# Supplementary material for: Characterizing Membrane Association and Periplasmic Transfer of Bacterial Lipoproteins through Molecular Dynamics Simulations
Source: Structure. 2020 Apr 7;28(4):475–487.e3. doi: 10.1016/j.str.2020.01.012 (PMC7139219; doi:10.1016/j.str.2020.01.012)
Supplement: Data S1. Final Coordinates from Simulations (Y–Z), Related to Figure 3 [file mmc3.zip › Y-Z/YCEB-4-atomistic.pdb]

TITLE     Protein
REMARK    THIS IS A SIMULATION BOX
CRYST1  129.039  129.039  127.032  90.00  90.00  90.00 P 1           1
MODEL        1
ATOM      1  N   CYSTA   1      51.330  56.569  58.336  1.00  0.00           N
ATOM      3  CA  CYSTA   1      52.431  55.739  57.906  1.00  0.00           C
ATOM      5  C   CYSTA   1      52.171  54.270  58.266  1.00  0.00           C
ATOM      6  O   CYSTA   1      52.570  53.369  57.536  1.00  0.00           O
ATOM      7  CB  CYSTA   1      53.820  56.310  58.356  1.00  0.00           C
ATOM     10  SG  CYSTA   1      54.410  57.759  57.366  1.00  0.00           S
ATOM     11  C1  CYSTA   1      53.581  59.209  58.106  1.00  0.00           C
ATOM     14  CA1 CYSTA   1      50.441  57.210  57.596  1.00  0.00           C
ATOM     15  OA1 CYSTA   1      49.441  57.599  58.176  1.00  0.00           O
ATOM     16  CA2 CYSTA   1      50.721  57.560  56.186  1.00  0.00           C
ATOM     19  C11 CYSTA   1      54.011  60.639  57.626  1.00  0.00           C
ATOM     21  O11 CYSTA   1      53.871  60.749  56.196  1.00  0.00           O
ATOM     22  CX1 CYSTA   1      53.721  61.999  55.736  1.00  0.00           C
ATOM     23  OX1 CYSTA   1      53.451  62.969  56.396  1.00  0.00           O
ATOM     24  CX2 CYSTA   1      53.851  61.999  54.206  1.00  0.00           C
ATOM     27  C12 CYSTA   1      55.441  61.069  58.056  1.00  0.00           C
ATOM     30  O12 CYSTA   1      56.501  60.279  57.466  1.00  0.00           O
ATOM     31  CD1 CYSTA   1      57.271  60.929  56.586  1.00  0.00           C
ATOM     32  OD1 CYSTA   1      57.031  62.020  56.106  1.00  0.00           O
ATOM     33  CD2 CYSTA   1      58.491  60.119  56.216  1.00  0.00           C
ATOM     36  CA3 CYSTA   1      50.221  56.509  55.196  1.00  0.00           C
ATOM     39  CA4 CYSTA   1      51.091  56.450  53.936  1.00  0.00           C
ATOM     42  CA5 CYSTA   1      50.431  55.630  52.836  1.00  0.00           C
ATOM     45  CA6 CYSTA   1      49.401  56.479  52.076  1.00  0.00           C
ATOM     48  CA7 CYSTA   1      48.511  55.630  51.186  1.00  0.00           C
ATOM     51  CA8 CYSTA   1      47.431  56.479  50.516  1.00  0.00           C
ATOM     54  CA9 CYSTA   1      46.351  55.609  49.866  1.00  0.00           C
ATOM     57 0CA1 CYSTA   1      45.161  56.439  49.386  1.00  0.00           C
ATOM     60 1CA1 CYSTA   1      45.480  57.360  48.216  1.00  0.00           C
ATOM     63 2CA1 CYSTA   1      44.230  58.099  47.746  1.00  0.00           C
ATOM     66 3CA1 CYSTA   1      44.331  58.590  46.296  1.00  0.00           C
ATOM     69 4CA1 CYSTA   1      45.210  59.829  46.126  1.00  0.00           C
ATOM     72 5CA1 CYSTA   1      45.201  60.299  44.666  1.00  0.00           C
ATOM     75 6CA1 CYSTA   1      46.070  61.529  44.426  1.00  0.00           C
ATOM     79  CD3 CYSTA   1      58.830  60.419  54.736  1.00  0.00           C
ATOM     82  CD4 CYSTA   1      57.710  59.939  53.796  1.00  0.00           C
ATOM     85  CD5 CYSTA   1      58.121  60.130  52.346  1.00  0.00           C
ATOM     88  CD6 CYSTA   1      57.291  59.299  51.366  1.00  0.00           C
ATOM     91  CD7 CYSTA   1      57.791  59.569  49.946  1.00  0.00           C
ATOM     94  CD8 CYSTA   1      57.120  58.699  48.876  1.00  0.00           C
ATOM     97  CD9 CYSTA   1      57.741  59.020  47.506  1.00  0.00           C
ATOM    100 0CD1 CYSTA   1      57.171  58.189  46.356  1.00  0.00           C
ATOM    103 1CD1 CYSTA   1      58.001  58.419  45.096  1.00  0.00           C
ATOM    106 2CD1 CYSTA   1      57.521  57.639  43.866  1.00  0.00           C
ATOM    109 3CD1 CYSTA   1      58.561  57.630  42.746  1.00  0.00           C
ATOM    112 4CD1 CYSTA   1      58.841  59.029  42.166  1.00  0.00           C
ATOM    115 5CD1 CYSTA   1      60.210  59.119  41.486  1.00  0.00           C
ATOM    118 6CD1 CYSTA   1      60.521  60.539  41.016  1.00  0.00           C
ATOM    122  CX3 CYSTA   1      54.951  62.889  53.606  1.00  0.00           C
ATOM    125  CX4 CYSTA   1      55.010  62.709  52.076  1.00  0.00           C
ATOM    128  CX5 CYSTA   1      54.681  63.979  51.276  1.00  0.00           C
ATOM    131  CX6 CYSTA   1      55.910  64.850  51.046  1.00  0.00           C
ATOM    134  CX7 CYSTA   1      55.621  66.100  50.196  1.00  0.00           C
ATOM    137  CX8 CYSTA   1      56.921  66.840  49.806  1.00  0.00           C
ATOM    140  CX9 CYSTA   1      56.681  68.079  48.976  1.00  0.00           C
ATOM    142 0CX1 CYSTA   1      57.151  68.369  47.756  1.00  0.00           C
ATOM    144 1CX1 CYSTA   1      58.071  67.509  46.916  1.00  0.00           C
ATOM    147 2CX1 CYSTA   1      59.480  67.490  47.526  1.00  0.00           C
ATOM    150 3CX1 CYSTA   1      60.501  66.679  46.716  1.00  0.00           C
ATOM    153 4CX1 CYSTA   1      61.781  66.410  47.516  1.00  0.00           C
ATOM    156 5CX1 CYSTA   1      62.751  67.590  47.586  1.00  0.00           C
ATOM    159 6CX1 CYSTA   1      63.491  67.829  46.256  1.00  0.00           C
ATOM    162 7CX1 CYSTA   1      64.680  68.790  46.406  1.00  0.00           C
ATOM    165 8CX1 CYSTA   1      65.501  68.950  45.126  1.00  0.00           C
ATOM    169  N   ASN A   2      51.351  53.920  59.286  1.00  0.00           N
ATOM    171  CA  ASN A   2      50.980  54.559  60.546  1.00  0.00           C
ATOM    173  CB  ASN A   2      50.171  53.569  61.446  1.00  0.00           C
ATOM    176  CG  ASN A   2      48.851  54.079  62.036  1.00  0.00           C
ATOM    177  OD1 ASN A   2      48.370  53.439  62.976  1.00  0.00           O
ATOM    178  ND2 ASN A   2      48.300  55.219  61.586  1.00  0.00           N
ATOM    181  C   ASN A   2      52.171  55.119  61.306  1.00  0.00           C
ATOM    182  O   ASN A   2      53.321  54.780  61.066  1.00  0.00           O
ATOM    183  N   GLN A   3      51.931  56.009  62.276  1.00  0.00           N
ATOM    185  CA  GLN A   3      53.021  56.619  62.986  1.00  0.00           C
ATOM    187  CB  GLN A   3      53.101  58.160  62.746  1.00  0.00           C
ATOM    190  CG  GLN A   3      52.411  59.200  63.676  1.00  0.00           C
ATOM    193  CD  GLN A   3      50.961  58.939  64.106  1.00  0.00           C
ATOM    194  OE1 GLN A   3      50.590  59.039  65.276  1.00  0.00           O
ATOM    195  NE2 GLN A   3      50.101  58.629  63.116  1.00  0.00           N
ATOM    198  C   GLN A   3      52.941  56.090  64.406  1.00  0.00           C
ATOM    199  O   GLN A   3      51.881  55.749  64.936  1.00  0.00           O
ATOM    200  N   LEU A   4      54.121  55.900  65.016  1.00  0.00           N
ATOM    202  CA  LEU A   4      54.940  57.069  65.136  1.00  0.00           C
ATOM    204  CB  LEU A   4      54.811  57.670  66.556  1.00  0.00           C
ATOM    207  CG  LEU A   4      54.781  56.779  67.836  1.00  0.00           C
ATOM    209  CD1 LEU A   4      54.461  57.670  69.056  1.00  0.00           C
ATOM    213  CD2 LEU A   4      56.021  55.919  68.106  1.00  0.00           C
ATOM    217  C   LEU A   4      56.171  57.290  64.236  1.00  0.00           C
ATOM    218  O   LEU A   4      56.400  58.449  63.886  1.00  0.00           O
ATOM    219  N   THR A   5      56.901  56.259  63.716  1.00  0.00           N
ATOM    221  CA  THR A   5      58.261  56.380  63.096  1.00  0.00           C
ATOM    223  CB  THR A   5      58.440  56.170  61.566  1.00  0.00           C
ATOM    225  OG1 THR A   5      59.631  56.719  61.006  1.00  0.00           O
ATOM    227  CG2 THR A   5      58.601  54.679  61.276  1.00  0.00           C
ATOM    231  C   THR A   5      59.181  57.420  63.696  1.00  0.00           C
ATOM    232  O   THR A   5      59.271  58.590  63.306  1.00  0.00           O
ATOM    233  N   GLN A   6      59.841  56.999  64.786  1.00  0.00           N
ATOM    235  CA  GLN A   6      60.621  57.849  65.636  1.00  0.00           C
ATOM    237  CB  GLN A   6      59.741  58.540  66.726  1.00  0.00           C
ATOM    240  CG  GLN A   6      58.480  59.259  66.186  1.00  0.00           C
ATOM    243  CD  GLN A   6      57.580  59.660  67.336  1.00  0.00           C
ATOM    244  OE1 GLN A   6      57.171  58.719  68.006  1.00  0.00           O
ATOM    245  NE2 GLN A   6      57.230  60.929  67.596  1.00  0.00           N
ATOM    248  C   GLN A   6      61.590  56.939  66.346  1.00  0.00           C
ATOM    249  O   GLN A   6      61.390  55.719  66.406  1.00  0.00           O
ATOM    250  N   TYR A   7      62.661  57.500  66.926  1.00  0.00           N
ATOM    252  CA  TYR A   7      63.521  56.750  67.816  1.00  0.00           C
ATOM    254  CB  TYR A   7      64.950  57.309  67.746  1.00  0.00           C
ATOM    257  CG  TYR A   7      65.910  56.360  68.396  1.00  0.00           C
ATOM    258  CD1 TYR A   7      66.090  55.110  67.796  1.00  0.00           C
ATOM    260  CE1 TYR A   7      66.980  54.189  68.346  1.00  0.00           C
ATOM    262  CZ  TYR A   7      67.681  54.499  69.506  1.00  0.00           C
ATOM    263  OH  TYR A   7      68.471  53.509  70.116  1.00  0.00           O
ATOM    265  CD2 TYR A   7      66.600  56.669  69.576  1.00  0.00           C
ATOM    267  CE2 TYR A   7      67.480  55.729  70.136  1.00  0.00           C
ATOM    269  C   TYR A   7      63.001  56.859  69.236  1.00  0.00           C
ATOM    270  O   TYR A   7      62.500  57.919  69.626  1.00  0.00           O
ATOM    271  N   THR A   8      63.090  55.809  70.046  1.00  0.00           N
ATOM    273  CA  THR A   8      62.491  55.779  71.366  1.00  0.00           C
ATOM    275  CB  THR A   8      61.400  54.729  71.506  1.00  0.00           C
ATOM    277  OG1 THR A   8      60.361  55.019  70.586  1.00  0.00           O
ATOM    279  CG2 THR A   8      60.761  54.769  72.906  1.00  0.00           C
ATOM    283  C   THR A   8      63.541  55.489  72.396  1.00  0.00           C
ATOM    284  O   THR A   8      64.181  54.450  72.396  1.00  0.00           O
ATOM    285  N   ILE A   9      63.731  56.420  73.336  1.00  0.00           N
ATOM    287  CA  ILE A   9      64.651  56.240  74.436  1.00  0.00           C
ATOM    289  CB  ILE A   9      65.590  57.430  74.626  1.00  0.00           C
ATOM    291  CG2 ILE A   9      66.521  57.150  75.826  1.00  0.00           C
ATOM    295  CG1 ILE A   9      66.461  57.689  73.376  1.00  0.00           C
ATOM    298  CD  ILE A   9      66.961  59.149  73.326  1.00  0.00           C
ATOM    302  C   ILE A   9      63.801  56.030  75.666  1.00  0.00           C
ATOM    303  O   ILE A   9      63.111  56.919  76.156  1.00  0.00           O
ATOM    304  N   THR A  10      63.841  54.809  76.226  1.00  0.00           N
ATOM    306  CA  THR A  10      63.111  54.459  77.426  1.00  0.00           C
ATOM    308  CB  THR A  10      62.910  52.969  77.616  1.00  0.00           C
ATOM    310  OG1 THR A  10      64.131  52.269  77.786  1.00  0.00           O
ATOM    312  CG2 THR A  10      62.221  52.369  76.386  1.00  0.00           C
ATOM    316  C   THR A  10      63.750  55.029  78.676  1.00  0.00           C
ATOM    317  O   THR A  10      64.861  55.559  78.696  1.00  0.00           O
ATOM    318  N   GLU A  11      63.061  54.920  79.816  1.00  0.00           N
ATOM    320  CA  GLU A  11      63.620  55.189  81.126  1.00  0.00           C
ATOM    322  CB  GLU A  11      62.481  55.159  82.196  1.00  0.00           C
ATOM    325  CG  GLU A  11      61.631  53.860  82.316  1.00  0.00           C
ATOM    328  CD  GLU A  11      60.191  54.049  82.836  1.00  0.00           C
ATOM    329  OE1 GLU A  11      59.741  55.189  83.106  1.00  0.00           O
ATOM    330  OE2 GLU A  11      59.511  52.989  82.976  1.00  0.00           O
ATOM    331  C   GLU A  11      64.851  54.349  81.456  1.00  0.00           C
ATOM    332  O   GLU A  11      65.840  54.910  81.926  1.00  0.00           O
ATOM    333  N   GLN A  12      64.891  53.029  81.136  1.00  0.00           N
ATOM    335  CA  GLN A  12      66.031  52.160  81.416  1.00  0.00           C
ATOM    337  CB  GLN A  12      65.711  50.660  81.116  1.00  0.00           C
ATOM    340  CG  GLN A  12      65.980  50.110  79.686  1.00  0.00           C
ATOM    343  CD  GLN A  12      65.621  48.619  79.586  1.00  0.00           C
ATOM    344  OE1 GLN A  12      66.431  47.740  79.866  1.00  0.00           O
ATOM    345  NE2 GLN A  12      64.371  48.330  79.176  1.00  0.00           N
ATOM    348  C   GLN A  12      67.310  52.619  80.706  1.00  0.00           C
ATOM    349  O   GLN A  12      68.401  52.680  81.276  1.00  0.00           O
ATOM    350  N   GLU A  13      67.190  53.029  79.436  1.00  0.00           N
ATOM    352  CA  GLU A  13      68.261  53.590  78.636  1.00  0.00           C
ATOM    354  CB  GLU A  13      67.701  53.930  77.246  1.00  0.00           C
ATOM    357  CG  GLU A  13      67.241  52.680  76.476  1.00  0.00           C
ATOM    360  CD  GLU A  13      66.451  53.130  75.276  1.00  0.00           C
ATOM    361  OE1 GLU A  13      67.060  53.860  74.466  1.00  0.00           O
ATOM    362  OE2 GLU A  13      65.260  52.750  75.126  1.00  0.00           O
ATOM    363  C   GLU A  13      68.851  54.879  79.186  1.00  0.00           C
ATOM    364  O   GLU A  13      70.071  55.049  79.256  1.00  0.00           O
ATOM    365  N   ILE A  14      67.980  55.799  79.656  1.00  0.00           N
ATOM    367  CA  ILE A  14      68.410  57.020  80.336  1.00  0.00           C
ATOM    369  CB  ILE A  14      67.241  57.950  80.646  1.00  0.00           C
ATOM    371  CG2 ILE A  14      67.681  59.149  81.516  1.00  0.00           C
ATOM    375  CG1 ILE A  14      66.561  58.460  79.356  1.00  0.00           C
ATOM    378  CD  ILE A  14      67.471  59.200  78.376  1.00  0.00           C
ATOM    382  C   ILE A  14      69.181  56.679  81.586  1.00  0.00           C
ATOM    383  O   ILE A  14      70.260  57.199  81.826  1.00  0.00           O
ATOM    384  N   ASN A  15      68.681  55.729  82.416  1.00  0.00           N
ATOM    386  CA  ASN A  15      69.340  55.329  83.656  1.00  0.00           C
ATOM    388  CB  ASN A  15      68.560  54.209  84.416  1.00  0.00           C
ATOM    391  CG  ASN A  15      67.120  54.520  84.826  1.00  0.00           C
ATOM    392  OD1 ASN A  15      66.471  53.689  85.456  1.00  0.00           O
ATOM    393  ND2 ASN A  15      66.590  55.709  84.486  1.00  0.00           N
ATOM    396  C   ASN A  15      70.751  54.799  83.466  1.00  0.00           C
ATOM    397  O   ASN A  15      71.701  55.189  84.146  1.00  0.00           O
ATOM    398  N   GLN A  16      70.940  53.930  82.456  1.00  0.00           N
ATOM    400  CA  GLN A  16      72.211  53.349  82.076  1.00  0.00           C
ATOM    402  CB  GLN A  16      71.990  52.280  80.976  1.00  0.00           C
ATOM    405  CG  GLN A  16      71.181  51.040  81.436  1.00  0.00           C
ATOM    408  CD  GLN A  16      70.781  50.159  80.236  1.00  0.00           C
ATOM    409  OE1 GLN A  16      71.340  50.340  79.156  1.00  0.00           O
ATOM    410  NE2 GLN A  16      69.861  49.200  80.446  1.00  0.00           N
ATOM    413  C   GLN A  16      73.240  54.380  81.646  1.00  0.00           C
ATOM    414  O   GLN A  16      74.420  54.299  81.986  1.00  0.00           O
ATOM    415  N   SER A  17      72.781  55.380  80.876  1.00  0.00           N
ATOM    417  CA  SER A  17      73.531  56.549  80.436  1.00  0.00           C
ATOM    419  CB  SER A  17      72.701  57.269  79.346  1.00  0.00           C
ATOM    422  OG  SER A  17      73.491  58.169  78.576  1.00  0.00           O
ATOM    424  C   SER A  17      73.881  57.490  81.576  1.00  0.00           C
ATOM    425  O   SER A  17      75.021  57.919  81.766  1.00  0.00           O
ATOM    426  N   LEU A  18      72.910  57.770  82.476  1.00  0.00           N
ATOM    428  CA  LEU A  18      73.150  58.530  83.686  1.00  0.00           C
ATOM    430  CB  LEU A  18      71.840  58.799  84.466  1.00  0.00           C
ATOM    433  CG  LEU A  18      70.870  59.790  83.786  1.00  0.00           C
ATOM    435  CD1 LEU A  18      69.571  59.879  84.586  1.00  0.00           C
ATOM    439  CD2 LEU A  18      71.471  61.189  83.626  1.00  0.00           C
ATOM    443  C   LEU A  18      74.181  57.880  84.586  1.00  0.00           C
ATOM    444  O   LEU A  18      75.090  58.540  85.066  1.00  0.00           O
ATOM    445  N   ALA A  19      74.160  56.560  84.796  1.00  0.00           N
ATOM    447  CA  ALA A  19      75.201  55.840  85.506  1.00  0.00           C
ATOM    449  CB  ALA A  19      74.771  54.369  85.586  1.00  0.00           C
ATOM    453  C   ALA A  19      76.620  55.970  84.906  1.00  0.00           C
ATOM    454  O   ALA A  19      77.611  56.129  85.606  1.00  0.00           O
ATOM    455  N   LYS A  20      76.751  55.929  83.566  1.00  0.00           N
ATOM    457  CA  LYS A  20      77.991  56.240  82.876  1.00  0.00           C
ATOM    459  CB  LYS A  20      77.900  55.799  81.396  1.00  0.00           C
ATOM    462  CG  LYS A  20      77.811  54.270  81.306  1.00  0.00           C
ATOM    465  CD  LYS A  20      77.310  53.750  79.946  1.00  0.00           C
ATOM    468  CE  LYS A  20      76.871  52.280  79.986  1.00  0.00           C
ATOM    471  NZ  LYS A  20      75.790  52.109  80.966  1.00  0.00           N
ATOM    475  C   LYS A  20      78.521  57.659  83.016  1.00  0.00           C
ATOM    476  O   LYS A  20      79.711  57.880  83.256  1.00  0.00           O
ATOM    477  N   HIS A  21      77.650  58.670  82.866  1.00  0.00           N
ATOM    479  CA  HIS A  21      78.081  60.060  82.786  1.00  0.00           C
ATOM    481  CB  HIS A  21      77.241  60.779  81.726  1.00  0.00           C
ATOM    484  ND1 HIS A  21      76.551  60.069  79.496  1.00  0.00           N
ATOM    485  CG  HIS A  21      77.571  60.539  80.286  1.00  0.00           C
ATOM    486  CE1 HIS A  21      76.941  60.240  78.256  1.00  0.00           C
ATOM    488  NE2 HIS A  21      78.170  60.819  78.196  1.00  0.00           N
ATOM    490  CD2 HIS A  21      78.570  61.019  79.496  1.00  0.00           C
ATOM    492  C   HIS A  21      77.861  60.859  84.066  1.00  0.00           C
ATOM    493  O   HIS A  21      78.281  62.010  84.176  1.00  0.00           O
ATOM    494  N   ASN A  22      77.190  60.289  85.076  1.00  0.00           N
ATOM    496  CA  ASN A  22      77.001  60.949  86.336  1.00  0.00           C
ATOM    498  CB  ASN A  22      75.670  60.549  87.036  1.00  0.00           C
ATOM    501  CG  ASN A  22      75.461  61.279  88.346  1.00  0.00           C
ATOM    502  OD1 ASN A  22      74.840  62.350  88.366  1.00  0.00           O
ATOM    503  ND2 ASN A  22      75.920  60.700  89.466  1.00  0.00           N
ATOM    506  C   ASN A  22      78.160  60.649  87.236  1.00  0.00           C
ATOM    507  O   ASN A  22      78.181  59.650  87.946  1.00  0.00           O
ATOM    508  N   ASN A  23      79.131  61.569  87.286  1.00  0.00           N
ATOM    510  CA  ASN A  23      80.000  61.669  88.426  1.00  0.00           C
ATOM    512  CB  ASN A  23      81.479  61.430  88.066  1.00  0.00           C
ATOM    515  CG  ASN A  23      81.541  60.029  87.476  1.00  0.00           C
ATOM    516  OD1 ASN A  23      81.490  59.049  88.216  1.00  0.00           O
ATOM    517  ND2 ASN A  23      81.641  59.920  86.136  1.00  0.00           N
ATOM    520  C   ASN A  23      79.791  63.039  88.986  1.00  0.00           C
ATOM    521  O   ASN A  23      80.660  63.899  88.936  1.00  0.00           O
ATOM    522  N   PHE A  24      78.590  63.289  89.516  1.00  0.00           N
ATOM    524  CA  PHE A  24      78.340  64.490  90.266  1.00  0.00           C
ATOM    526  CB  PHE A  24      76.831  64.819  90.346  1.00  0.00           C
ATOM    529  CG  PHE A  24      76.571  66.130  91.036  1.00  0.00           C
ATOM    530  CD1 PHE A  24      76.531  67.289  90.266  1.00  0.00           C
ATOM    532  CE1 PHE A  24      76.340  68.539  90.866  1.00  0.00           C
ATOM    534  CZ  PHE A  24      76.181  68.630  92.246  1.00  0.00           C
ATOM    536  CD2 PHE A  24      76.351  66.219  92.416  1.00  0.00           C
ATOM    538  CE2 PHE A  24      76.131  67.459  93.016  1.00  0.00           C
ATOM    540  C   PHE A  24      78.921  64.320  91.646  1.00  0.00           C
ATOM    541  O   PHE A  24      78.410  63.569  92.476  1.00  0.00           O
ATOM    542  N   SER A  25      80.000  65.040  91.916  1.00  0.00           N
ATOM    544  CA  SER A  25      80.520  65.160  93.256  1.00  0.00           C
ATOM    546  CB  SER A  25      81.641  64.109  93.486  1.00  0.00           C
ATOM    549  OG  SER A  25      81.891  63.849  94.866  1.00  0.00           O
ATOM    551  C   SER A  25      81.001  66.599  93.316  1.00  0.00           C
ATOM    552  O   SER A  25      81.721  67.009  92.406  1.00  0.00           O
ATOM    553  N   LYS A  26      80.581  67.429  94.296  1.00  0.00           N
ATOM    555  CA  LYS A  26      80.781  68.880  94.276  1.00  0.00           C
ATOM    557  CB  LYS A  26      79.820  69.630  93.306  1.00  0.00           C
ATOM    560  CG  LYS A  26      80.080  69.340  91.816  1.00  0.00           C
ATOM    563  CD  LYS A  26      79.371  70.329  90.886  1.00  0.00           C
ATOM    566  CE  LYS A  26      79.531  69.969  89.416  1.00  0.00           C
ATOM    569  NZ  LYS A  26      80.851  70.349  88.876  1.00  0.00           N
ATOM    573  C   LYS A  26      80.631  69.499  95.656  1.00  0.00           C
ATOM    574  O   LYS A  26      80.031  68.910  96.546  1.00  0.00           O
ATOM    575  N   ASP A  27      81.141  70.729  95.856  1.00  0.00           N
ATOM    577  CA  ASP A  27      80.919  71.520  97.056  1.00  0.00           C
ATOM    579  CB  ASP A  27      82.161  72.399  97.366  1.00  0.00           C
ATOM    582  CG  ASP A  27      83.370  71.538  97.616  1.00  0.00           C
ATOM    583  OD1 ASP A  27      83.251  70.450  98.236  1.00  0.00           O
ATOM    584  OD2 ASP A  27      84.501  71.950  97.246  1.00  0.00           O
ATOM    585  C   ASP A  27      79.701  72.420  96.896  1.00  0.00           C
ATOM    586  O   ASP A  27      79.490  73.029  95.846  1.00  0.00           O
ATOM    587  N   ILE A  28      78.870  72.549  97.936  1.00  0.00           N
ATOM    589  CA  ILE A  28      77.730  73.449  97.956  1.00  0.00           C
ATOM    591  CB  ILE A  28      76.391  72.718  97.916  1.00  0.00           C
ATOM    593  CG2 ILE A  28      76.300  71.969  96.576  1.00  0.00           C
ATOM    597  CG1 ILE A  28      76.181  71.770  99.116  1.00  0.00           C
ATOM    600  CD  ILE A  28      74.721  71.359  99.286  1.00  0.00           C
ATOM    604  C   ILE A  28      77.811  74.259  99.216  1.00  0.00           C
ATOM    605  O   ILE A  28      78.491  73.880 100.166  1.00  0.00           O
ATOM    606  N   GLY A  29      77.090  75.399  99.306  1.00  0.00           N
ATOM    608  CA  GLY A  29      77.071  76.170 100.556  1.00  0.00           C
ATOM    611  C   GLY A  29      78.290  77.020 100.806  1.00  0.00           C
ATOM    612  O   GLY A  29      79.090  77.280  99.906  1.00  0.00           O
ATOM    613  N   LEU A  30      78.401  77.540 102.036  1.00  0.00           N
ATOM    615  CA  LEU A  30      79.331  78.600 102.346  1.00  0.00           C
ATOM    617  CB  LEU A  30      78.660  79.810 103.046  1.00  0.00           C
ATOM    620  CG  LEU A  30      77.370  80.350 102.436  1.00  0.00           C
ATOM    622  CD1 LEU A  30      76.120  79.499 102.776  1.00  0.00           C
ATOM    626  CD2 LEU A  30      77.201  81.800 102.906  1.00  0.00           C
ATOM    630  C   LEU A  30      80.441  78.109 103.276  1.00  0.00           C
ATOM    631  O   LEU A  30      80.121  77.660 104.376  1.00  0.00           O
ATOM    632  N   PRO A  31      81.721  78.178 102.906  1.00  0.00           N
ATOM    633  CD  PRO A  31      82.169  78.549 101.566  1.00  0.00           C
ATOM    636  CA  PRO A  31      82.861  77.889 103.776  1.00  0.00           C
ATOM    638  CB  PRO A  31      84.081  78.399 102.996  1.00  0.00           C
ATOM    641  CG  PRO A  31      83.650  78.178 101.546  1.00  0.00           C
ATOM    644  C   PRO A  31      82.750  78.369 105.216  1.00  0.00           C
ATOM    645  O   PRO A  31      82.430  79.530 105.466  1.00  0.00           O
ATOM    646  N   GLY A  32      82.971  77.450 106.176  1.00  0.00           N
ATOM    648  CA  GLY A  32      82.870  77.759 107.596  1.00  0.00           C
ATOM    651  C   GLY A  32      81.490  77.660 108.146  1.00  0.00           C
ATOM    652  O   GLY A  32      81.261  76.890 109.086  1.00  0.00           O
ATOM    653  N   VAL A  33      80.531  78.460 107.626  1.00  0.00           N
ATOM    655  CA  VAL A  33      79.131  78.530 108.046  1.00  0.00           C
ATOM    657  CB  VAL A  33      78.370  79.649 107.336  1.00  0.00           C
ATOM    659  CG1 VAL A  33      76.941  79.789 107.916  1.00  0.00           C
ATOM    663  CG2 VAL A  33      79.100  80.989 107.506  1.00  0.00           C
ATOM    667  C   VAL A  33      78.351  77.259 107.816  1.00  0.00           C
ATOM    668  O   VAL A  33      77.631  76.770 108.686  1.00  0.00           O
ATOM    669  N   ALA A  34      78.521  76.679 106.606  1.00  0.00           N
ATOM    671  CA  ALA A  34      77.760  75.538 106.136  1.00  0.00           C
ATOM    673  CB  ALA A  34      76.230  75.780 106.146  1.00  0.00           C
ATOM    677  C   ALA A  34      78.211  75.200 104.736  1.00  0.00           C
ATOM    678  O   ALA A  34      77.561  75.529 103.756  1.00  0.00           O
ATOM    679  N   ASP A  35      79.371  74.530 104.626  1.00  0.00           N
ATOM    681  CA  ASP A  35      79.950  74.060 103.376  1.00  0.00           C
ATOM    683  CB  ASP A  35      81.471  74.380 103.366  1.00  0.00           C
ATOM    686  CG  ASP A  35      82.161  74.079 102.046  1.00  0.00           C
ATOM    687  OD1 ASP A  35      81.571  74.390 100.986  1.00  0.00           O
ATOM    688  OD2 ASP A  35      83.340  73.660 102.066  1.00  0.00           O
ATOM    689  C   ASP A  35      79.711  72.569 103.336  1.00  0.00           C
ATOM    690  O   ASP A  35      79.761  71.899 104.366  1.00  0.00           O
ATOM    691  N   ALA A  36      79.391  72.009 102.166  1.00  0.00           N
ATOM    693  CA  ALA A  36      79.111  70.600 102.116  1.00  0.00           C
ATOM    695  CB  ALA A  36      77.601  70.369 102.356  1.00  0.00           C
ATOM    699  C   ALA A  36      79.571  69.959 100.826  1.00  0.00           C
ATOM    700  O   ALA A  36      79.220  70.419  99.736  1.00  0.00           O
ATOM    701  N   HIS A  37      80.361  68.869 100.916  1.00  0.00           N
ATOM    703  CA  HIS A  37      80.770  68.109  99.746  1.00  0.00           C
ATOM    705  CB  HIS A  37      82.161  67.450  99.946  1.00  0.00           C
ATOM    708  ND1 HIS A  37      83.311  67.749  97.756  1.00  0.00           N
ATOM    710  CG  HIS A  37      82.770  66.890  98.676  1.00  0.00           C
ATOM    711  CE1 HIS A  37      83.941  66.999  96.826  1.00  0.00           C
ATOM    713  NE2 HIS A  37      83.839  65.700  97.076  1.00  0.00           N
ATOM    714  CD2 HIS A  37      83.101  65.640  98.256  1.00  0.00           C
ATOM    716  C   HIS A  37      79.771  67.009  99.516  1.00  0.00           C
ATOM    717  O   HIS A  37      79.611  66.139 100.366  1.00  0.00           O
ATOM    718  N   ILE A  38      79.041  67.039  98.386  1.00  0.00           N
ATOM    720  CA  ILE A  38      78.010  66.060  98.086  1.00  0.00           C
ATOM    722  CB  ILE A  38      76.631  66.679  97.836  1.00  0.00           C
ATOM    724  CG2 ILE A  38      76.650  67.630  96.616  1.00  0.00           C
ATOM    728  CG1 ILE A  38      75.540  65.579  97.766  1.00  0.00           C
ATOM    731  CD  ILE A  38      74.100  66.090  97.906  1.00  0.00           C
ATOM    735  C   ILE A  38      78.420  65.209  96.906  1.00  0.00           C
ATOM    736  O   ILE A  38      78.911  65.729  95.906  1.00  0.00           O
ATOM    737  N   VAL A  39      78.191  63.889  96.986  1.00  0.00           N
ATOM    739  CA  VAL A  39      78.281  62.950  95.876  1.00  0.00           C
ATOM    741  CB  VAL A  39      79.311  61.849  96.106  1.00  0.00           C
ATOM    743  CG1 VAL A  39      78.911  60.869  97.216  1.00  0.00           C
ATOM    747  CG2 VAL A  39      79.581  61.090  94.796  1.00  0.00           C
ATOM    751  C   VAL A  39      76.910  62.350  95.626  1.00  0.00           C
ATOM    752  O   VAL A  39      76.151  62.099  96.556  1.00  0.00           O
ATOM    753  N   LEU A  40      76.551  62.129  94.346  1.00  0.00           N
ATOM    755  CA  LEU A  40      75.230  61.689  93.946  1.00  0.00           C
ATOM    757  CB  LEU A  40      74.701  62.779  92.986  1.00  0.00           C
ATOM    760  CG  LEU A  40      73.230  62.670  92.576  1.00  0.00           C
ATOM    762  CD1 LEU A  40      72.340  63.419  93.566  1.00  0.00           C
ATOM    766  CD2 LEU A  40      73.051  63.229  91.166  1.00  0.00           C
ATOM    770  C   LEU A  40      75.291  60.359  93.206  1.00  0.00           C
ATOM    771  O   LEU A  40      76.011  60.219  92.216  1.00  0.00           O
ATOM    772  N   THR A  41      74.550  59.319  93.636  1.00  0.00           N
ATOM    774  CA  THR A  41      74.711  57.959  93.116  1.00  0.00           C
ATOM    776  CB  THR A  41      75.461  57.029  94.056  1.00  0.00           C
ATOM    778  OG1 THR A  41      74.800  56.829  95.296  1.00  0.00           O
ATOM    780  CG2 THR A  41      76.831  57.649  94.336  1.00  0.00           C
ATOM    784  C   THR A  41      73.370  57.350  92.776  1.00  0.00           C
ATOM    785  O   THR A  41      72.320  57.889  93.116  1.00  0.00           O
ATOM    786  N   ASN A  42      73.370  56.199  92.046  1.00  0.00           N
ATOM    788  CA  ASN A  42      72.170  55.410  91.726  1.00  0.00           C
ATOM    790  CB  ASN A  42      71.871  54.369  92.816  1.00  0.00           C
ATOM    793  CG  ASN A  42      71.631  55.040  94.156  1.00  0.00           C
ATOM    794  OD1 ASN A  42      72.561  55.219  94.946  1.00  0.00           O
ATOM    795  ND2 ASN A  42      70.361  55.380  94.476  1.00  0.00           N
ATOM    798  C   ASN A  42      70.910  56.119  91.276  1.00  0.00           C
ATOM    799  O   ASN A  42      69.800  55.840  91.726  1.00  0.00           O
ATOM    800  N   LEU A  43      71.081  57.039  90.326  1.00  0.00           N
ATOM    802  CA  LEU A  43      70.021  57.789  89.726  1.00  0.00           C
ATOM    804  CB  LEU A  43      70.600  58.909  88.816  1.00  0.00           C
ATOM    807  CG  LEU A  43      71.521  59.959  89.506  1.00  0.00           C
ATOM    809  CD1 LEU A  43      72.921  59.510  89.936  1.00  0.00           C
ATOM    813  CD2 LEU A  43      71.730  61.160  88.576  1.00  0.00           C
ATOM    817  C   LEU A  43      69.071  56.840  88.986  1.00  0.00           C
ATOM    818  O   LEU A  43      69.471  56.069  88.116  1.00  0.00           O
ATOM    819  N   THR A  44      67.760  56.899  89.316  1.00  0.00           N
ATOM    821  CA  THR A  44      66.711  56.139  88.626  1.00  0.00           C
ATOM    823  CB  THR A  44      66.031  55.040  89.436  1.00  0.00           C
ATOM    825  OG1 THR A  44      66.961  54.020  89.776  1.00  0.00           O
ATOM    827  CG2 THR A  44      64.940  54.299  88.636  1.00  0.00           C
ATOM    831  C   THR A  44      65.631  57.090  88.146  1.00  0.00           C
ATOM    832  O   THR A  44      65.050  57.840  88.926  1.00  0.00           O
ATOM    833  N   SER A  45      65.350  57.119  86.836  1.00  0.00           N
ATOM    835  CA  SER A  45      64.451  58.079  86.196  1.00  0.00           C
ATOM    837  CB  SER A  45      64.870  58.509  84.766  1.00  0.00           C
ATOM    840  OG  SER A  45      66.221  58.979  84.786  1.00  0.00           O
ATOM    842  C   SER A  45      63.051  57.569  86.006  1.00  0.00           C
ATOM    843  O   SER A  45      62.821  56.389  85.746  1.00  0.00           O
ATOM    844  N   GLN A  46      62.071  58.479  86.076  1.00  0.00           N
ATOM    846  CA  GLN A  46      60.681  58.209  85.776  1.00  0.00           C
ATOM    848  CB  GLN A  46      59.851  58.289  87.076  1.00  0.00           C
ATOM    851  CG  GLN A  46      60.171  57.119  88.026  1.00  0.00           C
ATOM    854  CD  GLN A  46      59.931  55.779  87.326  1.00  0.00           C
ATOM    855  OE1 GLN A  46      58.951  55.649  86.596  1.00  0.00           O
ATOM    856  NE2 GLN A  46      60.821  54.790  87.546  1.00  0.00           N
ATOM    859  C   GLN A  46      60.150  59.219  84.776  1.00  0.00           C
ATOM    860  O   GLN A  46      60.111  60.419  85.046  1.00  0.00           O
ATOM    861  N   ILE A  47      59.741  58.750  83.576  1.00  0.00           N
ATOM    863  CA  ILE A  47      59.561  59.669  82.466  1.00  0.00           C
ATOM    865  CB  ILE A  47      60.070  59.109  81.136  1.00  0.00           C
ATOM    867  CG2 ILE A  47      59.851  60.119  79.986  1.00  0.00           C
ATOM    871  CG1 ILE A  47      61.541  58.629  81.196  1.00  0.00           C
ATOM    874  CD  ILE A  47      62.621  59.710  81.296  1.00  0.00           C
ATOM    878  C   ILE A  47      58.121  60.099  82.296  1.00  0.00           C
ATOM    879  O   ILE A  47      57.241  59.279  82.046  1.00  0.00           O
ATOM    880  N   GLY A  48      57.840  61.430  82.406  1.00  0.00           N
ATOM    882  CA  GLY A  48      56.600  62.059  81.976  1.00  0.00           C
ATOM    885  C   GLY A  48      55.371  61.630  82.696  1.00  0.00           C
ATOM    886  O   GLY A  48      54.271  61.649  82.136  1.00  0.00           O
ATOM    887  N   ARG A  49      55.511  61.219  83.966  1.00  0.00           N
ATOM    889  CA  ARG A  49      54.421  60.660  84.736  1.00  0.00           C
ATOM    891  CB  ARG A  49      54.921  59.569  85.706  1.00  0.00           C
ATOM    894  CG  ARG A  49      55.461  58.349  84.946  1.00  0.00           C
ATOM    897  CD  ARG A  49      55.910  57.189  85.826  1.00  0.00           C
ATOM    900  NE  ARG A  49      56.641  56.250  84.926  1.00  0.00           N
ATOM    902  CZ  ARG A  49      56.181  55.130  84.386  1.00  0.00           C
ATOM    903  NH1 ARG A  49      54.981  54.639  84.616  1.00  0.00           N
ATOM    906  NH2 ARG A  49      56.961  54.459  83.556  1.00  0.00           N
ATOM    909  C   ARG A  49      53.601  61.709  85.436  1.00  0.00           C
ATOM    910  O   ARG A  49      52.381  61.789  85.236  1.00  0.00           O
ATOM    911  N   GLU A  50      54.261  62.549  86.256  1.00  0.00           N
ATOM    913  CA  GLU A  50      53.631  63.569  87.066  1.00  0.00           C
ATOM    915  CB  GLU A  50      54.371  63.719  88.416  1.00  0.00           C
ATOM    918  CG  GLU A  50      55.901  63.920  88.406  1.00  0.00           C
ATOM    921  CD  GLU A  50      56.471  63.639  89.786  1.00  0.00           C
ATOM    922  OE1 GLU A  50      56.011  64.239  90.796  1.00  0.00           O
ATOM    923  OE2 GLU A  50      57.381  62.779  89.906  1.00  0.00           O
ATOM    924  C   GLU A  50      53.410  64.899  86.376  1.00  0.00           C
ATOM    925  O   GLU A  50      52.320  65.460  86.466  1.00  0.00           O
ATOM    926  N   GLU A  51      54.381  65.399  85.586  1.00  0.00           N
ATOM    928  CA  GLU A  51      54.100  66.420  84.596  1.00  0.00           C
ATOM    930  CB  GLU A  51      54.931  67.718  84.776  1.00  0.00           C
ATOM    933  CG  GLU A  51      54.820  68.340  86.196  1.00  0.00           C
ATOM    936  CD  GLU A  51      55.910  67.829  87.146  1.00  0.00           C
ATOM    937  OE1 GLU A  51      56.991  67.450  86.636  1.00  0.00           O
ATOM    938  OE2 GLU A  51      55.721  67.939  88.376  1.00  0.00           O
ATOM    939  C   GLU A  51      54.441  65.809  83.246  1.00  0.00           C
ATOM    940  O   GLU A  51      55.521  65.229  83.126  1.00  0.00           O
ATOM    941  N   PRO A  52      53.620  65.910  82.196  1.00  0.00           N
ATOM    942  CD  PRO A  52      52.201  66.219  82.346  1.00  0.00           C
ATOM    945  CA  PRO A  52      53.900  65.209  80.936  1.00  0.00           C
ATOM    947  CB  PRO A  52      52.591  65.389  80.156  1.00  0.00           C
ATOM    950  CG  PRO A  52      51.511  65.439  81.236  1.00  0.00           C
ATOM    953  C   PRO A  52      55.041  65.799  80.116  1.00  0.00           C
ATOM    954  O   PRO A  52      55.231  65.419  78.966  1.00  0.00           O
ATOM    955  N   ASN A  53      55.771  66.779  80.666  1.00  0.00           N
ATOM    957  CA  ASN A  53      56.791  67.520  79.956  1.00  0.00           C
ATOM    959  CB  ASN A  53      56.481  69.038  79.936  1.00  0.00           C
ATOM    962  CG  ASN A  53      55.171  69.299  79.216  1.00  0.00           C
ATOM    963  OD1 ASN A  53      54.071  68.930  79.656  1.00  0.00           O
ATOM    964  ND2 ASN A  53      55.251  69.979  78.046  1.00  0.00           N
ATOM    967  C   ASN A  53      58.121  67.369  80.656  1.00  0.00           C
ATOM    968  O   ASN A  53      59.131  67.899  80.206  1.00  0.00           O
ATOM    969  N   LYS A  54      58.141  66.660  81.796  1.00  0.00           N
ATOM    971  CA  LYS A  54      59.241  66.689  82.706  1.00  0.00           C
ATOM    973  CB  LYS A  54      59.061  67.619  83.926  1.00  0.00           C
ATOM    976  CG  LYS A  54      59.311  69.119  83.676  1.00  0.00           C
ATOM    979  CD  LYS A  54      59.181  69.920  84.976  1.00  0.00           C
ATOM    982  CE  LYS A  54      59.690  71.369  84.906  1.00  0.00           C
ATOM    985  NZ  LYS A  54      61.171  71.468  84.946  1.00  0.00           N
ATOM    989  C   LYS A  54      59.550  65.288  83.156  1.00  0.00           C
ATOM    990  O   LYS A  54      58.801  64.340  82.926  1.00  0.00           O
ATOM    991  N   VAL A  55      60.730  65.130  83.736  1.00  0.00           N
ATOM    993  CA  VAL A  55      61.241  63.860  84.126  1.00  0.00           C
ATOM    995  CB  VAL A  55      62.361  63.400  83.216  1.00  0.00           C
ATOM    997  CG1 VAL A  55      63.141  62.239  83.826  1.00  0.00           C
ATOM   1001  CG2 VAL A  55      61.730  62.969  81.886  1.00  0.00           C
ATOM   1005  C   VAL A  55      61.681  63.959  85.556  1.00  0.00           C
ATOM   1006  O   VAL A  55      62.370  64.910  85.966  1.00  0.00           O
ATOM   1007  N   THR A  56      61.291  62.969  86.356  1.00  0.00           N
ATOM   1009  CA  THR A  56      61.590  62.919  87.766  1.00  0.00           C
ATOM   1011  CB  THR A  56      60.361  62.540  88.556  1.00  0.00           C
ATOM   1013  OG1 THR A  56      59.421  63.600  88.526  1.00  0.00           O
ATOM   1015  CG2 THR A  56      60.660  62.280  90.036  1.00  0.00           C
ATOM   1019  C   THR A  56      62.710  61.929  87.976  1.00  0.00           C
ATOM   1020  O   THR A  56      62.751  60.859  87.376  1.00  0.00           O
ATOM   1021  N   LEU A  57      63.671  62.259  88.846  1.00  0.00           N
ATOM   1023  CA  LEU A  57      64.800  61.430  89.156  1.00  0.00           C
ATOM   1025  CB  LEU A  57      66.101  62.179  88.786  1.00  0.00           C
ATOM   1028  CG  LEU A  57      67.381  61.339  88.586  1.00  0.00           C
ATOM   1030  CD1 LEU A  57      67.241  60.189  87.576  1.00  0.00           C
ATOM   1034  CD2 LEU A  57      68.461  62.299  88.076  1.00  0.00           C
ATOM   1038  C   LEU A  57      64.751  61.129  90.636  1.00  0.00           C
ATOM   1039  O   LEU A  57      64.181  61.880  91.426  1.00  0.00           O
ATOM   1040  N   THR A  58      65.311  59.979  91.046  1.00  0.00           N
ATOM   1042  CA  THR A  58      65.521  59.660  92.446  1.00  0.00           C
ATOM   1044  CB  THR A  58      64.571  58.610  93.016  1.00  0.00           C
ATOM   1046  OG1 THR A  58      64.711  58.470  94.426  1.00  0.00           O
ATOM   1048  CG2 THR A  58      64.800  57.210  92.436  1.00  0.00           C
ATOM   1052  C   THR A  58      66.931  59.149  92.516  1.00  0.00           C
ATOM   1053  O   THR A  58      67.461  58.689  91.506  1.00  0.00           O
ATOM   1054  N   GLY A  59      67.541  59.219  93.706  1.00  0.00           N
ATOM   1056  CA  GLY A  59      68.851  58.660  93.946  1.00  0.00           C
ATOM   1059  C   GLY A  59      69.271  58.869  95.386  1.00  0.00           C
ATOM   1060  O   GLY A  59      68.721  59.699  96.106  1.00  0.00           O
ATOM   1061  N   ASP A  60      70.340  58.160  95.806  1.00  0.00           N
ATOM   1063  CA  ASP A  60      70.920  58.299  97.116  1.00  0.00           C
ATOM   1065  CB  ASP A  60      71.340  56.939  97.726  1.00  0.00           C
ATOM   1068  CG  ASP A  60      70.171  55.979  97.786  1.00  0.00           C
ATOM   1069  OD1 ASP A  60      69.080  56.310  98.316  1.00  0.00           O
ATOM   1070  OD2 ASP A  60      70.330  54.840  97.266  1.00  0.00           O
ATOM   1071  C   ASP A  60      72.131  59.209  96.996  1.00  0.00           C
ATOM   1072  O   ASP A  60      72.751  59.349  95.936  1.00  0.00           O
ATOM   1073  N   ALA A  61      72.480  59.889  98.086  1.00  0.00           N
ATOM   1075  CA  ALA A  61      73.660  60.719  98.096  1.00  0.00           C
ATOM   1077  CB  ALA A  61      73.340  62.189  97.736  1.00  0.00           C
ATOM   1081  C   ALA A  61      74.311  60.630  99.456  1.00  0.00           C
ATOM   1082  O   ALA A  61      73.660  60.689 100.506  1.00  0.00           O
ATOM   1083  N   ASN A  62      75.641  60.500  99.466  1.00  0.00           N
ATOM   1085  CA  ASN A  62      76.451  60.729 100.636  1.00  0.00           C
ATOM   1087  CB  ASN A  62      77.671  59.790 100.676  1.00  0.00           C
ATOM   1090  CG  ASN A  62      77.291  58.319 100.636  1.00  0.00           C
ATOM   1091  OD1 ASN A  62      76.300  57.849 101.216  1.00  0.00           O
ATOM   1092  ND2 ASN A  62      78.131  57.549  99.926  1.00  0.00           N
ATOM   1095  C   ASN A  62      76.931  62.169 100.626  1.00  0.00           C
ATOM   1096  O   ASN A  62      77.101  62.799  99.576  1.00  0.00           O
ATOM   1097  N   LEU A  63      77.131  62.740 101.816  1.00  0.00           N
ATOM   1099  CA  LEU A  63      77.491  64.119 102.016  1.00  0.00           C
ATOM   1101  CB  LEU A  63      76.190  64.910 102.346  1.00  0.00           C
ATOM   1104  CG  LEU A  63      76.340  66.439 102.546  1.00  0.00           C
ATOM   1106  CD1 LEU A  63      76.491  67.090 101.186  1.00  0.00           C
ATOM   1110  CD2 LEU A  63      75.111  67.039 103.216  1.00  0.00           C
ATOM   1114  C   LEU A  63      78.440  64.210 103.196  1.00  0.00           C
ATOM   1115  O   LEU A  63      78.150  63.670 104.266  1.00  0.00           O
ATOM   1116  N   ASP A  64      79.540  64.969 103.056  1.00  0.00           N
ATOM   1118  CA  ASP A  64      80.370  65.389 104.166  1.00  0.00           C
ATOM   1120  CB  ASP A  64      81.870  65.130 103.926  1.00  0.00           C
ATOM   1123  CG  ASP A  64      82.281  63.709 104.216  1.00  0.00           C
ATOM   1124  OD1 ASP A  64      81.600  62.969 104.956  1.00  0.00           O
ATOM   1125  OD2 ASP A  64      83.430  63.389 103.786  1.00  0.00           O
ATOM   1126  C   ASP A  64      80.191  66.890 104.386  1.00  0.00           C
ATOM   1127  O   ASP A  64      80.611  67.718 103.576  1.00  0.00           O
ATOM   1128  N   MET A  65      79.560  67.259 105.506  1.00  0.00           N
ATOM   1130  CA  MET A  65      79.331  68.639 105.876  1.00  0.00           C
ATOM   1132  CB  MET A  65      78.040  68.770 106.716  1.00  0.00           C
ATOM   1135  CG  MET A  65      76.760  68.679 105.866  1.00  0.00           C
ATOM   1138  SD  MET A  65      75.961  70.240 105.356  1.00  0.00           S
ATOM   1139  CE  MET A  65      76.311  71.499 106.626  1.00  0.00           C
ATOM   1143  C   MET A  65      80.510  69.149 106.666  1.00  0.00           C
ATOM   1144  O   MET A  65      81.059  68.410 107.476  1.00  0.00           O
ATOM   1145  N   ASN A  66      80.940  70.389 106.416  1.00  0.00           N
ATOM   1147  CA  ASN A  66      82.161  70.949 106.976  1.00  0.00           C
ATOM   1149  CB  ASN A  66      83.221  71.170 105.866  1.00  0.00           C
ATOM   1152  CG  ASN A  66      83.540  69.889 105.116  1.00  0.00           C
ATOM   1153  OD1 ASN A  66      83.631  69.850 103.886  1.00  0.00           O
ATOM   1154  ND2 ASN A  66      83.691  68.759 105.836  1.00  0.00           N
ATOM   1157  C   ASN A  66      81.861  72.280 107.676  1.00  0.00           C
ATOM   1158  O   ASN A  66      81.271  73.178 107.096  1.00  0.00           O
ATOM   1159  N   SER A  67      82.260  72.420 108.956  1.00  0.00           N
ATOM   1161  CA  SER A  67      82.061  73.609 109.756  1.00  0.00           C
ATOM   1163  CB  SER A  67      80.881  73.490 110.776  1.00  0.00           C
ATOM   1166  OG  SER A  67      80.380  74.789 111.076  1.00  0.00           O
ATOM   1168  C   SER A  67      83.281  73.889 110.596  1.00  0.00           C
ATOM   1169  O   SER A  67      84.170  73.049 110.766  1.00  0.00           O
ATOM   1170  N   LEU A  68      83.311  75.099 111.206  1.00  0.00           N
ATOM   1172  CA  LEU A  68      84.230  75.520 112.246  1.00  0.00           C
ATOM   1174  CB  LEU A  68      84.020  77.039 112.546  1.00  0.00           C
ATOM   1177  CG  LEU A  68      85.081  77.779 113.416  1.00  0.00           C
ATOM   1179  CD1 LEU A  68      84.900  77.700 114.936  1.00  0.00           C
ATOM   1183  CD2 LEU A  68      86.511  77.389 113.066  1.00  0.00           C
ATOM   1187  C   LEU A  68      84.090  74.639 113.496  1.00  0.00           C
ATOM   1188  O   LEU A  68      85.070  74.250 114.126  1.00  0.00           O
ATOM   1189  N   PHE A  69      82.840  74.250 113.816  1.00  0.00           N
ATOM   1191  CA  PHE A  69      82.441  73.369 114.906  1.00  0.00           C
ATOM   1193  CB  PHE A  69      80.891  73.270 114.986  1.00  0.00           C
ATOM   1196  CG  PHE A  69      80.221  74.579 115.266  1.00  0.00           C
ATOM   1197  CD1 PHE A  69      80.161  75.069 116.586  1.00  0.00           C
ATOM   1199  CE1 PHE A  69      79.350  76.170 116.906  1.00  0.00           C
ATOM   1201  CZ  PHE A  69      78.620  76.809 115.896  1.00  0.00           C
ATOM   1203  CD2 PHE A  69      79.501  75.259 114.266  1.00  0.00           C
ATOM   1205  CE2 PHE A  69      78.711  76.380 114.566  1.00  0.00           C
ATOM   1207  C   PHE A  69      82.901  71.919 114.756  1.00  0.00           C
ATOM   1208  O   PHE A  69      82.861  71.139 115.716  1.00  0.00           O
ATOM   1209  N   GLY A  70      83.251  71.520 113.526  1.00  0.00           N
ATOM   1211  CA  GLY A  70      83.461  70.139 113.146  1.00  0.00           C
ATOM   1214  C   GLY A  70      82.721  69.840 111.876  1.00  0.00           C
ATOM   1215  O   GLY A  70      82.201  70.700 111.186  1.00  0.00           O
ATOM   1216  N   SER A  71      82.691  68.569 111.536  1.00  0.00           N
ATOM   1218  CA  SER A  71      82.120  68.020 110.336  1.00  0.00           C
ATOM   1220  CB  SER A  71      83.270  67.709 109.336  1.00  0.00           C
ATOM   1223  OG  SER A  71      84.230  66.829 109.906  1.00  0.00           O
ATOM   1225  C   SER A  71      81.371  66.739 110.696  1.00  0.00           C
ATOM   1226  O   SER A  71      81.670  66.060 111.676  1.00  0.00           O
ATOM   1227  N   GLN A  72      80.370  66.340 109.896  1.00  0.00           N
ATOM   1229  CA  GLN A  72      79.651  65.119 110.166  1.00  0.00           C
ATOM   1231  CB  GLN A  72      78.321  65.419 110.916  1.00  0.00           C
ATOM   1234  CG  GLN A  72      77.521  64.210 111.436  1.00  0.00           C
ATOM   1237  CD  GLN A  72      78.310  63.419 112.476  1.00  0.00           C
ATOM   1238  OE1 GLN A  72      79.271  62.709 112.156  1.00  0.00           O
ATOM   1239  NE2 GLN A  72      77.931  63.579 113.766  1.00  0.00           N
ATOM   1242  C   GLN A  72      79.360  64.469 108.836  1.00  0.00           C
ATOM   1243  O   GLN A  72      79.201  65.149 107.826  1.00  0.00           O
ATOM   1244  N   LYS A  73      79.311  63.119 108.796  1.00  0.00           N
ATOM   1246  CA  LYS A  73      78.751  62.439 107.636  1.00  0.00           C
ATOM   1248  CB  LYS A  73      79.230  60.960 107.496  1.00  0.00           C
ATOM   1251  CG  LYS A  73      78.511  60.200 106.366  1.00  0.00           C
ATOM   1254  CD  LYS A  73      79.120  58.839 105.996  1.00  0.00           C
ATOM   1257  CE  LYS A  73      78.370  58.209 104.816  1.00  0.00           C
ATOM   1260  NZ  LYS A  73      79.160  57.109 104.256  1.00  0.00           N
ATOM   1264  C   LYS A  73      77.230  62.529 107.586  1.00  0.00           C
ATOM   1265  O   LYS A  73      76.531  62.449 108.596  1.00  0.00           O
ATOM   1266  N   ALA A  74      76.650  62.639 106.376  1.00  0.00           N
ATOM   1268  CA  ALA A  74      75.251  62.379 106.166  1.00  0.00           C
ATOM   1270  CB  ALA A  74      74.461  63.680 105.926  1.00  0.00           C
ATOM   1274  C   ALA A  74      75.090  61.469 104.956  1.00  0.00           C
ATOM   1275  O   ALA A  74      75.800  61.599 103.966  1.00  0.00           O
ATOM   1276  N   THR A  75      74.111  60.539 104.996  1.00  0.00           N
ATOM   1278  CA  THR A  75      73.491  60.009 103.796  1.00  0.00           C
ATOM   1280  CB  THR A  75      73.420  58.470 103.786  1.00  0.00           C
ATOM   1282  OG1 THR A  75      73.160  57.939 102.496  1.00  0.00           O
ATOM   1284  CG2 THR A  75      72.351  57.899 104.726  1.00  0.00           C
ATOM   1288  C   THR A  75      72.111  60.649 103.646  1.00  0.00           C
ATOM   1289  O   THR A  75      71.431  60.929 104.636  1.00  0.00           O
ATOM   1290  N   MET A  76      71.660  60.910 102.416  1.00  0.00           N
ATOM   1292  CA  MET A  76      70.340  61.439 102.096  1.00  0.00           C
ATOM   1294  CB  MET A  76      70.350  62.919 101.646  1.00  0.00           C
ATOM   1297  CG  MET A  76      71.291  63.260 100.496  1.00  0.00           C
ATOM   1300  SD  MET A  76      71.200  64.979  99.936  1.00  0.00           S
ATOM   1301  CE  MET A  76      71.691  65.829 101.456  1.00  0.00           C
ATOM   1305  C   MET A  76      69.651  60.569 101.056  1.00  0.00           C
ATOM   1306  O   MET A  76      70.291  59.790 100.366  1.00  0.00           O
ATOM   1307  N   LYS A  77      68.310  60.679 100.936  1.00  0.00           N
ATOM   1309  CA  LYS A  77      67.611  60.209  99.756  1.00  0.00           C
ATOM   1311  CB  LYS A  77      66.451  59.209 100.056  1.00  0.00           C
ATOM   1314  CG  LYS A  77      66.871  57.759 100.326  1.00  0.00           C
ATOM   1317  CD  LYS A  77      65.711  56.849 100.796  1.00  0.00           C
ATOM   1320  CE  LYS A  77      66.090  55.359 100.826  1.00  0.00           C
ATOM   1323  NZ  LYS A  77      64.980  54.520 101.336  1.00  0.00           N
ATOM   1327  C   LYS A  77      67.021  61.430  99.086  1.00  0.00           C
ATOM   1328  O   LYS A  77      66.361  62.239  99.736  1.00  0.00           O
ATOM   1329  N   LEU A  78      67.221  61.579  97.766  1.00  0.00           N
ATOM   1331  CA  LEU A  78      66.711  62.709  97.006  1.00  0.00           C
ATOM   1333  CB  LEU A  78      67.840  63.419  96.226  1.00  0.00           C
ATOM   1336  CG  LEU A  78      68.921  64.109  97.076  1.00  0.00           C
ATOM   1338  CD1 LEU A  78      69.961  64.799  96.176  1.00  0.00           C
ATOM   1342  CD2 LEU A  78      68.271  65.149  97.996  1.00  0.00           C
ATOM   1346  C   LEU A  78      65.670  62.259  96.016  1.00  0.00           C
ATOM   1347  O   LEU A  78      65.840  61.269  95.306  1.00  0.00           O
ATOM   1348  N   LYS A  79      64.571  63.029  95.896  1.00  0.00           N
ATOM   1350  CA  LYS A  79      63.711  63.009  94.726  1.00  0.00           C
ATOM   1352  CB  LYS A  79      62.230  62.740  95.076  1.00  0.00           C
ATOM   1355  CG  LYS A  79      61.250  62.880  93.906  1.00  0.00           C
ATOM   1358  CD  LYS A  79      59.781  62.649  94.316  1.00  0.00           C
ATOM   1361  CE  LYS A  79      58.851  62.910  93.126  1.00  0.00           C
ATOM   1364  NZ  LYS A  79      57.531  62.290  93.266  1.00  0.00           N
ATOM   1368  C   LYS A  79      63.830  64.350  94.036  1.00  0.00           C
ATOM   1369  O   LYS A  79      63.801  65.389  94.666  1.00  0.00           O
ATOM   1370  N   LEU A  80      63.991  64.340  92.696  1.00  0.00           N
ATOM   1372  CA  LEU A  80      64.421  65.479  91.906  1.00  0.00           C
ATOM   1374  CB  LEU A  80      65.891  65.380  91.466  1.00  0.00           C
ATOM   1377  CG  LEU A  80      66.931  65.069  92.556  1.00  0.00           C
ATOM   1379  CD1 LEU A  80      67.151  63.569  92.786  1.00  0.00           C
ATOM   1383  CD2 LEU A  80      68.221  65.669  92.026  1.00  0.00           C
ATOM   1387  C   LEU A  80      63.620  65.600  90.626  1.00  0.00           C
ATOM   1388  O   LEU A  80      62.991  64.649  90.176  1.00  0.00           O
ATOM   1389  N   LYS A  81      63.661  66.788  90.006  1.00  0.00           N
ATOM   1391  CA  LYS A  81      62.780  67.149  88.916  1.00  0.00           C
ATOM   1393  CB  LYS A  81      61.501  67.799  89.506  1.00  0.00           C
ATOM   1396  CG  LYS A  81      60.511  68.509  88.576  1.00  0.00           C
ATOM   1399  CD  LYS A  81      59.291  68.939  89.426  1.00  0.00           C
ATOM   1402  CE  LYS A  81      58.181  69.719  88.716  1.00  0.00           C
ATOM   1405  NZ  LYS A  81      58.471  71.170  88.636  1.00  0.00           N
ATOM   1409  C   LYS A  81      63.461  68.049  87.906  1.00  0.00           C
ATOM   1410  O   LYS A  81      64.230  68.950  88.246  1.00  0.00           O
ATOM   1411  N   ALA A  82      63.230  67.788  86.606  1.00  0.00           N
ATOM   1413  CA  ALA A  82      64.021  68.410  85.566  1.00  0.00           C
ATOM   1415  CB  ALA A  82      65.321  67.619  85.346  1.00  0.00           C
ATOM   1419  C   ALA A  82      63.251  68.439  84.266  1.00  0.00           C
ATOM   1420  O   ALA A  82      62.320  67.680  84.036  1.00  0.00           O
ATOM   1421  N   LEU A  83      63.620  69.359  83.356  1.00  0.00           N
ATOM   1423  CA  LEU A  83      63.041  69.460  82.026  1.00  0.00           C
ATOM   1425  CB  LEU A  83      62.901  70.969  81.666  1.00  0.00           C
ATOM   1428  CG  LEU A  83      61.840  71.310  80.596  1.00  0.00           C
ATOM   1430  CD1 LEU A  83      62.001  70.579  79.256  1.00  0.00           C
ATOM   1434  CD2 LEU A  83      60.410  71.039  81.096  1.00  0.00           C
ATOM   1438  C   LEU A  83      63.971  68.779  81.016  1.00  0.00           C
ATOM   1439  O   LEU A  83      65.041  69.329  80.756  1.00  0.00           O
ATOM   1440  N   PRO A  84      63.651  67.639  80.406  1.00  0.00           N
ATOM   1441  CD  PRO A  84      62.650  66.689  80.866  1.00  0.00           C
ATOM   1444  CA  PRO A  84      64.321  67.160  79.196  1.00  0.00           C
ATOM   1446  CB  PRO A  84      63.620  65.850  78.826  1.00  0.00           C
ATOM   1449  CG  PRO A  84      62.991  65.389  80.136  1.00  0.00           C
ATOM   1452  C   PRO A  84      64.241  68.130  78.036  1.00  0.00           C
ATOM   1453  O   PRO A  84      63.191  68.240  77.406  1.00  0.00           O
ATOM   1454  N   VAL A  85      65.350  68.799  77.726  1.00  0.00           N
ATOM   1456  CA  VAL A  85      65.470  69.590  76.526  1.00  0.00           C
ATOM   1458  CB  VAL A  85      66.160  70.929  76.736  1.00  0.00           C
ATOM   1460  CG1 VAL A  85      65.381  71.739  77.796  1.00  0.00           C
ATOM   1464  CG2 VAL A  85      67.631  70.759  77.166  1.00  0.00           C
ATOM   1468  C   VAL A  85      66.281  68.759  75.566  1.00  0.00           C
ATOM   1469  O   VAL A  85      67.060  67.899  75.956  1.00  0.00           O
ATOM   1470  N   PHE A  86      66.151  69.049  74.256  1.00  0.00           N
ATOM   1472  CA  PHE A  86      66.980  68.429  73.256  1.00  0.00           C
ATOM   1474  CB  PHE A  86      66.131  67.549  72.326  1.00  0.00           C
ATOM   1477  CG  PHE A  86      66.951  66.880  71.256  1.00  0.00           C
ATOM   1478  CD1 PHE A  86      67.641  65.689  71.526  1.00  0.00           C
ATOM   1480  CE1 PHE A  86      68.391  65.060  70.526  1.00  0.00           C
ATOM   1482  CZ  PHE A  86      68.471  65.630  69.246  1.00  0.00           C
ATOM   1484  CD2 PHE A  86      67.011  67.420  69.966  1.00  0.00           C
ATOM   1486  CE2 PHE A  86      67.791  66.820  68.976  1.00  0.00           C
ATOM   1488  C   PHE A  86      67.771  69.490  72.526  1.00  0.00           C
ATOM   1489  O   PHE A  86      67.241  70.439  71.936  1.00  0.00           O
ATOM   1490  N   ASP A  87      69.100  69.340  72.566  1.00  0.00           N
ATOM   1492  CA  ASP A  87      69.991  70.229  71.876  1.00  0.00           C
ATOM   1494  CB  ASP A  87      71.151  70.549  72.856  1.00  0.00           C
ATOM   1497  CG  ASP A  87      71.850  71.850  72.536  1.00  0.00           C
ATOM   1498  OD1 ASP A  87      71.891  72.210  71.336  1.00  0.00           O
ATOM   1499  OD2 ASP A  87      72.410  72.459  73.486  1.00  0.00           O
ATOM   1500  C   ASP A  87      70.370  69.569  70.566  1.00  0.00           C
ATOM   1501  O   ASP A  87      71.090  68.569  70.526  1.00  0.00           O
ATOM   1502  N   LYS A  88      69.831  70.119  69.446  1.00  0.00           N
ATOM   1504  CA  LYS A  88      69.971  69.619  68.086  1.00  0.00           C
ATOM   1506  CB  LYS A  88      69.120  70.489  67.096  1.00  0.00           C
ATOM   1509  CG  LYS A  88      67.611  70.209  67.096  1.00  0.00           C
ATOM   1512  CD  LYS A  88      66.801  70.619  68.346  1.00  0.00           C
ATOM   1515  CE  LYS A  88      66.381  72.090  68.396  1.00  0.00           C
ATOM   1518  NZ  LYS A  88      65.400  72.299  69.476  1.00  0.00           N
ATOM   1522  C   LYS A  88      71.411  69.539  67.636  1.00  0.00           C
ATOM   1523  O   LYS A  88      71.871  68.539  67.086  1.00  0.00           O
ATOM   1524  N   GLU A  89      72.180  70.600  67.956  1.00  0.00           N
ATOM   1526  CA  GLU A  89      73.611  70.678  67.766  1.00  0.00           C
ATOM   1528  CB  GLU A  89      74.111  72.069  68.216  1.00  0.00           C
ATOM   1531  CG  GLU A  89      73.711  73.210  67.236  1.00  0.00           C
ATOM   1534  CD  GLU A  89      72.641  74.179  67.706  1.00  0.00           C
ATOM   1535  OE1 GLU A  89      72.661  74.609  68.886  1.00  0.00           O
ATOM   1536  OE2 GLU A  89      71.891  74.689  66.826  1.00  0.00           O
ATOM   1537  C   GLU A  89      74.410  69.600  68.496  1.00  0.00           C
ATOM   1538  O   GLU A  89      75.410  69.060  68.016  1.00  0.00           O
ATOM   1539  N   LYS A  90      74.010  69.259  69.736  1.00  0.00           N
ATOM   1541  CA  LYS A  90      74.751  68.309  70.526  1.00  0.00           C
ATOM   1543  CB  LYS A  90      74.431  68.549  72.016  1.00  0.00           C
ATOM   1546  CG  LYS A  90      74.701  69.999  72.446  1.00  0.00           C
ATOM   1549  CD  LYS A  90      76.171  70.380  72.276  1.00  0.00           C
ATOM   1552  CE  LYS A  90      76.471  71.840  72.576  1.00  0.00           C
ATOM   1555  NZ  LYS A  90      76.211  72.170  73.996  1.00  0.00           N
ATOM   1559  C   LYS A  90      74.360  66.890  70.206  1.00  0.00           C
ATOM   1560  O   LYS A  90      75.150  65.960  70.396  1.00  0.00           O
ATOM   1561  N   GLY A  91      73.100  66.729  69.726  1.00  0.00           N
ATOM   1563  CA  GLY A  91      72.401  65.469  69.536  1.00  0.00           C
ATOM   1566  C   GLY A  91      72.050  64.819  70.826  1.00  0.00           C
ATOM   1567  O   GLY A  91      72.090  63.610  70.966  1.00  0.00           O
ATOM   1568  N   ALA A  92      71.760  65.640  71.846  1.00  0.00           N
ATOM   1570  CA  ALA A  92      71.801  65.149  73.186  1.00  0.00           C
ATOM   1572  CB  ALA A  92      73.191  65.450  73.766  1.00  0.00           C
ATOM   1576  C   ALA A  92      70.711  65.729  74.046  1.00  0.00           C
ATOM   1577  O   ALA A  92      70.230  66.850  73.836  1.00  0.00           O
ATOM   1578  N   ILE A  93      70.281  64.950  75.046  1.00  0.00           N
ATOM   1580  CA  ILE A  93      69.230  65.310  75.966  1.00  0.00           C
ATOM   1582  CB  ILE A  93      68.191  64.210  76.166  1.00  0.00           C
ATOM   1584  CG2 ILE A  93      67.160  64.619  77.246  1.00  0.00           C
ATOM   1588  CG1 ILE A  93      67.491  63.920  74.806  1.00  0.00           C
ATOM   1591  CD  ILE A  93      66.541  62.709  74.816  1.00  0.00           C
ATOM   1595  C   ILE A  93      69.861  65.740  77.266  1.00  0.00           C
ATOM   1596  O   ILE A  93      70.730  65.060  77.816  1.00  0.00           O
ATOM   1597  N   PHE A  94      69.461  66.910  77.786  1.00  0.00           N
ATOM   1599  CA  PHE A  94      70.001  67.450  79.006  1.00  0.00           C
ATOM   1601  CB  PHE A  94      70.670  68.840  78.826  1.00  0.00           C
ATOM   1604  CG  PHE A  94      71.781  68.790  77.816  1.00  0.00           C
ATOM   1605  CD1 PHE A  94      71.491  68.740  76.446  1.00  0.00           C
ATOM   1607  CE1 PHE A  94      72.501  68.619  75.496  1.00  0.00           C
ATOM   1609  CZ  PHE A  94      73.840  68.619  75.896  1.00  0.00           C
ATOM   1611  CD2 PHE A  94      73.131  68.819  78.216  1.00  0.00           C
ATOM   1613  CE2 PHE A  94      74.150  68.749  77.256  1.00  0.00           C
ATOM   1615  C   PHE A  94      68.830  67.599  79.946  1.00  0.00           C
ATOM   1616  O   PHE A  94      67.771  68.109  79.576  1.00  0.00           O
ATOM   1617  N   LEU A  95      68.980  67.149  81.206  1.00  0.00           N
ATOM   1619  CA  LEU A  95      67.951  67.299  82.206  1.00  0.00           C
ATOM   1621  CB  LEU A  95      67.980  66.130  83.206  1.00  0.00           C
ATOM   1624  CG  LEU A  95      67.681  64.740  82.606  1.00  0.00           C
ATOM   1626  CD1 LEU A  95      67.391  63.719  83.716  1.00  0.00           C
ATOM   1630  CD2 LEU A  95      66.521  64.759  81.606  1.00  0.00           C
ATOM   1634  C   LEU A  95      68.100  68.649  82.896  1.00  0.00           C
ATOM   1635  O   LEU A  95      68.641  68.790  83.986  1.00  0.00           O
ATOM   1636  N   LYS A  96      67.620  69.710  82.226  1.00  0.00           N
ATOM   1638  CA  LYS A  96      67.840  71.069  82.656  1.00  0.00           C
ATOM   1640  CB  LYS A  96      67.910  72.049  81.476  1.00  0.00           C
ATOM   1643  CG  LYS A  96      69.251  71.928  80.756  1.00  0.00           C
ATOM   1646  CD  LYS A  96      69.271  72.579  79.366  1.00  0.00           C
ATOM   1649  CE  LYS A  96      70.190  73.790  79.226  1.00  0.00           C
ATOM   1652  NZ  LYS A  96      70.391  74.149  77.816  1.00  0.00           N
ATOM   1656  C   LYS A  96      66.850  71.560  83.686  1.00  0.00           C
ATOM   1657  O   LYS A  96      65.721  71.100  83.776  1.00  0.00           O
ATOM   1658  N   GLU A  97      67.310  72.509  84.526  1.00  0.00           N
ATOM   1660  CA  GLU A  97      66.541  73.070  85.616  1.00  0.00           C
ATOM   1662  CB  GLU A  97      65.131  73.600  85.216  1.00  0.00           C
ATOM   1665  CG  GLU A  97      65.101  74.619  84.056  1.00  0.00           C
ATOM   1668  CD  GLU A  97      63.661  74.819  83.576  1.00  0.00           C
ATOM   1669  OE1 GLU A  97      62.780  75.099  84.436  1.00  0.00           O
ATOM   1670  OE2 GLU A  97      63.410  74.660  82.356  1.00  0.00           O
ATOM   1671  C   GLU A  97      66.440  72.100  86.776  1.00  0.00           C
ATOM   1672  O   GLU A  97      65.441  72.100  87.486  1.00  0.00           O
ATOM   1673  N   MET A  98      67.480  71.259  86.986  1.00  0.00           N
ATOM   1675  CA  MET A  98      67.561  70.340  88.106  1.00  0.00           C
ATOM   1677  CB  MET A  98      68.830  69.460  88.146  1.00  0.00           C
ATOM   1680  CG  MET A  98      68.721  68.169  87.316  1.00  0.00           C
ATOM   1683  SD  MET A  98      67.741  66.859  88.096  1.00  0.00           S
ATOM   1684  CE  MET A  98      68.230  65.689  86.806  1.00  0.00           C
ATOM   1688  C   MET A  98      67.361  70.969  89.456  1.00  0.00           C
ATOM   1689  O   MET A  98      68.150  71.788  89.936  1.00  0.00           O
ATOM   1690  N   GLU A  99      66.260  70.570  90.076  1.00  0.00           N
ATOM   1692  CA  GLU A  99      65.861  71.009  91.376  1.00  0.00           C
ATOM   1694  CB  GLU A  99      64.631  71.939  91.276  1.00  0.00           C
ATOM   1697  CG  GLU A  99      64.171  72.499  92.646  1.00  0.00           C
ATOM   1700  CD  GLU A  99      63.181  73.649  92.576  1.00  0.00           C
ATOM   1701  OE1 GLU A  99      62.871  74.119  91.456  1.00  0.00           O
ATOM   1702  OE2 GLU A  99      62.650  74.029  93.646  1.00  0.00           O
ATOM   1703  C   GLU A  99      65.521  69.780  92.166  1.00  0.00           C
ATOM   1704  O   GLU A  99      65.150  68.740  91.616  1.00  0.00           O
ATOM   1705  N   VAL A 100      65.660  69.829  93.486  1.00  0.00           N
ATOM   1707  CA  VAL A 100      65.211  68.759  94.346  1.00  0.00           C
ATOM   1709  CB  VAL A 100      66.090  68.590  95.566  1.00  0.00           C
ATOM   1711  CG1 VAL A 100      65.701  67.340  96.366  1.00  0.00           C
ATOM   1715  CG2 VAL A 100      67.561  68.499  95.126  1.00  0.00           C
ATOM   1719  C   VAL A 100      63.771  69.020  94.746  1.00  0.00           C
ATOM   1720  O   VAL A 100      63.370  70.119  95.126  1.00  0.00           O
ATOM   1721  N   VAL A 101      62.951  67.969  94.686  1.00  0.00           N
ATOM   1723  CA  VAL A 101      61.551  67.960  95.026  1.00  0.00           C
ATOM   1725  CB  VAL A 101      60.851  66.820  94.266  1.00  0.00           C
ATOM   1727  CG1 VAL A 101      59.340  66.799  94.546  1.00  0.00           C
ATOM   1731  CG2 VAL A 101      61.070  66.969  92.746  1.00  0.00           C
ATOM   1735  C   VAL A 101      61.451  67.729  96.526  1.00  0.00           C
ATOM   1736  O   VAL A 101      61.120  68.609  97.326  1.00  0.00           O
ATOM   1737  N   ASP A 102      61.861  66.529  96.946  1.00  0.00           N
ATOM   1739  CA  ASP A 102      61.831  66.049  98.306  1.00  0.00           C
ATOM   1741  CB  ASP A 102      60.821  64.889  98.486  1.00  0.00           C
ATOM   1744  CG  ASP A 102      59.491  65.450  98.916  1.00  0.00           C
ATOM   1745  OD1 ASP A 102      58.741  65.990  98.066  1.00  0.00           O
ATOM   1746  OD2 ASP A 102      59.211  65.389 100.146  1.00  0.00           O
ATOM   1747  C   ASP A 102      63.221  65.579  98.666  1.00  0.00           C
ATOM   1748  O   ASP A 102      63.911  64.939  97.876  1.00  0.00           O
ATOM   1749  N   ALA A 103      63.661  65.869  99.896  1.00  0.00           N
ATOM   1751  CA  ALA A 103      64.931  65.399 100.386  1.00  0.00           C
ATOM   1753  CB  ALA A 103      66.001  66.509 100.286  1.00  0.00           C
ATOM   1757  C   ALA A 103      64.741  64.979 101.826  1.00  0.00           C
ATOM   1758  O   ALA A 103      64.131  65.689 102.636  1.00  0.00           O
ATOM   1759  N   THR A 104      65.260  63.790 102.166  1.00  0.00           N
ATOM   1761  CA  THR A 104      65.370  63.359 103.546  1.00  0.00           C
ATOM   1763  CB  THR A 104      64.921  61.910 103.796  1.00  0.00           C
ATOM   1765  OG1 THR A 104      65.771  60.939 103.196  1.00  0.00           O
ATOM   1767  CG2 THR A 104      63.521  61.700 103.206  1.00  0.00           C
ATOM   1771  C   THR A 104      66.821  63.499 103.886  1.00  0.00           C
ATOM   1772  O   THR A 104      67.671  63.470 102.996  1.00  0.00           O
ATOM   1773  N   VAL A 105      67.160  63.629 105.166  1.00  0.00           N
ATOM   1775  CA  VAL A 105      68.541  63.660 105.606  1.00  0.00           C
ATOM   1777  CB  VAL A 105      69.021  65.079 105.906  1.00  0.00           C
ATOM   1779  CG1 VAL A 105      70.431  65.109 106.526  1.00  0.00           C
ATOM   1783  CG2 VAL A 105      69.051  65.880 104.586  1.00  0.00           C
ATOM   1787  C   VAL A 105      68.541  62.709 106.786  1.00  0.00           C
ATOM   1788  O   VAL A 105      67.480  62.379 107.326  1.00  0.00           O
ATOM   1789  N   GLN A 106      69.701  62.160 107.176  1.00  0.00           N
ATOM   1791  CA  GLN A 106      69.800  61.279 108.336  1.00  0.00           C
ATOM   1793  CB  GLN A 106      70.531  59.979 107.946  1.00  0.00           C
ATOM   1796  CG  GLN A 106      69.711  58.979 107.066  1.00  0.00           C
ATOM   1799  CD  GLN A 106      68.181  58.959 107.276  1.00  0.00           C
ATOM   1800  OE1 GLN A 106      67.620  58.810 108.356  1.00  0.00           O
ATOM   1801  NE2 GLN A 106      67.421  59.119 106.166  1.00  0.00           N
ATOM   1804  C   GLN A 106      70.330  61.919 109.626  1.00  0.00           C
ATOM   1805  O   GLN A 106      69.680  61.750 110.656  1.00  0.00           O
ATOM   1806  N   PRO A 107      71.411  62.689 109.716  1.00  0.00           N
ATOM   1807  CD  PRO A 107      72.531  62.719 108.776  1.00  0.00           C
ATOM   1810  CA  PRO A 107      71.660  63.519 110.896  1.00  0.00           C
ATOM   1812  CB  PRO A 107      73.061  64.130 110.656  1.00  0.00           C
ATOM   1815  CG  PRO A 107      73.331  63.969 109.156  1.00  0.00           C
ATOM   1818  C   PRO A 107      70.540  64.530 111.196  1.00  0.00           C
ATOM   1819  O   PRO A 107      70.201  65.349 110.356  1.00  0.00           O
ATOM   1820  N   GLU A 108      69.950  64.479 112.416  1.00  0.00           N
ATOM   1822  CA  GLU A 108      68.791  65.259 112.806  1.00  0.00           C
ATOM   1824  CB  GLU A 108      68.361  64.819 114.216  1.00  0.00           C
ATOM   1827  CG  GLU A 108      67.141  65.559 114.806  1.00  0.00           C
ATOM   1830  CD  GLU A 108      67.081  65.410 116.306  1.00  0.00           C
ATOM   1831  OE1 GLU A 108      67.951  64.699 116.876  1.00  0.00           O
ATOM   1832  OE2 GLU A 108      66.251  66.109 116.936  1.00  0.00           O
ATOM   1833  C   GLU A 108      68.940  66.770 112.796  1.00  0.00           C
ATOM   1834  O   GLU A 108      68.110  67.509 112.266  1.00  0.00           O
ATOM   1835  N   LYS A 109      70.071  67.289 113.336  1.00  0.00           N
ATOM   1837  CA  LYS A 109      70.431  68.700 113.216  1.00  0.00           C
ATOM   1839  CB  LYS A 109      71.771  69.009 113.936  1.00  0.00           C
ATOM   1842  CG  LYS A 109      71.671  69.119 115.466  1.00  0.00           C
ATOM   1845  CD  LYS A 109      70.810  70.299 115.926  1.00  0.00           C
ATOM   1848  CE  LYS A 109      70.851  70.509 117.446  1.00  0.00           C
ATOM   1851  NZ  LYS A 109      69.991  71.639 117.836  1.00  0.00           N
ATOM   1855  C   LYS A 109      70.521  69.160 111.776  1.00  0.00           C
ATOM   1856  O   LYS A 109      70.161  70.288 111.436  1.00  0.00           O
ATOM   1857  N   MET A 110      71.001  68.259 110.896  1.00  0.00           N
ATOM   1859  CA  MET A 110      71.391  68.560 109.546  1.00  0.00           C
ATOM   1861  CB  MET A 110      72.211  67.380 108.996  1.00  0.00           C
ATOM   1864  CG  MET A 110      73.131  67.770 107.826  1.00  0.00           C
ATOM   1867  SD  MET A 110      74.371  68.979 108.356  1.00  0.00           S
ATOM   1868  CE  MET A 110      75.461  67.859 109.266  1.00  0.00           C
ATOM   1872  C   MET A 110      70.211  68.840 108.636  1.00  0.00           C
ATOM   1873  O   MET A 110      70.350  69.499 107.616  1.00  0.00           O
ATOM   1874  N   GLN A 111      68.991  68.410 108.996  1.00  0.00           N
ATOM   1876  CA  GLN A 111      67.801  68.799 108.256  1.00  0.00           C
ATOM   1878  CB  GLN A 111      66.541  68.160 108.836  1.00  0.00           C
ATOM   1881  CG  GLN A 111      65.340  68.329 107.886  1.00  0.00           C
ATOM   1884  CD  GLN A 111      64.150  67.509 108.376  1.00  0.00           C
ATOM   1885  OE1 GLN A 111      63.311  68.009 109.116  1.00  0.00           O
ATOM   1886  NE2 GLN A 111      64.131  66.209 107.996  1.00  0.00           N
ATOM   1889  C   GLN A 111      67.531  70.299 108.196  1.00  0.00           C
ATOM   1890  O   GLN A 111      67.090  70.840 107.176  1.00  0.00           O
ATOM   1891  N   THR A 112      67.760  71.030 109.306  1.00  0.00           N
ATOM   1893  CA  THR A 112      67.541  72.469 109.326  1.00  0.00           C
ATOM   1895  CB  THR A 112      67.791  73.090 110.696  1.00  0.00           C
ATOM   1897  OG1 THR A 112      67.001  72.469 111.706  1.00  0.00           O
ATOM   1899  CG2 THR A 112      67.401  74.569 110.676  1.00  0.00           C
ATOM   1903  C   THR A 112      68.410  73.210 108.316  1.00  0.00           C
ATOM   1904  O   THR A 112      67.961  74.090 107.586  1.00  0.00           O
ATOM   1905  N   VAL A 113      69.711  72.810 108.246  1.00  0.00           N
ATOM   1907  CA  VAL A 113      70.691  73.350 107.326  1.00  0.00           C
ATOM   1909  CB  VAL A 113      72.120  73.280 107.866  1.00  0.00           C
ATOM   1911  CG1 VAL A 113      72.221  74.139 109.146  1.00  0.00           C
ATOM   1915  CG2 VAL A 113      72.531  71.840 108.166  1.00  0.00           C
ATOM   1919  C   VAL A 113      70.621  72.740 105.936  1.00  0.00           C
ATOM   1920  O   VAL A 113      71.021  73.369 104.966  1.00  0.00           O
ATOM   1921  N   MET A 114      70.050  71.538 105.736  1.00  0.00           N
ATOM   1923  CA  MET A 114      69.791  71.009 104.396  1.00  0.00           C
ATOM   1925  CB  MET A 114      69.251  69.539 104.406  1.00  0.00           C
ATOM   1928  CG  MET A 114      67.721  69.279 104.256  1.00  0.00           C
ATOM   1931  SD  MET A 114      67.050  69.380 102.556  1.00  0.00           S
ATOM   1932  CE  MET A 114      65.340  69.009 103.046  1.00  0.00           C
ATOM   1936  C   MET A 114      68.851  71.939 103.666  1.00  0.00           C
ATOM   1937  O   MET A 114      69.031  72.249 102.496  1.00  0.00           O
ATOM   1938  N   GLN A 115      67.840  72.479 104.356  1.00  0.00           N
ATOM   1940  CA  GLN A 115      66.920  73.420 103.766  1.00  0.00           C
ATOM   1942  CB  GLN A 115      65.730  73.660 104.736  1.00  0.00           C
ATOM   1945  CG  GLN A 115      64.491  74.369 104.126  1.00  0.00           C
ATOM   1948  CD  GLN A 115      63.771  73.530 103.066  1.00  0.00           C
ATOM   1949  OE1 GLN A 115      62.671  73.038 103.306  1.00  0.00           O
ATOM   1950  NE2 GLN A 115      64.381  73.380 101.876  1.00  0.00           N
ATOM   1953  C   GLN A 115      67.571  74.740 103.336  1.00  0.00           C
ATOM   1954  O   GLN A 115      67.261  75.259 102.276  1.00  0.00           O
ATOM   1955  N   THR A 116      68.511  75.288 104.146  1.00  0.00           N
ATOM   1957  CA  THR A 116      69.360  76.430 103.786  1.00  0.00           C
ATOM   1959  CB  THR A 116      70.181  76.979 104.966  1.00  0.00           C
ATOM   1961  OG1 THR A 116      71.391  76.270 105.206  1.00  0.00           O
ATOM   1963  CG2 THR A 116      69.371  76.928 106.266  1.00  0.00           C
ATOM   1967  C   THR A 116      70.291  76.130 102.616  1.00  0.00           C
ATOM   1968  O   THR A 116      70.480  76.950 101.716  1.00  0.00           O
ATOM   1969  N   LEU A 117      70.881  74.920 102.616  1.00  0.00           N
ATOM   1971  CA  LEU A 117      71.781  74.460 101.586  1.00  0.00           C
ATOM   1973  CB  LEU A 117      72.690  73.340 102.116  1.00  0.00           C
ATOM   1976  CG  LEU A 117      73.671  73.790 103.216  1.00  0.00           C
ATOM   1978  CD1 LEU A 117      74.711  72.689 103.426  1.00  0.00           C
ATOM   1982  CD2 LEU A 117      74.360  75.119 102.896  1.00  0.00           C
ATOM   1986  C   LEU A 117      71.120  74.029 100.286  1.00  0.00           C
ATOM   1987  O   LEU A 117      71.760  74.029  99.226  1.00  0.00           O
ATOM   1988  N   LEU A 118      69.810  73.749 100.326  1.00  0.00           N
ATOM   1990  CA  LEU A 118      69.010  73.359  99.176  1.00  0.00           C
ATOM   1992  CB  LEU A 118      67.550  73.009  99.606  1.00  0.00           C
ATOM   1995  CG  LEU A 118      66.650  72.549  98.446  1.00  0.00           C
ATOM   1997  CD1 LEU A 118      67.201  71.279  97.806  1.00  0.00           C
ATOM   2001  CD2 LEU A 118      65.181  72.329  98.846  1.00  0.00           C
ATOM   2005  C   LEU A 118      69.071  74.340  97.996  1.00  0.00           C
ATOM   2006  O   LEU A 118      69.241  73.880  96.866  1.00  0.00           O
ATOM   2007  N   PRO A 119      69.051  75.669  98.166  1.00  0.00           N
ATOM   2008  CD  PRO A 119      68.230  76.299  99.206  1.00  0.00           C
ATOM   2011  CA  PRO A 119      69.260  76.560  97.046  1.00  0.00           C
ATOM   2013  CB  PRO A 119      69.031  77.979  97.616  1.00  0.00           C
ATOM   2016  CG  PRO A 119      68.251  77.810  98.936  1.00  0.00           C
ATOM   2019  C   PRO A 119      70.650  76.439  96.416  1.00  0.00           C
ATOM   2020  O   PRO A 119      70.761  76.549  95.196  1.00  0.00           O
ATOM   2021  N   TYR A 120      71.730  76.219  97.206  1.00  0.00           N
ATOM   2023  CA  TYR A 120      73.061  75.949  96.686  1.00  0.00           C
ATOM   2025  CB  TYR A 120      74.150  75.920  97.796  1.00  0.00           C
ATOM   2028  CG  TYR A 120      74.181  77.240  98.506  1.00  0.00           C
ATOM   2029  CD1 TYR A 120      74.980  78.299  98.046  1.00  0.00           C
ATOM   2031  CE1 TYR A 120      74.950  79.530  98.696  1.00  0.00           C
ATOM   2033  CZ  TYR A 120      74.160  79.699  99.836  1.00  0.00           C
ATOM   2034  OH  TYR A 120      74.071  80.970 100.416  1.00  0.00           O
ATOM   2036  CD2 TYR A 120      73.420  77.420  99.666  1.00  0.00           C
ATOM   2038  CE2 TYR A 120      73.430  78.630 100.346  1.00  0.00           C
ATOM   2040  C   TYR A 120      73.160  74.639  95.926  1.00  0.00           C
ATOM   2041  O   TYR A 120      73.711  74.579  94.826  1.00  0.00           O
ATOM   2042  N   LEU A 121      72.571  73.560  96.496  1.00  0.00           N
ATOM   2044  CA  LEU A 121      72.480  72.259  95.846  1.00  0.00           C
ATOM   2046  CB  LEU A 121      71.801  71.209  96.776  1.00  0.00           C
ATOM   2049  CG  LEU A 121      71.801  69.770  96.216  1.00  0.00           C
ATOM   2051  CD1 LEU A 121      73.221  69.200  96.146  1.00  0.00           C
ATOM   2055  CD2 LEU A 121      70.910  68.829  97.046  1.00  0.00           C
ATOM   2059  C   LEU A 121      71.730  72.299  94.536  1.00  0.00           C
ATOM   2060  O   LEU A 121      72.221  71.859  93.506  1.00  0.00           O
ATOM   2061  N   ASN A 122      70.540  72.950  94.526  1.00  0.00           N
ATOM   2063  CA  ASN A 122      69.751  73.189  93.346  1.00  0.00           C
ATOM   2065  CB  ASN A 122      68.480  74.029  93.686  1.00  0.00           C
ATOM   2068  CG  ASN A 122      67.450  73.229  94.476  1.00  0.00           C
ATOM   2069  OD1 ASN A 122      67.431  71.999  94.516  1.00  0.00           O
ATOM   2070  ND2 ASN A 122      66.510  73.968  95.116  1.00  0.00           N
ATOM   2073  C   ASN A 122      70.521  73.950  92.276  1.00  0.00           C
ATOM   2074  O   ASN A 122      70.470  73.639  91.086  1.00  0.00           O
ATOM   2075  N   GLN A 123      71.300  74.990  92.656  1.00  0.00           N
ATOM   2077  CA  GLN A 123      72.230  75.559  91.706  1.00  0.00           C
ATOM   2079  CB  GLN A 123      72.861  76.890  92.236  1.00  0.00           C
ATOM   2082  CG  GLN A 123      73.760  77.549  91.166  1.00  0.00           C
ATOM   2085  CD  GLN A 123      74.490  78.819  91.576  1.00  0.00           C
ATOM   2086  OE1 GLN A 123      75.721  78.859  91.446  1.00  0.00           O
ATOM   2087  NE2 GLN A 123      73.771  79.889  91.996  1.00  0.00           N
ATOM   2090  C   GLN A 123      73.310  74.600  91.206  1.00  0.00           C
ATOM   2091  O   GLN A 123      73.511  74.469  90.006  1.00  0.00           O
ATOM   2092  N   ALA A 124      73.980  73.849  92.106  1.00  0.00           N
ATOM   2094  CA  ALA A 124      75.061  72.950  91.746  1.00  0.00           C
ATOM   2096  CB  ALA A 124      75.681  72.380  93.046  1.00  0.00           C
ATOM   2100  C   ALA A 124      74.651  71.820  90.816  1.00  0.00           C
ATOM   2101  O   ALA A 124      75.291  71.590  89.786  1.00  0.00           O
ATOM   2102  N   LEU A 125      73.521  71.160  91.116  1.00  0.00           N
ATOM   2104  CA  LEU A 125      72.850  70.189  90.266  1.00  0.00           C
ATOM   2106  CB  LEU A 125      71.541  69.729  90.946  1.00  0.00           C
ATOM   2109  CG  LEU A 125      71.641  68.479  91.846  1.00  0.00           C
ATOM   2111  CD1 LEU A 125      72.760  68.569  92.866  1.00  0.00           C
ATOM   2115  CD2 LEU A 125      70.301  68.280  92.566  1.00  0.00           C
ATOM   2119  C   LEU A 125      72.471  70.759  88.916  1.00  0.00           C
ATOM   2120  O   LEU A 125      72.801  70.209  87.866  1.00  0.00           O
ATOM   2121  N   ARG A 126      71.801  71.919  88.876  1.00  0.00           N
ATOM   2123  CA  ARG A 126      71.461  72.529  87.606  1.00  0.00           C
ATOM   2125  CB  ARG A 126      70.590  73.779  87.846  1.00  0.00           C
ATOM   2128  CG  ARG A 126      70.211  74.559  86.576  1.00  0.00           C
ATOM   2131  CD  ARG A 126      69.251  75.729  86.826  1.00  0.00           C
ATOM   2134  NE  ARG A 126      69.961  76.729  87.666  1.00  0.00           N
ATOM   2136  CZ  ARG A 126      69.840  76.820  88.996  1.00  0.00           C
ATOM   2137  NH1 ARG A 126      69.150  75.929  89.676  1.00  0.00           N
ATOM   2140  NH2 ARG A 126      70.510  77.759  89.626  1.00  0.00           N
ATOM   2143  C   ARG A 126      72.661  72.869  86.746  1.00  0.00           C
ATOM   2144  O   ARG A 126      72.671  72.569  85.556  1.00  0.00           O
ATOM   2145  N   ASN A 127      73.730  73.420  87.346  1.00  0.00           N
ATOM   2147  CA  ASN A 127      74.971  73.759  86.676  1.00  0.00           C
ATOM   2149  CB  ASN A 127      75.980  74.399  87.666  1.00  0.00           C
ATOM   2152  CG  ASN A 127      75.461  75.729  88.186  1.00  0.00           C
ATOM   2153  OD1 ASN A 127      74.431  76.270  87.786  1.00  0.00           O
ATOM   2154  ND2 ASN A 127      76.241  76.290  89.136  1.00  0.00           N
ATOM   2157  C   ASN A 127      75.650  72.579  86.006  1.00  0.00           C
ATOM   2158  O   ASN A 127      76.200  72.689  84.916  1.00  0.00           O
ATOM   2159  N   TYR A 128      75.650  71.399  86.666  1.00  0.00           N
ATOM   2161  CA  TYR A 128      76.141  70.170  86.066  1.00  0.00           C
ATOM   2163  CB  TYR A 128      76.370  69.119  87.186  1.00  0.00           C
ATOM   2166  CG  TYR A 128      77.111  67.910  86.666  1.00  0.00           C
ATOM   2167  CD1 TYR A 128      78.491  67.799  86.846  1.00  0.00           C
ATOM   2169  CE1 TYR A 128      79.191  66.649  86.446  1.00  0.00           C
ATOM   2171  CZ  TYR A 128      78.511  65.600  85.846  1.00  0.00           C
ATOM   2172  OH  TYR A 128      79.241  64.479  85.396  1.00  0.00           O
ATOM   2174  CD2 TYR A 128      76.440  66.840  86.066  1.00  0.00           C
ATOM   2176  CE2 TYR A 128      77.120  65.689  85.666  1.00  0.00           C
ATOM   2178  C   TYR A 128      75.221  69.579  84.996  1.00  0.00           C
ATOM   2179  O   TYR A 128      75.641  69.350  83.866  1.00  0.00           O
ATOM   2180  N   PHE A 129      73.940  69.359  85.316  1.00  0.00           N
ATOM   2182  CA  PHE A 129      73.031  68.649  84.436  1.00  0.00           C
ATOM   2184  CB  PHE A 129      71.751  68.200  85.206  1.00  0.00           C
ATOM   2187  CG  PHE A 129      71.990  66.969  86.056  1.00  0.00           C
ATOM   2188  CD1 PHE A 129      72.281  67.059  87.426  1.00  0.00           C
ATOM   2190  CE1 PHE A 129      72.331  65.920  88.236  1.00  0.00           C
ATOM   2192  CZ  PHE A 129      72.111  64.660  87.676  1.00  0.00           C
ATOM   2194  CD2 PHE A 129      71.771  65.689  85.516  1.00  0.00           C
ATOM   2196  CE2 PHE A 129      71.850  64.539  86.306  1.00  0.00           C
ATOM   2198  C   PHE A 129      72.641  69.450  83.186  1.00  0.00           C
ATOM   2199  O   PHE A 129      72.261  68.910  82.146  1.00  0.00           O
ATOM   2200  N   ASN A 130      72.781  70.789  83.256  1.00  0.00           N
ATOM   2202  CA  ASN A 130      72.781  71.679  82.116  1.00  0.00           C
ATOM   2204  CB  ASN A 130      72.771  73.109  82.726  1.00  0.00           C
ATOM   2207  CG  ASN A 130      72.531  74.259  81.766  1.00  0.00           C
ATOM   2208  OD1 ASN A 130      73.170  74.450  80.736  1.00  0.00           O
ATOM   2209  ND2 ASN A 130      71.531  75.090  82.146  1.00  0.00           N
ATOM   2212  C   ASN A 130      73.911  71.459  81.116  1.00  0.00           C
ATOM   2213  O   ASN A 130      73.760  71.570  79.906  1.00  0.00           O
ATOM   2214  N   GLN A 131      75.111  71.149  81.636  1.00  0.00           N
ATOM   2216  CA  GLN A 131      76.291  70.969  80.836  1.00  0.00           C
ATOM   2218  CB  GLN A 131      77.510  71.439  81.646  1.00  0.00           C
ATOM   2221  CG  GLN A 131      77.550  72.950  81.976  1.00  0.00           C
ATOM   2224  CD  GLN A 131      77.571  73.910  80.786  1.00  0.00           C
ATOM   2225  OE1 GLN A 131      77.401  75.119  80.976  1.00  0.00           O
ATOM   2226  NE2 GLN A 131      77.881  73.439  79.556  1.00  0.00           N
ATOM   2229  C   GLN A 131      76.521  69.539  80.406  1.00  0.00           C
ATOM   2230  O   GLN A 131      77.040  69.309  79.306  1.00  0.00           O
ATOM   2231  N   GLN A 132      76.141  68.569  81.266  1.00  0.00           N
ATOM   2233  CA  GLN A 132      76.381  67.160  81.076  1.00  0.00           C
ATOM   2235  CB  GLN A 132      76.641  66.439  82.436  1.00  0.00           C
ATOM   2238  CG  GLN A 132      76.980  64.929  82.316  1.00  0.00           C
ATOM   2241  CD  GLN A 132      78.141  64.740  81.346  1.00  0.00           C
ATOM   2242  OE1 GLN A 132      79.160  65.419  81.476  1.00  0.00           O
ATOM   2243  NE2 GLN A 132      77.991  63.860  80.336  1.00  0.00           N
ATOM   2246  C   GLN A 132      75.161  66.490  80.446  1.00  0.00           C
ATOM   2247  O   GLN A 132      74.160  66.310  81.136  1.00  0.00           O
ATOM   2248  N   PRO A 133      75.150  66.079  79.166  1.00  0.00           N
ATOM   2249  CD  PRO A 133      76.300  66.139  78.276  1.00  0.00           C
ATOM   2252  CA  PRO A 133      74.061  65.320  78.596  1.00  0.00           C
ATOM   2254  CB  PRO A 133      74.431  65.099  77.126  1.00  0.00           C
ATOM   2257  CG  PRO A 133      75.891  65.500  76.946  1.00  0.00           C
ATOM   2260  C   PRO A 133      73.781  64.020  79.296  1.00  0.00           C
ATOM   2261  O   PRO A 133      74.680  63.200  79.446  1.00  0.00           O
ATOM   2262  N   ALA A 134      72.501  63.829  79.666  1.00  0.00           N
ATOM   2264  CA  ALA A 134      71.881  62.639  80.216  1.00  0.00           C
ATOM   2266  CB  ALA A 134      70.421  62.979  80.526  1.00  0.00           C
ATOM   2270  C   ALA A 134      71.961  61.479  79.256  1.00  0.00           C
ATOM   2271  O   ALA A 134      72.271  60.349  79.636  1.00  0.00           O
ATOM   2272  N   TYR A 135      71.730  61.789  77.966  1.00  0.00           N
ATOM   2274  CA  TYR A 135      71.840  60.849  76.876  1.00  0.00           C
ATOM   2276  CB  TYR A 135      70.461  60.250  76.516  1.00  0.00           C
ATOM   2279  CG  TYR A 135      70.590  59.009  75.656  1.00  0.00           C
ATOM   2280  CD1 TYR A 135      70.821  57.770  76.276  1.00  0.00           C
ATOM   2282  CE1 TYR A 135      71.001  56.609  75.516  1.00  0.00           C
ATOM   2284  CZ  TYR A 135      70.940  56.679  74.116  1.00  0.00           C
ATOM   2285  OH  TYR A 135      71.190  55.549  73.296  1.00  0.00           O
ATOM   2287  CD2 TYR A 135      70.491  59.060  74.256  1.00  0.00           C
ATOM   2289  CE2 TYR A 135      70.681  57.899  73.496  1.00  0.00           C
ATOM   2291  C   TYR A 135      72.410  61.619  75.716  1.00  0.00           C
ATOM   2292  O   TYR A 135      72.031  62.759  75.456  1.00  0.00           O
ATOM   2293  N   VAL A 136      73.361  61.030  74.976  1.00  0.00           N
ATOM   2295  CA  VAL A 136      73.911  61.579  73.756  1.00  0.00           C
ATOM   2297  CB  VAL A 136      75.400  61.959  73.896  1.00  0.00           C
ATOM   2299  CG1 VAL A 136      76.291  60.749  74.236  1.00  0.00           C
ATOM   2303  CG2 VAL A 136      75.881  62.659  72.606  1.00  0.00           C
ATOM   2307  C   VAL A 136      73.681  60.559  72.666  1.00  0.00           C
ATOM   2308  O   VAL A 136      73.931  59.369  72.836  1.00  0.00           O
ATOM   2309  N   LEU A 137      73.131  61.009  71.526  1.00  0.00           N
ATOM   2311  CA  LEU A 137      72.900  60.159  70.376  1.00  0.00           C
ATOM   2313  CB  LEU A 137      71.910  60.799  69.366  1.00  0.00           C
ATOM   2316  CG  LEU A 137      70.491  61.129  69.856  1.00  0.00           C
ATOM   2318  CD1 LEU A 137      69.791  61.999  68.806  1.00  0.00           C
ATOM   2322  CD2 LEU A 137      69.680  59.850  70.106  1.00  0.00           C
ATOM   2326  C   LEU A 137      74.181  59.819  69.616  1.00  0.00           C
ATOM   2327  O   LEU A 137      75.021  60.669  69.276  1.00  0.00           O
ATOM   2328  N   ARG A 138      74.340  58.530  69.326  1.00  0.00           N
ATOM   2330  CA  ARG A 138      75.470  57.910  68.666  1.00  0.00           C
ATOM   2332  CB  ARG A 138      75.800  56.619  69.416  1.00  0.00           C
ATOM   2335  CG  ARG A 138      76.361  56.910  70.816  1.00  0.00           C
ATOM   2338  CD  ARG A 138      76.990  55.660  71.406  1.00  0.00           C
ATOM   2341  NE  ARG A 138      77.881  55.999  72.546  1.00  0.00           N
ATOM   2343  CZ  ARG A 138      79.090  56.490  72.366  1.00  0.00           C
ATOM   2344  NH1 ARG A 138      79.620  56.700  71.176  1.00  0.00           N
ATOM   2347  NH2 ARG A 138      79.820  56.840  73.416  1.00  0.00           N
ATOM   2350  C   ARG A 138      75.241  57.569  67.206  1.00  0.00           C
ATOM   2351  O   ARG A 138      74.141  57.220  66.796  1.00  0.00           O
ATOM   2352  N   GLU A 139      76.300  57.670  66.376  1.00  0.00           N
ATOM   2354  CA  GLU A 139      76.241  57.020  65.076  1.00  0.00           C
ATOM   2356  CB  GLU A 139      77.081  57.770  64.036  1.00  0.00           C
ATOM   2359  CG  GLU A 139      76.361  59.020  63.506  1.00  0.00           C
ATOM   2362  CD  GLU A 139      77.291  59.930  62.746  1.00  0.00           C
ATOM   2363  OE1 GLU A 139      78.461  59.559  62.506  1.00  0.00           O
ATOM   2364  OE2 GLU A 139      76.850  61.049  62.416  1.00  0.00           O
ATOM   2365  C   GLU A 139      76.701  55.579  65.116  1.00  0.00           C
ATOM   2366  O   GLU A 139      76.271  54.759  64.316  1.00  0.00           O
ATOM   2367  N   ASP A 140      77.531  55.209  66.116  1.00  0.00           N
ATOM   2369  CA  ASP A 140      78.100  53.889  66.256  1.00  0.00           C
ATOM   2371  CB  ASP A 140      79.410  53.909  67.106  1.00  0.00           C
ATOM   2374  CG  ASP A 140      79.371  54.639  68.446  1.00  0.00           C
ATOM   2375  OD1 ASP A 140      78.840  55.779  68.506  1.00  0.00           O
ATOM   2376  OD2 ASP A 140      80.090  54.179  69.376  1.00  0.00           O
ATOM   2377  C   ASP A 140      77.090  52.880  66.806  1.00  0.00           C
ATOM   2378  O   ASP A 140      77.361  51.679  66.886  1.00  0.00           O
ATOM   2379  N   GLY A 141      75.891  53.369  67.186  1.00  0.00           N
ATOM   2381  CA  GLY A 141      74.810  52.589  67.746  1.00  0.00           C
ATOM   2384  C   GLY A 141      73.821  52.020  66.766  1.00  0.00           C
ATOM   2385  O   GLY A 141      74.150  51.649  65.636  1.00  0.00           O
ATOM   2386  N   SER A 142      72.550  51.859  67.186  1.00  0.00           N
ATOM   2388  CA  SER A 142      71.491  51.380  66.316  1.00  0.00           C
ATOM   2390  CB  SER A 142      70.131  51.129  67.046  1.00  0.00           C
ATOM   2393  OG  SER A 142      69.501  52.340  67.516  1.00  0.00           O
ATOM   2395  C   SER A 142      71.251  52.319  65.156  1.00  0.00           C
ATOM   2396  O   SER A 142      71.381  53.530  65.296  1.00  0.00           O
ATOM   2397  N   GLN A 143      70.810  51.799  63.976  1.00  0.00           N
ATOM   2399  CA  GLN A 143      70.410  52.639  62.856  1.00  0.00           C
ATOM   2401  CB  GLN A 143      69.781  51.759  61.736  1.00  0.00           C
ATOM   2404  CG  GLN A 143      70.800  50.970  60.886  1.00  0.00           C
ATOM   2407  CD  GLN A 143      71.510  51.899  59.906  1.00  0.00           C
ATOM   2408  OE1 GLN A 143      71.141  53.069  59.746  1.00  0.00           O
ATOM   2409  NE2 GLN A 143      72.491  51.360  59.166  1.00  0.00           N
ATOM   2412  C   GLN A 143      69.410  53.709  63.226  1.00  0.00           C
ATOM   2413  O   GLN A 143      69.531  54.869  62.846  1.00  0.00           O
ATOM   2414  N   GLY A 144      68.420  53.369  64.086  1.00  0.00           N
ATOM   2416  CA  GLY A 144      67.450  54.329  64.586  1.00  0.00           C
ATOM   2419  C   GLY A 144      68.040  55.479  65.356  1.00  0.00           C
ATOM   2420  O   GLY A 144      67.590  56.619  65.216  1.00  0.00           O
ATOM   2421  N   GLU A 145      69.061  55.219  66.196  1.00  0.00           N
ATOM   2423  CA  GLU A 145      69.741  56.240  66.966  1.00  0.00           C
ATOM   2425  CB  GLU A 145      70.730  55.579  67.956  1.00  0.00           C
ATOM   2428  CG  GLU A 145      71.381  56.599  68.926  1.00  0.00           C
ATOM   2431  CD  GLU A 145      72.180  55.960  70.046  1.00  0.00           C
ATOM   2432  OE1 GLU A 145      72.410  54.729  70.056  1.00  0.00           O
ATOM   2433  OE2 GLU A 145      72.601  56.750  70.936  1.00  0.00           O
ATOM   2434  C   GLU A 145      70.480  57.249  66.096  1.00  0.00           C
ATOM   2435  O   GLU A 145      70.470  58.470  66.296  1.00  0.00           O
ATOM   2436  N   ALA A 146      71.141  56.750  65.036  1.00  0.00           N
ATOM   2438  CA  ALA A 146      71.840  57.579  64.096  1.00  0.00           C
ATOM   2440  CB  ALA A 146      72.821  56.679  63.356  1.00  0.00           C
ATOM   2444  C   ALA A 146      70.940  58.299  63.096  1.00  0.00           C
ATOM   2445  O   ALA A 146      71.230  59.429  62.686  1.00  0.00           O
ATOM   2446  N   MET A 147      69.781  57.700  62.746  1.00  0.00           N
ATOM   2448  CA  MET A 147      68.671  58.410  62.126  1.00  0.00           C
ATOM   2450  CB  MET A 147      67.480  57.459  61.796  1.00  0.00           C
ATOM   2453  CG  MET A 147      67.771  56.380  60.726  1.00  0.00           C
ATOM   2456  SD  MET A 147      67.671  56.919  58.986  1.00  0.00           S
ATOM   2457  CE  MET A 147      67.681  55.219  58.326  1.00  0.00           C
ATOM   2461  C   MET A 147      68.170  59.549  63.006  1.00  0.00           C
ATOM   2462  O   MET A 147      68.001  60.679  62.556  1.00  0.00           O
ATOM   2463  N   ALA A 148      68.021  59.319  64.326  1.00  0.00           N
ATOM   2465  CA  ALA A 148      67.631  60.329  65.286  1.00  0.00           C
ATOM   2467  CB  ALA A 148      67.480  59.710  66.696  1.00  0.00           C
ATOM   2471  C   ALA A 148      68.560  61.539  65.316  1.00  0.00           C
ATOM   2472  O   ALA A 148      68.121  62.680  65.456  1.00  0.00           O
ATOM   2473  N   LYS A 149      69.881  61.360  65.136  1.00  0.00           N
ATOM   2475  CA  LYS A 149      70.831  62.469  65.056  1.00  0.00           C
ATOM   2477  CB  LYS A 149      72.281  61.950  64.906  1.00  0.00           C
ATOM   2480  CG  LYS A 149      72.741  61.219  66.166  1.00  0.00           C
ATOM   2483  CD  LYS A 149      74.171  60.679  66.106  1.00  0.00           C
ATOM   2486  CE  LYS A 149      75.291  61.719  66.266  1.00  0.00           C
ATOM   2489  NZ  LYS A 149      76.631  61.090  66.326  1.00  0.00           N
ATOM   2493  C   LYS A 149      70.621  63.489  63.946  1.00  0.00           C
ATOM   2494  O   LYS A 149      70.910  64.679  64.116  1.00  0.00           O
ATOM   2495  N   LYS A 150      70.190  63.039  62.766  1.00  0.00           N
ATOM   2497  CA  LYS A 150      70.150  63.860  61.566  1.00  0.00           C
ATOM   2499  CB  LYS A 150      70.781  63.079  60.386  1.00  0.00           C
ATOM   2502  CG  LYS A 150      72.131  62.420  60.716  1.00  0.00           C
ATOM   2505  CD  LYS A 150      73.230  63.429  61.096  1.00  0.00           C
ATOM   2508  CE  LYS A 150      74.490  62.759  61.666  1.00  0.00           C
ATOM   2511  NZ  LYS A 150      75.161  61.899  60.676  1.00  0.00           N
ATOM   2515  C   LYS A 150      68.711  64.149  61.186  1.00  0.00           C
ATOM   2516  O   LYS A 150      68.440  64.819  60.206  1.00  0.00           O
ATOM   2517  N   LEU A 151      67.771  63.559  61.926  1.00  0.00           N
ATOM   2519  CA  LEU A 151      66.361  63.689  61.676  1.00  0.00           C
ATOM   2521  CB  LEU A 151      65.670  62.369  61.226  1.00  0.00           C
ATOM   2524  CG  LEU A 151      65.980  61.689  59.856  1.00  0.00           C
ATOM   2526  CD1 LEU A 151      65.111  62.269  58.736  1.00  0.00           C
ATOM   2530  CD2 LEU A 151      67.440  61.639  59.426  1.00  0.00           C
ATOM   2534  C   LEU A 151      65.681  64.109  62.976  1.00  0.00           C
ATOM   2535  O   LEU A 151      64.471  63.979  63.126  1.00  0.00           O
ATOM   2536  N   ALA A 152      66.391  64.600  64.006  1.00  0.00           N
ATOM   2538  CA  ALA A 152      65.721  65.009  65.216  1.00  0.00           C
ATOM   2540  CB  ALA A 152      66.660  65.209  66.416  1.00  0.00           C
ATOM   2544  C   ALA A 152      64.891  66.279  65.056  1.00  0.00           C
ATOM   2545  O   ALA A 152      65.391  67.399  65.116  1.00  0.00           O
ATOM   2546  N   LYS A 153      63.550  66.119  65.006  1.00  0.00           N
ATOM   2548  CA  LYS A 153      62.591  67.199  65.186  1.00  0.00           C
ATOM   2550  CB  LYS A 153      61.221  66.840  64.556  1.00  0.00           C
ATOM   2553  CG  LYS A 153      61.111  67.210  63.076  1.00  0.00           C
ATOM   2556  CD  LYS A 153      59.750  66.880  62.446  1.00  0.00           C
ATOM   2559  CE  LYS A 153      59.471  67.740  61.206  1.00  0.00           C
ATOM   2562  NZ  LYS A 153      58.511  67.109  60.296  1.00  0.00           N
ATOM   2566  C   LYS A 153      62.391  67.609  66.646  1.00  0.00           C
ATOM   2567  O   LYS A 153      61.381  68.189  67.046  1.00  0.00           O
ATOM   2568  N   GLY A 154      63.370  67.319  67.506  1.00  0.00           N
ATOM   2570  CA  GLY A 154      63.300  67.609  68.926  1.00  0.00           C
ATOM   2573  C   GLY A 154      62.941  66.369  69.666  1.00  0.00           C
ATOM   2574  O   GLY A 154      63.121  65.270  69.166  1.00  0.00           O
ATOM   2575  N   ILE A 155      62.411  66.529  70.886  1.00  0.00           N
ATOM   2577  CA  ILE A 155      61.891  65.419  71.656  1.00  0.00           C
ATOM   2579  CB  ILE A 155      62.591  65.119  72.986  1.00  0.00           C
ATOM   2581  CG2 ILE A 155      64.041  64.710  72.676  1.00  0.00           C
ATOM   2585  CG1 ILE A 155      62.421  66.170  74.136  1.00  0.00           C
ATOM   2588  CD  ILE A 155      62.721  67.639  73.826  1.00  0.00           C
ATOM   2592  C   ILE A 155      60.431  65.630  71.916  1.00  0.00           C
ATOM   2593  O   ILE A 155      59.881  66.729  71.906  1.00  0.00           O
ATOM   2594  N   GLU A 156      59.761  64.499  72.166  1.00  0.00           N
ATOM   2596  CA  GLU A 156      58.461  64.410  72.756  1.00  0.00           C
ATOM   2598  CB  GLU A 156      57.491  63.799  71.726  1.00  0.00           C
ATOM   2601  CG  GLU A 156      56.120  63.429  72.306  1.00  0.00           C
ATOM   2604  CD  GLU A 156      55.150  62.989  71.236  1.00  0.00           C
ATOM   2605  OE1 GLU A 156      55.501  62.959  70.026  1.00  0.00           O
ATOM   2606  OE2 GLU A 156      54.001  62.670  71.626  1.00  0.00           O
ATOM   2607  C   GLU A 156      58.521  63.579  74.026  1.00  0.00           C
ATOM   2608  O   GLU A 156      59.030  62.459  74.026  1.00  0.00           O
ATOM   2609  N   VAL A 157      58.011  64.109  75.146  1.00  0.00           N
ATOM   2611  CA  VAL A 157      57.891  63.340  76.366  1.00  0.00           C
ATOM   2613  CB  VAL A 157      58.211  64.130  77.636  1.00  0.00           C
ATOM   2615  CG1 VAL A 157      58.081  63.219  78.866  1.00  0.00           C
ATOM   2619  CG2 VAL A 157      59.651  64.679  77.556  1.00  0.00           C
ATOM   2623  C   VAL A 157      56.501  62.719  76.376  1.00  0.00           C
ATOM   2624  O   VAL A 157      55.480  63.389  76.186  1.00  0.00           O
ATOM   2625  N   LYS A 158      56.471  61.399  76.546  1.00  0.00           N
ATOM   2627  CA  LYS A 158      55.251  60.639  76.696  1.00  0.00           C
ATOM   2629  CB  LYS A 158      54.841  59.939  75.376  1.00  0.00           C
ATOM   2632  CG  LYS A 158      55.940  59.099  74.706  1.00  0.00           C
ATOM   2635  CD  LYS A 158      55.461  58.200  73.566  1.00  0.00           C
ATOM   2638  CE  LYS A 158      54.620  56.989  73.986  1.00  0.00           C
ATOM   2641  NZ  LYS A 158      53.181  57.329  74.026  1.00  0.00           N
ATOM   2645  C   LYS A 158      55.491  59.689  77.866  1.00  0.00           C
ATOM   2646  O   LYS A 158      56.631  59.539  78.296  1.00  0.00           O
ATOM   2647  N   PRO A 159      54.491  59.069  78.496  1.00  0.00           N
ATOM   2648  CD  PRO A 159      53.090  59.079  78.066  1.00  0.00           C
ATOM   2651  CA  PRO A 159      54.681  58.289  79.716  1.00  0.00           C
ATOM   2653  CB  PRO A 159      53.261  57.840  80.096  1.00  0.00           C
ATOM   2656  CG  PRO A 159      52.331  58.799  79.346  1.00  0.00           C
ATOM   2659  C   PRO A 159      55.631  57.109  79.546  1.00  0.00           C
ATOM   2660  O   PRO A 159      55.321  56.219  78.746  1.00  0.00           O
ATOM   2661  N   GLY A 160      56.751  57.049  80.306  1.00  0.00           N
ATOM   2663  CA  GLY A 160      57.671  55.900  80.336  1.00  0.00           C
ATOM   2666  C   GLY A 160      58.830  55.989  79.386  1.00  0.00           C
ATOM   2667  O   GLY A 160      59.811  55.240  79.486  1.00  0.00           O
ATOM   2668  N   GLU A 161      58.771  56.910  78.416  1.00  0.00           N
ATOM   2670  CA  GLU A 161      59.800  56.999  77.406  1.00  0.00           C
ATOM   2672  CB  GLU A 161      59.601  55.939  76.286  1.00  0.00           C
ATOM   2675  CG  GLU A 161      58.321  56.180  75.466  1.00  0.00           C
ATOM   2678  CD  GLU A 161      57.941  55.000  74.596  1.00  0.00           C
ATOM   2679  OE1 GLU A 161      58.230  53.849  75.016  1.00  0.00           O
ATOM   2680  OE2 GLU A 161      57.201  55.180  73.576  1.00  0.00           O
ATOM   2681  C   GLU A 161      59.841  58.379  76.786  1.00  0.00           C
ATOM   2682  O   GLU A 161      58.861  59.109  76.716  1.00  0.00           O
ATOM   2683  N   ILE A 162      61.031  58.759  76.296  1.00  0.00           N
ATOM   2685  CA  ILE A 162      61.221  59.979  75.536  1.00  0.00           C
ATOM   2687  CB  ILE A 162      62.421  60.809  75.976  1.00  0.00           C
ATOM   2689  CG2 ILE A 162      62.621  62.020  75.036  1.00  0.00           C
ATOM   2693  CG1 ILE A 162      62.230  61.279  77.436  1.00  0.00           C
ATOM   2696  CD  ILE A 162      63.451  62.010  77.976  1.00  0.00           C
ATOM   2700  C   ILE A 162      61.361  59.559  74.106  1.00  0.00           C
ATOM   2701  O   ILE A 162      61.991  58.569  73.766  1.00  0.00           O
ATOM   2702  N   VAL A 163      60.730  60.319  73.206  1.00  0.00           N
ATOM   2704  CA  VAL A 163      60.660  59.949  71.826  1.00  0.00           C
ATOM   2706  CB  VAL A 163      59.230  59.679  71.516  1.00  0.00           C
ATOM   2708  CG1 VAL A 163      59.090  59.380  70.046  1.00  0.00           C
ATOM   2712  CG2 VAL A 163      58.781  58.400  72.246  1.00  0.00           C
ATOM   2716  C   VAL A 163      61.250  61.049  70.966  1.00  0.00           C
ATOM   2717  O   VAL A 163      61.070  62.239  71.246  1.00  0.00           O
ATOM   2718  N   ILE A 164      62.001  60.679  69.916  1.00  0.00           N
ATOM   2720  CA  ILE A 164      62.621  61.619  68.986  1.00  0.00           C
ATOM   2722  CB  ILE A 164      64.141  61.450  68.916  1.00  0.00           C
ATOM   2724  CG2 ILE A 164      64.751  62.379  67.826  1.00  0.00           C
ATOM   2728  CG1 ILE A 164      64.781  61.759  70.286  1.00  0.00           C
ATOM   2731  CD  ILE A 164      66.171  61.129  70.426  1.00  0.00           C
ATOM   2735  C   ILE A 164      62.031  61.420  67.596  1.00  0.00           C
ATOM   2736  O   ILE A 164      62.381  60.439  66.936  1.00  0.00           O
ATOM   2737  N   PRO A 165      61.151  62.290  67.096  1.00  0.00           N
ATOM   2738  CD  PRO A 165      60.301  63.119  67.966  1.00  0.00           C
ATOM   2741  CA  PRO A 165      60.541  62.080  65.786  1.00  0.00           C
ATOM   2743  CB  PRO A 165      59.340  63.059  65.736  1.00  0.00           C
ATOM   2746  CG  PRO A 165      59.421  63.920  67.016  1.00  0.00           C
ATOM   2749  C   PRO A 165      61.431  62.229  64.576  1.00  0.00           C
ATOM   2750  O   PRO A 165      62.041  63.289  64.436  1.00  0.00           O
ATOM   2751  N   PHE A 166      61.441  61.250  63.636  1.00  0.00           N
ATOM   2753  CA  PHE A 166      61.971  61.469  62.306  1.00  0.00           C
ATOM   2755  CB  PHE A 166      62.791  60.299  61.676  1.00  0.00           C
ATOM   2758  CG  PHE A 166      63.141  59.179  62.586  1.00  0.00           C
ATOM   2759  CD1 PHE A 166      64.281  59.229  63.406  1.00  0.00           C
ATOM   2761  CE1 PHE A 166      64.711  58.079  64.076  1.00  0.00           C
ATOM   2763  CZ  PHE A 166      64.010  56.869  63.926  1.00  0.00           C
ATOM   2765  CD2 PHE A 166      62.440  57.969  62.466  1.00  0.00           C
ATOM   2767  CE2 PHE A 166      62.871  56.819  63.126  1.00  0.00           C
ATOM   2769  C   PHE A 166      60.791  61.750  61.376  1.00  0.00           C
ATOM   2770  O   PHE A 166      60.150  60.830  60.886  1.00  0.00           O
ATOM   2771  N   THR A 167      60.551  63.049  61.136  1.00  0.00           N
ATOM   2773  CA  THR A 167      59.811  63.729  60.076  1.00  0.00           C
ATOM   2775  CB  THR A 167      58.661  63.139  59.216  1.00  0.00           C
ATOM   2777  OG1 THR A 167      58.681  61.739  59.006  1.00  0.00           O
ATOM   2779  CG2 THR A 167      57.311  63.449  59.896  1.00  0.00           C
ATOM   2783  C   THR A 167      60.730  64.649  59.256  1.00  0.00           C
ATOM   2784  OT1 THR A 167      61.070  65.740  59.796  1.00  0.00           O
ATOM   2785  OT2 THR A 167      61.111  64.350  58.096  1.00  0.00           O
ATOM   2786  NH3 POPEB 168     117.120  47.939  57.566  1.00  0.00           N
ATOM   2790  C12 POPEB 168     116.910  46.979  58.696  1.00  0.00           C
ATOM   2793  C11 POPEB 168     115.911  47.549  59.696  1.00  0.00           C
ATOM   2796  P   POPEB 168     113.570  46.439  59.946  1.00  0.00           P
ATOM   2797  O13 POPEB 168     113.090  45.130  60.436  1.00  0.00           O
ATOM   2798  O14 POPEB 168     112.961  47.659  60.526  1.00  0.00           O
ATOM   2799  O11 POPEB 168     113.540  46.479  58.356  1.00  0.00           O
ATOM   2800  O12 POPEB 168     115.121  46.500  60.246  1.00  0.00           O
ATOM   2801  C1  POPEB 168     112.710  47.410  57.646  1.00  0.00           C
ATOM   2804  C2  POPEB 168     113.531  48.319  56.686  1.00  0.00           C
ATOM   2806  O21 POPEB 168     112.770  49.479  56.326  1.00  0.00           O
ATOM   2807  C21 POPEB 168     111.800  49.349  55.456  1.00  0.00           C
ATOM   2808  O22 POPEB 168     111.411  48.319  54.946  1.00  0.00           O
ATOM   2809  C22 POPEB 168     111.271  50.739  55.086  1.00  0.00           C
ATOM   2812  C3  POPEB 168     114.090  47.549  55.456  1.00  0.00           C
ATOM   2815  O31 POPEB 168     115.380  46.999  55.756  1.00  0.00           O
ATOM   2816  C31 POPEB 168     116.040  46.189  54.906  1.00  0.00           C
ATOM   2817  O32 POPEB 168     117.190  45.849  55.136  1.00  0.00           O
ATOM   2818  C32 POPEB 168     115.229  45.719  53.706  1.00  0.00           C
ATOM   2821  C23 POPEB 168     110.471  50.700  53.766  1.00  0.00           C
ATOM   2824  C24 POPEB 168     109.881  52.069  53.396  1.00  0.00           C
ATOM   2827  C25 POPEB 168     110.870  52.969  52.646  1.00  0.00           C
ATOM   2830  C26 POPEB 168     110.951  52.680  51.146  1.00  0.00           C
ATOM   2833  C27 POPEB 168     112.001  53.559  50.446  1.00  0.00           C
ATOM   2836  C28 POPEB 168     112.031  53.340  48.916  1.00  0.00           C
ATOM   2839  C29 POPEB 168     112.670  52.020  48.556  1.00  0.00           C
ATOM   2841 0C21 POPEB 168     113.150  51.719  47.336  1.00  0.00           C
ATOM   2843 1C21 POPEB 168     113.101  52.639  46.136  1.00  0.00           C
ATOM   2846 2C21 POPEB 168     113.461  51.919  44.826  1.00  0.00           C
ATOM   2849 3C21 POPEB 168     114.930  51.479  44.736  1.00  0.00           C
ATOM   2852 4C21 POPEB 168     115.081  50.069  44.146  1.00  0.00           C
ATOM   2855 5C21 POPEB 168     116.541  49.569  44.096  1.00  0.00           C
ATOM   2858 6C21 POPEB 168     117.111  49.189  45.476  1.00  0.00           C
ATOM   2861 7C21 POPEB 168     118.491  48.530  45.366  1.00  0.00           C
ATOM   2864 8C21 POPEB 168     119.041  48.039  46.706  1.00  0.00           C
ATOM   2868  C33 POPEB 168     116.110  45.110  52.586  1.00  0.00           C
ATOM   2871  C34 POPEB 168     115.590  43.769  52.066  1.00  0.00           C
ATOM   2874  C35 POPEB 168     116.059  43.489  50.636  1.00  0.00           C
ATOM   2877  C36 POPEB 168     117.570  43.260  50.496  1.00  0.00           C
ATOM   2880  C37 POPEB 168     117.951  43.090  49.016  1.00  0.00           C
ATOM   2883  C38 POPEB 168     119.431  42.759  48.786  1.00  0.00           C
ATOM   2886  C39 POPEB 168     120.301  43.920  48.266  1.00  0.00           C
ATOM   2889 0C31 POPEB 168     121.641  43.389  47.726  1.00  0.00           C
ATOM   2892 1C31 POPEB 168     122.570  44.459  47.136  1.00  0.00           C
ATOM   2895 2C31 POPEB 168     123.580  43.880  46.136  1.00  0.00           C
ATOM   2898 3C31 POPEB 168     124.471  42.740  46.666  1.00  0.00           C
ATOM   2901 4C31 POPEB 168     125.340  42.109  45.566  1.00  0.00           C
ATOM   2904 5C31 POPEB 168     126.100  40.859  46.006  1.00  0.00           C
ATOM   2907 6C31 POPEB 168     127.010  40.279  44.926  1.00  0.00           C
ATOM   2911  NH3 POPEC 169     127.630  84.809  13.356  1.00  0.00           N
ATOM   2915  C12 POPEC 169     127.010  83.589  13.986  1.00  0.00           C
ATOM   2918  C11 POPEC 169     125.581  83.899  14.456  1.00  0.00           C
ATOM   2921  P   POPEC 169     123.370  82.488  14.266  1.00  0.00           P
ATOM   2922  O13 POPEC 169     122.740  83.738  13.786  1.00  0.00           O
ATOM   2923  O14 POPEC 169     123.221  81.238  13.486  1.00  0.00           O
ATOM   2924  O11 POPEC 169     122.761  82.229  15.686  1.00  0.00           O
ATOM   2925  O12 POPEC 169     124.881  82.689  14.686  1.00  0.00           O
ATOM   2926  C1  POPEC 169     122.901  83.130  16.786  1.00  0.00           C
ATOM   2929  C2  POPEC 169     122.481  82.410  18.096  1.00  0.00           C
ATOM   2931  O21 POPEC 169     122.729  83.299  19.196  1.00  0.00           O
ATOM   2932  C21 POPEC 169     121.760  83.449  20.096  1.00  0.00           C
ATOM   2933  O22 POPEC 169     120.681  82.889  20.096  1.00  0.00           O
ATOM   2934  C22 POPEC 169     122.271  84.469  21.116  1.00  0.00           C
ATOM   2937  C3  POPEC 169     123.300  81.110  18.276  1.00  0.00           C
ATOM   2940  O31 POPEC 169     122.470  80.029  18.736  1.00  0.00           O
ATOM   2941  C31 POPEC 169     122.700  79.579  19.946  1.00  0.00           C
ATOM   2942  O32 POPEC 169     123.621  79.910  20.676  1.00  0.00           O
ATOM   2943  C32 POPEC 169     121.611  78.579  20.296  1.00  0.00           C
ATOM   2946  C23 POPEC 169     121.161  85.108  21.976  1.00  0.00           C
ATOM   2949  C24 POPEC 169     121.681  86.259  22.846  1.00  0.00           C
ATOM   2952  C25 POPEC 169     122.721  85.818  23.886  1.00  0.00           C
ATOM   2955  C26 POPEC 169     123.031  86.928  24.906  1.00  0.00           C
ATOM   2958  C27 POPEC 169     123.960  86.449  26.026  1.00  0.00           C
ATOM   2961  C28 POPEC 169     124.170  87.479  27.156  1.00  0.00           C
ATOM   2964  C29 POPEC 169     122.951  87.629  28.026  1.00  0.00           C
ATOM   2966 0C21 POPEC 169     122.861  87.419  29.356  1.00  0.00           C
ATOM   2968 1C21 POPEC 169     123.979  87.039  30.286  1.00  0.00           C
ATOM   2971 2C21 POPEC 169     123.990  87.899  31.566  1.00  0.00           C
ATOM   2974 3C21 POPEC 169     122.810  87.640  32.506  1.00  0.00           C
ATOM   2977 4C21 POPEC 169     122.920  88.389  33.836  1.00  0.00           C
ATOM   2980 5C21 POPEC 169     122.961  89.910  33.656  1.00  0.00           C
ATOM   2983 6C21 POPEC 169     122.901  90.660  34.986  1.00  0.00           C
ATOM   2986 7C21 POPEC 169     122.990  92.180  34.826  1.00  0.00           C
ATOM   2989 8C21 POPEC 169     122.910  92.929  36.156  1.00  0.00           C
ATOM   2993  C33 POPEC 169     120.830  78.968  21.576  1.00  0.00           C
ATOM   2996  C34 POPEC 169     119.661  78.020  21.826  1.00  0.00           C
ATOM   2999  C35 POPEC 169     118.790  78.449  23.016  1.00  0.00           C
ATOM   3002  C36 POPEC 169     119.351  78.029  24.376  1.00  0.00           C
ATOM   3005  C37 POPEC 169     118.391  78.369  25.526  1.00  0.00           C
ATOM   3008  C38 POPEC 169     118.839  77.840  26.886  1.00  0.00           C
ATOM   3011  C39 POPEC 169     118.020  78.449  28.026  1.00  0.00           C
ATOM   3014 0C31 POPEC 169     118.311  77.869  29.416  1.00  0.00           C
ATOM   3017 1C31 POPEC 169     117.500  78.630  30.476  1.00  0.00           C
ATOM   3020 2C31 POPEC 169     117.721  78.200  31.926  1.00  0.00           C
ATOM   3023 3C31 POPEC 169     117.381  79.329  32.916  1.00  0.00           C
ATOM   3026 4C31 POPEC 169     116.040  80.019  32.636  1.00  0.00           C
ATOM   3029 5C31 POPEC 169     115.681  81.098  33.656  1.00  0.00           C
ATOM   3032 6C31 POPEC 169     114.440  81.899  33.266  1.00  0.00           C
ATOM   3036  NH3 POPED 170      13.611  98.759  13.626  1.00  0.00           N
ATOM   3040  C12 POPED 170      13.131  99.610  12.476  1.00  0.00           C
ATOM   3043  C11 POPED 170      12.211 100.690  13.046  1.00  0.00           C
ATOM   3046  P   POPED 170       9.761  99.809  13.436  1.00  0.00           P
ATOM   3047  O13 POPED 170       9.601 100.030  11.976  1.00  0.00           O
ATOM   3048  O14 POPED 170       9.371  98.489  13.976  1.00  0.00           O
ATOM   3049  O11 POPED 170       8.951 100.860  14.286  1.00  0.00           O
ATOM   3050  O12 POPED 170      11.251 100.070  13.906  1.00  0.00           O
ATOM   3051  C1  POPED 170       9.471 101.700  15.326  1.00  0.00           C
ATOM   3054  C2  POPED 170       9.081 101.259  16.776  1.00  0.00           C
ATOM   3056  O21 POPED 170       9.951 101.990  17.666  1.00  0.00           O
ATOM   3057  C21 POPED 170       9.491 102.169  18.906  1.00  0.00           C
ATOM   3058  O22 POPED 170       8.391 101.819  19.306  1.00  0.00           O
ATOM   3059  C22 POPED 170      10.511 102.980  19.706  1.00  0.00           C
ATOM   3062  C3  POPED 170       9.221  99.720  16.996  1.00  0.00           C
ATOM   3065  O31 POPED 170       9.281  99.329  18.386  1.00  0.00           O
ATOM   3066  C31 POPED 170       8.141  98.869  18.936  1.00  0.00           C
ATOM   3067  O32 POPED 170       7.141  98.579  18.306  1.00  0.00           O
ATOM   3068  C32 POPED 170       8.381  98.689  20.456  1.00  0.00           C
ATOM   3071  C23 POPED 170      10.761 102.430  21.136  1.00  0.00           C
ATOM   3074  C24 POPED 170      12.041 103.009  21.736  1.00  0.00           C
ATOM   3077  C25 POPED 170      11.961 104.520  22.026  1.00  0.00           C
ATOM   3080  C26 POPED 170      11.421 104.860  23.426  1.00  0.00           C
ATOM   3083  C27 POPED 170      12.481 104.669  24.516  1.00  0.00           C
ATOM   3086  C28 POPED 170      12.161 105.329  25.876  1.00  0.00           C
ATOM   3089  C29 POPED 170      11.951 106.819  25.746  1.00  0.00           C
ATOM   3091 0C21 POPED 170      12.541 107.810  26.446  1.00  0.00           C
ATOM   3093 1C21 POPED 170      13.551 107.689  27.556  1.00  0.00           C
ATOM   3096 2C21 POPED 170      12.821 107.899  28.886  1.00  0.00           C
ATOM   3099 3C21 POPED 170      13.741 108.149  30.086  1.00  0.00           C
ATOM   3102 4C21 POPED 170      12.911 108.579  31.296  1.00  0.00           C
ATOM   3105 5C21 POPED 170      13.731 108.869  32.556  1.00  0.00           C
ATOM   3108 6C21 POPED 170      12.841 109.428  33.676  1.00  0.00           C
ATOM   3111 7C21 POPED 170      13.581 109.559  35.016  1.00  0.00           C
ATOM   3114 8C21 POPED 170      12.731 110.229  36.096  1.00  0.00           C
ATOM   3118  C33 POPED 170       7.271  99.179  21.406  1.00  0.00           C
ATOM   3121  C34 POPED 170       7.791  99.350  22.856  1.00  0.00           C
ATOM   3124  C35 POPED 170       8.051  98.029  23.606  1.00  0.00           C
ATOM   3127  C36 POPED 170       8.651  98.270  25.006  1.00  0.00           C
ATOM   3130  C37 POPED 170       8.281  97.199  26.046  1.00  0.00           C
ATOM   3133  C38 POPED 170       8.941  97.430  27.426  1.00  0.00           C
ATOM   3136  C39 POPED 170       8.821  98.879  27.906  1.00  0.00           C
ATOM   3139 0C31 POPED 170       9.341  99.100  29.336  1.00  0.00           C
ATOM   3142 1C31 POPED 170       9.261 100.569  29.746  1.00  0.00           C
ATOM   3145 2C31 POPED 170       9.881 100.830  31.126  1.00  0.00           C
ATOM   3148 3C31 POPED 170       9.861 102.299  31.536  1.00  0.00           C
ATOM   3151 4C31 POPED 170       8.461 102.819  31.886  1.00  0.00           C
ATOM   3154 5C31 POPED 170       8.511 104.210  32.536  1.00  0.00           C
ATOM   3157 6C31 POPED 170       7.131 104.729  32.956  1.00  0.00           C
ATOM   3161  NH3 POPEE 171      70.891  13.059  14.646  1.00  0.00           N
ATOM   3165  C12 POPEE 171      71.821  14.079  15.286  1.00  0.00           C
ATOM   3168  C11 POPEE 171      71.681  15.539  14.776  1.00  0.00           C
ATOM   3171  P   POPEE 171      73.541  17.489  14.636  1.00  0.00           P
ATOM   3172  O13 POPEE 171      74.901  16.959  14.376  1.00  0.00           O
ATOM   3173  O14 POPEE 171      72.821  18.129  13.526  1.00  0.00           O
ATOM   3174  O11 POPEE 171      73.641  18.589  15.776  1.00  0.00           O
ATOM   3175  O12 POPEE 171      72.690  16.359  15.366  1.00  0.00           O
ATOM   3176  C1  POPEE 171      72.421  19.249  16.156  1.00  0.00           C
ATOM   3179  C2  POPEE 171      72.730  20.469  17.066  1.00  0.00           C
ATOM   3181  O21 POPEE 171      72.690  19.969  18.406  1.00  0.00           O
ATOM   3182  C21 POPEE 171      73.100  20.759  19.366  1.00  0.00           C
ATOM   3183  O22 POPEE 171      73.511  21.899  19.256  1.00  0.00           O
ATOM   3184  C22 POPEE 171      73.021  20.000  20.696  1.00  0.00           C
ATOM   3187  C3  POPEE 171      71.760  21.689  16.826  1.00  0.00           C
ATOM   3190  O31 POPEE 171      72.480  22.939  16.936  1.00  0.00           O
ATOM   3191  C31 POPEE 171      71.730  24.029  16.896  1.00  0.00           C
ATOM   3192  O32 POPEE 171      70.531  24.049  16.666  1.00  0.00           O
ATOM   3193  C32 POPEE 171      72.561  25.279  17.226  1.00  0.00           C
ATOM   3196  C23 POPEE 171      72.771  20.859  21.956  1.00  0.00           C
ATOM   3199  C24 POPEE 171      71.521  20.420  22.736  1.00  0.00           C
ATOM   3202  C25 POPEE 171      71.370  21.099  24.106  1.00  0.00           C
ATOM   3205  C26 POPEE 171      70.131  20.590  24.866  1.00  0.00           C
ATOM   3208  C27 POPEE 171      69.921  21.250  26.236  1.00  0.00           C
ATOM   3211  C28 POPEE 171      68.800  20.580  27.056  1.00  0.00           C
ATOM   3214  C29 POPEE 171      67.401  20.669  26.506  1.00  0.00           C
ATOM   3216 0C21 POPEE 171      66.281  20.409  27.206  1.00  0.00           C
ATOM   3218 1C21 POPEE 171      66.211  19.979  28.646  1.00  0.00           C
ATOM   3221 2C21 POPEE 171      65.361  18.709  28.866  1.00  0.00           C
ATOM   3224 3C21 POPEE 171      64.921  18.519  30.336  1.00  0.00           C
ATOM   3227 4C21 POPEE 171      66.050  18.369  31.366  1.00  0.00           C
ATOM   3230 5C21 POPEE 171      66.771  17.009  31.286  1.00  0.00           C
ATOM   3233 6C21 POPEE 171      67.881  16.869  32.336  1.00  0.00           C
ATOM   3236 7C21 POPEE 171      68.541  15.490  32.316  1.00  0.00           C
ATOM   3239 8C21 POPEE 171      69.660  15.329  33.346  1.00  0.00           C
ATOM   3243  C33 POPEE 171      72.760  25.469  18.746  1.00  0.00           C
ATOM   3246  C34 POPEE 171      73.501  26.749  19.156  1.00  0.00           C
ATOM   3249  C35 POPEE 171      73.711  26.749  20.676  1.00  0.00           C
ATOM   3252  C36 POPEE 171      74.461  27.959  21.266  1.00  0.00           C
ATOM   3255  C37 POPEE 171      74.100  28.119  22.746  1.00  0.00           C
ATOM   3258  C38 POPEE 171      75.120  28.809  23.646  1.00  0.00           C
ATOM   3261  C39 POPEE 171      74.560  28.869  25.076  1.00  0.00           C
ATOM   3264 0C31 POPEE 171      75.321  29.799  26.026  1.00  0.00           C
ATOM   3267 1C31 POPEE 171      74.410  30.289  27.156  1.00  0.00           C
ATOM   3270 2C31 POPEE 171      75.061  31.319  28.086  1.00  0.00           C
ATOM   3273 3C31 POPEE 171      75.501  32.609  27.386  1.00  0.00           C
ATOM   3276 4C31 POPEE 171      75.660  33.779  28.366  1.00  0.00           C
ATOM   3279 5C31 POPEE 171      76.021  35.099  27.676  1.00  0.00           C
ATOM   3282 6C31 POPEE 171      76.151  36.270  28.636  1.00  0.00           C
ATOM   3286  NH3 POPEF 172      48.160  86.329  18.006  1.00  0.00           N
ATOM   3290  C12 POPEF 172      49.561  86.719  17.606  1.00  0.00           C
ATOM   3293  C11 POPEF 172      50.140  87.810  18.536  1.00  0.00           C
ATOM   3296  P   POPEF 172      52.561  88.330  19.446  1.00  0.00           P
ATOM   3297  O13 POPEF 172      53.921  88.190  18.886  1.00  0.00           O
ATOM   3298  O14 POPEF 172      52.221  89.708  19.886  1.00  0.00           O
ATOM   3299  O11 POPEF 172      52.311  87.290  20.586  1.00  0.00           O
ATOM   3300  O12 POPEF 172      51.541  87.969  18.296  1.00  0.00           O
ATOM   3301  C1  POPEF 172      52.821  85.970  20.386  1.00  0.00           C
ATOM   3304  C2  POPEF 172      53.300  85.270  21.696  1.00  0.00           C
ATOM   3306  O21 POPEF 172      52.551  85.660  22.866  1.00  0.00           O
ATOM   3307  C21 POPEF 172      52.821  86.759  23.526  1.00  0.00           C
ATOM   3308  O22 POPEF 172      53.791  87.488  23.406  1.00  0.00           O
ATOM   3309  C22 POPEF 172      51.671  86.980  24.516  1.00  0.00           C
ATOM   3312  C3  POPEF 172      54.851  85.369  21.816  1.00  0.00           C
ATOM   3315  O31 POPEF 172      55.321  84.549  22.906  1.00  0.00           O
ATOM   3316  C31 POPEF 172      55.271  83.249  22.656  1.00  0.00           C
ATOM   3317  O32 POPEF 172      55.321  82.740  21.546  1.00  0.00           O
ATOM   3318  C32 POPEF 172      55.021  82.509  23.956  1.00  0.00           C
ATOM   3321  C23 POPEF 172      51.741  88.279  25.346  1.00  0.00           C
ATOM   3324  C24 POPEF 172      51.730  88.069  26.866  1.00  0.00           C
ATOM   3327  C25 POPEF 172      53.121  88.209  27.496  1.00  0.00           C
ATOM   3330  C26 POPEF 172      53.121  88.050  29.016  1.00  0.00           C
ATOM   3333  C27 POPEF 172      54.391  88.640  29.646  1.00  0.00           C
ATOM   3336  C28 POPEF 172      54.541  88.340  31.136  1.00  0.00           C
ATOM   3339  C29 POPEF 172      55.581  89.249  31.756  1.00  0.00           C
ATOM   3341 0C21 POPEF 172      56.821  88.939  32.166  1.00  0.00           C
ATOM   3343 1C21 POPEF 172      57.481  87.579  32.126  1.00  0.00           C
ATOM   3346 2C21 POPEF 172      57.591  86.959  33.536  1.00  0.00           C
ATOM   3349 3C21 POPEF 172      58.550  87.699  34.466  1.00  0.00           C
ATOM   3352 4C21 POPEF 172      58.011  87.819  35.896  1.00  0.00           C
ATOM   3355 5C21 POPEF 172      57.811  86.479  36.596  1.00  0.00           C
ATOM   3358 6C21 POPEF 172      57.261  86.670  38.016  1.00  0.00           C
ATOM   3361 7C21 POPEF 172      57.230  85.350  38.796  1.00  0.00           C
ATOM   3364 8C21 POPEF 172      56.791  85.538  40.246  1.00  0.00           C
ATOM   3368  C33 POPEF 172      54.160  83.309  24.966  1.00  0.00           C
ATOM   3371  C34 POPEF 172      53.711  82.430  26.136  1.00  0.00           C
ATOM   3374  C35 POPEF 172      53.451  83.190  27.446  1.00  0.00           C
ATOM   3377  C36 POPEF 172      52.041  83.780  27.596  1.00  0.00           C
ATOM   3380  C37 POPEF 172      51.211  83.130  28.716  1.00  0.00           C
ATOM   3383  C38 POPEF 172      50.021  83.999  29.156  1.00  0.00           C
ATOM   3386  C39 POPEF 172      50.421  85.140  30.106  1.00  0.00           C
ATOM   3389 0C31 POPEF 172      50.491  84.729  31.586  1.00  0.00           C
ATOM   3392 1C31 POPEF 172      51.031  85.860  32.466  1.00  0.00           C
ATOM   3395 2C31 POPEF 172      50.881  85.579  33.966  1.00  0.00           C
ATOM   3398 3C31 POPEF 172      51.971  86.250  34.816  1.00  0.00           C
ATOM   3401 4C31 POPEF 172      51.931  87.780  34.796  1.00  0.00           C
ATOM   3404 5C31 POPEF 172      53.171  88.380  35.486  1.00  0.00           C
ATOM   3407 6C31 POPEF 172      53.071  89.890  35.706  1.00  0.00           C
ATOM   3411  NH3 POPEG 173     121.840  70.509  16.336  1.00  0.00           N
ATOM   3415  C12 POPEG 173     122.381  69.139  16.676  1.00  0.00           C
ATOM   3418  C11 POPEG 173     122.141  68.090  15.586  1.00  0.00           C
ATOM   3421  P   POPEG 173     123.699  65.960  15.366  1.00  0.00           P
ATOM   3422  O13 POPEG 173     123.060  64.899  14.556  1.00  0.00           O
ATOM   3423  O14 POPEG 173     124.669  66.859  14.706  1.00  0.00           O
ATOM   3424  O11 POPEG 173     124.440  65.320  16.626  1.00  0.00           O
ATOM   3425  O12 POPEG 173     122.551  66.809  16.056  1.00  0.00           O
ATOM   3426  C1  POPEG 173     123.720  65.259  17.856  1.00  0.00           C
ATOM   3429  C2  POPEG 173     124.351  64.250  18.866  1.00  0.00           C
ATOM   3431  O21 POPEG 173     123.419  63.930  19.906  1.00  0.00           O
ATOM   3432  C21 POPEG 173     122.901  64.939  20.596  1.00  0.00           C
ATOM   3433  O22 POPEG 173     123.351  66.069  20.656  1.00  0.00           O
ATOM   3434  C22 POPEG 173     121.620  64.479  21.296  1.00  0.00           C
ATOM   3437  C3  POPEG 173     125.741  64.710  19.416  1.00  0.00           C
ATOM   3440  O31 POPEG 173     126.290  63.729  20.316  1.00  0.00           O
ATOM   3441  C31 POPEG 173     126.511  63.880  21.626  1.00  0.00           C
ATOM   3442  O32 POPEG 173     126.980  62.989  22.316  1.00  0.00           O
ATOM   3443  C32 POPEG 173     126.170  65.240  22.236  1.00  0.00           C
ATOM   3446  C23 POPEG 173     121.511  64.950  22.766  1.00  0.00           C
ATOM   3449  C24 POPEG 173     120.541  64.060  23.556  1.00  0.00           C
ATOM   3452  C25 POPEG 173     120.151  64.579  24.956  1.00  0.00           C
ATOM   3455  C26 POPEG 173     121.331  64.749  25.916  1.00  0.00           C
ATOM   3458  C27 POPEG 173     120.870  65.029  27.366  1.00  0.00           C
ATOM   3461  C28 POPEG 173     122.050  65.288  28.326  1.00  0.00           C
ATOM   3464  C29 POPEG 173     121.571  65.719  29.696  1.00  0.00           C
ATOM   3466 0C21 POPEG 173     121.851  65.149  30.886  1.00  0.00           C
ATOM   3468 1C21 POPEG 173     122.691  63.909  31.156  1.00  0.00           C
ATOM   3471 2C21 POPEG 173     122.040  63.059  32.266  1.00  0.00           C
ATOM   3474 3C21 POPEG 173     122.941  61.929  32.806  1.00  0.00           C
ATOM   3477 4C21 POPEG 173     122.220  61.119  33.896  1.00  0.00           C
ATOM   3480 5C21 POPEG 173     123.111  60.069  34.596  1.00  0.00           C
ATOM   3483 6C21 POPEG 173     122.341  59.340  35.706  1.00  0.00           C
ATOM   3486 7C21 POPEG 173     123.190  58.309  36.476  1.00  0.00           C
ATOM   3489 8C21 POPEG 173     122.449  57.689  37.656  1.00  0.00           C
ATOM   3493  C33 POPEG 173     126.781  65.369  23.656  1.00  0.00           C
ATOM   3496  C34 POPEG 173     126.711  66.809  24.186  1.00  0.00           C
ATOM   3499  C35 POPEG 173     127.460  67.030  25.496  1.00  0.00           C
ATOM   3502  C36 POPEG 173     127.570  68.530  25.796  1.00  0.00           C
ATOM   3505  C37 POPEG 173     128.540  68.920  26.926  1.00  0.00           C
ATOM   3508  C38 POPEG 173     128.451  70.419  27.206  1.00  0.00           C
ATOM   3511  C39 POPEG 173     129.471  70.990  28.206  1.00  0.00           C
ATOM   3514 0C31 POPEG 173     129.181  70.619  29.656  1.00  0.00           C
ATOM   3517 1C31 POPEG 173     129.960  71.499  30.656  1.00  0.00           C
ATOM   3520 2C31 POPEG 173     129.569  71.200  32.116  1.00  0.00           C
ATOM   3523 3C31 POPEG 173     128.201  71.770  32.516  1.00  0.00           C
ATOM   3526 4C31 POPEG 173     127.680  71.209  33.846  1.00  0.00           C
ATOM   3529 5C31 POPEG 173     126.210  71.570  34.096  1.00  0.00           C
ATOM   3532 6C31 POPEG 173     125.641  70.969  35.386  1.00  0.00           C
ATOM   3536  NH3 POPEH 174     108.710  89.770  14.816  1.00  0.00           N
ATOM   3540  C12 POPEH 174     107.371  89.200  14.456  1.00  0.00           C
ATOM   3543  C11 POPEH 174     106.441  89.450  15.636  1.00  0.00           C
ATOM   3546  P   POPEH 174     104.030  89.610  16.436  1.00  0.00           P
ATOM   3547  O13 POPEH 174     103.880  91.079  16.456  1.00  0.00           O
ATOM   3548  O14 POPEH 174     102.821  88.799  16.216  1.00  0.00           O
ATOM   3549  O11 POPEH 174     104.731  89.139  17.776  1.00  0.00           O
ATOM   3550  O12 POPEH 174     105.081  89.189  15.316  1.00  0.00           O
ATOM   3551  C1  POPEH 174     104.160  89.469  19.046  1.00  0.00           C
ATOM   3554  C2  POPEH 174     105.221  90.149  19.936  1.00  0.00           C
ATOM   3556  O21 POPEH 174     104.571  90.600  21.136  1.00  0.00           O
ATOM   3557  C21 POPEH 174     105.401  90.870  22.136  1.00  0.00           C
ATOM   3558  O22 POPEH 174     106.581  90.590  22.186  1.00  0.00           O
ATOM   3559  C22 POPEH 174     104.680  91.689  23.226  1.00  0.00           C
ATOM   3562  C3  POPEH 174     105.911  91.339  19.206  1.00  0.00           C
ATOM   3565  O31 POPEH 174     107.271  91.479  19.636  1.00  0.00           O
ATOM   3566  C31 POPEH 174     108.141  90.730  18.986  1.00  0.00           C
ATOM   3567  O32 POPEH 174     107.980  90.149  17.926  1.00  0.00           O
ATOM   3568  C32 POPEH 174     109.440  90.600  19.756  1.00  0.00           C
ATOM   3571  C23 POPEH 174     103.670  90.900  24.076  1.00  0.00           C
ATOM   3574  C24 POPEH 174     103.211  91.649  25.346  1.00  0.00           C
ATOM   3577  C25 POPEH 174     103.171  90.740  26.576  1.00  0.00           C
ATOM   3580  C26 POPEH 174     102.710  91.428  27.876  1.00  0.00           C
ATOM   3583  C27 POPEH 174     102.661  90.439  29.056  1.00  0.00           C
ATOM   3586  C28 POPEH 174     101.910  90.949  30.306  1.00  0.00           C
ATOM   3589  C29 POPEH 174     102.729  91.899  31.136  1.00  0.00           C
ATOM   3591 0C21 POPEH 174     102.831  91.919  32.476  1.00  0.00           C
ATOM   3593 1C21 POPEH 174     102.120  91.029  33.476  1.00  0.00           C
ATOM   3596 2C21 POPEH 174     103.090  90.170  34.306  1.00  0.00           C
ATOM   3599 3C21 POPEH 174     102.400  89.419  35.456  1.00  0.00           C
ATOM   3602 4C21 POPEH 174     103.381  88.890  36.516  1.00  0.00           C
ATOM   3605 5C21 POPEH 174     103.871  89.979  37.486  1.00  0.00           C
ATOM   3608 6C21 POPEH 174     104.520  89.399  38.756  1.00  0.00           C
ATOM   3611 7C21 POPEH 174     105.130  90.490  39.656  1.00  0.00           C
ATOM   3614 8C21 POPEH 174     105.700  89.930  40.956  1.00  0.00           C
ATOM   3618  C33 POPEH 174     109.590  89.219  20.436  1.00  0.00           C
ATOM   3621  C34 POPEH 174     111.040  88.769  20.666  1.00  0.00           C
ATOM   3624  C35 POPEH 174     111.770  89.399  21.866  1.00  0.00           C
ATOM   3627  C36 POPEH 174     111.141  89.079  23.226  1.00  0.00           C
ATOM   3630  C37 POPEH 174     112.080  89.480  24.376  1.00  0.00           C
ATOM   3633  C38 POPEH 174     111.590  89.049  25.766  1.00  0.00           C
ATOM   3636  C39 POPEH 174     112.680  89.279  26.816  1.00  0.00           C
ATOM   3639 0C31 POPEH 174     112.251  88.909  28.246  1.00  0.00           C
ATOM   3642 1C31 POPEH 174     113.440  89.060  29.206  1.00  0.00           C
ATOM   3645 2C31 POPEH 174     113.031  89.170  30.686  1.00  0.00           C
ATOM   3648 3C31 POPEH 174     114.240  89.549  31.556  1.00  0.00           C
ATOM   3651 4C31 POPEH 174     113.860  89.869  32.996  1.00  0.00           C
ATOM   3654 5C31 POPEH 174     115.089  90.170  33.866  1.00  0.00           C
ATOM   3657 6C31 POPEH 174     114.720  90.690  35.256  1.00  0.00           C
ATOM   3661  NH3 POPEI 175     126.590  58.209  16.776  1.00  0.00           N
ATOM   3665  C12 POPEI 175     125.161  58.509  16.406  1.00  0.00           C
ATOM   3668  C11 POPEI 175     124.669  59.809  17.076  1.00  0.00           C
ATOM   3671  P   POPEI 175     123.370  58.939  19.176  1.00  0.00           P
ATOM   3672  O13 POPEI 175     122.400  58.449  18.176  1.00  0.00           O
ATOM   3673  O14 POPEI 175     123.979  57.880  20.006  1.00  0.00           O
ATOM   3674  O11 POPEI 175     122.661  60.009  20.086  1.00  0.00           O
ATOM   3675  O12 POPEI 175     124.571  59.720  18.496  1.00  0.00           O
ATOM   3676  C1  POPEI 175     123.330  60.520  21.246  1.00  0.00           C
ATOM   3679  C2  POPEI 175     122.670  60.019  22.576  1.00  0.00           C
ATOM   3681  O21 POPEI 175     122.931  60.939  23.656  1.00  0.00           O
ATOM   3682  C21 POPEI 175     124.201  61.090  24.026  1.00  0.00           C
ATOM   3683  O22 POPEI 175     125.170  60.579  23.516  1.00  0.00           O
ATOM   3684  C22 POPEI 175     124.221  62.059  25.206  1.00  0.00           C
ATOM   3687  C3  POPEI 175     123.001  58.540  22.956  1.00  0.00           C
ATOM   3690  O31 POPEI 175     122.490  58.189  24.266  1.00  0.00           O
ATOM   3691  C31 POPEI 175     122.460  56.869  24.486  1.00  0.00           C
ATOM   3692  O32 POPEI 175     122.840  56.030  23.696  1.00  0.00           O
ATOM   3693  C32 POPEI 175     121.800  56.549  25.836  1.00  0.00           C
ATOM   3696  C23 POPEI 175     125.611  62.199  25.876  1.00  0.00           C
ATOM   3699  C24 POPEI 175     125.590  63.229  27.006  1.00  0.00           C
ATOM   3702  C25 POPEI 175     126.971  63.479  27.636  1.00  0.00           C
ATOM   3705  C26 POPEI 175     127.540  62.309  28.456  1.00  0.00           C
ATOM   3708  C27 POPEI 175     126.760  61.979  29.736  1.00  0.00           C
ATOM   3711  C28 POPEI 175     127.490  60.929  30.596  1.00  0.00           C
ATOM   3714  C29 POPEI 175     126.760  60.569  31.866  1.00  0.00           C
ATOM   3716 0C21 POPEI 175     126.931  61.129  33.086  1.00  0.00           C
ATOM   3718 1C21 POPEI 175     127.880  62.249  33.426  1.00  0.00           C
ATOM   3721 2C21 POPEI 175     127.150  63.559  33.796  1.00  0.00           C
ATOM   3724 3C21 POPEI 175     126.490  63.530  35.186  1.00  0.00           C
ATOM   3727 4C21 POPEI 175     126.091  64.939  35.656  1.00  0.00           C
ATOM   3730 5C21 POPEI 175     125.520  64.950  37.086  1.00  0.00           C
ATOM   3733 6C21 POPEI 175     125.900  66.219  37.866  1.00  0.00           C
ATOM   3736 7C21 POPEI 175     125.560  66.109  39.356  1.00  0.00           C
ATOM   3739 8C21 POPEI 175     126.001  67.340  40.166  1.00  0.00           C
ATOM   3743  C33 POPEI 175     122.500  55.389  26.596  1.00  0.00           C
ATOM   3746  C34 POPEI 175     121.541  54.399  27.296  1.00  0.00           C
ATOM   3749  C35 POPEI 175     121.080  54.829  28.696  1.00  0.00           C
ATOM   3752  C36 POPEI 175     120.301  53.699  29.406  1.00  0.00           C
ATOM   3755  C37 POPEI 175     119.391  54.189  30.546  1.00  0.00           C
ATOM   3758  C38 POPEI 175     118.491  53.079  31.106  1.00  0.00           C
ATOM   3761  C39 POPEI 175     117.420  53.610  32.076  1.00  0.00           C
ATOM   3764 0C31 POPEI 175     116.479  52.540  32.636  1.00  0.00           C
ATOM   3767 1C31 POPEI 175     115.441  53.139  33.606  1.00  0.00           C
ATOM   3770 2C31 POPEI 175     114.650  52.129  34.446  1.00  0.00           C
ATOM   3773 3C31 POPEI 175     113.810  51.119  33.626  1.00  0.00           C
ATOM   3776 4C31 POPEI 175     114.540  49.790  33.366  1.00  0.00           C
ATOM   3779 5C31 POPEI 175     113.680  48.769  32.606  1.00  0.00           C
ATOM   3782 6C31 POPEI 175     114.340  47.399  32.466  1.00  0.00           C
ATOM   3786  NH3 POPEJ 176     100.970  32.799  55.476  1.00  0.00           N
ATOM   3790  C12 POPEJ 176     101.991  31.910  56.136  1.00  0.00           C
ATOM   3793  C11 POPEJ 176     103.381  32.179  55.536  1.00  0.00           C
ATOM   3796  P   POPEJ 176     105.840  31.689  56.276  1.00  0.00           P
ATOM   3797  O13 POPEJ 176     106.500  32.790  55.536  1.00  0.00           O
ATOM   3798  O14 POPEJ 176     106.450  31.340  57.576  1.00  0.00           O
ATOM   3799  O11 POPEJ 176     105.711  30.409  55.376  1.00  0.00           O
ATOM   3800  O12 POPEJ 176     104.340  32.039  56.566  1.00  0.00           O
ATOM   3801  C1  POPEJ 176     106.240  30.389  54.046  1.00  0.00           C
ATOM   3804  C2  POPEJ 176     105.380  29.569  53.046  1.00  0.00           C
ATOM   3806  O21 POPEJ 176     104.690  30.409  52.096  1.00  0.00           O
ATOM   3807  C21 POPEJ 176     105.151  30.339  50.826  1.00  0.00           C
ATOM   3808  O22 POPEJ 176     104.461  30.129  49.856  1.00  0.00           O
ATOM   3809  C22 POPEJ 176     106.641  30.709  50.746  1.00  0.00           C
ATOM   3812  C3  POPEJ 176     104.340  28.699  53.806  1.00  0.00           C
ATOM   3815  O31 POPEJ 176     103.419  27.929  52.986  1.00  0.00           O
ATOM   3816  C31 POPEJ 176     103.930  27.059  52.136  1.00  0.00           C
ATOM   3817  O32 POPEJ 176     105.081  27.009  51.736  1.00  0.00           O
ATOM   3818  C32 POPEJ 176     102.870  26.029  51.746  1.00  0.00           C
ATOM   3821  C23 POPEJ 176     107.120  31.270  49.376  1.00  0.00           C
ATOM   3824  C24 POPEJ 176     108.631  31.539  49.416  1.00  0.00           C
ATOM   3827  C25 POPEJ 176     109.230  32.249  48.186  1.00  0.00           C
ATOM   3830  C26 POPEJ 176     109.711  31.299  47.076  1.00  0.00           C
ATOM   3833  C27 POPEJ 176     110.830  31.919  46.226  1.00  0.00           C
ATOM   3836  C28 POPEJ 176     111.250  30.999  45.056  1.00  0.00           C
ATOM   3839  C29 POPEJ 176     112.560  31.410  44.426  1.00  0.00           C
ATOM   3841 0C21 POPEJ 176     112.710  31.939  43.206  1.00  0.00           C
ATOM   3843 1C21 POPEJ 176     111.571  32.219  42.246  1.00  0.00           C
ATOM   3846 2C21 POPEJ 176     112.020  32.369  40.786  1.00  0.00           C
ATOM   3849 3C21 POPEJ 176     110.830  32.729  39.896  1.00  0.00           C
ATOM   3852 4C21 POPEJ 176     111.131  32.590  38.396  1.00  0.00           C
ATOM   3855 5C21 POPEJ 176     109.930  33.000  37.526  1.00  0.00           C
ATOM   3858 6C21 POPEJ 176     110.261  33.029  36.026  1.00  0.00           C
ATOM   3861 7C21 POPEJ 176     109.060  32.700  35.136  1.00  0.00           C
ATOM   3864 8C21 POPEJ 176     109.400  32.729  33.636  1.00  0.00           C
ATOM   3868  C33 POPEJ 176     102.061  26.410  50.486  1.00  0.00           C
ATOM   3871  C34 POPEJ 176     102.920  26.579  49.226  1.00  0.00           C
ATOM   3874  C35 POPEJ 176     102.111  27.039  48.006  1.00  0.00           C
ATOM   3877  C36 POPEJ 176     100.821  26.240  47.766  1.00  0.00           C
ATOM   3880  C37 POPEJ 176     100.229  26.500  46.376  1.00  0.00           C
ATOM   3883  C38 POPEJ 176      98.810  25.939  46.236  1.00  0.00           C
ATOM   3886  C39 POPEJ 176      98.241  26.080  44.816  1.00  0.00           C
ATOM   3889 0C31 POPEJ 176      98.680  24.969  43.856  1.00  0.00           C
ATOM   3892 1C31 POPEJ 176      98.060  25.149  42.466  1.00  0.00           C
ATOM   3895 2C31 POPEJ 176      98.591  24.189  41.396  1.00  0.00           C
ATOM   3898 3C31 POPEJ 176      98.400  22.689  41.706  1.00  0.00           C
ATOM   3901 4C31 POPEJ 176      96.940  22.269  41.926  1.00  0.00           C
ATOM   3904 5C31 POPEJ 176      96.800  20.750  42.086  1.00  0.00           C
ATOM   3907 6C31 POPEJ 176      95.401  20.289  42.496  1.00  0.00           C
ATOM   3911  NH3 POPEK 177      -3.848 118.270  15.266  1.00  0.00           N
ATOM   3915  C12 POPEK 177      -4.968 117.810  14.396  1.00  0.00           C
ATOM   3918  C11 POPEK 177      -4.368 117.229  13.116  1.00  0.00           C
ATOM   3921  P   POPEK 177      -3.608 114.729  13.166  1.00  0.00           P
ATOM   3922  O13 POPEK 177      -4.818 114.300  13.896  1.00  0.00           O
ATOM   3923  O14 POPEK 177      -3.568 114.520  11.696  1.00  0.00           O
ATOM   3924  O11 POPEK 177      -2.338 114.079  13.876  1.00  0.00           O
ATOM   3925  O12 POPEK 177      -3.348 116.269  13.446  1.00  0.00           O
ATOM   3926  C1  POPEK 177      -2.518 113.979  15.316  1.00  0.00           C
ATOM   3929  C2  POPEK 177      -1.268 113.430  16.066  1.00  0.00           C
ATOM   3931  O21 POPEK 177      -1.028 114.100  17.326  1.00  0.00           O
ATOM   3932  C21 POPEK 177      -1.978 114.219  18.226  1.00  0.00           C
ATOM   3933  O22 POPEK 177      -3.158 113.969  18.056  1.00  0.00           O
ATOM   3934  C22 POPEK 177      -1.358 114.620  19.576  1.00  0.00           C
ATOM   3937  C3  POPEK 177       0.012 113.520  15.196  1.00  0.00           C
ATOM   3940  O31 POPEK 177       1.192 113.289  16.006  1.00  0.00           O
ATOM   3941  C31 POPEK 177       2.211 112.699  15.386  1.00  0.00           C
ATOM   3942  O32 POPEK 177       2.241 112.419  14.206  1.00  0.00           O
ATOM   3943  C32 POPEK 177       3.361 112.468  16.366  1.00  0.00           C
ATOM   3946  C23 POPEK 177      -0.108 113.788  19.986  1.00  0.00           C
ATOM   3949  C24 POPEK 177       0.362 114.069  21.426  1.00  0.00           C
ATOM   3952  C25 POPEK 177       1.762 113.479  21.736  1.00  0.00           C
ATOM   3955  C26 POPEK 177       2.241 113.799  23.156  1.00  0.00           C
ATOM   3958  C27 POPEK 177       3.641 113.249  23.506  1.00  0.00           C
ATOM   3961  C28 POPEK 177       4.181 113.879  24.806  1.00  0.00           C
ATOM   3964  C29 POPEK 177       5.541 113.389  25.266  1.00  0.00           C
ATOM   3966 0C21 POPEK 177       5.791 112.649  26.376  1.00  0.00           C
ATOM   3968 1C21 POPEK 177       4.751 112.090  27.306  1.00  0.00           C
ATOM   3971 2C21 POPEK 177       4.481 112.889  28.606  1.00  0.00           C
ATOM   3974 3C21 POPEK 177       5.321 112.449  29.826  1.00  0.00           C
ATOM   3977 4C21 POPEK 177       4.901 113.200  31.096  1.00  0.00           C
ATOM   3980 5C21 POPEK 177       5.581 112.710  32.386  1.00  0.00           C
ATOM   3983 6C21 POPEK 177       5.341 113.660  33.566  1.00  0.00           C
ATOM   3986 7C21 POPEK 177       5.891 113.120  34.896  1.00  0.00           C
ATOM   3989 8C21 POPEK 177       5.681 114.049  36.096  1.00  0.00           C
ATOM   3993  C33 POPEK 177       2.941 111.899  17.736  1.00  0.00           C
ATOM   3996  C34 POPEK 177       4.141 111.788  18.686  1.00  0.00           C
ATOM   3999  C35 POPEK 177       3.871 110.799  19.816  1.00  0.00           C
ATOM   4002  C36 POPEK 177       5.051 110.600  20.766  1.00  0.00           C
ATOM   4005  C37 POPEK 177       4.771 109.410  21.686  1.00  0.00           C
ATOM   4008  C38 POPEK 177       5.991 108.899  22.466  1.00  0.00           C
ATOM   4011  C39 POPEK 177       6.231 109.610  23.796  1.00  0.00           C
ATOM   4014 0C31 POPEK 177       7.391 108.939  24.546  1.00  0.00           C
ATOM   4017 1C31 POPEK 177       7.811 109.680  25.826  1.00  0.00           C
ATOM   4020 2C31 POPEK 177       8.831 108.869  26.646  1.00  0.00           C
ATOM   4023 3C31 POPEK 177       8.191 107.689  27.376  1.00  0.00           C
ATOM   4026 4C31 POPEK 177       9.221 106.749  28.016  1.00  0.00           C
ATOM   4029 5C31 POPEK 177       8.561 105.579  28.776  1.00  0.00           C
ATOM   4032 6C31 POPEK 177       9.091 104.219  28.346  1.00  0.00           C
ATOM   4036  NH3 POPEL 178      15.701  93.640  14.856  1.00  0.00           N
ATOM   4040  C12 POPEL 178      15.991  92.929  16.156  1.00  0.00           C
ATOM   4043  C11 POPEL 178      16.421  91.479  15.916  1.00  0.00           C
ATOM   4046  P   POPEL 178      14.881  89.799  17.156  1.00  0.00           P
ATOM   4047  O13 POPEL 178      13.761  90.639  17.626  1.00  0.00           O
ATOM   4048  O14 POPEL 178      14.681  89.189  15.826  1.00  0.00           O
ATOM   4049  O11 POPEL 178      15.251  88.689  18.236  1.00  0.00           O
ATOM   4050  O12 POPEL 178      16.191  90.709  17.106  1.00  0.00           O
ATOM   4051  C1  POPEL 178      15.671  87.390  17.786  1.00  0.00           C
ATOM   4054  C2  POPEL 178      15.941  86.390  18.946  1.00  0.00           C
ATOM   4056  O21 POPEL 178      14.691  85.949  19.516  1.00  0.00           O
ATOM   4057  C21 POPEL 178      14.661  84.680  19.846  1.00  0.00           C
ATOM   4058  O22 POPEL 178      15.381  83.799  19.426  1.00  0.00           O
ATOM   4059  C22 POPEL 178      13.581  84.490  20.926  1.00  0.00           C
ATOM   4062  C3  POPEL 178      16.811  87.039  20.076  1.00  0.00           C
ATOM   4065  O31 POPEL 178      17.021  86.150  21.206  1.00  0.00           O
ATOM   4066  C31 POPEL 178      18.291  86.010  21.606  1.00  0.00           C
ATOM   4067  O32 POPEL 178      19.261  86.499  21.066  1.00  0.00           O
ATOM   4068  C32 POPEL 178      18.321  85.159  22.896  1.00  0.00           C
ATOM   4071  C23 POPEL 178      14.231  84.149  22.276  1.00  0.00           C
ATOM   4074  C24 POPEL 178      13.251  83.809  23.416  1.00  0.00           C
ATOM   4077  C25 POPEL 178      13.961  83.920  24.766  1.00  0.00           C
ATOM   4080  C26 POPEL 178      13.291  83.169  25.926  1.00  0.00           C
ATOM   4083  C27 POPEL 178      14.141  83.330  27.196  1.00  0.00           C
ATOM   4086  C28 POPEL 178      13.631  82.519  28.386  1.00  0.00           C
ATOM   4089  C29 POPEL 178      14.601  82.600  29.536  1.00  0.00           C
ATOM   4091 0C21 POPEL 178      14.391  83.209  30.716  1.00  0.00           C
ATOM   4093 1C21 POPEL 178      13.141  83.928  31.116  1.00  0.00           C
ATOM   4096 2C21 POPEL 178      12.061  82.960  31.626  1.00  0.00           C
ATOM   4099 3C21 POPEL 178      12.311  82.449  33.056  1.00  0.00           C
ATOM   4102 4C21 POPEL 178      11.101  81.689  33.616  1.00  0.00           C
ATOM   4105 5C21 POPEL 178      11.191  81.439  35.126  1.00  0.00           C
ATOM   4108 6C21 POPEL 178       9.821  81.439  35.806  1.00  0.00           C
ATOM   4111 7C21 POPEL 178       9.911  81.180  37.316  1.00  0.00           C
ATOM   4114 8C21 POPEL 178       8.561  81.299  38.016  1.00  0.00           C
ATOM   4118  C33 POPEL 178      18.501  86.029  24.176  1.00  0.00           C
ATOM   4121  C34 POPEL 178      19.131  85.310  25.396  1.00  0.00           C
ATOM   4124  C35 POPEL 178      18.131  84.760  26.436  1.00  0.00           C
ATOM   4127  C36 POPEL 178      18.711  84.669  27.866  1.00  0.00           C
ATOM   4130  C37 POPEL 178      17.741  84.020  28.856  1.00  0.00           C
ATOM   4133  C38 POPEL 178      18.141  84.100  30.346  1.00  0.00           C
ATOM   4136  C39 POPEL 178      19.571  83.610  30.666  1.00  0.00           C
ATOM   4139 0C31 POPEL 178      19.761  83.240  32.146  1.00  0.00           C
ATOM   4142 1C31 POPEL 178      21.051  82.439  32.386  1.00  0.00           C
ATOM   4145 2C31 POPEL 178      21.071  81.689  33.736  1.00  0.00           C
ATOM   4148 3C31 POPEL 178      21.051  82.579  34.986  1.00  0.00           C
ATOM   4151 4C31 POPEL 178      22.311  83.449  35.116  1.00  0.00           C
ATOM   4154 5C31 POPEL 178      22.451  84.090  36.506  1.00  0.00           C
ATOM   4157 6C31 POPEL 178      23.820  84.739  36.716  1.00  0.00           C
ATOM   4161  NH3 POPEM 179      87.581  87.208  21.866  1.00  0.00           N
ATOM   4165  C12 POPEM 179      88.300  87.329  20.546  1.00  0.00           C
ATOM   4168  C11 POPEM 179      88.831  88.759  20.286  1.00  0.00           C
ATOM   4171  P   POPEM 179      90.229  90.509  21.686  1.00  0.00           P
ATOM   4172  O13 POPEM 179      89.801  91.549  20.726  1.00  0.00           O
ATOM   4173  O14 POPEM 179      91.611  90.538  22.246  1.00  0.00           O
ATOM   4174  O11 POPEM 179      89.201  90.550  22.886  1.00  0.00           O
ATOM   4175  O12 POPEM 179      89.941  89.049  21.136  1.00  0.00           O
ATOM   4176  C1  POPEM 179      89.690  89.979  24.116  1.00  0.00           C
ATOM   4179  C2  POPEM 179      88.591  89.890  25.186  1.00  0.00           C
ATOM   4181  O21 POPEM 179      88.960  88.780  26.026  1.00  0.00           O
ATOM   4182  C21 POPEM 179      89.741  89.109  27.036  1.00  0.00           C
ATOM   4183  O22 POPEM 179      89.949  90.229  27.446  1.00  0.00           O
ATOM   4184  C22 POPEM 179      90.410  87.840  27.556  1.00  0.00           C
ATOM   4187  C3  POPEM 179      87.201  89.610  24.556  1.00  0.00           C
ATOM   4190  O31 POPEM 179      86.380  88.788  25.406  1.00  0.00           O
ATOM   4191  C31 POPEM 179      85.741  89.389  26.376  1.00  0.00           C
ATOM   4192  O32 POPEM 179      85.611  90.590  26.526  1.00  0.00           O
ATOM   4193  C32 POPEM 179      85.151  88.289  27.266  1.00  0.00           C
ATOM   4196  C23 POPEM 179      91.100  88.090  28.906  1.00  0.00           C
ATOM   4199  C24 POPEM 179      91.900  86.859  29.346  1.00  0.00           C
ATOM   4202  C25 POPEM 179      92.840  87.160  30.516  1.00  0.00           C
ATOM   4205  C26 POPEM 179      94.071  87.980  30.096  1.00  0.00           C
ATOM   4208  C27 POPEM 179      95.221  87.889  31.106  1.00  0.00           C
ATOM   4211  C28 POPEM 179      96.541  88.419  30.526  1.00  0.00           C
ATOM   4214  C29 POPEM 179      97.700  88.130  31.446  1.00  0.00           C
ATOM   4216 0C21 POPEM 179      98.300  88.990  32.286  1.00  0.00           C
ATOM   4218 1C21 POPEM 179      97.931  90.439  32.496  1.00  0.00           C
ATOM   4221 2C21 POPEM 179      97.391  90.719  33.916  1.00  0.00           C
ATOM   4224 3C21 POPEM 179      98.481  90.649  34.986  1.00  0.00           C
ATOM   4227 4C21 POPEM 179      98.041  91.160  36.376  1.00  0.00           C
ATOM   4230 5C21 POPEM 179      99.230  91.110  37.346  1.00  0.00           C
ATOM   4233 6C21 POPEM 179      99.151  92.068  38.546  1.00  0.00           C
ATOM   4236 7C21 POPEM 179     100.441  92.010  39.376  1.00  0.00           C
ATOM   4239 8C21 POPEM 179     100.711  93.249  40.216  1.00  0.00           C
ATOM   4243  C33 POPEM 179      84.151  88.738  28.356  1.00  0.00           C
ATOM   4246  C34 POPEM 179      84.771  89.559  29.486  1.00  0.00           C
ATOM   4249  C35 POPEM 179      83.740  89.820  30.596  1.00  0.00           C
ATOM   4252  C36 POPEM 179      84.291  90.709  31.706  1.00  0.00           C
ATOM   4255  C37 POPEM 179      83.361  90.779  32.926  1.00  0.00           C
ATOM   4258  C38 POPEM 179      83.761  91.880  33.926  1.00  0.00           C
ATOM   4261  C39 POPEM 179      85.250  91.880  34.266  1.00  0.00           C
ATOM   4264 0C31 POPEM 179      85.650  92.960  35.276  1.00  0.00           C
ATOM   4267 1C31 POPEM 179      87.180  93.139  35.346  1.00  0.00           C
ATOM   4270 2C31 POPEM 179      87.621  94.279  36.286  1.00  0.00           C
ATOM   4273 3C31 POPEM 179      87.190  94.100  37.756  1.00  0.00           C
ATOM   4276 4C31 POPEM 179      87.770  92.829  38.406  1.00  0.00           C
ATOM   4279 5C31 POPEM 179      87.260  92.629  39.836  1.00  0.00           C
ATOM   4282 6C31 POPEM 179      87.891  91.449  40.576  1.00  0.00           C
ATOM   4286  NH3 POPEN 180      80.781  45.799  56.376  1.00  0.00           N
ATOM   4290  C12 POPEN 180      82.010  45.180  55.746  1.00  0.00           C
ATOM   4293  C11 POPEN 180      83.361  45.569  56.386  1.00  0.00           C
ATOM   4296  P   POPEN 180      85.930  45.000  55.966  1.00  0.00           P
ATOM   4297  O13 POPEN 180      86.331  46.430  56.026  1.00  0.00           O
ATOM   4298  O14 POPEN 180      86.479  44.069  56.966  1.00  0.00           O
ATOM   4299  O11 POPEN 180      86.420  44.429  54.566  1.00  0.00           O
ATOM   4300  O12 POPEN 180      84.380  44.799  55.746  1.00  0.00           O
ATOM   4301  C1  POPEN 180      86.751  45.279  53.466  1.00  0.00           C
ATOM   4304  C2  POPEN 180      85.581  45.410  52.476  1.00  0.00           C
ATOM   4306  O21 POPEN 180      86.141  45.749  51.186  1.00  0.00           O
ATOM   4307  C21 POPEN 180      85.501  45.189  50.176  1.00  0.00           C
ATOM   4308  O22 POPEN 180      84.711  44.279  50.256  1.00  0.00           O
ATOM   4309  C22 POPEN 180      85.951  45.859  48.876  1.00  0.00           C
ATOM   4312  C3  POPEN 180      84.531  46.469  52.886  1.00  0.00           C
ATOM   4315  O31 POPEN 180      83.801  46.989  51.736  1.00  0.00           O
ATOM   4316  C31 POPEN 180      83.740  48.309  51.666  1.00  0.00           C
ATOM   4317  O32 POPEN 180      84.020  49.079  52.576  1.00  0.00           O
ATOM   4318  C32 POPEN 180      83.370  48.750  50.256  1.00  0.00           C
ATOM   4321  C23 POPEN 180      85.110  45.329  47.696  1.00  0.00           C
ATOM   4324  C24 POPEN 180      85.601  45.830  46.336  1.00  0.00           C
ATOM   4327  C25 POPEN 180      85.370  47.329  46.086  1.00  0.00           C
ATOM   4330  C26 POPEN 180      85.870  47.779  44.696  1.00  0.00           C
ATOM   4333  C27 POPEN 180      85.630  49.270  44.406  1.00  0.00           C
ATOM   4336  C28 POPEN 180      85.961  49.669  42.956  1.00  0.00           C
ATOM   4339  C29 POPEN 180      87.430  49.549  42.616  1.00  0.00           C
ATOM   4341 0C21 POPEN 180      87.971  49.020  41.506  1.00  0.00           C
ATOM   4343 1C21 POPEN 180      87.231  48.449  40.316  1.00  0.00           C
ATOM   4346 2C21 POPEN 180      87.700  49.049  38.976  1.00  0.00           C
ATOM   4349 3C21 POPEN 180      87.271  50.509  38.766  1.00  0.00           C
ATOM   4352 4C21 POPEN 180      87.780  51.049  37.426  1.00  0.00           C
ATOM   4355 5C21 POPEN 180      87.169  52.410  37.036  1.00  0.00           C
ATOM   4358 6C21 POPEN 180      87.740  52.919  35.706  1.00  0.00           C
ATOM   4361 7C21 POPEN 180      87.080  54.229  35.246  1.00  0.00           C
ATOM   4364 8C21 POPEN 180      87.770  54.829  34.016  1.00  0.00           C
ATOM   4368  C33 POPEN 180      83.890  50.180  49.996  1.00  0.00           C
ATOM   4371  C34 POPEN 180      83.871  50.579  48.516  1.00  0.00           C
ATOM   4374  C35 POPEN 180      84.391  52.010  48.316  1.00  0.00           C
ATOM   4377  C36 POPEN 180      84.631  52.369  46.846  1.00  0.00           C
ATOM   4380  C37 POPEN 180      85.229  53.769  46.706  1.00  0.00           C
ATOM   4383  C38 POPEN 180      85.641  54.130  45.266  1.00  0.00           C
ATOM   4386  C39 POPEN 180      84.461  54.359  44.306  1.00  0.00           C
ATOM   4389 0C31 POPEN 180      84.960  54.729  42.906  1.00  0.00           C
ATOM   4392 1C31 POPEN 180      83.820  55.000  41.906  1.00  0.00           C
ATOM   4395 2C31 POPEN 180      84.370  55.289  40.496  1.00  0.00           C
ATOM   4398 3C31 POPEN 180      83.300  55.770  39.506  1.00  0.00           C
ATOM   4401 4C31 POPEN 180      83.871  56.110  38.126  1.00  0.00           C
ATOM   4404 5C31 POPEN 180      82.831  56.729  37.186  1.00  0.00           C
ATOM   4407 6C31 POPEN 180      83.411  57.160  35.836  1.00  0.00           C
ATOM   4411  NH3 POPEO 181     104.461 102.699  60.476  1.00  0.00           N
ATOM   4415  C12 POPEO 181     105.681 101.899  60.146  1.00  0.00           C
ATOM   4418  C11 POPEO 181     106.490 102.570  59.046  1.00  0.00           C
ATOM   4421  P   POPEO 181     108.521 101.899  57.566  1.00  0.00           P
ATOM   4422  O13 POPEO 181     108.621 103.360  57.276  1.00  0.00           O
ATOM   4423  O14 POPEO 181     109.771 101.119  57.726  1.00  0.00           O
ATOM   4424  O11 POPEO 181     107.651 101.229  56.446  1.00  0.00           O
ATOM   4425  O12 POPEO 181     107.610 101.740  58.836  1.00  0.00           O
ATOM   4426  C1  POPEO 181     106.551 100.359  56.706  1.00  0.00           C
ATOM   4429  C2  POPEO 181     106.390  99.359  55.546  1.00  0.00           C
ATOM   4431  O21 POPEO 181     105.000  98.990  55.446  1.00  0.00           O
ATOM   4432  C21 POPEO 181     104.711  98.130  54.486  1.00  0.00           C
ATOM   4433  O22 POPEO 181     104.641  96.928  54.636  1.00  0.00           O
ATOM   4434  C22 POPEO 181     104.380  98.899  53.196  1.00  0.00           C
ATOM   4437  C3  POPEO 181     107.371  98.160  55.716  1.00  0.00           C
ATOM   4440  O31 POPEO 181     107.670  97.460  54.486  1.00  0.00           O
ATOM   4441  C31 POPEO 181     108.521  98.100  53.696  1.00  0.00           C
ATOM   4442  O32 POPEO 181     108.901  99.249  53.856  1.00  0.00           O
ATOM   4443  C32 POPEO 181     108.979  97.180  52.566  1.00  0.00           C
ATOM   4446  C23 POPEO 181     105.471  98.839  52.106  1.00  0.00           C
ATOM   4449  C24 POPEO 181     104.911  99.340  50.766  1.00  0.00           C
ATOM   4452  C25 POPEO 181     105.951  99.359  49.636  1.00  0.00           C
ATOM   4455  C26 POPEO 181     105.331  99.910  48.346  1.00  0.00           C
ATOM   4458  C27 POPEO 181     106.210  99.770  47.096  1.00  0.00           C
ATOM   4461  C28 POPEO 181     105.541 100.460  45.886  1.00  0.00           C
ATOM   4464  C29 POPEO 181     106.250 100.240  44.576  1.00  0.00           C
ATOM   4466 0C21 POPEO 181     105.870  99.359  43.636  1.00  0.00           C
ATOM   4468 1C21 POPEO 181     104.720  98.380  43.726  1.00  0.00           C
ATOM   4471 2C21 POPEO 181     103.461  98.890  43.016  1.00  0.00           C
ATOM   4474 3C21 POPEO 181     102.371  97.810  42.916  1.00  0.00           C
ATOM   4477 4C21 POPEO 181     101.191  98.240  42.036  1.00  0.00           C
ATOM   4480 5C21 POPEO 181     100.161  97.120  41.866  1.00  0.00           C
ATOM   4483 6C21 POPEO 181      99.181  97.379  40.706  1.00  0.00           C
ATOM   4486 7C21 POPEO 181      98.221  96.199  40.496  1.00  0.00           C
ATOM   4489 8C21 POPEO 181      97.271  96.369  39.306  1.00  0.00           C
ATOM   4493  C33 POPEO 181     109.331  97.939  51.266  1.00  0.00           C
ATOM   4496  C34 POPEO 181     110.601  97.419  50.566  1.00  0.00           C
ATOM   4499  C35 POPEO 181     110.650  95.919  50.316  1.00  0.00           C
ATOM   4502  C36 POPEO 181     109.550  95.399  49.396  1.00  0.00           C
ATOM   4505  C37 POPEO 181     109.841  93.949  48.996  1.00  0.00           C
ATOM   4508  C38 POPEO 181     108.941  93.439  47.876  1.00  0.00           C
ATOM   4511  C39 POPEO 181     109.461  92.120  47.316  1.00  0.00           C
ATOM   4514 0C31 POPEO 181     108.631  91.630  46.136  1.00  0.00           C
ATOM   4517 1C31 POPEO 181     109.181  90.319  45.586  1.00  0.00           C
ATOM   4520 2C31 POPEO 181     108.510  89.919  44.266  1.00  0.00           C
ATOM   4523 3C31 POPEO 181     109.041  88.570  43.776  1.00  0.00           C
ATOM   4526 4C31 POPEO 181     108.340  88.100  42.496  1.00  0.00           C
ATOM   4529 5C31 POPEO 181     108.871  86.749  42.036  1.00  0.00           C
ATOM   4532 6C31 POPEO 181     108.211  86.210  40.766  1.00  0.00           C
ATOM   4536  NH3 POPEP 182      55.381  64.969  20.276  1.00  0.00           N
ATOM   4540  C12 POPEP 182      55.601  65.259  18.816  1.00  0.00           C
ATOM   4543  C11 POPEP 182      56.250  66.630  18.596  1.00  0.00           C
ATOM   4546  P   POPEP 182      55.681  69.079  19.316  1.00  0.00           P
ATOM   4547  O13 POPEP 182      54.431  69.789  19.606  1.00  0.00           O
ATOM   4548  O14 POPEP 182      56.730  69.749  18.506  1.00  0.00           O
ATOM   4549  O11 POPEP 182      56.351  68.590  20.666  1.00  0.00           O
ATOM   4550  O12 POPEP 182      55.280  67.680  18.646  1.00  0.00           O
ATOM   4551  C1  POPEP 182      56.571  69.490  21.766  1.00  0.00           C
ATOM   4554  C2  POPEP 182      56.141  68.869  23.116  1.00  0.00           C
ATOM   4556  O21 POPEP 182      56.861  69.549  24.166  1.00  0.00           O
ATOM   4557  C21 POPEP 182      56.371  69.359  25.386  1.00  0.00           C
ATOM   4558  O22 POPEP 182      55.221  69.060  25.656  1.00  0.00           O
ATOM   4559  C22 POPEP 182      57.521  69.539  26.386  1.00  0.00           C
ATOM   4562  C3  POPEP 182      56.441  67.350  23.236  1.00  0.00           C
ATOM   4565  O31 POPEP 182      55.501  66.679  24.116  1.00  0.00           O
ATOM   4566  C31 POPEP 182      54.351  66.359  23.506  1.00  0.00           C
ATOM   4567  O32 POPEP 182      54.201  66.389  22.296  1.00  0.00           O
ATOM   4568  C32 POPEP 182      53.300  65.819  24.486  1.00  0.00           C
ATOM   4571  C23 POPEP 182      57.181  69.520  27.906  1.00  0.00           C
ATOM   4574  C24 POPEP 182      58.351  68.979  28.746  1.00  0.00           C
ATOM   4577  C25 POPEP 182      58.421  69.509  30.196  1.00  0.00           C
ATOM   4580  C26 POPEP 182      57.300  69.038  31.126  1.00  0.00           C
ATOM   4583  C27 POPEP 182      57.440  69.619  32.546  1.00  0.00           C
ATOM   4586  C28 POPEP 182      56.471  68.968  33.546  1.00  0.00           C
ATOM   4589  C29 POPEP 182      56.511  69.600  34.916  1.00  0.00           C
ATOM   4591 0C21 POPEP 182      55.451  69.719  35.726  1.00  0.00           C
ATOM   4593 1C21 POPEP 182      54.061  69.210  35.436  1.00  0.00           C
ATOM   4596 2C21 POPEP 182      53.291  68.749  36.686  1.00  0.00           C
ATOM   4599 3C21 POPEP 182      53.001  69.869  37.696  1.00  0.00           C
ATOM   4602 4C21 POPEP 182      52.011  69.419  38.776  1.00  0.00           C
ATOM   4605 5C21 POPEP 182      51.851  70.419  39.926  1.00  0.00           C
ATOM   4608 6C21 POPEP 182      50.951  69.859  41.026  1.00  0.00           C
ATOM   4611 7C21 POPEP 182      50.870  70.759  42.256  1.00  0.00           C
ATOM   4614 8C21 POPEP 182      50.140  70.119  43.436  1.00  0.00           C
ATOM   4618  C33 POPEP 182      53.131  66.609  25.796  1.00  0.00           C
ATOM   4621  C34 POPEP 182      51.881  66.139  26.556  1.00  0.00           C
ATOM   4624  C35 POPEP 182      51.651  66.869  27.886  1.00  0.00           C
ATOM   4627  C36 POPEP 182      52.640  66.459  28.986  1.00  0.00           C
ATOM   4630  C37 POPEP 182      52.521  67.280  30.276  1.00  0.00           C
ATOM   4633  C38 POPEP 182      53.661  66.999  31.256  1.00  0.00           C
ATOM   4636  C39 POPEP 182      53.241  66.310  32.566  1.00  0.00           C
ATOM   4639 0C31 POPEP 182      54.441  65.630  33.236  1.00  0.00           C
ATOM   4642 1C31 POPEP 182      54.121  64.819  34.496  1.00  0.00           C
ATOM   4645 2C31 POPEP 182      55.191  63.740  34.736  1.00  0.00           C
ATOM   4648 3C31 POPEP 182      55.010  62.950  36.036  1.00  0.00           C
ATOM   4651 4C31 POPEP 182      56.151  61.950  36.276  1.00  0.00           C
ATOM   4654 5C31 POPEP 182      56.050  61.279  37.656  1.00  0.00           C
ATOM   4657 6C31 POPEP 182      57.241  60.389  38.036  1.00  0.00           C
ATOM   4661  NH3 POPEQ 183      57.840  39.979  57.386  1.00  0.00           N
ATOM   4665  C12 POPEQ 183      56.421  39.569  57.176  1.00  0.00           C
ATOM   4668  C11 POPEQ 183      55.511  40.130  58.286  1.00  0.00           C
ATOM   4671  P   POPEQ 183      53.261  38.889  57.606  1.00  0.00           P
ATOM   4672  O13 POPEQ 183      54.041  37.910  56.826  1.00  0.00           O
ATOM   4673  O14 POPEQ 183      52.601  38.410  58.836  1.00  0.00           O
ATOM   4674  O11 POPEQ 183      52.101  39.489  56.736  1.00  0.00           O
ATOM   4675  O12 POPEQ 183      54.141  40.130  57.916  1.00  0.00           O
ATOM   4676  C1  POPEQ 183      52.421  39.939  55.406  1.00  0.00           C
ATOM   4679  C2  POPEQ 183      52.160  38.779  54.446  1.00  0.00           C
ATOM   4681  O21 POPEQ 183      52.631  39.079  53.126  1.00  0.00           O
ATOM   4682  C21 POPEQ 183      53.381  38.129  52.586  1.00  0.00           C
ATOM   4683  O22 POPEQ 183      54.111  37.360  53.186  1.00  0.00           O
ATOM   4684  C22 POPEQ 183      53.011  37.979  51.126  1.00  0.00           C
ATOM   4687  C3  POPEQ 183      50.641  38.489  54.376  1.00  0.00           C
ATOM   4690  O31 POPEQ 183      50.451  37.209  53.756  1.00  0.00           O
ATOM   4691  C31 POPEQ 183      49.211  37.000  53.326  1.00  0.00           C
ATOM   4692  O32 POPEQ 183      48.261  37.729  53.516  1.00  0.00           O
ATOM   4693  C32 POPEQ 183      49.291  35.709  52.506  1.00  0.00           C
ATOM   4696  C23 POPEQ 183      53.570  39.099  50.236  1.00  0.00           C
ATOM   4699  C24 POPEQ 183      52.611  39.430  49.086  1.00  0.00           C
ATOM   4702  C25 POPEQ 183      51.931  38.189  48.486  1.00  0.00           C
ATOM   4705  C26 POPEQ 183      51.320  38.450  47.106  1.00  0.00           C
ATOM   4708  C27 POPEQ 183      50.521  37.249  46.596  1.00  0.00           C
ATOM   4711  C28 POPEQ 183      50.080  37.430  45.136  1.00  0.00           C
ATOM   4714  C29 POPEQ 183      49.401  36.189  44.616  1.00  0.00           C
ATOM   4716 0C21 POPEQ 183      48.181  36.099  44.056  1.00  0.00           C
ATOM   4718 1C21 POPEQ 183      47.211  37.229  43.816  1.00  0.00           C
ATOM   4721 2C21 POPEQ 183      47.171  37.599  42.326  1.00  0.00           C
ATOM   4724 3C21 POPEQ 183      46.171  38.729  42.016  1.00  0.00           C
ATOM   4727 4C21 POPEQ 183      46.181  39.180  40.546  1.00  0.00           C
ATOM   4730 5C21 POPEQ 183      45.991  38.029  39.546  1.00  0.00           C
ATOM   4733 6C21 POPEQ 183      45.861  38.520  38.096  1.00  0.00           C
ATOM   4736 7C21 POPEQ 183      45.861  37.369  37.086  1.00  0.00           C
ATOM   4739 8C21 POPEQ 183      45.471  37.790  35.676  1.00  0.00           C
ATOM   4743  C33 POPEQ 183      48.121  35.450  51.546  1.00  0.00           C
ATOM   4746  C34 POPEQ 183      48.611  34.560  50.386  1.00  0.00           C
ATOM   4749  C35 POPEQ 183      47.500  33.929  49.556  1.00  0.00           C
ATOM   4752  C36 POPEQ 183      46.481  34.939  49.016  1.00  0.00           C
ATOM   4755  C37 POPEQ 183      45.561  34.289  47.986  1.00  0.00           C
ATOM   4758  C38 POPEQ 183      44.531  35.250  47.386  1.00  0.00           C
ATOM   4761  C39 POPEQ 183      43.191  35.229  48.136  1.00  0.00           C
ATOM   4764 0C31 POPEQ 183      42.050  35.750  47.256  1.00  0.00           C
ATOM   4767 1C31 POPEQ 183      40.671  35.459  47.846  1.00  0.00           C
ATOM   4770 2C31 POPEQ 183      39.511  35.619  46.846  1.00  0.00           C
ATOM   4773 3C31 POPEQ 183      39.511  34.549  45.736  1.00  0.00           C
ATOM   4776 4C31 POPEQ 183      39.741  35.130  44.336  1.00  0.00           C
ATOM   4779 5C31 POPEQ 183      39.601  34.079  43.236  1.00  0.00           C
ATOM   4782 6C31 POPEQ 183      39.551  34.660  41.816  1.00  0.00           C
ATOM   4786  NH3 POPER 184     104.571  53.119  58.096  1.00  0.00           N
ATOM   4790  C12 POPER 184     103.990  51.899  58.726  1.00  0.00           C
ATOM   4793  C11 POPER 184     105.051  50.819  59.076  1.00  0.00           C
ATOM   4796  P   POPER 184     107.420  51.500  58.086  1.00  0.00           P
ATOM   4797  O13 POPER 184     107.150  52.799  57.436  1.00  0.00           O
ATOM   4798  O14 POPER 184     108.801  51.180  58.526  1.00  0.00           O
ATOM   4799  O11 POPER 184     106.940  50.389  57.056  1.00  0.00           O
ATOM   4800  O12 POPER 184     106.380  51.310  59.276  1.00  0.00           O
ATOM   4801  C1  POPER 184     107.870  50.009  56.036  1.00  0.00           C
ATOM   4804  C2  POPER 184     107.391  48.740  55.276  1.00  0.00           C
ATOM   4806  O21 POPER 184     107.490  48.849  53.836  1.00  0.00           O
ATOM   4807  C21 POPER 184     106.961  49.850  53.176  1.00  0.00           C
ATOM   4808  O22 POPER 184     106.380  50.819  53.636  1.00  0.00           O
ATOM   4809  C22 POPER 184     107.241  49.629  51.686  1.00  0.00           C
ATOM   4812  C3  POPER 184     105.970  48.289  55.736  1.00  0.00           C
ATOM   4815  O31 POPER 184     105.630  46.979  55.206  1.00  0.00           O
ATOM   4816  C31 POPER 184     104.321  46.739  55.276  1.00  0.00           C
ATOM   4817  O32 POPER 184     103.491  47.490  55.746  1.00  0.00           O
ATOM   4818  C32 POPER 184     104.011  45.399  54.616  1.00  0.00           C
ATOM   4821  C23 POPER 184     106.031  49.959  50.786  1.00  0.00           C
ATOM   4824  C24 POPER 184     106.180  49.270  49.426  1.00  0.00           C
ATOM   4827  C25 POPER 184     105.021  49.539  48.466  1.00  0.00           C
ATOM   4830  C26 POPER 184     105.130  48.699  47.196  1.00  0.00           C
ATOM   4833  C27 POPER 184     104.081  49.090  46.146  1.00  0.00           C
ATOM   4836  C28 POPER 184     104.221  48.270  44.856  1.00  0.00           C
ATOM   4839  C29 POPER 184     103.361  48.880  43.766  1.00  0.00           C
ATOM   4841 0C21 POPER 184     103.810  49.660  42.776  1.00  0.00           C
ATOM   4843 1C21 POPER 184     105.261  50.019  42.576  1.00  0.00           C
ATOM   4846 2C21 POPER 184     105.531  50.819  41.286  1.00  0.00           C
ATOM   4849 3C21 POPER 184     105.051  50.119  40.006  1.00  0.00           C
ATOM   4852 4C21 POPER 184     105.840  50.559  38.766  1.00  0.00           C
ATOM   4855 5C21 POPER 184     105.200  50.099  37.456  1.00  0.00           C
ATOM   4858 6C21 POPER 184     105.451  48.619  37.126  1.00  0.00           C
ATOM   4861 7C21 POPER 184     104.801  48.229  35.796  1.00  0.00           C
ATOM   4864 8C21 POPER 184     105.051  46.779  35.396  1.00  0.00           C
ATOM   4868  C33 POPER 184     102.721  45.520  53.756  1.00  0.00           C
ATOM   4871  C34 POPER 184     102.531  44.380  52.756  1.00  0.00           C
ATOM   4874  C35 POPER 184     103.580  44.349  51.626  1.00  0.00           C
ATOM   4877  C36 POPER 184     103.440  45.459  50.566  1.00  0.00           C
ATOM   4880  C37 POPER 184     102.341  45.119  49.556  1.00  0.00           C
ATOM   4883  C38 POPER 184     102.150  46.149  48.446  1.00  0.00           C
ATOM   4886  C39 POPER 184     101.091  45.649  47.456  1.00  0.00           C
ATOM   4889 0C31 POPER 184     100.940  46.539  46.216  1.00  0.00           C
ATOM   4892 1C31 POPER 184     100.140  45.840  45.106  1.00  0.00           C
ATOM   4895 2C31 POPER 184     100.130  46.619  43.786  1.00  0.00           C
ATOM   4898 3C31 POPER 184      99.450  47.989  43.906  1.00  0.00           C
ATOM   4901 4C31 POPER 184      99.510  48.829  42.616  1.00  0.00           C
ATOM   4904 5C31 POPER 184      98.661  50.110  42.746  1.00  0.00           C
ATOM   4907 6C31 POPER 184      99.020  51.199  41.736  1.00  0.00           C
ATOM   4911  NH3 POPES 185       8.451 123.330  19.226  1.00  0.00           N
ATOM   4915  C12 POPES 185       7.530 124.469  18.886  1.00  0.00           C
ATOM   4918  C11 POPES 185       6.651 124.149  17.666  1.00  0.00           C
ATOM   4921  P   POPES 185       4.930 126.110  18.056  1.00  0.00           P
ATOM   4922  O13 POPES 185       5.641 126.950  19.036  1.00  0.00           O
ATOM   4923  O14 POPES 185       4.071 126.730  17.036  1.00  0.00           O
ATOM   4924  O11 POPES 185       4.190 124.939  18.796  1.00  0.00           O
ATOM   4925  O12 POPES 185       6.021 125.329  17.186  1.00  0.00           O
ATOM   4926  C1  POPES 185       3.031 124.288  18.246  1.00  0.00           C
ATOM   4929  C2  POPES 185       1.802 124.389  19.186  1.00  0.00           C
ATOM   4931  O21 POPES 185       0.921 125.450  18.756  1.00  0.00           O
ATOM   4932  C21 POPES 185      -0.338 125.350  19.196  1.00  0.00           C
ATOM   4933  O22 POPES 185      -0.878 124.319  19.546  1.00  0.00           O
ATOM   4934  C22 POPES 185      -0.959 126.730  19.326  1.00  0.00           C
ATOM   4937  C3  POPES 185       2.271 124.630  20.646  1.00  0.00           C
ATOM   4940  O31 POPES 185       1.292 124.279  21.646  1.00  0.00           O
ATOM   4941  C31 POPES 185       1.201 122.960  21.846  1.00  0.00           C
ATOM   4942  O32 POPES 185       1.751 122.120  21.156  1.00  0.00           O
ATOM   4943  C32 POPES 185       0.401 122.659  23.116  1.00  0.00           C
ATOM   4946  C23 POPES 185      -0.719 127.320  20.736  1.00  0.00           C
ATOM   4949  C24 POPES 185      -2.029 127.770  21.406  1.00  0.00           C
ATOM   4952  C25 POPES 185      -1.798 128.479  22.756  1.00  0.00           C
ATOM   4955  C26 POPES 185      -1.369 127.549  23.896  1.00  0.00           C
ATOM   4958  C27 POPES 185      -1.029 128.260  25.216  1.00  0.00           C
ATOM   4961  C28 POPES 185      -2.188 129.098  25.806  1.00  0.00           C
ATOM   4964  C29 POPES 185      -2.008 129.428  27.266  1.00  0.00           C
ATOM   4966 0C21 POPES 185      -1.148 130.309  27.806  1.00  0.00           C
ATOM   4968 1C21 POPES 185      -0.159 131.159  27.056  1.00  0.00           C
ATOM   4971 2C21 POPES 185       0.702 132.027  27.996  1.00  0.00           C
ATOM   4974 3C21 POPES 185      -0.019 133.277  28.496  1.00  0.00           C
ATOM   4977 4C21 POPES 185       0.902 134.148  29.366  1.00  0.00           C
ATOM   4980 5C21 POPES 185       0.382 135.578  29.576  1.00  0.00           C
ATOM   4983 6C21 POPES 185       1.382 136.439  30.346  1.00  0.00           C
ATOM   4986 7C21 POPES 185       0.921 137.889  30.546  1.00  0.00           C
ATOM   4989 8C21 POPES 185       0.641 138.239  32.016  1.00  0.00           C
ATOM   4993  C33 POPES 185       0.142 123.899  23.996  1.00  0.00           C
ATOM   4996  C34 POPES 185      -0.348 123.549  25.406  1.00  0.00           C
ATOM   4999  C35 POPES 185      -0.488 124.809  26.246  1.00  0.00           C
ATOM   5002  C36 POPES 185      -1.018 124.630  27.676  1.00  0.00           C
ATOM   5005  C37 POPES 185      -1.218 126.010  28.316  1.00  0.00           C
ATOM   5008  C38 POPES 185      -1.848 126.020  29.706  1.00  0.00           C
ATOM   5011  C39 POPES 185      -1.008 125.329  30.776  1.00  0.00           C
ATOM   5014 0C31 POPES 185      -1.538 125.630  32.186  1.00  0.00           C
ATOM   5017 1C31 POPES 185      -0.858 124.790  33.276  1.00  0.00           C
ATOM   5020 2C31 POPES 185      -1.278 125.219  34.686  1.00  0.00           C
ATOM   5023 3C31 POPES 185      -0.548 126.469  35.196  1.00  0.00           C
ATOM   5026 4C31 POPES 185       0.912 126.210  35.596  1.00  0.00           C
ATOM   5029 5C31 POPES 185       1.581 127.449  36.196  1.00  0.00           C
ATOM   5032 6C31 POPES 185       3.041 127.250  36.576  1.00  0.00           C
ATOM   5036  NH3 POPET 186     133.629   1.449  54.986  1.00  0.00           N
ATOM   5040  C12 POPET 186     132.630   0.629  55.786  1.00  0.00           C
ATOM   5043  C11 POPET 186     131.320   0.419  54.996  1.00  0.00           C
ATOM   5046  P   POPET 186     128.699   0.399  55.546  1.00  0.00           P
ATOM   5047  O13 POPET 186     127.880  -0.670  56.146  1.00  0.00           O
ATOM   5048  O14 POPET 186     128.370   1.779  55.976  1.00  0.00           O
ATOM   5049  O11 POPET 186     128.551   0.289  53.956  1.00  0.00           O
ATOM   5050  O12 POPET 186     130.221   0.119  55.866  1.00  0.00           O
ATOM   5051  C1  POPET 186     128.790   1.449  53.156  1.00  0.00           C
ATOM   5054  C2  POPET 186     128.120   1.519  51.756  1.00  0.00           C
ATOM   5056  O21 POPET 186     129.081   2.019  50.786  1.00  0.00           O
ATOM   5057  C21 POPET 186     129.410   3.309  50.776  1.00  0.00           C
ATOM   5058  O22 POPET 186     129.030   4.169  51.546  1.00  0.00           O
ATOM   5059  C22 POPET 186     130.310   3.579  49.566  1.00  0.00           C
ATOM   5062  C3  POPET 186     126.800   2.319  51.756  1.00  0.00           C
ATOM   5065  O31 POPET 186     126.420   2.569  50.396  1.00  0.00           O
ATOM   5066  C31 POPET 186     125.291   3.219  50.236  1.00  0.00           C
ATOM   5067  O32 POPET 186     124.491   3.499  51.106  1.00  0.00           O
ATOM   5068  C32 POPET 186     125.161   3.609  48.756  1.00  0.00           C
ATOM   5071  C23 POPET 186     130.981   4.989  49.576  1.00  0.00           C
ATOM   5074  C24 POPET 186     131.210   5.589  48.176  1.00  0.00           C
ATOM   5077  C25 POPET 186     129.911   5.929  47.416  1.00  0.00           C
ATOM   5080  C26 POPET 186     130.170   6.869  46.226  1.00  0.00           C
ATOM   5083  C27 POPET 186     128.880   7.419  45.596  1.00  0.00           C
ATOM   5086  C28 POPET 186     129.100   8.619  44.646  1.00  0.00           C
ATOM   5089  C29 POPET 186     129.611   8.219  43.286  1.00  0.00           C
ATOM   5091 0C21 POPET 186     129.361   8.869  42.136  1.00  0.00           C
ATOM   5093 1C21 POPET 186     128.580  10.149  41.976  1.00  0.00           C
ATOM   5096 2C21 POPET 186     127.180   9.929  41.376  1.00  0.00           C
ATOM   5099 3C21 POPET 186     126.500  11.239  40.946  1.00  0.00           C
ATOM   5102 4C21 POPET 186     125.140  11.019  40.266  1.00  0.00           C
ATOM   5105 5C21 POPET 186     123.979  10.899  41.266  1.00  0.00           C
ATOM   5108 6C21 POPET 186     122.630  10.519  40.626  1.00  0.00           C
ATOM   5111 7C21 POPET 186     122.610   9.089  40.066  1.00  0.00           C
ATOM   5114 8C21 POPET 186     121.220   8.609  39.636  1.00  0.00           C
ATOM   5118  C33 POPET 186     126.520   3.609  47.996  1.00  0.00           C
ATOM   5121  C34 POPET 186     126.371   3.799  46.476  1.00  0.00           C
ATOM   5124  C35 POPET 186     125.830   5.179  46.086  1.00  0.00           C
ATOM   5127  C36 POPET 186     125.560   5.279  44.576  1.00  0.00           C
ATOM   5130  C37 POPET 186     125.280   6.719  44.106  1.00  0.00           C
ATOM   5133  C38 POPET 186     124.751   6.789  42.666  1.00  0.00           C
ATOM   5136  C39 POPET 186     125.741   6.299  41.586  1.00  0.00           C
ATOM   5139 0C31 POPET 186     125.089   6.259  40.196  1.00  0.00           C
ATOM   5142 1C31 POPET 186     126.021   5.789  39.056  1.00  0.00           C
ATOM   5145 2C31 POPET 186     127.010   6.869  38.586  1.00  0.00           C
ATOM   5148 3C31 POPET 186     127.840   6.429  37.366  1.00  0.00           C
ATOM   5151 4C31 POPET 186     127.050   6.439  36.046  1.00  0.00           C
ATOM   5154 5C31 POPET 186     127.880   5.889  34.866  1.00  0.00           C
ATOM   5157 6C31 POPET 186     127.180   5.999  33.506  1.00  0.00           C
ATOM   5161  NH3 POPEU 187      83.761 117.468  13.086  1.00  0.00           N
ATOM   5165  C12 POPEU 187      84.471 116.449  12.236  1.00  0.00           C
ATOM   5168  C11 POPEU 187      83.470 115.560  11.486  1.00  0.00           C
ATOM   5171  P   POPEU 187      83.260 113.219  12.646  1.00  0.00           P
ATOM   5172  O13 POPEU 187      83.041 112.430  11.416  1.00  0.00           O
ATOM   5173  O14 POPEU 187      84.641 113.270  13.156  1.00  0.00           O
ATOM   5174  O11 POPEU 187      82.290 112.659  13.776  1.00  0.00           O
ATOM   5175  O12 POPEU 187      82.750 114.699  12.396  1.00  0.00           O
ATOM   5176  C1  POPEU 187      81.511 113.458  14.666  1.00  0.00           C
ATOM   5179  C2  POPEU 187      81.931 113.309  16.166  1.00  0.00           C
ATOM   5181  O21 POPEU 187      81.711 111.959  16.636  1.00  0.00           O
ATOM   5182  C21 POPEU 187      82.470 111.660  17.696  1.00  0.00           C
ATOM   5183  O22 POPEU 187      83.691 111.639  17.676  1.00  0.00           O
ATOM   5184  C22 POPEU 187      81.611 111.530  18.966  1.00  0.00           C
ATOM   5187  C3  POPEU 187      81.100 114.300  17.046  1.00  0.00           C
ATOM   5190  O31 POPEU 187      81.921 115.038  17.986  1.00  0.00           O
ATOM   5191  C31 POPEU 187      82.470 116.098  17.396  1.00  0.00           C
ATOM   5192  O32 POPEU 187      82.371 116.329  16.196  1.00  0.00           O
ATOM   5193  C32 POPEU 187      83.260 116.969  18.366  1.00  0.00           C
ATOM   5196  C23 POPEU 187      82.411 111.730  20.276  1.00  0.00           C
ATOM   5199  C24 POPEU 187      81.590 112.430  21.376  1.00  0.00           C
ATOM   5202  C25 POPEU 187      82.400 112.570  22.666  1.00  0.00           C
ATOM   5205  C26 POPEU 187      81.991 113.750  23.556  1.00  0.00           C
ATOM   5208  C27 POPEU 187      80.631 113.570  24.256  1.00  0.00           C
ATOM   5211  C28 POPEU 187      80.611 114.210  25.656  1.00  0.00           C
ATOM   5214  C29 POPEU 187      81.411 113.410  26.656  1.00  0.00           C
ATOM   5216 0C21 POPEU 187      81.080 113.149  27.936  1.00  0.00           C
ATOM   5218 1C21 POPEU 187      79.840 113.610  28.646  1.00  0.00           C
ATOM   5221 2C21 POPEU 187      80.051 114.890  29.486  1.00  0.00           C
ATOM   5224 3C21 POPEU 187      79.761 114.639  30.976  1.00  0.00           C
ATOM   5227 4C21 POPEU 187      79.810 115.910  31.826  1.00  0.00           C
ATOM   5230 5C21 POPEU 187      79.870 115.600  33.336  1.00  0.00           C
ATOM   5233 6C21 POPEU 187      78.641 114.860  33.866  1.00  0.00           C
ATOM   5236 7C21 POPEU 187      78.800 114.370  35.306  1.00  0.00           C
ATOM   5239 8C21 POPEU 187      77.550 113.680  35.836  1.00  0.00           C
ATOM   5243  C33 POPEU 187      84.680 116.449  18.676  1.00  0.00           C
ATOM   5246  C34 POPEU 187      84.701 115.249  19.616  1.00  0.00           C
ATOM   5249  C35 POPEU 187      86.131 114.900  20.056  1.00  0.00           C
ATOM   5252  C36 POPEU 187      86.150 113.858  21.176  1.00  0.00           C
ATOM   5255  C37 POPEU 187      87.449 113.920  21.986  1.00  0.00           C
ATOM   5258  C38 POPEU 187      87.651 112.729  22.926  1.00  0.00           C
ATOM   5261  C39 POPEU 187      86.450 112.309  23.796  1.00  0.00           C
ATOM   5264 0C31 POPEU 187      86.031 113.340  24.856  1.00  0.00           C
ATOM   5267 1C31 POPEU 187      85.261 112.670  26.006  1.00  0.00           C
ATOM   5270 2C31 POPEU 187      86.180 112.150  27.136  1.00  0.00           C
ATOM   5273 3C31 POPEU 187      86.350 113.200  28.236  1.00  0.00           C
ATOM   5276 4C31 POPEU 187      87.411 112.869  29.296  1.00  0.00           C
ATOM   5279 5C31 POPEU 187      87.531 113.990  30.346  1.00  0.00           C
ATOM   5282 6C31 POPEU 187      88.790 113.928  31.216  1.00  0.00           C
ATOM   5286  NH3 POPEV 188      96.131  87.010  61.776  1.00  0.00           N
ATOM   5290  C12 POPEV 188      95.911  87.659  63.106  1.00  0.00           C
ATOM   5293  C11 POPEV 188      94.941  88.829  62.936  1.00  0.00           C
ATOM   5296  P   POPEV 188      92.449  88.160  62.696  1.00  0.00           P
ATOM   5297  O13 POPEV 188      92.570  86.800  63.266  1.00  0.00           O
ATOM   5298  O14 POPEV 188      92.120  89.340  63.526  1.00  0.00           O
ATOM   5299  O11 POPEV 188      91.630  88.050  61.346  1.00  0.00           O
ATOM   5300  O12 POPEV 188      93.860  88.430  62.086  1.00  0.00           O
ATOM   5301  C1  POPEV 188      90.391  88.710  61.126  1.00  0.00           C
ATOM   5304  C2  POPEV 188      90.340  89.350  59.706  1.00  0.00           C
ATOM   5306  O21 POPEV 188      89.510  88.570  58.836  1.00  0.00           O
ATOM   5307  C21 POPEV 188      89.930  87.829  57.836  1.00  0.00           C
ATOM   5308  O22 POPEV 188      91.070  87.549  57.536  1.00  0.00           O
ATOM   5309  C22 POPEV 188      88.670  87.329  57.106  1.00  0.00           C
ATOM   5312  C3  POPEV 188      91.751  89.799  59.196  1.00  0.00           C
ATOM   5315  O31 POPEV 188      91.721  90.630  58.026  1.00  0.00           O
ATOM   5316  C31 POPEV 188      91.339  91.899  58.226  1.00  0.00           C
ATOM   5317  O32 POPEV 188      90.840  92.329  59.246  1.00  0.00           O
ATOM   5318  C32 POPEV 188      91.651  92.719  56.976  1.00  0.00           C
ATOM   5321  C23 POPEV 188      88.941  86.919  55.646  1.00  0.00           C
ATOM   5324  C24 POPEV 188      87.721  86.299  54.936  1.00  0.00           C
ATOM   5327  C25 POPEV 188      88.060  85.880  53.496  1.00  0.00           C
ATOM   5330  C26 POPEV 188      86.831  85.538  52.646  1.00  0.00           C
ATOM   5333  C27 POPEV 188      87.080  85.709  51.136  1.00  0.00           C
ATOM   5336  C28 POPEV 188      85.840  85.450  50.256  1.00  0.00           C
ATOM   5339  C29 POPEV 188      85.590  83.979  50.026  1.00  0.00           C
ATOM   5341 0C21 POPEV 188      85.781  83.299  48.876  1.00  0.00           C
ATOM   5343 1C21 POPEV 188      86.261  83.839  47.546  1.00  0.00           C
ATOM   5346 2C21 POPEV 188      85.671  83.060  46.356  1.00  0.00           C
ATOM   5349 3C21 POPEV 188      84.141  83.169  46.206  1.00  0.00           C
ATOM   5352 4C21 POPEV 188      83.559  82.150  45.226  1.00  0.00           C
ATOM   5355 5C21 POPEV 188      83.551  82.608  43.756  1.00  0.00           C
ATOM   5358 6C21 POPEV 188      83.641  81.428  42.776  1.00  0.00           C
ATOM   5361 7C21 POPEV 188      83.211  81.788  41.356  1.00  0.00           C
ATOM   5364 8C21 POPEV 188      83.451  80.660  40.346  1.00  0.00           C
ATOM   5368  C33 POPEV 188      90.420  92.920  56.056  1.00  0.00           C
ATOM   5371  C34 POPEV 188      90.760  93.759  54.816  1.00  0.00           C
ATOM   5374  C35 POPEV 188      89.970  93.389  53.546  1.00  0.00           C
ATOM   5377  C36 POPEV 188      90.310  91.980  53.016  1.00  0.00           C
ATOM   5380  C37 POPEV 188      90.140  91.840  51.486  1.00  0.00           C
ATOM   5383  C38 POPEV 188      90.270  90.389  51.016  1.00  0.00           C
ATOM   5386  C39 POPEV 188      90.671  90.219  49.546  1.00  0.00           C
ATOM   5389 0C31 POPEV 188      89.491  90.270  48.566  1.00  0.00           C
ATOM   5392 1C31 POPEV 188      89.891  89.760  47.176  1.00  0.00           C
ATOM   5395 2C31 POPEV 188      88.761  89.869  46.136  1.00  0.00           C
ATOM   5398 3C31 POPEV 188      88.860  88.829  45.006  1.00  0.00           C
ATOM   5401 4C31 POPEV 188      90.200  88.809  44.256  1.00  0.00           C
ATOM   5404 5C31 POPEV 188      90.361  87.549  43.386  1.00  0.00           C
ATOM   5407 6C31 POPEV 188      91.751  87.400  42.776  1.00  0.00           C
ATOM   5411  NH3 POPEW 189     105.940 117.400  57.406  1.00  0.00           N
ATOM   5415  C12 POPEW 189     106.711 117.929  58.586  1.00  0.00           C
ATOM   5418  C11 POPEW 189     106.059 119.160  59.256  1.00  0.00           C
ATOM   5421  P   POPEW 189     107.990 120.949  59.006  1.00  0.00           P
ATOM   5422  O13 POPEW 189     109.351 120.389  58.966  1.00  0.00           O
ATOM   5423  O14 POPEW 189     107.870 122.329  59.536  1.00  0.00           O
ATOM   5424  O11 POPEW 189     107.341 120.849  57.586  1.00  0.00           O
ATOM   5425  O12 POPEW 189     107.040 120.009  59.866  1.00  0.00           O
ATOM   5426  C1  POPEW 189     106.831 121.940  56.826  1.00  0.00           C
ATOM   5429  C2  POPEW 189     107.740 122.309  55.626  1.00  0.00           C
ATOM   5431  O21 POPEW 189     106.950 122.379  54.436  1.00  0.00           O
ATOM   5432  C21 POPEW 189     106.261 123.470  54.206  1.00  0.00           C
ATOM   5433  O22 POPEW 189     106.161 124.419  54.966  1.00  0.00           O
ATOM   5434  C22 POPEW 189     105.650 123.389  52.806  1.00  0.00           C
ATOM   5437  C3  POPEW 189     108.860 121.259  55.366  1.00  0.00           C
ATOM   5440  O31 POPEW 189     108.300 119.949  55.146  1.00  0.00           O
ATOM   5441  C31 POPEW 189     108.321 119.459  53.926  1.00  0.00           C
ATOM   5442  O32 POPEW 189     108.810 119.968  52.936  1.00  0.00           O
ATOM   5443  C32 POPEW 189     107.581 118.139  53.916  1.00  0.00           C
ATOM   5446  C23 POPEW 189     106.401 122.430  51.826  1.00  0.00           C
ATOM   5449  C24 POPEW 189     105.461 121.730  50.846  1.00  0.00           C
ATOM   5452  C25 POPEW 189     105.180 122.488  49.546  1.00  0.00           C
ATOM   5455  C26 POPEW 189     104.331 121.600  48.646  1.00  0.00           C
ATOM   5458  C27 POPEW 189     103.740 122.229  47.376  1.00  0.00           C
ATOM   5461  C28 POPEW 189     102.740 121.280  46.666  1.00  0.00           C
ATOM   5464  C29 POPEW 189     101.500 121.070  47.486  1.00  0.00           C
ATOM   5466 0C21 POPEW 189     100.541 120.140  47.316  1.00  0.00           C
ATOM   5468 1C21 POPEW 189     100.461 119.119  46.216  1.00  0.00           C
ATOM   5471 2C21 POPEW 189      99.850 119.750  44.956  1.00  0.00           C
ATOM   5474 3C21 POPEW 189      99.501 118.710  43.886  1.00  0.00           C
ATOM   5477 4C21 POPEW 189      99.230 119.389  42.536  1.00  0.00           C
ATOM   5480 5C21 POPEW 189      98.750 118.419  41.456  1.00  0.00           C
ATOM   5483 6C21 POPEW 189      98.570 119.139  40.116  1.00  0.00           C
ATOM   5486 7C21 POPEW 189      98.211 118.178  38.976  1.00  0.00           C
ATOM   5489 8C21 POPEW 189      97.891 118.890  37.666  1.00  0.00           C
ATOM   5493  C33 POPEW 189     106.100 118.349  53.556  1.00  0.00           C
ATOM   5496  C34 POPEW 189     105.480 117.110  52.916  1.00  0.00           C
ATOM   5499  C35 POPEW 189     105.830 116.928  51.426  1.00  0.00           C
ATOM   5502  C36 POPEW 189     107.010 115.970  51.176  1.00  0.00           C
ATOM   5505  C37 POPEW 189     107.090 115.480  49.726  1.00  0.00           C
ATOM   5508  C38 POPEW 189     108.081 114.310  49.606  1.00  0.00           C
ATOM   5511  C39 POPEW 189     108.041 113.619  48.236  1.00  0.00           C
ATOM   5514 0C31 POPEW 189     108.850 114.350  47.166  1.00  0.00           C
ATOM   5517 1C31 POPEW 189     108.710 113.680  45.796  1.00  0.00           C
ATOM   5520 2C31 POPEW 189     109.731 114.200  44.776  1.00  0.00           C
ATOM   5523 3C31 POPEW 189     109.650 113.430  43.456  1.00  0.00           C
ATOM   5526 4C31 POPEW 189     110.781 113.820  42.496  1.00  0.00           C
ATOM   5529 5C31 POPEW 189     110.830 112.899  41.266  1.00  0.00           C
ATOM   5532 6C31 POPEW 189     111.910 113.289  40.266  1.00  0.00           C
ATOM   5536  NH3 POPEX 190       2.102 115.560  55.736  1.00  0.00           N
ATOM   5540  C12 POPEX 190       2.221 115.870  57.196  1.00  0.00           C
ATOM   5543  C11 POPEX 190       3.701 115.970  57.626  1.00  0.00           C
ATOM   5546  P   POPEX 190       5.261 116.889  55.716  1.00  0.00           P
ATOM   5547  O13 POPEX 190       6.451 116.070  55.996  1.00  0.00           O
ATOM   5548  O14 POPEX 190       4.341 116.439  54.656  1.00  0.00           O
ATOM   5549  O11 POPEX 190       5.711 118.380  55.396  1.00  0.00           O
ATOM   5550  O12 POPEX 190       4.371 117.068  57.016  1.00  0.00           O
ATOM   5551  C1  POPEX 190       4.701 119.230  54.806  1.00  0.00           C
ATOM   5554  C2  POPEX 190       5.311 120.350  53.916  1.00  0.00           C
ATOM   5556  O21 POPEX 190       4.661 120.420  52.636  1.00  0.00           O
ATOM   5557  C21 POPEX 190       3.351 120.630  52.606  1.00  0.00           C
ATOM   5558  O22 POPEX 190       2.641 120.799  53.586  1.00  0.00           O
ATOM   5559  C22 POPEX 190       2.911 120.639  51.146  1.00  0.00           C
ATOM   5562  C3  POPEX 190       6.841 120.178  53.716  1.00  0.00           C
ATOM   5565  O31 POPEX 190       7.271 120.849  52.516  1.00  0.00           O
ATOM   5566  C31 POPEX 190       7.431 120.059  51.446  1.00  0.00           C
ATOM   5567  O32 POPEX 190       7.741 118.879  51.496  1.00  0.00           O
ATOM   5568  C32 POPEX 190       7.151 120.880  50.186  1.00  0.00           C
ATOM   5571  C23 POPEX 190       1.372 120.719  50.956  1.00  0.00           C
ATOM   5574  C24 POPEX 190       0.942 121.259  49.576  1.00  0.00           C
ATOM   5577  C25 POPEX 190       1.602 122.608  49.236  1.00  0.00           C
ATOM   5580  C26 POPEX 190       0.972 123.349  48.056  1.00  0.00           C
ATOM   5583  C27 POPEX 190       1.952 124.350  47.436  1.00  0.00           C
ATOM   5586  C28 POPEX 190       1.302 125.270  46.386  1.00  0.00           C
ATOM   5589  C29 POPEX 190       2.311 125.840  45.416  1.00  0.00           C
ATOM   5591 0C21 POPEX 190       2.891 127.059  45.486  1.00  0.00           C
ATOM   5593 1C21 POPEX 190       2.701 128.100  46.566  1.00  0.00           C
ATOM   5596 2C21 POPEX 190       2.142 129.419  46.006  1.00  0.00           C
ATOM   5599 3C21 POPEX 190       0.692 129.339  45.526  1.00  0.00           C
ATOM   5602 4C21 POPEX 190       0.402 130.199  44.286  1.00  0.00           C
ATOM   5605 5C21 POPEX 190       1.042 129.629  43.016  1.00  0.00           C
ATOM   5608 6C21 POPEX 190       0.612 130.389  41.756  1.00  0.00           C
ATOM   5611 7C21 POPEX 190       1.062 129.699  40.466  1.00  0.00           C
ATOM   5614 8C21 POPEX 190       0.582 130.408  39.206  1.00  0.00           C
ATOM   5618  C33 POPEX 190       7.361 120.070  48.886  1.00  0.00           C
ATOM   5621  C34 POPEX 190       7.051 120.840  47.606  1.00  0.00           C
ATOM   5624  C35 POPEX 190       5.621 120.579  47.136  1.00  0.00           C
ATOM   5627  C36 POPEX 190       5.231 121.390  45.906  1.00  0.00           C
ATOM   5630  C37 POPEX 190       3.891 120.970  45.306  1.00  0.00           C
ATOM   5633  C38 POPEX 190       3.601 121.600  43.946  1.00  0.00           C
ATOM   5636  C39 POPEX 190       2.171 121.309  43.476  1.00  0.00           C
ATOM   5639 0C31 POPEX 190       1.162 122.309  44.066  1.00  0.00           C
ATOM   5642 1C31 POPEX 190      -0.298 121.899  43.866  1.00  0.00           C
ATOM   5645 2C31 POPEX 190      -1.238 122.880  44.576  1.00  0.00           C
ATOM   5648 3C31 POPEX 190      -2.718 122.449  44.606  1.00  0.00           C
ATOM   5651 4C31 POPEX 190      -2.938 121.169  45.426  1.00  0.00           C
ATOM   5654 5C31 POPEX 190      -4.348 121.119  46.036  1.00  0.00           C
ATOM   5657 6C31 POPEX 190      -4.608 119.860  46.866  1.00  0.00           C
ATOM   5661  NH3 POPEY 191      20.961  73.070  17.566  1.00  0.00           N
ATOM   5665  C12 POPEY 191      19.621  73.700  17.756  1.00  0.00           C
ATOM   5668  C11 POPEY 191      19.621  75.180  17.376  1.00  0.00           C
ATOM   5671  P   POPEY 191      18.491  77.259  18.506  1.00  0.00           P
ATOM   5672  O13 POPEY 191      19.481  78.038  17.716  1.00  0.00           O
ATOM   5673  O14 POPEY 191      17.081  77.639  18.356  1.00  0.00           O
ATOM   5674  O11 POPEY 191      18.921  77.210  20.026  1.00  0.00           O
ATOM   5675  O12 POPEY 191      18.531  75.759  18.066  1.00  0.00           O
ATOM   5676  C1  POPEY 191      19.281  78.449  20.666  1.00  0.00           C
ATOM   5679  C2  POPEY 191      20.101  78.169  21.946  1.00  0.00           C
ATOM   5681  O21 POPEY 191      20.271  79.399  22.656  1.00  0.00           O
ATOM   5682  C21 POPEY 191      19.531  79.559  23.736  1.00  0.00           C
ATOM   5683  O22 POPEY 191      18.701  78.779  24.166  1.00  0.00           O
ATOM   5684  C22 POPEY 191      19.871  80.910  24.356  1.00  0.00           C
ATOM   5687  C3  POPEY 191      21.521  77.599  21.666  1.00  0.00           C
ATOM   5690  O31 POPEY 191      22.181  77.350  22.926  1.00  0.00           O
ATOM   5691  C31 POPEY 191      23.471  77.039  22.856  1.00  0.00           C
ATOM   5692  O32 POPEY 191      24.111  76.890  21.836  1.00  0.00           O
ATOM   5693  C32 POPEY 191      24.041  76.869  24.276  1.00  0.00           C
ATOM   5696  C23 POPEY 191      19.191  81.140  25.706  1.00  0.00           C
ATOM   5699  C24 POPEY 191      19.661  80.170  26.806  1.00  0.00           C
ATOM   5702  C25 POPEY 191      18.991  80.529  28.126  1.00  0.00           C
ATOM   5705  C26 POPEY 191      19.131  79.499  29.246  1.00  0.00           C
ATOM   5708  C27 POPEY 191      18.241  79.880  30.436  1.00  0.00           C
ATOM   5711  C28 POPEY 191      18.511  79.038  31.696  1.00  0.00           C
ATOM   5714  C29 POPEY 191      17.541  79.390  32.796  1.00  0.00           C
ATOM   5716 0C21 POPEY 191      16.471  78.660  33.146  1.00  0.00           C
ATOM   5718 1C21 POPEY 191      16.041  77.369  32.486  1.00  0.00           C
ATOM   5721 2C21 POPEY 191      14.511  77.160  32.466  1.00  0.00           C
ATOM   5724 3C21 POPEY 191      13.911  76.820  33.836  1.00  0.00           C
ATOM   5727 4C21 POPEY 191      12.431  76.399  33.736  1.00  0.00           C
ATOM   5730 5C21 POPEY 191      11.491  77.579  33.466  1.00  0.00           C
ATOM   5733 6C21 POPEY 191      10.011  77.210  33.546  1.00  0.00           C
ATOM   5736 7C21 POPEY 191       9.091  78.329  33.056  1.00  0.00           C
ATOM   5739 8C21 POPEY 191       7.651  77.869  32.826  1.00  0.00           C
ATOM   5743  C33 POPEY 191      24.891  75.590  24.456  1.00  0.00           C
ATOM   5746  C34 POPEY 191      25.411  75.389  25.896  1.00  0.00           C
ATOM   5749  C35 POPEY 191      24.491  74.539  26.786  1.00  0.00           C
ATOM   5752  C36 POPEY 191      25.011  74.309  28.216  1.00  0.00           C
ATOM   5755  C37 POPEY 191      24.071  73.410  29.036  1.00  0.00           C
ATOM   5758  C38 POPEY 191      24.391  73.309  30.536  1.00  0.00           C
ATOM   5761  C39 POPEY 191      23.351  72.459  31.286  1.00  0.00           C
ATOM   5764 0C31 POPEY 191      23.361  72.660  32.816  1.00  0.00           C
ATOM   5767 1C31 POPEY 191      22.021  72.289  33.476  1.00  0.00           C
ATOM   5770 2C31 POPEY 191      21.881  72.859  34.896  1.00  0.00           C
ATOM   5773 3C31 POPEY 191      20.501  72.609  35.536  1.00  0.00           C
ATOM   5776 4C31 POPEY 191      19.381  73.469  34.926  1.00  0.00           C
ATOM   5779 5C31 POPEY 191      18.601  74.279  35.976  1.00  0.00           C
ATOM   5782 6C31 POPEY 191      17.641  75.299  35.356  1.00  0.00           C
ATOM   5786  NH3 POPEZ 192      67.291 128.109  15.926  1.00  0.00           N
ATOM   5790  C12 POPEZ 192      68.620 128.389  16.546  1.00  0.00           C
ATOM   5793  C11 POPEZ 192      69.771 127.889  15.646  1.00  0.00           C
ATOM   5796  P   POPEZ 192      71.681 128.988  17.156  1.00  0.00           P
ATOM   5797  O13 POPEZ 192      73.051 128.559  17.536  1.00  0.00           O
ATOM   5798  O14 POPEZ 192      71.561 130.277  16.436  1.00  0.00           O
ATOM   5799  O11 POPEZ 192      70.751 129.027  18.426  1.00  0.00           O
ATOM   5800  O12 POPEZ 192      71.011 127.820  16.326  1.00  0.00           O
ATOM   5801  C1  POPEZ 192      71.001 129.857  19.566  1.00  0.00           C
ATOM   5804  C2  POPEZ 192      70.951 129.018  20.876  1.00  0.00           C
ATOM   5806  O21 POPEZ 192      70.561 129.868  21.966  1.00  0.00           O
ATOM   5807  C21 POPEZ 192      71.431 130.348  22.826  1.00  0.00           C
ATOM   5808  O22 POPEZ 192      72.641 130.339  22.746  1.00  0.00           O
ATOM   5809  C22 POPEZ 192      70.660 130.889  24.046  1.00  0.00           C
ATOM   5812  C3  POPEZ 192      72.230 128.160  21.086  1.00  0.00           C
ATOM   5815  O31 POPEZ 192      72.271 127.559  22.416  1.00  0.00           O
ATOM   5816  C31 POPEZ 192      73.501 127.229  22.766  1.00  0.00           C
ATOM   5817  O32 POPEZ 192      74.480 127.309  22.026  1.00  0.00           O
ATOM   5818  C32 POPEZ 192      73.550 126.639  24.176  1.00  0.00           C
ATOM   5821  C23 POPEZ 192      71.451 130.678  25.356  1.00  0.00           C
ATOM   5824  C24 POPEZ 192      70.650 131.057  26.616  1.00  0.00           C
ATOM   5827  C25 POPEZ 192      71.491 131.078  27.896  1.00  0.00           C
ATOM   5830  C26 POPEZ 192      70.670 131.348  29.156  1.00  0.00           C
ATOM   5833  C27 POPEZ 192      71.510 131.779  30.366  1.00  0.00           C
ATOM   5836  C28 POPEZ 192      70.751 131.758  31.706  1.00  0.00           C
ATOM   5839  C29 POPEZ 192      69.441 132.509  31.666  1.00  0.00           C
ATOM   5841 0C21 POPEZ 192      68.961 133.398  32.556  1.00  0.00           C
ATOM   5843 1C21 POPEZ 192      69.631 133.878  33.826  1.00  0.00           C
ATOM   5846 2C21 POPEZ 192      68.821 133.549  35.096  1.00  0.00           C
ATOM   5849 3C21 POPEZ 192      67.541 134.387  35.266  1.00  0.00           C
ATOM   5852 4C21 POPEZ 192      66.221 133.648  34.966  1.00  0.00           C
ATOM   5855 5C21 POPEZ 192      65.881 132.589  36.036  1.00  0.00           C
ATOM   5858 6C21 POPEZ 192      64.431 132.089  35.926  1.00  0.00           C
ATOM   5861 7C21 POPEZ 192      64.041 131.138  37.066  1.00  0.00           C
ATOM   5864 8C21 POPEZ 192      62.640 130.529  36.906  1.00  0.00           C
ATOM   5868  C33 POPEZ 192      74.901 126.910  24.886  1.00  0.00           C
ATOM   5871  C34 POPEZ 192      75.161 125.930  26.036  1.00  0.00           C
ATOM   5874  C35 POPEZ 192      74.350 126.229  27.306  1.00  0.00           C
ATOM   5877  C36 POPEZ 192      75.050 127.239  28.206  1.00  0.00           C
ATOM   5880  C37 POPEZ 192      74.381 127.369  29.576  1.00  0.00           C
ATOM   5883  C38 POPEZ 192      75.311 128.009  30.616  1.00  0.00           C
ATOM   5886  C39 POPEZ 192      74.851 127.840  32.066  1.00  0.00           C
ATOM   5889 0C31 POPEZ 192      74.840 126.379  32.536  1.00  0.00           C
ATOM   5892 1C31 POPEZ 192      74.511 126.250  34.026  1.00  0.00           C
ATOM   5895 2C31 POPEZ 192      74.080 124.839  34.456  1.00  0.00           C
ATOM   5898 3C31 POPEZ 192      73.671 124.799  35.926  1.00  0.00           C
ATOM   5901 4C31 POPEZ 192      73.110 123.449  36.376  1.00  0.00           C
ATOM   5904 5C31 POPEZ 192      72.721 123.449  37.856  1.00  0.00           C
ATOM   5907 6C31 POPEZ 192      72.141 122.130  38.346  1.00  0.00           C
ATOM   5911  NH3 POPEa 193      32.590  47.479  60.356  1.00  0.00           N
ATOM   5915  C12 POPEa 193      34.041  47.360  60.746  1.00  0.00           C
ATOM   5918  C11 POPEa 193      34.971  48.000  59.696  1.00  0.00           C
ATOM   5921  P   POPEa 193      37.321  49.209  59.576  1.00  0.00           P
ATOM   5922  O13 POPEa 193      37.771  50.279  60.496  1.00  0.00           O
ATOM   5923  O14 POPEa 193      38.390  48.400  58.956  1.00  0.00           O
ATOM   5924  O11 POPEa 193      36.541  49.949  58.416  1.00  0.00           O
ATOM   5925  O12 POPEa 193      36.250  48.260  60.266  1.00  0.00           O
ATOM   5926  C1  POPEa 193      36.581  49.429  57.086  1.00  0.00           C
ATOM   5929  C2  POPEa 193      36.250  50.539  56.066  1.00  0.00           C
ATOM   5931  O21 POPEa 193      36.371  49.979  54.766  1.00  0.00           O
ATOM   5932  C21 POPEa 193      35.451  49.189  54.286  1.00  0.00           C
ATOM   5933  O22 POPEa 193      34.451  48.769  54.846  1.00  0.00           O
ATOM   5934  C22 POPEa 193      35.961  48.790  52.896  1.00  0.00           C
ATOM   5937  C3  POPEa 193      37.261  51.729  56.246  1.00  0.00           C
ATOM   5940  O31 POPEa 193      37.561  52.479  55.046  1.00  0.00           O
ATOM   5941  C31 POPEa 193      38.101  51.809  54.016  1.00  0.00           C
ATOM   5942  O32 POPEa 193      37.631  51.859  52.886  1.00  0.00           O
ATOM   5943  C32 POPEa 193      39.381  51.090  54.466  1.00  0.00           C
ATOM   5946  C23 POPEa 193      34.961  47.959  52.076  1.00  0.00           C
ATOM   5949  C24 POPEa 193      35.651  47.189  50.936  1.00  0.00           C
ATOM   5952  C25 POPEa 193      36.361  48.079  49.906  1.00  0.00           C
ATOM   5955  C26 POPEa 193      35.401  48.750  48.916  1.00  0.00           C
ATOM   5958  C27 POPEa 193      36.090  49.799  48.006  1.00  0.00           C
ATOM   5961  C28 POPEa 193      35.511  49.860  46.576  1.00  0.00           C
ATOM   5964  C29 POPEa 193      34.050  50.209  46.576  1.00  0.00           C
ATOM   5966 0C21 POPEa 193      33.441  51.199  45.906  1.00  0.00           C
ATOM   5968 1C21 POPEa 193      34.091  52.210  44.996  1.00  0.00           C
ATOM   5971 2C21 POPEa 193      33.131  53.389  44.706  1.00  0.00           C
ATOM   5974 3C21 POPEa 193      31.881  53.009  43.886  1.00  0.00           C
ATOM   5977 4C21 POPEa 193      30.691  53.950  44.116  1.00  0.00           C
ATOM   5980 5C21 POPEa 193      30.981  55.429  43.826  1.00  0.00           C
ATOM   5983 6C21 POPEa 193      29.761  56.329  44.066  1.00  0.00           C
ATOM   5986 7C21 POPEa 193      30.101  57.819  44.036  1.00  0.00           C
ATOM   5989 8C21 POPEa 193      28.921  58.719  44.406  1.00  0.00           C
ATOM   5993  C33 POPEa 193      40.381  50.639  53.376  1.00  0.00           C
ATOM   5996  C34 POPEa 193      39.881  49.459  52.536  1.00  0.00           C
ATOM   5999  C35 POPEa 193      40.870  49.119  51.416  1.00  0.00           C
ATOM   6002  C36 POPEa 193      40.241  48.179  50.396  1.00  0.00           C
ATOM   6005  C37 POPEa 193      40.961  48.149  49.046  1.00  0.00           C
ATOM   6008  C38 POPEa 193      40.191  47.290  48.036  1.00  0.00           C
ATOM   6011  C39 POPEa 193      40.191  47.840  46.606  1.00  0.00           C
ATOM   6014 0C31 POPEa 193      39.211  47.059  45.706  1.00  0.00           C
ATOM   6017 1C31 POPEa 193      38.461  47.959  44.716  1.00  0.00           C
ATOM   6020 2C31 POPEa 193      37.391  47.199  43.916  1.00  0.00           C
ATOM   6023 3C31 POPEa 193      36.441  48.119  43.146  1.00  0.00           C
ATOM   6026 4C31 POPEa 193      37.151  49.060  42.156  1.00  0.00           C
ATOM   6029 5C31 POPEa 193      36.161  49.889  41.316  1.00  0.00           C
ATOM   6032 6C31 POPEa 193      36.851  50.770  40.276  1.00  0.00           C
ATOM   6036  NH3 POPEb 194      87.581  22.349  53.006  1.00  0.00           N
ATOM   6040  C12 POPEb 194      86.411  22.819  53.806  1.00  0.00           C
ATOM   6043  C11 POPEb 194      86.810  24.029  54.656  1.00  0.00           C
ATOM   6046  P   POPEb 194      84.711  25.569  54.686  1.00  0.00           P
ATOM   6047  O13 POPEb 194      84.051  24.959  53.516  1.00  0.00           O
ATOM   6048  O14 POPEb 194      83.781  26.069  55.736  1.00  0.00           O
ATOM   6049  O11 POPEb 194      85.681  26.740  54.216  1.00  0.00           O
ATOM   6050  O12 POPEb 194      85.681  24.529  55.366  1.00  0.00           O
ATOM   6051  C1  POPEb 194      85.130  28.069  54.216  1.00  0.00           C
ATOM   6054  C2  POPEb 194      85.620  28.949  53.036  1.00  0.00           C
ATOM   6056  O21 POPEb 194      85.100  28.479  51.776  1.00  0.00           O
ATOM   6057  C21 POPEb 194      85.730  27.559  51.086  1.00  0.00           C
ATOM   6058  O22 POPEb 194      86.701  26.889  51.416  1.00  0.00           O
ATOM   6059  C22 POPEb 194      85.070  27.439  49.716  1.00  0.00           C
ATOM   6062  C3  POPEb 194      87.161  29.209  53.056  1.00  0.00           C
ATOM   6065  O31 POPEb 194      87.589  29.809  51.806  1.00  0.00           O
ATOM   6066  C31 POPEb 194      87.430  31.119  51.736  1.00  0.00           C
ATOM   6067  O32 POPEb 194      87.470  31.899  52.686  1.00  0.00           O
ATOM   6068  C32 POPEb 194      87.120  31.509  50.296  1.00  0.00           C
ATOM   6071  C23 POPEb 194      86.031  27.829  48.576  1.00  0.00           C
ATOM   6074  C24 POPEb 194      85.741  27.049  47.286  1.00  0.00           C
ATOM   6077  C25 POPEb 194      86.861  27.149  46.236  1.00  0.00           C
ATOM   6080  C26 POPEb 194      86.600  26.180  45.086  1.00  0.00           C
ATOM   6083  C27 POPEb 194      87.680  26.069  43.996  1.00  0.00           C
ATOM   6086  C28 POPEb 194      87.691  27.209  42.956  1.00  0.00           C
ATOM   6089  C29 POPEb 194      88.540  28.379  43.386  1.00  0.00           C
ATOM   6091 0C21 POPEb 194      89.380  29.100  42.616  1.00  0.00           C
ATOM   6093 1C21 POPEb 194      89.590  28.969  41.126  1.00  0.00           C
ATOM   6096 2C21 POPEb 194      89.380  30.339  40.426  1.00  0.00           C
ATOM   6099 3C21 POPEb 194      87.961  30.879  40.616  1.00  0.00           C
ATOM   6102 4C21 POPEb 194      87.621  32.069  39.696  1.00  0.00           C
ATOM   6105 5C21 POPEb 194      88.391  33.359  40.056  1.00  0.00           C
ATOM   6108 6C21 POPEb 194      87.560  34.619  39.786  1.00  0.00           C
ATOM   6111 7C21 POPEb 194      88.141  35.889  40.416  1.00  0.00           C
ATOM   6114 8C21 POPEb 194      87.169  37.079  40.376  1.00  0.00           C
ATOM   6118  C33 POPEb 194      88.290  31.250  49.336  1.00  0.00           C
ATOM   6121  C34 POPEb 194      87.931  31.619  47.896  1.00  0.00           C
ATOM   6124  C35 POPEb 194      89.151  31.749  46.976  1.00  0.00           C
ATOM   6127  C36 POPEb 194      90.000  30.469  46.876  1.00  0.00           C
ATOM   6130  C37 POPEb 194      91.059  30.529  45.776  1.00  0.00           C
ATOM   6133  C38 POPEb 194      91.590  29.139  45.376  1.00  0.00           C
ATOM   6136  C39 POPEb 194      92.691  28.580  46.296  1.00  0.00           C
ATOM   6139 0C31 POPEb 194      92.870  27.079  46.026  1.00  0.00           C
ATOM   6142 1C31 POPEb 194      94.071  26.449  46.736  1.00  0.00           C
ATOM   6145 2C31 POPEb 194      94.181  24.969  46.386  1.00  0.00           C
ATOM   6148 3C31 POPEb 194      95.420  24.289  46.956  1.00  0.00           C
ATOM   6151 4C31 POPEb 194      95.431  22.799  46.606  1.00  0.00           C
ATOM   6154 5C31 POPEb 194      96.760  22.119  46.876  1.00  0.00           C
ATOM   6157 6C31 POPEb 194      97.101  21.069  45.816  1.00  0.00           C
ATOM   6161  NH3 POPEc 195      66.760  33.000  13.556  1.00  0.00           N
ATOM   6165  C12 POPEc 195      67.771  34.099  13.376  1.00  0.00           C
ATOM   6168  C11 POPEc 195      67.881  34.589  11.926  1.00  0.00           C
ATOM   6171  P   POPEc 195      67.711  37.109  11.176  1.00  0.00           P
ATOM   6172  O13 POPEc 195      68.440  37.490   9.946  1.00  0.00           O
ATOM   6173  O14 POPEc 195      66.271  36.819  11.026  1.00  0.00           O
ATOM   6174  O11 POPEc 195      67.811  38.339  12.176  1.00  0.00           O
ATOM   6175  O12 POPEc 195      68.401  35.919  11.926  1.00  0.00           O
ATOM   6176  C1  POPEc 195      67.690  38.279  13.596  1.00  0.00           C
ATOM   6179  C2  POPEc 195      69.031  38.649  14.296  1.00  0.00           C
ATOM   6181  O21 POPEc 195      69.251  37.889  15.496  1.00  0.00           O
ATOM   6182  C21 POPEc 195      68.471  38.180  16.536  1.00  0.00           C
ATOM   6183  O22 POPEc 195      67.471  38.880  16.506  1.00  0.00           O
ATOM   6184  C22 POPEc 195      69.010  37.500  17.786  1.00  0.00           C
ATOM   6187  C3  POPEc 195      69.281  40.180  14.526  1.00  0.00           C
ATOM   6190  O31 POPEc 195      70.600  40.369  15.096  1.00  0.00           O
ATOM   6191  C31 POPEc 195      70.670  40.830  16.346  1.00  0.00           C
ATOM   6192  O32 POPEc 195      69.701  41.139  17.016  1.00  0.00           O
ATOM   6193  C32 POPEc 195      72.111  40.889  16.856  1.00  0.00           C
ATOM   6196  C23 POPEc 195      68.921  38.429  19.016  1.00  0.00           C
ATOM   6199  C24 POPEc 195      69.400  37.739  20.296  1.00  0.00           C
ATOM   6202  C25 POPEc 195      69.881  38.709  21.396  1.00  0.00           C
ATOM   6205  C26 POPEc 195      70.701  37.950  22.436  1.00  0.00           C
ATOM   6208  C27 POPEc 195      71.330  38.819  23.536  1.00  0.00           C
ATOM   6211  C28 POPEc 195      72.300  37.989  24.386  1.00  0.00           C
ATOM   6214  C29 POPEc 195      72.991  38.810  25.446  1.00  0.00           C
ATOM   6216 0C21 POPEc 195      72.711  38.779  26.756  1.00  0.00           C
ATOM   6218 1C21 POPEc 195      71.641  37.950  27.396  1.00  0.00           C
ATOM   6221 2C21 POPEc 195      71.281  38.450  28.806  1.00  0.00           C
ATOM   6224 3C21 POPEc 195      72.471  38.399  29.776  1.00  0.00           C
ATOM   6227 4C21 POPEc 195      72.050  38.369  31.256  1.00  0.00           C
ATOM   6230 5C21 POPEc 195      71.330  39.630  31.736  1.00  0.00           C
ATOM   6233 6C21 POPEc 195      71.081  39.569  33.246  1.00  0.00           C
ATOM   6236 7C21 POPEc 195      70.281  40.749  33.796  1.00  0.00           C
ATOM   6239 8C21 POPEc 195      69.961  40.609  35.286  1.00  0.00           C
ATOM   6243  C33 POPEc 195      72.300  40.130  18.196  1.00  0.00           C
ATOM   6246  C34 POPEc 195      73.521  40.569  19.016  1.00  0.00           C
ATOM   6249  C35 POPEc 195      73.721  39.719  20.286  1.00  0.00           C
ATOM   6252  C36 POPEc 195      75.010  40.020  21.066  1.00  0.00           C
ATOM   6255  C37 POPEc 195      75.080  39.169  22.346  1.00  0.00           C
ATOM   6258  C38 POPEc 195      76.370  39.289  23.176  1.00  0.00           C
ATOM   6261  C39 POPEc 195      77.541  38.489  22.596  1.00  0.00           C
ATOM   6264 0C31 POPEc 195      78.861  38.649  23.366  1.00  0.00           C
ATOM   6267 1C31 POPEc 195      80.010  37.899  22.666  1.00  0.00           C
ATOM   6270 2C31 POPEc 195      81.360  38.629  22.726  1.00  0.00           C
ATOM   6273 3C31 POPEc 195      82.101  38.459  24.056  1.00  0.00           C
ATOM   6276 4C31 POPEc 195      83.440  39.209  24.026  1.00  0.00           C
ATOM   6279 5C31 POPEc 195      84.281  39.000  25.286  1.00  0.00           C
ATOM   6282 6C31 POPEc 195      85.531  39.879  25.296  1.00  0.00           C
ATOM   6286  NH3 POPEd 196     136.700  86.870  18.106  1.00  0.00           N
ATOM   6290  C12 POPEd 196     136.049  86.040  17.036  1.00  0.00           C
ATOM   6293  C11 POPEd 196     136.560  84.580  17.116  1.00  0.00           C
ATOM   6296  P   POPEd 196     134.330  83.219  16.976  1.00  0.00           P
ATOM   6297  O13 POPEd 196     134.400  81.740  17.026  1.00  0.00           O
ATOM   6298  O14 POPEd 196     133.199  83.890  16.286  1.00  0.00           O
ATOM   6299  O11 POPEd 196     134.389  83.769  18.466  1.00  0.00           O
ATOM   6300  O12 POPEd 196     135.699  83.710  16.366  1.00  0.00           O
ATOM   6301  C1  POPEd 196     133.570  83.190  19.476  1.00  0.00           C
ATOM   6304  C2  POPEd 196     132.509  84.200  19.956  1.00  0.00           C
ATOM   6306  O21 POPEd 196     131.628  83.540  20.876  1.00  0.00           O
ATOM   6307  C21 POPEd 196     131.989  83.710  22.126  1.00  0.00           C
ATOM   6308  O22 POPEd 196     133.039  84.200  22.506  1.00  0.00           O
ATOM   6309  C22 POPEd 196     130.891  83.169  23.026  1.00  0.00           C
ATOM   6312  C3  POPEd 196     131.669  84.809  18.816  1.00  0.00           C
ATOM   6315  O31 POPEd 196     130.800  85.849  19.296  1.00  0.00           O
ATOM   6316  C31 POPEd 196     129.590  85.450  19.696  1.00  0.00           C
ATOM   6317  O32 POPEd 196     129.171  84.310  19.636  1.00  0.00           O
ATOM   6318  C32 POPEd 196     128.810  86.649  20.196  1.00  0.00           C
ATOM   6321  C23 POPEd 196     130.851  83.920  24.366  1.00  0.00           C
ATOM   6324  C24 POPEd 196     129.631  83.489  25.176  1.00  0.00           C
ATOM   6327  C25 POPEd 196     129.491  84.259  26.486  1.00  0.00           C
ATOM   6330  C26 POPEd 196     128.311  83.759  27.316  1.00  0.00           C
ATOM   6333  C27 POPEd 196     126.940  84.119  26.706  1.00  0.00           C
ATOM   6336  C28 POPEd 196     125.751  83.598  27.536  1.00  0.00           C
ATOM   6339  C29 POPEd 196     125.770  84.179  28.926  1.00  0.00           C
ATOM   6341 0C21 POPEd 196     126.031  83.489  30.046  1.00  0.00           C
ATOM   6343 1C21 POPEd 196     126.320  82.020  30.076  1.00  0.00           C
ATOM   6346 2C21 POPEd 196     127.050  81.479  31.316  1.00  0.00           C
ATOM   6349 3C21 POPEd 196     126.350  81.810  32.646  1.00  0.00           C
ATOM   6352 4C21 POPEd 196     126.870  80.970  33.816  1.00  0.00           C
ATOM   6355 5C21 POPEd 196     126.350  79.530  33.786  1.00  0.00           C
ATOM   6358 6C21 POPEd 196     126.891  78.700  34.956  1.00  0.00           C
ATOM   6361 7C21 POPEd 196     126.210  77.329  35.076  1.00  0.00           C
ATOM   6364 8C21 POPEd 196     126.861  76.439  36.146  1.00  0.00           C
ATOM   6368  C33 POPEd 196     128.491  86.569  21.706  1.00  0.00           C
ATOM   6371  C34 POPEd 196     127.721  87.819  22.156  1.00  0.00           C
ATOM   6374  C35 POPEd 196     127.101  87.659  23.546  1.00  0.00           C
ATOM   6377  C36 POPEd 196     126.141  88.809  23.896  1.00  0.00           C
ATOM   6380  C37 POPEd 196     126.810  90.170  24.156  1.00  0.00           C
ATOM   6383  C38 POPEd 196     125.781  91.309  24.076  1.00  0.00           C
ATOM   6386  C39 POPEd 196     126.059  92.479  25.026  1.00  0.00           C
ATOM   6389 0C31 POPEd 196     125.321  92.339  26.366  1.00  0.00           C
ATOM   6392 1C31 POPEd 196     125.361  93.610  27.216  1.00  0.00           C
ATOM   6395 2C31 POPEd 196     124.669  93.470  28.586  1.00  0.00           C
ATOM   6398 3C31 POPEd 196     123.211  92.990  28.516  1.00  0.00           C
ATOM   6401 4C31 POPEd 196     122.551  92.859  29.886  1.00  0.00           C
ATOM   6404 5C31 POPEd 196     121.131  92.270  29.776  1.00  0.00           C
ATOM   6407 6C31 POPEd 196     120.370  92.220  31.106  1.00  0.00           C
ATOM   6411  NH3 POPEe 197      49.351 124.480  15.536  1.00  0.00           N
ATOM   6415  C12 POPEe 197      50.461 123.829  14.746  1.00  0.00           C
ATOM   6418  C11 POPEe 197      51.651 124.770  14.446  1.00  0.00           C
ATOM   6421  P   POPEe 197      54.221 124.329  14.336  1.00  0.00           P
ATOM   6422  O13 POPEe 197      55.101 123.178  14.016  1.00  0.00           O
ATOM   6423  O14 POPEe 197      54.631 125.630  13.776  1.00  0.00           O
ATOM   6424  O11 POPEe 197      54.121 124.490  15.896  1.00  0.00           O
ATOM   6425  O12 POPEe 197      52.731 124.020  13.876  1.00  0.00           O
ATOM   6426  C1  POPEe 197      54.550 123.439  16.766  1.00  0.00           C
ATOM   6429  C2  POPEe 197      54.171 123.738  18.246  1.00  0.00           C
ATOM   6431  O21 POPEe 197      53.090 122.899  18.696  1.00  0.00           O
ATOM   6432  C21 POPEe 197      51.840 123.249  18.406  1.00  0.00           C
ATOM   6433  O22 POPEe 197      51.481 123.999  17.516  1.00  0.00           O
ATOM   6434  C22 POPEe 197      50.910 122.519  19.366  1.00  0.00           C
ATOM   6437  C3  POPEe 197      53.941 125.240  18.526  1.00  0.00           C
ATOM   6440  O31 POPEe 197      53.511 125.429  19.886  1.00  0.00           O
ATOM   6441  C31 POPEe 197      54.480 125.690  20.746  1.00  0.00           C
ATOM   6442  O32 POPEe 197      55.651 125.900  20.456  1.00  0.00           O
ATOM   6443  C32 POPEe 197      53.941 125.560  22.156  1.00  0.00           C
ATOM   6446  C23 POPEe 197      49.541 123.200  19.596  1.00  0.00           C
ATOM   6449  C24 POPEe 197      48.811 122.468  20.736  1.00  0.00           C
ATOM   6452  C25 POPEe 197      47.561 123.169  21.296  1.00  0.00           C
ATOM   6455  C26 POPEe 197      47.061 122.439  22.566  1.00  0.00           C
ATOM   6458  C27 POPEe 197      45.711 122.920  23.156  1.00  0.00           C
ATOM   6461  C28 POPEe 197      45.741 123.029  24.706  1.00  0.00           C
ATOM   6464  C29 POPEe 197      44.581 123.799  25.306  1.00  0.00           C
ATOM   6466 0C21 POPEe 197      43.881 123.479  26.416  1.00  0.00           C
ATOM   6468 1C21 POPEe 197      44.061 122.260  27.286  1.00  0.00           C
ATOM   6471 2C21 POPEe 197      45.331 122.279  28.156  1.00  0.00           C
ATOM   6474 3C21 POPEe 197      45.221 123.120  29.446  1.00  0.00           C
ATOM   6477 4C21 POPEe 197      46.530 123.169  30.236  1.00  0.00           C
ATOM   6480 5C21 POPEe 197      46.361 123.219  31.766  1.00  0.00           C
ATOM   6483 6C21 POPEe 197      45.791 124.529  32.316  1.00  0.00           C
ATOM   6486 7C21 POPEe 197      45.401 124.399  33.796  1.00  0.00           C
ATOM   6489 8C21 POPEe 197      45.000 125.730  34.436  1.00  0.00           C
ATOM   6493  C33 POPEe 197      53.711 124.079  22.516  1.00  0.00           C
ATOM   6496  C34 POPEe 197      53.090 123.869  23.906  1.00  0.00           C
ATOM   6499  C35 POPEe 197      54.021 124.240  25.076  1.00  0.00           C
ATOM   6502  C36 POPEe 197      54.971 123.100  25.436  1.00  0.00           C
ATOM   6505  C37 POPEe 197      55.901 123.430  26.606  1.00  0.00           C
ATOM   6508  C38 POPEe 197      56.921 122.309  26.856  1.00  0.00           C
ATOM   6511  C39 POPEe 197      56.431 121.129  27.706  1.00  0.00           C
ATOM   6514 0C31 POPEe 197      56.271 121.449  29.196  1.00  0.00           C
ATOM   6517 1C31 POPEe 197      56.111 120.149  29.996  1.00  0.00           C
ATOM   6520 2C31 POPEe 197      56.171 120.359  31.516  1.00  0.00           C
ATOM   6523 3C31 POPEe 197      56.701 119.130  32.236  1.00  0.00           C
ATOM   6526 4C31 POPEe 197      56.590 119.219  33.756  1.00  0.00           C
ATOM   6529 5C31 POPEe 197      57.201 117.990  34.436  1.00  0.00           C
ATOM   6532 6C31 POPEe 197      57.001 117.969  35.946  1.00  0.00           C
ATOM   6536  NH3 POPEf 198     119.850   2.019  13.566  1.00  0.00           N
ATOM   6540  C12 POPEf 198     119.720   2.379  15.016  1.00  0.00           C
ATOM   6543  C11 POPEf 198     120.770   1.659  15.876  1.00  0.00           C
ATOM   6546  P   POPEf 198     123.060   1.569  14.476  1.00  0.00           P
ATOM   6547  O13 POPEf 198     123.430   0.149  14.666  1.00  0.00           O
ATOM   6548  O14 POPEf 198     122.481   1.949  13.176  1.00  0.00           O
ATOM   6549  O11 POPEf 198     124.340   2.449  14.776  1.00  0.00           O
ATOM   6550  O12 POPEf 198     122.071   2.079  15.566  1.00  0.00           O
ATOM   6551  C1  POPEf 198     124.181   3.819  15.136  1.00  0.00           C
ATOM   6554  C2  POPEf 198     123.831   4.049  16.626  1.00  0.00           C
ATOM   6556  O21 POPEf 198     123.930   5.459  16.876  1.00  0.00           O
ATOM   6557  C21 POPEf 198     124.310   5.829  18.086  1.00  0.00           C
ATOM   6558  O22 POPEf 198     125.480   5.959  18.436  1.00  0.00           O
ATOM   6559  C22 POPEf 198     123.060   6.059  18.956  1.00  0.00           C
ATOM   6562  C3  POPEf 198     124.661   3.109  17.556  1.00  0.00           C
ATOM   6565  O31 POPEf 198     124.141   3.019  18.906  1.00  0.00           O
ATOM   6566  C31 POPEf 198     123.391   1.939  19.156  1.00  0.00           C
ATOM   6567  O32 POPEf 198     123.010   1.139  18.336  1.00  0.00           O
ATOM   6568  C32 POPEf 198     123.071   1.839  20.636  1.00  0.00           C
ATOM   6571  C23 POPEf 198     123.321   6.309  20.456  1.00  0.00           C
ATOM   6574  C24 POPEf 198     122.001   6.429  21.226  1.00  0.00           C
ATOM   6577  C25 POPEf 198     122.101   7.149  22.576  1.00  0.00           C
ATOM   6580  C26 POPEf 198     120.730   7.609  23.096  1.00  0.00           C
ATOM   6583  C27 POPEf 198     120.830   8.549  24.306  1.00  0.00           C
ATOM   6586  C28 POPEf 198     119.540   9.349  24.586  1.00  0.00           C
ATOM   6589  C29 POPEf 198     118.411   8.519  25.146  1.00  0.00           C
ATOM   6591 0C21 POPEf 198     117.101   8.619  24.836  1.00  0.00           C
ATOM   6593 1C21 POPEf 198     116.460   9.589  23.866  1.00  0.00           C
ATOM   6596 2C21 POPEf 198     115.900   8.919  22.596  1.00  0.00           C
ATOM   6599 3C21 POPEf 198     114.751   7.919  22.836  1.00  0.00           C
ATOM   6602 4C21 POPEf 198     115.191   6.449  22.906  1.00  0.00           C
ATOM   6605 5C21 POPEf 198     114.081   5.479  23.356  1.00  0.00           C
ATOM   6608 6C21 POPEf 198     112.810   5.539  22.506  1.00  0.00           C
ATOM   6611 7C21 POPEf 198     111.730   4.559  22.996  1.00  0.00           C
ATOM   6614 8C21 POPEf 198     110.370   4.759  22.316  1.00  0.00           C
ATOM   6618  C33 POPEf 198     123.810   0.649  21.286  1.00  0.00           C
ATOM   6621  C34 POPEf 198     123.190   0.149  22.596  1.00  0.00           C
ATOM   6624  C35 POPEf 198     122.971   1.259  23.626  1.00  0.00           C
ATOM   6627  C36 POPEf 198     122.791   0.729  25.056  1.00  0.00           C
ATOM   6630  C37 POPEf 198     122.341   1.839  26.016  1.00  0.00           C
ATOM   6633  C38 POPEf 198     122.271   1.429  27.496  1.00  0.00           C
ATOM   6636  C39 POPEf 198     123.661   1.259  28.126  1.00  0.00           C
ATOM   6639 0C31 POPEf 198     123.631   1.259  29.666  1.00  0.00           C
ATOM   6642 1C31 POPEf 198     125.040   1.199  30.266  1.00  0.00           C
ATOM   6645 2C31 POPEf 198     125.089   1.429  31.786  1.00  0.00           C
ATOM   6648 3C31 POPEf 198     124.450   0.319  32.616  1.00  0.00           C
ATOM   6651 4C31 POPEf 198     124.771   0.499  34.106  1.00  0.00           C
ATOM   6654 5C31 POPEf 198     124.100  -0.530  35.026  1.00  0.00           C
ATOM   6657 6C31 POPEf 198     124.410  -0.300  36.506  1.00  0.00           C
ATOM   6661  NH3 POPEg 199     126.831  83.729  55.356  1.00  0.00           N
ATOM   6665  C12 POPEg 199     126.730  82.678  56.426  1.00  0.00           C
ATOM   6668  C11 POPEg 199     125.571  82.990  57.376  1.00  0.00           C
ATOM   6671  P   POPEg 199     124.421  85.129  58.236  1.00  0.00           P
ATOM   6672  O13 POPEg 199     123.580  84.350  59.166  1.00  0.00           O
ATOM   6673  O14 POPEg 199     124.809  86.499  58.666  1.00  0.00           O
ATOM   6674  O11 POPEg 199     123.731  85.240  56.836  1.00  0.00           O
ATOM   6675  O12 POPEg 199     125.730  84.319  57.866  1.00  0.00           O
ATOM   6676  C1  POPEg 199     123.880  86.449  56.076  1.00  0.00           C
ATOM   6679  C2  POPEg 199     123.461  86.189  54.626  1.00  0.00           C
ATOM   6681  O21 POPEg 199     124.400  85.259  54.096  1.00  0.00           O
ATOM   6682  C21 POPEg 199     124.111  84.090  53.496  1.00  0.00           C
ATOM   6683  O22 POPEg 199     125.011  83.270  53.296  1.00  0.00           O
ATOM   6684  C22 POPEg 199     122.640  83.820  53.106  1.00  0.00           C
ATOM   6687  C3  POPEg 199     123.551  87.479  53.776  1.00  0.00           C
ATOM   6690  O31 POPEg 199     123.090  87.229  52.426  1.00  0.00           O
ATOM   6691  C31 POPEg 199     122.020  87.950  52.056  1.00  0.00           C
ATOM   6692  O32 POPEg 199     121.500  88.799  52.766  1.00  0.00           O
ATOM   6693  C32 POPEg 199     121.511  87.579  50.656  1.00  0.00           C
ATOM   6696  C23 POPEg 199     122.430  83.279  51.656  1.00  0.00           C
ATOM   6699  C24 POPEg 199     121.331  82.220  51.476  1.00  0.00           C
ATOM   6702  C25 POPEg 199     120.650  82.290  50.096  1.00  0.00           C
ATOM   6705  C26 POPEg 199     121.479  81.700  48.946  1.00  0.00           C
ATOM   6708  C27 POPEg 199     120.650  81.600  47.646  1.00  0.00           C
ATOM   6711  C28 POPEg 199     121.401  80.889  46.506  1.00  0.00           C
ATOM   6714  C29 POPEg 199     120.560  80.760  45.266  1.00  0.00           C
ATOM   6716 0C21 POPEg 199     120.800  81.299  44.056  1.00  0.00           C
ATOM   6718 1C21 POPEg 199     121.980  82.160  43.666  1.00  0.00           C
ATOM   6721 2C21 POPEg 199     121.620  83.640  43.496  1.00  0.00           C
ATOM   6724 3C21 POPEg 199     122.870  84.539  43.446  1.00  0.00           C
ATOM   6727 4C21 POPEg 199     122.551  86.020  43.186  1.00  0.00           C
ATOM   6730 5C21 POPEg 199     122.220  86.350  41.726  1.00  0.00           C
ATOM   6733 6C21 POPEg 199     123.481  86.469  40.836  1.00  0.00           C
ATOM   6736 7C21 POPEg 199     123.130  86.710  39.366  1.00  0.00           C
ATOM   6739 8C21 POPEg 199     124.361  86.919  38.476  1.00  0.00           C
ATOM   6743  C33 POPEg 199     122.521  87.710  49.496  1.00  0.00           C
ATOM   6746  C34 POPEg 199     121.840  88.069  48.156  1.00  0.00           C
ATOM   6749  C35 POPEg 199     120.781  87.059  47.676  1.00  0.00           C
ATOM   6752  C36 POPEg 199     120.031  87.579  46.436  1.00  0.00           C
ATOM   6755  C37 POPEg 199     119.230  86.499  45.716  1.00  0.00           C
ATOM   6758  C38 POPEg 199     118.461  87.090  44.516  1.00  0.00           C
ATOM   6761  C39 POPEg 199     118.111  86.049  43.446  1.00  0.00           C
ATOM   6764 0C31 POPEg 199     117.391  86.710  42.266  1.00  0.00           C
ATOM   6767 1C31 POPEg 199     116.940  85.709  41.196  1.00  0.00           C
ATOM   6770 2C31 POPEg 199     115.420  85.740  40.996  1.00  0.00           C
ATOM   6773 3C31 POPEg 199     114.871  84.708  40.006  1.00  0.00           C
ATOM   6776 4C31 POPEg 199     115.700  84.529  38.726  1.00  0.00           C
ATOM   6779 5C31 POPEg 199     115.011  83.610  37.726  1.00  0.00           C
ATOM   6782 6C31 POPEg 199     115.919  83.230  36.556  1.00  0.00           C
ATOM   6786  NH3 POPEh 200      63.141  24.170  55.106  1.00  0.00           N
ATOM   6790  C12 POPEh 200      63.760  23.069  55.916  1.00  0.00           C
ATOM   6793  C11 POPEh 200      62.710  22.229  56.636  1.00  0.00           C
ATOM   6796  P   POPEh 200      64.211  20.129  57.036  1.00  0.00           P
ATOM   6797  O13 POPEh 200      65.581  20.680  56.906  1.00  0.00           O
ATOM   6798  O14 POPEh 200      64.051  18.939  57.886  1.00  0.00           O
ATOM   6799  O11 POPEh 200      63.641  19.819  55.586  1.00  0.00           O
ATOM   6800  O12 POPEh 200      63.281  21.289  57.546  1.00  0.00           O
ATOM   6801  C1  POPEh 200      64.521  19.789  54.446  1.00  0.00           C
ATOM   6804  C2  POPEh 200      63.791  19.939  53.076  1.00  0.00           C
ATOM   6806  O21 POPEh 200      64.831  19.750  52.116  1.00  0.00           O
ATOM   6807  C21 POPEh 200      64.511  19.420  50.886  1.00  0.00           C
ATOM   6808  O22 POPEh 200      63.391  19.289  50.436  1.00  0.00           O
ATOM   6809  C22 POPEh 200      65.800  19.109  50.126  1.00  0.00           C
ATOM   6812  C3  POPEh 200      63.090  21.329  52.916  1.00  0.00           C
ATOM   6815  O31 POPEh 200      62.341  21.519  51.686  1.00  0.00           O
ATOM   6816  C31 POPEh 200      61.171  20.869  51.636  1.00  0.00           C
ATOM   6817  O32 POPEh 200      60.681  20.250  52.566  1.00  0.00           O
ATOM   6818  C32 POPEh 200      60.631  20.939  50.196  1.00  0.00           C
ATOM   6821  C23 POPEh 200      65.610  19.179  48.596  1.00  0.00           C
ATOM   6824  C24 POPEh 200      65.540  17.809  47.906  1.00  0.00           C
ATOM   6827  C25 POPEh 200      64.331  16.939  48.266  1.00  0.00           C
ATOM   6830  C26 POPEh 200      64.211  15.749  47.296  1.00  0.00           C
ATOM   6833  C27 POPEh 200      62.801  15.139  47.236  1.00  0.00           C
ATOM   6836  C28 POPEh 200      62.681  13.969  46.236  1.00  0.00           C
ATOM   6839  C29 POPEh 200      62.951  14.339  44.786  1.00  0.00           C
ATOM   6841 0C21 POPEh 200      62.050  14.369  43.786  1.00  0.00           C
ATOM   6843 1C21 POPEh 200      60.581  14.079  43.906  1.00  0.00           C
ATOM   6846 2C21 POPEh 200      59.671  15.029  43.086  1.00  0.00           C
ATOM   6849 3C21 POPEh 200      58.211  14.909  43.546  1.00  0.00           C
ATOM   6852 4C21 POPEh 200      57.171  15.359  42.506  1.00  0.00           C
ATOM   6855 5C21 POPEh 200      57.041  16.869  42.316  1.00  0.00           C
ATOM   6858 6C21 POPEh 200      55.910  17.199  41.326  1.00  0.00           C
ATOM   6861 7C21 POPEh 200      55.401  18.639  41.426  1.00  0.00           C
ATOM   6864 8C21 POPEh 200      54.261  18.949  40.456  1.00  0.00           C
ATOM   6868  C33 POPEh 200      59.651  19.799  49.806  1.00  0.00           C
ATOM   6871  C34 POPEh 200      59.151  19.879  48.346  1.00  0.00           C
ATOM   6874  C35 POPEh 200      60.150  19.379  47.286  1.00  0.00           C
ATOM   6877  C36 POPEh 200      59.681  19.669  45.846  1.00  0.00           C
ATOM   6880  C37 POPEh 200      60.631  19.199  44.726  1.00  0.00           C
ATOM   6883  C38 POPEh 200      60.091  19.639  43.356  1.00  0.00           C
ATOM   6886  C39 POPEh 200      60.961  19.319  42.126  1.00  0.00           C
ATOM   6889 0C31 POPEh 200      60.371  19.979  40.866  1.00  0.00           C
ATOM   6892 1C31 POPEh 200      61.111  19.639  39.566  1.00  0.00           C
ATOM   6895 2C31 POPEh 200      60.401  20.209  38.316  1.00  0.00           C
ATOM   6898 3C31 POPEh 200      60.571  21.729  38.106  1.00  0.00           C
ATOM   6901 4C31 POPEh 200      61.951  22.109  37.566  1.00  0.00           C
ATOM   6904 5C31 POPEh 200      62.061  23.599  37.206  1.00  0.00           C
ATOM   6907 6C31 POPEh 200      63.021  23.869  36.046  1.00  0.00           C
ATOM   6911  NH3 POPEi 201      79.571  78.109  20.846  1.00  0.00           N
ATOM   6915  C12 POPEi 201      79.391  79.600  20.756  1.00  0.00           C
ATOM   6918  C11 POPEi 201      78.141  79.999  19.966  1.00  0.00           C
ATOM   6921  P   POPEi 201      77.340  82.488  20.436  1.00  0.00           P
ATOM   6922  O13 POPEi 201      78.261  83.520  20.946  1.00  0.00           O
ATOM   6923  O14 POPEi 201      76.330  82.960  19.456  1.00  0.00           O
ATOM   6924  O11 POPEi 201      76.620  81.749  21.646  1.00  0.00           O
ATOM   6925  O12 POPEi 201      78.211  81.390  19.696  1.00  0.00           O
ATOM   6926  C1  POPEi 201      77.251  81.379  22.886  1.00  0.00           C
ATOM   6929  C2  POPEi 201      76.351  81.710  24.126  1.00  0.00           C
ATOM   6931  O21 POPEi 201      77.011  82.509  25.126  1.00  0.00           O
ATOM   6932  C21 POPEi 201      78.110  82.029  25.686  1.00  0.00           C
ATOM   6933  O22 POPEi 201      78.590  80.930  25.486  1.00  0.00           O
ATOM   6934  C22 POPEi 201      78.651  83.050  26.696  1.00  0.00           C
ATOM   6937  C3  POPEi 201      75.660  80.460  24.776  1.00  0.00           C
ATOM   6940  O31 POPEi 201      74.471  80.860  25.496  1.00  0.00           O
ATOM   6941  C31 POPEi 201      74.400  81.010  26.826  1.00  0.00           C
ATOM   6942  O32 POPEi 201      73.471  81.549  27.406  1.00  0.00           O
ATOM   6943  C32 POPEi 201      75.521  80.310  27.586  1.00  0.00           C
ATOM   6946  C23 POPEi 201      80.131  83.370  26.406  1.00  0.00           C
ATOM   6949  C24 POPEi 201      80.669  84.568  27.186  1.00  0.00           C
ATOM   6952  C25 POPEi 201      81.100  84.319  28.646  1.00  0.00           C
ATOM   6955  C26 POPEi 201      80.061  84.459  29.766  1.00  0.00           C
ATOM   6958  C27 POPEi 201      80.760  84.650  31.126  1.00  0.00           C
ATOM   6961  C28 POPEi 201      80.161  83.890  32.316  1.00  0.00           C
ATOM   6964  C29 POPEi 201      78.730  84.259  32.616  1.00  0.00           C
ATOM   6966 0C21 POPEi 201      78.290  84.968  33.666  1.00  0.00           C
ATOM   6968 1C21 POPEi 201      79.131  85.590  34.746  1.00  0.00           C
ATOM   6971 2C21 POPEi 201      79.441  87.068  34.456  1.00  0.00           C
ATOM   6974 3C21 POPEi 201      80.391  87.678  35.496  1.00  0.00           C
ATOM   6977 4C21 POPEi 201      80.121  89.170  35.746  1.00  0.00           C
ATOM   6980 5C21 POPEi 201      81.110  89.829  36.726  1.00  0.00           C
ATOM   6983 6C21 POPEi 201      81.100  89.200  38.126  1.00  0.00           C
ATOM   6986 7C21 POPEi 201      82.050  89.910  39.096  1.00  0.00           C
ATOM   6989 8C21 POPEi 201      82.141  89.210  40.456  1.00  0.00           C
ATOM   6993  C33 POPEi 201      75.361  80.490  29.106  1.00  0.00           C
ATOM   6996  C34 POPEi 201      76.590  80.019  29.876  1.00  0.00           C
ATOM   6999  C35 POPEi 201      76.571  80.569  31.296  1.00  0.00           C
ATOM   7002  C36 POPEi 201      77.701  80.049  32.176  1.00  0.00           C
ATOM   7005  C37 POPEi 201      77.681  80.770  33.516  1.00  0.00           C
ATOM   7008  C38 POPEi 201      78.451  80.070  34.626  1.00  0.00           C
ATOM   7011  C39 POPEi 201      78.300  80.809  35.946  1.00  0.00           C
ATOM   7014 0C31 POPEi 201      79.100  80.149  37.056  1.00  0.00           C
ATOM   7017 1C31 POPEi 201      78.751  80.660  38.456  1.00  0.00           C
ATOM   7020 2C31 POPEi 201      79.540  79.889  39.516  1.00  0.00           C
ATOM   7023 3C31 POPEi 201      78.980  80.019  40.936  1.00  0.00           C
ATOM   7026 4C31 POPEi 201      79.590  78.968  41.866  1.00  0.00           C
ATOM   7029 5C31 POPEi 201      79.120  79.090  43.316  1.00  0.00           C
ATOM   7032 6C31 POPEi 201      79.751  78.038  44.236  1.00  0.00           C
ATOM   7036  NH3 POPEj 202      28.271 110.420  12.616  1.00  0.00           N
ATOM   7040  C12 POPEj 202      29.340 110.660  11.576  1.00  0.00           C
ATOM   7043  C11 POPEj 202      29.031 109.809  10.336  1.00  0.00           C
ATOM   7046  P   POPEj 202      29.921 107.400  10.776  1.00  0.00           P
ATOM   7047  O13 POPEj 202      30.391 107.110   9.406  1.00  0.00           O
ATOM   7048  O14 POPEj 202      30.921 107.829  11.776  1.00  0.00           O
ATOM   7049  O11 POPEj 202      29.181 106.110  11.316  1.00  0.00           O
ATOM   7050  O12 POPEj 202      28.750 108.458  10.726  1.00  0.00           O
ATOM   7051  C1  POPEj 202      28.811 106.059  12.706  1.00  0.00           C
ATOM   7054  C2  POPEj 202      27.691 105.019  12.966  1.00  0.00           C
ATOM   7056  O21 POPEj 202      26.761 105.590  13.916  1.00  0.00           O
ATOM   7057  C21 POPEj 202      26.681 105.070  15.116  1.00  0.00           C
ATOM   7058  O22 POPEj 202      25.871 104.240  15.476  1.00  0.00           O
ATOM   7059  C22 POPEj 202      27.781 105.660  16.006  1.00  0.00           C
ATOM   7062  C3  POPEj 202      28.211 103.570  13.276  1.00  0.00           C
ATOM   7065  O31 POPEj 202      27.091 102.659  13.386  1.00  0.00           O
ATOM   7066  C31 POPEj 202      26.951 101.710  14.316  1.00  0.00           C
ATOM   7067  O32 POPEj 202      26.051 100.889  14.296  1.00  0.00           O
ATOM   7068  C32 POPEj 202      27.991 101.740  15.436  1.00  0.00           C
ATOM   7071  C23 POPEj 202      27.391 105.789  17.496  1.00  0.00           C
ATOM   7074  C24 POPEj 202      28.551 106.409  18.276  1.00  0.00           C
ATOM   7077  C25 POPEj 202      28.241 106.969  19.666  1.00  0.00           C
ATOM   7080  C26 POPEj 202      28.021 105.910  20.756  1.00  0.00           C
ATOM   7083  C27 POPEj 202      28.061 106.560  22.156  1.00  0.00           C
ATOM   7086  C28 POPEj 202      28.021 105.569  23.336  1.00  0.00           C
ATOM   7089  C29 POPEj 202      26.751 104.760  23.356  1.00  0.00           C
ATOM   7091 0C21 POPEj 202      25.881 104.669  24.376  1.00  0.00           C
ATOM   7093 1C21 POPEj 202      25.961 105.340  25.726  1.00  0.00           C
ATOM   7096 2C21 POPEj 202      27.141 104.968  26.646  1.00  0.00           C
ATOM   7099 3C21 POPEj 202      27.651 103.529  26.496  1.00  0.00           C
ATOM   7102 4C21 POPEj 202      28.601 103.060  27.606  1.00  0.00           C
ATOM   7105 5C21 POPEj 202      27.881 102.759  28.926  1.00  0.00           C
ATOM   7108 6C21 POPEj 202      28.691 101.850  29.856  1.00  0.00           C
ATOM   7111 7C21 POPEj 202      27.901 101.358  31.076  1.00  0.00           C
ATOM   7114 8C21 POPEj 202      28.631 100.249  31.846  1.00  0.00           C
ATOM   7118  C33 POPEj 202      27.661 100.799  16.616  1.00  0.00           C
ATOM   7121  C34 POPEj 202      26.731 101.499  17.616  1.00  0.00           C
ATOM   7124  C35 POPEj 202      26.481 100.749  18.926  1.00  0.00           C
ATOM   7127  C36 POPEj 202      27.581 100.970  19.966  1.00  0.00           C
ATOM   7130  C37 POPEj 202      27.081 100.809  21.406  1.00  0.00           C
ATOM   7133  C38 POPEj 202      28.241 101.000  22.386  1.00  0.00           C
ATOM   7136  C39 POPEj 202      27.851 101.309  23.836  1.00  0.00           C
ATOM   7139 0C31 POPEj 202      27.441 100.108  24.696  1.00  0.00           C
ATOM   7142 1C31 POPEj 202      28.551  99.049  24.836  1.00  0.00           C
ATOM   7145 2C31 POPEj 202      28.681  98.458  26.246  1.00  0.00           C
ATOM   7148 3C31 POPEj 202      27.461  97.640  26.696  1.00  0.00           C
ATOM   7151 4C31 POPEj 202      27.601  97.180  28.156  1.00  0.00           C
ATOM   7154 5C31 POPEj 202      26.341  96.509  28.726  1.00  0.00           C
ATOM   7157 6C31 POPEj 202      26.111  95.079  28.226  1.00  0.00           C
ATOM   7161  NH3 POPEk 203      84.590 100.450  63.106  1.00  0.00           N
ATOM   7165  C12 POPEk 203      83.680 101.649  63.126  1.00  0.00           C
ATOM   7168  C11 POPEk 203      83.971 102.659  61.996  1.00  0.00           C
ATOM   7171  P   POPEk 203      82.490 104.189  60.416  1.00  0.00           P
ATOM   7172  O13 POPEk 203      81.380 105.178  60.536  1.00  0.00           O
ATOM   7173  O14 POPEk 203      83.740 104.699  59.806  1.00  0.00           O
ATOM   7174  O11 POPEk 203      82.010 102.990  59.516  1.00  0.00           O
ATOM   7175  O12 POPEk 203      82.840 103.529  61.806  1.00  0.00           O
ATOM   7176  C1  POPEk 203      82.880 102.010  58.966  1.00  0.00           C
ATOM   7179  C2  POPEk 203      82.309 101.509  57.616  1.00  0.00           C
ATOM   7181  O21 POPEk 203      83.081 100.439  57.046  1.00  0.00           O
ATOM   7182  C21 POPEk 203      82.951  99.270  57.646  1.00  0.00           C
ATOM   7183  O22 POPEk 203      82.449  99.079  58.736  1.00  0.00           O
ATOM   7184  C22 POPEk 203      83.381  98.169  56.676  1.00  0.00           C
ATOM   7187  C3  POPEk 203      82.260 102.640  56.566  1.00  0.00           C
ATOM   7190  O31 POPEk 203      81.371 102.239  55.506  1.00  0.00           O
ATOM   7191  C31 POPEk 203      80.350 103.060  55.316  1.00  0.00           C
ATOM   7192  O32 POPEk 203      80.331 104.249  55.606  1.00  0.00           O
ATOM   7193  C32 POPEk 203      79.160 102.329  54.686  1.00  0.00           C
ATOM   7196  C23 POPEk 203      84.881  97.799  56.706  1.00  0.00           C
ATOM   7199  C24 POPEk 203      85.301  96.959  55.486  1.00  0.00           C
ATOM   7202  C25 POPEk 203      85.611  97.799  54.236  1.00  0.00           C
ATOM   7205  C26 POPEk 203      85.840  96.959  52.966  1.00  0.00           C
ATOM   7208  C27 POPEk 203      86.339  97.799  51.776  1.00  0.00           C
ATOM   7211  C28 POPEk 203      86.840  96.969  50.566  1.00  0.00           C
ATOM   7214  C29 POPEk 203      88.060  96.160  50.916  1.00  0.00           C
ATOM   7216 0C21 POPEk 203      88.559  95.119  50.226  1.00  0.00           C
ATOM   7218 1C21 POPEk 203      88.060  94.539  48.926  1.00  0.00           C
ATOM   7221 2C21 POPEk 203      89.060  94.739  47.766  1.00  0.00           C
ATOM   7224 3C21 POPEk 203      90.380  93.960  47.896  1.00  0.00           C
ATOM   7227 4C21 POPEk 203      91.541  94.590  47.096  1.00  0.00           C
ATOM   7230 5C21 POPEk 203      91.310  94.708  45.576  1.00  0.00           C
ATOM   7233 6C21 POPEk 203      91.430  93.380  44.836  1.00  0.00           C
ATOM   7236 7C21 POPEk 203      91.401  93.570  43.306  1.00  0.00           C
ATOM   7239 8C21 POPEk 203      91.870  92.348  42.516  1.00  0.00           C
ATOM   7243  C33 POPEk 203      79.241 100.789  54.806  1.00  0.00           C
ATOM   7246  C34 POPEk 203      77.991 100.038  54.346  1.00  0.00           C
ATOM   7249  C35 POPEk 203      76.980 100.870  53.526  1.00  0.00           C
ATOM   7252  C36 POPEk 203      75.821 100.038  52.986  1.00  0.00           C
ATOM   7255  C37 POPEk 203      74.891 100.830  52.056  1.00  0.00           C
ATOM   7258  C38 POPEk 203      74.131  99.919  51.076  1.00  0.00           C
ATOM   7261  C39 POPEk 203      73.550 100.669  49.876  1.00  0.00           C
ATOM   7264 0C31 POPEk 203      72.060 101.000  50.006  1.00  0.00           C
ATOM   7267 1C31 POPEk 203      71.471 101.499  48.676  1.00  0.00           C
ATOM   7270 2C31 POPEk 203      70.001 101.919  48.816  1.00  0.00           C
ATOM   7273 3C31 POPEk 203      69.820 103.360  49.296  1.00  0.00           C
ATOM   7276 4C31 POPEk 203      68.351 103.680  49.586  1.00  0.00           C
ATOM   7279 5C31 POPEk 203      68.170 105.070  50.186  1.00  0.00           C
ATOM   7282 6C31 POPEk 203      66.730 105.350  50.586  1.00  0.00           C
ATOM   7286  NH3 POPEl 204     103.680  56.009  18.666  1.00  0.00           N
ATOM   7290  C12 POPEl 204     105.170  56.199  18.546  1.00  0.00           C
ATOM   7293  C11 POPEl 204     105.501  57.459  17.746  1.00  0.00           C
ATOM   7296  P   POPEl 204     105.361  58.629  15.456  1.00  0.00           P
ATOM   7297  O13 POPEl 204     106.770  58.499  15.066  1.00  0.00           O
ATOM   7298  O14 POPEl 204     104.361  58.600  14.366  1.00  0.00           O
ATOM   7299  O11 POPEl 204     105.170  59.889  16.446  1.00  0.00           O
ATOM   7300  O12 POPEl 204     105.000  57.389  16.406  1.00  0.00           O
ATOM   7301  C1  POPEl 204     106.350  60.569  16.926  1.00  0.00           C
ATOM   7304  C2  POPEl 204     106.100  61.549  18.126  1.00  0.00           C
ATOM   7306  O21 POPEl 204     107.111  61.369  19.156  1.00  0.00           O
ATOM   7307  C21 POPEl 204     106.910  60.439  20.056  1.00  0.00           C
ATOM   7308  O22 POPEl 204     106.191  59.469  19.976  1.00  0.00           O
ATOM   7309  C22 POPEl 204     107.661  60.799  21.336  1.00  0.00           C
ATOM   7312  C3  POPEl 204     104.650  61.579  18.706  1.00  0.00           C
ATOM   7315  O31 POPEl 204     104.601  62.239  20.006  1.00  0.00           O
ATOM   7316  C31 POPEl 204     103.411  62.199  20.606  1.00  0.00           C
ATOM   7317  O32 POPEl 204     102.400  61.719  20.106  1.00  0.00           O
ATOM   7318  C32 POPEl 204     103.521  62.829  21.996  1.00  0.00           C
ATOM   7321  C23 POPEl 204     106.781  60.450  22.556  1.00  0.00           C
ATOM   7324  C24 POPEl 204     107.241  61.059  23.886  1.00  0.00           C
ATOM   7327  C25 POPEl 204     106.390  60.489  25.026  1.00  0.00           C
ATOM   7330  C26 POPEl 204     106.620  61.129  26.406  1.00  0.00           C
ATOM   7333  C27 POPEl 204     105.581  60.599  27.406  1.00  0.00           C
ATOM   7336  C28 POPEl 204     105.900  60.949  28.876  1.00  0.00           C
ATOM   7339  C29 POPEl 204     104.891  60.279  29.776  1.00  0.00           C
ATOM   7341 0C21 POPEl 204     103.971  60.859  30.576  1.00  0.00           C
ATOM   7343 1C21 POPEl 204     103.790  62.340  30.796  1.00  0.00           C
ATOM   7346 2C21 POPEl 204     103.551  62.689  32.276  1.00  0.00           C
ATOM   7349 3C21 POPEl 204     104.720  62.309  33.196  1.00  0.00           C
ATOM   7352 4C21 POPEl 204     104.661  62.950  34.596  1.00  0.00           C
ATOM   7355 5C21 POPEl 204     104.661  64.490  34.546  1.00  0.00           C
ATOM   7358 6C21 POPEl 204     104.790  65.180  35.906  1.00  0.00           C
ATOM   7361 7C21 POPEl 204     104.540  66.689  35.766  1.00  0.00           C
ATOM   7364 8C21 POPEl 204     104.830  67.509  37.026  1.00  0.00           C
ATOM   7368  C33 POPEl 204     102.791  62.039  23.116  1.00  0.00           C
ATOM   7371  C34 POPEl 204     102.971  62.709  24.476  1.00  0.00           C
ATOM   7374  C35 POPEl 204     101.940  62.340  25.556  1.00  0.00           C
ATOM   7377  C36 POPEl 204     101.961  63.419  26.646  1.00  0.00           C
ATOM   7380  C37 POPEl 204     101.040  63.179  27.846  1.00  0.00           C
ATOM   7383  C38 POPEl 204     101.100  64.390  28.796  1.00  0.00           C
ATOM   7386  C39 POPEl 204     100.410  64.169  30.146  1.00  0.00           C
ATOM   7389 0C31 POPEl 204     100.730  65.259  31.166  1.00  0.00           C
ATOM   7392 1C31 POPEl 204     100.161  64.899  32.546  1.00  0.00           C
ATOM   7395 2C31 POPEl 204     100.741  65.740  33.696  1.00  0.00           C
ATOM   7398 3C31 POPEl 204     100.370  65.218  35.096  1.00  0.00           C
ATOM   7401 4C31 POPEl 204     100.781  63.750  35.306  1.00  0.00           C
ATOM   7404 5C31 POPEl 204     100.700  63.279  36.766  1.00  0.00           C
ATOM   7407 6C31 POPEl 204     101.161  61.829  36.966  1.00  0.00           C
ATOM   7411  NH3 POPEm 205      20.441  53.330  58.726  1.00  0.00           N
ATOM   7415  C12 POPEm 205      19.241  54.200  58.896  1.00  0.00           C
ATOM   7418  C11 POPEm 205      18.101  53.750  58.016  1.00  0.00           C
ATOM   7421  P   POPEm 205      16.091  55.289  57.316  1.00  0.00           P
ATOM   7422  O13 POPEm 205      14.911  54.439  57.046  1.00  0.00           O
ATOM   7423  O14 POPEm 205      15.791  56.649  57.806  1.00  0.00           O
ATOM   7424  O11 POPEm 205      16.971  55.349  55.986  1.00  0.00           O
ATOM   7425  O12 POPEm 205      16.991  54.569  58.376  1.00  0.00           O
ATOM   7426  C1  POPEm 205      16.651  56.229  54.896  1.00  0.00           C
ATOM   7429  C2  POPEm 205      16.091  55.469  53.646  1.00  0.00           C
ATOM   7431  O21 POPEm 205      15.651  56.430  52.646  1.00  0.00           O
ATOM   7432  C21 POPEm 205      16.661  56.829  51.886  1.00  0.00           C
ATOM   7433  O22 POPEm 205      17.831  56.549  52.056  1.00  0.00           O
ATOM   7434  C22 POPEm 205      16.141  57.630  50.696  1.00  0.00           C
ATOM   7437  C3  POPEm 205      14.891  54.569  54.026  1.00  0.00           C
ATOM   7440  O31 POPEm 205      13.871  54.349  53.026  1.00  0.00           O
ATOM   7441  C31 POPEm 205      14.191  53.729  51.896  1.00  0.00           C
ATOM   7442  O32 POPEm 205      15.311  53.400  51.566  1.00  0.00           O
ATOM   7443  C32 POPEm 205      12.881  53.369  51.176  1.00  0.00           C
ATOM   7446  C23 POPEm 205      16.151  56.750  49.426  1.00  0.00           C
ATOM   7449  C24 POPEm 205      15.861  57.529  48.146  1.00  0.00           C
ATOM   7452  C25 POPEm 205      16.961  58.549  47.816  1.00  0.00           C
ATOM   7455  C26 POPEm 205      16.851  59.189  46.426  1.00  0.00           C
ATOM   7458  C27 POPEm 205      18.081  60.060  46.146  1.00  0.00           C
ATOM   7461  C28 POPEm 205      17.871  61.090  45.026  1.00  0.00           C
ATOM   7464  C29 POPEm 205      19.011  62.080  44.996  1.00  0.00           C
ATOM   7466 0C21 POPEm 205      19.761  62.449  43.946  1.00  0.00           C
ATOM   7468 1C21 POPEm 205      19.621  61.979  42.516  1.00  0.00           C
ATOM   7471 2C21 POPEm 205      19.911  63.109  41.516  1.00  0.00           C
ATOM   7474 3C21 POPEm 205      19.541  62.689  40.076  1.00  0.00           C
ATOM   7477 4C21 POPEm 205      19.691  63.799  39.016  1.00  0.00           C
ATOM   7480 5C21 POPEm 205      21.151  64.219  38.776  1.00  0.00           C
ATOM   7483 6C21 POPEm 205      21.291  65.369  37.766  1.00  0.00           C
ATOM   7486 7C21 POPEm 205      22.761  65.678  37.436  1.00  0.00           C
ATOM   7489 8C21 POPEm 205      22.961  66.779  36.386  1.00  0.00           C
ATOM   7493  C33 POPEm 205      12.901  53.569  49.646  1.00  0.00           C
ATOM   7496  C34 POPEm 205      11.621  53.059  48.946  1.00  0.00           C
ATOM   7499  C35 POPEm 205      11.671  51.560  48.586  1.00  0.00           C
ATOM   7502  C36 POPEm 205      10.621  51.090  47.556  1.00  0.00           C
ATOM   7505  C37 POPEm 205      11.231  50.630  46.216  1.00  0.00           C
ATOM   7508  C38 POPEm 205      10.231  49.930  45.266  1.00  0.00           C
ATOM   7511  C39 POPEm 205      10.791  49.809  43.836  1.00  0.00           C
ATOM   7514 0C31 POPEm 205       9.931  48.969  42.876  1.00  0.00           C
ATOM   7517 1C31 POPEm 205      10.261  49.289  41.406  1.00  0.00           C
ATOM   7520 2C31 POPEm 205       9.531  48.410  40.366  1.00  0.00           C
ATOM   7523 3C31 POPEm 205       9.861  46.910  40.416  1.00  0.00           C
ATOM   7526 4C31 POPEm 205      11.361  46.590  40.346  1.00  0.00           C
ATOM   7529 5C31 POPEm 205      11.641  45.079  40.326  1.00  0.00           C
ATOM   7532 6C31 POPEm 205      13.121  44.720  40.426  1.00  0.00           C
ATOM   7536  NH3 POPEn 206      74.991   7.789  14.446  1.00  0.00           N
ATOM   7540  C12 POPEn 206      73.891   7.619  15.446  1.00  0.00           C
ATOM   7543  C11 POPEn 206      72.741   8.569  15.146  1.00  0.00           C
ATOM   7546  P   POPEn 206      70.461   9.309  16.046  1.00  0.00           P
ATOM   7547  O13 POPEn 206      70.930  10.719  15.996  1.00  0.00           O
ATOM   7548  O14 POPEn 206      69.511   8.829  15.026  1.00  0.00           O
ATOM   7549  O11 POPEn 206      69.881   9.029  17.496  1.00  0.00           O
ATOM   7550  O12 POPEn 206      71.701   8.349  16.096  1.00  0.00           O
ATOM   7551  C1  POPEn 206      69.791  10.039  18.496  1.00  0.00           C
ATOM   7554  C2  POPEn 206      71.041  10.099  19.436  1.00  0.00           C
ATOM   7556  O21 POPEn 206      71.271  11.459  19.856  1.00  0.00           O
ATOM   7557  C21 POPEn 206      70.230  12.139  20.356  1.00  0.00           C
ATOM   7558  O22 POPEn 206      69.991  13.309  20.096  1.00  0.00           O
ATOM   7559  C22 POPEn 206      69.480  11.359  21.446  1.00  0.00           C
ATOM   7562  C3  POPEn 206      72.370   9.539  18.816  1.00  0.00           C
ATOM   7565  O31 POPEn 206      73.611   9.909  19.436  1.00  0.00           O
ATOM   7566  C31 POPEn 206      73.771   9.899  20.736  1.00  0.00           C
ATOM   7567  O32 POPEn 206      72.970   9.549  21.586  1.00  0.00           O
ATOM   7568  C32 POPEn 206      75.141  10.539  21.006  1.00  0.00           C
ATOM   7571  C23 POPEn 206      69.171  12.189  22.716  1.00  0.00           C
ATOM   7574  C24 POPEn 206      69.540  11.379  23.966  1.00  0.00           C
ATOM   7577  C25 POPEn 206      69.141  12.039  25.286  1.00  0.00           C
ATOM   7580  C26 POPEn 206      69.831  11.369  26.486  1.00  0.00           C
ATOM   7583  C27 POPEn 206      69.281  11.829  27.836  1.00  0.00           C
ATOM   7586  C28 POPEn 206      70.301  11.829  28.986  1.00  0.00           C
ATOM   7589  C29 POPEn 206      70.940  10.490  29.236  1.00  0.00           C
ATOM   7591 0C21 POPEn 206      70.531   9.559  30.116  1.00  0.00           C
ATOM   7593 1C21 POPEn 206      69.321   9.639  31.016  1.00  0.00           C
ATOM   7596 2C21 POPEn 206      69.721   9.679  32.496  1.00  0.00           C
ATOM   7599 3C21 POPEn 206      68.501   9.659  33.426  1.00  0.00           C
ATOM   7602 4C21 POPEn 206      68.861  10.059  34.866  1.00  0.00           C
ATOM   7605 5C21 POPEn 206      67.701   9.899  35.856  1.00  0.00           C
ATOM   7608 6C21 POPEn 206      68.021  10.519  37.216  1.00  0.00           C
ATOM   7611 7C21 POPEn 206      66.831  10.449  38.186  1.00  0.00           C
ATOM   7614 8C21 POPEn 206      67.120  11.069  39.556  1.00  0.00           C
ATOM   7618  C33 POPEn 206      75.581  10.639  22.486  1.00  0.00           C
ATOM   7621  C34 POPEn 206      76.990  11.229  22.586  1.00  0.00           C
ATOM   7624  C35 POPEn 206      77.681  11.019  23.936  1.00  0.00           C
ATOM   7627  C36 POPEn 206      77.031  11.779  25.096  1.00  0.00           C
ATOM   7630  C37 POPEn 206      77.450  11.189  26.446  1.00  0.00           C
ATOM   7633  C38 POPEn 206      76.330  11.269  27.486  1.00  0.00           C
ATOM   7636  C39 POPEn 206      76.671  12.159  28.676  1.00  0.00           C
ATOM   7639 0C31 POPEn 206      75.451  12.349  29.576  1.00  0.00           C
ATOM   7642 1C31 POPEn 206      75.821  12.839  30.976  1.00  0.00           C
ATOM   7645 2C31 POPEn 206      74.590  13.359  31.726  1.00  0.00           C
ATOM   7648 3C31 POPEn 206      74.840  13.569  33.216  1.00  0.00           C
ATOM   7651 4C31 POPEn 206      74.571  12.309  34.046  1.00  0.00           C
ATOM   7654 5C31 POPEn 206      74.901  12.509  35.526  1.00  0.00           C
ATOM   7657 6C31 POPEn 206      74.321  11.419  36.426  1.00  0.00           C
ATOM   7661  NH3 POPEo 207      50.751  72.820  18.176  1.00  0.00           N
ATOM   7665  C12 POPEo 207      51.231  71.979  17.026  1.00  0.00           C
ATOM   7668  C11 POPEo 207      50.521  70.609  16.966  1.00  0.00           C
ATOM   7671  P   POPEo 207      49.461  69.740  19.196  1.00  0.00           P
ATOM   7672  O13 POPEo 207      48.181  69.920  18.486  1.00  0.00           O
ATOM   7673  O14 POPEo 207      49.641  68.499  19.986  1.00  0.00           O
ATOM   7674  O11 POPEo 207      49.841  71.030  20.036  1.00  0.00           O
ATOM   7675  O12 POPEo 207      50.660  69.850  18.166  1.00  0.00           O
ATOM   7676  C1  POPEo 207      50.091  70.949  21.446  1.00  0.00           C
ATOM   7679  C2  POPEo 207      51.590  70.700  21.796  1.00  0.00           C
ATOM   7681  O21 POPEo 207      51.711  70.889  23.216  1.00  0.00           O
ATOM   7682  C21 POPEo 207      51.471  69.789  23.926  1.00  0.00           C
ATOM   7683  O22 POPEo 207      51.460  68.649  23.496  1.00  0.00           O
ATOM   7684  C22 POPEo 207      51.091  70.180  25.356  1.00  0.00           C
ATOM   7687  C3  POPEo 207      52.551  71.679  21.076  1.00  0.00           C
ATOM   7690  O31 POPEo 207      52.160  73.049  21.346  1.00  0.00           O
ATOM   7691  C31 POPEo 207      52.701  73.539  22.466  1.00  0.00           C
ATOM   7692  O32 POPEo 207      53.781  73.219  22.926  1.00  0.00           O
ATOM   7693  C32 POPEo 207      51.730  74.530  23.116  1.00  0.00           C
ATOM   7696  C23 POPEo 207      52.241  70.789  26.196  1.00  0.00           C
ATOM   7699  C24 POPEo 207      51.701  71.310  27.536  1.00  0.00           C
ATOM   7702  C25 POPEo 207      52.710  72.179  28.306  1.00  0.00           C
ATOM   7705  C26 POPEo 207      52.131  72.779  29.606  1.00  0.00           C
ATOM   7708  C27 POPEo 207      53.201  73.479  30.456  1.00  0.00           C
ATOM   7711  C28 POPEo 207      52.731  74.109  31.786  1.00  0.00           C
ATOM   7714  C29 POPEo 207      52.300  73.059  32.776  1.00  0.00           C
ATOM   7716 0C21 POPEo 207      52.831  72.810  33.996  1.00  0.00           C
ATOM   7718 1C21 POPEo 207      53.941  73.549  34.686  1.00  0.00           C
ATOM   7721 2C21 POPEo 207      53.951  73.309  36.216  1.00  0.00           C
ATOM   7724 3C21 POPEo 207      54.690  74.419  36.976  1.00  0.00           C
ATOM   7727 4C21 POPEo 207      54.931  74.139  38.466  1.00  0.00           C
ATOM   7730 5C21 POPEo 207      56.351  73.649  38.806  1.00  0.00           C
ATOM   7733 6C21 POPEo 207      56.611  72.170  38.506  1.00  0.00           C
ATOM   7736 7C21 POPEo 207      57.931  71.660  39.096  1.00  0.00           C
ATOM   7739 8C21 POPEo 207      58.101  70.139  38.986  1.00  0.00           C
ATOM   7743  C33 POPEo 207      51.781  74.428  24.666  1.00  0.00           C
ATOM   7746  C34 POPEo 207      50.791  75.349  25.406  1.00  0.00           C
ATOM   7749  C35 POPEo 207      50.881  75.139  26.926  1.00  0.00           C
ATOM   7752  C36 POPEo 207      49.870  75.939  27.766  1.00  0.00           C
ATOM   7755  C37 POPEo 207      50.521  77.059  28.586  1.00  0.00           C
ATOM   7758  C38 POPEo 207      49.571  77.700  29.606  1.00  0.00           C
ATOM   7761  C39 POPEo 207      50.321  78.560  30.646  1.00  0.00           C
ATOM   7764 0C31 POPEo 207      49.391  79.149  31.716  1.00  0.00           C
ATOM   7767 1C31 POPEo 207      50.131  79.959  32.786  1.00  0.00           C
ATOM   7770 2C31 POPEo 207      49.160  80.678  33.736  1.00  0.00           C
ATOM   7773 3C31 POPEo 207      49.831  81.390  34.916  1.00  0.00           C
ATOM   7776 4C31 POPEo 207      48.791  81.928  35.906  1.00  0.00           C
ATOM   7779 5C31 POPEo 207      49.421  82.629  37.116  1.00  0.00           C
ATOM   7782 6C31 POPEo 207      48.391  83.038  38.176  1.00  0.00           C
ATOM   7786  NH3 POPEp 208      96.660  18.739  15.026  1.00  0.00           N
ATOM   7790  C12 POPEp 208      97.750  19.359  14.196  1.00  0.00           C
ATOM   7793  C11 POPEp 208      98.740  18.349  13.596  1.00  0.00           C
ATOM   7796  P   POPEp 208     101.231  19.079  13.986  1.00  0.00           P
ATOM   7797  O13 POPEp 208     102.180  18.129  13.386  1.00  0.00           O
ATOM   7798  O14 POPEp 208     101.770  20.450  14.076  1.00  0.00           O
ATOM   7799  O11 POPEp 208     100.741  18.589  15.396  1.00  0.00           O
ATOM   7800  O12 POPEp 208      99.900  19.039  13.126  1.00  0.00           O
ATOM   7801  C1  POPEp 208     101.530  18.009  16.446  1.00  0.00           C
ATOM   7804  C2  POPEp 208     100.790  18.079  17.826  1.00  0.00           C
ATOM   7806  O21 POPEp 208     100.681  16.740  18.376  1.00  0.00           O
ATOM   7807  C21 POPEp 208     100.601  16.699  19.706  1.00  0.00           C
ATOM   7808  O22 POPEp 208     100.700  17.660  20.446  1.00  0.00           O
ATOM   7809  C22 POPEp 208     100.361  15.289  20.226  1.00  0.00           C
ATOM   7812  C3  POPEp 208      99.380  18.739  17.636  1.00  0.00           C
ATOM   7815  O31 POPEp 208      98.521  18.739  18.816  1.00  0.00           O
ATOM   7816  C31 POPEp 208      97.341  19.319  18.486  1.00  0.00           C
ATOM   7817  O32 POPEp 208      97.161  19.879  17.416  1.00  0.00           O
ATOM   7818  C32 POPEp 208      96.261  19.079  19.526  1.00  0.00           C
ATOM   7821  C23 POPEp 208     101.339  14.929  21.386  1.00  0.00           C
ATOM   7824  C24 POPEp 208     100.770  13.969  22.446  1.00  0.00           C
ATOM   7827  C25 POPEp 208     100.380  14.619  23.786  1.00  0.00           C
ATOM   7830  C26 POPEp 208      99.331  15.709  23.616  1.00  0.00           C
ATOM   7833  C27 POPEp 208      98.540  16.059  24.886  1.00  0.00           C
ATOM   7836  C28 POPEp 208      97.570  17.229  24.626  1.00  0.00           C
ATOM   7839  C29 POPEp 208      96.740  17.629  25.816  1.00  0.00           C
ATOM   7841 0C21 POPEp 208      95.571  17.049  26.166  1.00  0.00           C
ATOM   7843 1C21 POPEp 208      94.949  15.849  25.506  1.00  0.00           C
ATOM   7846 2C21 POPEp 208      93.950  16.149  24.366  1.00  0.00           C
ATOM   7849 3C21 POPEp 208      93.290  14.869  23.806  1.00  0.00           C
ATOM   7852 4C21 POPEp 208      93.411  14.719  22.276  1.00  0.00           C
ATOM   7855 5C21 POPEp 208      92.721  13.449  21.746  1.00  0.00           C
ATOM   7858 6C21 POPEp 208      92.901  13.259  20.226  1.00  0.00           C
ATOM   7861 7C21 POPEp 208      92.180  12.009  19.686  1.00  0.00           C
ATOM   7864 8C21 POPEp 208      92.460  11.740  18.206  1.00  0.00           C
ATOM   7868  C33 POPEp 208      96.331  20.019  20.736  1.00  0.00           C
ATOM   7871  C34 POPEp 208      95.301  19.659  21.816  1.00  0.00           C
ATOM   7874  C35 POPEp 208      95.571  20.369  23.146  1.00  0.00           C
ATOM   7877  C36 POPEp 208      94.391  20.279  24.116  1.00  0.00           C
ATOM   7880  C37 POPEp 208      94.711  20.789  25.536  1.00  0.00           C
ATOM   7883  C38 POPEp 208      93.540  20.529  26.496  1.00  0.00           C
ATOM   7886  C39 POPEp 208      93.880  20.849  27.956  1.00  0.00           C
ATOM   7889 0C31 POPEp 208      92.801  20.329  28.916  1.00  0.00           C
ATOM   7892 1C31 POPEp 208      93.200  20.499  30.386  1.00  0.00           C
ATOM   7895 2C31 POPEp 208      92.040  20.209  31.346  1.00  0.00           C
ATOM   7898 3C31 POPEp 208      92.460  20.329  32.816  1.00  0.00           C
ATOM   7901 4C31 POPEp 208      93.120  19.049  33.356  1.00  0.00           C
ATOM   7904 5C31 POPEp 208      94.501  19.289  33.966  1.00  0.00           C
ATOM   7907 6C31 POPEp 208      95.161  18.009  34.506  1.00  0.00           C
ATOM   7911  NH3 POPEq 209      73.071  20.849  13.406  1.00  0.00           N
ATOM   7915  C12 POPEq 209      73.300  21.399  12.026  1.00  0.00           C
ATOM   7918  C11 POPEq 209      73.721  22.879  12.076  1.00  0.00           C
ATOM   7921  P   POPEq 209      75.461  23.399  13.956  1.00  0.00           P
ATOM   7922  O13 POPEq 209      74.730  24.660  14.236  1.00  0.00           O
ATOM   7923  O14 POPEq 209      75.101  22.189  14.736  1.00  0.00           O
ATOM   7924  O11 POPEq 209      77.021  23.629  13.866  1.00  0.00           O
ATOM   7925  O12 POPEq 209      75.090  22.999  12.476  1.00  0.00           O
ATOM   7926  C1  POPEq 209      77.941  23.009  14.766  1.00  0.00           C
ATOM   7929  C2  POPEq 209      78.381  23.929  15.926  1.00  0.00           C
ATOM   7931  O21 POPEq 209      77.381  24.019  16.946  1.00  0.00           O
ATOM   7932  C21 POPEq 209      77.261  22.929  17.686  1.00  0.00           C
ATOM   7933  O22 POPEq 209      77.881  21.889  17.546  1.00  0.00           O
ATOM   7934  C22 POPEq 209      76.340  23.250  18.846  1.00  0.00           C
ATOM   7937  C3  POPEq 209      78.700  25.369  15.456  1.00  0.00           C
ATOM   7940  O31 POPEq 209      79.660  25.999  16.336  1.00  0.00           O
ATOM   7941  C31 POPEq 209      79.141  26.600  17.416  1.00  0.00           C
ATOM   7942  O32 POPEq 209      77.970  26.899  17.556  1.00  0.00           O
ATOM   7943  C32 POPEq 209      80.230  26.889  18.436  1.00  0.00           C
ATOM   7946  C23 POPEq 209      76.431  22.169  19.936  1.00  0.00           C
ATOM   7949  C24 POPEq 209      75.730  22.579  21.226  1.00  0.00           C
ATOM   7952  C25 POPEq 209      76.521  23.639  21.986  1.00  0.00           C
ATOM   7955  C26 POPEq 209      76.070  23.750  23.436  1.00  0.00           C
ATOM   7958  C27 POPEq 209      77.011  24.649  24.216  1.00  0.00           C
ATOM   7961  C28 POPEq 209      76.551  24.830  25.666  1.00  0.00           C
ATOM   7964  C29 POPEq 209      77.461  25.799  26.356  1.00  0.00           C
ATOM   7966 0C21 POPEq 209      78.300  25.539  27.366  1.00  0.00           C
ATOM   7968 1C21 POPEq 209      78.451  24.219  28.076  1.00  0.00           C
ATOM   7971 2C21 POPEq 209      78.830  24.430  29.546  1.00  0.00           C
ATOM   7974 3C21 POPEq 209      80.311  24.799  29.716  1.00  0.00           C
ATOM   7977 4C21 POPEq 209      80.701  25.109  31.166  1.00  0.00           C
ATOM   7980 5C21 POPEq 209      80.781  26.609  31.466  1.00  0.00           C
ATOM   7983 6C21 POPEq 209      81.490  26.910  32.796  1.00  0.00           C
ATOM   7986 7C21 POPEq 209      81.641  28.410  33.076  1.00  0.00           C
ATOM   7989 8C21 POPEq 209      82.729  28.699  34.116  1.00  0.00           C
ATOM   7993  C33 POPEq 209      79.800  27.909  19.526  1.00  0.00           C
ATOM   7996  C34 POPEq 209      80.031  27.409  20.956  1.00  0.00           C
ATOM   7999  C35 POPEq 209      79.771  28.510  21.996  1.00  0.00           C
ATOM   8002  C36 POPEq 209      79.940  28.039  23.446  1.00  0.00           C
ATOM   8005  C37 POPEq 209      79.590  29.149  24.446  1.00  0.00           C
ATOM   8008  C38 POPEq 209      79.800  28.750  25.916  1.00  0.00           C
ATOM   8011  C39 POPEq 209      79.251  29.799  26.896  1.00  0.00           C
ATOM   8014 0C31 POPEq 209      79.391  29.359  28.366  1.00  0.00           C
ATOM   8017 1C31 POPEq 209      79.160  30.520  29.346  1.00  0.00           C
ATOM   8020 2C31 POPEq 209      79.100  30.039  30.806  1.00  0.00           C
ATOM   8023 3C31 POPEq 209      79.100  31.159  31.856  1.00  0.00           C
ATOM   8026 4C31 POPEq 209      80.431  31.939  31.896  1.00  0.00           C
ATOM   8029 5C31 POPEq 209      80.491  32.959  33.046  1.00  0.00           C
ATOM   8032 6C31 POPEq 209      81.721  33.869  32.966  1.00  0.00           C
ATOM   8036  NH3 POPEr 210      29.641  52.560  16.146  1.00  0.00           N
ATOM   8040  C12 POPEr 210      29.840  51.279  15.366  1.00  0.00           C
ATOM   8043  C11 POPEr 210      30.531  50.180  16.186  1.00  0.00           C
ATOM   8046  P   POPEr 210      32.061  51.319  17.976  1.00  0.00           P
ATOM   8047  O13 POPEr 210      32.671  52.619  17.666  1.00  0.00           O
ATOM   8048  O14 POPEr 210      30.771  51.420  18.686  1.00  0.00           O
ATOM   8049  O11 POPEr 210      33.081  50.429  18.786  1.00  0.00           O
ATOM   8050  O12 POPEr 210      31.851  50.549  16.606  1.00  0.00           O
ATOM   8051  C1  POPEr 210      33.741  50.989  19.936  1.00  0.00           C
ATOM   8054  C2  POPEr 210      33.081  50.509  21.256  1.00  0.00           C
ATOM   8056  O21 POPEr 210      32.901  51.469  22.326  1.00  0.00           O
ATOM   8057  C21 POPEr 210      33.691  52.479  22.556  1.00  0.00           C
ATOM   8058  O22 POPEr 210      34.581  52.919  21.836  1.00  0.00           O
ATOM   8059  C22 POPEr 210      33.381  52.950  23.996  1.00  0.00           C
ATOM   8062  C3  POPEr 210      33.811  49.239  21.786  1.00  0.00           C
ATOM   8065  O31 POPEr 210      35.151  49.529  22.236  1.00  0.00           O
ATOM   8066  C31 POPEr 210      35.281  49.669  23.546  1.00  0.00           C
ATOM   8067  O32 POPEr 210      34.391  49.559  24.366  1.00  0.00           O
ATOM   8068  C32 POPEr 210      36.731  50.009  23.896  1.00  0.00           C
ATOM   8071  C23 POPEr 210      34.631  53.349  24.826  1.00  0.00           C
ATOM   8074  C24 POPEr 210      34.340  53.410  26.346  1.00  0.00           C
ATOM   8077  C25 POPEr 210      35.581  53.680  27.216  1.00  0.00           C
ATOM   8080  C26 POPEr 210      36.161  55.099  27.086  1.00  0.00           C
ATOM   8083  C27 POPEr 210      37.521  55.259  27.816  1.00  0.00           C
ATOM   8086  C28 POPEr 210      38.491  56.229  27.106  1.00  0.00           C
ATOM   8089  C29 POPEr 210      37.971  57.639  27.036  1.00  0.00           C
ATOM   8091 0C21 POPEr 210      38.711  58.759  27.176  1.00  0.00           C
ATOM   8093 1C21 POPEr 210      40.201  58.810  27.356  1.00  0.00           C
ATOM   8096 2C21 POPEr 210      40.731  58.670  28.796  1.00  0.00           C
ATOM   8099 3C21 POPEr 210      40.231  59.780  29.736  1.00  0.00           C
ATOM   8102 4C21 POPEr 210      41.171  60.089  30.906  1.00  0.00           C
ATOM   8105 5C21 POPEr 210      40.581  61.069  31.926  1.00  0.00           C
ATOM   8108 6C21 POPEr 210      40.351  62.500  31.406  1.00  0.00           C
ATOM   8111 7C21 POPEr 210      39.651  63.389  32.446  1.00  0.00           C
ATOM   8114 8C21 POPEr 210      39.291  64.789  31.916  1.00  0.00           C
ATOM   8118  C33 POPEr 210      37.051  49.669  25.366  1.00  0.00           C
ATOM   8121  C34 POPEr 210      38.241  50.450  25.946  1.00  0.00           C
ATOM   8124  C35 POPEr 210      38.681  49.860  27.296  1.00  0.00           C
ATOM   8127  C36 POPEr 210      39.291  50.889  28.256  1.00  0.00           C
ATOM   8130  C37 POPEr 210      39.730  50.240  29.576  1.00  0.00           C
ATOM   8133  C38 POPEr 210      40.041  51.259  30.676  1.00  0.00           C
ATOM   8136  C39 POPEr 210      40.421  50.569  31.996  1.00  0.00           C
ATOM   8139 0C31 POPEr 210      40.831  51.560  33.086  1.00  0.00           C
ATOM   8142 1C31 POPEr 210      41.441  50.849  34.306  1.00  0.00           C
ATOM   8145 2C31 POPEr 210      41.941  51.819  35.376  1.00  0.00           C
ATOM   8148 3C31 POPEr 210      42.561  51.110  36.606  1.00  0.00           C
ATOM   8151 4C31 POPEr 210      41.530  50.329  37.436  1.00  0.00           C
ATOM   8154 5C31 POPEr 210      42.141  49.710  38.696  1.00  0.00           C
ATOM   8157 6C31 POPEr 210      41.111  48.959  39.546  1.00  0.00           C
ATOM   8161  NH3 POPEs 211      11.351  72.759  59.276  1.00  0.00           N
ATOM   8165  C12 POPEs 211      11.471  74.250  59.496  1.00  0.00           C
ATOM   8168  C11 POPEs 211      10.381  75.029  58.756  1.00  0.00           C
ATOM   8171  P   POPEs 211      10.991  77.529  59.306  1.00  0.00           P
ATOM   8172  O13 POPEs 211       9.661  78.130  59.616  1.00  0.00           O
ATOM   8173  O14 POPEs 211      11.861  77.119  60.426  1.00  0.00           O
ATOM   8174  O11 POPEs 211      11.771  78.539  58.376  1.00  0.00           O
ATOM   8175  O12 POPEs 211      10.861  76.299  58.326  1.00  0.00           O
ATOM   8176  C1  POPEs 211      11.391  79.910  58.356  1.00  0.00           C
ATOM   8179  C2  POPEs 211      12.021  80.649  57.156  1.00  0.00           C
ATOM   8181  O21 POPEs 211      11.421  80.140  55.956  1.00  0.00           O
ATOM   8182  C21 POPEs 211      11.291  81.020  54.986  1.00  0.00           C
ATOM   8183  O22 POPEs 211      11.791  82.130  54.936  1.00  0.00           O
ATOM   8184  C22 POPEs 211      10.331  80.399  53.946  1.00  0.00           C
ATOM   8187  C3  POPEs 211      13.551  80.420  57.136  1.00  0.00           C
ATOM   8190  O31 POPEs 211      14.261  81.590  56.686  1.00  0.00           O
ATOM   8191  C31 POPEs 211      15.101  81.579  55.656  1.00  0.00           C
ATOM   8192  O32 POPEs 211      16.021  82.390  55.546  1.00  0.00           O
ATOM   8193  C32 POPEs 211      14.871  80.450  54.626  1.00  0.00           C
ATOM   8196  C23 POPEs 211      10.851  80.429  52.496  1.00  0.00           C
ATOM   8199  C24 POPEs 211      10.651  81.788  51.826  1.00  0.00           C
ATOM   8202  C25 POPEs 211      10.801  81.740  50.296  1.00  0.00           C
ATOM   8205  C26 POPEs 211      12.251  81.928  49.846  1.00  0.00           C
ATOM   8208  C27 POPEs 211      12.471  81.590  48.366  1.00  0.00           C
ATOM   8211  C28 POPEs 211      13.471  82.538  47.686  1.00  0.00           C
ATOM   8214  C29 POPEs 211      13.901  81.959  46.366  1.00  0.00           C
ATOM   8216 0C21 POPEs 211      13.321  82.180  45.176  1.00  0.00           C
ATOM   8218 1C21 POPEs 211      12.141  83.079  44.896  1.00  0.00           C
ATOM   8221 2C21 POPEs 211      12.101  83.380  43.386  1.00  0.00           C
ATOM   8224 3C21 POPEs 211      10.831  84.069  42.906  1.00  0.00           C
ATOM   8227 4C21 POPEs 211      10.841  84.219  41.376  1.00  0.00           C
ATOM   8230 5C21 POPEs 211       9.541  84.770  40.796  1.00  0.00           C
ATOM   8233 6C21 POPEs 211       9.731  85.380  39.406  1.00  0.00           C
ATOM   8236 7C21 POPEs 211       8.411  85.849  38.786  1.00  0.00           C
ATOM   8239 8C21 POPEs 211       8.591  86.710  37.526  1.00  0.00           C
ATOM   8243  C33 POPEs 211      15.531  80.730  53.246  1.00  0.00           C
ATOM   8246  C34 POPEs 211      14.931  79.920  52.076  1.00  0.00           C
ATOM   8249  C35 POPEs 211      15.741  78.700  51.606  1.00  0.00           C
ATOM   8252  C36 POPEs 211      17.051  79.070  50.866  1.00  0.00           C
ATOM   8255  C37 POPEs 211      17.561  77.950  49.936  1.00  0.00           C
ATOM   8258  C38 POPEs 211      16.891  77.880  48.546  1.00  0.00           C
ATOM   8261  C39 POPEs 211      17.231  79.099  47.666  1.00  0.00           C
ATOM   8264 0C31 POPEs 211      16.781  79.020  46.196  1.00  0.00           C
ATOM   8267 1C31 POPEs 211      17.281  80.259  45.426  1.00  0.00           C
ATOM   8270 2C31 POPEs 211      16.971  80.229  43.916  1.00  0.00           C
ATOM   8273 3C31 POPEs 211      17.411  81.530  43.216  1.00  0.00           C
ATOM   8276 4C31 POPEs 211      16.381  82.670  43.356  1.00  0.00           C
ATOM   8279 5C31 POPEs 211      16.921  84.049  42.966  1.00  0.00           C
ATOM   8282 6C31 POPEs 211      15.821  85.100  42.836  1.00  0.00           C
ATOM   8286  NH3 POPEt 212     109.830  40.500  14.716  1.00  0.00           N
ATOM   8290  C12 POPEt 212     108.691  41.459  14.516  1.00  0.00           C
ATOM   8293  C11 POPEt 212     108.430  42.299  15.776  1.00  0.00           C
ATOM   8296  P   POPEt 212     107.740  44.790  15.486  1.00  0.00           P
ATOM   8297  O13 POPEt 212     108.971  44.930  14.676  1.00  0.00           O
ATOM   8298  O14 POPEt 212     106.560  45.590  15.076  1.00  0.00           O
ATOM   8299  O11 POPEt 212     108.101  45.110  16.986  1.00  0.00           O
ATOM   8300  O12 POPEt 212     107.371  43.239  15.526  1.00  0.00           O
ATOM   8301  C1  POPEt 212     107.341  44.510  18.046  1.00  0.00           C
ATOM   8304  C2  POPEt 212     107.581  45.219  19.396  1.00  0.00           C
ATOM   8306  O21 POPEt 212     106.479  44.869  20.246  1.00  0.00           O
ATOM   8307  C21 POPEt 212     106.670  45.060  21.536  1.00  0.00           C
ATOM   8308  O22 POPEt 212     107.729  45.279  22.086  1.00  0.00           O
ATOM   8309  C22 POPEt 212     105.321  44.969  22.256  1.00  0.00           C
ATOM   8312  C3  POPEt 212     107.661  46.770  19.216  1.00  0.00           C
ATOM   8315  O31 POPEt 212     108.211  47.410  20.376  1.00  0.00           O
ATOM   8316  C31 POPEt 212     107.441  48.209  21.086  1.00  0.00           C
ATOM   8317  O32 POPEt 212     106.271  48.479  20.846  1.00  0.00           O
ATOM   8318  C32 POPEt 212     108.241  48.709  22.296  1.00  0.00           C
ATOM   8321  C23 POPEt 212     105.451  44.660  23.756  1.00  0.00           C
ATOM   8324  C24 POPEt 212     104.071  44.459  24.386  1.00  0.00           C
ATOM   8327  C25 POPEt 212     104.041  44.720  25.896  1.00  0.00           C
ATOM   8330  C26 POPEt 212     104.641  43.569  26.706  1.00  0.00           C
ATOM   8333  C27 POPEt 212     104.680  43.899  28.206  1.00  0.00           C
ATOM   8336  C28 POPEt 212     105.280  42.779  29.076  1.00  0.00           C
ATOM   8339  C29 POPEt 212     104.321  41.639  29.296  1.00  0.00           C
ATOM   8341 0C21 POPEt 212     103.990  41.090  30.486  1.00  0.00           C
ATOM   8343 1C21 POPEt 212     104.550  41.469  31.826  1.00  0.00           C
ATOM   8346 2C21 POPEt 212     104.930  40.259  32.706  1.00  0.00           C
ATOM   8349 3C21 POPEt 212     105.861  39.239  32.026  1.00  0.00           C
ATOM   8352 4C21 POPEt 212     106.500  38.250  33.006  1.00  0.00           C
ATOM   8355 5C21 POPEt 212     105.510  37.590  33.996  1.00  0.00           C
ATOM   8358 6C21 POPEt 212     104.431  36.739  33.316  1.00  0.00           C
ATOM   8361 7C21 POPEt 212     103.270  36.399  34.256  1.00  0.00           C
ATOM   8364 8C21 POPEt 212     102.150  35.599  33.576  1.00  0.00           C
ATOM   8368  C33 POPEt 212     107.511  48.569  23.646  1.00  0.00           C
ATOM   8371  C34 POPEt 212     108.510  48.479  24.806  1.00  0.00           C
ATOM   8374  C35 POPEt 212     107.980  48.939  26.176  1.00  0.00           C
ATOM   8377  C36 POPEt 212     107.090  47.939  26.926  1.00  0.00           C
ATOM   8380  C37 POPEt 212     107.040  48.319  28.416  1.00  0.00           C
ATOM   8383  C38 POPEt 212     106.161  47.439  29.316  1.00  0.00           C
ATOM   8386  C39 POPEt 212     104.661  47.569  29.006  1.00  0.00           C
ATOM   8389 0C31 POPEt 212     103.790  46.959  30.106  1.00  0.00           C
ATOM   8392 1C31 POPEt 212     102.290  47.059  29.786  1.00  0.00           C
ATOM   8395 2C31 POPEt 212     101.390  46.349  30.816  1.00  0.00           C
ATOM   8398 3C31 POPEt 212     101.511  44.819  30.746  1.00  0.00           C
ATOM   8401 4C31 POPEt 212     100.550  44.090  31.686  1.00  0.00           C
ATOM   8404 5C31 POPEt 212     100.531  42.579  31.396  1.00  0.00           C
ATOM   8407 6C31 POPEt 212      99.720  41.750  32.396  1.00  0.00           C
ATOM   8411  NH3 POPEu 213      63.031  54.459  15.986  1.00  0.00           N
ATOM   8415  C12 POPEu 213      63.361  53.069  16.476  1.00  0.00           C
ATOM   8418  C11 POPEu 213      64.100  52.249  15.416  1.00  0.00           C
ATOM   8421  P   POPEu 213      63.141  49.769  15.526  1.00  0.00           P
ATOM   8422  O13 POPEu 213      61.781  50.279  15.786  1.00  0.00           O
ATOM   8423  O14 POPEu 213      63.370  49.189  14.196  1.00  0.00           O
ATOM   8424  O11 POPEu 213      63.461  48.660  16.596  1.00  0.00           O
ATOM   8425  O12 POPEu 213      64.230  50.879  15.816  1.00  0.00           O
ATOM   8426  C1  POPEu 213      64.660  48.639  17.376  1.00  0.00           C
ATOM   8429  C2  POPEu 213      64.550  47.500  18.426  1.00  0.00           C
ATOM   8431  O21 POPEu 213      65.451  47.689  19.556  1.00  0.00           O
ATOM   8432  C21 POPEu 213      64.910  47.160  20.666  1.00  0.00           C
ATOM   8433  O22 POPEu 213      63.750  46.809  20.766  1.00  0.00           O
ATOM   8434  C22 POPEu 213      65.951  46.929  21.766  1.00  0.00           C
ATOM   8437  C3  POPEu 213      64.721  46.069  17.806  1.00  0.00           C
ATOM   8440  O31 POPEu 213      64.550  45.019  18.786  1.00  0.00           O
ATOM   8441  C31 POPEu 213      63.410  44.319  18.736  1.00  0.00           C
ATOM   8442  O32 POPEu 213      62.661  44.279  17.776  1.00  0.00           O
ATOM   8443  C32 POPEu 213      63.131  43.689  20.116  1.00  0.00           C
ATOM   8446  C23 POPEu 213      65.441  45.849  22.746  1.00  0.00           C
ATOM   8449  C24 POPEu 213      66.321  45.630  23.976  1.00  0.00           C
ATOM   8452  C25 POPEu 213      65.711  44.529  24.866  1.00  0.00           C
ATOM   8455  C26 POPEu 213      66.510  44.219  26.136  1.00  0.00           C
ATOM   8458  C27 POPEu 213      65.781  43.200  27.016  1.00  0.00           C
ATOM   8461  C28 POPEu 213      66.421  42.959  28.396  1.00  0.00           C
ATOM   8464  C29 POPEu 213      67.681  42.129  28.346  1.00  0.00           C
ATOM   8466 0C21 POPEu 213      67.730  40.799  28.566  1.00  0.00           C
ATOM   8468 1C21 POPEu 213      66.531  39.949  28.876  1.00  0.00           C
ATOM   8471 2C21 POPEu 213      66.831  38.489  29.256  1.00  0.00           C
ATOM   8474 3C21 POPEu 213      67.370  37.649  28.086  1.00  0.00           C
ATOM   8477 4C21 POPEu 213      67.261  36.139  28.346  1.00  0.00           C
ATOM   8480 5C21 POPEu 213      68.240  35.609  29.396  1.00  0.00           C
ATOM   8483 6C21 POPEu 213      67.881  34.189  29.856  1.00  0.00           C
ATOM   8486 7C21 POPEu 213      68.741  33.689  31.026  1.00  0.00           C
ATOM   8489 8C21 POPEu 213      68.221  32.379  31.626  1.00  0.00           C
ATOM   8493  C33 POPEu 213      63.651  42.249  20.336  1.00  0.00           C
ATOM   8496  C34 POPEu 213      63.791  41.919  21.836  1.00  0.00           C
ATOM   8499  C35 POPEu 213      63.881  40.410  22.126  1.00  0.00           C
ATOM   8502  C36 POPEu 213      64.080  40.110  23.626  1.00  0.00           C
ATOM   8505  C37 POPEu 213      63.721  38.669  24.026  1.00  0.00           C
ATOM   8508  C38 POPEu 213      63.661  38.499  25.556  1.00  0.00           C
ATOM   8511  C39 POPEu 213      63.340  37.079  26.036  1.00  0.00           C
ATOM   8514 0C31 POPEu 213      62.831  37.079  27.486  1.00  0.00           C
ATOM   8517 1C31 POPEu 213      62.871  35.699  28.156  1.00  0.00           C
ATOM   8520 2C31 POPEu 213      62.120  35.699  29.506  1.00  0.00           C
ATOM   8523 3C31 POPEu 213      62.840  34.899  30.606  1.00  0.00           C
ATOM   8526 4C31 POPEu 213      63.981  35.689  31.276  1.00  0.00           C
ATOM   8529 5C31 POPEu 213      64.751  34.849  32.296  1.00  0.00           C
ATOM   8532 6C31 POPEu 213      65.881  35.619  32.986  1.00  0.00           C
ATOM   8536  NH3 POPEv 214      86.250 104.499  58.976  1.00  0.00           N
ATOM   8540  C12 POPEv 214      87.120 105.709  59.016  1.00  0.00           C
ATOM   8543  C11 POPEv 214      86.290 106.980  59.206  1.00  0.00           C
ATOM   8546  P   POPEv 214      86.851 109.559  59.096  1.00  0.00           P
ATOM   8547  O13 POPEv 214      86.021 110.038  60.216  1.00  0.00           O
ATOM   8548  O14 POPEv 214      88.090 110.329  58.816  1.00  0.00           O
ATOM   8549  O11 POPEv 214      85.940 109.529  57.816  1.00  0.00           O
ATOM   8550  O12 POPEv 214      87.201 108.060  59.346  1.00  0.00           O
ATOM   8551  C1  POPEv 214      86.460 109.109  56.556  1.00  0.00           C
ATOM   8554  C2  POPEv 214      85.560 109.720  55.466  1.00  0.00           C
ATOM   8556  O21 POPEv 214      85.991 109.310  54.156  1.00  0.00           O
ATOM   8557  C21 POPEv 214      85.751 108.029  53.926  1.00  0.00           C
ATOM   8558  O22 POPEv 214      86.471 107.090  54.246  1.00  0.00           O
ATOM   8559  C22 POPEv 214      84.400 107.889  53.226  1.00  0.00           C
ATOM   8562  C3  POPEv 214      85.571 111.269  55.596  1.00  0.00           C
ATOM   8565  O31 POPEv 214      85.140 111.919  54.386  1.00  0.00           O
ATOM   8566  C31 POPEv 214      83.850 111.950  54.146  1.00  0.00           C
ATOM   8567  O32 POPEv 214      82.951 111.639  54.906  1.00  0.00           O
ATOM   8568  C32 POPEv 214      83.691 112.460  52.716  1.00  0.00           C
ATOM   8571  C23 POPEv 214      84.561 107.460  51.756  1.00  0.00           C
ATOM   8574  C24 POPEv 214      83.221 107.150  51.066  1.00  0.00           C
ATOM   8577  C25 POPEv 214      82.371 106.110  51.796  1.00  0.00           C
ATOM   8580  C26 POPEv 214      81.390 105.420  50.856  1.00  0.00           C
ATOM   8583  C27 POPEv 214      80.471 104.399  51.536  1.00  0.00           C
ATOM   8586  C28 POPEv 214      80.150 103.169  50.666  1.00  0.00           C
ATOM   8589  C29 POPEv 214      79.730 103.510  49.256  1.00  0.00           C
ATOM   8591 0C21 POPEv 214      78.940 102.789  48.456  1.00  0.00           C
ATOM   8593 1C21 POPEv 214      78.290 101.479  48.796  1.00  0.00           C
ATOM   8596 2C21 POPEv 214      77.480 100.880  47.626  1.00  0.00           C
ATOM   8599 3C21 POPEv 214      76.291 101.749  47.206  1.00  0.00           C
ATOM   8602 4C21 POPEv 214      75.491 101.160  46.036  1.00  0.00           C
ATOM   8605 5C21 POPEv 214      74.260 101.999  45.716  1.00  0.00           C
ATOM   8608 6C21 POPEv 214      73.430 101.469  44.546  1.00  0.00           C
ATOM   8611 7C21 POPEv 214      72.131 102.260  44.346  1.00  0.00           C
ATOM   8614 8C21 POPEv 214      71.260 101.730  43.196  1.00  0.00           C
ATOM   8618  C33 POPEv 214      82.350 112.080  52.076  1.00  0.00           C
ATOM   8621  C34 POPEv 214      82.449 112.120  50.546  1.00  0.00           C
ATOM   8624  C35 POPEv 214      82.850 110.779  49.936  1.00  0.00           C
ATOM   8627  C36 POPEv 214      83.181 110.919  48.446  1.00  0.00           C
ATOM   8630  C37 POPEv 214      83.141 109.580  47.716  1.00  0.00           C
ATOM   8633  C38 POPEv 214      83.600 109.699  46.266  1.00  0.00           C
ATOM   8636  C39 POPEv 214      83.130 108.520  45.406  1.00  0.00           C
ATOM   8639 0C31 POPEv 214      83.781 108.510  44.016  1.00  0.00           C
ATOM   8642 1C31 POPEv 214      83.010 107.619  43.036  1.00  0.00           C
ATOM   8645 2C31 POPEv 214      83.771 107.379  41.726  1.00  0.00           C
ATOM   8648 3C31 POPEv 214      82.861 106.940  40.566  1.00  0.00           C
ATOM   8651 4C31 POPEv 214      82.241 105.550  40.726  1.00  0.00           C
ATOM   8654 5C31 POPEv 214      81.191 105.270  39.646  1.00  0.00           C
ATOM   8657 6C31 POPEv 214      80.471 103.920  39.816  1.00  0.00           C
ATOM   8661  NH3 POPEw 215      89.970  72.280  60.756  1.00  0.00           N
ATOM   8665  C12 POPEw 215      89.731  73.759  60.896  1.00  0.00           C
ATOM   8668  C11 POPEw 215      90.981  74.439  61.476  1.00  0.00           C
ATOM   8671  P   POPEw 215      90.031  76.799  62.056  1.00  0.00           P
ATOM   8672  O13 POPEw 215      90.321  76.669  63.506  1.00  0.00           O
ATOM   8673  O14 POPEw 215      88.661  76.549  61.596  1.00  0.00           O
ATOM   8674  O11 POPEw 215      90.461  78.270  61.596  1.00  0.00           O
ATOM   8675  O12 POPEw 215      90.981  75.850  61.226  1.00  0.00           O
ATOM   8676  C1  POPEw 215      91.590  78.469  60.736  1.00  0.00           C
ATOM   8679  C2  POPEw 215      91.281  78.280  59.216  1.00  0.00           C
ATOM   8681  O21 POPEw 215      92.131  79.219  58.516  1.00  0.00           O
ATOM   8682  C21 POPEw 215      93.211  78.829  57.846  1.00  0.00           C
ATOM   8683  O22 POPEw 215      94.240  79.479  57.756  1.00  0.00           O
ATOM   8684  C22 POPEw 215      93.020  77.520  57.076  1.00  0.00           C
ATOM   8687  C3  POPEw 215      89.801  78.579  58.876  1.00  0.00           C
ATOM   8690  O31 POPEw 215      89.450  78.079  57.566  1.00  0.00           O
ATOM   8691  C31 POPEw 215      88.761  78.910  56.786  1.00  0.00           C
ATOM   8692  O32 POPEw 215      88.580  80.089  56.986  1.00  0.00           O
ATOM   8693  C32 POPEw 215      88.141  78.130  55.626  1.00  0.00           C
ATOM   8696  C23 POPEw 215      94.120  77.399  55.986  1.00  0.00           C
ATOM   8699  C24 POPEw 215      93.920  76.200  55.036  1.00  0.00           C
ATOM   8702  C25 POPEw 215      94.000  76.599  53.556  1.00  0.00           C
ATOM   8705  C26 POPEw 215      92.801  77.439  53.106  1.00  0.00           C
ATOM   8708  C27 POPEw 215      92.850  77.889  51.636  1.00  0.00           C
ATOM   8711  C28 POPEw 215      92.521  76.779  50.626  1.00  0.00           C
ATOM   8714  C29 POPEw 215      92.630  77.310  49.216  1.00  0.00           C
ATOM   8716 0C21 POPEw 215      91.651  77.429  48.296  1.00  0.00           C
ATOM   8718 1C21 POPEw 215      90.210  77.020  48.436  1.00  0.00           C
ATOM   8721 2C21 POPEw 215      89.221  78.169  48.146  1.00  0.00           C
ATOM   8724 3C21 POPEw 215      89.310  78.729  46.716  1.00  0.00           C
ATOM   8727 4C21 POPEw 215      88.081  79.579  46.336  1.00  0.00           C
ATOM   8730 5C21 POPEw 215      88.330  80.439  45.096  1.00  0.00           C
ATOM   8733 6C21 POPEw 215      89.120  81.719  45.416  1.00  0.00           C
ATOM   8736 7C21 POPEw 215      89.580  82.460  44.156  1.00  0.00           C
ATOM   8739 8C21 POPEw 215      90.410  83.710  44.436  1.00  0.00           C
ATOM   8743  C33 POPEw 215      88.531  78.679  54.236  1.00  0.00           C
ATOM   8746  C34 POPEw 215      88.111  77.749  53.086  1.00  0.00           C
ATOM   8749  C35 POPEw 215      89.020  76.529  52.936  1.00  0.00           C
ATOM   8752  C36 POPEw 215      88.430  75.410  52.086  1.00  0.00           C
ATOM   8755  C37 POPEw 215      89.340  74.169  52.016  1.00  0.00           C
ATOM   8758  C38 POPEw 215      88.570  72.889  51.656  1.00  0.00           C
ATOM   8761  C39 POPEw 215      88.130  72.829  50.186  1.00  0.00           C
ATOM   8764 0C31 POPEw 215      89.201  72.170  49.296  1.00  0.00           C
ATOM   8767 1C31 POPEw 215      88.820  72.119  47.816  1.00  0.00           C
ATOM   8770 2C31 POPEw 215      89.970  71.570  46.956  1.00  0.00           C
ATOM   8773 3C31 POPEw 215      90.221  70.060  47.116  1.00  0.00           C
ATOM   8776 4C31 POPEw 215      89.370  69.210  46.156  1.00  0.00           C
ATOM   8779 5C31 POPEw 215      89.690  67.718  46.246  1.00  0.00           C
ATOM   8782 6C31 POPEw 215      89.361  66.969  44.956  1.00  0.00           C
ATOM   8786  NH3 POPEx 216      23.831 107.699  57.456  1.00  0.00           N
ATOM   8790  C12 POPEx 216      24.271 108.788  58.376  1.00  0.00           C
ATOM   8793  C11 POPEx 216      24.491 110.079  57.586  1.00  0.00           C
ATOM   8796  P   POPEx 216      25.451 112.488  57.876  1.00  0.00           P
ATOM   8797  O13 POPEx 216      24.331 113.439  57.986  1.00  0.00           O
ATOM   8798  O14 POPEx 216      26.741 112.859  58.516  1.00  0.00           O
ATOM   8799  O11 POPEx 216      25.691 112.180  56.336  1.00  0.00           O
ATOM   8800  O12 POPEx 216      24.981 111.089  58.466  1.00  0.00           O
ATOM   8801  C1  POPEx 216      25.311 113.130  55.336  1.00  0.00           C
ATOM   8804  C2  POPEx 216      25.021 112.468  53.966  1.00  0.00           C
ATOM   8806  O21 POPEx 216      24.151 113.279  53.146  1.00  0.00           O
ATOM   8807  C21 POPEx 216      24.661 114.399  52.686  1.00  0.00           C
ATOM   8808  O22 POPEx 216      25.801 114.779  52.876  1.00  0.00           O
ATOM   8809  C22 POPEx 216      23.581 115.149  51.916  1.00  0.00           C
ATOM   8812  C3  POPEx 216      24.291 111.129  54.216  1.00  0.00           C
ATOM   8815  O31 POPEx 216      23.691 110.590  53.026  1.00  0.00           O
ATOM   8816  C31 POPEx 216      24.211 109.450  52.606  1.00  0.00           C
ATOM   8817  O32 POPEx 216      25.201 108.909  53.046  1.00  0.00           O
ATOM   8818  C32 POPEx 216      23.301 108.909  51.496  1.00  0.00           C
ATOM   8821  C23 POPEx 216      24.101 116.079  50.796  1.00  0.00           C
ATOM   8824  C24 POPEx 216      22.991 116.399  49.796  1.00  0.00           C
ATOM   8827  C25 POPEx 216      22.631 115.249  48.846  1.00  0.00           C
ATOM   8830  C26 POPEx 216      23.711 114.968  47.796  1.00  0.00           C
ATOM   8833  C27 POPEx 216      23.231 113.990  46.716  1.00  0.00           C
ATOM   8836  C28 POPEx 216      23.991 114.179  45.396  1.00  0.00           C
ATOM   8839  C29 POPEx 216      23.401 113.370  44.276  1.00  0.00           C
ATOM   8841 0C21 POPEx 216      23.561 113.660  42.976  1.00  0.00           C
ATOM   8843 1C21 POPEx 216      24.410 114.799  42.456  1.00  0.00           C
ATOM   8846 2C21 POPEx 216      24.410 114.900  40.926  1.00  0.00           C
ATOM   8849 3C21 POPEx 216      25.141 113.729  40.246  1.00  0.00           C
ATOM   8852 4C21 POPEx 216      24.961 113.680  38.716  1.00  0.00           C
ATOM   8855 5C21 POPEx 216      23.491 113.520  38.266  1.00  0.00           C
ATOM   8858 6C21 POPEx 216      22.751 112.360  38.956  1.00  0.00           C
ATOM   8861 7C21 POPEx 216      21.311 112.189  38.456  1.00  0.00           C
ATOM   8864 8C21 POPEx 216      20.621 110.939  38.996  1.00  0.00           C
ATOM   8868  C33 POPEx 216      23.901 107.699  50.766  1.00  0.00           C
ATOM   8871  C34 POPEx 216      23.031 107.290  49.576  1.00  0.00           C
ATOM   8874  C35 POPEx 216      23.820 106.409  48.596  1.00  0.00           C
ATOM   8877  C36 POPEx 216      22.941 105.880  47.456  1.00  0.00           C
ATOM   8880  C37 POPEx 216      23.761 105.219  46.346  1.00  0.00           C
ATOM   8883  C38 POPEx 216      23.011 104.049  45.716  1.00  0.00           C
ATOM   8886  C39 POPEx 216      23.711 103.500  44.476  1.00  0.00           C
ATOM   8889 0C31 POPEx 216      23.221 102.090  44.116  1.00  0.00           C
ATOM   8892 1C31 POPEx 216      23.931 101.539  42.886  1.00  0.00           C
ATOM   8895 2C31 POPEx 216      23.491 100.119  42.526  1.00  0.00           C
ATOM   8898 3C31 POPEx 216      24.410  99.499  41.466  1.00  0.00           C
ATOM   8901 4C31 POPEx 216      23.891  98.169  40.916  1.00  0.00           C
ATOM   8904 5C31 POPEx 216      24.881  97.519  39.936  1.00  0.00           C
ATOM   8907 6C31 POPEx 216      24.351  96.238  39.296  1.00  0.00           C
ATOM   8911  NH3 POPEy 217     121.691  82.419  59.256  1.00  0.00           N
ATOM   8915  C12 POPEy 217     120.721  81.719  60.166  1.00  0.00           C
ATOM   8918  C11 POPEy 217     120.891  80.189  60.056  1.00  0.00           C
ATOM   8921  P   POPEy 217     123.430  79.428  60.376  1.00  0.00           P
ATOM   8922  O13 POPEy 217     124.260  80.389  61.116  1.00  0.00           O
ATOM   8923  O14 POPEy 217     123.761  77.989  60.516  1.00  0.00           O
ATOM   8924  O11 POPEy 217     123.391  79.869  58.836  1.00  0.00           O
ATOM   8925  O12 POPEy 217     121.950  79.689  60.866  1.00  0.00           O
ATOM   8926  C1  POPEy 217     123.370  78.869  57.816  1.00  0.00           C
ATOM   8929  C2  POPEy 217     123.351  79.509  56.406  1.00  0.00           C
ATOM   8931  O21 POPEy 217     122.301  78.869  55.656  1.00  0.00           O
ATOM   8932  C21 POPEy 217     121.600  79.660  54.846  1.00  0.00           C
ATOM   8933  O22 POPEy 217     121.800  80.830  54.636  1.00  0.00           O
ATOM   8934  C22 POPEy 217     120.431  78.859  54.276  1.00  0.00           C
ATOM   8937  C3  POPEy 217     124.741  79.350  55.696  1.00  0.00           C
ATOM   8940  O31 POPEy 217     124.850  80.108  54.476  1.00  0.00           O
ATOM   8941  C31 POPEy 217     124.580  79.450  53.336  1.00  0.00           C
ATOM   8942  O32 POPEy 217     124.181  78.299  53.266  1.00  0.00           O
ATOM   8943  C32 POPEy 217     124.830  80.369  52.146  1.00  0.00           C
ATOM   8946  C23 POPEy 217     120.380  78.880  52.726  1.00  0.00           C
ATOM   8949  C24 POPEy 217     119.201  78.049  52.206  1.00  0.00           C
ATOM   8952  C25 POPEy 217     119.020  78.090  50.686  1.00  0.00           C
ATOM   8955  C26 POPEy 217     118.050  77.009  50.186  1.00  0.00           C
ATOM   8958  C27 POPEy 217     118.501  76.410  48.846  1.00  0.00           C
ATOM   8961  C28 POPEy 217     117.589  75.249  48.386  1.00  0.00           C
ATOM   8964  C29 POPEy 217     118.090  74.689  47.086  1.00  0.00           C
ATOM   8966 0C21 POPEy 217     117.551  74.939  45.876  1.00  0.00           C
ATOM   8968 1C21 POPEy 217     116.360  75.840  45.646  1.00  0.00           C
ATOM   8971 2C21 POPEy 217     116.261  76.349  44.196  1.00  0.00           C
ATOM   8974 3C21 POPEy 217     115.861  75.249  43.206  1.00  0.00           C
ATOM   8977 4C21 POPEy 217     115.490  75.789  41.826  1.00  0.00           C
ATOM   8980 5C21 POPEy 217     115.070  74.679  40.856  1.00  0.00           C
ATOM   8983 6C21 POPEy 217     114.941  75.180  39.426  1.00  0.00           C
ATOM   8986 7C21 POPEy 217     115.221  74.109  38.366  1.00  0.00           C
ATOM   8989 8C21 POPEy 217     115.480  74.740  36.996  1.00  0.00           C
ATOM   8993  C33 POPEy 217     124.680  79.729  50.746  1.00  0.00           C
ATOM   8996  C34 POPEy 217     125.070  80.760  49.666  1.00  0.00           C
ATOM   8999  C35 POPEy 217     124.970  80.248  48.216  1.00  0.00           C
ATOM   9002  C36 POPEy 217     125.370  81.350  47.226  1.00  0.00           C
ATOM   9005  C37 POPEy 217     125.240  80.910  45.756  1.00  0.00           C
ATOM   9008  C38 POPEy 217     125.431  82.059  44.766  1.00  0.00           C
ATOM   9011  C39 POPEy 217     126.870  82.559  44.606  1.00  0.00           C
ATOM   9014 0C31 POPEy 217     126.971  83.610  43.496  1.00  0.00           C
ATOM   9017 1C31 POPEy 217     128.381  84.200  43.326  1.00  0.00           C
ATOM   9020 2C31 POPEy 217     128.521  85.170  42.136  1.00  0.00           C
ATOM   9023 3C31 POPEy 217     128.221  84.529  40.776  1.00  0.00           C
ATOM   9026 4C31 POPEy 217     128.381  85.490  39.596  1.00  0.00           C
ATOM   9029 5C31 POPEy 217     127.980  84.860  38.256  1.00  0.00           C
ATOM   9032 6C31 POPEy 217     128.150  85.789  37.056  1.00  0.00           C
ATOM   9036  NH3 POPEz 218      99.871  58.860  59.826  1.00  0.00           N
ATOM   9040  C12 POPEz 218      99.501  58.689  61.276  1.00  0.00           C
ATOM   9043  C11 POPEz 218      98.001  58.950  61.486  1.00  0.00           C
ATOM   9046  P   POPEz 218      96.199  60.709  60.856  1.00  0.00           P
ATOM   9047  O13 POPEz 218      95.650  60.029  59.656  1.00  0.00           O
ATOM   9048  O14 POPEz 218      95.490  60.500  62.136  1.00  0.00           O
ATOM   9049  O11 POPEz 218      96.310  62.259  60.556  1.00  0.00           O
ATOM   9050  O12 POPEz 218      97.700  60.279  61.056  1.00  0.00           O
ATOM   9051  C1  POPEz 218      95.919  62.859  59.316  1.00  0.00           C
ATOM   9054  C2  POPEz 218      97.131  63.610  58.676  1.00  0.00           C
ATOM   9056  O21 POPEz 218      96.770  64.279  57.456  1.00  0.00           O
ATOM   9057  C21 POPEz 218      96.290  65.509  57.586  1.00  0.00           C
ATOM   9058  O22 POPEz 218      95.800  65.969  58.616  1.00  0.00           O
ATOM   9059  C22 POPEz 218      96.611  66.290  56.296  1.00  0.00           C
ATOM   9062  C3  POPEz 218      98.290  62.599  58.406  1.00  0.00           C
ATOM   9065  O31 POPEz 218      98.631  62.449  57.016  1.00  0.00           O
ATOM   9066  C31 POPEz 218      99.520  63.309  56.556  1.00  0.00           C
ATOM   9067  O32 POPEz 218     100.060  64.189  57.206  1.00  0.00           O
ATOM   9068  C32 POPEz 218      99.711  63.049  55.056  1.00  0.00           C
ATOM   9071  C23 POPEz 218      95.350  66.809  55.556  1.00  0.00           C
ATOM   9074  C24 POPEz 218      95.541  66.990  54.036  1.00  0.00           C
ATOM   9077  C25 POPEz 218      96.150  68.319  53.596  1.00  0.00           C
ATOM   9080  C26 POPEz 218      96.281  68.389  52.056  1.00  0.00           C
ATOM   9083  C27 POPEz 218      96.980  69.670  51.556  1.00  0.00           C
ATOM   9086  C28 POPEz 218      97.371  69.590  50.056  1.00  0.00           C
ATOM   9089  C29 POPEz 218      98.661  70.310  49.756  1.00  0.00           C
ATOM   9091 0C21 POPEz 218      99.130  70.660  48.546  1.00  0.00           C
ATOM   9093 1C21 POPEz 218      98.440  70.429  47.226  1.00  0.00           C
ATOM   9096 2C21 POPEz 218      98.591  71.639  46.286  1.00  0.00           C
ATOM   9099 3C21 POPEz 218      97.729  71.529  45.016  1.00  0.00           C
ATOM   9102 4C21 POPEz 218      97.729  72.799  44.146  1.00  0.00           C
ATOM   9105 5C21 POPEz 218      99.120  73.160  43.596  1.00  0.00           C
ATOM   9108 6C21 POPEz 218      99.060  74.299  42.566  1.00  0.00           C
ATOM   9111 7C21 POPEz 218     100.441  74.710  42.046  1.00  0.00           C
ATOM   9114 8C21 POPEz 218     100.380  75.630  40.816  1.00  0.00           C
ATOM   9118  C33 POPEz 218      98.351  62.950  54.336  1.00  0.00           C
ATOM   9121  C34 POPEz 218      98.461  62.689  52.826  1.00  0.00           C
ATOM   9124  C35 POPEz 218      97.080  62.750  52.166  1.00  0.00           C
ATOM   9127  C36 POPEz 218      97.120  62.740  50.636  1.00  0.00           C
ATOM   9130  C37 POPEz 218      95.840  63.349  50.046  1.00  0.00           C
ATOM   9133  C38 POPEz 218      96.010  63.680  48.566  1.00  0.00           C
ATOM   9136  C39 POPEz 218      94.801  64.399  47.956  1.00  0.00           C
ATOM   9139 0C31 POPEz 218      94.631  65.840  48.466  1.00  0.00           C
ATOM   9142 1C31 POPEz 218      94.440  66.840  47.316  1.00  0.00           C
ATOM   9145 2C31 POPEz 218      94.151  68.270  47.786  1.00  0.00           C
ATOM   9148 3C31 POPEz 218      94.331  69.329  46.696  1.00  0.00           C
ATOM   9151 4C31 POPEz 218      93.650  68.979  45.356  1.00  0.00           C
ATOM   9154 5C31 POPEz 218      93.351  70.218  44.506  1.00  0.00           C
ATOM   9157 6C31 POPEz 218      92.780  69.910  43.116  1.00  0.00           C
ATOM   9161  NH3 POPE0 219     114.590  88.839  13.576  1.00  0.00           N
ATOM   9165  C12 POPE0 219     114.071  88.979  14.976  1.00  0.00           C
ATOM   9168  C11 POPE0 219     113.540  87.600  15.376  1.00  0.00           C
ATOM   9171  P   POPE0 219     111.161  87.339  14.306  1.00  0.00           P
ATOM   9172  O13 POPE0 219     110.961  88.718  13.826  1.00  0.00           O
ATOM   9173  O14 POPE0 219     110.480  86.299  13.516  1.00  0.00           O
ATOM   9174  O11 POPE0 219     110.711  87.260  15.816  1.00  0.00           O
ATOM   9175  O12 POPE0 219     112.700  87.049  14.356  1.00  0.00           O
ATOM   9176  C1  POPE0 219     109.550  86.549  16.276  1.00  0.00           C
ATOM   9179  C2  POPE0 219     109.801  85.740  17.596  1.00  0.00           C
ATOM   9181  O21 POPE0 219     108.810  86.160  18.556  1.00  0.00           O
ATOM   9182  C21 POPE0 219     108.351  85.249  19.396  1.00  0.00           C
ATOM   9183  O22 POPE0 219     108.710  84.079  19.466  1.00  0.00           O
ATOM   9184  C22 POPE0 219     107.290  85.900  20.276  1.00  0.00           C
ATOM   9187  C3  POPE0 219     111.240  85.939  18.166  1.00  0.00           C
ATOM   9190  O31 POPE0 219     111.339  85.520  19.536  1.00  0.00           O
ATOM   9191  C31 POPE0 219     112.430  84.890  19.946  1.00  0.00           C
ATOM   9192  O32 POPE0 219     113.340  84.490  19.256  1.00  0.00           O
ATOM   9193  C32 POPE0 219     112.360  84.809  21.486  1.00  0.00           C
ATOM   9196  C23 POPE0 219     107.801  86.229  21.696  1.00  0.00           C
ATOM   9199  C24 POPE0 219     106.721  86.919  22.556  1.00  0.00           C
ATOM   9202  C25 POPE0 219     107.241  87.339  23.946  1.00  0.00           C
ATOM   9205  C26 POPE0 219     106.110  87.719  24.926  1.00  0.00           C
ATOM   9208  C27 POPE0 219     105.590  86.530  25.746  1.00  0.00           C
ATOM   9211  C28 POPE0 219     104.590  86.919  26.856  1.00  0.00           C
ATOM   9214  C29 POPE0 219     104.310  85.740  27.756  1.00  0.00           C
ATOM   9216 0C21 POPE0 219     103.850  85.760  29.026  1.00  0.00           C
ATOM   9218 1C21 POPE0 219     103.501  86.990  29.836  1.00  0.00           C
ATOM   9221 2C21 POPE0 219     103.801  86.870  31.346  1.00  0.00           C
ATOM   9224 3C21 POPE0 219     102.570  86.619  32.236  1.00  0.00           C
ATOM   9227 4C21 POPE0 219     102.001  85.199  32.196  1.00  0.00           C
ATOM   9230 5C21 POPE0 219     100.790  85.038  33.136  1.00  0.00           C
ATOM   9233 6C21 POPE0 219     100.250  83.598  33.226  1.00  0.00           C
ATOM   9236 7C21 POPE0 219      99.201  83.430  34.326  1.00  0.00           C
ATOM   9239 8C21 POPE0 219      98.731  81.980  34.526  1.00  0.00           C
ATOM   9243  C33 POPE0 219     113.740  84.988  22.156  1.00  0.00           C
ATOM   9246  C34 POPE0 219     113.670  85.538  23.586  1.00  0.00           C
ATOM   9249  C35 POPE0 219     113.650  84.480  24.706  1.00  0.00           C
ATOM   9252  C36 POPE0 219     113.559  85.149  26.086  1.00  0.00           C
ATOM   9255  C37 POPE0 219     113.680  84.210  27.296  1.00  0.00           C
ATOM   9258  C38 POPE0 219     113.831  85.030  28.586  1.00  0.00           C
ATOM   9261  C39 POPE0 219     113.911  84.189  29.876  1.00  0.00           C
ATOM   9264 0C31 POPE0 219     114.480  85.000  31.056  1.00  0.00           C
ATOM   9267 1C31 POPE0 219     113.481  85.289  32.186  1.00  0.00           C
ATOM   9270 2C31 POPE0 219     114.181  85.979  33.366  1.00  0.00           C
ATOM   9273 3C31 POPE0 219     113.311  86.210  34.616  1.00  0.00           C
ATOM   9276 4C31 POPE0 219     114.141  86.850  35.746  1.00  0.00           C
ATOM   9279 5C31 POPE0 219     113.330  87.199  37.006  1.00  0.00           C
ATOM   9282 6C31 POPE0 219     114.141  87.990  38.036  1.00  0.00           C
ATOM   9286  NH3 POPE1 220      86.921  91.889  20.786  1.00  0.00           N
ATOM   9290  C12 POPE1 220      86.131  92.160  19.536  1.00  0.00           C
ATOM   9293  C11 POPE1 220      84.680  91.639  19.606  1.00  0.00           C
ATOM   9296  P   POPE1 220      84.561  89.650  21.336  1.00  0.00           P
ATOM   9297  O13 POPE1 220      83.621  88.510  21.466  1.00  0.00           O
ATOM   9298  O14 POPE1 220      85.981  89.419  21.686  1.00  0.00           O
ATOM   9299  O11 POPE1 220      84.071  90.870  22.216  1.00  0.00           O
ATOM   9300  O12 POPE1 220      84.611  90.240  19.886  1.00  0.00           O
ATOM   9301  C1  POPE1 220      82.691  90.989  22.566  1.00  0.00           C
ATOM   9304  C2  POPE1 220      82.470  92.229  23.466  1.00  0.00           C
ATOM   9306  O21 POPE1 220      81.070  92.279  23.746  1.00  0.00           O
ATOM   9307  C21 POPE1 220      80.690  93.100  24.716  1.00  0.00           C
ATOM   9308  O22 POPE1 220      81.411  93.809  25.386  1.00  0.00           O
ATOM   9309  C22 POPE1 220      79.171  92.999  24.816  1.00  0.00           C
ATOM   9312  C3  POPE1 220      83.010  93.549  22.846  1.00  0.00           C
ATOM   9315  O31 POPE1 220      83.871  94.230  23.786  1.00  0.00           O
ATOM   9316  C31 POPE1 220      85.140  93.890  23.746  1.00  0.00           C
ATOM   9317  O32 POPE1 220      85.700  93.289  22.826  1.00  0.00           O
ATOM   9318  C32 POPE1 220      85.851  94.399  25.006  1.00  0.00           C
ATOM   9321  C23 POPE1 220      78.550  93.669  26.056  1.00  0.00           C
ATOM   9324  C24 POPE1 220      78.641  92.840  27.346  1.00  0.00           C
ATOM   9327  C25 POPE1 220      80.021  92.859  28.016  1.00  0.00           C
ATOM   9330  C26 POPE1 220      79.921  93.050  29.526  1.00  0.00           C
ATOM   9333  C27 POPE1 220      79.220  91.910  30.266  1.00  0.00           C
ATOM   9336  C28 POPE1 220      78.870  92.299  31.716  1.00  0.00           C
ATOM   9339  C29 POPE1 220      78.081  91.199  32.386  1.00  0.00           C
ATOM   9341 0C21 POPE1 220      77.421  91.299  33.556  1.00  0.00           C
ATOM   9343 1C21 POPE1 220      77.381  92.509  34.466  1.00  0.00           C
ATOM   9346 2C21 POPE1 220      77.821  92.110  35.886  1.00  0.00           C
ATOM   9349 3C21 POPE1 220      77.791  93.289  36.856  1.00  0.00           C
ATOM   9352 4C21 POPE1 220      78.480  92.990  38.196  1.00  0.00           C
ATOM   9355 5C21 POPE1 220      77.701  92.029  39.106  1.00  0.00           C
ATOM   9358 6C21 POPE1 220      78.461  91.788  40.416  1.00  0.00           C
ATOM   9361 7C21 POPE1 220      77.730  90.910  41.426  1.00  0.00           C
ATOM   9364 8C21 POPE1 220      78.611  90.560  42.626  1.00  0.00           C
ATOM   9368  C33 POPE1 220      87.120  93.579  25.336  1.00  0.00           C
ATOM   9371  C34 POPE1 220      88.031  94.200  26.406  1.00  0.00           C
ATOM   9374  C35 POPE1 220      87.589  94.020  27.876  1.00  0.00           C
ATOM   9377  C36 POPE1 220      86.420  94.919  28.306  1.00  0.00           C
ATOM   9380  C37 POPE1 220      86.250  94.979  29.836  1.00  0.00           C
ATOM   9383  C38 POPE1 220      85.070  95.880  30.216  1.00  0.00           C
ATOM   9386  C39 POPE1 220      84.841  96.020  31.726  1.00  0.00           C
ATOM   9389 0C31 POPE1 220      85.951  96.779  32.446  1.00  0.00           C
ATOM   9392 1C31 POPE1 220      85.490  97.208  33.856  1.00  0.00           C
ATOM   9395 2C31 POPE1 220      86.500  98.130  34.536  1.00  0.00           C
ATOM   9398 3C31 POPE1 220      85.961  98.780  35.816  1.00  0.00           C
ATOM   9401 4C31 POPE1 220      85.451  97.770  36.856  1.00  0.00           C
ATOM   9404 5C31 POPE1 220      85.280  98.389  38.246  1.00  0.00           C
ATOM   9407 6C31 POPE1 220      84.801  97.369  39.286  1.00  0.00           C
ATOM   9411  NH3 POPE2 221      19.481  74.450  58.616  1.00  0.00           N
ATOM   9415  C12 POPE2 221      18.121  74.359  59.256  1.00  0.00           C
ATOM   9418  C11 POPE2 221      17.651  72.910  59.216  1.00  0.00           C
ATOM   9421  P   POPE2 221      15.291  72.059  58.686  1.00  0.00           P
ATOM   9422  O13 POPE2 221      15.801  70.689  58.396  1.00  0.00           O
ATOM   9423  O14 POPE2 221      13.911  72.130  59.196  1.00  0.00           O
ATOM   9424  O11 POPE2 221      15.441  72.950  57.396  1.00  0.00           O
ATOM   9425  O12 POPE2 221      16.291  72.788  59.666  1.00  0.00           O
ATOM   9426  C1  POPE2 221      14.431  72.960  56.386  1.00  0.00           C
ATOM   9429  C2  POPE2 221      14.931  72.270  55.106  1.00  0.00           C
ATOM   9431  O21 POPE2 221      13.751  72.130  54.296  1.00  0.00           O
ATOM   9432  C21 POPE2 221      13.821  71.399  53.216  1.00  0.00           C
ATOM   9433  O22 POPE2 221      14.011  70.200  53.146  1.00  0.00           O
ATOM   9434  C22 POPE2 221      13.691  72.350  52.026  1.00  0.00           C
ATOM   9437  C3  POPE2 221      15.751  70.969  55.426  1.00  0.00           C
ATOM   9440  O31 POPE2 221      16.371  70.259  54.336  1.00  0.00           O
ATOM   9441  C31 POPE2 221      17.431  70.840  53.816  1.00  0.00           C
ATOM   9442  O32 POPE2 221      17.791  71.979  54.026  1.00  0.00           O
ATOM   9443  C32 POPE2 221      18.211  69.840  52.966  1.00  0.00           C
ATOM   9446  C23 POPE2 221      14.961  72.319  51.146  1.00  0.00           C
ATOM   9449  C24 POPE2 221      14.721  73.009  49.796  1.00  0.00           C
ATOM   9452  C25 POPE2 221      16.021  73.259  49.016  1.00  0.00           C
ATOM   9455  C26 POPE2 221      15.731  73.740  47.586  1.00  0.00           C
ATOM   9458  C27 POPE2 221      17.011  73.939  46.766  1.00  0.00           C
ATOM   9461  C28 POPE2 221      16.741  74.229  45.276  1.00  0.00           C
ATOM   9464  C29 POPE2 221      16.071  75.570  45.056  1.00  0.00           C
ATOM   9466 0C21 POPE2 221      15.861  76.170  43.876  1.00  0.00           C
ATOM   9468 1C21 POPE2 221      16.211  75.630  42.516  1.00  0.00           C
ATOM   9471 2C21 POPE2 221      17.711  75.740  42.166  1.00  0.00           C
ATOM   9474 3C21 POPE2 221      18.021  75.310  40.726  1.00  0.00           C
ATOM   9477 4C21 POPE2 221      19.521  75.180  40.426  1.00  0.00           C
ATOM   9480 5C21 POPE2 221      20.171  73.979  41.126  1.00  0.00           C
ATOM   9483 6C21 POPE2 221      21.671  73.819  40.826  1.00  0.00           C
ATOM   9486 7C21 POPE2 221      22.371  72.910  41.836  1.00  0.00           C
ATOM   9489 8C21 POPE2 221      23.851  72.660  41.546  1.00  0.00           C
ATOM   9493  C33 POPE2 221      19.131  70.529  51.946  1.00  0.00           C
ATOM   9496  C34 POPE2 221      20.210  69.579  51.456  1.00  0.00           C
ATOM   9499  C35 POPE2 221      19.691  68.460  50.556  1.00  0.00           C
ATOM   9502  C36 POPE2 221      20.831  67.520  50.166  1.00  0.00           C
ATOM   9505  C37 POPE2 221      20.651  66.880  48.786  1.00  0.00           C
ATOM   9508  C38 POPE2 221      21.951  66.229  48.306  1.00  0.00           C
ATOM   9511  C39 POPE2 221      21.861  65.678  46.886  1.00  0.00           C
ATOM   9514 0C31 POPE2 221      23.221  65.170  46.406  1.00  0.00           C
ATOM   9517 1C31 POPE2 221      23.211  64.670  44.956  1.00  0.00           C
ATOM   9520 2C31 POPE2 221      24.561  64.070  44.556  1.00  0.00           C
ATOM   9523 3C31 POPE2 221      24.581  63.530  43.126  1.00  0.00           C
ATOM   9526 4C31 POPE2 221      25.861  62.740  42.836  1.00  0.00           C
ATOM   9529 5C31 POPE2 221      25.911  62.189  41.406  1.00  0.00           C
ATOM   9532 6C31 POPE2 221      27.111  61.279  41.156  1.00  0.00           C
ATOM   9536  NH3 POPE3 222      19.271 104.559  56.516  1.00  0.00           N
ATOM   9540  C12 POPE3 222      19.921 105.630  55.676  1.00  0.00           C
ATOM   9543  C11 POPE3 222      19.941 106.969  56.416  1.00  0.00           C
ATOM   9546  P   POPE3 222      21.051 109.219  55.656  1.00  0.00           P
ATOM   9547  O13 POPE3 222      20.891 109.708  57.026  1.00  0.00           O
ATOM   9548  O14 POPE3 222      22.391 108.699  55.326  1.00  0.00           O
ATOM   9549  O11 POPE3 222      20.581 110.319  54.626  1.00  0.00           O
ATOM   9550  O12 POPE3 222      20.031 108.038  55.476  1.00  0.00           O
ATOM   9551  C1  POPE3 222      19.211 110.709  54.486  1.00  0.00           C
ATOM   9554  C2  POPE3 222      18.721 110.369  53.056  1.00  0.00           C
ATOM   9556  O21 POPE3 222      17.361 110.779  52.836  1.00  0.00           O
ATOM   9557  C21 POPE3 222      17.211 111.800  52.006  1.00  0.00           C
ATOM   9558  O22 POPE3 222      18.081 112.600  51.696  1.00  0.00           O
ATOM   9559  C22 POPE3 222      15.841 111.639  51.336  1.00  0.00           C
ATOM   9562  C3  POPE3 222      18.841 108.829  52.816  1.00  0.00           C
ATOM   9565  O31 POPE3 222      18.111 108.330  51.666  1.00  0.00           O
ATOM   9566  C31 POPE3 222      18.791 108.109  50.546  1.00  0.00           C
ATOM   9567  O32 POPE3 222      18.721 107.080  49.896  1.00  0.00           O
ATOM   9568  C32 POPE3 222      19.561 109.350  50.106  1.00  0.00           C
ATOM   9571  C23 POPE3 222      15.691 112.430  50.006  1.00  0.00           C
ATOM   9574  C24 POPE3 222      16.721 112.068  48.916  1.00  0.00           C
ATOM   9577  C25 POPE3 222      16.571 112.960  47.676  1.00  0.00           C
ATOM   9580  C26 POPE3 222      15.451 112.530  46.716  1.00  0.00           C
ATOM   9583  C27 POPE3 222      15.231 113.619  45.656  1.00  0.00           C
ATOM   9586  C28 POPE3 222      14.041 113.330  44.726  1.00  0.00           C
ATOM   9589  C29 POPE3 222      13.481 114.620  44.176  1.00  0.00           C
ATOM   9591 0C21 POPE3 222      13.521 115.079  42.916  1.00  0.00           C
ATOM   9593 1C21 POPE3 222      14.131 114.389  41.726  1.00  0.00           C
ATOM   9596 2C21 POPE3 222      14.981 115.319  40.836  1.00  0.00           C
ATOM   9599 3C21 POPE3 222      15.491 114.539  39.626  1.00  0.00           C
ATOM   9602 4C21 POPE3 222      16.531 115.299  38.796  1.00  0.00           C
ATOM   9605 5C21 POPE3 222      17.091 114.389  37.696  1.00  0.00           C
ATOM   9608 6C21 POPE3 222      17.971 115.100  36.676  1.00  0.00           C
ATOM   9611 7C21 POPE3 222      18.761 114.100  35.826  1.00  0.00           C
ATOM   9614 8C21 POPE3 222      19.941 114.720  35.086  1.00  0.00           C
ATOM   9618  C33 POPE3 222      19.841 109.340  48.586  1.00  0.00           C
ATOM   9621  C34 POPE3 222      20.801 110.469  48.186  1.00  0.00           C
ATOM   9624  C35 POPE3 222      20.871 110.740  46.676  1.00  0.00           C
ATOM   9627  C36 POPE3 222      21.061 109.510  45.786  1.00  0.00           C
ATOM   9630  C37 POPE3 222      22.531 109.240  45.426  1.00  0.00           C
ATOM   9633  C38 POPE3 222      22.751 109.240  43.906  1.00  0.00           C
ATOM   9636  C39 POPE3 222      24.231 109.109  43.536  1.00  0.00           C
ATOM   9639 0C31 POPE3 222      24.521 109.599  42.116  1.00  0.00           C
ATOM   9642 1C31 POPE3 222      25.971 109.329  41.716  1.00  0.00           C
ATOM   9645 2C31 POPE3 222      26.451 110.189  40.546  1.00  0.00           C
ATOM   9648 3C31 POPE3 222      27.871 109.790  40.126  1.00  0.00           C
ATOM   9651 4C31 POPE3 222      28.521 110.749  39.126  1.00  0.00           C
ATOM   9654 5C31 POPE3 222      30.011 110.439  38.956  1.00  0.00           C
ATOM   9657 6C31 POPE3 222      30.771 111.428  38.076  1.00  0.00           C
ATOM   9661  NH3 POPE4 223     115.321  27.809  56.776  1.00  0.00           N
ATOM   9665  C12 POPE4 223     116.021  26.549  56.346  1.00  0.00           C
ATOM   9668  C11 POPE4 223     115.011  25.409  56.066  1.00  0.00           C
ATOM   9671  P   POPE4 223     112.441  24.939  55.816  1.00  0.00           P
ATOM   9672  O13 POPE4 223     112.931  23.589  55.486  1.00  0.00           O
ATOM   9673  O14 POPE4 223     111.441  25.049  56.906  1.00  0.00           O
ATOM   9674  O11 POPE4 223     111.831  25.609  54.526  1.00  0.00           O
ATOM   9675  O12 POPE4 223     113.661  25.879  56.126  1.00  0.00           O
ATOM   9676  C1  POPE4 223     112.251  26.830  53.926  1.00  0.00           C
ATOM   9679  C2  POPE4 223     112.521  26.659  52.406  1.00  0.00           C
ATOM   9681  O21 POPE4 223     111.611  27.469  51.636  1.00  0.00           O
ATOM   9682  C21 POPE4 223     110.361  27.089  51.476  1.00  0.00           C
ATOM   9683  O22 POPE4 223     109.790  26.169  52.026  1.00  0.00           O
ATOM   9684  C22 POPE4 223     109.731  27.939  50.386  1.00  0.00           C
ATOM   9687  C3  POPE4 223     112.610  25.189  51.896  1.00  0.00           C
ATOM   9690  O31 POPE4 223     112.651  25.189  50.446  1.00  0.00           O
ATOM   9691  C31 POPE4 223     113.650  24.569  49.846  1.00  0.00           C
ATOM   9692  O32 POPE4 223     114.421  23.779  50.356  1.00  0.00           O
ATOM   9693  C32 POPE4 223     113.781  25.099  48.406  1.00  0.00           C
ATOM   9696  C23 POPE4 223     108.950  27.059  49.396  1.00  0.00           C
ATOM   9699  C24 POPE4 223     108.411  27.879  48.216  1.00  0.00           C
ATOM   9702  C25 POPE4 223     107.161  27.239  47.606  1.00  0.00           C
ATOM   9705  C26 POPE4 223     106.670  27.969  46.346  1.00  0.00           C
ATOM   9708  C27 POPE4 223     105.210  27.629  46.036  1.00  0.00           C
ATOM   9711  C28 POPE4 223     104.711  28.269  44.736  1.00  0.00           C
ATOM   9714  C29 POPE4 223     105.180  27.549  43.496  1.00  0.00           C
ATOM   9716 0C21 POPE4 223     104.431  26.989  42.536  1.00  0.00           C
ATOM   9718 1C21 POPE4 223     102.920  26.949  42.456  1.00  0.00           C
ATOM   9721 2C21 POPE4 223     102.360  27.409  41.086  1.00  0.00           C
ATOM   9724 3C21 POPE4 223     102.740  26.489  39.916  1.00  0.00           C
ATOM   9727 4C21 POPE4 223     102.090  26.840  38.576  1.00  0.00           C
ATOM   9730 5C21 POPE4 223     100.660  26.319  38.396  1.00  0.00           C
ATOM   9733 6C21 POPE4 223     100.590  24.799  38.176  1.00  0.00           C
ATOM   9736 7C21 POPE4 223      99.240  24.330  37.616  1.00  0.00           C
ATOM   9739 8C21 POPE4 223      99.130  22.809  37.456  1.00  0.00           C
ATOM   9743  C33 POPE4 223     112.840  24.389  47.406  1.00  0.00           C
ATOM   9746  C34 POPE4 223     112.481  25.259  46.186  1.00  0.00           C
ATOM   9749  C35 POPE4 223     113.661  25.709  45.306  1.00  0.00           C
ATOM   9752  C36 POPE4 223     113.200  26.449  44.036  1.00  0.00           C
ATOM   9755  C37 POPE4 223     114.300  27.290  43.366  1.00  0.00           C
ATOM   9758  C38 POPE4 223     113.771  28.189  42.226  1.00  0.00           C
ATOM   9761  C39 POPE4 223     113.381  27.399  40.966  1.00  0.00           C
ATOM   9764 0C31 POPE4 223     112.661  28.250  39.906  1.00  0.00           C
ATOM   9767 1C31 POPE4 223     112.120  27.379  38.766  1.00  0.00           C
ATOM   9770 2C31 POPE4 223     111.331  28.160  37.706  1.00  0.00           C
ATOM   9773 3C31 POPE4 223     112.111  28.399  36.406  1.00  0.00           C
ATOM   9776 4C31 POPE4 223     113.270  29.389  36.536  1.00  0.00           C
ATOM   9779 5C31 POPE4 223     114.071  29.539  35.236  1.00  0.00           C
ATOM   9782 6C31 POPE4 223     115.021  30.739  35.246  1.00  0.00           C
ATOM   9786  NH3 POPE5 224      26.571  20.699  59.736  1.00  0.00           N
ATOM   9790  C12 POPE5 224      27.941  20.729  60.356  1.00  0.00           C
ATOM   9793  C11 POPE5 224      28.501  19.309  60.576  1.00  0.00           C
ATOM   9796  P   POPE5 224      30.861  19.129  59.476  1.00  0.00           P
ATOM   9797  O13 POPE5 224      30.811  17.709  59.046  1.00  0.00           O
ATOM   9798  O14 POPE5 224      32.160  19.779  59.746  1.00  0.00           O
ATOM   9799  O11 POPE5 224      30.131  20.009  58.376  1.00  0.00           O
ATOM   9800  O12 POPE5 224      29.921  19.359  60.736  1.00  0.00           O
ATOM   9801  C1  POPE5 224      30.831  20.389  57.186  1.00  0.00           C
ATOM   9804  C2  POPE5 224      30.501  19.420  56.026  1.00  0.00           C
ATOM   9806  O21 POPE5 224      31.491  19.579  54.996  1.00  0.00           O
ATOM   9807  C21 POPE5 224      32.181  18.500  54.676  1.00  0.00           C
ATOM   9808  O22 POPE5 224      32.221  17.459  55.316  1.00  0.00           O
ATOM   9809  C22 POPE5 224      32.871  18.759  53.336  1.00  0.00           C
ATOM   9812  C3  POPE5 224      29.111  19.729  55.396  1.00  0.00           C
ATOM   9815  O31 POPE5 224      28.881  18.889  54.236  1.00  0.00           O
ATOM   9816  C31 POPE5 224      27.981  19.349  53.366  1.00  0.00           C
ATOM   9817  O32 POPE5 224      27.241  20.299  53.546  1.00  0.00           O
ATOM   9818  C32 POPE5 224      28.041  18.500  52.096  1.00  0.00           C
ATOM   9821  C23 POPE5 224      32.671  17.619  52.336  1.00  0.00           C
ATOM   9824  C24 POPE5 224      33.331  16.330  52.826  1.00  0.00           C
ATOM   9827  C25 POPE5 224      34.031  15.559  51.706  1.00  0.00           C
ATOM   9830  C26 POPE5 224      33.061  15.139  50.606  1.00  0.00           C
ATOM   9833  C27 POPE5 224      33.840  14.619  49.406  1.00  0.00           C
ATOM   9836  C28 POPE5 224      32.951  14.249  48.226  1.00  0.00           C
ATOM   9839  C29 POPE5 224      33.851  13.729  47.146  1.00  0.00           C
ATOM   9841 0C21 POPE5 224      33.910  12.479  46.676  1.00  0.00           C
ATOM   9843 1C21 POPE5 224      33.031  11.299  47.046  1.00  0.00           C
ATOM   9846 2C21 POPE5 224      32.421  10.669  45.776  1.00  0.00           C
ATOM   9849 3C21 POPE5 224      33.471  10.029  44.846  1.00  0.00           C
ATOM   9852 4C21 POPE5 224      32.981   9.909  43.396  1.00  0.00           C
ATOM   9855 5C21 POPE5 224      34.141   9.749  42.416  1.00  0.00           C
ATOM   9858 6C21 POPE5 224      33.651   9.619  40.966  1.00  0.00           C
ATOM   9861 7C21 POPE5 224      34.751   9.169  39.996  1.00  0.00           C
ATOM   9864 8C21 POPE5 224      34.181   8.679  38.666  1.00  0.00           C
ATOM   9868  C33 POPE5 224      28.090  19.349  50.806  1.00  0.00           C
ATOM   9871  C34 POPE5 224      28.671  18.589  49.606  1.00  0.00           C
ATOM   9874  C35 POPE5 224      30.141  18.919  49.306  1.00  0.00           C
ATOM   9877  C36 POPE5 224      30.641  18.209  48.036  1.00  0.00           C
ATOM   9880  C37 POPE5 224      32.160  18.319  47.826  1.00  0.00           C
ATOM   9883  C38 POPE5 224      32.541  18.289  46.336  1.00  0.00           C
ATOM   9886  C39 POPE5 224      32.451  19.689  45.706  1.00  0.00           C
ATOM   9889 0C31 POPE5 224      32.281  19.659  44.176  1.00  0.00           C
ATOM   9892 1C31 POPE5 224      32.271  21.080  43.586  1.00  0.00           C
ATOM   9895 2C31 POPE5 224      31.731  21.139  42.146  1.00  0.00           C
ATOM   9898 3C31 POPE5 224      32.660  20.509  41.106  1.00  0.00           C
ATOM   9901 4C31 POPE5 224      32.021  20.509  39.706  1.00  0.00           C
ATOM   9904 5C31 POPE5 224      33.041  20.209  38.596  1.00  0.00           C
ATOM   9907 6C31 POPE5 224      32.431  20.269  37.186  1.00  0.00           C
ATOM   9911  NH3 POPE6 225      84.841  44.720  12.806  1.00  0.00           N
ATOM   9915  C12 POPE6 225      84.520  43.819  11.666  1.00  0.00           C
ATOM   9918  C11 POPE6 225      84.000  42.469  12.206  1.00  0.00           C
ATOM   9921  P   POPE6 225      83.559  41.040  10.086  1.00  0.00           P
ATOM   9922  O13 POPE6 225      83.351  42.290   9.316  1.00  0.00           O
ATOM   9923  O14 POPE6 225      84.281  39.919   9.436  1.00  0.00           O
ATOM   9924  O11 POPE6 225      82.190  40.539  10.726  1.00  0.00           O
ATOM   9925  O12 POPE6 225      84.421  41.399  11.356  1.00  0.00           O
ATOM   9926  C1  POPE6 225      82.080  39.359  11.526  1.00  0.00           C
ATOM   9929  C2  POPE6 225      81.670  39.700  12.986  1.00  0.00           C
ATOM   9931  O21 POPE6 225      81.831  38.559  13.846  1.00  0.00           O
ATOM   9932  C21 POPE6 225      83.031  38.489  14.416  1.00  0.00           C
ATOM   9933  O22 POPE6 225      84.041  39.049  14.016  1.00  0.00           O
ATOM   9934  C22 POPE6 225      82.941  37.790  15.766  1.00  0.00           C
ATOM   9937  C3  POPE6 225      80.201  40.180  13.096  1.00  0.00           C
ATOM   9940  O31 POPE6 225      79.931  40.979  14.266  1.00  0.00           O
ATOM   9941  C31 POPE6 225      79.181  40.450  15.246  1.00  0.00           C
ATOM   9942  O32 POPE6 225      78.791  39.299  15.296  1.00  0.00           O
ATOM   9943  C32 POPE6 225      78.681  41.639  16.116  1.00  0.00           C
ATOM   9946  C23 POPE6 225      81.590  37.079  16.086  1.00  0.00           C
ATOM   9949  C24 POPE6 225      81.751  35.979  17.156  1.00  0.00           C
ATOM   9952  C25 POPE6 225      80.611  34.939  17.156  1.00  0.00           C
ATOM   9955  C26 POPE6 225      79.331  35.439  17.826  1.00  0.00           C
ATOM   9958  C27 POPE6 225      78.211  34.399  17.886  1.00  0.00           C
ATOM   9961  C28 POPE6 225      76.891  34.930  18.476  1.00  0.00           C
ATOM   9964  C29 POPE6 225      77.021  35.569  19.836  1.00  0.00           C
ATOM   9966 0C21 POPE6 225      76.871  34.969  21.036  1.00  0.00           C
ATOM   9968 1C21 POPE6 225      76.590  33.520  21.296  1.00  0.00           C
ATOM   9971 2C21 POPE6 225      77.701  32.879  22.146  1.00  0.00           C
ATOM   9974 3C21 POPE6 225      77.721  33.329  23.616  1.00  0.00           C
ATOM   9977 4C21 POPE6 225      78.921  32.729  24.376  1.00  0.00           C
ATOM   9980 5C21 POPE6 225      79.980  33.759  24.806  1.00  0.00           C
ATOM   9983 6C21 POPE6 225      79.701  34.410  26.156  1.00  0.00           C
ATOM   9986 7C21 POPE6 225      80.919  35.149  26.726  1.00  0.00           C
ATOM   9989 8C21 POPE6 225      80.669  35.779  28.096  1.00  0.00           C
ATOM   9993  C33 POPE6 225      78.760  41.569  17.666  1.00  0.00           C
ATOM   9996  C34 POPE6 225      77.900  42.680  18.316  1.00  0.00           C
ATOM   9999  C35 POPE6 225      78.321  43.239  19.696  1.00  0.00           C
ATOM  10002  C36 POPE6 225      77.310  42.989  20.846  1.00  0.00           C
ATOM  10005  C37 POPE6 225      77.631  43.819  22.106  1.00  0.00           C
ATOM  10008  C38 POPE6 225      76.771  43.470  23.336  1.00  0.00           C
ATOM  10011  C39 POPE6 225      75.311  43.909  23.226  1.00  0.00           C
ATOM  10014 0C31 POPE6 225      74.371  43.090  24.136  1.00  0.00           C
ATOM  10017 1C31 POPE6 225      72.910  43.530  24.006  1.00  0.00           C
ATOM  10020 2C31 POPE6 225      71.941  42.680  24.836  1.00  0.00           C
ATOM  10023 3C31 POPE6 225      70.461  42.979  24.516  1.00  0.00           C
ATOM  10026 4C31 POPE6 225      70.010  42.329  23.196  1.00  0.00           C
ATOM  10029 5C31 POPE6 225      68.751  42.959  22.596  1.00  0.00           C
ATOM  10032 6C31 POPE6 225      68.440  42.430  21.196  1.00  0.00           C
ATOM  10036  NH3 POPE7 226      38.340  58.439  58.176  1.00  0.00           N
ATOM  10040  C12 POPE7 226      36.941  58.179  58.686  1.00  0.00           C
ATOM  10043  C11 POPE7 226      35.980  57.889  57.516  1.00  0.00           C
ATOM  10046  P   POPE7 226      33.851  59.229  58.176  1.00  0.00           P
ATOM  10047  O13 POPE7 226      32.391  59.009  58.186  1.00  0.00           O
ATOM  10048  O14 POPE7 226      34.401  59.869  59.386  1.00  0.00           O
ATOM  10049  O11 POPE7 226      34.281  60.049  56.916  1.00  0.00           O
ATOM  10050  O12 POPE7 226      34.601  57.859  57.916  1.00  0.00           O
ATOM  10051  C1  POPE7 226      34.611  61.430  56.956  1.00  0.00           C
ATOM  10054  C2  POPE7 226      33.791  62.139  55.866  1.00  0.00           C
ATOM  10056  O21 POPE7 226      34.481  63.340  55.456  1.00  0.00           O
ATOM  10057  C21 POPE7 226      33.861  64.369  54.936  1.00  0.00           C
ATOM  10058  O22 POPE7 226      32.800  64.850  55.296  1.00  0.00           O
ATOM  10059  C22 POPE7 226      34.640  64.829  53.696  1.00  0.00           C
ATOM  10062  C3  POPE7 226      32.281  62.239  56.226  1.00  0.00           C
ATOM  10065  O31 POPE7 226      31.501  62.459  55.056  1.00  0.00           O
ATOM  10066  C31 POPE7 226      31.121  61.389  54.386  1.00  0.00           C
ATOM  10067  O32 POPE7 226      31.301  60.229  54.696  1.00  0.00           O
ATOM  10068  C32 POPE7 226      30.451  61.869  53.106  1.00  0.00           C
ATOM  10071  C23 POPE7 226      33.781  65.780  52.836  1.00  0.00           C
ATOM  10074  C24 POPE7 226      34.441  66.200  51.516  1.00  0.00           C
ATOM  10077  C25 POPE7 226      33.661  67.319  50.796  1.00  0.00           C
ATOM  10080  C26 POPE7 226      33.851  67.319  49.276  1.00  0.00           C
ATOM  10083  C27 POPE7 226      33.201  68.520  48.566  1.00  0.00           C
ATOM  10086  C28 POPE7 226      33.090  68.270  47.036  1.00  0.00           C
ATOM  10089  C29 POPE7 226      33.001  69.509  46.186  1.00  0.00           C
ATOM  10091 0C21 POPE7 226      33.491  69.630  44.936  1.00  0.00           C
ATOM  10093 1C21 POPE7 226      34.121  68.509  44.136  1.00  0.00           C
ATOM  10096 2C21 POPE7 226      33.651  68.479  42.666  1.00  0.00           C
ATOM  10099 3C21 POPE7 226      32.121  68.410  42.546  1.00  0.00           C
ATOM  10102 4C21 POPE7 226      31.581  67.369  41.546  1.00  0.00           C
ATOM  10105 5C21 POPE7 226      31.651  67.799  40.076  1.00  0.00           C
ATOM  10108 6C21 POPE7 226      30.611  67.049  39.236  1.00  0.00           C
ATOM  10111 7C21 POPE7 226      30.521  67.520  37.786  1.00  0.00           C
ATOM  10114 8C21 POPE7 226      29.391  66.840  37.006  1.00  0.00           C
ATOM  10118  C33 POPE7 226      29.811  60.709  52.306  1.00  0.00           C
ATOM  10121  C34 POPE7 226      28.991  61.219  51.116  1.00  0.00           C
ATOM  10124  C35 POPE7 226      29.731  62.210  50.186  1.00  0.00           C
ATOM  10127  C36 POPE7 226      30.971  61.630  49.496  1.00  0.00           C
ATOM  10130  C37 POPE7 226      30.651  60.830  48.216  1.00  0.00           C
ATOM  10133  C38 POPE7 226      31.231  61.450  46.936  1.00  0.00           C
ATOM  10136  C39 POPE7 226      30.801  62.910  46.676  1.00  0.00           C
ATOM  10139 0C31 POPE7 226      31.511  63.540  45.466  1.00  0.00           C
ATOM  10142 1C31 POPE7 226      31.111  65.009  45.236  1.00  0.00           C
ATOM  10145 2C31 POPE7 226      29.771  65.160  44.506  1.00  0.00           C
ATOM  10148 3C31 POPE7 226      29.251  66.609  44.446  1.00  0.00           C
ATOM  10151 4C31 POPE7 226      28.001  66.869  45.306  1.00  0.00           C
ATOM  10154 5C31 POPE7 226      28.281  66.770  46.816  1.00  0.00           C
ATOM  10157 6C31 POPE7 226      27.121  67.199  47.706  1.00  0.00           C
ATOM  10161  NH3 POPE8 227      80.681 110.590  13.396  1.00  0.00           N
ATOM  10165  C12 POPE8 227      80.881 109.130  13.646  1.00  0.00           C
ATOM  10168  C11 POPE8 227      82.080 108.839  14.566  1.00  0.00           C
ATOM  10171  P   POPE8 227      81.401 106.250  14.866  1.00  0.00           P
ATOM  10172  O13 POPE8 227      82.120 104.979  14.616  1.00  0.00           O
ATOM  10173  O14 POPE8 227      80.191 106.460  14.036  1.00  0.00           O
ATOM  10174  O11 POPE8 227      81.040 106.339  16.416  1.00  0.00           O
ATOM  10175  O12 POPE8 227      82.400 107.460  14.686  1.00  0.00           O
ATOM  10176  C1  POPE8 227      80.010 105.550  17.026  1.00  0.00           C
ATOM  10179  C2  POPE8 227      78.921 106.428  17.736  1.00  0.00           C
ATOM  10181  O21 POPE8 227      79.350 107.260  18.836  1.00  0.00           O
ATOM  10182  C21 POPE8 227      80.111 106.800  19.806  1.00  0.00           C
ATOM  10183  O22 POPE8 227      80.650 105.719  19.886  1.00  0.00           O
ATOM  10184  C22 POPE8 227      80.080 107.810  20.946  1.00  0.00           C
ATOM  10187  C3  POPE8 227      77.641 105.660  18.166  1.00  0.00           C
ATOM  10190  O31 POPE8 227      77.830 104.890  19.366  1.00  0.00           O
ATOM  10191  C31 POPE8 227      77.241 105.389  20.446  1.00  0.00           C
ATOM  10192  O32 POPE8 227      76.400 106.259  20.476  1.00  0.00           O
ATOM  10193  C32 POPE8 227      77.811 104.689  21.686  1.00  0.00           C
ATOM  10196  C23 POPE8 227      80.951 107.369  22.146  1.00  0.00           C
ATOM  10199  C24 POPE8 227      80.581 108.130  23.426  1.00  0.00           C
ATOM  10202  C25 POPE8 227      81.479 107.789  24.606  1.00  0.00           C
ATOM  10205  C26 POPE8 227      81.021 108.439  25.926  1.00  0.00           C
ATOM  10208  C27 POPE8 227      82.040 108.200  27.046  1.00  0.00           C
ATOM  10211  C28 POPE8 227      81.450 108.139  28.466  1.00  0.00           C
ATOM  10214  C29 POPE8 227      80.891 109.450  28.966  1.00  0.00           C
ATOM  10216 0C21 POPE8 227      81.290 110.119  30.066  1.00  0.00           C
ATOM  10218 1C21 POPE8 227      82.420 109.720  31.006  1.00  0.00           C
ATOM  10221 2C21 POPE8 227      81.950 108.850  32.196  1.00  0.00           C
ATOM  10224 3C21 POPE8 227      83.111 108.279  33.036  1.00  0.00           C
ATOM  10227 4C21 POPE8 227      83.960 109.319  33.786  1.00  0.00           C
ATOM  10230 5C21 POPE8 227      83.330 109.790  35.106  1.00  0.00           C
ATOM  10233 6C21 POPE8 227      84.191 110.840  35.836  1.00  0.00           C
ATOM  10236 7C21 POPE8 227      84.201 110.660  37.366  1.00  0.00           C
ATOM  10239 8C21 POPE8 227      84.960 111.759  38.106  1.00  0.00           C
ATOM  10243  C33 POPE8 227      77.450 105.490  22.956  1.00  0.00           C
ATOM  10246  C34 POPE8 227      78.090 104.919  24.226  1.00  0.00           C
ATOM  10249  C35 POPE8 227      77.741 105.770  25.446  1.00  0.00           C
ATOM  10252  C36 POPE8 227      78.240 105.149  26.766  1.00  0.00           C
ATOM  10255  C37 POPE8 227      77.821 105.970  27.986  1.00  0.00           C
ATOM  10258  C38 POPE8 227      78.271 105.319  29.296  1.00  0.00           C
ATOM  10261  C39 POPE8 227      77.781 106.020  30.566  1.00  0.00           C
ATOM  10264 0C31 POPE8 227      76.251 106.000  30.716  1.00  0.00           C
ATOM  10267 1C31 POPE8 227      75.800 106.320  32.156  1.00  0.00           C
ATOM  10270 2C31 POPE8 227      74.281 106.280  32.346  1.00  0.00           C
ATOM  10273 3C31 POPE8 227      73.590 107.570  31.896  1.00  0.00           C
ATOM  10276 4C31 POPE8 227      72.060 107.479  31.956  1.00  0.00           C
ATOM  10279 5C31 POPE8 227      71.381 108.829  31.736  1.00  0.00           C
ATOM  10282 6C31 POPE8 227      69.861 108.738  31.736  1.00  0.00           C
ATOM  10286  NH3 POPE9 228      83.230  18.569  54.866  1.00  0.00           N
ATOM  10290  C12 POPE9 228      84.550  18.109  54.286  1.00  0.00           C
ATOM  10293  C11 POPE9 228      85.541  17.500  55.306  1.00  0.00           C
ATOM  10296  P   POPE9 228      88.081  16.629  54.996  1.00  0.00           P
ATOM  10297  O13 POPE9 228      89.310  17.439  55.166  1.00  0.00           O
ATOM  10298  O14 POPE9 228      87.821  15.629  56.046  1.00  0.00           O
ATOM  10299  O11 POPE9 228      88.221  15.869  53.606  1.00  0.00           O
ATOM  10300  O12 POPE9 228      86.870  17.609  54.796  1.00  0.00           O
ATOM  10301  C1  POPE9 228      89.201  16.219  52.616  1.00  0.00           C
ATOM  10304  C2  POPE9 228      88.559  16.869  51.366  1.00  0.00           C
ATOM  10306  O21 POPE9 228      89.590  17.349  50.476  1.00  0.00           O
ATOM  10307  C21 POPE9 228      89.751  16.579  49.406  1.00  0.00           C
ATOM  10308  O22 POPE9 228      89.611  15.369  49.396  1.00  0.00           O
ATOM  10309  C22 POPE9 228      89.871  17.509  48.186  1.00  0.00           C
ATOM  10312  C3  POPE9 228      87.661  18.069  51.696  1.00  0.00           C
ATOM  10315  O31 POPE9 228      87.111  18.529  50.456  1.00  0.00           O
ATOM  10316  C31 POPE9 228      86.511  19.689  50.496  1.00  0.00           C
ATOM  10317  O32 POPE9 228      86.401  20.379  51.506  1.00  0.00           O
ATOM  10318  C32 POPE9 228      86.131  20.049  49.066  1.00  0.00           C
ATOM  10321  C23 POPE9 228      90.700  16.969  46.996  1.00  0.00           C
ATOM  10324  C24 POPE9 228      90.081  17.379  45.646  1.00  0.00           C
ATOM  10327  C25 POPE9 228      90.501  16.469  44.476  1.00  0.00           C
ATOM  10330  C26 POPE9 228      91.870  16.799  43.876  1.00  0.00           C
ATOM  10333  C27 POPE9 228      92.521  15.569  43.246  1.00  0.00           C
ATOM  10336  C28 POPE9 228      93.890  15.879  42.606  1.00  0.00           C
ATOM  10339  C29 POPE9 228      93.740  16.509  41.246  1.00  0.00           C
ATOM  10341 0C21 POPE9 228      93.839  15.849  40.086  1.00  0.00           C
ATOM  10343 1C21 POPE9 228      94.090  14.369  39.936  1.00  0.00           C
ATOM  10346 2C21 POPE9 228      93.351  13.739  38.736  1.00  0.00           C
ATOM  10349 3C21 POPE9 228      93.831  14.319  37.406  1.00  0.00           C
ATOM  10352 4C21 POPE9 228      93.470  13.469  36.176  1.00  0.00           C
ATOM  10355 5C21 POPE9 228      91.971  13.289  35.906  1.00  0.00           C
ATOM  10358 6C21 POPE9 228      91.701  12.819  34.466  1.00  0.00           C
ATOM  10361 7C21 POPE9 228      90.200  12.619  34.186  1.00  0.00           C
ATOM  10364 8C21 POPE9 228      89.881  12.329  32.716  1.00  0.00           C
ATOM  10368  C33 POPE9 228      85.089  21.180  48.936  1.00  0.00           C
ATOM  10371  C34 POPE9 228      84.550  21.349  47.506  1.00  0.00           C
ATOM  10374  C35 POPE9 228      83.839  20.119  46.906  1.00  0.00           C
ATOM  10377  C36 POPE9 228      83.010  20.490  45.656  1.00  0.00           C
ATOM  10380  C37 POPE9 228      82.220  19.299  45.096  1.00  0.00           C
ATOM  10383  C38 POPE9 228      81.250  19.709  43.976  1.00  0.00           C
ATOM  10386  C39 POPE9 228      80.919  18.549  43.026  1.00  0.00           C
ATOM  10389 0C31 POPE9 228      79.861  18.929  41.976  1.00  0.00           C
ATOM  10392 1C31 POPE9 228      79.670  17.819  40.926  1.00  0.00           C
ATOM  10395 2C31 POPE9 228      78.700  18.229  39.806  1.00  0.00           C
ATOM  10398 3C31 POPE9 228      78.511  17.119  38.756  1.00  0.00           C
ATOM  10401 4C31 POPE9 228      77.431  16.099  39.156  1.00  0.00           C
ATOM  10404 5C31 POPE9 228      77.421  14.869  38.256  1.00  0.00           C
ATOM  10407 6C31 POPE9 228      76.281  13.899  38.566  1.00  0.00           C
ATOM  10411  NH3 POPE  229      12.391  54.669  56.326  1.00  0.00           N
ATOM  10415  C12 POPE  229      11.921  55.979  55.746  1.00  0.00           C
ATOM  10418  C11 POPE  229      11.931  57.109  56.796  1.00  0.00           C
ATOM  10421  P   POPE  229       9.821  58.729  56.796  1.00  0.00           P
ATOM  10422  O13 POPE  229       8.471  58.359  56.306  1.00  0.00           O
ATOM  10423  O14 POPE  229       9.801  59.580  58.006  1.00  0.00           O
ATOM  10424  O11 POPE  229      10.581  59.419  55.616  1.00  0.00           O
ATOM  10425  O12 POPE  229      10.601  57.399  57.196  1.00  0.00           O
ATOM  10426  C1  POPE  229      10.511  58.889  54.276  1.00  0.00           C
ATOM  10429  C2  POPE  229       9.911  59.899  53.256  1.00  0.00           C
ATOM  10431  O21 POPE  229      10.741  61.059  53.186  1.00  0.00           O
ATOM  10432  C21 POPE  229      11.831  60.889  52.456  1.00  0.00           C
ATOM  10433  O22 POPE  229      12.001  60.009  51.626  1.00  0.00           O
ATOM  10434  C22 POPE  229      12.931  61.840  52.946  1.00  0.00           C
ATOM  10437  C3  POPE  229       8.461  60.349  53.566  1.00  0.00           C
ATOM  10440  O31 POPE  229       7.931  60.919  52.366  1.00  0.00           O
ATOM  10441  C31 POPE  229       6.761  61.529  52.426  1.00  0.00           C
ATOM  10442  O32 POPE  229       6.081  61.639  53.436  1.00  0.00           O
ATOM  10443  C32 POPE  229       6.341  61.989  51.026  1.00  0.00           C
ATOM  10446  C23 POPE  229      13.811  62.439  51.826  1.00  0.00           C
ATOM  10449  C24 POPE  229      15.081  63.069  52.416  1.00  0.00           C
ATOM  10452  C25 POPE  229      15.841  63.979  51.446  1.00  0.00           C
ATOM  10455  C26 POPE  229      16.771  63.239  50.476  1.00  0.00           C
ATOM  10458  C27 POPE  229      17.611  64.219  49.626  1.00  0.00           C
ATOM  10461  C28 POPE  229      18.811  63.559  48.936  1.00  0.00           C
ATOM  10464  C29 POPE  229      19.961  63.349  49.886  1.00  0.00           C
ATOM  10466 0C21 POPE  229      20.861  62.350  49.866  1.00  0.00           C
ATOM  10468 1C21 POPE  229      20.901  61.240  48.856  1.00  0.00           C
ATOM  10471 2C21 POPE  229      21.831  61.579  47.666  1.00  0.00           C
ATOM  10474 3C21 POPE  229      21.961  60.389  46.706  1.00  0.00           C
ATOM  10477 4C21 POPE  229      22.701  60.729  45.406  1.00  0.00           C
ATOM  10480 5C21 POPE  229      22.631  59.559  44.416  1.00  0.00           C
ATOM  10483 6C21 POPE  229      23.341  59.860  43.086  1.00  0.00           C
ATOM  10486 7C21 POPE  229      23.251  58.689  42.116  1.00  0.00           C
ATOM  10489 8C21 POPE  229      23.891  58.950  40.746  1.00  0.00           C
ATOM  10493  C33 POPE  229       7.211  61.509  49.836  1.00  0.00           C
ATOM  10496  C34 POPE  229       6.441  61.679  48.526  1.00  0.00           C
ATOM  10499  C35 POPE  229       7.111  61.030  47.316  1.00  0.00           C
ATOM  10502  C36 POPE  229       8.191  61.910  46.676  1.00  0.00           C
ATOM  10505  C37 POPE  229       8.771  61.259  45.406  1.00  0.00           C
ATOM  10508  C38 POPE  229       9.601  62.229  44.536  1.00  0.00           C
ATOM  10511  C39 POPE  229       8.781  63.299  43.806  1.00  0.00           C
ATOM  10514 0C31 POPE  229       7.761  62.729  42.806  1.00  0.00           C
ATOM  10517 1C31 POPE  229       7.051  63.819  41.996  1.00  0.00           C
ATOM  10520 2C31 POPE  229       5.921  63.249  41.136  1.00  0.00           C
ATOM  10523 3C31 POPE  229       5.031  64.329  40.496  1.00  0.00           C
ATOM  10526 4C31 POPE  229       5.771  65.229  39.496  1.00  0.00           C
ATOM  10529 5C31 POPE  229       4.841  66.229  38.816  1.00  0.00           C
ATOM  10532 6C31 POPE  229       5.571  67.139  37.826  1.00  0.00           C
ATOM  10536  NH3 POPE  230     129.471  40.819  11.776  1.00  0.00           N
ATOM  10540  C12 POPE  230     128.060  41.349  11.576  1.00  0.00           C
ATOM  10543  C11 POPE  230     127.281  40.879  10.316  1.00  0.00           C
ATOM  10546  P   POPE  230     124.981  42.189  10.816  1.00  0.00           P
ATOM  10547  O13 POPE  230     123.570  41.829  11.146  1.00  0.00           O
ATOM  10548  O14 POPE  230     125.140  43.279   9.826  1.00  0.00           O
ATOM  10549  O11 POPE  230     125.730  42.630  12.116  1.00  0.00           O
ATOM  10550  O12 POPE  230     125.851  40.929  10.456  1.00  0.00           O
ATOM  10551  C1  POPE  230     125.321  42.700  13.466  1.00  0.00           C
ATOM  10554  C2  POPE  230     124.871  41.369  14.126  1.00  0.00           C
ATOM  10556  O21 POPE  230     124.690  41.639  15.516  1.00  0.00           O
ATOM  10557  C21 POPE  230     123.510  42.059  15.866  1.00  0.00           C
ATOM  10558  O22 POPE  230     122.600  42.379  15.116  1.00  0.00           O
ATOM  10559  C22 POPE  230     123.481  41.989  17.386  1.00  0.00           C
ATOM  10562  C3  POPE  230     125.830  40.160  14.056  1.00  0.00           C
ATOM  10565  O31 POPE  230     125.340  39.099  14.906  1.00  0.00           O
ATOM  10566  C31 POPE  230     126.021  38.810  16.006  1.00  0.00           C
ATOM  10567  O32 POPE  230     127.141  39.200  16.286  1.00  0.00           O
ATOM  10568  C32 POPE  230     125.140  37.919  16.886  1.00  0.00           C
ATOM  10571  C23 POPE  230     122.090  41.619  17.926  1.00  0.00           C
ATOM  10574  C24 POPE  230     122.111  41.229  19.416  1.00  0.00           C
ATOM  10577  C25 POPE  230     122.931  42.199  20.286  1.00  0.00           C
ATOM  10580  C26 POPE  230     124.340  41.660  20.626  1.00  0.00           C
ATOM  10583  C27 POPE  230     124.771  41.919  22.076  1.00  0.00           C
ATOM  10586  C28 POPE  230     124.321  40.859  23.106  1.00  0.00           C
ATOM  10589  C29 POPE  230     122.831  40.799  23.316  1.00  0.00           C
ATOM  10591 0C21 POPE  230     122.150  41.009  24.456  1.00  0.00           C
ATOM  10593 1C21 POPE  230     122.721  41.319  25.816  1.00  0.00           C
ATOM  10596 2C21 POPE  230     122.020  40.509  26.926  1.00  0.00           C
ATOM  10599 3C21 POPE  230     120.541  40.889  27.126  1.00  0.00           C
ATOM  10602 4C21 POPE  230     119.941  40.270  28.406  1.00  0.00           C
ATOM  10605 5C21 POPE  230     119.881  38.740  28.416  1.00  0.00           C
ATOM  10608 6C21 POPE  230     118.950  38.149  27.336  1.00  0.00           C
ATOM  10611 7C21 POPE  230     118.710  36.639  27.536  1.00  0.00           C
ATOM  10614 8C21 POPE  230     117.610  36.069  26.636  1.00  0.00           C
ATOM  10618  C33 POPE  230     125.471  37.979  18.396  1.00  0.00           C
ATOM  10621  C34 POPE  230     124.561  37.039  19.216  1.00  0.00           C
ATOM  10624  C35 POPE  230     124.471  37.389  20.706  1.00  0.00           C
ATOM  10627  C36 POPE  230     125.811  37.290  21.456  1.00  0.00           C
ATOM  10630  C37 POPE  230     126.310  35.849  21.566  1.00  0.00           C
ATOM  10633  C38 POPE  230     127.700  35.750  22.206  1.00  0.00           C
ATOM  10636  C39 POPE  230     127.770  36.240  23.656  1.00  0.00           C
ATOM  10639 0C31 POPE  230     129.201  36.099  24.186  1.00  0.00           C
ATOM  10642 1C31 POPE  230     129.321  36.450  25.666  1.00  0.00           C
ATOM  10645 2C31 POPE  230     130.770  36.389  26.166  1.00  0.00           C
ATOM  10648 3C31 POPE  230     131.310  34.969  26.356  1.00  0.00           C
ATOM  10651 4C31 POPE  230     132.789  34.979  26.746  1.00  0.00           C
ATOM  10654 5C31 POPE  230     133.370  33.569  26.956  1.00  0.00           C
ATOM  10657 6C31 POPE  230     134.858  33.590  27.316  1.00  0.00           C
ATOM  10661  NH3 POPE  231     106.511  68.829  18.286  1.00  0.00           N
ATOM  10665  C12 POPE  231     105.560  68.460  17.186  1.00  0.00           C
ATOM  10668  C11 POPE  231     104.151  68.319  17.806  1.00  0.00           C
ATOM  10671  P   POPE  231     104.391  66.060  19.126  1.00  0.00           P
ATOM  10672  O13 POPE  231     103.650  65.389  18.046  1.00  0.00           O
ATOM  10673  O14 POPE  231     105.851  65.869  19.196  1.00  0.00           O
ATOM  10674  O11 POPE  231     103.790  65.649  20.526  1.00  0.00           O
ATOM  10675  O12 POPE  231     104.160  67.630  19.066  1.00  0.00           O
ATOM  10676  C1  POPE  231     103.470  66.609  21.536  1.00  0.00           C
ATOM  10679  C2  POPE  231     104.720  67.009  22.366  1.00  0.00           C
ATOM  10681  O21 POPE  231     104.741  66.209  23.566  1.00  0.00           O
ATOM  10682  C21 POPE  231     105.870  65.669  23.936  1.00  0.00           C
ATOM  10683  O22 POPE  231     106.931  65.669  23.326  1.00  0.00           O
ATOM  10684  C22 POPE  231     105.660  64.990  25.286  1.00  0.00           C
ATOM  10687  C3  POPE  231     104.690  68.520  22.756  1.00  0.00           C
ATOM  10690  O31 POPE  231     106.001  68.899  23.216  1.00  0.00           O
ATOM  10691  C31 POPE  231     106.500  70.040  22.716  1.00  0.00           C
ATOM  10692  O32 POPE  231     105.821  70.910  22.206  1.00  0.00           O
ATOM  10693  C32 POPE  231     108.031  70.020  22.776  1.00  0.00           C
ATOM  10696  C23 POPE  231     106.971  64.959  26.086  1.00  0.00           C
ATOM  10699  C24 POPE  231     107.420  66.369  26.516  1.00  0.00           C
ATOM  10702  C25 POPE  231     106.880  66.739  27.886  1.00  0.00           C
ATOM  10705  C26 POPE  231     107.621  66.069  29.046  1.00  0.00           C
ATOM  10708  C27 POPE  231     106.691  65.299  29.996  1.00  0.00           C
ATOM  10711  C28 POPE  231     107.411  64.850  31.286  1.00  0.00           C
ATOM  10714  C29 POPE  231     108.551  63.899  31.026  1.00  0.00           C
ATOM  10716 0C21 POPE  231     109.641  63.740  31.806  1.00  0.00           C
ATOM  10718 1C21 POPE  231     109.930  64.439  33.116  1.00  0.00           C
ATOM  10721 2C21 POPE  231     109.860  63.460  34.306  1.00  0.00           C
ATOM  10724 3C21 POPE  231     108.419  63.039  34.666  1.00  0.00           C
ATOM  10727 4C21 POPE  231     108.330  61.630  35.286  1.00  0.00           C
ATOM  10730 5C21 POPE  231     108.979  61.479  36.666  1.00  0.00           C
ATOM  10733 6C21 POPE  231     108.300  62.309  37.766  1.00  0.00           C
ATOM  10736 7C21 POPE  231     108.661  61.809  39.176  1.00  0.00           C
ATOM  10739 8C21 POPE  231     107.891  62.509  40.296  1.00  0.00           C
ATOM  10743  C33 POPE  231     108.641  68.899  23.666  1.00  0.00           C
ATOM  10746  C34 POPE  231     110.110  68.579  23.336  1.00  0.00           C
ATOM  10749  C35 POPE  231     111.091  69.619  23.866  1.00  0.00           C
ATOM  10752  C36 POPE  231     111.390  69.479  25.366  1.00  0.00           C
ATOM  10755  C37 POPE  231     112.360  70.570  25.836  1.00  0.00           C
ATOM  10758  C38 POPE  231     112.821  70.460  27.306  1.00  0.00           C
ATOM  10761  C39 POPE  231     111.711  70.509  28.366  1.00  0.00           C
ATOM  10764 0C31 POPE  231     112.241  71.100  29.686  1.00  0.00           C
ATOM  10767 1C31 POPE  231     111.180  71.200  30.806  1.00  0.00           C
ATOM  10770 2C31 POPE  231     111.091  69.929  31.666  1.00  0.00           C
ATOM  10773 3C31 POPE  231     110.331  70.149  32.976  1.00  0.00           C
ATOM  10776 4C31 POPE  231     110.681  69.099  34.036  1.00  0.00           C
ATOM  10779 5C31 POPE  231     110.081  69.419  35.406  1.00  0.00           C
ATOM  10782 6C31 POPE  231     110.711  68.649  36.566  1.00  0.00           C
ATOM  10786  NH3 POPE  232      36.971 115.480  58.146  1.00  0.00           N
ATOM  10790  C12 POPE  232      35.851 116.390  57.716  1.00  0.00           C
ATOM  10793  C11 POPE  232      36.221 117.880  57.856  1.00  0.00           C
ATOM  10796  P   POPE  232      33.941 119.119  58.216  1.00  0.00           P
ATOM  10797  O13 POPE  232      33.181 117.920  58.666  1.00  0.00           O
ATOM  10798  O14 POPE  232      34.351 120.159  59.196  1.00  0.00           O
ATOM  10799  O11 POPE  232      33.101 119.860  57.106  1.00  0.00           O
ATOM  10800  O12 POPE  232      35.191 118.710  57.306  1.00  0.00           O
ATOM  10801  C1  POPE  232      32.221 119.189  56.206  1.00  0.00           C
ATOM  10804  C2  POPE  232      32.831 119.130  54.776  1.00  0.00           C
ATOM  10806  O21 POPE  232      31.951 119.779  53.826  1.00  0.00           O
ATOM  10807  C21 POPE  232      30.760 119.219  53.636  1.00  0.00           C
ATOM  10808  O22 POPE  232      30.341 118.209  54.176  1.00  0.00           O
ATOM  10809  C22 POPE  232      30.021 120.019  52.576  1.00  0.00           C
ATOM  10812  C3  POPE  232      33.281 117.699  54.346  1.00  0.00           C
ATOM  10815  O31 POPE  232      33.931 117.719  53.056  1.00  0.00           O
ATOM  10816  C31 POPE  232      35.070 117.020  52.966  1.00  0.00           C
ATOM  10817  O32 POPE  232      35.611 116.449  53.896  1.00  0.00           O
ATOM  10818  C32 POPE  232      35.590 117.029  51.536  1.00  0.00           C
ATOM  10821  C23 POPE  232      28.641 119.399  52.256  1.00  0.00           C
ATOM  10824  C24 POPE  232      27.921 120.149  51.126  1.00  0.00           C
ATOM  10827  C25 POPE  232      26.781 119.329  50.486  1.00  0.00           C
ATOM  10830  C26 POPE  232      26.041 120.129  49.406  1.00  0.00           C
ATOM  10833  C27 POPE  232      24.881 119.370  48.746  1.00  0.00           C
ATOM  10836  C28 POPE  232      24.321 120.079  47.496  1.00  0.00           C
ATOM  10839  C29 POPE  232      22.831 120.280  47.456  1.00  0.00           C
ATOM  10841 0C21 POPE  232      21.910 119.549  46.806  1.00  0.00           C
ATOM  10843 1C21 POPE  232      22.141 118.349  45.926  1.00  0.00           C
ATOM  10846 2C21 POPE  232      21.301 118.479  44.646  1.00  0.00           C
ATOM  10849 3C21 POPE  232      21.250 117.160  43.876  1.00  0.00           C
ATOM  10852 4C21 POPE  232      20.351 117.250  42.646  1.00  0.00           C
ATOM  10855 5C21 POPE  232      20.271 115.930  41.866  1.00  0.00           C
ATOM  10858 6C21 POPE  232      19.521 114.829  42.606  1.00  0.00           C
ATOM  10861 7C21 POPE  232      19.441 113.529  41.796  1.00  0.00           C
ATOM  10864 8C21 POPE  232      18.471 112.530  42.426  1.00  0.00           C
ATOM  10868  C33 POPE  232      34.491 116.630  50.526  1.00  0.00           C
ATOM  10871  C34 POPE  232      35.041 115.770  49.386  1.00  0.00           C
ATOM  10874  C35 POPE  232      33.910 115.140  48.566  1.00  0.00           C
ATOM  10877  C36 POPE  232      33.211 116.110  47.606  1.00  0.00           C
ATOM  10880  C37 POPE  232      33.431 115.740  46.136  1.00  0.00           C
ATOM  10883  C38 POPE  232      32.741 116.719  45.186  1.00  0.00           C
ATOM  10886  C39 POPE  232      32.791 116.269  43.716  1.00  0.00           C
ATOM  10889 0C31 POPE  232      34.211 116.160  43.156  1.00  0.00           C
ATOM  10892 1C31 POPE  232      34.261 115.870  41.646  1.00  0.00           C
ATOM  10895 2C31 POPE  232      35.711 115.818  41.136  1.00  0.00           C
ATOM  10898 3C31 POPE  232      35.820 115.749  39.606  1.00  0.00           C
ATOM  10901 4C31 POPE  232      35.571 114.359  39.006  1.00  0.00           C
ATOM  10904 5C31 POPE  232      35.951 114.319  37.526  1.00  0.00           C
ATOM  10907 6C31 POPE  232      35.941 112.920  36.896  1.00  0.00           C
ATOM  10911  NH3 POPE  233      40.290  51.009  59.856  1.00  0.00           N
ATOM  10915  C12 POPE  233      40.421  52.509  59.986  1.00  0.00           C
ATOM  10918  C11 POPE  233      39.481  53.299  59.036  1.00  0.00           C
ATOM  10921  P   POPE  233      40.271  55.770  59.686  1.00  0.00           P
ATOM  10922  O13 POPE  233      39.531  56.999  60.056  1.00  0.00           O
ATOM  10923  O14 POPE  233      41.351  55.310  60.586  1.00  0.00           O
ATOM  10924  O11 POPE  233      40.831  56.049  58.226  1.00  0.00           O
ATOM  10925  O12 POPE  233      39.211  54.619  59.486  1.00  0.00           O
ATOM  10926  C1  POPE  233      42.031  56.840  58.136  1.00  0.00           C
ATOM  10929  C2  POPE  233      42.190  57.519  56.746  1.00  0.00           C
ATOM  10931  O21 POPE  233      42.591  56.539  55.776  1.00  0.00           O
ATOM  10932  C21 POPE  233      41.861  56.490  54.696  1.00  0.00           C
ATOM  10933  O22 POPE  233      40.690  56.819  54.596  1.00  0.00           O
ATOM  10934  C22 POPE  233      42.731  56.090  53.516  1.00  0.00           C
ATOM  10937  C3  POPE  233      43.300  58.610  56.746  1.00  0.00           C
ATOM  10940  O31 POPE  233      43.311  59.359  55.516  1.00  0.00           O
ATOM  10941  C31 POPE  233      44.241  59.020  54.626  1.00  0.00           C
ATOM  10942  O32 POPE  233      45.041  58.099  54.756  1.00  0.00           O
ATOM  10943  C32 POPE  233      44.131  59.910  53.386  1.00  0.00           C
ATOM  10946  C23 POPE  233      42.011  55.119  52.586  1.00  0.00           C
ATOM  10949  C24 POPE  233      42.801  54.910  51.306  1.00  0.00           C
ATOM  10952  C25 POPE  233      42.181  53.839  50.406  1.00  0.00           C
ATOM  10955  C26 POPE  233      43.090  53.439  49.246  1.00  0.00           C
ATOM  10958  C27 POPE  233      42.821  52.020  48.746  1.00  0.00           C
ATOM  10961  C28 POPE  233      43.861  51.549  47.706  1.00  0.00           C
ATOM  10964  C29 POPE  233      45.291  51.719  48.166  1.00  0.00           C
ATOM  10966 0C21 POPE  233      46.311  52.229  47.456  1.00  0.00           C
ATOM  10968 1C21 POPE  233      46.271  52.659  46.006  1.00  0.00           C
ATOM  10971 2C21 POPE  233      46.481  54.169  45.766  1.00  0.00           C
ATOM  10974 3C21 POPE  233      47.901  54.650  46.126  1.00  0.00           C
ATOM  10977 4C21 POPE  233      48.241  56.049  45.576  1.00  0.00           C
ATOM  10980 5C21 POPE  233      49.681  56.450  45.936  1.00  0.00           C
ATOM  10983 6C21 POPE  233      50.131  57.779  45.326  1.00  0.00           C
ATOM  10986 7C21 POPE  233      51.611  58.059  45.616  1.00  0.00           C
ATOM  10989 8C21 POPE  233      52.120  59.399  45.076  1.00  0.00           C
ATOM  10993  C33 POPE  233      44.981  59.389  52.196  1.00  0.00           C
ATOM  10996  C34 POPE  233      44.730  60.139  50.876  1.00  0.00           C
ATOM  10999  C35 POPE  233      45.291  61.579  50.786  1.00  0.00           C
ATOM  11002  C36 POPE  233      45.070  62.150  49.366  1.00  0.00           C
ATOM  11005  C37 POPE  233      45.601  63.579  49.156  1.00  0.00           C
ATOM  11008  C38 POPE  233      45.471  64.090  47.706  1.00  0.00           C
ATOM  11011  C39 POPE  233      44.030  64.450  47.306  1.00  0.00           C
ATOM  11014 0C31 POPE  233      43.830  64.770  45.806  1.00  0.00           C
ATOM  11017 1C31 POPE  233      44.201  66.209  45.406  1.00  0.00           C
ATOM  11020 2C31 POPE  233      44.081  66.499  43.896  1.00  0.00           C
ATOM  11023 3C31 POPE  233      42.671  66.319  43.316  1.00  0.00           C
ATOM  11026 4C31 POPE  233      42.561  66.639  41.816  1.00  0.00           C
ATOM  11029 5C31 POPE  233      41.171  66.319  41.246  1.00  0.00           C
ATOM  11032 6C31 POPE  233      41.050  66.538  39.736  1.00  0.00           C
ATOM  11036  NH3 POPE  234      16.771 110.310  13.456  1.00  0.00           N
ATOM  11040  C12 POPE  234      15.401 109.750  13.706  1.00  0.00           C
ATOM  11043  C11 POPE  234      15.481 108.270  14.116  1.00  0.00           C
ATOM  11046  P   POPE  234      13.481 106.539  13.846  1.00  0.00           P
ATOM  11047  O13 POPE  234      12.201 106.980  13.246  1.00  0.00           O
ATOM  11048  O14 POPE  234      14.481 105.849  12.996  1.00  0.00           O
ATOM  11049  O11 POPE  234      13.221 105.690  15.166  1.00  0.00           O
ATOM  11050  O12 POPE  234      14.191 107.799  14.496  1.00  0.00           O
ATOM  11051  C1  POPE  234      14.341 105.399  15.996  1.00  0.00           C
ATOM  11054  C2  POPE  234      14.011 104.230  16.946  1.00  0.00           C
ATOM  11056  O21 POPE  234      15.161 103.909  17.756  1.00  0.00           O
ATOM  11057  C21 POPE  234      15.461 104.839  18.676  1.00  0.00           C
ATOM  11058  O22 POPE  234      14.821 105.849  18.886  1.00  0.00           O
ATOM  11059  C22 POPE  234      16.751 104.459  19.406  1.00  0.00           C
ATOM  11062  C3  POPE  234      13.571 102.999  16.076  1.00  0.00           C
ATOM  11065  O31 POPE  234      13.331 101.840  16.896  1.00  0.00           O
ATOM  11066  C31 POPE  234      13.941 100.709  16.596  1.00  0.00           C
ATOM  11067  O32 POPE  234      14.601 100.469  15.596  1.00  0.00           O
ATOM  11068  C32 POPE  234      13.701  99.660  17.666  1.00  0.00           C
ATOM  11071  C23 POPE  234      16.641 104.639  20.946  1.00  0.00           C
ATOM  11074  C24 POPE  234      15.751 103.589  21.616  1.00  0.00           C
ATOM  11077  C25 POPE  234      15.671 103.710  23.136  1.00  0.00           C
ATOM  11080  C26 POPE  234      16.931 103.160  23.806  1.00  0.00           C
ATOM  11083  C27 POPE  234      16.881 103.149  25.326  1.00  0.00           C
ATOM  11086  C28 POPE  234      18.201 102.589  25.886  1.00  0.00           C
ATOM  11089  C29 POPE  234      18.281 102.659  27.386  1.00  0.00           C
ATOM  11091 0C21 POPE  234      18.671 101.660  28.196  1.00  0.00           C
ATOM  11093 1C21 POPE  234      19.041 100.270  27.736  1.00  0.00           C
ATOM  11096 2C21 POPE  234      18.951  99.210  28.856  1.00  0.00           C
ATOM  11099 3C21 POPE  234      17.561  99.119  29.526  1.00  0.00           C
ATOM  11102 4C21 POPE  234      17.531  99.760  30.926  1.00  0.00           C
ATOM  11105 5C21 POPE  234      18.261  98.928  31.986  1.00  0.00           C
ATOM  11108 6C21 POPE  234      17.311  98.109  32.846  1.00  0.00           C
ATOM  11111 7C21 POPE  234      18.021  97.369  33.976  1.00  0.00           C
ATOM  11114 8C21 POPE  234      17.031  96.679  34.916  1.00  0.00           C
ATOM  11118  C33 POPE  234      12.571  99.988  18.656  1.00  0.00           C
ATOM  11121  C34 POPE  234      12.461  98.909  19.736  1.00  0.00           C
ATOM  11124  C35 POPE  234      13.521  99.009  20.836  1.00  0.00           C
ATOM  11127  C36 POPE  234      12.871  98.990  22.216  1.00  0.00           C
ATOM  11130  C37 POPE  234      13.891  99.149  23.356  1.00  0.00           C
ATOM  11133  C38 POPE  234      13.501  98.318  24.586  1.00  0.00           C
ATOM  11136  C39 POPE  234      14.111  98.879  25.876  1.00  0.00           C
ATOM  11139 0C31 POPE  234      13.261 100.030  26.446  1.00  0.00           C
ATOM  11142 1C31 POPE  234      14.011 100.849  27.496  1.00  0.00           C
ATOM  11145 2C31 POPE  234      13.161 101.999  28.046  1.00  0.00           C
ATOM  11148 3C31 POPE  234      14.001 103.090  28.726  1.00  0.00           C
ATOM  11151 4C31 POPE  234      14.831 102.589  29.916  1.00  0.00           C
ATOM  11154 5C31 POPE  234      15.611 103.729  30.576  1.00  0.00           C
ATOM  11157 6C31 POPE  234      16.481 103.299  31.756  1.00  0.00           C
ATOM  11161  NH3 POPE  235      25.041  80.799  57.746  1.00  0.00           N
ATOM  11165  C12 POPE  235      25.691  81.059  59.086  1.00  0.00           C
ATOM  11168  C11 POPE  235      27.091  81.679  58.916  1.00  0.00           C
ATOM  11171  P   POPE  235      28.311  83.430  57.376  1.00  0.00           P
ATOM  11172  O13 POPE  235      28.141  84.900  57.306  1.00  0.00           O
ATOM  11173  O14 POPE  235      29.541  82.939  58.006  1.00  0.00           O
ATOM  11174  O11 POPE  235      28.191  82.799  55.926  1.00  0.00           O
ATOM  11175  O12 POPE  235      27.021  82.799  58.046  1.00  0.00           O
ATOM  11176  C1  POPE  235      27.771  83.629  54.836  1.00  0.00           C
ATOM  11179  C2  POPE  235      27.251  82.729  53.686  1.00  0.00           C
ATOM  11181  O21 POPE  235      27.431  83.370  52.406  1.00  0.00           O
ATOM  11182  C21 POPE  235      26.651  84.399  52.106  1.00  0.00           C
ATOM  11183  O22 POPE  235      25.781  84.860  52.816  1.00  0.00           O
ATOM  11184  C22 POPE  235      27.061  84.960  50.736  1.00  0.00           C
ATOM  11187  C3  POPE  235      25.811  82.160  53.956  1.00  0.00           C
ATOM  11190  O31 POPE  235      25.751  80.709  53.916  1.00  0.00           O
ATOM  11191  C31 POPE  235      25.590  80.210  52.686  1.00  0.00           C
ATOM  11192  O32 POPE  235      25.581  80.870  51.666  1.00  0.00           O
ATOM  11193  C32 POPE  235      25.451  78.689  52.766  1.00  0.00           C
ATOM  11196  C23 POPE  235      25.981  84.779  49.636  1.00  0.00           C
ATOM  11199  C24 POPE  235      26.341  85.490  48.326  1.00  0.00           C
ATOM  11202  C25 POPE  235      25.471  85.009  47.156  1.00  0.00           C
ATOM  11205  C26 POPE  235      25.681  85.789  45.846  1.00  0.00           C
ATOM  11208  C27 POPE  235      25.031  85.100  44.636  1.00  0.00           C
ATOM  11211  C28 POPE  235      24.801  86.020  43.426  1.00  0.00           C
ATOM  11214  C29 POPE  235      26.081  86.649  42.926  1.00  0.00           C
ATOM  11216 0C21 POPE  235      26.161  87.488  41.876  1.00  0.00           C
ATOM  11218 1C21 POPE  235      25.021  87.939  41.006  1.00  0.00           C
ATOM  11221 2C21 POPE  235      25.131  87.309  39.606  1.00  0.00           C
ATOM  11224 3C21 POPE  235      24.081  87.829  38.616  1.00  0.00           C
ATOM  11227 4C21 POPE  235      24.671  88.120  37.226  1.00  0.00           C
ATOM  11230 5C21 POPE  235      25.391  89.469  37.116  1.00  0.00           C
ATOM  11233 6C21 POPE  235      24.410  90.649  37.236  1.00  0.00           C
ATOM  11236 7C21 POPE  235      25.041  91.999  36.876  1.00  0.00           C
ATOM  11239 8C21 POPE  235      24.061  93.149  37.076  1.00  0.00           C
ATOM  11243  C33 POPE  235      25.601  78.000  51.396  1.00  0.00           C
ATOM  11246  C34 POPE  235      25.431  76.479  51.486  1.00  0.00           C
ATOM  11249  C35 POPE  235      25.751  75.740  50.176  1.00  0.00           C
ATOM  11252  C36 POPE  235      25.021  76.319  48.956  1.00  0.00           C
ATOM  11255  C37 POPE  235      24.711  75.279  47.876  1.00  0.00           C
ATOM  11258  C38 POPE  235      24.081  75.899  46.626  1.00  0.00           C
ATOM  11261  C39 POPE  235      25.131  76.439  45.636  1.00  0.00           C
ATOM  11264 0C31 POPE  235      24.541  77.429  44.626  1.00  0.00           C
ATOM  11267 1C31 POPE  235      25.551  77.889  43.566  1.00  0.00           C
ATOM  11270 2C31 POPE  235      24.961  78.819  42.486  1.00  0.00           C
ATOM  11273 3C31 POPE  235      24.431  80.149  43.036  1.00  0.00           C
ATOM  11276 4C31 POPE  235      23.711  81.000  41.976  1.00  0.00           C
ATOM  11279 5C31 POPE  235      22.851  82.120  42.596  1.00  0.00           C
ATOM  11282 6C31 POPE  235      21.991  82.859  41.576  1.00  0.00           C
ATOM  11286  NH3 POPE  236     119.461 102.068  58.546  1.00  0.00           N
ATOM  11290  C12 POPE  236     118.090 102.670  58.726  1.00  0.00           C
ATOM  11293  C11 POPE  236     117.441 102.990  57.376  1.00  0.00           C
ATOM  11296  P   POPE  236     115.730 104.988  57.586  1.00  0.00           P
ATOM  11297  O13 POPE  236     115.250 105.399  58.916  1.00  0.00           O
ATOM  11298  O14 POPE  236     116.921 105.690  57.066  1.00  0.00           O
ATOM  11299  O11 POPE  236     114.580 105.140  56.516  1.00  0.00           O
ATOM  11300  O12 POPE  236     116.080 103.430  57.546  1.00  0.00           O
ATOM  11301  C1  POPE  236     114.711 106.059  55.416  1.00  0.00           C
ATOM  11304  C2  POPE  236     115.630 105.538  54.276  1.00  0.00           C
ATOM  11306  O21 POPE  236     115.431 106.390  53.126  1.00  0.00           O
ATOM  11307  C21 POPE  236     116.371 107.320  52.966  1.00  0.00           C
ATOM  11308  O22 POPE  236     117.500 107.270  53.436  1.00  0.00           O
ATOM  11309  C22 POPE  236     115.800 108.439  52.086  1.00  0.00           C
ATOM  11312  C3  POPE  236     115.321 104.030  53.966  1.00  0.00           C
ATOM  11315  O31 POPE  236     115.121 103.680  52.566  1.00  0.00           O
ATOM  11316  C31 POPE  236     113.820 103.788  52.226  1.00  0.00           C
ATOM  11317  O32 POPE  236     112.951 104.300  52.906  1.00  0.00           O
ATOM  11318  C32 POPE  236     113.531 102.980  50.956  1.00  0.00           C
ATOM  11321  C23 POPE  236     116.620 109.760  52.056  1.00  0.00           C
ATOM  11324  C24 POPE  236     116.791 110.299  50.626  1.00  0.00           C
ATOM  11327  C25 POPE  236     117.651 111.569  50.576  1.00  0.00           C
ATOM  11330  C26 POPE  236     118.050 111.940  49.136  1.00  0.00           C
ATOM  11333  C27 POPE  236     119.221 112.920  49.116  1.00  0.00           C
ATOM  11336  C28 POPE  236     119.711 113.270  47.696  1.00  0.00           C
ATOM  11339  C29 POPE  236     120.420 112.139  46.996  1.00  0.00           C
ATOM  11341 0C21 POPE  236     121.701 112.090  46.596  1.00  0.00           C
ATOM  11343 1C21 POPE  236     122.761 113.149  46.726  1.00  0.00           C
ATOM  11346 2C21 POPE  236     123.381 113.559  45.376  1.00  0.00           C
ATOM  11349 3C21 POPE  236     124.491 114.610  45.556  1.00  0.00           C
ATOM  11352 4C21 POPE  236     125.331 114.860  44.286  1.00  0.00           C
ATOM  11355 5C21 POPE  236     124.601 115.639  43.176  1.00  0.00           C
ATOM  11358 6C21 POPE  236     124.211 117.059  43.576  1.00  0.00           C
ATOM  11361 7C21 POPE  236     124.011 117.990  42.366  1.00  0.00           C
ATOM  11364 8C21 POPE  236     123.610 119.410  42.746  1.00  0.00           C
ATOM  11368  C33 POPE  236     114.141 103.479  49.626  1.00  0.00           C
ATOM  11371  C34 POPE  236     115.110 102.509  48.936  1.00  0.00           C
ATOM  11374  C35 POPE  236     115.310 102.889  47.456  1.00  0.00           C
ATOM  11377  C36 POPE  236     116.250 101.940  46.686  1.00  0.00           C
ATOM  11380  C37 POPE  236     116.411 102.360  45.216  1.00  0.00           C
ATOM  11383  C38 POPE  236     117.621 101.700  44.556  1.00  0.00           C
ATOM  11386  C39 POPE  236     117.700 101.910  43.036  1.00  0.00           C
ATOM  11389 0C31 POPE  236     116.840 100.889  42.276  1.00  0.00           C
ATOM  11392 1C31 POPE  236     116.910 101.059  40.756  1.00  0.00           C
ATOM  11395 2C31 POPE  236     115.991 100.049  40.036  1.00  0.00           C
ATOM  11398 3C31 POPE  236     115.840 100.280  38.526  1.00  0.00           C
ATOM  11401 4C31 POPE  236     115.301 101.670  38.176  1.00  0.00           C
ATOM  11404 5C31 POPE  236     114.891 101.810  36.706  1.00  0.00           C
ATOM  11407 6C31 POPE  236     114.421 103.230  36.356  1.00  0.00           C
ATOM  11411  NH3 POPE  237      -0.968  14.429  18.166  1.00  0.00           N
ATOM  11415  C12 POPE  237       0.272  14.359  17.326  1.00  0.00           C
ATOM  11418  C11 POPE  237       1.142  15.589  17.606  1.00  0.00           C
ATOM  11421  P   POPE  237       1.222  18.139  16.956  1.00  0.00           P
ATOM  11422  O13 POPE  237       2.072  18.170  15.746  1.00  0.00           O
ATOM  11423  O14 POPE  237       0.232  19.229  17.136  1.00  0.00           O
ATOM  11424  O11 POPE  237       2.191  18.139  18.206  1.00  0.00           O
ATOM  11425  O12 POPE  237       0.542  16.729  17.026  1.00  0.00           O
ATOM  11426  C1  POPE  237       3.111  19.240  18.246  1.00  0.00           C
ATOM  11429  C2  POPE  237       3.951  19.340  19.546  1.00  0.00           C
ATOM  11431  O21 POPE  237       3.121  19.240  20.706  1.00  0.00           O
ATOM  11432  C21 POPE  237       2.891  17.979  21.096  1.00  0.00           C
ATOM  11433  O22 POPE  237       3.211  16.969  20.506  1.00  0.00           O
ATOM  11434  C22 POPE  237       2.171  17.979  22.446  1.00  0.00           C
ATOM  11437  C3  POPE  237       4.681  20.719  19.506  1.00  0.00           C
ATOM  11440  O31 POPE  237       5.641  20.869  20.576  1.00  0.00           O
ATOM  11441  C31 POPE  237       5.241  21.649  21.586  1.00  0.00           C
ATOM  11442  O32 POPE  237       4.281  22.409  21.566  1.00  0.00           O
ATOM  11443  C32 POPE  237       6.131  21.449  22.796  1.00  0.00           C
ATOM  11446  C23 POPE  237       2.891  17.059  23.466  1.00  0.00           C
ATOM  11449  C24 POPE  237       2.251  17.109  24.856  1.00  0.00           C
ATOM  11452  C25 POPE  237       3.061  16.349  25.916  1.00  0.00           C
ATOM  11455  C26 POPE  237       2.441  16.449  27.316  1.00  0.00           C
ATOM  11458  C27 POPE  237       3.051  15.490  28.336  1.00  0.00           C
ATOM  11461  C28 POPE  237       2.641  15.789  29.786  1.00  0.00           C
ATOM  11464  C29 POPE  237       3.401  16.959  30.376  1.00  0.00           C
ATOM  11466 0C21 POPE  237       2.911  17.899  31.206  1.00  0.00           C
ATOM  11468 1C21 POPE  237       1.502  17.959  31.716  1.00  0.00           C
ATOM  11471 2C21 POPE  237       1.142  16.819  32.686  1.00  0.00           C
ATOM  11474 3C21 POPE  237      -0.338  16.849  33.086  1.00  0.00           C
ATOM  11477 4C21 POPE  237      -0.688  15.849  34.186  1.00  0.00           C
ATOM  11480 5C21 POPE  237      -2.188  15.879  34.526  1.00  0.00           C
ATOM  11483 6C21 POPE  237      -2.548  15.039  35.766  1.00  0.00           C
ATOM  11486 7C21 POPE  237      -4.058  15.049  36.026  1.00  0.00           C
ATOM  11489 8C21 POPE  237      -4.478  14.349  37.316  1.00  0.00           C
ATOM  11493  C33 POPE  237       5.281  21.119  24.036  1.00  0.00           C
ATOM  11496  C34 POPE  237       6.061  20.299  25.066  1.00  0.00           C
ATOM  11499  C35 POPE  237       5.511  20.429  26.496  1.00  0.00           C
ATOM  11502  C36 POPE  237       5.731  21.840  27.076  1.00  0.00           C
ATOM  11505  C37 POPE  237       5.971  21.840  28.586  1.00  0.00           C
ATOM  11508  C38 POPE  237       6.521  23.180  29.096  1.00  0.00           C
ATOM  11511  C39 POPE  237       7.371  23.049  30.376  1.00  0.00           C
ATOM  11514 0C31 POPE  237       6.651  22.389  31.556  1.00  0.00           C
ATOM  11517 1C31 POPE  237       5.351  23.109  31.956  1.00  0.00           C
ATOM  11520 2C31 POPE  237       4.861  22.709  33.356  1.00  0.00           C
ATOM  11523 3C31 POPE  237       4.591  21.209  33.536  1.00  0.00           C
ATOM  11526 4C31 POPE  237       4.231  20.859  34.976  1.00  0.00           C
ATOM  11529 5C31 POPE  237       3.771  19.410  35.156  1.00  0.00           C
ATOM  11532 6C31 POPE  237       3.641  18.999  36.626  1.00  0.00           C
ATOM  11536  NH3 POPE  238     105.040  55.369  14.226  1.00  0.00           N
ATOM  11540  C12 POPE  238     106.460  55.040  14.636  1.00  0.00           C
ATOM  11543  C11 POPE  238     106.500  54.090  15.846  1.00  0.00           C
ATOM  11546  P   POPE  238     109.051  53.950  16.066  1.00  0.00           P
ATOM  11547  O13 POPE  238     108.890  52.649  15.346  1.00  0.00           O
ATOM  11548  O14 POPE  238     109.491  55.110  15.256  1.00  0.00           O
ATOM  11549  O11 POPE  238     109.960  53.740  17.326  1.00  0.00           O
ATOM  11550  O12 POPE  238     107.630  54.299  16.686  1.00  0.00           O
ATOM  11551  C1  POPE  238     109.571  52.919  18.426  1.00  0.00           C
ATOM  11554  C2  POPE  238     109.801  53.689  19.746  1.00  0.00           C
ATOM  11556  O21 POPE  238     108.979  53.069  20.746  1.00  0.00           O
ATOM  11557  C21 POPE  238     109.510  53.049  21.956  1.00  0.00           C
ATOM  11558  O22 POPE  238     110.660  53.340  22.256  1.00  0.00           O
ATOM  11559  C22 POPE  238     108.381  52.740  22.936  1.00  0.00           C
ATOM  11562  C3  POPE  238     109.391  55.189  19.556  1.00  0.00           C
ATOM  11565  O31 POPE  238     109.520  55.979  20.756  1.00  0.00           O
ATOM  11566  C31 POPE  238     108.411  56.229  21.406  1.00  0.00           C
ATOM  11567  O32 POPE  238     107.301  55.830  21.106  1.00  0.00           O
ATOM  11568  C32 POPE  238     108.661  57.150  22.596  1.00  0.00           C
ATOM  11571  C23 POPE  238     108.880  52.649  24.386  1.00  0.00           C
ATOM  11574  C24 POPE  238     107.750  52.899  25.386  1.00  0.00           C
ATOM  11577  C25 POPE  238     108.281  52.869  26.826  1.00  0.00           C
ATOM  11580  C26 POPE  238     107.211  53.270  27.856  1.00  0.00           C
ATOM  11583  C27 POPE  238     107.721  53.279  29.306  1.00  0.00           C
ATOM  11586  C28 POPE  238     107.640  51.910  30.036  1.00  0.00           C
ATOM  11589  C29 POPE  238     108.761  50.960  29.716  1.00  0.00           C
ATOM  11591 0C21 POPE  238     109.531  50.289  30.586  1.00  0.00           C
ATOM  11593 1C21 POPE  238     109.450  50.349  32.086  1.00  0.00           C
ATOM  11596 2C21 POPE  238     109.720  48.979  32.736  1.00  0.00           C
ATOM  11599 3C21 POPE  238     108.641  47.919  32.496  1.00  0.00           C
ATOM  11602 4C21 POPE  238     108.771  46.770  33.506  1.00  0.00           C
ATOM  11605 5C21 POPE  238     108.031  45.479  33.136  1.00  0.00           C
ATOM  11608 6C21 POPE  238     108.680  44.739  31.956  1.00  0.00           C
ATOM  11611 7C21 POPE  238     108.230  43.279  31.876  1.00  0.00           C
ATOM  11614 8C21 POPE  238     108.901  42.479  30.756  1.00  0.00           C
ATOM  11618  C33 POPE  238     110.040  57.010  23.246  1.00  0.00           C
ATOM  11621  C34 POPE  238     110.170  57.929  24.456  1.00  0.00           C
ATOM  11624  C35 POPE  238     109.191  57.599  25.586  1.00  0.00           C
ATOM  11627  C36 POPE  238     109.531  58.379  26.856  1.00  0.00           C
ATOM  11630  C37 POPE  238     108.699  58.009  28.086  1.00  0.00           C
ATOM  11633  C38 POPE  238     109.300  58.660  29.346  1.00  0.00           C
ATOM  11636  C39 POPE  238     108.860  57.979  30.646  1.00  0.00           C
ATOM  11639 0C31 POPE  238     110.031  57.789  31.626  1.00  0.00           C
ATOM  11642 1C31 POPE  238     109.641  56.989  32.876  1.00  0.00           C
ATOM  11645 2C31 POPE  238     110.821  56.630  33.786  1.00  0.00           C
ATOM  11648 3C31 POPE  238     111.560  57.849  34.346  1.00  0.00           C
ATOM  11651 4C31 POPE  238     112.630  57.459  35.386  1.00  0.00           C
ATOM  11654 5C31 POPE  238     113.430  58.670  35.876  1.00  0.00           C
ATOM  11657 6C31 POPE  238     114.590  58.309  36.806  1.00  0.00           C
ATOM  11661  NH3 POPE  239      16.921  29.139  15.556  1.00  0.00           N
ATOM  11665  C12 POPE  239      17.921  28.269  14.826  1.00  0.00           C
ATOM  11668  C11 POPE  239      19.391  28.569  15.176  1.00  0.00           C
ATOM  11671  P   POPE  239      20.911  26.449  15.696  1.00  0.00           P
ATOM  11672  O13 POPE  239      20.821  25.079  15.146  1.00  0.00           O
ATOM  11673  O14 POPE  239      22.251  26.930  16.096  1.00  0.00           O
ATOM  11674  O11 POPE  239      19.991  26.459  16.986  1.00  0.00           O
ATOM  11675  O12 POPE  239      20.221  27.490  14.726  1.00  0.00           O
ATOM  11676  C1  POPE  239      20.581  25.999  18.216  1.00  0.00           C
ATOM  11679  C2  POPE  239      20.281  26.959  19.376  1.00  0.00           C
ATOM  11681  O21 POPE  239      21.161  26.569  20.436  1.00  0.00           O
ATOM  11682  C21 POPE  239      21.621  27.569  21.146  1.00  0.00           C
ATOM  11683  O22 POPE  239      21.541  28.759  20.886  1.00  0.00           O
ATOM  11684  C22 POPE  239      22.291  26.939  22.356  1.00  0.00           C
ATOM  11687  C3  POPE  239      18.801  26.879  19.856  1.00  0.00           C
ATOM  11690  O31 POPE  239      18.681  26.930  21.296  1.00  0.00           O
ATOM  11691  C31 POPE  239      18.111  27.999  21.826  1.00  0.00           C
ATOM  11692  O32 POPE  239      17.681  28.949  21.196  1.00  0.00           O
ATOM  11693  C32 POPE  239      18.151  27.909  23.346  1.00  0.00           C
ATOM  11696  C23 POPE  239      23.121  27.950  23.146  1.00  0.00           C
ATOM  11699  C24 POPE  239      24.021  27.239  24.166  1.00  0.00           C
ATOM  11702  C25 POPE  239      24.351  28.169  25.326  1.00  0.00           C
ATOM  11705  C26 POPE  239      25.361  27.549  26.286  1.00  0.00           C
ATOM  11708  C27 POPE  239      25.541  28.410  27.536  1.00  0.00           C
ATOM  11711  C28 POPE  239      26.531  27.789  28.526  1.00  0.00           C
ATOM  11714  C29 POPE  239      26.081  26.519  29.186  1.00  0.00           C
ATOM  11716 0C21 POPE  239      26.801  25.919  30.146  1.00  0.00           C
ATOM  11718 1C21 POPE  239      28.090  26.459  30.706  1.00  0.00           C
ATOM  11721 2C21 POPE  239      28.191  26.359  32.236  1.00  0.00           C
ATOM  11724 3C21 POPE  239      29.241  27.330  32.796  1.00  0.00           C
ATOM  11727 4C21 POPE  239      29.561  27.039  34.266  1.00  0.00           C
ATOM  11730 5C21 POPE  239      30.401  28.160  34.886  1.00  0.00           C
ATOM  11733 6C21 POPE  239      30.751  27.920  36.356  1.00  0.00           C
ATOM  11736 7C21 POPE  239      31.471  29.119  36.976  1.00  0.00           C
ATOM  11739 8C21 POPE  239      31.811  28.959  38.456  1.00  0.00           C
ATOM  11743  C33 POPE  239      17.401  26.679  23.916  1.00  0.00           C
ATOM  11746  C34 POPE  239      18.221  25.919  24.976  1.00  0.00           C
ATOM  11749  C35 POPE  239      18.661  26.749  26.186  1.00  0.00           C
ATOM  11752  C36 POPE  239      17.561  27.019  27.226  1.00  0.00           C
ATOM  11755  C37 POPE  239      18.071  27.959  28.326  1.00  0.00           C
ATOM  11758  C38 POPE  239      17.011  28.519  29.276  1.00  0.00           C
ATOM  11761  C39 POPE  239      16.041  27.490  29.866  1.00  0.00           C
ATOM  11764 0C31 POPE  239      15.381  27.999  31.146  1.00  0.00           C
ATOM  11767 1C31 POPE  239      14.411  26.989  31.776  1.00  0.00           C
ATOM  11770 2C31 POPE  239      14.181  27.239  33.266  1.00  0.00           C
ATOM  11773 3C31 POPE  239      13.611  28.619  33.606  1.00  0.00           C
ATOM  11776 4C31 POPE  239      13.421  28.770  35.126  1.00  0.00           C
ATOM  11779 5C31 POPE  239      12.601  29.990  35.546  1.00  0.00           C
ATOM  11782 6C31 POPE  239      12.341  30.009  37.056  1.00  0.00           C
ATOM  11786  NH3 POPE  240     105.170 111.539  14.456  1.00  0.00           N
ATOM  11790  C12 POPE  240     105.520 110.760  15.686  1.00  0.00           C
ATOM  11793  C11 POPE  240     107.040 110.749  15.956  1.00  0.00           C
ATOM  11796  P   POPE  240     108.419 110.480  13.706  1.00  0.00           P
ATOM  11797  O13 POPE  240     108.230 109.469  12.646  1.00  0.00           O
ATOM  11798  O14 POPE  240     107.831 111.819  13.476  1.00  0.00           O
ATOM  11799  O11 POPE  240     109.960 110.678  14.106  1.00  0.00           O
ATOM  11800  O12 POPE  240     107.770 109.930  15.046  1.00  0.00           O
ATOM  11801  C1  POPE  240     110.261 111.590  15.166  1.00  0.00           C
ATOM  11804  C2  POPE  240     111.740 111.560  15.646  1.00  0.00           C
ATOM  11806  O21 POPE  240     111.760 112.068  17.006  1.00  0.00           O
ATOM  11807  C21 POPE  240     111.950 111.140  17.936  1.00  0.00           C
ATOM  11808  O22 POPE  240     111.950 109.939  17.746  1.00  0.00           O
ATOM  11809  C22 POPE  240     112.201 111.779  19.296  1.00  0.00           C
ATOM  11812  C3  POPE  240     112.729 112.430  14.816  1.00  0.00           C
ATOM  11815  O31 POPE  240     113.979 112.619  15.536  1.00  0.00           O
ATOM  11816  C31 POPE  240     114.881 111.670  15.386  1.00  0.00           C
ATOM  11817  O32 POPE  240     114.760 110.700  14.656  1.00  0.00           O
ATOM  11818  C32 POPE  240     116.100 111.880  16.316  1.00  0.00           C
ATOM  11821  C23 POPE  240     111.001 111.619  20.246  1.00  0.00           C
ATOM  11824  C24 POPE  240     111.360 111.810  21.716  1.00  0.00           C
ATOM  11827  C25 POPE  240     110.130 111.859  22.636  1.00  0.00           C
ATOM  11830  C26 POPE  240     110.301 112.850  23.786  1.00  0.00           C
ATOM  11833  C27 POPE  240     111.511 112.559  24.696  1.00  0.00           C
ATOM  11836  C28 POPE  240     112.120 113.869  25.246  1.00  0.00           C
ATOM  11839  C29 POPE  240     113.451 113.660  25.916  1.00  0.00           C
ATOM  11841 0C21 POPE  240     113.691 113.759  27.236  1.00  0.00           C
ATOM  11843 1C21 POPE  240     112.661 114.039  28.306  1.00  0.00           C
ATOM  11846 2C21 POPE  240     113.020 113.410  29.666  1.00  0.00           C
ATOM  11849 3C21 POPE  240     114.240 114.039  30.366  1.00  0.00           C
ATOM  11852 4C21 POPE  240     114.081 115.529  30.726  1.00  0.00           C
ATOM  11855 5C21 POPE  240     113.001 115.818  31.776  1.00  0.00           C
ATOM  11858 6C21 POPE  240     113.430 115.399  33.186  1.00  0.00           C
ATOM  11861 7C21 POPE  240     112.309 115.590  34.216  1.00  0.00           C
ATOM  11864 8C21 POPE  240     112.840 115.678  35.636  1.00  0.00           C
ATOM  11868  C33 POPE  240     116.059 113.029  17.366  1.00  0.00           C
ATOM  11871  C34 POPE  240     115.611 112.619  18.786  1.00  0.00           C
ATOM  11874  C35 POPE  240     116.740 112.250  19.766  1.00  0.00           C
ATOM  11877  C36 POPE  240     116.310 112.369  21.246  1.00  0.00           C
ATOM  11880  C37 POPE  240     117.381 111.950  22.276  1.00  0.00           C
ATOM  11883  C38 POPE  240     116.961 112.339  23.706  1.00  0.00           C
ATOM  11886  C39 POPE  240     117.901 111.899  24.836  1.00  0.00           C
ATOM  11889 0C31 POPE  240     117.400 112.419  26.186  1.00  0.00           C
ATOM  11892 1C31 POPE  240     118.010 111.719  27.416  1.00  0.00           C
ATOM  11895 2C31 POPE  240     117.320 112.130  28.736  1.00  0.00           C
ATOM  11898 3C31 POPE  240     117.691 111.218  29.916  1.00  0.00           C
ATOM  11901 4C31 POPE  240     117.169 111.719  31.266  1.00  0.00           C
ATOM  11904 5C31 POPE  240     117.180 110.639  32.356  1.00  0.00           C
ATOM  11907 6C31 POPE  240     116.931 111.180  33.766  1.00  0.00           C
ATOM  11911  NH3 POPE  241      99.711 108.589  12.396  1.00  0.00           N
ATOM  11915  C12 POPE  241     100.900 109.288  11.776  1.00  0.00           C
ATOM  11918  C11 POPE  241     102.031 109.370  12.816  1.00  0.00           C
ATOM  11921  P   POPE  241     101.131 110.678  14.876  1.00  0.00           P
ATOM  11922  O13 POPE  241     102.381 111.379  15.216  1.00  0.00           O
ATOM  11923  O14 POPE  241     100.170 111.449  14.036  1.00  0.00           O
ATOM  11924  O11 POPE  241     100.380 110.119  16.126  1.00  0.00           O
ATOM  11925  O12 POPE  241     101.520 109.340  14.146  1.00  0.00           O
ATOM  11926  C1  POPE  241     100.840 110.480  17.426  1.00  0.00           C
ATOM  11929  C2  POPE  241     100.210 109.529  18.476  1.00  0.00           C
ATOM  11931  O21 POPE  241     100.650 109.879  19.796  1.00  0.00           O
ATOM  11932  C21 POPE  241     101.921 109.590  20.076  1.00  0.00           C
ATOM  11933  O22 POPE  241     102.761 109.170  19.316  1.00  0.00           O
ATOM  11934  C22 POPE  241     102.150 109.770  21.566  1.00  0.00           C
ATOM  11937  C3  POPE  241     100.401 108.020  18.136  1.00  0.00           C
ATOM  11940  O31 POPE  241     100.121 107.239  19.316  1.00  0.00           O
ATOM  11941  C31 POPE  241      98.979 106.600  19.386  1.00  0.00           C
ATOM  11942  O32 POPE  241      98.160 106.460  18.486  1.00  0.00           O
ATOM  11943  C32 POPE  241      98.880 105.919  20.746  1.00  0.00           C
ATOM  11946  C23 POPE  241     103.540 109.240  21.936  1.00  0.00           C
ATOM  11949  C24 POPE  241     103.810 109.310  23.436  1.00  0.00           C
ATOM  11952  C25 POPE  241     105.310 109.240  23.726  1.00  0.00           C
ATOM  11955  C26 POPE  241     105.641 109.450  25.206  1.00  0.00           C
ATOM  11958  C27 POPE  241     106.781 110.469  25.376  1.00  0.00           C
ATOM  11961  C28 POPE  241     107.131 110.749  26.846  1.00  0.00           C
ATOM  11964  C29 POPE  241     107.971 111.990  26.926  1.00  0.00           C
ATOM  11966 0C21 POPE  241     108.731 112.369  27.976  1.00  0.00           C
ATOM  11968 1C21 POPE  241     108.839 111.639  29.286  1.00  0.00           C
ATOM  11971 2C21 POPE  241     109.041 112.649  30.436  1.00  0.00           C
ATOM  11974 3C21 POPE  241     109.291 111.969  31.786  1.00  0.00           C
ATOM  11977 4C21 POPE  241     109.501 112.969  32.936  1.00  0.00           C
ATOM  11980 5C21 POPE  241     108.221 113.738  33.316  1.00  0.00           C
ATOM  11983 6C21 POPE  241     108.430 114.820  34.386  1.00  0.00           C
ATOM  11986 7C21 POPE  241     107.430 115.979  34.226  1.00  0.00           C
ATOM  11989 8C21 POPE  241     107.581 117.090  35.266  1.00  0.00           C
ATOM  11993  C33 POPE  241      99.741 106.428  21.936  1.00  0.00           C
ATOM  11996  C34 POPE  241     100.081 105.329  22.966  1.00  0.00           C
ATOM  11999  C35 POPE  241      99.090 105.199  24.136  1.00  0.00           C
ATOM  12002  C36 POPE  241      99.400 106.140  25.306  1.00  0.00           C
ATOM  12005  C37 POPE  241      98.901 105.609  26.656  1.00  0.00           C
ATOM  12008  C38 POPE  241      99.321 106.530  27.806  1.00  0.00           C
ATOM  12011  C39 POPE  241      98.950 106.000  29.186  1.00  0.00           C
ATOM  12014 0C31 POPE  241      99.270 107.049  30.266  1.00  0.00           C
ATOM  12017 1C31 POPE  241      98.941 106.579  31.686  1.00  0.00           C
ATOM  12020 2C31 POPE  241      98.650 107.740  32.636  1.00  0.00           C
ATOM  12023 3C31 POPE  241      99.790 108.750  32.756  1.00  0.00           C
ATOM  12026 4C31 POPE  241      99.410 109.890  33.706  1.00  0.00           C
ATOM  12029 5C31 POPE  241     100.461 110.989  33.816  1.00  0.00           C
ATOM  12032 6C31 POPE  241     100.031 112.160  34.706  1.00  0.00           C
ATOM  12036  NH3 POPE  242      22.431  90.830  58.286  1.00  0.00           N
ATOM  12040  C12 POPE  242      21.151  90.038  58.376  1.00  0.00           C
ATOM  12043  C11 POPE  242      21.411  88.549  58.086  1.00  0.00           C
ATOM  12046  P   POPE  242      19.131  87.400  57.476  1.00  0.00           P
ATOM  12047  O13 POPE  242      19.471  86.098  56.866  1.00  0.00           O
ATOM  12048  O14 POPE  242      17.851  87.460  58.206  1.00  0.00           O
ATOM  12049  O11 POPE  242      19.161  88.579  56.406  1.00  0.00           O
ATOM  12050  O12 POPE  242      20.291  87.770  58.486  1.00  0.00           O
ATOM  12051  C1  POPE  242      18.971  88.279  55.016  1.00  0.00           C
ATOM  12054  C2  POPE  242      19.111  89.520  54.076  1.00  0.00           C
ATOM  12056  O21 POPE  242      19.271  89.039  52.726  1.00  0.00           O
ATOM  12057  C21 POPE  242      18.131  88.829  52.076  1.00  0.00           C
ATOM  12058  O22 POPE  242      17.031  89.189  52.456  1.00  0.00           O
ATOM  12059  C22 POPE  242      18.401  88.050  50.786  1.00  0.00           C
ATOM  12062  C3  POPE  242      20.351  90.380  54.456  1.00  0.00           C
ATOM  12065  O31 POPE  242      20.431  91.569  53.626  1.00  0.00           O
ATOM  12066  C31 POPE  242      21.571  91.759  52.966  1.00  0.00           C
ATOM  12067  O32 POPE  242      22.551  91.029  53.016  1.00  0.00           O
ATOM  12068  C32 POPE  242      21.531  93.060  52.176  1.00  0.00           C
ATOM  12071  C23 POPE  242      19.031  86.660  51.056  1.00  0.00           C
ATOM  12074  C24 POPE  242      18.201  85.460  50.566  1.00  0.00           C
ATOM  12077  C25 POPE  242      16.751  85.460  51.076  1.00  0.00           C
ATOM  12080  C26 POPE  242      16.181  84.049  51.276  1.00  0.00           C
ATOM  12083  C27 POPE  242      14.661  84.020  51.476  1.00  0.00           C
ATOM  12086  C28 POPE  242      14.151  84.760  52.726  1.00  0.00           C
ATOM  12089  C29 POPE  242      13.841  86.218  52.496  1.00  0.00           C
ATOM  12091 0C21 POPE  242      12.631  86.749  52.266  1.00  0.00           C
ATOM  12093 1C21 POPE  242      11.331  85.979  52.186  1.00  0.00           C
ATOM  12096 2C21 POPE  242      11.041  85.499  50.756  1.00  0.00           C
ATOM  12099 3C21 POPE  242      10.501  86.609  49.836  1.00  0.00           C
ATOM  12102 4C21 POPE  242      10.221  86.119  48.406  1.00  0.00           C
ATOM  12105 5C21 POPE  242       8.871  85.410  48.226  1.00  0.00           C
ATOM  12108 6C21 POPE  242       8.721  84.848  46.806  1.00  0.00           C
ATOM  12111 7C21 POPE  242       7.451  84.009  46.636  1.00  0.00           C
ATOM  12114 8C21 POPE  242       7.321  83.360  45.256  1.00  0.00           C
ATOM  12118  C33 POPE  242      22.881  93.809  52.296  1.00  0.00           C
ATOM  12121  C34 POPE  242      22.931  95.178  51.606  1.00  0.00           C
ATOM  12124  C35 POPE  242      22.931  95.140  50.066  1.00  0.00           C
ATOM  12127  C36 POPE  242      23.401  96.479  49.456  1.00  0.00           C
ATOM  12130  C37 POPE  242      23.731  96.428  47.956  1.00  0.00           C
ATOM  12133  C38 POPE  242      24.581  97.629  47.496  1.00  0.00           C
ATOM  12136  C39 POPE  242      25.841  97.229  46.696  1.00  0.00           C
ATOM  12139 0C31 POPE  242      25.541  96.730  45.276  1.00  0.00           C
ATOM  12142 1C31 POPE  242      26.831  96.280  44.556  1.00  0.00           C
ATOM  12145 2C31 POPE  242      26.711  96.309  43.026  1.00  0.00           C
ATOM  12148 3C31 POPE  242      27.981  95.818  42.306  1.00  0.00           C
ATOM  12151 4C31 POPE  242      28.281  94.329  42.556  1.00  0.00           C
ATOM  12154 5C31 POPE  242      29.291  93.738  41.576  1.00  0.00           C
ATOM  12157 6C31 POPE  242      29.461  92.220  41.706  1.00  0.00           C
ATOM  12161  NH3 POPE  243       5.961 100.280  56.386  1.00  0.00           N
ATOM  12165  C12 POPE  243       5.831 101.660  56.966  1.00  0.00           C
ATOM  12168  C11 POPE  243       6.121 102.740  55.896  1.00  0.00           C
ATOM  12171  P   POPE  243       8.731 102.629  55.896  1.00  0.00           P
ATOM  12172  O13 POPE  243       8.651 103.759  56.846  1.00  0.00           O
ATOM  12173  O14 POPE  243       9.041 101.280  56.416  1.00  0.00           O
ATOM  12174  O11 POPE  243       9.661 102.990  54.656  1.00  0.00           O
ATOM  12175  O12 POPE  243       7.321 102.468  55.186  1.00  0.00           O
ATOM  12176  C1  POPE  243       9.821 102.020  53.606  1.00  0.00           C
ATOM  12179  C2  POPE  243       9.671 102.659  52.196  1.00  0.00           C
ATOM  12181  O21 POPE  243      10.211 101.740  51.226  1.00  0.00           O
ATOM  12182  C21 POPE  243       9.391 100.779  50.846  1.00  0.00           C
ATOM  12183  O22 POPE  243       8.191 100.749  51.056  1.00  0.00           O
ATOM  12184  C22 POPE  243      10.191  99.669  50.166  1.00  0.00           C
ATOM  12187  C3  POPE  243      10.391 104.039  52.116  1.00  0.00           C
ATOM  12190  O31 POPE  243      11.091 104.300  50.886  1.00  0.00           O
ATOM  12191  C31 POPE  243      10.561 104.939  49.836  1.00  0.00           C
ATOM  12192  O32 POPE  243      11.221 105.480  48.966  1.00  0.00           O
ATOM  12193  C32 POPE  243       9.031 104.988  49.776  1.00  0.00           C
ATOM  12196  C23 POPE  243       9.581  99.189  48.846  1.00  0.00           C
ATOM  12199  C24 POPE  243      10.071  97.789  48.466  1.00  0.00           C
ATOM  12202  C25 POPE  243       9.791  97.519  46.986  1.00  0.00           C
ATOM  12205  C26 POPE  243      10.301  96.180  46.466  1.00  0.00           C
ATOM  12208  C27 POPE  243      10.181  96.110  44.936  1.00  0.00           C
ATOM  12211  C28 POPE  243      11.501  96.309  44.166  1.00  0.00           C
ATOM  12214  C29 POPE  243      12.121  97.678  44.306  1.00  0.00           C
ATOM  12216 0C21 POPE  243      13.421  97.980  44.126  1.00  0.00           C
ATOM  12218 1C21 POPE  243      14.531  97.020  43.776  1.00  0.00           C
[truncated: 1,737,143 more chars]
