# Supplementary material for: Characterizing Membrane Association and Periplasmic Transfer of Bacterial Lipoproteins through Molecular Dynamics Simulations
Source: Structure. 2020 Apr 7;28(4):475–487.e3. doi: 10.1016/j.str.2020.01.012 (PMC7139219; doi:10.1016/j.str.2020.01.012)
Supplement: Data S1. Final Coordinates from Simulations (Y–Z), Related to Figure 3 [file mmc3.zip › Y-Z/YCEB-5-atomistic.pdb]

TITLE     Protein
REMARK    THIS IS A SIMULATION BOX
CRYST1  129.107  129.107  126.967  90.00  90.00  90.00 P 1           1
MODEL        1
ATOM      1  N   CYSTA   1      53.458  70.373  52.995  1.00  0.00           N
ATOM      3  CA  CYSTA   1      54.049  69.614  54.115  1.00  0.00           C
ATOM      5  C   CYSTA   1      54.029  70.384  55.405  1.00  0.00           C
ATOM      6  O   CYSTA   1      54.898  70.354  56.275  1.00  0.00           O
ATOM      7  CB  CYSTA   1      55.338  68.793  53.785  1.00  0.00           C
ATOM     10  SG  CYSTA   1      55.599  67.403  54.965  1.00  0.00           S
ATOM     11  C1  CYSTA   1      56.628  66.083  54.175  1.00  0.00           C
ATOM     14  CA1 CYSTA   1      53.349  71.674  52.665  1.00  0.00           C
ATOM     15  OA1 CYSTA   1      52.430  71.984  51.925  1.00  0.00           O
ATOM     16  CA2 CYSTA   1      54.268  72.744  53.115  1.00  0.00           C
ATOM     19  C11 CYSTA   1      56.110  65.393  52.875  1.00  0.00           C
ATOM     21  O11 CYSTA   1      55.988  66.414  51.885  1.00  0.00           O
ATOM     22  CX1 CYSTA   1      56.250  66.263  50.585  1.00  0.00           C
ATOM     23  OX1 CYSTA   1      56.398  67.214  49.825  1.00  0.00           O
ATOM     24  CX2 CYSTA   1      56.389  64.854  50.025  1.00  0.00           C
ATOM     27  C12 CYSTA   1      54.769  64.623  53.095  1.00  0.00           C
ATOM     30  O12 CYSTA   1      54.078  64.454  51.845  1.00  0.00           O
ATOM     31  CD1 CYSTA   1      52.789  64.164  51.955  1.00  0.00           C
ATOM     32  OD1 CYSTA   1      52.328  63.274  52.645  1.00  0.00           O
ATOM     33  CD2 CYSTA   1      52.019  65.293  51.295  1.00  0.00           C
ATOM     36  CA3 CYSTA   1      55.668  72.553  52.535  1.00  0.00           C
ATOM     39  CA4 CYSTA   1      56.609  73.644  53.015  1.00  0.00           C
ATOM     42  CA5 CYSTA   1      57.859  73.763  52.135  1.00  0.00           C
ATOM     45  CA6 CYSTA   1      57.569  74.524  50.835  1.00  0.00           C
ATOM     48  CA7 CYSTA   1      57.409  73.664  49.585  1.00  0.00           C
ATOM     51  CA8 CYSTA   1      56.799  74.424  48.415  1.00  0.00           C
ATOM     54  CA9 CYSTA   1      57.118  73.784  47.055  1.00  0.00           C
ATOM     57 0CA1 CYSTA   1      58.598  73.943  46.725  1.00  0.00           C
ATOM     60 1CA1 CYSTA   1      58.918  73.754  45.245  1.00  0.00           C
ATOM     63 2CA1 CYSTA   1      60.219  74.474  44.885  1.00  0.00           C
ATOM     66 3CA1 CYSTA   1      60.468  74.564  43.385  1.00  0.00           C
ATOM     69 4CA1 CYSTA   1      61.749  75.323  43.045  1.00  0.00           C
ATOM     72 5CA1 CYSTA   1      62.199  75.074  41.605  1.00  0.00           C
ATOM     75 6CA1 CYSTA   1      63.499  75.774  41.215  1.00  0.00           C
ATOM     79  CD3 CYSTA   1      51.058  64.954  50.125  1.00  0.00           C
ATOM     82  CD4 CYSTA   1      51.609  65.443  48.775  1.00  0.00           C
ATOM     85  CD5 CYSTA   1      50.518  65.583  47.705  1.00  0.00           C
ATOM     88  CD6 CYSTA   1      51.008  66.234  46.405  1.00  0.00           C
ATOM     91  CD7 CYSTA   1      50.608  67.714  46.255  1.00  0.00           C
ATOM     94  CD8 CYSTA   1      50.679  68.204  44.795  1.00  0.00           C
ATOM     97  CD9 CYSTA   1      49.338  68.143  44.035  1.00  0.00           C
ATOM    100 0CD1 CYSTA   1      48.708  66.744  43.995  1.00  0.00           C
ATOM    103 1CD1 CYSTA   1      47.488  66.664  43.075  1.00  0.00           C
ATOM    106 2CD1 CYSTA   1      46.858  65.264  43.055  1.00  0.00           C
ATOM    109 3CD1 CYSTA   1      45.779  65.134  41.975  1.00  0.00           C
ATOM    112 4CD1 CYSTA   1      45.258  63.693  41.815  1.00  0.00           C
ATOM    115 5CD1 CYSTA   1      44.449  63.543  40.525  1.00  0.00           C
ATOM    118 6CD1 CYSTA   1      43.998  62.114  40.235  1.00  0.00           C
ATOM    122  CX3 CYSTA   1      55.588  64.824  48.695  1.00  0.00           C
ATOM    125  CX4 CYSTA   1      55.718  63.504  47.945  1.00  0.00           C
ATOM    128  CX5 CYSTA   1      54.708  63.384  46.785  1.00  0.00           C
ATOM    131  CX6 CYSTA   1      54.788  64.513  45.735  1.00  0.00           C
ATOM    134  CX7 CYSTA   1      53.718  64.333  44.655  1.00  0.00           C
ATOM    137  CX8 CYSTA   1      53.619  65.513  43.665  1.00  0.00           C
ATOM    140  CX9 CYSTA   1      52.430  65.314  42.765  1.00  0.00           C
ATOM    142 0CX1 CYSTA   1      52.269  65.724  41.495  1.00  0.00           C
ATOM    144 1CX1 CYSTA   1      53.228  66.534  40.665  1.00  0.00           C
ATOM    147 2CX1 CYSTA   1      52.549  67.823  40.165  1.00  0.00           C
ATOM    150 3CX1 CYSTA   1      52.458  68.933  41.225  1.00  0.00           C
ATOM    153 4CX1 CYSTA   1      51.788  70.183  40.645  1.00  0.00           C
ATOM    156 5CX1 CYSTA   1      51.698  71.384  41.595  1.00  0.00           C
ATOM    159 6CX1 CYSTA   1      53.018  72.134  41.765  1.00  0.00           C
ATOM    162 7CX1 CYSTA   1      52.868  73.414  42.605  1.00  0.00           C
ATOM    165 8CX1 CYSTA   1      54.188  74.154  42.815  1.00  0.00           C
ATOM    169  N   ASN A   2      52.868  71.053  55.505  1.00  0.00           N
ATOM    171  CA  ASN A   2      51.978  71.214  56.615  1.00  0.00           C
ATOM    173  CB  ASN A   2      50.518  70.984  56.145  1.00  0.00           C
ATOM    176  CG  ASN A   2      50.019  72.134  55.295  1.00  0.00           C
ATOM    177  OD1 ASN A   2      49.678  71.934  54.125  1.00  0.00           O
ATOM    178  ND2 ASN A   2      49.909  73.344  55.895  1.00  0.00           N
ATOM    181  C   ASN A   2      52.188  70.303  57.765  1.00  0.00           C
ATOM    182  O   ASN A   2      52.500  69.123  57.625  1.00  0.00           O
ATOM    183  N   GLN A   3      51.889  70.824  58.945  1.00  0.00           N
ATOM    185  CA  GLN A   3      51.448  69.964  60.015  1.00  0.00           C
ATOM    187  CB  GLN A   3      50.069  69.354  59.625  1.00  0.00           C
ATOM    190  CG  GLN A   3      49.179  68.924  60.805  1.00  0.00           C
ATOM    193  CD  GLN A   3      47.698  68.623  60.485  1.00  0.00           C
ATOM    194  OE1 GLN A   3      46.949  68.424  61.445  1.00  0.00           O
ATOM    195  NE2 GLN A   3      47.269  68.583  59.215  1.00  0.00           N
ATOM    198  C   GLN A   3      52.519  68.954  60.435  1.00  0.00           C
ATOM    199  O   GLN A   3      53.718  69.244  60.485  1.00  0.00           O
ATOM    200  N   LEU A   4      52.099  67.784  60.895  1.00  0.00           N
ATOM    202  CA  LEU A   4      52.868  67.123  61.905  1.00  0.00           C
ATOM    204  CB  LEU A   4      52.129  67.174  63.255  1.00  0.00           C
ATOM    207  CG  LEU A   4      51.949  68.594  63.875  1.00  0.00           C
ATOM    209  CD1 LEU A   4      51.698  68.524  65.385  1.00  0.00           C
ATOM    213  CD2 LEU A   4      53.108  69.583  63.675  1.00  0.00           C
ATOM    217  C   LEU A   4      53.309  65.753  61.415  1.00  0.00           C
ATOM    218  O   LEU A   4      52.929  64.723  61.975  1.00  0.00           O
ATOM    219  N   THR A   5      54.229  65.753  60.425  1.00  0.00           N
ATOM    221  CA  THR A   5      55.178  64.643  60.245  1.00  0.00           C
ATOM    223  CB  THR A   5      55.728  64.463  58.825  1.00  0.00           C
ATOM    225  OG1 THR A   5      56.698  63.434  58.735  1.00  0.00           O
ATOM    227  CG2 THR A   5      54.578  64.064  57.885  1.00  0.00           C
ATOM    231  C   THR A   5      56.328  64.814  61.235  1.00  0.00           C
ATOM    232  O   THR A   5      57.129  65.753  61.175  1.00  0.00           O
ATOM    233  N   GLN A   6      56.378  63.943  62.265  1.00  0.00           N
ATOM    235  CA  GLN A   6      57.248  64.164  63.395  1.00  0.00           C
ATOM    237  CB  GLN A   6      56.599  65.074  64.475  1.00  0.00           C
ATOM    240  CG  GLN A   6      55.979  66.394  63.965  1.00  0.00           C
ATOM    243  CD  GLN A   6      55.308  67.153  65.105  1.00  0.00           C
ATOM    244  OE1 GLN A   6      54.309  66.664  65.615  1.00  0.00           O
ATOM    245  NE2 GLN A   6      55.839  68.333  65.515  1.00  0.00           N
ATOM    248  C   GLN A   6      57.500  62.823  64.055  1.00  0.00           C
ATOM    249  O   GLN A   6      56.709  61.903  63.895  1.00  0.00           O
ATOM    250  N   TYR A   7      58.578  62.673  64.835  1.00  0.00           N
ATOM    252  CA  TYR A   7      58.718  61.544  65.745  1.00  0.00           C
ATOM    254  CB  TYR A   7      60.189  61.064  65.845  1.00  0.00           C
ATOM    257  CG  TYR A   7      60.279  59.763  66.605  1.00  0.00           C
ATOM    258  CD1 TYR A   7      59.738  58.603  66.045  1.00  0.00           C
ATOM    260  CE1 TYR A   7      59.808  57.384  66.715  1.00  0.00           C
ATOM    262  CZ  TYR A   7      60.419  57.314  67.965  1.00  0.00           C
ATOM    263  OH  TYR A   7      60.538  56.064  68.605  1.00  0.00           O
ATOM    265  CD2 TYR A   7      60.889  59.693  67.875  1.00  0.00           C
ATOM    267  CE2 TYR A   7      60.958  58.463  68.555  1.00  0.00           C
ATOM    269  C   TYR A   7      58.199  61.954  67.115  1.00  0.00           C
ATOM    270  O   TYR A   7      58.458  63.064  67.575  1.00  0.00           O
ATOM    271  N   THR A   8      57.458  61.064  67.795  1.00  0.00           N
ATOM    273  CA  THR A   8      56.838  61.373  69.075  1.00  0.00           C
ATOM    275  CB  THR A   8      55.319  61.173  69.075  1.00  0.00           C
ATOM    277  OG1 THR A   8      54.688  62.094  68.205  1.00  0.00           O
ATOM    279  CG2 THR A   8      54.718  61.433  70.465  1.00  0.00           C
ATOM    283  C   THR A   8      57.448  60.464  70.105  1.00  0.00           C
ATOM    284  O   THR A   8      57.468  59.244  69.985  1.00  0.00           O
ATOM    285  N   ILE A   9      57.968  61.043  71.205  1.00  0.00           N
ATOM    287  CA  ILE A   9      58.479  60.264  72.315  1.00  0.00           C
ATOM    289  CB  ILE A   9      59.860  60.713  72.775  1.00  0.00           C
ATOM    291  CG2 ILE A   9      60.299  59.833  73.975  1.00  0.00           C
ATOM    295  CG1 ILE A   9      60.868  60.564  71.605  1.00  0.00           C
ATOM    298  CD  ILE A   9      62.248  61.164  71.885  1.00  0.00           C
ATOM    302  C   ILE A   9      57.468  60.434  73.425  1.00  0.00           C
ATOM    303  O   ILE A   9      57.238  61.524  73.935  1.00  0.00           O
ATOM    304  N   THR A  10      56.779  59.344  73.825  1.00  0.00           N
ATOM    306  CA  THR A  10      55.728  59.474  74.845  1.00  0.00           C
ATOM    308  CB  THR A  10      54.599  58.463  74.745  1.00  0.00           C
ATOM    310  OG1 THR A  10      55.069  57.123  74.875  1.00  0.00           O
ATOM    312  CG2 THR A  10      53.928  58.624  73.375  1.00  0.00           C
ATOM    316  C   THR A  10      56.288  59.484  76.255  1.00  0.00           C
ATOM    317  O   THR A  10      57.430  59.104  76.525  1.00  0.00           O
ATOM    318  N   GLU A  11      55.499  59.954  77.255  1.00  0.00           N
ATOM    320  CA  GLU A  11      55.949  60.004  78.635  1.00  0.00           C
ATOM    322  CB  GLU A  11      55.008  60.833  79.555  1.00  0.00           C
ATOM    325  CG  GLU A  11      53.558  60.364  79.835  1.00  0.00           C
ATOM    328  CD  GLU A  11      52.738  61.414  80.605  1.00  0.00           C
ATOM    329  OE1 GLU A  11      53.038  62.644  80.555  1.00  0.00           O
ATOM    330  OE2 GLU A  11      51.729  61.004  81.235  1.00  0.00           O
ATOM    331  C   GLU A  11      56.398  58.684  79.235  1.00  0.00           C
ATOM    332  O   GLU A  11      57.378  58.643  79.985  1.00  0.00           O
ATOM    333  N   GLN A  12      55.769  57.533  78.875  1.00  0.00           N
ATOM    335  CA  GLN A  12      56.238  56.204  79.215  1.00  0.00           C
ATOM    337  CB  GLN A  12      55.219  55.103  78.815  1.00  0.00           C
ATOM    340  CG  GLN A  12      55.128  54.754  77.315  1.00  0.00           C
ATOM    343  CD  GLN A  12      54.198  53.564  77.105  1.00  0.00           C
ATOM    344  OE1 GLN A  12      54.529  52.403  77.375  1.00  0.00           O
ATOM    345  NE2 GLN A  12      52.989  53.853  76.565  1.00  0.00           N
ATOM    348  C   GLN A  12      57.628  55.873  78.655  1.00  0.00           C
ATOM    349  O   GLN A  12      58.449  55.284  79.355  1.00  0.00           O
ATOM    350  N   GLU A  13      57.938  56.254  77.385  1.00  0.00           N
ATOM    352  CA  GLU A  13      59.239  56.043  76.735  1.00  0.00           C
ATOM    354  CB  GLU A  13      59.229  56.493  75.255  1.00  0.00           C
ATOM    357  CG  GLU A  13      58.379  55.564  74.365  1.00  0.00           C
ATOM    360  CD  GLU A  13      58.298  55.973  72.895  1.00  0.00           C
ATOM    361  OE1 GLU A  13      59.349  55.963  72.205  1.00  0.00           O
ATOM    362  OE2 GLU A  13      57.148  56.184  72.425  1.00  0.00           O
ATOM    363  C   GLU A  13      60.359  56.754  77.455  1.00  0.00           C
ATOM    364  O   GLU A  13      61.439  56.213  77.705  1.00  0.00           O
ATOM    365  N   ILE A  14      60.078  58.004  77.875  1.00  0.00           N
ATOM    367  CA  ILE A  14      60.958  58.743  78.765  1.00  0.00           C
ATOM    369  CB  ILE A  14      60.448  60.173  79.005  1.00  0.00           C
ATOM    371  CG2 ILE A  14      61.358  60.924  80.005  1.00  0.00           C
ATOM    375  CG1 ILE A  14      60.319  60.973  77.685  1.00  0.00           C
ATOM    378  CD  ILE A  14      61.618  61.124  76.885  1.00  0.00           C
ATOM    382  C   ILE A  14      61.180  58.034  80.085  1.00  0.00           C
ATOM    383  O   ILE A  14      62.318  57.844  80.495  1.00  0.00           O
ATOM    384  N   ASN A  15      60.118  57.524  80.755  1.00  0.00           N
ATOM    386  CA  ASN A  15      60.238  56.794  82.035  1.00  0.00           C
ATOM    388  CB  ASN A  15      58.858  56.353  82.625  1.00  0.00           C
ATOM    391  CG  ASN A  15      57.859  57.493  82.825  1.00  0.00           C
ATOM    392  OD1 ASN A  15      56.648  57.274  82.965  1.00  0.00           O
ATOM    393  ND2 ASN A  15      58.349  58.743  82.785  1.00  0.00           N
ATOM    396  C   ASN A  15      61.089  55.544  81.925  1.00  0.00           C
ATOM    397  O   ASN A  15      61.988  55.294  82.735  1.00  0.00           O
ATOM    398  N   GLN A  16      60.879  54.744  80.865  1.00  0.00           N
ATOM    400  CA  GLN A  16      61.658  53.574  80.535  1.00  0.00           C
ATOM    402  CB  GLN A  16      61.019  52.834  79.325  1.00  0.00           C
ATOM    405  CG  GLN A  16      59.599  52.254  79.595  1.00  0.00           C
ATOM    408  CD  GLN A  16      58.788  52.083  78.295  1.00  0.00           C
ATOM    409  OE1 GLN A  16      59.209  52.444  77.185  1.00  0.00           O
ATOM    410  NE2 GLN A  16      57.558  51.534  78.435  1.00  0.00           N
ATOM    413  C   GLN A  16      63.139  53.834  80.265  1.00  0.00           C
ATOM    414  O   GLN A  16      64.018  53.064  80.635  1.00  0.00           O
ATOM    415  N   SER A  17      63.449  54.934  79.555  1.00  0.00           N
ATOM    417  CA  SER A  17      64.799  55.434  79.355  1.00  0.00           C
ATOM    419  CB  SER A  17      64.758  56.493  78.225  1.00  0.00           C
ATOM    422  OG  SER A  17      66.069  56.864  77.785  1.00  0.00           O
ATOM    424  C   SER A  17      65.460  55.954  80.635  1.00  0.00           C
ATOM    425  O   SER A  17      66.579  55.574  80.975  1.00  0.00           O
ATOM    426  N   LEU A  18      64.718  56.754  81.445  1.00  0.00           N
ATOM    428  CA  LEU A  18      65.189  57.254  82.745  1.00  0.00           C
ATOM    430  CB  LEU A  18      64.129  58.134  83.455  1.00  0.00           C
ATOM    433  CG  LEU A  18      63.868  59.513  82.815  1.00  0.00           C
ATOM    435  CD1 LEU A  18      62.789  60.274  83.595  1.00  0.00           C
ATOM    439  CD2 LEU A  18      65.128  60.373  82.735  1.00  0.00           C
ATOM    443  C   LEU A  18      65.578  56.143  83.705  1.00  0.00           C
ATOM    444  O   LEU A  18      66.599  56.213  84.375  1.00  0.00           O
ATOM    445  N   ALA A  19      64.819  55.053  83.735  1.00  0.00           N
ATOM    447  CA  ALA A  19      65.089  53.904  84.555  1.00  0.00           C
ATOM    449  CB  ALA A  19      63.808  53.064  84.495  1.00  0.00           C
ATOM    453  C   ALA A  19      66.288  53.064  84.125  1.00  0.00           C
ATOM    454  O   ALA A  19      66.799  52.254  84.895  1.00  0.00           O
ATOM    455  N   LYS A  20      66.788  53.263  82.885  1.00  0.00           N
ATOM    457  CA  LYS A  20      68.029  52.673  82.415  1.00  0.00           C
ATOM    459  CB  LYS A  20      67.889  52.384  80.895  1.00  0.00           C
ATOM    462  CG  LYS A  20      66.879  51.264  80.625  1.00  0.00           C
ATOM    465  CD  LYS A  20      66.538  51.103  79.145  1.00  0.00           C
ATOM    468  CE  LYS A  20      65.498  50.004  78.885  1.00  0.00           C
ATOM    471  NZ  LYS A  20      64.219  50.383  79.525  1.00  0.00           N
ATOM    475  C   LYS A  20      69.239  53.554  82.635  1.00  0.00           C
ATOM    476  O   LYS A  20      70.339  53.094  82.965  1.00  0.00           O
ATOM    477  N   HIS A  21      69.079  54.874  82.455  1.00  0.00           N
ATOM    479  CA  HIS A  21      70.199  55.803  82.475  1.00  0.00           C
ATOM    481  CB  HIS A  21      70.049  56.803  81.305  1.00  0.00           C
ATOM    484  ND1 HIS A  21      69.258  55.954  79.115  1.00  0.00           N
ATOM    485  CG  HIS A  21      70.320  56.234  79.945  1.00  0.00           C
ATOM    486  CE1 HIS A  21      69.780  55.833  77.905  1.00  0.00           C
ATOM    488  NE2 HIS A  21      71.118  56.004  77.925  1.00  0.00           N
ATOM    490  CD2 HIS A  21      71.479  56.254  79.225  1.00  0.00           C
ATOM    492  C   HIS A  21      70.339  56.604  83.765  1.00  0.00           C
ATOM    493  O   HIS A  21      71.319  57.333  83.965  1.00  0.00           O
ATOM    494  N   ASN A  22      69.399  56.484  84.705  1.00  0.00           N
ATOM    496  CA  ASN A  22      69.530  57.074  86.015  1.00  0.00           C
ATOM    498  CB  ASN A  22      68.168  57.574  86.575  1.00  0.00           C
ATOM    501  CG  ASN A  22      68.350  58.274  87.915  1.00  0.00           C
ATOM    502  OD1 ASN A  22      68.819  59.414  87.985  1.00  0.00           O
ATOM    503  ND2 ASN A  22      67.989  57.584  89.025  1.00  0.00           N
ATOM    506  C   ASN A  22      70.199  56.094  86.975  1.00  0.00           C
ATOM    507  O   ASN A  22      69.568  55.173  87.495  1.00  0.00           O
ATOM    508  N   ASN A  23      71.489  56.344  87.285  1.00  0.00           N
ATOM    510  CA  ASN A  23      72.139  55.893  88.495  1.00  0.00           C
ATOM    512  CB  ASN A  23      73.299  54.884  88.275  1.00  0.00           C
ATOM    515  CG  ASN A  23      72.768  53.554  87.755  1.00  0.00           C
ATOM    516  OD1 ASN A  23      72.578  52.594  88.515  1.00  0.00           O
ATOM    517  ND2 ASN A  23      72.608  53.443  86.415  1.00  0.00           N
ATOM    520  C   ASN A  23      72.659  57.153  89.185  1.00  0.00           C
ATOM    521  O   ASN A  23      73.849  57.454  89.195  1.00  0.00           O
ATOM    522  N   PHE A  24      71.719  57.953  89.735  1.00  0.00           N
ATOM    524  CA  PHE A  24      72.078  59.084  90.555  1.00  0.00           C
ATOM    526  CB  PHE A  24      70.938  60.134  90.525  1.00  0.00           C
ATOM    529  CG  PHE A  24      71.258  61.373  91.295  1.00  0.00           C
ATOM    530  CD1 PHE A  24      72.258  62.244  90.825  1.00  0.00           C
ATOM    532  CE1 PHE A  24      72.519  63.454  91.475  1.00  0.00           C
ATOM    534  CZ  PHE A  24      71.818  63.784  92.635  1.00  0.00           C
ATOM    536  CD2 PHE A  24      70.538  61.734  92.455  1.00  0.00           C
ATOM    538  CE2 PHE A  24      70.799  62.943  93.105  1.00  0.00           C
ATOM    540  C   PHE A  24      72.378  58.624  91.985  1.00  0.00           C
ATOM    541  O   PHE A  24      71.459  58.384  92.765  1.00  0.00           O
ATOM    542  N   SER A  25      73.669  58.504  92.355  1.00  0.00           N
ATOM    544  CA  SER A  25      74.129  58.303  93.735  1.00  0.00           C
ATOM    546  CB  SER A  25      74.568  56.824  93.995  1.00  0.00           C
ATOM    549  OG  SER A  25      74.959  56.544  95.355  1.00  0.00           O
ATOM    551  C   SER A  25      75.299  59.244  93.985  1.00  0.00           C
ATOM    552  O   SER A  25      76.279  59.224  93.245  1.00  0.00           O
ATOM    553  N   LYS A  26      75.169  60.173  94.965  1.00  0.00           N
ATOM    555  CA  LYS A  26      76.019  61.363  95.075  1.00  0.00           C
ATOM    557  CB  LYS A  26      75.809  62.504  94.005  1.00  0.00           C
ATOM    560  CG  LYS A  26      76.008  62.094  92.545  1.00  0.00           C
ATOM    563  CD  LYS A  26      76.198  63.283  91.595  1.00  0.00           C
ATOM    566  CE  LYS A  26      76.249  62.854  90.125  1.00  0.00           C
ATOM    569  NZ  LYS A  26      77.398  61.954  89.875  1.00  0.00           N
ATOM    573  C   LYS A  26      75.839  62.033  96.415  1.00  0.00           C
ATOM    574  O   LYS A  26      74.878  61.784  97.155  1.00  0.00           O
ATOM    575  N   ASP A  27      76.779  62.943  96.735  1.00  0.00           N
ATOM    577  CA  ASP A  27      76.888  63.594  98.015  1.00  0.00           C
ATOM    579  CB  ASP A  27      78.318  63.384  98.535  1.00  0.00           C
ATOM    582  CG  ASP A  27      78.618  61.903  98.645  1.00  0.00           C
ATOM    583  OD1 ASP A  27      77.729  61.124  99.065  1.00  0.00           O
ATOM    584  OD2 ASP A  27      79.780  61.493  98.345  1.00  0.00           O
ATOM    585  C   ASP A  27      76.589  65.083  97.885  1.00  0.00           C
ATOM    586  O   ASP A  27      76.999  65.774  96.935  1.00  0.00           O
ATOM    587  N   ILE A  28      75.809  65.604  98.855  1.00  0.00           N
ATOM    589  CA  ILE A  28      75.329  66.984  98.865  1.00  0.00           C
ATOM    591  CB  ILE A  28      73.828  67.094  98.565  1.00  0.00           C
ATOM    593  CG2 ILE A  28      73.598  66.583  97.125  1.00  0.00           C
ATOM    597  CG1 ILE A  28      72.928  66.344  99.575  1.00  0.00           C
ATOM    600  CD  ILE A  28      71.439  66.734  99.485  1.00  0.00           C
ATOM    604  C   ILE A  28      75.638  67.613 100.205  1.00  0.00           C
ATOM    605  O   ILE A  28      75.879  66.934 101.195  1.00  0.00           O
ATOM    606  N   GLY A  29      75.638  68.964 100.285  1.00  0.00           N
ATOM    608  CA  GLY A  29      75.850  69.643 101.565  1.00  0.00           C
ATOM    611  C   GLY A  29      77.299  69.884 101.925  1.00  0.00           C
ATOM    612  O   GLY A  29      78.168  69.964 101.065  1.00  0.00           O
ATOM    613  N   LEU A  30      77.578  70.024 103.225  1.00  0.00           N
ATOM    615  CA  LEU A  30      78.878  70.384 103.722  1.00  0.00           C
ATOM    617  CB  LEU A  30      78.890  71.723 104.502  1.00  0.00           C
ATOM    620  CG  LEU A  30      78.188  72.924 103.832  1.00  0.00           C
ATOM    622  CD1 LEU A  30      76.669  72.943 104.052  1.00  0.00           C
ATOM    626  CD2 LEU A  30      78.788  74.214 104.382  1.00  0.00           C
ATOM    630  C   LEU A  30      79.328  69.303 104.702  1.00  0.00           C
ATOM    631  O   LEU A  30      78.639  69.094 105.702  1.00  0.00           O
ATOM    632  N   PRO A  31      80.470  68.613 104.522  1.00  0.00           N
ATOM    633  CD  PRO A  31      81.269  68.644 103.295  1.00  0.00           C
ATOM    636  CA  PRO A  31      81.030  67.634 105.452  1.00  0.00           C
ATOM    638  CB  PRO A  31      82.429  67.373 104.892  1.00  0.00           C
ATOM    641  CG  PRO A  31      82.160  67.414 103.395  1.00  0.00           C
ATOM    644  C   PRO A  31      80.928  67.994 106.922  1.00  0.00           C
ATOM    645  O   PRO A  31      81.228  69.134 107.302  1.00  0.00           O
ATOM    646  N   GLY A  32      80.479  67.053 107.772  1.00  0.00           N
ATOM    648  CA  GLY A  32      80.470  67.193 109.222  1.00  0.00           C
ATOM    651  C   GLY A  32      79.339  68.013 109.772  1.00  0.00           C
ATOM    652  O   GLY A  32      78.858  67.744 110.872  1.00  0.00           O
ATOM    653  N   VAL A  33      78.899  69.034 109.032  1.00  0.00           N
ATOM    655  CA  VAL A  33      77.768  69.894 109.322  1.00  0.00           C
ATOM    657  CB  VAL A  33      77.788  71.113 108.422  1.00  0.00           C
ATOM    659  CG1 VAL A  33      76.658  72.103 108.782  1.00  0.00           C
ATOM    663  CG2 VAL A  33      79.148  71.794 108.572  1.00  0.00           C
ATOM    667  C   VAL A  33      76.468  69.174 109.062  1.00  0.00           C
ATOM    668  O   VAL A  33      75.549  69.214 109.872  1.00  0.00           O
ATOM    669  N   ALA A  34      76.419  68.533 107.882  1.00  0.00           N
ATOM    671  CA  ALA A  34      75.229  68.083 107.192  1.00  0.00           C
ATOM    673  CB  ALA A  34      74.118  69.143 107.142  1.00  0.00           C
ATOM    677  C   ALA A  34      75.688  67.753 105.782  1.00  0.00           C
ATOM    678  O   ALA A  34      75.668  68.583 104.872  1.00  0.00           O
ATOM    679  N   ASP A  35      76.148  66.503 105.632  1.00  0.00           N
ATOM    681  CA  ASP A  35      76.570  65.884 104.412  1.00  0.00           C
ATOM    683  CB  ASP A  35      78.008  65.344 104.622  1.00  0.00           C
ATOM    686  CG  ASP A  35      78.618  64.643 103.415  1.00  0.00           C
ATOM    687  OD1 ASP A  35      77.979  64.684 102.325  1.00  0.00           O
ATOM    688  OD2 ASP A  35      79.789  64.183 103.505  1.00  0.00           O
ATOM    689  C   ASP A  35      75.549  64.793 104.192  1.00  0.00           C
ATOM    690  O   ASP A  35      75.099  64.183 105.162  1.00  0.00           O
ATOM    691  N   ALA A  36      75.059  64.574 102.975  1.00  0.00           N
ATOM    693  CA  ALA A  36      73.979  63.634 102.775  1.00  0.00           C
ATOM    695  CB  ALA A  36      72.639  64.393 102.785  1.00  0.00           C
ATOM    699  C   ALA A  36      74.139  62.844 101.495  1.00  0.00           C
ATOM    700  O   ALA A  36      74.229  63.393 100.395  1.00  0.00           O
ATOM    701  N   HIS A  37      74.139  61.503 101.605  1.00  0.00           N
ATOM    703  CA  HIS A  37      74.350  60.634 100.475  1.00  0.00           C
ATOM    705  CB  HIS A  37      75.209  59.424 100.885  1.00  0.00           C
ATOM    708  ND1 HIS A  37      76.030  58.923  98.585  1.00  0.00           N
ATOM    710  CG  HIS A  37      75.538  58.473  99.775  1.00  0.00           C
ATOM    711  CE1 HIS A  37      76.238  57.844  97.805  1.00  0.00           C
ATOM    713  NE2 HIS A  37      75.968  56.714  98.445  1.00  0.00           N
ATOM    714  CD2 HIS A  37      75.498  57.114  99.685  1.00  0.00           C
ATOM    716  C   HIS A  37      72.998  60.214  99.895  1.00  0.00           C
ATOM    717  O   HIS A  37      72.269  59.414 100.485  1.00  0.00           O
ATOM    718  N   ILE A  38      72.618  60.774  98.725  1.00  0.00           N
ATOM    720  CA  ILE A  38      71.288  60.574  98.155  1.00  0.00           C
ATOM    722  CB  ILE A  38      70.589  61.884  97.785  1.00  0.00           C
ATOM    724  CG2 ILE A  38      71.288  62.613  96.615  1.00  0.00           C
ATOM    728  CG1 ILE A  38      69.070  61.654  97.555  1.00  0.00           C
ATOM    731  CD  ILE A  38      68.199  62.914  97.645  1.00  0.00           C
ATOM    735  C   ILE A  38      71.358  59.603  96.995  1.00  0.00           C
ATOM    736  O   ILE A  38      72.258  59.643  96.155  1.00  0.00           O
ATOM    737  N   VAL A  39      70.368  58.684  96.915  1.00  0.00           N
ATOM    739  CA  VAL A  39      70.069  57.893  95.735  1.00  0.00           C
ATOM    741  CB  VAL A  39      70.178  56.363  95.925  1.00  0.00           C
ATOM    743  CG1 VAL A  39      69.089  55.803  96.855  1.00  0.00           C
ATOM    747  CG2 VAL A  39      70.218  55.634  94.555  1.00  0.00           C
ATOM    751  C   VAL A  39      68.669  58.283  95.305  1.00  0.00           C
ATOM    752  O   VAL A  39      67.820  58.543  96.155  1.00  0.00           O
ATOM    753  N   LEU A  40      68.409  58.364  93.995  1.00  0.00           N
ATOM    755  CA  LEU A  40      67.109  58.723  93.465  1.00  0.00           C
ATOM    757  CB  LEU A  40      67.238  59.954  92.545  1.00  0.00           C
ATOM    760  CG  LEU A  40      65.929  60.443  91.915  1.00  0.00           C
ATOM    762  CD1 LEU A  40      65.019  61.083  92.975  1.00  0.00           C
ATOM    766  CD2 LEU A  40      66.218  61.443  90.805  1.00  0.00           C
ATOM    770  C   LEU A  40      66.559  57.563  92.655  1.00  0.00           C
ATOM    771  O   LEU A  40      67.299  56.954  91.875  1.00  0.00           O
ATOM    772  N   THR A  41      65.268  57.223  92.835  1.00  0.00           N
ATOM    774  CA  THR A  41      64.668  55.994  92.335  1.00  0.00           C
ATOM    776  CB  THR A  41      64.568  54.923  93.425  1.00  0.00           C
ATOM    778  OG1 THR A  41      63.858  55.404  94.545  1.00  0.00           O
ATOM    780  CG2 THR A  41      65.988  54.583  93.915  1.00  0.00           C
ATOM    784  C   THR A  41      63.289  56.274  91.715  1.00  0.00           C
ATOM    785  O   THR A  41      62.729  57.353  91.875  1.00  0.00           O
ATOM    786  N   ASN A  42      62.738  55.303  90.925  1.00  0.00           N
ATOM    788  CA  ASN A  42      61.428  55.354  90.245  1.00  0.00           C
ATOM    790  CB  ASN A  42      60.328  54.723  91.135  1.00  0.00           C
ATOM    793  CG  ASN A  42      60.258  55.383  92.515  1.00  0.00           C
ATOM    794  OD1 ASN A  42      60.889  54.874  93.435  1.00  0.00           O
ATOM    795  ND2 ASN A  42      59.429  56.433  92.685  1.00  0.00           N
ATOM    798  C   ASN A  42      60.949  56.674  89.635  1.00  0.00           C
ATOM    799  O   ASN A  42      59.948  57.263  90.055  1.00  0.00           O
ATOM    800  N   LEU A  43      61.648  57.114  88.575  1.00  0.00           N
ATOM    802  CA  LEU A  43      61.498  58.424  87.975  1.00  0.00           C
ATOM    804  CB  LEU A  43      62.808  58.933  87.305  1.00  0.00           C
ATOM    807  CG  LEU A  43      64.008  59.174  88.265  1.00  0.00           C
ATOM    809  CD1 LEU A  43      64.699  57.914  88.765  1.00  0.00           C
ATOM    813  CD2 LEU A  43      65.059  60.053  87.585  1.00  0.00           C
ATOM    817  C   LEU A  43      60.389  58.443  86.955  1.00  0.00           C
ATOM    818  O   LEU A  43      60.499  57.943  85.825  1.00  0.00           O
ATOM    819  N   THR A  44      59.249  59.034  87.335  1.00  0.00           N
ATOM    821  CA  THR A  44      58.029  59.044  86.535  1.00  0.00           C
ATOM    823  CB  THR A  44      56.788  58.504  87.265  1.00  0.00           C
ATOM    825  OG1 THR A  44      56.978  57.164  87.705  1.00  0.00           O
ATOM    827  CG2 THR A  44      55.569  58.473  86.335  1.00  0.00           C
ATOM    831  C   THR A  44      57.748  60.464  86.095  1.00  0.00           C
ATOM    832  O   THR A  44      57.738  61.404  86.895  1.00  0.00           O
ATOM    833  N   SER A  45      57.538  60.674  84.785  1.00  0.00           N
ATOM    835  CA  SER A  45      57.479  61.974  84.125  1.00  0.00           C
ATOM    837  CB  SER A  45      58.208  62.083  82.745  1.00  0.00           C
ATOM    840  OG  SER A  45      59.548  61.604  82.805  1.00  0.00           O
ATOM    842  C   SER A  45      56.058  62.333  83.795  1.00  0.00           C
ATOM    843  O   SER A  45      55.229  61.493  83.465  1.00  0.00           O
ATOM    844  N   GLN A  46      55.788  63.644  83.805  1.00  0.00           N
ATOM    846  CA  GLN A  46      54.559  64.214  83.325  1.00  0.00           C
ATOM    848  CB  GLN A  46      53.799  64.814  84.525  1.00  0.00           C
ATOM    851  CG  GLN A  46      53.218  63.774  85.515  1.00  0.00           C
ATOM    854  CD  GLN A  46      52.299  62.793  84.785  1.00  0.00           C
ATOM    855  OE1 GLN A  46      51.378  63.184  84.065  1.00  0.00           O
ATOM    856  NE2 GLN A  46      52.519  61.484  84.975  1.00  0.00           N
ATOM    859  C   GLN A  46      54.909  65.303  82.335  1.00  0.00           C
ATOM    860  O   GLN A  46      55.618  66.244  82.695  1.00  0.00           O
ATOM    861  N   ILE A  47      54.468  65.204  81.075  1.00  0.00           N
ATOM    863  CA  ILE A  47      55.008  66.083  80.035  1.00  0.00           C
ATOM    865  CB  ILE A  47      55.319  65.314  78.755  1.00  0.00           C
ATOM    867  CG2 ILE A  47      55.898  66.254  77.675  1.00  0.00           C
ATOM    871  CG1 ILE A  47      56.218  64.073  78.995  1.00  0.00           C
ATOM    874  CD  ILE A  47      57.678  64.323  79.395  1.00  0.00           C
ATOM    878  C   ILE A  47      54.099  67.254  79.685  1.00  0.00           C
ATOM    879  O   ILE A  47      52.989  67.064  79.195  1.00  0.00           O
ATOM    880  N   GLY A  48      54.569  68.513  79.875  1.00  0.00           N
ATOM    882  CA  GLY A  48      53.928  69.734  79.365  1.00  0.00           C
ATOM    885  C   GLY A  48      52.558  70.043  79.915  1.00  0.00           C
ATOM    886  O   GLY A  48      51.669  70.503  79.195  1.00  0.00           O
ATOM    887  N   ARG A  49      52.328  69.774  81.215  1.00  0.00           N
ATOM    889  CA  ARG A  49      51.019  69.923  81.795  1.00  0.00           C
ATOM    891  CB  ARG A  49      50.639  68.644  82.605  1.00  0.00           C
ATOM    894  CG  ARG A  49      50.658  67.344  81.775  1.00  0.00           C
ATOM    897  CD  ARG A  49      50.419  66.074  82.585  1.00  0.00           C
ATOM    900  NE  ARG A  49      50.618  64.903  81.665  1.00  0.00           N
ATOM    902  CZ  ARG A  49      49.668  64.263  81.005  1.00  0.00           C
ATOM    903  NH1 ARG A  49      48.438  64.714  81.075  1.00  0.00           N
ATOM    906  NH2 ARG A  49      49.930  63.134  80.395  1.00  0.00           N
ATOM    909  C   ARG A  49      50.868  71.153  82.695  1.00  0.00           C
ATOM    910  O   ARG A  49      49.748  71.594  82.875  1.00  0.00           O
ATOM    911  N   GLU A  50      51.938  71.723  83.305  1.00  0.00           N
ATOM    913  CA  GLU A  50      51.819  72.863  84.225  1.00  0.00           C
ATOM    915  CB  GLU A  50      52.160  72.583  85.735  1.00  0.00           C
ATOM    918  CG  GLU A  50      53.468  71.814  86.075  1.00  0.00           C
ATOM    921  CD  GLU A  50      53.528  71.193  87.495  1.00  0.00           C
ATOM    922  OE1 GLU A  50      53.179  71.803  88.545  1.00  0.00           O
ATOM    923  OE2 GLU A  50      53.909  69.994  87.565  1.00  0.00           O
ATOM    924  C   GLU A  50      52.558  74.083  83.715  1.00  0.00           C
ATOM    925  O   GLU A  50      52.129  75.223  83.925  1.00  0.00           O
ATOM    926  N   GLU A  51      53.628  73.863  82.925  1.00  0.00           N
ATOM    928  CA  GLU A  51      54.128  74.803  81.955  1.00  0.00           C
ATOM    930  CB  GLU A  51      55.569  75.244  82.265  1.00  0.00           C
ATOM    933  CG  GLU A  51      55.728  75.783  83.705  1.00  0.00           C
ATOM    936  CD  GLU A  51      56.058  74.714  84.755  1.00  0.00           C
ATOM    937  OE1 GLU A  51      56.858  73.793  84.475  1.00  0.00           O
ATOM    938  OE2 GLU A  51      55.608  74.914  85.905  1.00  0.00           O
ATOM    939  C   GLU A  51      54.169  74.073  80.625  1.00  0.00           C
ATOM    940  O   GLU A  51      54.708  72.964  80.585  1.00  0.00           O
ATOM    941  N   PRO A  52      53.708  74.623  79.515  1.00  0.00           N
ATOM    942  CD  PRO A  52      52.748  75.734  79.505  1.00  0.00           C
ATOM    945  CA  PRO A  52      53.750  73.914  78.235  1.00  0.00           C
ATOM    947  CB  PRO A  52      52.889  74.803  77.315  1.00  0.00           C
ATOM    950  CG  PRO A  52      51.908  75.503  78.255  1.00  0.00           C
ATOM    953  C   PRO A  52      55.139  73.793  77.635  1.00  0.00           C
ATOM    954  O   PRO A  52      55.268  73.294  76.525  1.00  0.00           O
ATOM    955  N   ASN A  53      56.189  74.263  78.335  1.00  0.00           N
ATOM    957  CA  ASN A  53      57.569  74.214  77.915  1.00  0.00           C
ATOM    959  CB  ASN A  53      58.208  75.623  78.015  1.00  0.00           C
ATOM    962  CG  ASN A  53      57.500  76.623  77.135  1.00  0.00           C
ATOM    963  OD1 ASN A  53      56.718  77.454  77.615  1.00  0.00           O
ATOM    964  ND2 ASN A  53      57.808  76.654  75.825  1.00  0.00           N
ATOM    967  C   ASN A  53      58.428  73.353  78.825  1.00  0.00           C
ATOM    968  O   ASN A  53      59.639  73.274  78.615  1.00  0.00           O
ATOM    969  N   LYS A  54      57.878  72.723  79.885  1.00  0.00           N
ATOM    971  CA  LYS A  54      58.680  72.053  80.895  1.00  0.00           C
ATOM    973  CB  LYS A  54      58.909  72.893  82.175  1.00  0.00           C
ATOM    976  CG  LYS A  54      59.988  73.984  82.065  1.00  0.00           C
ATOM    979  CD  LYS A  54      60.159  74.763  83.375  1.00  0.00           C
ATOM    982  CE  LYS A  54      61.288  75.794  83.385  1.00  0.00           C
ATOM    985  NZ  LYS A  54      62.639  75.183  83.445  1.00  0.00           N
ATOM    989  C   LYS A  54      58.129  70.684  81.225  1.00  0.00           C
ATOM    990  O   LYS A  54      57.029  70.293  80.825  1.00  0.00           O
ATOM    991  N   VAL A  55      58.959  69.894  81.915  1.00  0.00           N
ATOM    993  CA  VAL A  55      58.619  68.543  82.315  1.00  0.00           C
ATOM    995  CB  VAL A  55      59.429  67.494  81.575  1.00  0.00           C
ATOM    997  CG1 VAL A  55      59.398  66.104  82.235  1.00  0.00           C
ATOM   1001  CG2 VAL A  55      58.828  67.414  80.165  1.00  0.00           C
ATOM   1005  C   VAL A  55      58.729  68.403  83.805  1.00  0.00           C
ATOM   1006  O   VAL A  55      59.688  68.844  84.455  1.00  0.00           O
ATOM   1007  N   THR A  56      57.729  67.753  84.405  1.00  0.00           N
ATOM   1009  CA  THR A  56      57.659  67.553  85.835  1.00  0.00           C
ATOM   1011  CB  THR A  56      56.299  67.914  86.365  1.00  0.00           C
ATOM   1013  OG1 THR A  56      56.058  69.294  86.145  1.00  0.00           O
ATOM   1015  CG2 THR A  56      56.168  67.693  87.865  1.00  0.00           C
ATOM   1019  C   THR A  56      57.948  66.104  86.085  1.00  0.00           C
ATOM   1020  O   THR A  56      57.589  65.234  85.285  1.00  0.00           O
ATOM   1021  N   LEU A  57      58.668  65.803  87.165  1.00  0.00           N
ATOM   1023  CA  LEU A  57      59.099  64.474  87.465  1.00  0.00           C
ATOM   1025  CB  LEU A  57      60.629  64.384  87.225  1.00  0.00           C
ATOM   1028  CG  LEU A  57      61.189  62.973  86.985  1.00  0.00           C
ATOM   1030  CD1 LEU A  57      60.758  62.414  85.635  1.00  0.00           C
ATOM   1034  CD2 LEU A  57      62.709  63.053  87.015  1.00  0.00           C
ATOM   1038  C   LEU A  57      58.769  64.223  88.915  1.00  0.00           C
ATOM   1039  O   LEU A  57      58.668  65.153  89.715  1.00  0.00           O
ATOM   1040  N   THR A  58      58.598  62.954  89.295  1.00  0.00           N
ATOM   1042  CA  THR A  58      58.328  62.543  90.655  1.00  0.00           C
ATOM   1044  CB  THR A  58      56.828  62.353  90.915  1.00  0.00           C
ATOM   1046  OG1 THR A  58      56.488  62.384  92.295  1.00  0.00           O
ATOM   1048  CG2 THR A  58      56.278  61.064  90.295  1.00  0.00           C
ATOM   1052  C   THR A  58      59.139  61.283  90.825  1.00  0.00           C
ATOM   1053  O   THR A  58      59.299  60.513  89.875  1.00  0.00           O
ATOM   1054  N   GLY A  59      59.708  61.074  92.035  1.00  0.00           N
ATOM   1056  CA  GLY A  59      60.569  59.934  92.315  1.00  0.00           C
ATOM   1059  C   GLY A  59      60.819  59.874  93.785  1.00  0.00           C
ATOM   1060  O   GLY A  59      60.639  60.853  94.515  1.00  0.00           O
ATOM   1061  N   ASP A  60      61.250  58.704  94.265  1.00  0.00           N
ATOM   1063  CA  ASP A  60      61.469  58.484  95.675  1.00  0.00           C
ATOM   1065  CB  ASP A  60      60.828  57.143  96.115  1.00  0.00           C
ATOM   1068  CG  ASP A  60      59.328  57.143  95.855  1.00  0.00           C
ATOM   1069  OD1 ASP A  60      58.698  58.234  95.835  1.00  0.00           O
ATOM   1070  OD2 ASP A  60      58.738  56.043  95.715  1.00  0.00           O
ATOM   1071  C   ASP A  60      62.969  58.533  95.885  1.00  0.00           C
ATOM   1072  O   ASP A  60      63.750  58.434  94.945  1.00  0.00           O
ATOM   1073  N   ALA A  61      63.418  58.754  97.125  1.00  0.00           N
ATOM   1075  CA  ALA A  61      64.839  58.803  97.355  1.00  0.00           C
ATOM   1077  CB  ALA A  61      65.398  60.224  97.105  1.00  0.00           C
ATOM   1081  C   ALA A  61      65.169  58.333  98.755  1.00  0.00           C
ATOM   1082  O   ALA A  61      64.499  58.694  99.725  1.00  0.00           O
ATOM   1083  N   ASN A  62      66.249  57.543  98.895  1.00  0.00           N
ATOM   1085  CA  ASN A  62      66.809  57.223 100.195  1.00  0.00           C
ATOM   1087  CB  ASN A  62      67.288  55.763 100.355  1.00  0.00           C
ATOM   1090  CG  ASN A  62      66.078  54.844 100.255  1.00  0.00           C
ATOM   1091  OD1 ASN A  62      65.078  55.014 100.965  1.00  0.00           O
ATOM   1092  ND2 ASN A  62      66.179  53.824  99.365  1.00  0.00           N
ATOM   1095  C   ASN A  62      67.989  58.123 100.435  1.00  0.00           C
ATOM   1096  O   ASN A  62      68.809  58.373  99.555  1.00  0.00           O
ATOM   1097  N   LEU A  63      68.109  58.634 101.665  1.00  0.00           N
ATOM   1099  CA  LEU A  63      69.129  59.594 101.995  1.00  0.00           C
ATOM   1101  CB  LEU A  63      68.429  60.963 102.185  1.00  0.00           C
ATOM   1104  CG  LEU A  63      69.368  62.143 102.485  1.00  0.00           C
ATOM   1106  CD1 LEU A  63      70.209  62.423 101.235  1.00  0.00           C
ATOM   1110  CD2 LEU A  63      68.598  63.403 102.895  1.00  0.00           C
ATOM   1114  C   LEU A  63      69.828  59.164 103.275  1.00  0.00           C
ATOM   1115  O   LEU A  63      69.199  59.044 104.322  1.00  0.00           O
ATOM   1116  N   ASP A  64      71.159  58.933 103.225  1.00  0.00           N
ATOM   1118  CA  ASP A  64      71.928  58.713 104.432  1.00  0.00           C
ATOM   1120  CB  ASP A  64      73.049  57.654 104.222  1.00  0.00           C
ATOM   1123  CG  ASP A  64      72.608  56.223 103.912  1.00  0.00           C
ATOM   1124  OD1 ASP A  64      71.419  55.853 103.972  1.00  0.00           O
ATOM   1125  OD2 ASP A  64      73.569  55.453 103.635  1.00  0.00           O
ATOM   1126  C   ASP A  64      72.589  60.033 104.852  1.00  0.00           C
ATOM   1127  O   ASP A  64      73.558  60.504 104.252  1.00  0.00           O
ATOM   1128  N   MET A  65      72.068  60.643 105.922  1.00  0.00           N
ATOM   1130  CA  MET A  65      72.549  61.903 106.462  1.00  0.00           C
ATOM   1132  CB  MET A  65      71.419  62.654 107.192  1.00  0.00           C
ATOM   1135  CG  MET A  65      70.469  63.364 106.202  1.00  0.00           C
ATOM   1138  SD  MET A  65      70.958  65.034 105.662  1.00  0.00           S
ATOM   1139  CE  MET A  65      71.799  65.833 107.062  1.00  0.00           C
ATOM   1143  C   MET A  65      73.729  61.714 107.382  1.00  0.00           C
ATOM   1144  O   MET A  65      73.718  60.833 108.232  1.00  0.00           O
ATOM   1145  N   ASN A  66      74.780  62.533 107.222  1.00  0.00           N
ATOM   1147  CA  ASN A  66      76.019  62.473 107.952  1.00  0.00           C
ATOM   1149  CB  ASN A  66      77.199  62.103 107.002  1.00  0.00           C
ATOM   1152  CG  ASN A  66      76.928  60.824 106.212  1.00  0.00           C
ATOM   1153  OD1 ASN A  66      76.999  60.763 104.982  1.00  0.00           O
ATOM   1154  ND2 ASN A  66      76.639  59.723 106.942  1.00  0.00           N
ATOM   1157  C   ASN A  66      76.288  63.813 108.612  1.00  0.00           C
ATOM   1158  O   ASN A  66      76.198  64.894 108.032  1.00  0.00           O
ATOM   1159  N   SER A  67      76.639  63.784 109.912  1.00  0.00           N
ATOM   1161  CA  SER A  67      76.979  64.964 110.682  1.00  0.00           C
ATOM   1163  CB  SER A  67      75.729  65.634 111.312  1.00  0.00           C
ATOM   1166  OG  SER A  67      75.968  66.893 111.952  1.00  0.00           O
ATOM   1168  C   SER A  67      77.908  64.463 111.752  1.00  0.00           C
ATOM   1169  O   SER A  67      78.008  63.263 111.972  1.00  0.00           O
ATOM   1170  N   LEU A  68      78.609  65.363 112.462  1.00  0.00           N
ATOM   1172  CA  LEU A  68      79.459  65.063 113.602  1.00  0.00           C
ATOM   1174  CB  LEU A  68      80.108  66.373 114.112  1.00  0.00           C
ATOM   1177  CG  LEU A  68      81.259  66.254 115.142  1.00  0.00           C
ATOM   1179  CD1 LEU A  68      80.769  66.184 116.592  1.00  0.00           C
ATOM   1183  CD2 LEU A  68      82.198  65.083 114.822  1.00  0.00           C
ATOM   1187  C   LEU A  68      78.708  64.363 114.732  1.00  0.00           C
ATOM   1188  O   LEU A  68      79.220  63.443 115.372  1.00  0.00           O
ATOM   1189  N   PHE A  69      77.448  64.763 114.962  1.00  0.00           N
ATOM   1191  CA  PHE A  69      76.570  64.253 115.992  1.00  0.00           C
ATOM   1193  CB  PHE A  69      75.268  65.104 116.082  1.00  0.00           C
ATOM   1196  CG  PHE A  69      75.479  66.543 116.442  1.00  0.00           C
ATOM   1197  CD1 PHE A  69      75.358  66.963 117.772  1.00  0.00           C
ATOM   1199  CE1 PHE A  69      75.460  68.314 118.122  1.00  0.00           C
ATOM   1201  CZ  PHE A  69      75.629  69.274 117.122  1.00  0.00           C
ATOM   1203  CD2 PHE A  69      75.618  67.524 115.442  1.00  0.00           C
ATOM   1205  CE2 PHE A  69      75.688  68.884 115.782  1.00  0.00           C
ATOM   1207  C   PHE A  69      76.058  62.854 115.742  1.00  0.00           C
ATOM   1208  O   PHE A  69      75.479  62.244 116.642  1.00  0.00           O
ATOM   1209  N   GLY A  70      76.198  62.344 114.512  1.00  0.00           N
ATOM   1211  CA  GLY A  70      75.668  61.064 114.122  1.00  0.00           C
ATOM   1214  C   GLY A  70      75.049  61.134 112.772  1.00  0.00           C
ATOM   1215  O   GLY A  70      75.038  62.153 112.072  1.00  0.00           O
ATOM   1216  N   SER A  71      74.508  59.993 112.372  1.00  0.00           N
ATOM   1218  CA  SER A  71      73.949  59.774 111.062  1.00  0.00           C
ATOM   1220  CB  SER A  71      74.929  58.993 110.162  1.00  0.00           C
ATOM   1223  OG  SER A  71      75.320  57.743 110.722  1.00  0.00           O
ATOM   1225  C   SER A  71      72.659  59.014 111.202  1.00  0.00           C
ATOM   1226  O   SER A  71      72.519  58.134 112.042  1.00  0.00           O
ATOM   1227  N   GLN A  72      71.648  59.393 110.392  1.00  0.00           N
ATOM   1229  CA  GLN A  72      70.309  58.844 110.462  1.00  0.00           C
ATOM   1231  CB  GLN A  72      69.318  59.824 111.142  1.00  0.00           C
ATOM   1234  CG  GLN A  72      67.919  59.244 111.442  1.00  0.00           C
ATOM   1237  CD  GLN A  72      67.969  58.034 112.362  1.00  0.00           C
ATOM   1238  OE1 GLN A  72      68.089  56.893 111.922  1.00  0.00           O
ATOM   1239  NE2 GLN A  72      67.849  58.254 113.692  1.00  0.00           N
ATOM   1242  C   GLN A  72      69.799  58.634 109.052  1.00  0.00           C
ATOM   1243  O   GLN A  72      69.938  59.484 108.172  1.00  0.00           O
ATOM   1244  N   LYS A  73      69.158  57.473 108.792  1.00  0.00           N
ATOM   1246  CA  LYS A  73      68.449  57.254 107.542  1.00  0.00           C
ATOM   1248  CB  LYS A  73      68.038  55.774 107.272  1.00  0.00           C
ATOM   1251  CG  LYS A  73      67.148  55.564 106.032  1.00  0.00           C
ATOM   1254  CD  LYS A  73      66.909  54.094 105.662  1.00  0.00           C
ATOM   1257  CE  LYS A  73      66.218  53.974 104.292  1.00  0.00           C
ATOM   1260  NZ  LYS A  73      66.109  52.563 103.872  1.00  0.00           N
ATOM   1264  C   LYS A  73      67.249  58.174 107.382  1.00  0.00           C
ATOM   1265  O   LYS A  73      66.439  58.364 108.282  1.00  0.00           O
ATOM   1266  N   ALA A  74      67.089  58.694 106.162  1.00  0.00           N
ATOM   1268  CA  ALA A  74      65.859  59.234 105.702  1.00  0.00           C
ATOM   1270  CB  ALA A  74      65.988  60.754 105.472  1.00  0.00           C
ATOM   1274  C   ALA A  74      65.428  58.504 104.432  1.00  0.00           C
ATOM   1275  O   ALA A  74      66.198  57.844 103.732  1.00  0.00           O
ATOM   1276  N   THR A  75      64.129  58.643 104.142  1.00  0.00           N
ATOM   1278  CA  THR A  75      63.530  58.333 102.865  1.00  0.00           C
ATOM   1280  CB  THR A  75      62.689  57.044 102.835  1.00  0.00           C
ATOM   1282  OG1 THR A  75      62.328  56.654 101.525  1.00  0.00           O
ATOM   1284  CG2 THR A  75      61.368  57.143 103.605  1.00  0.00           C
ATOM   1288  C   THR A  75      62.668  59.544 102.635  1.00  0.00           C
ATOM   1289  O   THR A  75      62.339  60.253 103.595  1.00  0.00           O
ATOM   1290  N   MET A  76      62.318  59.833 101.375  1.00  0.00           N
ATOM   1292  CA  MET A  76      61.618  61.024 100.975  1.00  0.00           C
ATOM   1294  CB  MET A  76      62.569  62.244 100.785  1.00  0.00           C
ATOM   1297  CG  MET A  76      63.718  62.024  99.795  1.00  0.00           C
ATOM   1300  SD  MET A  76      64.648  63.533  99.385  1.00  0.00           S
ATOM   1301  CE  MET A  76      65.408  63.833 100.995  1.00  0.00           C
ATOM   1305  C   MET A  76      60.858  60.794  99.685  1.00  0.00           C
ATOM   1306  O   MET A  76      61.189  59.903  98.895  1.00  0.00           O
ATOM   1307  N   LYS A  77      59.839  61.643  99.445  1.00  0.00           N
ATOM   1309  CA  LYS A  77      59.258  61.873  98.135  1.00  0.00           C
ATOM   1311  CB  LYS A  77      57.698  61.914  98.195  1.00  0.00           C
ATOM   1314  CG  LYS A  77      57.139  60.523  98.485  1.00  0.00           C
ATOM   1317  CD  LYS A  77      55.618  60.424  98.655  1.00  0.00           C
ATOM   1320  CE  LYS A  77      55.248  58.933  98.655  1.00  0.00           C
ATOM   1323  NZ  LYS A  77      53.839  58.653  98.965  1.00  0.00           N
ATOM   1327  C   LYS A  77      59.729  63.184  97.545  1.00  0.00           C
ATOM   1328  O   LYS A  77      59.688  64.214  98.215  1.00  0.00           O
ATOM   1329  N   LEU A  78      60.159  63.193  96.275  1.00  0.00           N
ATOM   1331  CA  LEU A  78      60.438  64.414  95.535  1.00  0.00           C
ATOM   1333  CB  LEU A  78      61.868  64.373  94.945  1.00  0.00           C
ATOM   1336  CG  LEU A  78      63.008  64.323  95.975  1.00  0.00           C
ATOM   1338  CD1 LEU A  78      64.368  64.253  95.265  1.00  0.00           C
ATOM   1342  CD2 LEU A  78      62.969  65.534  96.905  1.00  0.00           C
ATOM   1346  C   LEU A  78      59.458  64.634  94.375  1.00  0.00           C
ATOM   1347  O   LEU A  78      59.088  63.693  93.675  1.00  0.00           O
ATOM   1348  N   LYS A  79      59.069  65.903  94.125  1.00  0.00           N
ATOM   1350  CA  LYS A  79      58.519  66.394  92.865  1.00  0.00           C
ATOM   1352  CB  LYS A  79      57.199  67.204  93.055  1.00  0.00           C
ATOM   1355  CG  LYS A  79      56.529  67.744  91.765  1.00  0.00           C
ATOM   1358  CD  LYS A  79      55.198  68.543  91.935  1.00  0.00           C
ATOM   1361  CE  LYS A  79      54.678  69.053  90.555  1.00  0.00           C
ATOM   1364  NZ  LYS A  79      53.339  69.693  90.495  1.00  0.00           N
ATOM   1368  C   LYS A  79      59.488  67.363  92.275  1.00  0.00           C
ATOM   1369  O   LYS A  79      59.898  68.303  92.945  1.00  0.00           O
ATOM   1370  N   LEU A  80      59.889  67.214  91.005  1.00  0.00           N
ATOM   1372  CA  LEU A  80      60.998  67.943  90.425  1.00  0.00           C
ATOM   1374  CB  LEU A  80      62.188  67.024  90.115  1.00  0.00           C
ATOM   1377  CG  LEU A  80      62.678  66.104  91.245  1.00  0.00           C
ATOM   1379  CD1 LEU A  80      61.849  64.824  91.445  1.00  0.00           C
ATOM   1383  CD2 LEU A  80      64.070  65.643  90.825  1.00  0.00           C
ATOM   1387  C   LEU A  80      60.588  68.543  89.095  1.00  0.00           C
ATOM   1388  O   LEU A  80      59.668  68.083  88.435  1.00  0.00           O
ATOM   1389  N   LYS A  81      61.299  69.583  88.655  1.00  0.00           N
ATOM   1391  CA  LYS A  81      60.898  70.333  87.485  1.00  0.00           C
ATOM   1393  CB  LYS A  81      60.089  71.564  87.925  1.00  0.00           C
ATOM   1396  CG  LYS A  81      59.848  72.683  86.905  1.00  0.00           C
ATOM   1399  CD  LYS A  81      58.819  73.673  87.485  1.00  0.00           C
ATOM   1402  CE  LYS A  81      58.668  75.004  86.755  1.00  0.00           C
ATOM   1405  NZ  LYS A  81      59.758  75.943  87.105  1.00  0.00           N
ATOM   1409  C   LYS A  81      62.069  70.693  86.615  1.00  0.00           C
ATOM   1410  O   LYS A  81      63.109  71.153  87.095  1.00  0.00           O
ATOM   1411  N   ALA A  82      61.938  70.484  85.295  1.00  0.00           N
ATOM   1413  CA  ALA A  82      63.059  70.524  84.395  1.00  0.00           C
ATOM   1415  CB  ALA A  82      63.648  69.123  84.215  1.00  0.00           C
ATOM   1419  C   ALA A  82      62.648  71.074  83.045  1.00  0.00           C
ATOM   1420  O   ALA A  82      61.479  71.104  82.675  1.00  0.00           O
ATOM   1421  N   LEU A  83      63.628  71.553  82.255  1.00  0.00           N
ATOM   1423  CA  LEU A  83      63.418  72.064  80.905  1.00  0.00           C
ATOM   1425  CB  LEU A  83      64.229  73.393  80.755  1.00  0.00           C
ATOM   1428  CG  LEU A  83      63.819  74.363  79.615  1.00  0.00           C
ATOM   1430  CD1 LEU A  83      63.788  73.723  78.225  1.00  0.00           C
ATOM   1434  CD2 LEU A  83      62.479  75.074  79.845  1.00  0.00           C
ATOM   1438  C   LEU A  83      63.939  71.004  79.925  1.00  0.00           C
ATOM   1439  O   LEU A  83      65.148  70.824  79.835  1.00  0.00           O
ATOM   1440  N   PRO A  84      63.118  70.264  79.185  1.00  0.00           N
ATOM   1441  CD  PRO A  84      61.679  70.123  79.395  1.00  0.00           C
ATOM   1444  CA  PRO A  84      63.569  69.463  78.055  1.00  0.00           C
ATOM   1446  CB  PRO A  84      62.308  68.784  77.495  1.00  0.00           C
ATOM   1449  CG  PRO A  84      61.319  68.844  78.645  1.00  0.00           C
ATOM   1452  C   PRO A  84      64.239  70.264  76.975  1.00  0.00           C
ATOM   1453  O   PRO A  84      63.569  70.973  76.225  1.00  0.00           O
ATOM   1454  N   VAL A  85      65.559  70.144  76.855  1.00  0.00           N
ATOM   1456  CA  VAL A  85      66.279  70.734  75.755  1.00  0.00           C
ATOM   1458  CB  VAL A  85      67.569  71.403  76.185  1.00  0.00           C
ATOM   1460  CG1 VAL A  85      67.218  72.504  77.205  1.00  0.00           C
ATOM   1464  CG2 VAL A  85      68.549  70.373  76.755  1.00  0.00           C
ATOM   1468  C   VAL A  85      66.579  69.634  74.775  1.00  0.00           C
ATOM   1469  O   VAL A  85      66.570  68.454  75.115  1.00  0.00           O
ATOM   1470  N   PHE A  86      66.868  70.004  73.525  1.00  0.00           N
ATOM   1472  CA  PHE A  86      67.398  69.053  72.575  1.00  0.00           C
ATOM   1474  CB  PHE A  86      66.358  68.803  71.465  1.00  0.00           C
ATOM   1477  CG  PHE A  86      66.809  67.784  70.455  1.00  0.00           C
ATOM   1478  CD1 PHE A  86      66.710  66.414  70.735  1.00  0.00           C
ATOM   1480  CE1 PHE A  86      67.100  65.454  69.785  1.00  0.00           C
ATOM   1482  CZ  PHE A  86      67.599  65.873  68.545  1.00  0.00           C
ATOM   1484  CD2 PHE A  86      67.288  68.184  69.205  1.00  0.00           C
ATOM   1486  CE2 PHE A  86      67.689  67.234  68.255  1.00  0.00           C
ATOM   1488  C   PHE A  86      68.749  69.524  72.075  1.00  0.00           C
ATOM   1489  O   PHE A  86      68.898  70.623  71.515  1.00  0.00           O
ATOM   1490  N   ASP A  87      69.749  68.653  72.285  1.00  0.00           N
ATOM   1492  CA  ASP A  87      71.109  68.844  71.835  1.00  0.00           C
ATOM   1494  CB  ASP A  87      72.129  68.294  72.895  1.00  0.00           C
ATOM   1497  CG  ASP A  87      73.538  68.824  72.725  1.00  0.00           C
ATOM   1498  OD1 ASP A  87      73.698  69.574  71.735  1.00  0.00           O
ATOM   1499  OD2 ASP A  87      74.449  68.524  73.555  1.00  0.00           O
ATOM   1500  C   ASP A  87      71.209  68.153  70.475  1.00  0.00           C
ATOM   1501  O   ASP A  87      71.058  66.934  70.365  1.00  0.00           O
ATOM   1502  N   LYS A  88      71.368  68.954  69.395  1.00  0.00           N
ATOM   1504  CA  LYS A  88      71.378  68.473  68.025  1.00  0.00           C
ATOM   1506  CB  LYS A  88      71.328  69.623  66.975  1.00  0.00           C
ATOM   1509  CG  LYS A  88      69.909  70.123  66.645  1.00  0.00           C
ATOM   1512  CD  LYS A  88      69.199  70.873  67.775  1.00  0.00           C
ATOM   1515  CE  LYS A  88      69.708  72.303  67.945  1.00  0.00           C
ATOM   1518  NZ  LYS A  88      68.729  73.024  68.765  1.00  0.00           N
ATOM   1522  C   LYS A  88      72.538  67.553  67.745  1.00  0.00           C
ATOM   1523  O   LYS A  88      72.378  66.464  67.185  1.00  0.00           O
ATOM   1524  N   GLU A  89      73.718  67.973  68.235  1.00  0.00           N
ATOM   1526  CA  GLU A  89      74.988  67.303  68.135  1.00  0.00           C
ATOM   1528  CB  GLU A  89      76.109  68.204  68.715  1.00  0.00           C
ATOM   1531  CG  GLU A  89      76.459  69.403  67.795  1.00  0.00           C
ATOM   1534  CD  GLU A  89      75.850  70.734  68.225  1.00  0.00           C
ATOM   1535  OE1 GLU A  89      76.428  71.394  69.125  1.00  0.00           O
ATOM   1536  OE2 GLU A  89      74.839  71.153  67.605  1.00  0.00           O
ATOM   1537  C   GLU A  89      75.029  65.943  68.785  1.00  0.00           C
ATOM   1538  O   GLU A  89      75.749  65.043  68.345  1.00  0.00           O
ATOM   1539  N   LYS A  90      74.239  65.763  69.865  1.00  0.00           N
ATOM   1541  CA  LYS A  90      74.129  64.494  70.545  1.00  0.00           C
ATOM   1543  CB  LYS A  90      73.828  64.714  72.055  1.00  0.00           C
ATOM   1546  CG  LYS A  90      74.780  65.684  72.755  1.00  0.00           C
ATOM   1549  CD  LYS A  90      76.209  65.174  72.975  1.00  0.00           C
ATOM   1552  CE  LYS A  90      77.159  66.274  73.455  1.00  0.00           C
ATOM   1555  NZ  LYS A  90      76.538  67.033  74.565  1.00  0.00           N
ATOM   1559  C   LYS A  90      72.979  63.664  70.005  1.00  0.00           C
ATOM   1560  O   LYS A  90      72.969  62.444  70.165  1.00  0.00           O
ATOM   1561  N   GLY A  91      71.958  64.284  69.375  1.00  0.00           N
ATOM   1563  CA  GLY A  91      70.699  63.613  69.055  1.00  0.00           C
ATOM   1566  C   GLY A  91      69.948  63.134  70.275  1.00  0.00           C
ATOM   1567  O   GLY A  91      69.508  61.994  70.345  1.00  0.00           O
ATOM   1568  N   ALA A  92      69.819  64.003  71.295  1.00  0.00           N
ATOM   1570  CA  ALA A  92      69.359  63.583  72.605  1.00  0.00           C
ATOM   1572  CB  ALA A  92      70.549  63.073  73.435  1.00  0.00           C
ATOM   1576  C   ALA A  92      68.628  64.664  73.375  1.00  0.00           C
ATOM   1577  O   ALA A  92      68.849  65.864  73.175  1.00  0.00           O
ATOM   1578  N   ILE A  93      67.758  64.234  74.315  1.00  0.00           N
ATOM   1580  CA  ILE A  93      66.969  65.113  75.165  1.00  0.00           C
ATOM   1582  CB  ILE A  93      65.469  64.783  75.165  1.00  0.00           C
ATOM   1584  CG2 ILE A  93      64.699  65.664  76.175  1.00  0.00           C
ATOM   1588  CG1 ILE A  93      64.909  64.964  73.735  1.00  0.00           C
ATOM   1591  CD  ILE A  93      63.458  64.494  73.555  1.00  0.00           C
ATOM   1595  C   ILE A  93      67.529  65.053  76.575  1.00  0.00           C
ATOM   1596  O   ILE A  93      67.718  63.984  77.155  1.00  0.00           O
ATOM   1597  N   PHE A  94      67.799  66.234  77.155  1.00  0.00           N
ATOM   1599  CA  PHE A  94      68.299  66.354  78.505  1.00  0.00           C
ATOM   1601  CB  PHE A  94      69.668  67.074  78.585  1.00  0.00           C
ATOM   1604  CG  PHE A  94      70.729  66.403  77.735  1.00  0.00           C
ATOM   1605  CD1 PHE A  94      70.749  66.604  76.345  1.00  0.00           C
ATOM   1607  CE1 PHE A  94      71.729  66.004  75.555  1.00  0.00           C
ATOM   1609  CZ  PHE A  94      72.758  65.274  76.145  1.00  0.00           C
ATOM   1611  CD2 PHE A  94      71.769  65.674  78.325  1.00  0.00           C
ATOM   1613  CE2 PHE A  94      72.788  65.123  77.535  1.00  0.00           C
ATOM   1615  C   PHE A  94      67.288  67.153  79.285  1.00  0.00           C
ATOM   1616  O   PHE A  94      66.788  68.184  78.835  1.00  0.00           O
ATOM   1617  N   LEU A  95      66.958  66.704  80.505  1.00  0.00           N
ATOM   1619  CA  LEU A  95      66.098  67.443  81.405  1.00  0.00           C
ATOM   1621  CB  LEU A  95      65.299  66.464  82.295  1.00  0.00           C
ATOM   1624  CG  LEU A  95      64.328  65.534  81.545  1.00  0.00           C
ATOM   1626  CD1 LEU A  95      63.349  64.873  82.535  1.00  0.00           C
ATOM   1630  CD2 LEU A  95      63.538  66.244  80.435  1.00  0.00           C
ATOM   1634  C   LEU A  95      66.918  68.424  82.245  1.00  0.00           C
ATOM   1635  O   LEU A  95      67.249  68.193  83.405  1.00  0.00           O
ATOM   1636  N   LYS A  96      67.269  69.574  81.635  1.00  0.00           N
ATOM   1638  CA  LYS A  96      68.149  70.564  82.225  1.00  0.00           C
ATOM   1640  CB  LYS A  96      68.889  71.433  81.175  1.00  0.00           C
ATOM   1643  CG  LYS A  96      70.038  70.684  80.515  1.00  0.00           C
ATOM   1646  CD  LYS A  96      70.578  71.394  79.255  1.00  0.00           C
ATOM   1649  CE  LYS A  96      71.988  71.994  79.335  1.00  0.00           C
ATOM   1652  NZ  LYS A  96      72.488  72.254  77.965  1.00  0.00           N
ATOM   1656  C   LYS A  96      67.448  71.443  83.235  1.00  0.00           C
ATOM   1657  O   LYS A  96      66.229  71.514  83.295  1.00  0.00           O
ATOM   1658  N   GLU A  97      68.229  72.114  84.095  1.00  0.00           N
ATOM   1660  CA  GLU A  97      67.659  73.003  85.095  1.00  0.00           C
ATOM   1662  CB  GLU A  97      66.868  74.223  84.515  1.00  0.00           C
ATOM   1665  CG  GLU A  97      67.718  75.204  83.645  1.00  0.00           C
ATOM   1668  CD  GLU A  97      66.909  76.263  82.885  1.00  0.00           C
ATOM   1669  OE1 GLU A  97      66.089  77.024  83.475  1.00  0.00           O
ATOM   1670  OE2 GLU A  97      67.129  76.354  81.655  1.00  0.00           O
ATOM   1671  C   GLU A  97      66.859  72.234  86.155  1.00  0.00           C
ATOM   1672  O   GLU A  97      65.868  72.744  86.675  1.00  0.00           O
ATOM   1673  N   MET A  98      67.258  70.984  86.495  1.00  0.00           N
ATOM   1675  CA  MET A  98      66.669  70.223  87.575  1.00  0.00           C
ATOM   1677  CB  MET A  98      67.208  68.784  87.695  1.00  0.00           C
ATOM   1680  CG  MET A  98      66.570  67.814  86.695  1.00  0.00           C
ATOM   1683  SD  MET A  98      64.988  67.134  87.255  1.00  0.00           S
ATOM   1684  CE  MET A  98      64.929  65.964  85.875  1.00  0.00           C
ATOM   1688  C   MET A  98      66.710  70.903  88.935  1.00  0.00           C
ATOM   1689  O   MET A  98      67.758  71.234  89.475  1.00  0.00           O
ATOM   1690  N   GLU A  99      65.508  71.113  89.485  1.00  0.00           N
ATOM   1692  CA  GLU A  99      65.288  71.814  90.715  1.00  0.00           C
ATOM   1694  CB  GLU A  99      64.968  73.314  90.445  1.00  0.00           C
ATOM   1697  CG  GLU A  99      64.988  74.214  91.705  1.00  0.00           C
ATOM   1700  CD  GLU A  99      65.069  75.713  91.405  1.00  0.00           C
ATOM   1701  OE1 GLU A  99      64.699  76.104  90.265  1.00  0.00           O
ATOM   1702  OE2 GLU A  99      65.428  76.503  92.315  1.00  0.00           O
ATOM   1703  C   GLU A  99      64.108  71.083  91.305  1.00  0.00           C
ATOM   1704  O   GLU A  99      63.289  70.524  90.575  1.00  0.00           O
ATOM   1705  N   VAL A 100      63.998  70.994  92.645  1.00  0.00           N
ATOM   1707  CA  VAL A 100      62.868  70.323  93.255  1.00  0.00           C
ATOM   1709  CB  VAL A 100      63.188  69.653  94.585  1.00  0.00           C
ATOM   1711  CG1 VAL A 100      61.999  68.914  95.185  1.00  0.00           C
ATOM   1715  CG2 VAL A 100      64.279  68.594  94.395  1.00  0.00           C
ATOM   1719  C   VAL A 100      61.739  71.333  93.365  1.00  0.00           C
ATOM   1720  O   VAL A 100      61.958  72.513  93.635  1.00  0.00           O
ATOM   1721  N   VAL A 101      60.499  70.893  93.115  1.00  0.00           N
ATOM   1723  CA  VAL A 101      59.288  71.683  93.205  1.00  0.00           C
ATOM   1725  CB  VAL A 101      58.168  71.123  92.315  1.00  0.00           C
ATOM   1727  CG1 VAL A 101      56.889  71.954  92.455  1.00  0.00           C
ATOM   1731  CG2 VAL A 101      58.619  71.123  90.855  1.00  0.00           C
ATOM   1735  C   VAL A 101      58.828  71.634  94.645  1.00  0.00           C
ATOM   1736  O   VAL A 101      58.680  72.664  95.285  1.00  0.00           O
ATOM   1737  N   ASP A 102      58.659  70.404  95.155  1.00  0.00           N
ATOM   1739  CA  ASP A 102      58.168  70.063  96.465  1.00  0.00           C
ATOM   1741  CB  ASP A 102      56.648  69.763  96.485  1.00  0.00           C
ATOM   1744  CG  ASP A 102      55.798  70.994  96.715  1.00  0.00           C
ATOM   1745  OD1 ASP A 102      56.068  72.094  96.175  1.00  0.00           O
ATOM   1746  OD2 ASP A 102      54.748  70.833  97.375  1.00  0.00           O
ATOM   1747  C   ASP A 102      58.909  68.824  96.925  1.00  0.00           C
ATOM   1748  O   ASP A 102      59.258  67.954  96.125  1.00  0.00           O
ATOM   1749  N   ALA A 103      59.179  68.744  98.225  1.00  0.00           N
ATOM   1751  CA  ALA A 103      59.869  67.623  98.815  1.00  0.00           C
ATOM   1753  CB  ALA A 103      61.389  67.854  98.955  1.00  0.00           C
ATOM   1757  C   ALA A 103      59.309  67.394 100.195  1.00  0.00           C
ATOM   1758  O   ALA A 103      59.118  68.324 100.985  1.00  0.00           O
ATOM   1759  N   THR A 104      59.069  66.113 100.515  1.00  0.00           N
ATOM   1761  CA  THR A 104      58.778  65.664 101.855  1.00  0.00           C
ATOM   1763  CB  THR A 104      57.648  64.634 101.955  1.00  0.00           C
ATOM   1765  OG1 THR A 104      57.959  63.314 101.515  1.00  0.00           O
ATOM   1767  CG2 THR A 104      56.479  65.123 101.095  1.00  0.00           C
ATOM   1771  C   THR A 104      60.038  65.063 102.425  1.00  0.00           C
ATOM   1772  O   THR A 104      60.918  64.603 101.695  1.00  0.00           O
ATOM   1773  N   VAL A 105      60.168  65.034 103.752  1.00  0.00           N
ATOM   1775  CA  VAL A 105      61.238  64.323 104.412  1.00  0.00           C
ATOM   1777  CB  VAL A 105      62.378  65.214 104.862  1.00  0.00           C
ATOM   1779  CG1 VAL A 105      63.449  64.414 105.632  1.00  0.00           C
ATOM   1783  CG2 VAL A 105      63.029  65.824 103.615  1.00  0.00           C
ATOM   1787  C   VAL A 105      60.578  63.664 105.592  1.00  0.00           C
ATOM   1788  O   VAL A 105      59.788  64.314 106.282  1.00  0.00           O
ATOM   1789  N   GLN A 106      60.828  62.353 105.792  1.00  0.00           N
ATOM   1791  CA  GLN A 106      60.299  61.584 106.902  1.00  0.00           C
ATOM   1793  CB  GLN A 106      60.299  60.074 106.542  1.00  0.00           C
ATOM   1796  CG  GLN A 106      59.429  59.664 105.322  1.00  0.00           C
ATOM   1799  CD  GLN A 106      58.038  60.323 105.272  1.00  0.00           C
ATOM   1800  OE1 GLN A 106      57.238  60.243 106.202  1.00  0.00           O
ATOM   1801  NE2 GLN A 106      57.748  61.024 104.142  1.00  0.00           N
ATOM   1804  C   GLN A 106      60.889  61.833 108.292  1.00  0.00           C
ATOM   1805  O   GLN A 106      60.098  62.044 109.222  1.00  0.00           O
ATOM   1806  N   PRO A 107      62.188  61.893 108.592  1.00  0.00           N
ATOM   1807  CD  PRO A 107      63.258  61.264 107.802  1.00  0.00           C
ATOM   1810  CA  PRO A 107      62.648  62.254 109.932  1.00  0.00           C
ATOM   1812  CB  PRO A 107      64.148  61.903 109.962  1.00  0.00           C
ATOM   1815  CG  PRO A 107      64.559  61.654 108.502  1.00  0.00           C
ATOM   1818  C   PRO A 107      62.339  63.693 110.302  1.00  0.00           C
ATOM   1819  O   PRO A 107      62.768  64.603 109.592  1.00  0.00           O
ATOM   1820  N   GLU A 108      61.639  63.943 111.432  1.00  0.00           N
ATOM   1822  CA  GLU A 108      61.098  65.253 111.812  1.00  0.00           C
ATOM   1824  CB  GLU A 108      60.299  65.153 113.152  1.00  0.00           C
ATOM   1827  CG  GLU A 108      59.648  66.494 113.632  1.00  0.00           C
ATOM   1830  CD  GLU A 108      59.118  66.524 115.072  1.00  0.00           C
ATOM   1831  OE1 GLU A 108      59.058  65.473 115.752  1.00  0.00           O
ATOM   1832  OE2 GLU A 108      58.819  67.664 115.502  1.00  0.00           O
ATOM   1833  C   GLU A 108      62.118  66.384 111.892  1.00  0.00           C
ATOM   1834  O   GLU A 108      61.908  67.484 111.372  1.00  0.00           O
ATOM   1835  N   LYS A 109      63.289  66.134 112.502  1.00  0.00           N
ATOM   1837  CA  LYS A 109      64.388  67.074 112.592  1.00  0.00           C
ATOM   1839  CB  LYS A 109      65.449  66.573 113.592  1.00  0.00           C
ATOM   1842  CG  LYS A 109      65.148  66.893 115.062  1.00  0.00           C
ATOM   1845  CD  LYS A 109      65.169  68.403 115.392  1.00  0.00           C
ATOM   1848  CE  LYS A 109      64.919  68.653 116.882  1.00  0.00           C
ATOM   1851  NZ  LYS A 109      64.729  70.083 117.182  1.00  0.00           N
ATOM   1855  C   LYS A 109      65.059  67.344 111.262  1.00  0.00           C
ATOM   1856  O   LYS A 109      65.688  68.384 111.052  1.00  0.00           O
ATOM   1857  N   MET A 110      64.919  66.403 110.312  1.00  0.00           N
ATOM   1859  CA  MET A 110      65.649  66.443 109.082  1.00  0.00           C
ATOM   1861  CB  MET A 110      65.738  65.024 108.512  1.00  0.00           C
ATOM   1864  CG  MET A 110      66.938  64.824 107.572  1.00  0.00           C
ATOM   1867  SD  MET A 110      68.499  65.094 108.462  1.00  0.00           S
ATOM   1868  CE  MET A 110      68.508  63.553 109.402  1.00  0.00           C
ATOM   1872  C   MET A 110      64.988  67.363 108.072  1.00  0.00           C
ATOM   1873  O   MET A 110      65.649  67.893 107.192  1.00  0.00           O
ATOM   1874  N   GLN A 111      63.680  67.664 108.212  1.00  0.00           N
ATOM   1876  CA  GLN A 111      63.008  68.613 107.342  1.00  0.00           C
ATOM   1878  CB  GLN A 111      61.498  68.634 107.662  1.00  0.00           C
ATOM   1881  CG  GLN A 111      60.668  69.494 106.672  1.00  0.00           C
ATOM   1884  CD  GLN A 111      59.198  69.434 107.042  1.00  0.00           C
ATOM   1885  OE1 GLN A 111      58.639  70.303 107.722  1.00  0.00           O
ATOM   1886  NE2 GLN A 111      58.528  68.324 106.622  1.00  0.00           N
ATOM   1889  C   GLN A 111      63.569  70.034 107.402  1.00  0.00           C
ATOM   1890  O   GLN A 111      63.659  70.734 106.392  1.00  0.00           O
ATOM   1891  N   THR A 112      64.008  70.503 108.592  1.00  0.00           N
ATOM   1893  CA  THR A 112      64.668  71.803 108.772  1.00  0.00           C
ATOM   1895  CB  THR A 112      65.059  72.083 110.222  1.00  0.00           C
ATOM   1897  OG1 THR A 112      63.948  71.994 111.102  1.00  0.00           O
ATOM   1899  CG2 THR A 112      65.649  73.494 110.422  1.00  0.00           C
ATOM   1903  C   THR A 112      65.938  71.954 107.972  1.00  0.00           C
ATOM   1904  O   THR A 112      66.229  72.994 107.382  1.00  0.00           O
ATOM   1905  N   VAL A 113      66.748  70.884 107.932  1.00  0.00           N
ATOM   1907  CA  VAL A 113      68.019  70.873 107.232  1.00  0.00           C
ATOM   1909  CB  VAL A 113      69.070  70.024 107.932  1.00  0.00           C
ATOM   1911  CG1 VAL A 113      69.499  70.744 109.212  1.00  0.00           C
ATOM   1915  CG2 VAL A 113      68.549  68.623 108.272  1.00  0.00           C
ATOM   1919  C   VAL A 113      67.858  70.393 105.812  1.00  0.00           C
ATOM   1920  O   VAL A 113      68.738  70.573 104.982  1.00  0.00           O
ATOM   1921  N   MET A 114      66.710  69.803 105.442  1.00  0.00           N
ATOM   1923  CA  MET A 114      66.428  69.484 104.052  1.00  0.00           C
ATOM   1925  CB  MET A 114      65.189  68.574 103.912  1.00  0.00           C
ATOM   1928  CG  MET A 114      63.828  69.214 103.535  1.00  0.00           C
ATOM   1931  SD  MET A 114      63.530  69.323 101.745  1.00  0.00           S
ATOM   1932  CE  MET A 114      62.019  70.303 101.885  1.00  0.00           C
ATOM   1936  C   MET A 114      66.309  70.763 103.255  1.00  0.00           C
ATOM   1937  O   MET A 114      66.769  70.873 102.125  1.00  0.00           O
ATOM   1938  N   GLN A 115      65.729  71.814 103.862  1.00  0.00           N
ATOM   1940  CA  GLN A 115      65.589  73.104 103.245  1.00  0.00           C
ATOM   1942  CB  GLN A 115      64.659  73.984 104.122  1.00  0.00           C
ATOM   1945  CG  GLN A 115      63.988  75.153 103.365  1.00  0.00           C
ATOM   1948  CD  GLN A 115      62.948  74.664 102.355  1.00  0.00           C
ATOM   1949  OE1 GLN A 115      61.779  74.484 102.685  1.00  0.00           O
ATOM   1950  NE2 GLN A 115      63.368  74.424 101.095  1.00  0.00           N
ATOM   1953  C   GLN A 115      66.949  73.784 102.995  1.00  0.00           C
ATOM   1954  O   GLN A 115      67.129  74.443 101.975  1.00  0.00           O
ATOM   1955  N   THR A 116      67.919  73.604 103.922  1.00  0.00           N
ATOM   1957  CA  THR A 116      69.309  74.064 103.812  1.00  0.00           C
ATOM   1959  CB  THR A 116      70.078  74.083 105.152  1.00  0.00           C
ATOM   1961  OG1 THR A 116      70.368  72.793 105.672  1.00  0.00           O
ATOM   1963  CG2 THR A 116      69.229  74.763 106.222  1.00  0.00           C
ATOM   1967  C   THR A 116      70.108  73.234 102.815  1.00  0.00           C
ATOM   1968  O   THR A 116      70.979  73.744 102.125  1.00  0.00           O
ATOM   1969  N   LEU A 117      69.799  71.934 102.695  1.00  0.00           N
ATOM   1971  CA  LEU A 117      70.479  71.053 101.775  1.00  0.00           C
ATOM   1973  CB  LEU A 117      70.589  69.634 102.375  1.00  0.00           C
ATOM   1976  CG  LEU A 117      71.549  69.454 103.575  1.00  0.00           C
ATOM   1978  CD1 LEU A 117      71.899  67.973 103.732  1.00  0.00           C
ATOM   1982  CD2 LEU A 117      72.839  70.264 103.435  1.00  0.00           C
ATOM   1986  C   LEU A 117      69.819  71.024 100.405  1.00  0.00           C
ATOM   1987  O   LEU A 117      70.358  70.484  99.445  1.00  0.00           O
ATOM   1988  N   LEU A 118      68.648  71.664 100.255  1.00  0.00           N
ATOM   1990  CA  LEU A 118      67.960  71.823  98.995  1.00  0.00           C
ATOM   1992  CB  LEU A 118      66.529  72.414  99.165  1.00  0.00           C
ATOM   1995  CG  LEU A 118      65.719  72.513  97.855  1.00  0.00           C
ATOM   1997  CD1 LEU A 118      65.538  71.144  97.185  1.00  0.00           C
ATOM   2001  CD2 LEU A 118      64.339  73.143  98.075  1.00  0.00           C
ATOM   2005  C   LEU A 118      68.758  72.553  97.905  1.00  0.00           C
ATOM   2006  O   LEU A 118      68.809  72.033  96.795  1.00  0.00           O
ATOM   2007  N   PRO A 119      69.479  73.664  98.115  1.00  0.00           N
ATOM   2008  CD  PRO A 119      69.059  74.664  99.095  1.00  0.00           C
ATOM   2011  CA  PRO A 119      70.248  74.284  97.035  1.00  0.00           C
ATOM   2013  CB  PRO A 119      70.758  75.623  97.625  1.00  0.00           C
ATOM   2016  CG  PRO A 119      70.038  75.824  98.975  1.00  0.00           C
ATOM   2019  C   PRO A 119      71.409  73.424  96.595  1.00  0.00           C
ATOM   2020  O   PRO A 119      71.769  73.424  95.415  1.00  0.00           O
ATOM   2021  N   TYR A 120      72.008  72.674  97.535  1.00  0.00           N
ATOM   2023  CA  TYR A 120      72.998  71.643  97.285  1.00  0.00           C
ATOM   2025  CB  TYR A 120      73.538  71.104  98.635  1.00  0.00           C
ATOM   2028  CG  TYR A 120      74.229  72.204  99.385  1.00  0.00           C
ATOM   2029  CD1 TYR A 120      75.568  72.504  99.085  1.00  0.00           C
ATOM   2031  CE1 TYR A 120      76.218  73.524  99.775  1.00  0.00           C
ATOM   2033  CZ  TYR A 120      75.578  74.234 100.785  1.00  0.00           C
ATOM   2034  OH  TYR A 120      76.288  75.264 101.415  1.00  0.00           O
ATOM   2036  CD2 TYR A 120      73.589  72.924 100.395  1.00  0.00           C
ATOM   2038  CE2 TYR A 120      74.248  73.924 101.115  1.00  0.00           C
ATOM   2040  C   TYR A 120      72.488  70.473  96.455  1.00  0.00           C
ATOM   2041  O   TYR A 120      73.138  70.024  95.505  1.00  0.00           O
ATOM   2042  N   LEU A 121      71.269  69.994  96.775  1.00  0.00           N
ATOM   2044  CA  LEU A 121      70.538  69.024  95.995  1.00  0.00           C
ATOM   2046  CB  LEU A 121      69.258  68.613  96.775  1.00  0.00           C
ATOM   2049  CG  LEU A 121      68.458  67.434  96.195  1.00  0.00           C
ATOM   2051  CD1 LEU A 121      69.279  66.123  96.175  1.00  0.00           C
ATOM   2055  CD2 LEU A 121      67.148  67.204  96.985  1.00  0.00           C
ATOM   2059  C   LEU A 121      70.218  69.524  94.585  1.00  0.00           C
ATOM   2060  O   LEU A 121      70.508  68.854  93.595  1.00  0.00           O
ATOM   2061  N   ASN A 122      69.738  70.783  94.475  1.00  0.00           N
ATOM   2063  CA  ASN A 122      69.469  71.503  93.225  1.00  0.00           C
ATOM   2065  CB  ASN A 122      68.889  72.924  93.445  1.00  0.00           C
ATOM   2068  CG  ASN A 122      67.529  72.914  94.125  1.00  0.00           C
ATOM   2069  OD1 ASN A 122      66.799  71.924  94.195  1.00  0.00           O
ATOM   2070  ND2 ASN A 122      67.129  74.113  94.625  1.00  0.00           N
ATOM   2073  C   ASN A 122      70.659  71.634  92.325  1.00  0.00           C
ATOM   2074  O   ASN A 122      70.578  71.414  91.125  1.00  0.00           O
ATOM   2075  N   GLN A 123      71.828  71.974  92.865  1.00  0.00           N
ATOM   2077  CA  GLN A 123      73.038  71.814  92.105  1.00  0.00           C
ATOM   2079  CB  GLN A 123      74.210  72.414  92.895  1.00  0.00           C
ATOM   2082  CG  GLN A 123      75.568  72.234  92.215  1.00  0.00           C
ATOM   2085  CD  GLN A 123      76.648  72.823  93.095  1.00  0.00           C
ATOM   2086  OE1 GLN A 123      77.238  72.134  93.935  1.00  0.00           O
ATOM   2087  NE2 GLN A 123      76.879  74.154  92.955  1.00  0.00           N
ATOM   2090  C   GLN A 123      73.350  70.384  91.685  1.00  0.00           C
ATOM   2091  O   GLN A 123      73.639  70.094  90.525  1.00  0.00           O
ATOM   2092  N   ALA A 124      73.280  69.414  92.625  1.00  0.00           N
ATOM   2094  CA  ALA A 124      73.659  68.044  92.345  1.00  0.00           C
ATOM   2096  CB  ALA A 124      73.698  67.244  93.655  1.00  0.00           C
ATOM   2100  C   ALA A 124      72.809  67.333  91.295  1.00  0.00           C
ATOM   2101  O   ALA A 124      73.350  66.654  90.415  1.00  0.00           O
ATOM   2102  N   LEU A 125      71.479  67.524  91.375  1.00  0.00           N
ATOM   2104  CA  LEU A 125      70.498  67.153  90.375  1.00  0.00           C
ATOM   2106  CB  LEU A 125      69.079  67.553  90.875  1.00  0.00           C
ATOM   2109  CG  LEU A 125      68.350  66.403  91.585  1.00  0.00           C
ATOM   2111  CD1 LEU A 125      69.118  65.893  92.785  1.00  0.00           C
ATOM   2115  CD2 LEU A 125      66.949  66.753  92.055  1.00  0.00           C
ATOM   2119  C   LEU A 125      70.729  67.814  89.035  1.00  0.00           C
ATOM   2120  O   LEU A 125      70.818  67.134  88.005  1.00  0.00           O
ATOM   2121  N   ARG A 126      70.868  69.143  89.005  1.00  0.00           N
ATOM   2123  CA  ARG A 126      71.098  69.854  87.765  1.00  0.00           C
ATOM   2125  CB  ARG A 126      71.109  71.373  87.995  1.00  0.00           C
ATOM   2128  CG  ARG A 126      71.409  72.223  86.745  1.00  0.00           C
ATOM   2131  CD  ARG A 126      71.269  73.723  87.015  1.00  0.00           C
ATOM   2134  NE  ARG A 126      72.398  74.104  87.925  1.00  0.00           N
ATOM   2136  CZ  ARG A 126      72.258  74.363  89.225  1.00  0.00           C
ATOM   2137  NH1 ARG A 126      71.089  74.403  89.825  1.00  0.00           N
ATOM   2140  NH2 ARG A 126      73.339  74.674  89.925  1.00  0.00           N
ATOM   2143  C   ARG A 126      72.368  69.434  87.055  1.00  0.00           C
ATOM   2144  O   ARG A 126      72.378  69.214  85.855  1.00  0.00           O
ATOM   2145  N   ASN A 127      73.458  69.274  87.825  1.00  0.00           N
ATOM   2147  CA  ASN A 127      74.729  68.824  87.315  1.00  0.00           C
ATOM   2149  CB  ASN A 127      75.799  68.924  88.435  1.00  0.00           C
ATOM   2152  CG  ASN A 127      76.069  70.404  88.795  1.00  0.00           C
ATOM   2153  OD1 ASN A 127      75.559  71.344  88.185  1.00  0.00           O
ATOM   2154  ND2 ASN A 127      76.969  70.604  89.785  1.00  0.00           N
ATOM   2157  C   ASN A 127      74.688  67.434  86.675  1.00  0.00           C
ATOM   2158  O   ASN A 127      75.178  67.254  85.565  1.00  0.00           O
ATOM   2159  N   TYR A 128      74.049  66.403  87.295  1.00  0.00           N
ATOM   2161  CA  TYR A 128      73.858  65.113  86.625  1.00  0.00           C
ATOM   2163  CB  TYR A 128      73.339  64.043  87.625  1.00  0.00           C
ATOM   2166  CG  TYR A 128      73.249  62.623  87.055  1.00  0.00           C
ATOM   2167  CD1 TYR A 128      74.328  61.734  87.185  1.00  0.00           C
ATOM   2169  CE1 TYR A 128      74.210  60.393  86.805  1.00  0.00           C
ATOM   2171  CZ  TYR A 128      73.008  59.914  86.265  1.00  0.00           C
ATOM   2172  OH  TYR A 128      72.919  58.554  85.895  1.00  0.00           O
ATOM   2174  CD2 TYR A 128      72.059  62.143  86.465  1.00  0.00           C
ATOM   2176  CE2 TYR A 128      71.938  60.794  86.095  1.00  0.00           C
ATOM   2178  C   TYR A 128      72.969  65.134  85.385  1.00  0.00           C
ATOM   2179  O   TYR A 128      73.339  64.603  84.335  1.00  0.00           O
ATOM   2180  N   PHE A 129      71.779  65.763  85.445  1.00  0.00           N
ATOM   2182  CA  PHE A 129      70.818  65.693  84.355  1.00  0.00           C
ATOM   2184  CB  PHE A 129      69.399  66.033  84.885  1.00  0.00           C
ATOM   2187  CG  PHE A 129      68.849  64.873  85.655  1.00  0.00           C
ATOM   2188  CD1 PHE A 129      68.609  64.923  87.035  1.00  0.00           C
ATOM   2190  CE1 PHE A 129      67.969  63.863  87.675  1.00  0.00           C
ATOM   2192  CZ  PHE A 129      67.618  62.704  86.965  1.00  0.00           C
ATOM   2194  CD2 PHE A 129      68.468  63.723  84.955  1.00  0.00           C
ATOM   2196  CE2 PHE A 129      67.858  62.644  85.595  1.00  0.00           C
ATOM   2198  C   PHE A 129      71.169  66.583  83.175  1.00  0.00           C
ATOM   2199  O   PHE A 129      70.758  66.384  82.035  1.00  0.00           O
ATOM   2200  N   ASN A 130      72.030  67.583  83.415  1.00  0.00           N
ATOM   2202  CA  ASN A 130      72.799  68.263  82.405  1.00  0.00           C
ATOM   2204  CB  ASN A 130      73.389  69.564  83.055  1.00  0.00           C
ATOM   2207  CG  ASN A 130      74.008  70.544  82.075  1.00  0.00           C
ATOM   2208  OD1 ASN A 130      74.600  70.174  81.065  1.00  0.00           O
ATOM   2209  ND2 ASN A 130      73.849  71.873  82.325  1.00  0.00           N
ATOM   2212  C   ASN A 130      73.799  67.354  81.655  1.00  0.00           C
ATOM   2213  O   ASN A 130      73.898  67.394  80.435  1.00  0.00           O
ATOM   2214  N   GLN A 131      74.549  66.454  82.325  1.00  0.00           N
ATOM   2216  CA  GLN A 131      75.449  65.564  81.605  1.00  0.00           C
ATOM   2218  CB  GLN A 131      76.629  65.104  82.495  1.00  0.00           C
ATOM   2221  CG  GLN A 131      77.519  66.244  83.045  1.00  0.00           C
ATOM   2224  CD  GLN A 131      78.008  67.303  82.045  1.00  0.00           C
ATOM   2225  OE1 GLN A 131      78.138  68.484  82.385  1.00  0.00           O
ATOM   2226  NE2 GLN A 131      78.339  66.903  80.805  1.00  0.00           N
ATOM   2229  C   GLN A 131      74.780  64.333  81.015  1.00  0.00           C
ATOM   2230  O   GLN A 131      75.159  63.884  79.935  1.00  0.00           O
ATOM   2231  N   GLN A 132      73.779  63.784  81.715  1.00  0.00           N
ATOM   2233  CA  GLN A 132      73.219  62.484  81.415  1.00  0.00           C
ATOM   2235  CB  GLN A 132      72.839  61.714  82.715  1.00  0.00           C
ATOM   2238  CG  GLN A 132      72.280  60.294  82.455  1.00  0.00           C
ATOM   2241  CD  GLN A 132      73.299  59.463  81.665  1.00  0.00           C
ATOM   2242  OE1 GLN A 132      74.479  59.434  82.015  1.00  0.00           O
ATOM   2243  NE2 GLN A 132      72.879  58.813  80.565  1.00  0.00           N
ATOM   2246  C   GLN A 132      71.938  62.613  80.595  1.00  0.00           C
ATOM   2247  O   GLN A 132      70.938  63.083  81.145  1.00  0.00           O
ATOM   2248  N   PRO A 133      71.879  62.234  79.325  1.00  0.00           N
ATOM   2249  CD  PRO A 133      73.008  61.684  78.585  1.00  0.00           C
ATOM   2252  CA  PRO A 133      70.638  62.204  78.565  1.00  0.00           C
ATOM   2254  CB  PRO A 133      71.008  61.744  77.155  1.00  0.00           C
ATOM   2257  CG  PRO A 133      72.529  61.524  77.155  1.00  0.00           C
ATOM   2260  C   PRO A 133      69.508  61.384  79.175  1.00  0.00           C
ATOM   2261  O   PRO A 133      69.699  60.243  79.615  1.00  0.00           O
ATOM   2262  N   ALA A 134      68.309  61.984  79.175  1.00  0.00           N
ATOM   2264  CA  ALA A 134      67.030  61.423  79.535  1.00  0.00           C
ATOM   2266  CB  ALA A 134      65.979  62.553  79.565  1.00  0.00           C
ATOM   2270  C   ALA A 134      66.549  60.383  78.555  1.00  0.00           C
ATOM   2271  O   ALA A 134      65.988  59.354  78.905  1.00  0.00           O
ATOM   2272  N   TYR A 135      66.779  60.713  77.265  1.00  0.00           N
ATOM   2274  CA  TYR A 135      66.428  59.903  76.125  1.00  0.00           C
ATOM   2276  CB  TYR A 135      65.019  60.284  75.585  1.00  0.00           C
ATOM   2279  CG  TYR A 135      64.519  59.224  74.635  1.00  0.00           C
ATOM   2280  CD1 TYR A 135      63.738  58.164  75.125  1.00  0.00           C
ATOM   2282  CE1 TYR A 135      63.309  57.143  74.275  1.00  0.00           C
ATOM   2284  CZ  TYR A 135      63.680  57.143  72.925  1.00  0.00           C
ATOM   2285  OH  TYR A 135      63.389  56.043  72.085  1.00  0.00           O
ATOM   2287  CD2 TYR A 135      64.828  59.263  73.265  1.00  0.00           C
ATOM   2289  CE2 TYR A 135      64.418  58.224  72.425  1.00  0.00           C
ATOM   2291  C   TYR A 135      67.488  60.214  75.085  1.00  0.00           C
ATOM   2292  O   TYR A 135      67.829  61.373  74.855  1.00  0.00           O
ATOM   2293  N   VAL A 136      68.019  59.174  74.415  1.00  0.00           N
ATOM   2295  CA  VAL A 136      68.949  59.333  73.325  1.00  0.00           C
ATOM   2297  CB  VAL A 136      70.368  58.873  73.635  1.00  0.00           C
ATOM   2299  CG1 VAL A 136      70.438  57.384  74.015  1.00  0.00           C
ATOM   2303  CG2 VAL A 136      71.279  59.214  72.445  1.00  0.00           C
ATOM   2307  C   VAL A 136      68.379  58.603  72.145  1.00  0.00           C
ATOM   2308  O   VAL A 136      67.949  57.454  72.245  1.00  0.00           O
ATOM   2309  N   LEU A 137      68.309  59.284  70.985  1.00  0.00           N
ATOM   2311  CA  LEU A 137      67.820  58.713  69.755  1.00  0.00           C
ATOM   2313  CB  LEU A 137      67.608  59.824  68.705  1.00  0.00           C
ATOM   2316  CG  LEU A 137      66.639  60.963  69.085  1.00  0.00           C
ATOM   2318  CD1 LEU A 137      66.758  62.103  68.065  1.00  0.00           C
ATOM   2322  CD2 LEU A 137      65.189  60.443  69.125  1.00  0.00           C
ATOM   2326  C   LEU A 137      68.718  57.623  69.155  1.00  0.00           C
ATOM   2327  O   LEU A 137      69.959  57.693  69.135  1.00  0.00           O
ATOM   2328  N   ARG A 138      68.089  56.573  68.605  1.00  0.00           N
ATOM   2330  CA  ARG A 138      68.779  55.443  68.025  1.00  0.00           C
ATOM   2332  CB  ARG A 138      68.229  54.154  68.665  1.00  0.00           C
ATOM   2335  CG  ARG A 138      68.669  54.014  70.135  1.00  0.00           C
ATOM   2338  CD  ARG A 138      68.418  52.613  70.675  1.00  0.00           C
ATOM   2341  NE  ARG A 138      69.158  52.463  71.965  1.00  0.00           N
ATOM   2343  CZ  ARG A 138      70.460  52.234  72.015  1.00  0.00           C
ATOM   2344  NH1 ARG A 138      71.218  52.174  70.935  1.00  0.00           N
ATOM   2347  NH2 ARG A 138      71.069  52.094  73.175  1.00  0.00           N
ATOM   2350  C   ARG A 138      68.698  55.364  66.505  1.00  0.00           C
ATOM   2351  O   ARG A 138      67.689  55.713  65.905  1.00  0.00           O
ATOM   2352  N   GLU A 139      69.788  54.914  65.825  1.00  0.00           N
ATOM   2354  CA  GLU A 139      69.688  54.574  64.395  1.00  0.00           C
ATOM   2356  CB  GLU A 139      70.968  54.804  63.545  1.00  0.00           C
ATOM   2359  CG  GLU A 139      71.209  56.293  63.215  1.00  0.00           C
ATOM   2362  CD  GLU A 139      72.479  56.614  62.455  1.00  0.00           C
ATOM   2363  OE1 GLU A 139      73.078  55.744  61.785  1.00  0.00           O
ATOM   2364  OE2 GLU A 139      72.889  57.794  62.545  1.00  0.00           O
ATOM   2365  C   GLU A 139      69.299  53.134  64.225  1.00  0.00           C
ATOM   2366  O   GLU A 139      68.769  52.734  63.195  1.00  0.00           O
ATOM   2367  N   ASP A 140      69.508  52.333  65.275  1.00  0.00           N
ATOM   2369  CA  ASP A 140      69.188  50.934  65.295  1.00  0.00           C
ATOM   2371  CB  ASP A 140      70.299  50.234  66.115  1.00  0.00           C
ATOM   2374  CG  ASP A 140      70.358  50.713  67.565  1.00  0.00           C
ATOM   2375  OD1 ASP A 140      70.519  51.943  67.785  1.00  0.00           O
ATOM   2376  OD2 ASP A 140      70.299  49.853  68.465  1.00  0.00           O
ATOM   2377  C   ASP A 140      67.820  50.693  65.935  1.00  0.00           C
ATOM   2378  O   ASP A 140      67.378  49.564  66.085  1.00  0.00           O
ATOM   2379  N   GLY A 141      67.139  51.794  66.315  1.00  0.00           N
ATOM   2381  CA  GLY A 141      65.780  51.833  66.825  1.00  0.00           C
ATOM   2384  C   GLY A 141      64.788  51.844  65.695  1.00  0.00           C
ATOM   2385  O   GLY A 141      65.029  51.283  64.625  1.00  0.00           O
ATOM   2386  N   SER A 142      63.610  52.473  65.895  1.00  0.00           N
ATOM   2388  CA  SER A 142      62.608  52.553  64.845  1.00  0.00           C
ATOM   2390  CB  SER A 142      61.180  52.974  65.325  1.00  0.00           C
ATOM   2393  OG  SER A 142      61.049  54.333  65.725  1.00  0.00           O
ATOM   2395  C   SER A 142      63.069  53.434  63.685  1.00  0.00           C
ATOM   2396  O   SER A 142      63.889  54.333  63.825  1.00  0.00           O
ATOM   2397  N   GLN A 143      62.549  53.213  62.455  1.00  0.00           N
ATOM   2399  CA  GLN A 143      62.838  54.094  61.325  1.00  0.00           C
ATOM   2401  CB  GLN A 143      62.160  53.613  60.015  1.00  0.00           C
ATOM   2404  CG  GLN A 143      62.859  52.444  59.275  1.00  0.00           C
ATOM   2407  CD  GLN A 143      64.148  52.864  58.565  1.00  0.00           C
ATOM   2408  OE1 GLN A 143      64.618  54.003  58.645  1.00  0.00           O
ATOM   2409  NE2 GLN A 143      64.718  51.924  57.775  1.00  0.00           N
ATOM   2412  C   GLN A 143      62.479  55.564  61.565  1.00  0.00           C
ATOM   2413  O   GLN A 143      63.219  56.484  61.195  1.00  0.00           O
ATOM   2414  N   GLY A 144      61.339  55.844  62.245  1.00  0.00           N
ATOM   2416  CA  GLY A 144      60.979  57.193  62.695  1.00  0.00           C
ATOM   2419  C   GLY A 144      61.968  57.813  63.655  1.00  0.00           C
ATOM   2420  O   GLY A 144      62.278  59.003  63.575  1.00  0.00           O
ATOM   2421  N   GLU A 145      62.508  57.004  64.575  1.00  0.00           N
ATOM   2423  CA  GLU A 145      63.578  57.403  65.475  1.00  0.00           C
ATOM   2425  CB  GLU A 145      63.729  56.344  66.595  1.00  0.00           C
ATOM   2428  CG  GLU A 145      64.589  56.844  67.765  1.00  0.00           C
ATOM   2431  CD  GLU A 145      64.688  55.844  68.905  1.00  0.00           C
ATOM   2432  OE1 GLU A 145      64.199  54.693  68.835  1.00  0.00           O
ATOM   2433  OE2 GLU A 145      65.320  56.264  69.915  1.00  0.00           O
ATOM   2434  C   GLU A 145      64.919  57.654  64.775  1.00  0.00           C
ATOM   2435  O   GLU A 145      65.629  58.624  65.075  1.00  0.00           O
ATOM   2436  N   ALA A 146      65.288  56.833  63.775  1.00  0.00           N
ATOM   2438  CA  ALA A 146      66.449  57.053  62.945  1.00  0.00           C
ATOM   2440  CB  ALA A 146      66.648  55.833  62.045  1.00  0.00           C
ATOM   2444  C   ALA A 146      66.378  58.324  62.085  1.00  0.00           C
ATOM   2445  O   ALA A 146      67.359  59.073  61.935  1.00  0.00           O
ATOM   2446  N   MET A 147      65.189  58.624  61.545  1.00  0.00           N
ATOM   2448  CA  MET A 147      64.828  59.893  60.945  1.00  0.00           C
ATOM   2450  CB  MET A 147      63.379  59.833  60.415  1.00  0.00           C
ATOM   2453  CG  MET A 147      63.208  58.863  59.235  1.00  0.00           C
ATOM   2456  SD  MET A 147      63.208  59.674  57.615  1.00  0.00           S
ATOM   2457  CE  MET A 147      62.698  58.164  56.755  1.00  0.00           C
ATOM   2461  C   MET A 147      64.948  61.074  61.895  1.00  0.00           C
ATOM   2462  O   MET A 147      65.538  62.094  61.545  1.00  0.00           O
ATOM   2463  N   ALA A 148      64.479  60.934  63.155  1.00  0.00           N
ATOM   2465  CA  ALA A 148      64.530  61.974  64.165  1.00  0.00           C
ATOM   2467  CB  ALA A 148      63.928  61.454  65.485  1.00  0.00           C
ATOM   2471  C   ALA A 148      65.949  62.473  64.415  1.00  0.00           C
ATOM   2472  O   ALA A 148      66.198  63.653  64.625  1.00  0.00           O
ATOM   2473  N   LYS A 149      66.938  61.573  64.355  1.00  0.00           N
ATOM   2475  CA  LYS A 149      68.339  61.943  64.405  1.00  0.00           C
ATOM   2477  CB  LYS A 149      69.229  60.693  64.415  1.00  0.00           C
ATOM   2480  CG  LYS A 149      68.968  59.893  65.685  1.00  0.00           C
ATOM   2483  CD  LYS A 149      69.839  58.643  65.825  1.00  0.00           C
ATOM   2486  CE  LYS A 149      71.299  58.964  66.135  1.00  0.00           C
ATOM   2489  NZ  LYS A 149      72.019  57.724  66.495  1.00  0.00           N
ATOM   2493  C   LYS A 149      68.858  62.873  63.335  1.00  0.00           C
ATOM   2494  O   LYS A 149      69.708  63.714  63.615  1.00  0.00           O
ATOM   2495  N   LYS A 150      68.418  62.723  62.075  1.00  0.00           N
ATOM   2497  CA  LYS A 150      69.070  63.414  60.975  1.00  0.00           C
ATOM   2499  CB  LYS A 150      69.210  62.473  59.765  1.00  0.00           C
ATOM   2502  CG  LYS A 150      69.898  61.134  60.055  1.00  0.00           C
ATOM   2505  CD  LYS A 150      71.349  61.324  60.545  1.00  0.00           C
ATOM   2508  CE  LYS A 150      71.999  60.063  61.095  1.00  0.00           C
ATOM   2511  NZ  LYS A 150      71.888  58.923  60.165  1.00  0.00           N
ATOM   2515  C   LYS A 150      68.309  64.653  60.565  1.00  0.00           C
ATOM   2516  O   LYS A 150      68.868  65.553  59.945  1.00  0.00           O
ATOM   2517  N   LEU A 151      67.030  64.744  60.965  1.00  0.00           N
ATOM   2519  CA  LEU A 151      66.148  65.844  60.645  1.00  0.00           C
ATOM   2521  CB  LEU A 151      65.469  65.713  59.245  1.00  0.00           C
ATOM   2524  CG  LEU A 151      64.679  64.434  58.865  1.00  0.00           C
ATOM   2526  CD1 LEU A 151      63.769  64.774  57.675  1.00  0.00           C
ATOM   2530  CD2 LEU A 151      65.538  63.234  58.465  1.00  0.00           C
ATOM   2534  C   LEU A 151      65.209  66.094  61.815  1.00  0.00           C
ATOM   2535  O   LEU A 151      63.988  66.184  61.715  1.00  0.00           O
ATOM   2536  N   ALA A 152      65.809  66.263  63.015  1.00  0.00           N
ATOM   2538  CA  ALA A 152      65.199  66.974  64.115  1.00  0.00           C
ATOM   2540  CB  ALA A 152      65.909  66.643  65.455  1.00  0.00           C
ATOM   2544  C   ALA A 152      65.320  68.473  63.955  1.00  0.00           C
ATOM   2545  O   ALA A 152      66.419  69.024  63.845  1.00  0.00           O
ATOM   2546  N   LYS A 153      64.188  69.204  64.065  1.00  0.00           N
ATOM   2548  CA  LYS A 153      64.188  70.653  64.135  1.00  0.00           C
ATOM   2550  CB  LYS A 153      63.008  71.234  63.335  1.00  0.00           C
ATOM   2553  CG  LYS A 153      63.479  71.424  61.895  1.00  0.00           C
ATOM   2556  CD  LYS A 153      62.430  71.974  60.945  1.00  0.00           C
ATOM   2559  CE  LYS A 153      63.139  72.344  59.655  1.00  0.00           C
ATOM   2562  NZ  LYS A 153      62.168  72.734  58.625  1.00  0.00           N
ATOM   2566  C   LYS A 153      64.239  71.223  65.535  1.00  0.00           C
ATOM   2567  O   LYS A 153      64.070  72.414  65.785  1.00  0.00           O
ATOM   2568  N   GLY A 154      64.539  70.354  66.515  1.00  0.00           N
ATOM   2570  CA  GLY A 154      64.449  70.653  67.935  1.00  0.00           C
ATOM   2573  C   GLY A 154      63.349  69.803  68.455  1.00  0.00           C
ATOM   2574  O   GLY A 154      62.959  68.824  67.825  1.00  0.00           O
ATOM   2575  N   ILE A 155      62.799  70.153  69.625  1.00  0.00           N
ATOM   2577  CA  ILE A 155      61.669  69.484  70.225  1.00  0.00           C
ATOM   2579  CB  ILE A 155      61.908  68.833  71.585  1.00  0.00           C
ATOM   2581  CG2 ILE A 155      62.889  67.664  71.385  1.00  0.00           C
ATOM   2585  CG1 ILE A 155      62.269  69.793  72.765  1.00  0.00           C
ATOM   2588  CD  ILE A 155      63.398  70.814  72.565  1.00  0.00           C
ATOM   2592  C   ILE A 155      60.549  70.473  70.365  1.00  0.00           C
ATOM   2593  O   ILE A 155      60.758  71.664  70.565  1.00  0.00           O
ATOM   2594  N   GLU A 156      59.309  69.984  70.285  1.00  0.00           N
ATOM   2596  CA  GLU A 156      58.108  70.704  70.605  1.00  0.00           C
ATOM   2598  CB  GLU A 156      57.178  70.643  69.365  1.00  0.00           C
ATOM   2601  CG  GLU A 156      55.858  71.443  69.465  1.00  0.00           C
ATOM   2604  CD  GLU A 156      55.159  71.664  68.115  1.00  0.00           C
ATOM   2605  OE1 GLU A 156      55.779  71.454  67.035  1.00  0.00           O
ATOM   2606  OE2 GLU A 156      53.998  72.134  68.135  1.00  0.00           O
ATOM   2607  C   GLU A 156      57.528  70.004  71.815  1.00  0.00           C
ATOM   2608  O   GLU A 156      57.218  68.813  71.755  1.00  0.00           O
ATOM   2609  N   VAL A 157      57.389  70.704  72.955  1.00  0.00           N
ATOM   2611  CA  VAL A 157      56.688  70.144  74.095  1.00  0.00           C
ATOM   2613  CB  VAL A 157      57.248  70.564  75.455  1.00  0.00           C
ATOM   2615  CG1 VAL A 157      56.418  69.934  76.605  1.00  0.00           C
ATOM   2619  CG2 VAL A 157      58.708  70.074  75.565  1.00  0.00           C
ATOM   2623  C   VAL A 157      55.209  70.473  73.965  1.00  0.00           C
ATOM   2624  O   VAL A 157      54.788  71.613  73.765  1.00  0.00           O
ATOM   2625  N   LYS A 158      54.398  69.424  74.035  1.00  0.00           N
ATOM   2627  CA  LYS A 158      52.968  69.524  74.005  1.00  0.00           C
ATOM   2629  CB  LYS A 158      52.418  69.154  72.595  1.00  0.00           C
ATOM   2632  CG  LYS A 158      52.719  67.714  72.175  1.00  0.00           C
ATOM   2635  CD  LYS A 158      52.008  67.303  70.875  1.00  0.00           C
ATOM   2638  CE  LYS A 158      50.588  66.744  71.005  1.00  0.00           C
ATOM   2641  NZ  LYS A 158      49.559  67.793  71.135  1.00  0.00           N
ATOM   2645  C   LYS A 158      52.528  68.564  75.095  1.00  0.00           C
ATOM   2646  O   LYS A 158      53.339  67.793  75.615  1.00  0.00           O
ATOM   2647  N   PRO A 159      51.299  68.604  75.535  1.00  0.00           N
ATOM   2648  CD  PRO A 159      50.258  69.474  75.005  1.00  0.00           C
ATOM   2651  CA  PRO A 159      50.819  67.793  76.645  1.00  0.00           C
ATOM   2653  CB  PRO A 159      49.368  68.263  76.845  1.00  0.00           C
ATOM   2656  CG  PRO A 159      49.319  69.643  76.175  1.00  0.00           C
ATOM   2659  C   PRO A 159      50.938  66.284  76.435  1.00  0.00           C
ATOM   2660  O   PRO A 159      50.389  65.763  75.465  1.00  0.00           O
ATOM   2661  N   GLY A 160      51.599  65.564  77.355  1.00  0.00           N
ATOM   2663  CA  GLY A 160      51.688  64.104  77.405  1.00  0.00           C
ATOM   2666  C   GLY A 160      52.808  63.454  76.615  1.00  0.00           C
ATOM   2667  O   GLY A 160      53.129  62.283  76.835  1.00  0.00           O
ATOM   2668  N   GLU A 161      53.418  64.183  75.675  1.00  0.00           N
ATOM   2670  CA  GLU A 161      54.398  63.634  74.775  1.00  0.00           C
ATOM   2672  CB  GLU A 161      53.689  62.984  73.545  1.00  0.00           C
ATOM   2675  CG  GLU A 161      52.849  63.964  72.675  1.00  0.00           C
ATOM   2678  CD  GLU A 161      51.889  63.303  71.685  1.00  0.00           C
ATOM   2679  OE1 GLU A 161      51.278  62.274  72.055  1.00  0.00           O
ATOM   2680  OE2 GLU A 161      51.679  63.844  70.565  1.00  0.00           O
ATOM   2681  C   GLU A 161      55.359  64.723  74.335  1.00  0.00           C
ATOM   2682  O   GLU A 161      54.948  65.844  74.055  1.00  0.00           O
ATOM   2683  N   ILE A 162      56.679  64.424  74.225  1.00  0.00           N
ATOM   2685  CA  ILE A 162      57.628  65.354  73.625  1.00  0.00           C
ATOM   2687  CB  ILE A 162      59.008  65.393  74.295  1.00  0.00           C
ATOM   2689  CG2 ILE A 162      59.869  66.514  73.645  1.00  0.00           C
ATOM   2693  CG1 ILE A 162      58.909  65.623  75.815  1.00  0.00           C
ATOM   2696  CD  ILE A 162      60.258  65.503  76.535  1.00  0.00           C
ATOM   2700  C   ILE A 162      57.768  64.964  72.175  1.00  0.00           C
ATOM   2701  O   ILE A 162      57.789  63.784  71.815  1.00  0.00           O
ATOM   2702  N   VAL A 163      57.799  65.954  71.265  1.00  0.00           N
ATOM   2704  CA  VAL A 163      57.738  65.674  69.845  1.00  0.00           C
ATOM   2706  CB  VAL A 163      56.418  66.153  69.285  1.00  0.00           C
ATOM   2708  CG1 VAL A 163      56.339  65.763  67.815  1.00  0.00           C
ATOM   2712  CG2 VAL A 163      55.279  65.433  70.025  1.00  0.00           C
ATOM   2716  C   VAL A 163      58.939  66.263  69.115  1.00  0.00           C
ATOM   2717  O   VAL A 163      59.368  67.384  69.365  1.00  0.00           O
ATOM   2718  N   ILE A 164      59.508  65.503  68.165  1.00  0.00           N
ATOM   2720  CA  ILE A 164      60.599  65.954  67.315  1.00  0.00           C
ATOM   2722  CB  ILE A 164      61.749  64.943  67.325  1.00  0.00           C
ATOM   2724  CG2 ILE A 164      62.859  65.384  66.345  1.00  0.00           C
ATOM   2728  CG1 ILE A 164      62.318  64.814  68.755  1.00  0.00           C
ATOM   2731  CD  ILE A 164      63.099  63.513  68.975  1.00  0.00           C
ATOM   2735  C   ILE A 164      60.069  66.134  65.905  1.00  0.00           C
ATOM   2736  O   ILE A 164      59.930  65.153  65.165  1.00  0.00           O
ATOM   2737  N   PRO A 165      59.748  67.333  65.445  1.00  0.00           N
ATOM   2738  CD  PRO A 165      59.608  68.533  66.265  1.00  0.00           C
ATOM   2741  CA  PRO A 165      59.418  67.583  64.045  1.00  0.00           C
ATOM   2743  CB  PRO A 165      58.959  69.053  63.995  1.00  0.00           C
ATOM   2746  CG  PRO A 165      59.529  69.693  65.265  1.00  0.00           C
ATOM   2749  C   PRO A 165      60.529  67.314  63.055  1.00  0.00           C
ATOM   2750  O   PRO A 165      61.628  67.844  63.235  1.00  0.00           O
ATOM   2751  N   PHE A 166      60.198  66.594  61.965  1.00  0.00           N
ATOM   2753  CA  PHE A 166      60.910  66.654  60.715  1.00  0.00           C
ATOM   2755  CB  PHE A 166      61.339  65.293  60.105  1.00  0.00           C
ATOM   2758  CG  PHE A 166      60.858  64.073  60.825  1.00  0.00           C
ATOM   2759  CD1 PHE A 166      61.679  63.373  61.725  1.00  0.00           C
ATOM   2761  CE1 PHE A 166      61.269  62.143  62.255  1.00  0.00           C
ATOM   2763  CZ  PHE A 166      60.028  61.604  61.885  1.00  0.00           C
ATOM   2765  CD2 PHE A 166      59.618  63.533  60.475  1.00  0.00           C
ATOM   2767  CE2 PHE A 166      59.198  62.304  60.995  1.00  0.00           C
ATOM   2769  C   PHE A 166      60.098  67.473  59.705  1.00  0.00           C
ATOM   2770  O   PHE A 166      59.118  67.033  59.105  1.00  0.00           O
ATOM   2771  N   THR A 167      60.569  68.714  59.525  1.00  0.00           N
ATOM   2773  CA  THR A 167      60.559  69.524  58.305  1.00  0.00           C
ATOM   2775  CB  THR A 167      59.349  69.634  57.375  1.00  0.00           C
ATOM   2777  OG1 THR A 167      58.858  68.403  56.885  1.00  0.00           O
ATOM   2779  CG2 THR A 167      58.208  70.323  58.125  1.00  0.00           C
ATOM   2783  C   THR A 167      61.908  69.403  57.585  1.00  0.00           C
ATOM   2784  OT1 THR A 167      62.919  69.474  58.335  1.00  0.00           O
ATOM   2785  OT2 THR A 167      62.008  69.363  56.335  1.00  0.00           O
ATOM   2786  NH3 POPEB 168      84.018  25.373  64.165  1.00  0.00           N
ATOM   2790  C12 POPEB 168      83.410  26.713  64.495  1.00  0.00           C
ATOM   2793  C11 POPEB 168      83.358  27.624  63.255  1.00  0.00           C
ATOM   2796  P   POPEB 168      83.410  30.194  63.945  1.00  0.00           P
ATOM   2797  O13 POPEB 168      82.639  30.824  65.045  1.00  0.00           O
ATOM   2798  O14 POPEB 168      84.818  29.893  64.235  1.00  0.00           O
ATOM   2799  O11 POPEB 168      83.318  31.083  62.625  1.00  0.00           O
ATOM   2800  O12 POPEB 168      82.689  28.844  63.545  1.00  0.00           O
ATOM   2801  C1  POPEB 168      83.679  30.504  61.355  1.00  0.00           C
ATOM   2804  C2  POPEB 168      82.429  30.033  60.555  1.00  0.00           C
ATOM   2806  O21 POPEB 168      82.808  29.053  59.555  1.00  0.00           O
ATOM   2807  C21 POPEB 168      83.410  29.543  58.455  1.00  0.00           C
ATOM   2808  O22 POPEB 168      83.829  30.674  58.335  1.00  0.00           O
ATOM   2809  C22 POPEB 168      83.579  28.424  57.415  1.00  0.00           C
ATOM   2812  C3  POPEB 168      81.599  31.244  60.015  1.00  0.00           C
ATOM   2815  O31 POPEB 168      80.678  30.824  58.995  1.00  0.00           O
ATOM   2816  C31 POPEB 168      79.558  31.524  58.885  1.00  0.00           C
ATOM   2817  O32 POPEB 168      79.179  32.393  59.645  1.00  0.00           O
ATOM   2818  C32 POPEB 168      78.809  31.033  57.645  1.00  0.00           C
ATOM   2821  C23 POPEB 168      84.199  28.944  56.095  1.00  0.00           C
ATOM   2824  C24 POPEB 168      84.479  27.854  55.055  1.00  0.00           C
ATOM   2827  C25 POPEB 168      85.880  27.213  55.175  1.00  0.00           C
ATOM   2830  C26 POPEB 168      86.299  26.484  53.895  1.00  0.00           C
ATOM   2833  C27 POPEB 168      87.789  26.094  53.875  1.00  0.00           C
ATOM   2836  C28 POPEB 168      88.229  25.484  52.525  1.00  0.00           C
ATOM   2839  C29 POPEB 168      88.349  26.544  51.465  1.00  0.00           C
ATOM   2841 0C21 POPEB 168      89.490  27.143  51.055  1.00  0.00           C
ATOM   2843 1C21 POPEB 168      90.868  26.853  51.575  1.00  0.00           C
ATOM   2846 2C21 POPEB 168      91.740  26.193  50.505  1.00  0.00           C
ATOM   2849 3C21 POPEB 168      93.008  25.574  51.105  1.00  0.00           C
ATOM   2852 4C21 POPEB 168      93.878  24.834  50.075  1.00  0.00           C
ATOM   2855 5C21 POPEB 168      94.708  23.713  50.725  1.00  0.00           C
ATOM   2858 6C21 POPEB 168      95.700  24.204  51.775  1.00  0.00           C
ATOM   2861 7C21 POPEB 168      96.098  23.103  52.765  1.00  0.00           C
ATOM   2864 8C21 POPEB 168      97.049  23.544  53.875  1.00  0.00           C
ATOM   2868  C33 POPEB 168      77.288  31.324  57.715  1.00  0.00           C
ATOM   2871  C34 POPEB 168      76.570  30.934  56.415  1.00  0.00           C
ATOM   2874  C35 POPEB 168      77.078  31.734  55.205  1.00  0.00           C
ATOM   2877  C36 POPEB 168      76.139  31.684  53.995  1.00  0.00           C
ATOM   2880  C37 POPEB 168      76.639  32.603  52.885  1.00  0.00           C
ATOM   2883  C38 POPEB 168      75.629  32.724  51.735  1.00  0.00           C
ATOM   2886  C39 POPEB 168      76.069  33.664  50.615  1.00  0.00           C
ATOM   2889 0C31 POPEB 168      76.969  32.973  49.585  1.00  0.00           C
ATOM   2892 1C31 POPEB 168      77.109  33.793  48.295  1.00  0.00           C
ATOM   2895 2C31 POPEB 168      77.739  32.973  47.155  1.00  0.00           C
ATOM   2898 3C31 POPEB 168      77.839  33.734  45.825  1.00  0.00           C
ATOM   2901 4C31 POPEB 168      76.479  34.234  45.305  1.00  0.00           C
ATOM   2904 5C31 POPEB 168      76.570  34.844  43.895  1.00  0.00           C
ATOM   2907 6C31 POPEB 168      75.229  35.424  43.435  1.00  0.00           C
ATOM   2911  NH3 POPEC 169      23.118  96.654  14.225  1.00  0.00           N
ATOM   2915  C12 POPEC 169      23.018  98.153  14.145  1.00  0.00           C
ATOM   2918  C11 POPEC 169      22.578  98.643  12.765  1.00  0.00           C
ATOM   2921  P   POPEC 169      20.989 100.723  13.175  1.00  0.00           P
ATOM   2922  O13 POPEC 169      20.918 102.063  12.545  1.00  0.00           O
ATOM   2923  O14 POPEC 169      19.909  99.744  12.965  1.00  0.00           O
ATOM   2924  O11 POPEC 169      21.148 100.834  14.755  1.00  0.00           O
ATOM   2925  O12 POPEC 169      22.348 100.053  12.775  1.00  0.00           O
ATOM   2926  C1  POPEC 169      22.108 101.744  15.305  1.00  0.00           C
ATOM   2929  C2  POPEC 169      21.488 102.484  16.515  1.00  0.00           C
ATOM   2931  O21 POPEC 169      22.388 103.564  16.865  1.00  0.00           O
ATOM   2932  C21 POPEC 169      21.849 104.574  17.525  1.00  0.00           C
ATOM   2933  O22 POPEC 169      20.738 104.574  18.025  1.00  0.00           O
ATOM   2934  C22 POPEC 169      22.818 105.753  17.505  1.00  0.00           C
ATOM   2937  C3  POPEC 169      21.208 101.514  17.695  1.00  0.00           C
ATOM   2940  O31 POPEC 169      19.858 101.674  18.215  1.00  0.00           O
ATOM   2941  C31 POPEC 169      19.758 101.944  19.515  1.00  0.00           C
ATOM   2942  O32 POPEC 169      20.688 102.043  20.305  1.00  0.00           O
ATOM   2943  C32 POPEC 169      18.298 102.043  19.935  1.00  0.00           C
ATOM   2946  C23 POPEC 169      22.288 107.024  18.225  1.00  0.00           C
ATOM   2949  C24 POPEC 169      23.428 108.053  18.395  1.00  0.00           C
ATOM   2952  C25 POPEC 169      23.128 109.174  19.405  1.00  0.00           C
ATOM   2955  C26 POPEC 169      24.418 109.903  19.825  1.00  0.00           C
ATOM   2958  C27 POPEC 169      24.298 110.564  21.205  1.00  0.00           C
ATOM   2961  C28 POPEC 169      25.608 111.134  21.785  1.00  0.00           C
ATOM   2964  C29 POPEC 169      26.708 110.124  21.955  1.00  0.00           C
ATOM   2966 0C21 POPEC 169      27.088 109.454  23.055  1.00  0.00           C
ATOM   2968 1C21 POPEC 169      26.508 109.524  24.435  1.00  0.00           C
ATOM   2971 2C21 POPEC 169      26.258 108.123  25.045  1.00  0.00           C
ATOM   2974 3C21 POPEC 169      25.148 107.333  24.345  1.00  0.00           C
ATOM   2977 4C21 POPEC 169      24.898 105.933  24.945  1.00  0.00           C
ATOM   2980 5C21 POPEC 169      24.198 105.974  26.305  1.00  0.00           C
ATOM   2983 6C21 POPEC 169      23.889 104.594  26.895  1.00  0.00           C
ATOM   2986 7C21 POPEC 169      22.999 104.674  28.145  1.00  0.00           C
ATOM   2989 8C21 POPEC 169      22.618 103.313  28.735  1.00  0.00           C
ATOM   2993  C33 POPEC 169      17.668 100.644  20.115  1.00  0.00           C
ATOM   2996  C34 POPEC 169      16.208 100.673  20.575  1.00  0.00           C
ATOM   2999  C35 POPEC 169      15.988 101.134  22.025  1.00  0.00           C
ATOM   3002  C36 POPEC 169      14.488 101.073  22.355  1.00  0.00           C
ATOM   3005  C37 POPEC 169      14.038 101.564  23.735  1.00  0.00           C
ATOM   3008  C38 POPEC 169      12.498 101.494  23.805  1.00  0.00           C
ATOM   3011  C39 POPEC 169      11.848 102.053  25.075  1.00  0.00           C
ATOM   3014 0C31 POPEC 169      12.118 101.204  26.325  1.00  0.00           C
ATOM   3017 1C31 POPEC 169      11.098 101.484  27.435  1.00  0.00           C
ATOM   3020 2C31 POPEC 169      11.278 100.623  28.695  1.00  0.00           C
ATOM   3023 3C31 POPEC 169      12.538 100.974  29.505  1.00  0.00           C
ATOM   3026 4C31 POPEC 169      12.648 100.164  30.805  1.00  0.00           C
ATOM   3029 5C31 POPEC 169      13.788 100.664  31.705  1.00  0.00           C
ATOM   3032 6C31 POPEC 169      13.978  99.833  32.975  1.00  0.00           C
ATOM   3036  NH3 POPED 170      24.378 122.274  17.105  1.00  0.00           N
ATOM   3040  C12 POPED 170      25.458 122.333  18.155  1.00  0.00           C
ATOM   3043  C11 POPED 170      26.749 121.684  17.635  1.00  0.00           C
ATOM   3046  P   POPED 170      26.248 119.604  16.045  1.00  0.00           P
ATOM   3047  O13 POPED 170      24.828 119.954  15.765  1.00  0.00           O
ATOM   3048  O14 POPED 170      27.298 120.053  15.125  1.00  0.00           O
ATOM   3049  O11 POPED 170      26.498 118.103  16.475  1.00  0.00           O
ATOM   3050  O12 POPED 170      26.568 120.293  17.415  1.00  0.00           O
ATOM   3051  C1  POPED 170      25.678 117.393  17.415  1.00  0.00           C
ATOM   3054  C2  POPED 170      26.159 117.454  18.915  1.00  0.00           C
ATOM   3056  O21 POPED 170      25.408 116.514  19.685  1.00  0.00           O
ATOM   3057  C21 POPED 170      26.078 115.494  20.195  1.00  0.00           C
ATOM   3058  O22 POPED 170      27.158 115.083  19.835  1.00  0.00           O
ATOM   3059  C22 POPED 170      25.278 114.943  21.375  1.00  0.00           C
ATOM   3062  C3  POPED 170      25.908 118.844  19.575  1.00  0.00           C
ATOM   3065  O31 POPED 170      25.618 118.774  20.995  1.00  0.00           O
ATOM   3066  C31 POPED 170      24.508 119.394  21.375  1.00  0.00           C
ATOM   3067  O32 POPED 170      23.738 120.004  20.655  1.00  0.00           O
ATOM   3068  C32 POPED 170      24.349 119.213  22.885  1.00  0.00           C
ATOM   3071  C23 POPED 170      25.868 115.483  22.685  1.00  0.00           C
ATOM   3074  C24 POPED 170      25.218 114.934  23.965  1.00  0.00           C
ATOM   3077  C25 POPED 170      26.089 113.894  24.695  1.00  0.00           C
ATOM   3080  C26 POPED 170      25.388 113.313  25.925  1.00  0.00           C
ATOM   3083  C27 POPED 170      26.238 112.263  26.655  1.00  0.00           C
ATOM   3086  C28 POPED 170      26.738 112.714  28.045  1.00  0.00           C
ATOM   3089  C29 POPED 170      25.658 112.843  29.075  1.00  0.00           C
ATOM   3091 0C21 POPED 170      25.848 112.823  30.405  1.00  0.00           C
ATOM   3093 1C21 POPED 170      27.178 112.703  31.125  1.00  0.00           C
ATOM   3096 2C21 POPED 170      27.538 114.003  31.875  1.00  0.00           C
ATOM   3099 3C21 POPED 170      28.889 113.924  32.605  1.00  0.00           C
ATOM   3102 4C21 POPED 170      29.098 115.124  33.535  1.00  0.00           C
ATOM   3105 5C21 POPED 170      30.388 115.053  34.355  1.00  0.00           C
ATOM   3108 6C21 POPED 170      30.448 116.153  35.425  1.00  0.00           C
ATOM   3111 7C21 POPED 170      31.529 115.893  36.495  1.00  0.00           C
ATOM   3114 8C21 POPED 170      31.348 116.704  37.785  1.00  0.00           C
ATOM   3118  C33 POPED 170      23.178 120.034  23.465  1.00  0.00           C
ATOM   3121  C34 POPED 170      23.208 120.074  25.005  1.00  0.00           C
ATOM   3124  C35 POPED 170      23.099 118.704  25.685  1.00  0.00           C
ATOM   3127  C36 POPED 170      23.438 118.754  27.175  1.00  0.00           C
ATOM   3130  C37 POPED 170      23.288 117.393  27.865  1.00  0.00           C
ATOM   3133  C38 POPED 170      23.908 117.364  29.265  1.00  0.00           C
ATOM   3136  C39 POPED 170      23.178 116.424  30.245  1.00  0.00           C
ATOM   3139 0C31 POPED 170      21.819 116.984  30.675  1.00  0.00           C
ATOM   3142 1C31 POPED 170      21.268 116.313  31.945  1.00  0.00           C
ATOM   3145 2C31 POPED 170      20.098 117.104  32.555  1.00  0.00           C
ATOM   3148 3C31 POPED 170      19.468 116.453  33.805  1.00  0.00           C
ATOM   3151 4C31 POPED 170      20.459 116.223  34.965  1.00  0.00           C
ATOM   3154 5C31 POPED 170      19.778 115.594  36.195  1.00  0.00           C
ATOM   3157 6C31 POPED 170      20.688 115.504  37.415  1.00  0.00           C
ATOM   3161  NH3 POPEE 171     108.609  65.193  17.895  1.00  0.00           N
ATOM   3165  C12 POPEE 171     110.059  65.264  18.315  1.00  0.00           C
ATOM   3168  C11 POPEE 171     110.979  64.494  17.345  1.00  0.00           C
ATOM   3171  P   POPEE 171     112.898  63.504  18.795  1.00  0.00           P
ATOM   3172  O13 POPEE 171     111.779  62.994  19.615  1.00  0.00           O
ATOM   3173  O14 POPEE 171     113.728  62.563  18.015  1.00  0.00           O
ATOM   3174  O11 POPEE 171     113.918  64.344  19.685  1.00  0.00           O
ATOM   3175  O12 POPEE 171     112.329  64.594  17.795  1.00  0.00           O
ATOM   3176  C1  POPEE 171     113.390  65.333  20.555  1.00  0.00           C
ATOM   3179  C2  POPEE 171     114.549  66.053  21.295  1.00  0.00           C
ATOM   3181  O21 POPEE 171     113.969  66.623  22.465  1.00  0.00           O
ATOM   3182  C21 POPEE 171     114.739  66.934  23.475  1.00  0.00           C
ATOM   3183  O22 POPEE 171     115.958  66.943  23.515  1.00  0.00           O
ATOM   3184  C22 POPEE 171     113.778  67.324  24.605  1.00  0.00           C
ATOM   3187  C3  POPEE 171     115.209  67.134  20.395  1.00  0.00           C
ATOM   3190  O31 POPEE 171     116.639  67.143  20.585  1.00  0.00           O
ATOM   3191  C31 POPEE 171     117.188  68.303  20.935  1.00  0.00           C
ATOM   3192  O32 POPEE 171     116.609  69.373  20.975  1.00  0.00           O
ATOM   3193  C32 POPEE 171     118.669  68.064  21.275  1.00  0.00           C
ATOM   3196  C23 POPEE 171     112.889  66.134  25.055  1.00  0.00           C
ATOM   3199  C24 POPEE 171     111.628  66.473  25.865  1.00  0.00           C
ATOM   3202  C25 POPEE 171     111.889  67.103  27.235  1.00  0.00           C
ATOM   3205  C26 POPEE 171     112.178  66.013  28.265  1.00  0.00           C
ATOM   3208  C27 POPEE 171     112.528  66.543  29.655  1.00  0.00           C
ATOM   3211  C28 POPEE 171     113.229  65.484  30.525  1.00  0.00           C
ATOM   3214  C29 POPEE 171     112.338  64.303  30.845  1.00  0.00           C
ATOM   3216 0C21 POPEE 171     111.769  64.053  32.035  1.00  0.00           C
ATOM   3218 1C21 POPEE 171     111.880  64.934  33.255  1.00  0.00           C
ATOM   3221 2C21 POPEE 171     113.188  64.774  34.035  1.00  0.00           C
ATOM   3224 3C21 POPEE 171     113.398  63.384  34.655  1.00  0.00           C
ATOM   3227 4C21 POPEE 171     113.738  63.424  36.145  1.00  0.00           C
ATOM   3230 5C21 POPEE 171     115.079  64.113  36.465  1.00  0.00           C
ATOM   3233 6C21 POPEE 171     115.339  64.263  37.965  1.00  0.00           C
ATOM   3236 7C21 POPEE 171     116.439  65.293  38.275  1.00  0.00           C
ATOM   3239 8C21 POPEE 171     116.658  65.503  39.775  1.00  0.00           C
ATOM   3243  C33 POPEE 171     119.468  69.354  21.595  1.00  0.00           C
ATOM   3246  C34 POPEE 171     120.989  69.104  21.615  1.00  0.00           C
ATOM   3249  C35 POPEE 171     121.439  68.113  22.695  1.00  0.00           C
ATOM   3252  C36 POPEE 171     121.389  68.673  24.125  1.00  0.00           C
ATOM   3255  C37 POPEE 171     121.368  67.553  25.165  1.00  0.00           C
ATOM   3258  C38 POPEE 171     121.439  68.053  26.615  1.00  0.00           C
ATOM   3261  C39 POPEE 171     121.359  66.893  27.615  1.00  0.00           C
ATOM   3264 0C31 POPEE 171     121.959  67.244  28.985  1.00  0.00           C
ATOM   3267 1C31 POPEE 171     121.968  66.024  29.925  1.00  0.00           C
ATOM   3270 2C31 POPEE 171     122.970  66.144  31.085  1.00  0.00           C
ATOM   3273 3C31 POPEE 171     122.628  67.223  32.125  1.00  0.00           C
ATOM   3276 4C31 POPEE 171     121.259  67.003  32.785  1.00  0.00           C
ATOM   3279 5C31 POPEE 171     121.199  67.553  34.225  1.00  0.00           C
ATOM   3282 6C31 POPEE 171     119.799  67.454  34.835  1.00  0.00           C
ATOM   3286  NH3 POPEF 172      89.288  35.544  20.795  1.00  0.00           N
ATOM   3290  C12 POPEF 172      88.139  34.734  20.265  1.00  0.00           C
ATOM   3293  C11 POPEF 172      87.799  33.614  21.235  1.00  0.00           C
ATOM   3296  P   POPEF 172      86.679  31.283  21.135  1.00  0.00           P
ATOM   3297  O13 POPEF 172      85.308  30.833  20.785  1.00  0.00           O
ATOM   3298  O14 POPEF 172      87.859  30.524  20.635  1.00  0.00           O
ATOM   3299  O11 POPEF 172      86.819  31.474  22.695  1.00  0.00           O
ATOM   3300  O12 POPEF 172      86.860  32.763  20.605  1.00  0.00           O
ATOM   3301  C1  POPEF 172      87.829  30.744  23.425  1.00  0.00           C
ATOM   3304  C2  POPEF 172      87.309  29.344  23.805  1.00  0.00           C
ATOM   3306  O21 POPEF 172      86.329  29.534  24.835  1.00  0.00           O
ATOM   3307  C21 POPEF 172      85.648  28.474  25.205  1.00  0.00           C
ATOM   3308  O22 POPEF 172      85.668  27.383  24.655  1.00  0.00           O
ATOM   3309  C22 POPEF 172      84.809  28.853  26.415  1.00  0.00           C
ATOM   3312  C3  POPEF 172      88.458  28.374  24.235  1.00  0.00           C
ATOM   3315  O31 POPEF 172      88.909  28.674  25.575  1.00  0.00           O
ATOM   3316  C31 POPEF 172      90.159  28.324  25.845  1.00  0.00           C
ATOM   3317  O32 POPEF 172      90.989  27.963  25.015  1.00  0.00           O
ATOM   3318  C32 POPEF 172      90.368  28.403  27.355  1.00  0.00           C
ATOM   3321  C23 POPEF 172      85.678  29.014  27.665  1.00  0.00           C
ATOM   3324  C24 POPEF 172      84.848  29.464  28.875  1.00  0.00           C
ATOM   3327  C25 POPEF 172      85.700  29.783  30.105  1.00  0.00           C
ATOM   3330  C26 POPEF 172      84.888  30.424  31.235  1.00  0.00           C
ATOM   3333  C27 POPEF 172      85.799  31.053  32.295  1.00  0.00           C
ATOM   3336  C28 POPEF 172      85.040  31.443  33.575  1.00  0.00           C
ATOM   3339  C29 POPEF 172      86.010  31.853  34.665  1.00  0.00           C
ATOM   3341 0C21 POPEF 172      86.059  31.373  35.925  1.00  0.00           C
ATOM   3343 1C21 POPEF 172      85.118  30.354  36.545  1.00  0.00           C
ATOM   3346 2C21 POPEF 172      85.788  28.984  36.735  1.00  0.00           C
ATOM   3349 3C21 POPEF 172      84.789  27.914  37.215  1.00  0.00           C
ATOM   3352 4C21 POPEF 172      85.429  26.523  37.405  1.00  0.00           C
ATOM   3355 5C21 POPEF 172      84.428  25.454  37.865  1.00  0.00           C
ATOM   3358 6C21 POPEF 172      84.158  24.364  36.815  1.00  0.00           C
ATOM   3361 7C21 POPEF 172      83.148  23.314  37.315  1.00  0.00           C
ATOM   3364 8C21 POPEF 172      82.668  22.344  36.235  1.00  0.00           C
ATOM   3368  C33 POPEF 172      91.688  27.754  27.825  1.00  0.00           C
ATOM   3371  C34 POPEF 172      91.898  27.914  29.335  1.00  0.00           C
ATOM   3374  C35 POPEF 172      90.770  27.313  30.195  1.00  0.00           C
ATOM   3377  C36 POPEF 172      91.138  27.224  31.685  1.00  0.00           C
ATOM   3380  C37 POPEF 172      89.939  26.883  32.575  1.00  0.00           C
ATOM   3383  C38 POPEF 172      89.029  28.094  32.815  1.00  0.00           C
ATOM   3386  C39 POPEF 172      87.768  27.773  33.625  1.00  0.00           C
ATOM   3389 0C31 POPEF 172      86.889  26.713  32.955  1.00  0.00           C
ATOM   3392 1C31 POPEF 172      85.408  26.824  33.335  1.00  0.00           C
ATOM   3395 2C31 POPEF 172      84.608  25.623  32.815  1.00  0.00           C
ATOM   3398 3C31 POPEF 172      83.089  25.803  32.875  1.00  0.00           C
ATOM   3401 4C31 POPEF 172      82.359  24.574  32.305  1.00  0.00           C
ATOM   3404 5C31 POPEF 172      80.868  24.824  32.045  1.00  0.00           C
ATOM   3407 6C31 POPEF 172      80.159  23.604  31.445  1.00  0.00           C
ATOM   3411  NH3 POPEG 173       1.768  61.043  16.165  1.00  0.00           N
ATOM   3415  C12 POPEG 173       1.598  59.553  16.175  1.00  0.00           C
ATOM   3418  C11 POPEG 173       2.628  58.894  15.245  1.00  0.00           C
ATOM   3421  P   POPEG 173       5.008  59.874  15.875  1.00  0.00           P
ATOM   3422  O13 POPEG 173       4.408  61.113  16.435  1.00  0.00           O
ATOM   3423  O14 POPEG 173       5.598  59.954  14.525  1.00  0.00           O
ATOM   3424  O11 POPEG 173       6.098  59.314  16.875  1.00  0.00           O
ATOM   3425  O12 POPEG 173       3.898  58.743  15.875  1.00  0.00           O
ATOM   3426  C1  POPEG 173       6.008  57.994  17.435  1.00  0.00           C
ATOM   3429  C2  POPEG 173       4.988  57.934  18.625  1.00  0.00           C
ATOM   3431  O21 POPEG 173       5.568  58.164  19.915  1.00  0.00           O
ATOM   3432  C21 POPEG 173       6.508  57.353  20.365  1.00  0.00           C
ATOM   3433  O22 POPEG 173       7.038  56.433  19.785  1.00  0.00           O
ATOM   3434  C22 POPEG 173       6.698  57.654  21.865  1.00  0.00           C
ATOM   3437  C3  POPEG 173       4.018  56.693  18.585  1.00  0.00           C
ATOM   3440  O31 POPEG 173       4.638  55.443  18.965  1.00  0.00           O
ATOM   3441  C31 POPEG 173       4.248  54.903  20.125  1.00  0.00           C
ATOM   3442  O32 POPEG 173       3.328  55.284  20.825  1.00  0.00           O
ATOM   3443  C32 POPEG 173       5.178  53.743  20.445  1.00  0.00           C
ATOM   3446  C23 POPEG 173       8.118  58.114  22.255  1.00  0.00           C
ATOM   3449  C24 POPEG 173       8.428  57.823  23.735  1.00  0.00           C
ATOM   3452  C25 POPEG 173       9.818  58.314  24.135  1.00  0.00           C
ATOM   3455  C26 POPEG 173      10.328  57.724  25.455  1.00  0.00           C
ATOM   3458  C27 POPEG 173       9.528  58.153  26.695  1.00  0.00           C
ATOM   3461  C28 POPEG 173      10.068  57.493  27.975  1.00  0.00           C
ATOM   3464  C29 POPEG 173       9.208  57.764  29.185  1.00  0.00           C
ATOM   3466 0C21 POPEG 173       9.618  57.953  30.455  1.00  0.00           C
ATOM   3468 1C21 POPEG 173      11.038  57.934  30.965  1.00  0.00           C
ATOM   3471 2C21 POPEG 173      11.338  56.754  31.915  1.00  0.00           C
ATOM   3474 3C21 POPEG 173      10.598  56.844  33.255  1.00  0.00           C
ATOM   3477 4C21 POPEG 173      11.088  55.844  34.325  1.00  0.00           C
ATOM   3480 5C21 POPEG 173      12.598  55.943  34.615  1.00  0.00           C
ATOM   3483 6C21 POPEG 173      12.998  55.373  35.975  1.00  0.00           C
ATOM   3486 7C21 POPEG 173      14.528  55.344  36.145  1.00  0.00           C
ATOM   3489 8C21 POPEG 173      14.988  55.053  37.575  1.00  0.00           C
ATOM   3493  C33 POPEG 173       5.048  53.224  21.895  1.00  0.00           C
ATOM   3496  C34 POPEG 173       5.498  54.234  22.955  1.00  0.00           C
ATOM   3499  C35 POPEG 173       5.378  53.673  24.385  1.00  0.00           C
ATOM   3502  C36 POPEG 173       5.668  54.734  25.445  1.00  0.00           C
ATOM   3505  C37 POPEG 173       5.518  54.214  26.885  1.00  0.00           C
ATOM   3508  C38 POPEG 173       5.708  55.334  27.915  1.00  0.00           C
ATOM   3511  C39 POPEG 173       5.658  54.844  29.375  1.00  0.00           C
ATOM   3514 0C31 POPEG 173       6.958  54.164  29.835  1.00  0.00           C
ATOM   3517 1C31 POPEG 173       6.998  53.984  31.355  1.00  0.00           C
ATOM   3520 2C31 POPEG 173       8.358  53.524  31.905  1.00  0.00           C
ATOM   3523 3C31 POPEG 173       8.608  52.013  31.825  1.00  0.00           C
ATOM   3526 4C31 POPEG 173       9.718  51.573  32.805  1.00  0.00           C
ATOM   3529 5C31 POPEG 173      10.048  50.084  32.775  1.00  0.00           C
ATOM   3532 6C31 POPEG 173      11.138  49.704  33.785  1.00  0.00           C
ATOM   3536  NH3 POPEH 174      -3.659  83.303  13.605  1.00  0.00           N
ATOM   3540  C12 POPEH 174      -3.229  83.324  12.155  1.00  0.00           C
ATOM   3543  C11 POPEH 174      -2.079  84.324  11.935  1.00  0.00           C
ATOM   3546  P   POPEH 174       0.021  83.173  13.005  1.00  0.00           P
ATOM   3547  O13 POPEH 174      -0.509  81.863  12.605  1.00  0.00           O
ATOM   3548  O14 POPEH 174       1.208  83.693  12.265  1.00  0.00           O
ATOM   3549  O11 POPEH 174       0.291  83.153  14.535  1.00  0.00           O
ATOM   3550  O12 POPEH 174      -1.109  84.244  12.955  1.00  0.00           O
ATOM   3551  C1  POPEH 174       1.278  82.303  15.115  1.00  0.00           C
ATOM   3554  C2  POPEH 174       2.418  83.194  15.635  1.00  0.00           C
ATOM   3556  O21 POPEH 174       3.378  82.443  16.385  1.00  0.00           O
ATOM   3557  C21 POPEH 174       3.018  81.934  17.545  1.00  0.00           C
ATOM   3558  O22 POPEH 174       1.908  81.903  18.035  1.00  0.00           O
ATOM   3559  C22 POPEH 174       4.278  81.344  18.185  1.00  0.00           C
ATOM   3562  C3  POPEH 174       1.888  84.423  16.425  1.00  0.00           C
ATOM   3565  O31 POPEH 174       3.008  85.144  16.965  1.00  0.00           O
ATOM   3566  C31 POPEH 174       2.748  85.854  18.045  1.00  0.00           C
ATOM   3567  O32 POPEH 174       1.638  86.143  18.455  1.00  0.00           O
ATOM   3568  C32 POPEH 174       4.068  86.204  18.715  1.00  0.00           C
ATOM   3571  C23 POPEH 174       4.068  81.003  19.675  1.00  0.00           C
ATOM   3574  C24 POPEH 174       5.208  80.144  20.235  1.00  0.00           C
ATOM   3577  C25 POPEH 174       4.878  79.623  21.645  1.00  0.00           C
ATOM   3580  C26 POPEH 174       5.028  80.684  22.735  1.00  0.00           C
ATOM   3583  C27 POPEH 174       6.498  80.893  23.145  1.00  0.00           C
ATOM   3586  C28 POPEH 174       6.688  81.863  24.335  1.00  0.00           C
ATOM   3589  C29 POPEH 174       5.888  81.424  25.525  1.00  0.00           C
ATOM   3591 0C21 POPEH 174       6.268  80.583  26.495  1.00  0.00           C
ATOM   3593 1C21 POPEH 174       7.608  79.914  26.645  1.00  0.00           C
ATOM   3596 2C21 POPEH 174       8.328  80.483  27.875  1.00  0.00           C
ATOM   3599 3C21 POPEH 174       9.558  79.674  28.305  1.00  0.00           C
ATOM   3602 4C21 POPEH 174      10.118  80.124  29.665  1.00  0.00           C
ATOM   3605 5C21 POPEH 174       9.198  79.774  30.845  1.00  0.00           C
ATOM   3608 6C21 POPEH 174       9.738  80.223  32.205  1.00  0.00           C
ATOM   3611 7C21 POPEH 174       8.798  79.803  33.345  1.00  0.00           C
ATOM   3614 8C21 POPEH 174       9.288  80.214  34.735  1.00  0.00           C
ATOM   3618  C33 POPEH 174       3.968  86.134  20.255  1.00  0.00           C
ATOM   3621  C34 POPEH 174       5.338  86.244  20.925  1.00  0.00           C
ATOM   3624  C35 POPEH 174       5.298  86.303  22.465  1.00  0.00           C
ATOM   3627  C36 POPEH 174       4.378  85.264  23.095  1.00  0.00           C
ATOM   3630  C37 POPEH 174       4.388  85.323  24.625  1.00  0.00           C
ATOM   3633  C38 POPEH 174       3.308  84.444  25.255  1.00  0.00           C
ATOM   3636  C39 POPEH 174       3.028  84.794  26.715  1.00  0.00           C
ATOM   3639 0C31 POPEH 174       4.198  84.534  27.675  1.00  0.00           C
ATOM   3642 1C31 POPEH 174       3.968  85.234  29.025  1.00  0.00           C
ATOM   3645 2C31 POPEH 174       4.948  84.803  30.135  1.00  0.00           C
ATOM   3648 3C31 POPEH 174       4.748  83.363  30.635  1.00  0.00           C
ATOM   3651 4C31 POPEH 174       3.318  83.113  31.135  1.00  0.00           C
ATOM   3654 5C31 POPEH 174       3.138  81.774  31.835  1.00  0.00           C
ATOM   3657 6C31 POPEH 174       1.698  81.524  32.275  1.00  0.00           C
ATOM   3661  NH3 POPEI 175      43.038  15.664  15.625  1.00  0.00           N
ATOM   3665  C12 POPEI 175      42.558  14.283  16.015  1.00  0.00           C
ATOM   3668  C11 POPEI 175      43.589  13.154  15.815  1.00  0.00           C
ATOM   3671  P   POPEI 175      43.639  10.513  16.255  1.00  0.00           P
ATOM   3672  O13 POPEI 175      43.018   9.723  15.165  1.00  0.00           O
ATOM   3673  O14 POPEI 175      45.108  10.624  16.275  1.00  0.00           O
ATOM   3674  O11 POPEI 175      43.218   9.824  17.615  1.00  0.00           O
ATOM   3675  O12 POPEI 175      43.029  11.963  16.365  1.00  0.00           O
ATOM   3676  C1  POPEI 175      43.108  10.584  18.825  1.00  0.00           C
ATOM   3679  C2  POPEI 175      44.148  10.144  19.895  1.00  0.00           C
ATOM   3681  O21 POPEI 175      43.778  10.854  21.095  1.00  0.00           O
ATOM   3682  C21 POPEI 175      43.979  10.154  22.195  1.00  0.00           C
ATOM   3683  O22 POPEI 175      44.499   9.054  22.275  1.00  0.00           O
ATOM   3684  C22 POPEI 175      43.458  10.934  23.405  1.00  0.00           C
ATOM   3687  C3  POPEI 175      45.618  10.463  19.455  1.00  0.00           C
ATOM   3690  O31 POPEI 175      46.658  10.264  20.445  1.00  0.00           O
ATOM   3691  C31 POPEI 175      46.988  11.264  21.255  1.00  0.00           C
ATOM   3692  O32 POPEI 175      46.358  12.284  21.435  1.00  0.00           O
ATOM   3693  C32 POPEI 175      48.358  10.994  21.865  1.00  0.00           C
ATOM   3696  C23 POPEI 175      42.689  10.024  24.395  1.00  0.00           C
ATOM   3699  C24 POPEI 175      42.278  10.784  25.665  1.00  0.00           C
ATOM   3702  C25 POPEI 175      41.549   9.923  26.705  1.00  0.00           C
ATOM   3705  C26 POPEI 175      42.508   9.154  27.625  1.00  0.00           C
ATOM   3708  C27 POPEI 175      41.768   8.414  28.745  1.00  0.00           C
ATOM   3711  C28 POPEI 175      42.648   8.204  29.995  1.00  0.00           C
ATOM   3714  C29 POPEI 175      43.839   7.313  29.735  1.00  0.00           C
ATOM   3716 0C21 POPEI 175      43.948   6.014  30.035  1.00  0.00           C
ATOM   3718 1C21 POPEI 175      42.889   5.164  30.675  1.00  0.00           C
ATOM   3721 2C21 POPEI 175      43.298   4.554  32.035  1.00  0.00           C
ATOM   3724 3C21 POPEI 175      42.059   4.184  32.865  1.00  0.00           C
ATOM   3727 4C21 POPEI 175      42.378   3.364  34.125  1.00  0.00           C
ATOM   3730 5C21 POPEI 175      41.118   3.134  34.985  1.00  0.00           C
ATOM   3733 6C21 POPEI 175      41.358   2.164  36.155  1.00  0.00           C
ATOM   3736 7C21 POPEI 175      40.089   1.734  36.885  1.00  0.00           C
ATOM   3739 8C21 POPEI 175      40.368   0.724  38.005  1.00  0.00           C
ATOM   3743  C33 POPEI 175      48.988  12.264  22.485  1.00  0.00           C
ATOM   3746  C34 POPEI 175      50.468  12.034  22.815  1.00  0.00           C
ATOM   3749  C35 POPEI 175      51.208  13.274  23.355  1.00  0.00           C
ATOM   3752  C36 POPEI 175      50.898  13.564  24.825  1.00  0.00           C
ATOM   3755  C37 POPEI 175      51.718  14.714  25.415  1.00  0.00           C
ATOM   3758  C38 POPEI 175      51.758  14.704  26.965  1.00  0.00           C
ATOM   3761  C39 POPEI 175      52.598  13.553  27.565  1.00  0.00           C
ATOM   3764 0C31 POPEI 175      54.109  13.664  27.275  1.00  0.00           C
ATOM   3767 1C31 POPEI 175      54.828  12.314  27.115  1.00  0.00           C
ATOM   3770 2C31 POPEI 175      56.308  12.524  26.745  1.00  0.00           C
ATOM   3773 3C31 POPEI 175      57.218  11.303  26.895  1.00  0.00           C
ATOM   3776 4C31 POPEI 175      57.248  10.734  28.325  1.00  0.00           C
ATOM   3779 5C31 POPEI 175      58.528   9.964  28.645  1.00  0.00           C
ATOM   3782 6C31 POPEI 175      58.519   9.393  30.065  1.00  0.00           C
ATOM   3786  NH3 POPEJ 176      56.189  75.534  59.355  1.00  0.00           N
ATOM   3790  C12 POPEJ 176      54.988  75.674  60.245  1.00  0.00           C
ATOM   3793  C11 POPEJ 176      53.839  76.333  59.455  1.00  0.00           C
ATOM   3796  P   POPEJ 176      53.479  74.643  57.505  1.00  0.00           P
ATOM   3797  O13 POPEJ 176      54.519  73.704  58.005  1.00  0.00           O
ATOM   3798  O14 POPEJ 176      52.089  74.314  57.865  1.00  0.00           O
ATOM   3799  O11 POPEJ 176      53.639  74.873  55.955  1.00  0.00           O
ATOM   3800  O12 POPEJ 176      53.889  76.064  58.055  1.00  0.00           O
ATOM   3801  C1  POPEJ 176      52.538  75.293  55.145  1.00  0.00           C
ATOM   3804  C2  POPEJ 176      53.078  75.964  53.855  1.00  0.00           C
ATOM   3806  O21 POPEJ 176      53.410  77.344  54.095  1.00  0.00           O
ATOM   3807  C21 POPEJ 176      54.338  77.814  53.275  1.00  0.00           C
ATOM   3808  O22 POPEJ 176      55.139  77.143  52.625  1.00  0.00           O
ATOM   3809  C22 POPEJ 176      54.209  79.324  53.155  1.00  0.00           C
ATOM   3812  C3  POPEJ 176      52.078  75.833  52.645  1.00  0.00           C
ATOM   3815  O31 POPEJ 176      52.828  75.893  51.425  1.00  0.00           O
ATOM   3816  C31 POPEJ 176      52.328  75.393  50.295  1.00  0.00           C
ATOM   3817  O32 POPEJ 176      52.999  74.803  49.455  1.00  0.00           O
ATOM   3818  C32 POPEJ 176      50.889  75.853  50.045  1.00  0.00           C
ATOM   3821  C23 POPEJ 176      55.508  79.994  52.665  1.00  0.00           C
ATOM   3824  C24 POPEJ 176      55.658  79.943  51.135  1.00  0.00           C
ATOM   3827  C25 POPEJ 176      56.908  80.673  50.635  1.00  0.00           C
ATOM   3830  C26 POPEJ 176      56.828  80.924  49.135  1.00  0.00           C
ATOM   3833  C27 POPEJ 176      58.099  81.573  48.575  1.00  0.00           C
ATOM   3836  C28 POPEJ 176      58.129  81.593  47.045  1.00  0.00           C
ATOM   3839  C29 POPEJ 176      59.379  82.283  46.585  1.00  0.00           C
ATOM   3841 0C21 POPEJ 176      59.748  82.473  45.315  1.00  0.00           C
ATOM   3843 1C21 POPEJ 176      59.029  82.014  44.075  1.00  0.00           C
ATOM   3846 2C21 POPEJ 176      59.958  81.153  43.205  1.00  0.00           C
ATOM   3849 3C21 POPEJ 176      61.189  81.914  42.705  1.00  0.00           C
ATOM   3852 4C21 POPEJ 176      61.128  82.244  41.215  1.00  0.00           C
ATOM   3855 5C21 POPEJ 176      62.118  83.373  40.905  1.00  0.00           C
ATOM   3858 6C21 POPEJ 176      62.398  83.524  39.415  1.00  0.00           C
ATOM   3861 7C21 POPEJ 176      63.368  84.683  39.155  1.00  0.00           C
ATOM   3864 8C21 POPEJ 176      63.889  84.704  37.735  1.00  0.00           C
ATOM   3868  C33 POPEJ 176      50.549  75.774  48.535  1.00  0.00           C
ATOM   3871  C34 POPEJ 176      49.349  76.623  48.095  1.00  0.00           C
ATOM   3874  C35 POPEJ 176      48.549  75.994  46.935  1.00  0.00           C
ATOM   3877  C36 POPEJ 176      49.338  75.664  45.655  1.00  0.00           C
ATOM   3880  C37 POPEJ 176      48.619  74.603  44.805  1.00  0.00           C
ATOM   3883  C38 POPEJ 176      49.198  74.494  43.385  1.00  0.00           C
ATOM   3886  C39 POPEJ 176      48.738  73.253  42.595  1.00  0.00           C
ATOM   3889 0C31 POPEJ 176      47.238  73.174  42.275  1.00  0.00           C
ATOM   3892 1C31 POPEJ 176      46.409  72.363  43.285  1.00  0.00           C
ATOM   3895 2C31 POPEJ 176      44.930  72.274  42.895  1.00  0.00           C
ATOM   3898 3C31 POPEJ 176      44.478  70.864  42.455  1.00  0.00           C
ATOM   3901 4C31 POPEJ 176      45.168  70.333  41.185  1.00  0.00           C
ATOM   3904 5C31 POPEJ 176      44.599  68.984  40.735  1.00  0.00           C
ATOM   3907 6C31 POPEJ 176      45.248  68.414  39.475  1.00  0.00           C
ATOM   3911  NH3 POPEK 177      53.319  51.914  17.335  1.00  0.00           N
ATOM   3915  C12 POPEK 177      54.499  51.844  16.405  1.00  0.00           C
ATOM   3918  C11 POPEK 177      55.479  50.724  16.815  1.00  0.00           C
ATOM   3921  P   POPEK 177      56.299  49.344  18.845  1.00  0.00           P
ATOM   3922  O13 POPEK 177      55.499  48.184  18.405  1.00  0.00           O
ATOM   3923  O14 POPEK 177      57.738  49.333  18.525  1.00  0.00           O
ATOM   3924  O11 POPEK 177      56.098  49.603  20.405  1.00  0.00           O
ATOM   3925  O12 POPEK 177      55.668  50.674  18.235  1.00  0.00           O
ATOM   3926  C1  POPEK 177      57.218  49.824  21.275  1.00  0.00           C
ATOM   3929  C2  POPEK 177      57.589  51.324  21.555  1.00  0.00           C
ATOM   3931  O21 POPEK 177      58.008  51.553  22.925  1.00  0.00           O
ATOM   3932  C21 POPEK 177      57.160  51.313  23.895  1.00  0.00           C
ATOM   3933  O22 POPEK 177      56.019  50.914  23.785  1.00  0.00           O
ATOM   3934  C22 POPEK 177      57.779  51.654  25.255  1.00  0.00           C
ATOM   3937  C3  POPEK 177      56.529  52.374  21.085  1.00  0.00           C
ATOM   3940  O31 POPEK 177      57.008  53.713  21.295  1.00  0.00           O
ATOM   3941  C31 POPEK 177      56.378  54.693  21.955  1.00  0.00           C
ATOM   3942  O32 POPEK 177      56.788  55.844  21.965  1.00  0.00           O
ATOM   3943  C32 POPEK 177      55.139  54.214  22.725  1.00  0.00           C
ATOM   3946  C23 POPEK 177      56.739  52.374  26.145  1.00  0.00           C
ATOM   3949  C24 POPEK 177      57.188  52.574  27.595  1.00  0.00           C
ATOM   3952  C25 POPEK 177      57.409  51.293  28.395  1.00  0.00           C
ATOM   3955  C26 POPEK 177      56.218  50.334  28.395  1.00  0.00           C
ATOM   3958  C27 POPEK 177      56.378  49.234  29.455  1.00  0.00           C
ATOM   3961  C28 POPEK 177      55.389  48.074  29.285  1.00  0.00           C
ATOM   3964  C29 POPEK 177      53.979  48.504  29.605  1.00  0.00           C
ATOM   3966 0C21 POPEK 177      53.428  48.504  30.835  1.00  0.00           C
ATOM   3968 1C21 POPEK 177      54.139  48.134  32.105  1.00  0.00           C
ATOM   3971 2C21 POPEK 177      53.918  49.184  33.215  1.00  0.00           C
ATOM   3974 3C21 POPEK 177      54.169  50.643  32.805  1.00  0.00           C
ATOM   3977 4C21 POPEK 177      52.868  51.443  32.585  1.00  0.00           C
ATOM   3980 5C21 POPEK 177      52.989  52.914  32.985  1.00  0.00           C
ATOM   3983 6C21 POPEK 177      51.639  53.583  33.275  1.00  0.00           C
ATOM   3986 7C21 POPEK 177      51.819  54.944  33.965  1.00  0.00           C
ATOM   3989 8C21 POPEK 177      50.508  55.653  34.305  1.00  0.00           C
ATOM   3993  C33 POPEK 177      54.648  55.173  23.845  1.00  0.00           C
ATOM   3996  C34 POPEK 177      53.538  54.504  24.695  1.00  0.00           C
ATOM   3999  C35 POPEK 177      53.549  54.903  26.185  1.00  0.00           C
ATOM   4002  C36 POPEK 177      52.439  54.224  27.015  1.00  0.00           C
ATOM   4005  C37 POPEK 177      52.398  54.594  28.505  1.00  0.00           C
ATOM   4008  C38 POPEK 177      51.139  54.133  29.245  1.00  0.00           C
ATOM   4011  C39 POPEK 177      50.819  52.623  29.195  1.00  0.00           C
ATOM   4014 0C31 POPEK 177      49.569  52.314  30.035  1.00  0.00           C
ATOM   4017 1C31 POPEK 177      49.099  50.853  29.995  1.00  0.00           C
ATOM   4020 2C31 POPEK 177      47.808  50.643  30.825  1.00  0.00           C
ATOM   4023 3C31 POPEK 177      48.008  49.954  32.185  1.00  0.00           C
ATOM   4026 4C31 POPEK 177      49.049  50.594  33.115  1.00  0.00           C
ATOM   4029 5C31 POPEK 177      49.148  49.833  34.455  1.00  0.00           C
ATOM   4032 6C31 POPEK 177      50.328  50.253  35.345  1.00  0.00           C
ATOM   4036  NH3 POPEL 178      14.488  -0.686  16.005  1.00  0.00           N
ATOM   4040  C12 POPEL 178      14.958   0.734  16.195  1.00  0.00           C
ATOM   4043  C11 POPEL 178      16.218   1.104  15.395  1.00  0.00           C
ATOM   4046  P   POPEL 178      17.958   2.374  16.885  1.00  0.00           P
ATOM   4047  O13 POPEL 178      19.068   1.614  16.285  1.00  0.00           O
ATOM   4048  O14 POPEL 178      18.219   3.754  17.335  1.00  0.00           O
ATOM   4049  O11 POPEL 178      17.378   1.544  18.125  1.00  0.00           O
ATOM   4050  O12 POPEL 178      16.728   2.344  15.885  1.00  0.00           O
ATOM   4051  C1  POPEL 178      18.238   1.464  19.275  1.00  0.00           C
ATOM   4054  C2  POPEL 178      17.428   1.194  20.555  1.00  0.00           C
ATOM   4056  O21 POPEL 178      18.338   1.354  21.665  1.00  0.00           O
ATOM   4057  C21 POPEL 178      17.808   1.354  22.875  1.00  0.00           C
ATOM   4058  O22 POPEL 178      16.708   0.924  23.165  1.00  0.00           O
ATOM   4059  C22 POPEL 178      18.708   2.124  23.845  1.00  0.00           C
ATOM   4062  C3  POPEL 178      16.668  -0.176  20.445  1.00  0.00           C
ATOM   4065  O31 POPEL 178      17.538  -1.303  20.225  1.00  0.00           O
ATOM   4066  C31 POPEL 178      18.308  -1.743  21.235  1.00  0.00           C
ATOM   4067  O32 POPEL 178      19.508  -1.933  21.135  1.00  0.00           O
ATOM   4068  C32 POPEL 178      17.498  -2.183  22.455  1.00  0.00           C
ATOM   4071  C23 POPEL 178      18.738   1.554  25.285  1.00  0.00           C
ATOM   4074  C24 POPEL 178      19.068   2.624  26.335  1.00  0.00           C
ATOM   4077  C25 POPEL 178      20.399   3.354  26.115  1.00  0.00           C
ATOM   4080  C26 POPEL 178      20.599   4.484  27.145  1.00  0.00           C
ATOM   4083  C27 POPEL 178      21.928   5.224  26.955  1.00  0.00           C
ATOM   4086  C28 POPEL 178      22.148   6.364  27.975  1.00  0.00           C
ATOM   4089  C29 POPEL 178      21.288   7.563  27.695  1.00  0.00           C
ATOM   4091 0C21 POPEL 178      21.638   8.864  27.825  1.00  0.00           C
ATOM   4093 1C21 POPEL 178      22.948   9.434  28.305  1.00  0.00           C
ATOM   4096 2C21 POPEL 178      22.778  10.114  29.675  1.00  0.00           C
ATOM   4099 3C21 POPEL 178      22.688   9.104  30.825  1.00  0.00           C
ATOM   4102 4C21 POPEL 178      22.448   9.754  32.185  1.00  0.00           C
ATOM   4105 5C21 POPEL 178      22.978   8.924  33.365  1.00  0.00           C
ATOM   4108 6C21 POPEL 178      24.508   8.953  33.455  1.00  0.00           C
ATOM   4111 7C21 POPEL 178      25.038   8.284  34.725  1.00  0.00           C
ATOM   4114 8C21 POPEL 178      26.528   8.563  34.915  1.00  0.00           C
ATOM   4118  C33 POPEL 178      18.338  -2.163  23.755  1.00  0.00           C
ATOM   4121  C34 POPEL 178      17.448  -2.343  24.985  1.00  0.00           C
ATOM   4124  C35 POPEL 178      18.228  -2.413  26.295  1.00  0.00           C
ATOM   4127  C36 POPEL 178      17.278  -2.663  27.475  1.00  0.00           C
ATOM   4130  C37 POPEL 178      17.978  -2.843  28.825  1.00  0.00           C
ATOM   4133  C38 POPEL 178      16.948  -3.033  29.945  1.00  0.00           C
ATOM   4136  C39 POPEL 178      17.528  -3.513  31.275  1.00  0.00           C
ATOM   4139 0C31 POPEL 178      18.258  -2.423  32.065  1.00  0.00           C
ATOM   4142 1C31 POPEL 178      18.528  -2.833  33.525  1.00  0.00           C
ATOM   4145 2C31 POPEL 178      18.729  -1.643  34.485  1.00  0.00           C
ATOM   4148 3C31 POPEL 178      20.098  -0.966  34.385  1.00  0.00           C
ATOM   4151 4C31 POPEL 178      20.188   0.274  35.295  1.00  0.00           C
ATOM   4154 5C31 POPEL 178      21.598   0.864  35.395  1.00  0.00           C
ATOM   4157 6C31 POPEL 178      21.649   2.134  36.255  1.00  0.00           C
ATOM   4161  NH3 POPEM 179      42.758   6.704  16.355  1.00  0.00           N
ATOM   4165  C12 POPEM 179      44.128   6.424  15.785  1.00  0.00           C
ATOM   4168  C11 POPEM 179      44.778   5.204  16.475  1.00  0.00           C
ATOM   4171  P   POPEM 179      46.768   5.694  18.085  1.00  0.00           P
ATOM   4172  O13 POPEM 179      47.458   6.204  16.875  1.00  0.00           O
ATOM   4173  O14 POPEM 179      46.938   6.494  19.305  1.00  0.00           O
ATOM   4174  O11 POPEM 179      47.229   4.204  18.375  1.00  0.00           O
ATOM   4175  O12 POPEM 179      45.209   5.544  17.795  1.00  0.00           O
ATOM   4176  C1  POPEM 179      46.758   3.494  19.525  1.00  0.00           C
ATOM   4179  C2  POPEM 179      47.938   2.924  20.345  1.00  0.00           C
ATOM   4181  O21 POPEM 179      47.479   2.154  21.455  1.00  0.00           O
ATOM   4182  C21 POPEM 179      46.929   0.984  21.215  1.00  0.00           C
ATOM   4183  O22 POPEM 179      46.828   0.424  20.135  1.00  0.00           O
ATOM   4184  C22 POPEM 179      46.529   0.374  22.565  1.00  0.00           C
ATOM   4187  C3  POPEM 179      48.848   4.084  20.835  1.00  0.00           C
ATOM   4190  O31 POPEM 179      49.918   3.664  21.705  1.00  0.00           O
ATOM   4191  C31 POPEM 179      49.618   3.724  23.005  1.00  0.00           C
ATOM   4192  O32 POPEM 179      48.508   3.944  23.465  1.00  0.00           O
ATOM   4193  C32 POPEM 179      50.879   3.544  23.845  1.00  0.00           C
ATOM   4196  C23 POPEM 179      45.538   1.254  23.355  1.00  0.00           C
ATOM   4199  C24 POPEM 179      45.508   0.924  24.855  1.00  0.00           C
ATOM   4202  C25 POPEM 179      46.618   1.654  25.645  1.00  0.00           C
ATOM   4205  C26 POPEM 179      46.508   1.364  27.145  1.00  0.00           C
ATOM   4208  C27 POPEM 179      47.398   2.284  28.005  1.00  0.00           C
ATOM   4211  C28 POPEM 179      47.188   2.074  29.515  1.00  0.00           C
ATOM   4214  C29 POPEM 179      47.508   0.654  29.915  1.00  0.00           C
ATOM   4216 0C21 POPEM 179      47.048   0.034  31.015  1.00  0.00           C
ATOM   4218 1C21 POPEM 179      46.189   0.674  32.065  1.00  0.00           C
ATOM   4221 2C21 POPEM 179      47.048   1.574  32.975  1.00  0.00           C
ATOM   4224 3C21 POPEM 179      46.180   2.224  34.055  1.00  0.00           C
ATOM   4227 4C21 POPEM 179      46.929   3.134  35.025  1.00  0.00           C
ATOM   4230 5C21 POPEM 179      47.849   4.164  34.345  1.00  0.00           C
ATOM   4233 6C21 POPEM 179      47.129   5.144  33.405  1.00  0.00           C
ATOM   4236 7C21 POPEM 179      48.148   5.934  32.565  1.00  0.00           C
ATOM   4239 8C21 POPEM 179      47.500   6.884  31.565  1.00  0.00           C
ATOM   4243  C33 POPEM 179      50.688   4.044  25.305  1.00  0.00           C
ATOM   4246  C34 POPEM 179      51.858   4.904  25.805  1.00  0.00           C
ATOM   4249  C35 POPEM 179      53.008   4.114  26.445  1.00  0.00           C
ATOM   4252  C36 POPEM 179      54.099   5.054  27.015  1.00  0.00           C
ATOM   4255  C37 POPEM 179      55.118   4.324  27.905  1.00  0.00           C
ATOM   4258  C38 POPEM 179      56.180   5.264  28.515  1.00  0.00           C
ATOM   4261  C39 POPEM 179      55.668   6.204  29.625  1.00  0.00           C
ATOM   4264 0C31 POPEM 179      55.248   5.474  30.905  1.00  0.00           C
ATOM   4267 1C31 POPEM 179      55.008   6.394  32.105  1.00  0.00           C
ATOM   4270 2C31 POPEM 179      54.569   5.604  33.345  1.00  0.00           C
ATOM   4273 3C31 POPEM 179      54.379   6.464  34.605  1.00  0.00           C
ATOM   4276 4C31 POPEM 179      55.679   7.063  35.175  1.00  0.00           C
ATOM   4279 5C31 POPEM 179      55.578   7.344  36.685  1.00  0.00           C
ATOM   4282 6C31 POPEM 179      56.858   7.893  37.305  1.00  0.00           C
ATOM   4286  NH3 POPEN 180      74.368  81.914  60.755  1.00  0.00           N
ATOM   4290  C12 POPEN 180      75.089  80.623  61.055  1.00  0.00           C
ATOM   4293  C11 POPEN 180      74.428  79.434  60.325  1.00  0.00           C
ATOM   4296  P   POPEN 180      72.258  77.964  60.905  1.00  0.00           P
ATOM   4297  O13 POPEN 180      72.648  77.344  62.195  1.00  0.00           O
ATOM   4298  O14 POPEN 180      70.809  78.204  60.765  1.00  0.00           O
ATOM   4299  O11 POPEN 180      72.678  76.974  59.755  1.00  0.00           O
ATOM   4300  O12 POPEN 180      73.059  79.303  60.685  1.00  0.00           O
ATOM   4301  C1  POPEN 180      72.928  77.283  58.395  1.00  0.00           C
ATOM   4304  C2  POPEN 180      74.169  76.494  57.915  1.00  0.00           C
ATOM   4306  O21 POPEN 180      74.399  76.693  56.505  1.00  0.00           O
ATOM   4307  C21 POPEN 180      75.148  77.744  56.195  1.00  0.00           C
ATOM   4308  O22 POPEN 180      75.629  78.543  56.975  1.00  0.00           O
ATOM   4309  C22 POPEN 180      75.358  77.764  54.675  1.00  0.00           C
ATOM   4312  C3  POPEN 180      73.998  74.964  58.205  1.00  0.00           C
ATOM   4315  O31 POPEN 180      73.379  74.284  57.095  1.00  0.00           O
ATOM   4316  C31 POPEN 180      74.199  73.543  56.355  1.00  0.00           C
ATOM   4317  O32 POPEN 180      75.248  73.053  56.725  1.00  0.00           O
ATOM   4318  C32 POPEN 180      73.659  73.533  54.915  1.00  0.00           C
ATOM   4321  C23 POPEN 180      76.748  78.333  54.275  1.00  0.00           C
ATOM   4324  C24 POPEN 180      77.030  78.344  52.755  1.00  0.00           C
ATOM   4327  C25 POPEN 180      76.779  77.013  52.035  1.00  0.00           C
ATOM   4330  C26 POPEN 180      77.280  77.003  50.585  1.00  0.00           C
ATOM   4333  C27 POPEN 180      77.179  75.613  49.935  1.00  0.00           C
ATOM   4336  C28 POPEN 180      77.608  75.604  48.455  1.00  0.00           C
ATOM   4339  C29 POPEN 180      77.468  74.223  47.845  1.00  0.00           C
ATOM   4341 0C21 POPEN 180      78.299  73.644  46.955  1.00  0.00           C
ATOM   4343 1C21 POPEN 180      79.538  74.234  46.325  1.00  0.00           C
ATOM   4346 2C21 POPEN 180      79.339  74.513  44.815  1.00  0.00           C
ATOM   4349 3C21 POPEN 180      80.578  75.123  44.165  1.00  0.00           C
ATOM   4352 4C21 POPEN 180      80.438  75.293  42.635  1.00  0.00           C
ATOM   4355 5C21 POPEN 180      81.740  75.783  41.955  1.00  0.00           C
ATOM   4358 6C21 POPEN 180      81.758  75.544  40.435  1.00  0.00           C
ATOM   4361 7C21 POPEN 180      83.060  74.884  39.925  1.00  0.00           C
ATOM   4364 8C21 POPEN 180      83.159  74.824  38.395  1.00  0.00           C
ATOM   4368  C33 POPEN 180      74.688  73.053  53.855  1.00  0.00           C
ATOM   4371  C34 POPEN 180      74.099  73.174  52.445  1.00  0.00           C
ATOM   4374  C35 POPEN 180      74.848  72.384  51.355  1.00  0.00           C
ATOM   4377  C36 POPEN 180      74.219  72.574  49.965  1.00  0.00           C
ATOM   4380  C37 POPEN 180      74.738  71.604  48.885  1.00  0.00           C
ATOM   4383  C38 POPEN 180      74.219  71.994  47.495  1.00  0.00           C
ATOM   4386  C39 POPEN 180      74.758  71.113  46.355  1.00  0.00           C
ATOM   4389 0C31 POPEN 180      74.539  71.734  44.955  1.00  0.00           C
ATOM   4392 1C31 POPEN 180      75.529  72.884  44.645  1.00  0.00           C
ATOM   4395 2C31 POPEN 180      75.239  73.604  43.315  1.00  0.00           C
ATOM   4398 3C31 POPEN 180      75.489  72.774  42.055  1.00  0.00           C
ATOM   4401 4C31 POPEN 180      76.969  72.403  41.875  1.00  0.00           C
ATOM   4404 5C31 POPEN 180      77.288  71.774  40.515  1.00  0.00           C
ATOM   4407 6C31 POPEN 180      78.809  71.683  40.295  1.00  0.00           C
ATOM   4411  NH3 POPEO 181     106.290  78.943  59.795  1.00  0.00           N
ATOM   4415  C12 POPEO 181     107.598  78.533  60.435  1.00  0.00           C
ATOM   4418  C11 POPEO 181     108.650  79.683  60.435  1.00  0.00           C
ATOM   4421  P   POPEO 181     110.989  78.464  60.165  1.00  0.00           P
ATOM   4422  O13 POPEO 181     112.148  79.314  59.865  1.00  0.00           O
ATOM   4423  O14 POPEO 181     111.290  77.164  60.805  1.00  0.00           O
ATOM   4424  O11 POPEO 181     110.199  78.253  58.805  1.00  0.00           O
ATOM   4425  O12 POPEO 181     109.910  79.274  60.985  1.00  0.00           O
ATOM   4426  C1  POPEO 181     110.028  76.954  58.265  1.00  0.00           C
ATOM   4429  C2  POPEO 181     111.389  76.354  57.805  1.00  0.00           C
ATOM   4431  O21 POPEO 181     111.339  76.053  56.395  1.00  0.00           O
ATOM   4432  C21 POPEO 181     111.329  77.123  55.605  1.00  0.00           C
ATOM   4433  O22 POPEO 181     111.449  78.283  55.975  1.00  0.00           O
ATOM   4434  C22 POPEO 181     111.059  76.664  54.175  1.00  0.00           C
ATOM   4437  C3  POPEO 181     111.769  75.113  58.675  1.00  0.00           C
ATOM   4440  O31 POPEO 181     112.338  74.034  57.925  1.00  0.00           O
ATOM   4441  C31 POPEO 181     113.568  74.234  57.495  1.00  0.00           C
ATOM   4442  O32 POPEO 181     114.380  75.013  57.945  1.00  0.00           O
ATOM   4443  C32 POPEO 181     113.769  73.414  56.235  1.00  0.00           C
ATOM   4446  C23 POPEO 181     111.109  77.784  53.105  1.00  0.00           C
ATOM   4449  C24 POPEO 181     112.509  77.973  52.485  1.00  0.00           C
ATOM   4452  C25 POPEO 181     112.589  79.114  51.455  1.00  0.00           C
ATOM   4455  C26 POPEO 181     111.389  79.184  50.495  1.00  0.00           C
ATOM   4458  C27 POPEO 181     111.639  80.113  49.295  1.00  0.00           C
ATOM   4461  C28 POPEO 181     110.339  80.524  48.585  1.00  0.00           C
ATOM   4464  C29 POPEO 181     109.630  79.324  48.015  1.00  0.00           C
ATOM   4466 0C21 POPEO 181     108.398  78.884  48.355  1.00  0.00           C
ATOM   4468 1C21 POPEO 181     107.478  79.534  49.355  1.00  0.00           C
ATOM   4471 2C21 POPEO 181     106.150  78.774  49.495  1.00  0.00           C
ATOM   4474 3C21 POPEO 181     106.309  77.394  50.165  1.00  0.00           C
ATOM   4477 4C21 POPEO 181     105.040  76.524  50.115  1.00  0.00           C
ATOM   4480 5C21 POPEO 181     103.868  77.074  50.945  1.00  0.00           C
ATOM   4483 6C21 POPEO 181     102.779  77.753  50.105  1.00  0.00           C
ATOM   4486 7C21 POPEO 181     101.609  78.213  50.985  1.00  0.00           C
ATOM   4489 8C21 POPEO 181     100.449  78.803  50.195  1.00  0.00           C
ATOM   4493  C33 POPEO 181     114.900  74.003  55.365  1.00  0.00           C
ATOM   4496  C34 POPEO 181     114.829  73.494  53.925  1.00  0.00           C
ATOM   4499  C35 POPEO 181     113.708  74.143  53.115  1.00  0.00           C
ATOM   4502  C36 POPEO 181     113.959  74.003  51.615  1.00  0.00           C
ATOM   4505  C37 POPEO 181     113.829  72.604  51.025  1.00  0.00           C
ATOM   4508  C38 POPEO 181     114.418  72.623  49.605  1.00  0.00           C
ATOM   4511  C39 POPEO 181     114.058  71.394  48.785  1.00  0.00           C
ATOM   4514 0C31 POPEO 181     114.549  71.543  47.345  1.00  0.00           C
ATOM   4517 1C31 POPEO 181     113.899  70.513  46.435  1.00  0.00           C
ATOM   4520 2C31 POPEO 181     114.118  70.824  44.945  1.00  0.00           C
ATOM   4523 3C31 POPEO 181     113.349  69.824  44.095  1.00  0.00           C
ATOM   4526 4C31 POPEO 181     113.520  70.053  42.595  1.00  0.00           C
ATOM   4529 5C31 POPEO 181     112.618  69.113  41.785  1.00  0.00           C
ATOM   4532 6C31 POPEO 181     112.789  69.284  40.285  1.00  0.00           C
ATOM   4536  NH3 POPEP 182      62.430  45.643  21.655  1.00  0.00           N
ATOM   4540  C12 POPEP 182      63.889  45.994  21.435  1.00  0.00           C
ATOM   4543  C11 POPEP 182      64.648  46.234  22.755  1.00  0.00           C
ATOM   4546  P   POPEP 182      66.949  47.493  22.385  1.00  0.00           P
ATOM   4547  O13 POPEP 182      67.179  46.664  21.175  1.00  0.00           O
ATOM   4548  O14 POPEP 182      67.488  48.863  22.465  1.00  0.00           O
ATOM   4549  O11 POPEP 182      67.529  46.643  23.595  1.00  0.00           O
ATOM   4550  O12 POPEP 182      65.398  47.454  22.715  1.00  0.00           O
ATOM   4551  C1  POPEP 182      67.799  47.274  24.865  1.00  0.00           C
ATOM   4554  C2  POPEP 182      66.589  47.103  25.835  1.00  0.00           C
ATOM   4556  O21 POPEP 182      66.639  47.854  27.055  1.00  0.00           O
ATOM   4557  C21 POPEP 182      67.699  47.883  27.825  1.00  0.00           C
ATOM   4558  O22 POPEP 182      68.809  47.473  27.595  1.00  0.00           O
ATOM   4559  C22 POPEP 182      67.258  48.393  29.205  1.00  0.00           C
ATOM   4562  C3  POPEP 182      66.288  45.604  26.105  1.00  0.00           C
ATOM   4565  O31 POPEP 182      67.389  44.853  26.665  1.00  0.00           O
ATOM   4566  C31 POPEP 182      67.280  44.544  27.955  1.00  0.00           C
ATOM   4567  O32 POPEP 182      66.409  44.944  28.705  1.00  0.00           O
ATOM   4568  C32 POPEP 182      68.449  43.664  28.405  1.00  0.00           C
ATOM   4571  C23 POPEP 182      67.779  47.473  30.345  1.00  0.00           C
ATOM   4574  C24 POPEP 182      66.918  47.563  31.615  1.00  0.00           C
ATOM   4577  C25 POPEP 182      67.199  48.803  32.455  1.00  0.00           C
ATOM   4580  C26 POPEP 182      68.258  48.594  33.555  1.00  0.00           C
ATOM   4583  C27 POPEP 182      67.768  49.154  34.905  1.00  0.00           C
ATOM   4586  C28 POPEP 182      68.598  48.723  36.135  1.00  0.00           C
ATOM   4589  C29 POPEP 182      69.979  49.314  36.155  1.00  0.00           C
ATOM   4591 0C21 POPEP 182      70.389  50.383  36.865  1.00  0.00           C
ATOM   4593 1C21 POPEP 182      69.508  51.223  37.765  1.00  0.00           C
ATOM   4596 2C21 POPEP 182      70.218  52.524  38.195  1.00  0.00           C
ATOM   4599 3C21 POPEP 182      69.328  53.434  39.065  1.00  0.00           C
ATOM   4602 4C21 POPEP 182      70.019  54.754  39.425  1.00  0.00           C
ATOM   4605 5C21 POPEP 182      69.148  55.653  40.315  1.00  0.00           C
ATOM   4608 6C21 POPEP 182      69.878  56.934  40.765  1.00  0.00           C
ATOM   4611 7C21 POPEP 182      69.018  57.803  41.695  1.00  0.00           C
ATOM   4614 8C21 POPEP 182      69.758  59.034  42.225  1.00  0.00           C
ATOM   4618  C33 POPEP 182      68.068  42.693  29.555  1.00  0.00           C
ATOM   4621  C34 POPEP 182      69.299  42.134  30.275  1.00  0.00           C
ATOM   4624  C35 POPEP 182      69.008  40.973  31.255  1.00  0.00           C
ATOM   4627  C36 POPEP 182      68.258  41.344  32.555  1.00  0.00           C
ATOM   4630  C37 POPEP 182      68.328  40.214  33.595  1.00  0.00           C
ATOM   4633  C38 POPEP 182      67.729  40.564  34.975  1.00  0.00           C
ATOM   4636  C39 POPEP 182      68.038  39.513  36.055  1.00  0.00           C
ATOM   4639 0C31 POPEP 182      67.409  39.853  37.425  1.00  0.00           C
ATOM   4642 1C31 POPEP 182      67.849  38.933  38.585  1.00  0.00           C
ATOM   4645 2C31 POPEP 182      67.129  39.303  39.895  1.00  0.00           C
ATOM   4648 3C31 POPEP 182      67.659  38.623  41.165  1.00  0.00           C
ATOM   4651 4C31 POPEP 182      67.328  37.123  41.275  1.00  0.00           C
ATOM   4654 5C31 POPEP 182      67.529  36.583  42.705  1.00  0.00           C
ATOM   4657 6C31 POPEP 182      67.139  35.113  42.875  1.00  0.00           C
ATOM   4661  NH3 POPEQ 183      97.449  31.293  62.695  1.00  0.00           N
ATOM   4665  C12 POPEQ 183      97.859  30.974  64.105  1.00  0.00           C
ATOM   4668  C11 POPEQ 183      96.798  31.373  65.155  1.00  0.00           C
ATOM   4671  P   POPEQ 183      95.910  33.744  64.525  1.00  0.00           P
ATOM   4672  O13 POPEQ 183      95.079  34.334  63.475  1.00  0.00           O
ATOM   4673  O14 POPEQ 183      95.868  34.404  65.845  1.00  0.00           O
ATOM   4674  O11 POPEQ 183      97.400  33.863  63.995  1.00  0.00           O
ATOM   4675  O12 POPEQ 183      95.750  32.193  64.645  1.00  0.00           O
ATOM   4676  C1  POPEQ 183      97.839  35.004  63.255  1.00  0.00           C
ATOM   4679  C2  POPEQ 183      98.930  34.664  62.205  1.00  0.00           C
ATOM   4681  O21 POPEQ 183      98.428  33.754  61.205  1.00  0.00           O
ATOM   4682  C21 POPEQ 183      97.878  34.364  60.165  1.00  0.00           C
ATOM   4683  O22 POPEQ 183      97.628  35.564  60.105  1.00  0.00           O
ATOM   4684  C22 POPEQ 183      97.628  33.403  59.015  1.00  0.00           C
ATOM   4687  C3  POPEQ 183     100.189  34.024  62.825  1.00  0.00           C
ATOM   4690  O31 POPEQ 183     101.278  34.123  61.885  1.00  0.00           O
ATOM   4691  C31 POPEQ 183     101.418  33.114  61.055  1.00  0.00           C
ATOM   4692  O32 POPEQ 183     100.770  32.083  61.085  1.00  0.00           O
ATOM   4693  C32 POPEQ 183     102.410  33.533  59.975  1.00  0.00           C
ATOM   4696  C23 POPEQ 183      96.918  34.123  57.855  1.00  0.00           C
ATOM   4699  C24 POPEQ 183      96.769  33.263  56.605  1.00  0.00           C
ATOM   4702  C25 POPEQ 183      95.880  33.964  55.575  1.00  0.00           C
ATOM   4705  C26 POPEQ 183      95.928  33.364  54.175  1.00  0.00           C
ATOM   4708  C27 POPEQ 183      94.988  34.114  53.225  1.00  0.00           C
ATOM   4711  C28 POPEQ 183      95.139  33.713  51.745  1.00  0.00           C
ATOM   4714  C29 POPEQ 183      94.210  34.594  50.945  1.00  0.00           C
ATOM   4716 0C21 POPEQ 183      94.428  35.113  49.735  1.00  0.00           C
ATOM   4718 1C21 POPEQ 183      95.610  34.833  48.825  1.00  0.00           C
ATOM   4721 2C21 POPEQ 183      95.128  34.553  47.385  1.00  0.00           C
ATOM   4724 3C21 POPEQ 183      95.818  33.333  46.755  1.00  0.00           C
ATOM   4727 4C21 POPEQ 183      95.199  32.954  45.405  1.00  0.00           C
ATOM   4730 5C21 POPEQ 183      95.740  31.634  44.855  1.00  0.00           C
ATOM   4733 6C21 POPEQ 183      95.040  31.213  43.555  1.00  0.00           C
ATOM   4736 7C21 POPEQ 183      95.408  29.794  43.115  1.00  0.00           C
ATOM   4739 8C21 POPEQ 183      94.859  29.424  41.735  1.00  0.00           C
ATOM   4743  C33 POPEQ 183     101.740  34.234  58.785  1.00  0.00           C
ATOM   4746  C34 POPEQ 183     101.409  33.234  57.675  1.00  0.00           C
ATOM   4749  C35 POPEQ 183     100.750  33.893  56.465  1.00  0.00           C
ATOM   4752  C36 POPEQ 183     100.548  32.873  55.335  1.00  0.00           C
ATOM   4755  C37 POPEQ 183      99.919  33.504  54.095  1.00  0.00           C
ATOM   4758  C38 POPEQ 183      99.578  32.463  53.025  1.00  0.00           C
ATOM   4761  C39 POPEQ 183     100.398  32.603  51.725  1.00  0.00           C
ATOM   4764 0C31 POPEQ 183      99.479  32.584  50.505  1.00  0.00           C
ATOM   4767 1C31 POPEQ 183     100.189  32.473  49.155  1.00  0.00           C
ATOM   4770 2C31 POPEQ 183      99.199  32.053  48.065  1.00  0.00           C
ATOM   4773 3C31 POPEQ 183      99.630  32.373  46.625  1.00  0.00           C
ATOM   4776 4C31 POPEQ 183     100.668  31.404  46.025  1.00  0.00           C
ATOM   4779 5C31 POPEQ 183     100.840  31.643  44.515  1.00  0.00           C
ATOM   4782 6C31 POPEQ 183     101.758  30.644  43.815  1.00  0.00           C
ATOM   4786  NH3 POPER 184      57.029  89.823  57.545  1.00  0.00           N
ATOM   4790  C12 POPER 184      55.588  89.594  57.215  1.00  0.00           C
ATOM   4793  C11 POPER 184      54.860  88.813  58.325  1.00  0.00           C
ATOM   4796  P   POPER 184      52.898  87.753  56.975  1.00  0.00           P
ATOM   4797  O13 POPER 184      53.498  86.403  57.135  1.00  0.00           O
ATOM   4798  O14 POPER 184      51.418  87.803  56.995  1.00  0.00           O
ATOM   4799  O11 POPER 184      53.410  88.373  55.645  1.00  0.00           O
ATOM   4800  O12 POPER 184      53.458  88.734  58.065  1.00  0.00           O
ATOM   4801  C1  POPER 184      53.038  87.954  54.325  1.00  0.00           C
ATOM   4804  C2  POPER 184      54.288  87.873  53.405  1.00  0.00           C
ATOM   4806  O21 POPER 184      54.058  88.243  52.025  1.00  0.00           O
ATOM   4807  C21 POPER 184      53.158  87.553  51.345  1.00  0.00           C
ATOM   4808  O22 POPER 184      52.389  86.733  51.815  1.00  0.00           O
ATOM   4809  C22 POPER 184      53.309  87.814  49.835  1.00  0.00           C
ATOM   4812  C3  POPER 184      54.988  86.503  53.525  1.00  0.00           C
ATOM   4815  O31 POPER 184      56.229  86.524  52.795  1.00  0.00           O
ATOM   4816  C31 POPER 184      56.569  85.404  52.185  1.00  0.00           C
ATOM   4817  O32 POPER 184      55.868  84.434  51.975  1.00  0.00           O
ATOM   4818  C32 POPER 184      58.069  85.513  51.955  1.00  0.00           C
ATOM   4821  C23 POPER 184      52.059  88.474  49.205  1.00  0.00           C
ATOM   4824  C24 POPER 184      51.958  88.494  47.685  1.00  0.00           C
ATOM   4827  C25 POPER 184      53.139  89.174  47.005  1.00  0.00           C
ATOM   4830  C26 POPER 184      52.828  89.484  45.545  1.00  0.00           C
ATOM   4833  C27 POPER 184      53.959  90.264  44.865  1.00  0.00           C
ATOM   4836  C28 POPER 184      53.680  90.533  43.375  1.00  0.00           C
ATOM   4839  C29 POPER 184      53.758  89.263  42.575  1.00  0.00           C
ATOM   4841 0C21 POPER 184      54.458  89.073  41.445  1.00  0.00           C
ATOM   4843 1C21 POPER 184      55.229  90.144  40.705  1.00  0.00           C
ATOM   4846 2C21 POPER 184      55.448  89.774  39.235  1.00  0.00           C
ATOM   4849 3C21 POPER 184      54.139  89.633  38.425  1.00  0.00           C
ATOM   4852 4C21 POPER 184      54.368  89.484  36.915  1.00  0.00           C
ATOM   4855 5C21 POPER 184      55.159  88.223  36.515  1.00  0.00           C
ATOM   4858 6C21 POPER 184      55.578  88.234  35.035  1.00  0.00           C
ATOM   4861 7C21 POPER 184      56.319  86.964  34.635  1.00  0.00           C
ATOM   4864 8C21 POPER 184      56.838  87.003  33.195  1.00  0.00           C
ATOM   4868  C33 POPER 184      58.610  84.753  50.745  1.00  0.00           C
ATOM   4871  C34 POPER 184      59.958  85.333  50.365  1.00  0.00           C
ATOM   4874  C35 POPER 184      60.468  84.683  49.095  1.00  0.00           C
ATOM   4877  C36 POPER 184      61.658  85.414  48.465  1.00  0.00           C
ATOM   4880  C37 POPER 184      61.999  84.734  47.145  1.00  0.00           C
ATOM   4883  C38 POPER 184      63.078  85.463  46.345  1.00  0.00           C
ATOM   4886  C39 POPER 184      63.569  84.654  45.145  1.00  0.00           C
ATOM   4889 0C31 POPER 184      64.229  83.334  45.565  1.00  0.00           C
ATOM   4892 1C31 POPER 184      64.988  82.653  44.425  1.00  0.00           C
ATOM   4895 2C31 POPER 184      65.850  81.473  44.905  1.00  0.00           C
ATOM   4898 3C31 POPER 184      65.019  80.314  45.465  1.00  0.00           C
ATOM   4901 4C31 POPER 184      65.879  79.093  45.815  1.00  0.00           C
ATOM   4904 5C31 POPER 184      65.029  77.854  46.145  1.00  0.00           C
ATOM   4907 6C31 POPER 184      65.879  76.634  46.485  1.00  0.00           C
ATOM   4911  NH3 POPES 185     108.650  37.263  18.615  1.00  0.00           N
ATOM   4915  C12 POPES 185     108.520  35.893  17.995  1.00  0.00           C
ATOM   4918  C11 POPES 185     109.220  35.844  16.615  1.00  0.00           C
ATOM   4921  P   POPES 185     111.769  36.004  17.265  1.00  0.00           P
ATOM   4922  O13 POPES 185     111.389  35.084  18.365  1.00  0.00           O
ATOM   4923  O14 POPES 185     112.668  35.473  16.225  1.00  0.00           O
ATOM   4924  O11 POPES 185     112.318  37.354  17.895  1.00  0.00           O
ATOM   4925  O12 POPES 185     110.449  36.574  16.595  1.00  0.00           O
ATOM   4926  C1  POPES 185     113.299  37.364  18.945  1.00  0.00           C
ATOM   4929  C2  POPES 185     112.689  37.463  20.375  1.00  0.00           C
ATOM   4931  O21 POPES 185     112.099  38.774  20.585  1.00  0.00           O
ATOM   4932  C21 POPES 185     110.840  38.804  20.985  1.00  0.00           C
ATOM   4933  O22 POPES 185     110.040  37.893  20.875  1.00  0.00           O
ATOM   4934  C22 POPES 185     110.578  40.144  21.675  1.00  0.00           C
ATOM   4937  C3  POPES 185     113.819  37.234  21.435  1.00  0.00           C
ATOM   4940  O31 POPES 185     113.448  37.504  22.815  1.00  0.00           O
ATOM   4941  C31 POPES 185     112.789  36.484  23.385  1.00  0.00           C
ATOM   4942  O32 POPES 185     112.439  35.473  22.805  1.00  0.00           O
ATOM   4943  C32 POPES 185     112.528  36.744  24.865  1.00  0.00           C
ATOM   4946  C23 POPES 185     109.380  40.164  22.665  1.00  0.00           C
ATOM   4949  C24 POPES 185     109.718  39.734  24.105  1.00  0.00           C
ATOM   4952  C25 POPES 185     108.468  39.684  25.005  1.00  0.00           C
ATOM   4955  C26 POPES 185     107.898  41.054  25.405  1.00  0.00           C
ATOM   4958  C27 POPES 185     108.398  41.573  26.775  1.00  0.00           C
ATOM   4961  C28 POPES 185     107.960  43.034  27.015  1.00  0.00           C
ATOM   4964  C29 POPES 185     107.859  43.484  28.445  1.00  0.00           C
ATOM   4966 0C21 POPES 185     108.878  43.873  29.235  1.00  0.00           C
ATOM   4968 1C21 POPES 185     110.339  43.873  28.855  1.00  0.00           C
ATOM   4971 2C21 POPES 185     110.979  45.274  28.885  1.00  0.00           C
ATOM   4974 3C21 POPES 185     111.179  45.803  30.315  1.00  0.00           C
ATOM   4977 4C21 POPES 185     112.140  46.994  30.395  1.00  0.00           C
ATOM   4980 5C21 POPES 185     113.008  46.954  31.665  1.00  0.00           C
ATOM   4983 6C21 POPES 185     114.039  48.083  31.755  1.00  0.00           C
ATOM   4986 7C21 POPES 185     114.969  47.943  32.975  1.00  0.00           C
ATOM   4989 8C21 POPES 185     116.079  49.003  33.005  1.00  0.00           C
ATOM   4993  C33 POPES 185     111.378  35.853  25.385  1.00  0.00           C
ATOM   4996  C34 POPES 185     111.129  35.893  26.895  1.00  0.00           C
ATOM   4999  C35 POPES 185     110.808  37.283  27.445  1.00  0.00           C
ATOM   5002  C36 POPES 185     111.860  37.763  28.455  1.00  0.00           C
ATOM   5005  C37 POPES 185     111.618  39.203  28.935  1.00  0.00           C
ATOM   5008  C38 POPES 185     111.990  39.403  30.405  1.00  0.00           C
ATOM   5011  C39 POPES 185     112.659  40.763  30.635  1.00  0.00           C
ATOM   5014 0C31 POPES 185     112.689  41.153  32.115  1.00  0.00           C
ATOM   5017 1C31 POPES 185     113.428  42.484  32.335  1.00  0.00           C
ATOM   5020 2C31 POPES 185     113.048  43.193  33.645  1.00  0.00           C
ATOM   5023 3C31 POPES 185     111.558  43.574  33.695  1.00  0.00           C
ATOM   5026 4C31 POPES 185     111.219  44.614  34.765  1.00  0.00           C
ATOM   5029 5C31 POPES 185     109.718  44.903  34.805  1.00  0.00           C
ATOM   5032 6C31 POPES 185     109.319  45.963  35.835  1.00  0.00           C
ATOM   5036  NH3 POPET 186      84.380 109.403  54.375  1.00  0.00           N
ATOM   5040  C12 POPET 186      85.299 108.354  54.915  1.00  0.00           C
ATOM   5043  C11 POPET 186      84.618 107.594  56.075  1.00  0.00           C
ATOM   5046  P   POPET 186      82.528 106.284  55.025  1.00  0.00           P
ATOM   5047  O13 POPET 186      82.569 105.434  53.815  1.00  0.00           O
ATOM   5048  O14 POPET 186      81.599 105.943  56.115  1.00  0.00           O
ATOM   5049  O11 POPET 186      82.248 107.784  54.565  1.00  0.00           O
ATOM   5050  O12 POPET 186      84.008 106.394  55.615  1.00  0.00           O
ATOM   5051  C1  POPET 186      81.189 108.064  53.635  1.00  0.00           C
ATOM   5054  C2  POPET 186      81.710 109.043  52.555  1.00  0.00           C
ATOM   5056  O21 POPET 186      80.618 109.553  51.785  1.00  0.00           O
ATOM   5057  C21 POPET 186      80.898 110.653  51.075  1.00  0.00           C
ATOM   5058  O22 POPET 186      81.938 111.263  51.095  1.00  0.00           O
ATOM   5059  C22 POPET 186      79.648 111.044  50.295  1.00  0.00           C
ATOM   5062  C3  POPET 186      82.789 108.363  51.655  1.00  0.00           C
ATOM   5065  O31 POPET 186      83.878 109.263  51.395  1.00  0.00           O
ATOM   5066  C31 POPET 186      84.258 109.714  50.175  1.00  0.00           C
ATOM   5067  O32 POPET 186      85.180 110.483  50.015  1.00  0.00           O
ATOM   5068  C32 POPET 186      83.438 109.164  49.005  1.00  0.00           C
ATOM   5071  C23 POPET 186      79.910 111.744  48.945  1.00  0.00           C
ATOM   5074  C24 POPET 186      78.759 111.453  47.985  1.00  0.00           C
ATOM   5077  C25 POPET 186      78.839 110.053  47.365  1.00  0.00           C
ATOM   5080  C26 POPET 186      77.758 109.774  46.325  1.00  0.00           C
ATOM   5083  C27 POPET 186      77.938 108.414  45.645  1.00  0.00           C
ATOM   5086  C28 POPET 186      77.089 108.264  44.385  1.00  0.00           C
ATOM   5089  C29 POPET 186      77.339 106.934  43.715  1.00  0.00           C
ATOM   5091 0C21 POPET 186      77.438 106.693  42.395  1.00  0.00           C
ATOM   5093 1C21 POPET 186      77.280 107.693  41.285  1.00  0.00           C
ATOM   5096 2C21 POPET 186      78.178 107.403  40.065  1.00  0.00           C
ATOM   5099 3C21 POPET 186      77.739 108.223  38.845  1.00  0.00           C
ATOM   5102 4C21 POPET 186      78.578 107.973  37.585  1.00  0.00           C
ATOM   5105 5C21 POPET 186      77.949 108.664  36.375  1.00  0.00           C
ATOM   5108 6C21 POPET 186      78.778 108.634  35.095  1.00  0.00           C
ATOM   5111 7C21 POPET 186      77.949 109.073  33.875  1.00  0.00           C
ATOM   5114 8C21 POPET 186      78.759 109.174  32.585  1.00  0.00           C
ATOM   5118  C33 POPET 186      84.008 109.574  47.625  1.00  0.00           C
ATOM   5121  C34 POPET 186      82.929 109.734  46.555  1.00  0.00           C
ATOM   5124  C35 POPET 186      82.038 108.503  46.315  1.00  0.00           C
ATOM   5127  C36 POPET 186      82.668 107.434  45.405  1.00  0.00           C
ATOM   5130  C37 POPET 186      81.618 106.433  44.915  1.00  0.00           C
ATOM   5133  C38 POPET 186      82.099 105.553  43.745  1.00  0.00           C
ATOM   5136  C39 POPET 186      80.948 104.693  43.185  1.00  0.00           C
ATOM   5139 0C31 POPET 186      81.228 104.174  41.765  1.00  0.00           C
ATOM   5142 1C31 POPET 186      80.019 103.414  41.175  1.00  0.00           C
ATOM   5145 2C31 POPET 186      80.140 103.194  39.665  1.00  0.00           C
ATOM   5148 3C31 POPET 186      78.939 102.443  39.065  1.00  0.00           C
ATOM   5151 4C31 POPET 186      78.949 102.454  37.535  1.00  0.00           C
ATOM   5154 5C31 POPET 186      77.799 101.634  36.935  1.00  0.00           C
ATOM   5157 6C31 POPET 186      77.569 101.914  35.455  1.00  0.00           C
ATOM   5161  NH3 POPEU 187      57.078  -3.263  14.455  1.00  0.00           N
ATOM   5165  C12 POPEU 187      57.768  -2.133  15.185  1.00  0.00           C
ATOM   5168  C11 POPEU 187      57.129  -1.773  16.545  1.00  0.00           C
ATOM   5171  P   POPEU 187      58.878   0.154  17.135  1.00  0.00           P
ATOM   5172  O13 POPEU 187      60.289  -0.056  17.555  1.00  0.00           O
ATOM   5173  O14 POPEU 187      58.698   0.534  15.735  1.00  0.00           O
ATOM   5174  O11 POPEU 187      58.238   1.224  18.115  1.00  0.00           O
ATOM   5175  O12 POPEU 187      58.059  -1.163  17.445  1.00  0.00           O
ATOM   5176  C1  POPEU 187      56.809   1.354  18.165  1.00  0.00           C
ATOM   5179  C2  POPEU 187      56.428   2.244  19.365  1.00  0.00           C
ATOM   5181  O21 POPEU 187      55.000   2.234  19.495  1.00  0.00           O
ATOM   5182  C21 POPEU 187      54.358   1.944  20.635  1.00  0.00           C
ATOM   5183  O22 POPEU 187      53.199   2.254  20.845  1.00  0.00           O
ATOM   5184  C22 POPEU 187      55.128   1.064  21.635  1.00  0.00           C
ATOM   5187  C3  POPEU 187      56.918   3.704  19.155  1.00  0.00           C
ATOM   5190  O31 POPEU 187      56.599   4.614  20.235  1.00  0.00           O
ATOM   5191  C31 POPEU 187      57.299   4.494  21.345  1.00  0.00           C
ATOM   5192  O32 POPEU 187      58.218   3.704  21.515  1.00  0.00           O
ATOM   5193  C32 POPEU 187      56.768   5.454  22.405  1.00  0.00           C
ATOM   5196  C23 POPEU 187      54.328   0.864  22.955  1.00  0.00           C
ATOM   5199  C24 POPEU 187      54.918  -0.226  23.865  1.00  0.00           C
ATOM   5202  C25 POPEU 187      54.488  -0.046  25.335  1.00  0.00           C
ATOM   5205  C26 POPEU 187      52.989  -0.226  25.595  1.00  0.00           C
ATOM   5208  C27 POPEU 187      52.628   0.134  27.045  1.00  0.00           C
ATOM   5211  C28 POPEU 187      51.119   0.094  27.365  1.00  0.00           C
ATOM   5214  C29 POPEU 187      50.549  -1.293  27.385  1.00  0.00           C
ATOM   5216 0C21 POPEU 187      50.629  -2.183  28.385  1.00  0.00           C
ATOM   5218 1C21 POPEU 187      51.299  -1.973  29.725  1.00  0.00           C
ATOM   5221 2C21 POPEU 187      50.248  -1.853  30.835  1.00  0.00           C
ATOM   5224 3C21 POPEU 187      50.858  -1.813  32.245  1.00  0.00           C
ATOM   5227 4C21 POPEU 187      49.788  -1.633  33.325  1.00  0.00           C
ATOM   5230 5C21 POPEU 187      50.368  -1.503  34.735  1.00  0.00           C
ATOM   5233 6C21 POPEU 187      51.008  -0.126  34.995  1.00  0.00           C
ATOM   5236 7C21 POPEU 187      51.739  -0.106  36.335  1.00  0.00           C
ATOM   5239 8C21 POPEU 187      52.528   1.174  36.585  1.00  0.00           C
ATOM   5243  C33 POPEU 187      57.868   6.044  23.315  1.00  0.00           C
ATOM   5246  C34 POPEU 187      58.410   5.044  24.365  1.00  0.00           C
ATOM   5249  C35 POPEU 187      59.249   5.734  25.445  1.00  0.00           C
ATOM   5252  C36 POPEU 187      59.758   4.744  26.495  1.00  0.00           C
ATOM   5255  C37 POPEU 187      60.049   5.364  27.865  1.00  0.00           C
ATOM   5258  C38 POPEU 187      60.148   4.284  28.955  1.00  0.00           C
ATOM   5261  C39 POPEU 187      60.128   4.834  30.385  1.00  0.00           C
ATOM   5264 0C31 POPEU 187      59.639   3.764  31.365  1.00  0.00           C
ATOM   5267 1C31 POPEU 187      59.769   4.164  32.845  1.00  0.00           C
ATOM   5270 2C31 POPEU 187      58.528   3.774  33.675  1.00  0.00           C
ATOM   5273 3C31 POPEU 187      58.828   3.734  35.175  1.00  0.00           C
ATOM   5276 4C31 POPEU 187      57.569   3.554  36.025  1.00  0.00           C
ATOM   5279 5C31 POPEU 187      57.868   3.164  37.485  1.00  0.00           C
ATOM   5282 6C31 POPEU 187      56.688   3.334  38.445  1.00  0.00           C
ATOM   5286  NH3 POPEV 188      73.280  50.783  61.125  1.00  0.00           N
ATOM   5290  C12 POPEV 188      71.979  51.443  61.425  1.00  0.00           C
ATOM   5293  C11 POPEV 188      71.078  51.394  60.195  1.00  0.00           C
ATOM   5296  P   POPEV 188      68.558  51.604  59.575  1.00  0.00           P
ATOM   5297  O13 POPEV 188      67.288  51.514  60.325  1.00  0.00           O
ATOM   5298  O14 POPEV 188      68.779  50.534  58.575  1.00  0.00           O
ATOM   5299  O11 POPEV 188      68.758  53.013  58.875  1.00  0.00           O
ATOM   5300  O12 POPEV 188      69.738  51.573  60.625  1.00  0.00           O
ATOM   5301  C1  POPEV 188      68.729  54.224  59.625  1.00  0.00           C
ATOM   5304  C2  POPEV 188      69.118  55.484  58.785  1.00  0.00           C
ATOM   5306  O21 POPEV 188      68.049  55.783  57.865  1.00  0.00           O
ATOM   5307  C21 POPEV 188      68.249  55.574  56.565  1.00  0.00           C
ATOM   5308  O22 POPEV 188      68.569  56.454  55.775  1.00  0.00           O
ATOM   5309  C22 POPEV 188      68.049  54.104  56.205  1.00  0.00           C
ATOM   5312  C3  POPEV 188      70.559  55.434  58.175  1.00  0.00           C
ATOM   5315  O31 POPEV 188      70.879  56.604  57.355  1.00  0.00           O
ATOM   5316  C31 POPEV 188      71.479  56.274  56.185  1.00  0.00           C
ATOM   5317  O32 POPEV 188      71.938  55.183  55.935  1.00  0.00           O
ATOM   5318  C32 POPEV 188      71.508  57.423  55.175  1.00  0.00           C
ATOM   5321  C23 POPEV 188      67.889  53.844  54.695  1.00  0.00           C
ATOM   5324  C24 POPEV 188      67.998  52.344  54.395  1.00  0.00           C
ATOM   5327  C25 POPEV 188      67.488  51.873  53.025  1.00  0.00           C
ATOM   5330  C26 POPEV 188      68.208  52.584  51.885  1.00  0.00           C
ATOM   5333  C27 POPEV 188      67.709  52.204  50.495  1.00  0.00           C
ATOM   5336  C28 POPEV 188      68.409  53.074  49.445  1.00  0.00           C
ATOM   5339  C29 POPEV 188      67.849  52.854  48.065  1.00  0.00           C
ATOM   5341 0C21 POPEV 188      68.449  52.204  47.055  1.00  0.00           C
ATOM   5343 1C21 POPEV 188      69.799  51.524  47.105  1.00  0.00           C
ATOM   5346 2C21 POPEV 188      69.769  50.103  46.495  1.00  0.00           C
ATOM   5349 3C21 POPEV 188      69.418  50.094  45.005  1.00  0.00           C
ATOM   5352 4C21 POPEV 188      69.929  48.834  44.295  1.00  0.00           C
ATOM   5355 5C21 POPEV 188      69.578  48.783  42.805  1.00  0.00           C
ATOM   5358 6C21 POPEV 188      68.129  48.353  42.525  1.00  0.00           C
ATOM   5361 7C21 POPEV 188      67.868  48.134  41.025  1.00  0.00           C
ATOM   5364 8C21 POPEV 188      66.518  47.504  40.725  1.00  0.00           C
ATOM   5368  C33 POPEV 188      71.538  56.844  53.735  1.00  0.00           C
ATOM   5371  C34 POPEV 188      71.489  57.873  52.605  1.00  0.00           C
ATOM   5374  C35 POPEV 188      71.258  57.234  51.225  1.00  0.00           C
ATOM   5377  C36 POPEV 188      71.269  58.254  50.075  1.00  0.00           C
ATOM   5380  C37 POPEV 188      70.889  57.664  48.715  1.00  0.00           C
ATOM   5383  C38 POPEV 188      70.769  58.743  47.625  1.00  0.00           C
ATOM   5386  C39 POPEV 188      70.568  58.193  46.195  1.00  0.00           C
ATOM   5389 0C31 POPEV 188      69.258  57.434  45.965  1.00  0.00           C
ATOM   5392 1C31 POPEV 188      67.989  58.303  45.925  1.00  0.00           C
ATOM   5395 2C31 POPEV 188      66.739  57.444  45.655  1.00  0.00           C
ATOM   5398 3C31 POPEV 188      65.419  58.213  45.465  1.00  0.00           C
ATOM   5401 4C31 POPEV 188      65.379  59.104  44.215  1.00  0.00           C
ATOM   5404 5C31 POPEV 188      63.939  59.434  43.795  1.00  0.00           C
ATOM   5407 6C31 POPEV 188      63.839  60.334  42.565  1.00  0.00           C
ATOM   5411  NH3 POPEW 189     130.816  98.793  61.175  1.00  0.00           N
ATOM   5415  C12 POPEW 189     130.119  97.624  60.555  1.00  0.00           C
ATOM   5418  C11 POPEW 189     130.676  97.323  59.165  1.00  0.00           C
ATOM   5421  P   POPEW 189     130.305  94.783  58.655  1.00  0.00           P
ATOM   5422  O13 POPEW 189     131.626  94.664  58.015  1.00  0.00           O
ATOM   5423  O14 POPEW 189     130.180  94.314  60.065  1.00  0.00           O
ATOM   5424  O11 POPEW 189     129.180  94.154  57.705  1.00  0.00           O
ATOM   5425  O12 POPEW 189     129.870  96.303  58.585  1.00  0.00           O
ATOM   5426  C1  POPEW 189     129.578  93.713  56.385  1.00  0.00           C
ATOM   5429  C2  POPEW 189     128.389  93.354  55.435  1.00  0.00           C
ATOM   5431  O21 POPEW 189     128.878  92.994  54.135  1.00  0.00           O
ATOM   5432  C21 POPEW 189     129.298  91.754  53.885  1.00  0.00           C
ATOM   5433  O22 POPEW 189     129.350  90.844  54.695  1.00  0.00           O
ATOM   5434  C22 POPEW 189     129.520  91.654  52.375  1.00  0.00           C
ATOM   5437  C3  POPEW 189     127.410  94.543  55.205  1.00  0.00           C
ATOM   5440  O31 POPEW 189     126.339  94.193  54.295  1.00  0.00           O
ATOM   5441  C31 POPEW 189     126.529  94.403  52.985  1.00  0.00           C
ATOM   5442  O32 POPEW 189     127.439  95.004  52.465  1.00  0.00           O
ATOM   5443  C32 POPEW 189     125.368  93.713  52.235  1.00  0.00           C
ATOM   5446  C23 POPEW 189     130.040  90.293  51.835  1.00  0.00           C
ATOM   5449  C24 POPEW 189     130.245  90.333  50.305  1.00  0.00           C
ATOM   5452  C25 POPEW 189     131.197  89.254  49.775  1.00  0.00           C
ATOM   5455  C26 POPEW 189     130.755  87.823  50.125  1.00  0.00           C
ATOM   5458  C27 POPEW 189     131.546  86.723  49.385  1.00  0.00           C
ATOM   5461  C28 POPEW 189     130.896  86.254  48.075  1.00  0.00           C
ATOM   5464  C29 POPEW 189     130.835  87.303  46.995  1.00  0.00           C
ATOM   5466 0C21 POPEW 189     131.816  87.624  46.125  1.00  0.00           C
ATOM   5468 1C21 POPEW 189     133.176  86.984  46.055  1.00  0.00           C
ATOM   5471 2C21 POPEW 189     133.326  86.104  44.795  1.00  0.00           C
ATOM   5474 3C21 POPEW 189     133.266  86.873  43.455  1.00  0.00           C
ATOM   5477 4C21 POPEW 189     133.417  85.924  42.265  1.00  0.00           C
ATOM   5480 5C21 POPEW 189     133.535  86.604  40.895  1.00  0.00           C
ATOM   5483 6C21 POPEW 189     132.225  87.204  40.375  1.00  0.00           C
ATOM   5486 7C21 POPEW 189     132.355  87.714  38.935  1.00  0.00           C
ATOM   5489 8C21 POPEW 189     131.026  88.164  38.315  1.00  0.00           C
ATOM   5493  C33 POPEW 189     125.180  94.193  50.775  1.00  0.00           C
ATOM   5496  C34 POPEW 189     123.799  93.863  50.195  1.00  0.00           C
ATOM   5499  C35 POPEW 189     123.608  94.283  48.725  1.00  0.00           C
ATOM   5502  C36 POPEW 189     124.508  93.533  47.725  1.00  0.00           C
ATOM   5505  C37 POPEW 189     124.158  93.813  46.255  1.00  0.00           C
ATOM   5508  C38 POPEW 189     125.209  93.264  45.275  1.00  0.00           C
ATOM   5511  C39 POPEW 189     124.748  93.293  43.815  1.00  0.00           C
ATOM   5514 0C31 POPEW 189     125.898  93.044  42.815  1.00  0.00           C
ATOM   5517 1C31 POPEW 189     125.408  92.524  41.465  1.00  0.00           C
ATOM   5520 2C31 POPEW 189     126.439  92.604  40.325  1.00  0.00           C
ATOM   5523 3C31 POPEW 189     126.549  94.024  39.735  1.00  0.00           C
ATOM   5526 4C31 POPEW 189     126.880  94.053  38.235  1.00  0.00           C
ATOM   5529 5C31 POPEW 189     126.539  95.414  37.605  1.00  0.00           C
ATOM   5532 6C31 POPEW 189     126.768  95.483  36.095  1.00  0.00           C
ATOM   5536  NH3 POPEX 190     123.358  92.723  57.665  1.00  0.00           N
ATOM   5540  C12 POPEX 190     123.969  91.354  57.795  1.00  0.00           C
ATOM   5543  C11 POPEX 190     123.619  90.774  59.175  1.00  0.00           C
ATOM   5546  P   POPEX 190     122.960  88.253  58.995  1.00  0.00           P
ATOM   5547  O13 POPEX 190     122.218  87.924  60.245  1.00  0.00           O
ATOM   5548  O14 POPEX 190     122.118  88.643  57.855  1.00  0.00           O
ATOM   5549  O11 POPEX 190     123.809  87.003  58.555  1.00  0.00           O
ATOM   5550  O12 POPEX 190     124.008  89.403  59.265  1.00  0.00           O
ATOM   5551  C1  POPEX 190     124.939  87.104  57.685  1.00  0.00           C
ATOM   5554  C2  POPEX 190     124.669  86.604  56.225  1.00  0.00           C
ATOM   5556  O21 POPEX 190     124.578  87.723  55.345  1.00  0.00           O
ATOM   5557  C21 POPEX 190     125.308  87.644  54.235  1.00  0.00           C
ATOM   5558  O22 POPEX 190     126.039  86.723  53.925  1.00  0.00           O
ATOM   5559  C22 POPEX 190     124.999  88.854  53.355  1.00  0.00           C
ATOM   5562  C3  POPEX 190     123.380  85.743  56.115  1.00  0.00           C
ATOM   5565  O31 POPEX 190     123.438  84.814  55.025  1.00  0.00           O
ATOM   5566  C31 POPEX 190     122.949  85.174  53.855  1.00  0.00           C
ATOM   5567  O32 POPEX 190     122.559  86.293  53.555  1.00  0.00           O
ATOM   5568  C32 POPEX 190     122.789  83.914  53.005  1.00  0.00           C
ATOM   5571  C23 POPEX 190     125.998  89.174  52.225  1.00  0.00           C
ATOM   5574  C24 POPEX 190     125.238  89.903  51.125  1.00  0.00           C
ATOM   5577  C25 POPEX 190     126.059  90.434  49.945  1.00  0.00           C
ATOM   5580  C26 POPEX 190     126.339  89.384  48.855  1.00  0.00           C
ATOM   5583  C27 POPEX 190     126.469  90.013  47.455  1.00  0.00           C
ATOM   5586  C28 POPEX 190     127.758  89.594  46.725  1.00  0.00           C
ATOM   5589  C29 POPEX 190     127.929  90.303  45.405  1.00  0.00           C
ATOM   5591 0C21 POPEX 190     128.839  91.254  45.145  1.00  0.00           C
ATOM   5593 1C21 POPEX 190     129.859  91.754  46.135  1.00  0.00           C
ATOM   5596 2C21 POPEX 190     130.905  92.723  45.545  1.00  0.00           C
ATOM   5599 3C21 POPEX 190     130.305  94.053  45.045  1.00  0.00           C
ATOM   5602 4C21 POPEX 190     131.367  95.164  44.975  1.00  0.00           C
ATOM   5605 5C21 POPEX 190     130.826  96.473  44.385  1.00  0.00           C
ATOM   5608 6C21 POPEX 190     130.816  96.543  42.855  1.00  0.00           C
ATOM   5611 7C21 POPEX 190     132.215  96.573  42.235  1.00  0.00           C
ATOM   5614 8C21 POPEX 190     132.195  96.833  40.735  1.00  0.00           C
ATOM   5618  C33 POPEX 190     122.808  84.193  51.495  1.00  0.00           C
ATOM   5621  C34 POPEX 190     122.729  82.893  50.705  1.00  0.00           C
ATOM   5624  C35 POPEX 190     122.758  83.074  49.175  1.00  0.00           C
ATOM   5627  C36 POPEX 190     122.729  81.704  48.485  1.00  0.00           C
ATOM   5630  C37 POPEX 190     122.859  81.754  46.955  1.00  0.00           C
ATOM   5633  C38 POPEX 190     121.710  82.484  46.245  1.00  0.00           C
ATOM   5636  C39 POPEX 190     122.140  83.833  45.655  1.00  0.00           C
ATOM   5639 0C31 POPEX 190     122.979  83.664  44.375  1.00  0.00           C
ATOM   5642 1C31 POPEX 190     123.410  84.994  43.765  1.00  0.00           C
ATOM   5645 2C31 POPEX 190     124.249  84.814  42.495  1.00  0.00           C
ATOM   5648 3C31 POPEX 190     124.590  86.164  41.845  1.00  0.00           C
ATOM   5651 4C31 POPEX 190     125.569  86.024  40.665  1.00  0.00           C
ATOM   5654 5C31 POPEX 190     125.880  87.364  39.985  1.00  0.00           C
ATOM   5657 6C31 POPEX 190     126.959  87.263  38.905  1.00  0.00           C
ATOM   5661  NH3 POPEY 191      93.719 109.414  16.235  1.00  0.00           N
ATOM   5665  C12 POPEY 191      93.829 108.324  17.265  1.00  0.00           C
ATOM   5668  C11 POPEY 191      95.089 107.463  17.045  1.00  0.00           C
ATOM   5671  P   POPEY 191      97.188 108.943  16.385  1.00  0.00           P
ATOM   5672  O13 POPEY 191      96.219 109.704  15.575  1.00  0.00           O
ATOM   5673  O14 POPEY 191      98.139 108.083  15.635  1.00  0.00           O
ATOM   5674  O11 POPEY 191      97.970 109.923  17.335  1.00  0.00           O
ATOM   5675  O12 POPEY 191      96.319 108.103  17.385  1.00  0.00           O
ATOM   5676  C1  POPEY 191      97.908 109.884  18.755  1.00  0.00           C
ATOM   5679  C2  POPEY 191      98.380 108.544  19.405  1.00  0.00           C
ATOM   5681  O21 POPEY 191      98.279 108.684  20.835  1.00  0.00           O
ATOM   5682  C21 POPEY 191      97.090 108.313  21.295  1.00  0.00           C
ATOM   5683  O22 POPEY 191      96.160 107.893  20.625  1.00  0.00           O
ATOM   5684  C22 POPEY 191      97.020 108.604  22.775  1.00  0.00           C
ATOM   5687  C3  POPEY 191      99.809 108.134  19.015  1.00  0.00           C
ATOM   5690  O31 POPEY 191     100.009 106.723  19.275  1.00  0.00           O
ATOM   5691  C31 POPEY 191     100.779 106.394  20.305  1.00  0.00           C
ATOM   5692  O32 POPEY 191     101.319 107.164  21.075  1.00  0.00           O
ATOM   5693  C32 POPEY 191     100.799 104.884  20.485  1.00  0.00           C
ATOM   5696  C23 POPEY 191      95.560 108.673  23.265  1.00  0.00           C
ATOM   5699  C24 POPEY 191      95.490 109.164  24.715  1.00  0.00           C
ATOM   5702  C25 POPEY 191      95.898 108.103  25.735  1.00  0.00           C
ATOM   5705  C26 POPEY 191      95.948 108.704  27.145  1.00  0.00           C
ATOM   5708  C27 POPEY 191      96.088 107.664  28.255  1.00  0.00           C
ATOM   5711  C28 POPEY 191      95.998 108.324  29.635  1.00  0.00           C
ATOM   5714  C29 POPEY 191      96.430 107.393  30.745  1.00  0.00           C
ATOM   5716 0C21 POPEY 191      96.898 107.814  31.935  1.00  0.00           C
ATOM   5718 1C21 POPEY 191      96.950 109.254  32.385  1.00  0.00           C
ATOM   5721 2C21 POPEY 191      97.078 109.373  33.915  1.00  0.00           C
ATOM   5724 3C21 POPEY 191      98.539 109.244  34.385  1.00  0.00           C
ATOM   5727 4C21 POPEY 191      98.689 108.734  35.825  1.00  0.00           C
ATOM   5730 5C21 POPEY 191      98.398 107.234  35.955  1.00  0.00           C
ATOM   5733 6C21 POPEY 191      99.070 106.593  37.185  1.00  0.00           C
ATOM   5736 7C21 POPEY 191      98.889 105.074  37.225  1.00  0.00           C
ATOM   5739 8C21 POPEY 191      99.608 104.394  38.385  1.00  0.00           C
ATOM   5743  C33 POPEY 191      99.929 104.493  21.695  1.00  0.00           C
ATOM   5746  C34 POPEY 191     100.219 103.103  22.275  1.00  0.00           C
ATOM   5749  C35 POPEY 191     101.549 103.074  23.035  1.00  0.00           C
ATOM   5752  C36 POPEY 191     101.609 102.143  24.255  1.00  0.00           C
ATOM   5755  C37 POPEY 191     102.889 102.384  25.065  1.00  0.00           C
ATOM   5758  C38 POPEY 191     102.949 101.543  26.355  1.00  0.00           C
ATOM   5761  C39 POPEY 191     104.319 101.593  27.045  1.00  0.00           C
ATOM   5764 0C31 POPEY 191     104.578 102.823  27.935  1.00  0.00           C
ATOM   5767 1C31 POPEY 191     106.059 102.893  28.355  1.00  0.00           C
ATOM   5770 2C31 POPEY 191     106.339 103.824  29.535  1.00  0.00           C
ATOM   5773 3C31 POPEY 191     107.779 103.684  30.055  1.00  0.00           C
ATOM   5776 4C31 POPEY 191     108.008 104.454  31.365  1.00  0.00           C
ATOM   5779 5C31 POPEY 191     109.409 104.254  31.955  1.00  0.00           C
ATOM   5782 6C31 POPEY 191     109.590 104.923  33.325  1.00  0.00           C
ATOM   5786  NH3 POPEZ 192      28.788 125.504  13.325  1.00  0.00           N
ATOM   5790  C12 POPEZ 192      28.628 124.753  14.615  1.00  0.00           C
ATOM   5793  C11 POPEZ 192      27.148 124.683  15.045  1.00  0.00           C
ATOM   5796  P   POPEZ 192      25.338 126.033  16.315  1.00  0.00           P
ATOM   5797  O13 POPEZ 192      24.658 127.323  16.105  1.00  0.00           O
ATOM   5798  O14 POPEZ 192      24.498 124.814  16.185  1.00  0.00           O
ATOM   5799  O11 POPEZ 192      25.938 125.964  17.785  1.00  0.00           O
ATOM   5800  O12 POPEZ 192      26.628 125.954  15.385  1.00  0.00           O
ATOM   5801  C1  POPEZ 192      25.778 127.113  18.645  1.00  0.00           C
ATOM   5804  C2  POPEZ 192      26.098 126.833  20.145  1.00  0.00           C
ATOM   5806  O21 POPEZ 192      27.538 126.833  20.365  1.00  0.00           O
ATOM   5807  C21 POPEZ 192      27.918 127.113  21.615  1.00  0.00           C
ATOM   5808  O22 POPEZ 192      27.158 127.323  22.545  1.00  0.00           O
ATOM   5809  C22 POPEZ 192      29.438 127.113  21.685  1.00  0.00           C
ATOM   5812  C3  POPEZ 192      25.458 125.504  20.655  1.00  0.00           C
ATOM   5815  O31 POPEZ 192      24.028 125.463  20.395  1.00  0.00           O
ATOM   5816  C31 POPEZ 192      23.458 124.344  20.845  1.00  0.00           C
ATOM   5817  O32 POPEZ 192      24.058 123.383  21.285  1.00  0.00           O
ATOM   5818  C32 POPEZ 192      21.938 124.493  20.825  1.00  0.00           C
ATOM   5821  C23 POPEZ 192      30.018 127.323  23.115  1.00  0.00           C
ATOM   5824  C24 POPEZ 192      29.598 126.244  24.125  1.00  0.00           C
ATOM   5827  C25 POPEZ 192      30.548 126.114  25.325  1.00  0.00           C
ATOM   5830  C26 POPEZ 192      30.408 127.233  26.375  1.00  0.00           C
ATOM   5833  C27 POPEZ 192      29.788 126.733  27.685  1.00  0.00           C
ATOM   5836  C28 POPEZ 192      29.658 127.833  28.765  1.00  0.00           C
ATOM   5839  C29 POPEZ 192      28.528 128.790  28.525  1.00  0.00           C
ATOM   5841 0C21 POPEZ 192      27.988 129.621  29.435  1.00  0.00           C
ATOM   5843 1C21 POPEZ 192      28.438 129.770  30.875  1.00  0.00           C
ATOM   5846 2C21 POPEZ 192      27.378 129.240  31.855  1.00  0.00           C
ATOM   5849 3C21 POPEZ 192      27.788 129.391  33.335  1.00  0.00           C
ATOM   5852 4C21 POPEZ 192      26.668 128.930  34.285  1.00  0.00           C
ATOM   5855 5C21 POPEZ 192      26.918 129.270  35.765  1.00  0.00           C
ATOM   5858 6C21 POPEZ 192      28.048 128.470  36.435  1.00  0.00           C
ATOM   5861 7C21 POPEZ 192      28.118 128.750  37.945  1.00  0.00           C
ATOM   5864 8C21 POPEZ 192      29.238 128.004  38.685  1.00  0.00           C
ATOM   5868  C33 POPEZ 192      21.238 123.433  21.715  1.00  0.00           C
ATOM   5871  C34 POPEZ 192      19.728 123.653  21.825  1.00  0.00           C
ATOM   5874  C35 POPEZ 192      19.058 122.714  22.845  1.00  0.00           C
ATOM   5877  C36 POPEZ 192      18.819 121.324  22.225  1.00  0.00           C
ATOM   5880  C37 POPEZ 192      18.288 120.244  23.175  1.00  0.00           C
ATOM   5883  C38 POPEZ 192      17.668 119.073  22.395  1.00  0.00           C
ATOM   5886  C39 POPEZ 192      17.178 117.864  23.195  1.00  0.00           C
ATOM   5889 0C31 POPEZ 192      16.518 118.204  24.525  1.00  0.00           C
ATOM   5892 1C31 POPEZ 192      16.198 116.944  25.325  1.00  0.00           C
ATOM   5895 2C31 POPEZ 192      15.628 117.283  26.695  1.00  0.00           C
ATOM   5898 3C31 POPEZ 192      15.888 116.184  27.725  1.00  0.00           C
ATOM   5901 4C31 POPEZ 192      15.208 116.494  29.065  1.00  0.00           C
ATOM   5904 5C31 POPEZ 192      15.698 115.603  30.205  1.00  0.00           C
ATOM   5907 6C31 POPEZ 192      14.968 115.873  31.515  1.00  0.00           C
ATOM   5911  NH3 POPEa 193       8.658  20.224  55.605  1.00  0.00           N
ATOM   5915  C12 POPEa 193      10.038  20.113  56.205  1.00  0.00           C
ATOM   5918  C11 POPEa 193      10.878  21.393  55.985  1.00  0.00           C
ATOM   5921  P   POPEa 193      13.118  22.543  56.715  1.00  0.00           P
ATOM   5922  O13 POPEa 193      12.398  23.684  57.345  1.00  0.00           O
ATOM   5923  O14 POPEa 193      14.408  22.113  57.295  1.00  0.00           O
ATOM   5924  O11 POPEa 193      13.358  22.873  55.175  1.00  0.00           O
ATOM   5925  O12 POPEa 193      12.128  21.293  56.665  1.00  0.00           O
ATOM   5926  C1  POPEa 193      14.658  23.463  54.915  1.00  0.00           C
ATOM   5929  C2  POPEa 193      15.028  23.533  53.405  1.00  0.00           C
ATOM   5931  O21 POPEa 193      15.678  24.774  53.085  1.00  0.00           O
ATOM   5932  C21 POPEa 193      14.968  25.893  53.125  1.00  0.00           C
ATOM   5933  O22 POPEa 193      13.878  26.063  53.645  1.00  0.00           O
ATOM   5934  C22 POPEa 193      15.738  26.953  52.335  1.00  0.00           C
ATOM   5937  C3  POPEa 193      13.858  23.203  52.425  1.00  0.00           C
ATOM   5940  O31 POPEa 193      14.228  23.524  51.055  1.00  0.00           O
ATOM   5941  C31 POPEa 193      13.618  22.814  50.125  1.00  0.00           C
ATOM   5942  O32 POPEa 193      12.788  21.943  50.315  1.00  0.00           O
ATOM   5943  C32 POPEa 193      14.068  23.314  48.755  1.00  0.00           C
ATOM   5946  C23 POPEa 193      15.408  26.883  50.825  1.00  0.00           C
ATOM   5949  C24 POPEa 193      15.598  28.223  50.105  1.00  0.00           C
ATOM   5952  C25 POPEa 193      17.048  28.734  50.005  1.00  0.00           C
ATOM   5955  C26 POPEa 193      17.988  27.834  49.195  1.00  0.00           C
ATOM   5958  C27 POPEa 193      19.328  28.544  48.885  1.00  0.00           C
ATOM   5961  C28 POPEa 193      20.388  27.613  48.265  1.00  0.00           C
ATOM   5964  C29 POPEa 193      20.248  27.393  46.785  1.00  0.00           C
ATOM   5966 0C21 POPEa 193      21.219  27.513  45.865  1.00  0.00           C
ATOM   5968 1C21 POPEa 193      22.648  27.934  46.095  1.00  0.00           C
ATOM   5971 2C21 POPEa 193      23.178  28.693  44.865  1.00  0.00           C
ATOM   5974 3C21 POPEa 193      24.668  29.044  44.985  1.00  0.00           C
ATOM   5977 4C21 POPEa 193      25.168  29.904  43.805  1.00  0.00           C
ATOM   5980 5C21 POPEa 193      24.858  31.404  43.955  1.00  0.00           C
ATOM   5983 6C21 POPEa 193      25.139  32.193  42.675  1.00  0.00           C
ATOM   5986 7C21 POPEa 193      25.008  33.713  42.855  1.00  0.00           C
ATOM   5989 8C21 POPEa 193      25.148  34.504  41.555  1.00  0.00           C
ATOM   5993  C33 POPEa 193      14.058  22.213  47.675  1.00  0.00           C
ATOM   5996  C34 POPEa 193      14.068  22.834  46.265  1.00  0.00           C
ATOM   5999  C35 POPEa 193      14.228  21.803  45.145  1.00  0.00           C
ATOM   6002  C36 POPEa 193      15.628  21.164  45.115  1.00  0.00           C
ATOM   6005  C37 POPEa 193      16.058  20.734  43.715  1.00  0.00           C
ATOM   6008  C38 POPEa 193      17.578  20.584  43.575  1.00  0.00           C
ATOM   6011  C39 POPEa 193      18.018  20.384  42.115  1.00  0.00           C
ATOM   6014 0C31 POPEa 193      17.728  18.964  41.615  1.00  0.00           C
ATOM   6017 1C31 POPEa 193      18.278  18.704  40.205  1.00  0.00           C
ATOM   6020 2C31 POPEa 193      17.908  17.313  39.685  1.00  0.00           C
ATOM   6023 3C31 POPEa 193      16.468  17.223  39.175  1.00  0.00           C
ATOM   6026 4C31 POPEa 193      16.068  15.784  38.815  1.00  0.00           C
ATOM   6029 5C31 POPEa 193      14.668  15.693  38.195  1.00  0.00           C
ATOM   6032 6C31 POPEa 193      14.218  14.263  37.925  1.00  0.00           C
ATOM   6036  NH3 POPEb 194     120.028   1.364  61.105  1.00  0.00           N
ATOM   6040  C12 POPEb 194     120.548   1.224  59.685  1.00  0.00           C
ATOM   6043  C11 POPEb 194     120.128   2.384  58.775  1.00  0.00           C
ATOM   6046  P   POPEb 194     117.908   3.704  59.115  1.00  0.00           P
ATOM   6047  O13 POPEb 194     116.479   3.554  58.795  1.00  0.00           O
ATOM   6048  O14 POPEb 194     118.279   3.924  60.535  1.00  0.00           O
ATOM   6049  O11 POPEb 194     118.539   4.874  58.275  1.00  0.00           O
ATOM   6050  O12 POPEb 194     118.708   2.444  58.625  1.00  0.00           O
ATOM   6051  C1  POPEb 194     117.719   5.704  57.435  1.00  0.00           C
ATOM   6054  C2  POPEb 194     117.528   5.084  56.005  1.00  0.00           C
ATOM   6056  O21 POPEb 194     118.130   5.924  54.995  1.00  0.00           O
ATOM   6057  C21 POPEb 194     117.609   7.134  54.815  1.00  0.00           C
ATOM   6058  O22 POPEb 194     116.628   7.593  55.365  1.00  0.00           O
ATOM   6059  C22 POPEb 194     118.448   7.884  53.785  1.00  0.00           C
ATOM   6062  C3  POPEb 194     116.049   4.674  55.705  1.00  0.00           C
ATOM   6065  O31 POPEb 194     115.968   3.803  54.545  1.00  0.00           O
ATOM   6066  C31 POPEb 194     115.118   2.784  54.645  1.00  0.00           C
ATOM   6067  O32 POPEb 194     114.459   2.484  55.625  1.00  0.00           O
ATOM   6068  C32 POPEb 194     115.109   2.034  53.305  1.00  0.00           C
ATOM   6071  C23 POPEb 194     117.738   8.024  52.425  1.00  0.00           C
ATOM   6074  C24 POPEb 194     117.839   6.734  51.595  1.00  0.00           C
ATOM   6077  C25 POPEb 194     116.819   6.594  50.455  1.00  0.00           C
ATOM   6080  C26 POPEb 194     116.880   7.704  49.395  1.00  0.00           C
ATOM   6083  C27 POPEb 194     116.169   7.294  48.095  1.00  0.00           C
ATOM   6086  C28 POPEb 194     116.160   8.384  46.995  1.00  0.00           C
ATOM   6089  C29 POPEb 194     117.540   8.834  46.595  1.00  0.00           C
ATOM   6091 0C21 POPEb 194     118.209   8.524  45.475  1.00  0.00           C
ATOM   6093 1C21 POPEb 194     117.738   7.624  44.355  1.00  0.00           C
ATOM   6096 2C21 POPEb 194     118.839   6.674  43.835  1.00  0.00           C
ATOM   6099 3C21 POPEb 194     120.069   7.414  43.285  1.00  0.00           C
ATOM   6102 4C21 POPEb 194     121.030   6.504  42.505  1.00  0.00           C
ATOM   6105 5C21 POPEb 194     122.248   7.284  41.995  1.00  0.00           C
ATOM   6108 6C21 POPEb 194     123.139   6.414  41.105  1.00  0.00           C
ATOM   6111 7C21 POPEb 194     124.368   7.154  40.605  1.00  0.00           C
ATOM   6114 8C21 POPEb 194     125.180   6.344  39.605  1.00  0.00           C
ATOM   6118  C33 POPEb 194     113.769   1.334  52.985  1.00  0.00           C
ATOM   6121  C34 POPEb 194     113.568   1.134  51.465  1.00  0.00           C
ATOM   6124  C35 POPEb 194     112.178   0.604  51.105  1.00  0.00           C
ATOM   6127  C36 POPEb 194     111.968   0.524  49.595  1.00  0.00           C
ATOM   6130  C37 POPEb 194     110.499   0.484  49.135  1.00  0.00           C
ATOM   6133  C38 POPEb 194     110.408   0.804  47.635  1.00  0.00           C
ATOM   6136  C39 POPEb 194     109.240   0.154  46.875  1.00  0.00           C
ATOM   6139 0C31 POPEb 194     109.618  -0.056  45.405  1.00  0.00           C
ATOM   6142 1C31 POPEb 194     108.609  -0.866  44.595  1.00  0.00           C
ATOM   6145 2C31 POPEb 194     109.229  -1.373  43.285  1.00  0.00           C
ATOM   6148 3C31 POPEb 194     108.318  -2.303  42.485  1.00  0.00           C
ATOM   6151 4C31 POPEb 194     107.130  -1.573  41.835  1.00  0.00           C
ATOM   6154 5C31 POPEb 194     106.329  -2.483  40.895  1.00  0.00           C
ATOM   6157 6C31 POPEb 194     105.098  -1.793  40.295  1.00  0.00           C
ATOM   6161  NH3 POPEc 195     121.488  34.754  14.225  1.00  0.00           N
ATOM   6165  C12 POPEc 195     121.339  33.923  12.985  1.00  0.00           C
ATOM   6168  C11 POPEc 195     122.400  32.803  12.935  1.00  0.00           C
ATOM   6171  P   POPEc 195     121.570  31.244  14.885  1.00  0.00           P
ATOM   6172  O13 POPEc 195     120.449  32.103  15.365  1.00  0.00           O
ATOM   6173  O14 POPEc 195     121.228  30.113  13.985  1.00  0.00           O
ATOM   6174  O11 POPEc 195     122.369  30.623  16.085  1.00  0.00           O
ATOM   6175  O12 POPEc 195     122.628  32.193  14.205  1.00  0.00           O
ATOM   6176  C1  POPEc 195     122.260  31.044  17.445  1.00  0.00           C
ATOM   6179  C2  POPEc 195     122.758  29.924  18.415  1.00  0.00           C
ATOM   6181  O21 POPEc 195     122.990  30.484  19.725  1.00  0.00           O
ATOM   6182  C21 POPEc 195     124.179  30.574  20.285  1.00  0.00           C
ATOM   6183  O22 POPEc 195     125.258  30.303  19.795  1.00  0.00           O
ATOM   6184  C22 POPEc 195     124.029  31.193  21.665  1.00  0.00           C
ATOM   6187  C3  POPEc 195     123.899  29.014  17.805  1.00  0.00           C
ATOM   6190  O31 POPEc 195     124.288  27.954  18.705  1.00  0.00           O
ATOM   6191  C31 POPEc 195     125.149  27.094  18.155  1.00  0.00           C
ATOM   6192  O32 POPEc 195     125.449  27.074  16.975  1.00  0.00           O
ATOM   6193  C32 POPEc 195     125.858  26.283  19.245  1.00  0.00           C
ATOM   6196  C23 POPEc 195     125.308  31.213  22.535  1.00  0.00           C
ATOM   6199  C24 POPEc 195     125.109  32.153  23.735  1.00  0.00           C
ATOM   6202  C25 POPEc 195     126.189  32.094  24.815  1.00  0.00           C
ATOM   6205  C26 POPEc 195     125.880  33.064  25.975  1.00  0.00           C
ATOM   6208  C27 POPEc 195     127.000  33.123  27.025  1.00  0.00           C
ATOM   6211  C28 POPEc 195     126.959  34.353  27.945  1.00  0.00           C
ATOM   6214  C29 POPEc 195     125.868  34.364  28.985  1.00  0.00           C
ATOM   6216 0C21 POPEc 195     125.998  33.993  30.275  1.00  0.00           C
ATOM   6218 1C21 POPEc 195     127.239  33.403  30.905  1.00  0.00           C
ATOM   6221 2C21 POPEc 195     128.139  34.454  31.575  1.00  0.00           C
ATOM   6224 3C21 POPEc 195     129.359  33.834  32.285  1.00  0.00           C
ATOM   6227 4C21 POPEc 195     129.559  34.364  33.715  1.00  0.00           C
ATOM   6230 5C21 POPEc 195     130.905  33.993  34.345  1.00  0.00           C
ATOM   6233 6C21 POPEc 195     131.227  32.494  34.405  1.00  0.00           C
ATOM   6236 7C21 POPEc 195     130.208  31.634  35.175  1.00  0.00           C
ATOM   6239 8C21 POPEc 195     130.029  32.013  36.645  1.00  0.00           C
ATOM   6243  C33 POPEc 195     127.038  27.113  19.805  1.00  0.00           C
ATOM   6246  C34 POPEc 195     127.738  26.484  21.015  1.00  0.00           C
ATOM   6249  C35 POPEc 195     127.160  26.953  22.355  1.00  0.00           C
ATOM   6252  C36 POPEc 195     128.068  26.643  23.555  1.00  0.00           C
ATOM   6255  C37 POPEc 195     127.499  27.224  24.865  1.00  0.00           C
ATOM   6258  C38 POPEc 195     128.520  27.354  26.005  1.00  0.00           C
ATOM   6261  C39 POPEc 195     128.510  26.184  26.985  1.00  0.00           C
ATOM   6264 0C31 POPEc 195     129.240  26.534  28.295  1.00  0.00           C
ATOM   6267 1C31 POPEc 195     129.049  25.484  29.405  1.00  0.00           C
ATOM   6270 2C31 POPEc 195     127.659  25.563  30.055  1.00  0.00           C
ATOM   6273 3C31 POPEc 195     127.309  24.353  30.925  1.00  0.00           C
ATOM   6276 4C31 POPEc 195     127.208  23.063  30.095  1.00  0.00           C
ATOM   6279 5C31 POPEc 195     126.488  21.924  30.825  1.00  0.00           C
ATOM   6282 6C31 POPEc 195     126.740  20.563  30.185  1.00  0.00           C
ATOM   6286  NH3 POPEd 196     111.179 107.463  16.825  1.00  0.00           N
ATOM   6290  C12 POPEd 196     111.189 108.324  15.585  1.00  0.00           C
ATOM   6293  C11 POPEd 196     112.569 108.933  15.305  1.00  0.00           C
ATOM   6296  P   POPEd 196     112.478 111.524  15.735  1.00  0.00           P
ATOM   6297  O13 POPEd 196     111.020 111.693  15.745  1.00  0.00           O
ATOM   6298  O14 POPEd 196     113.168 111.863  14.465  1.00  0.00           O
ATOM   6299  O11 POPEd 196     113.130 112.393  16.855  1.00  0.00           O
ATOM   6300  O12 POPEd 196     112.829 110.024  16.195  1.00  0.00           O
ATOM   6301  C1  POPEd 196     112.779 112.323  18.225  1.00  0.00           C
ATOM   6304  C2  POPEd 196     113.719 111.333  18.965  1.00  0.00           C
ATOM   6306  O21 POPEd 196     112.898 110.384  19.655  1.00  0.00           O
ATOM   6307  C21 POPEd 196     113.008 109.104  19.355  1.00  0.00           C
ATOM   6308  O22 POPEd 196     112.049 108.354  19.245  1.00  0.00           O
ATOM   6309  C22 POPEd 196     114.459 108.634  19.205  1.00  0.00           C
ATOM   6312  C3  POPEd 196     114.590 112.123  19.975  1.00  0.00           C
ATOM   6315  O31 POPEd 196     115.610 111.363  20.675  1.00  0.00           O
ATOM   6316  C31 POPEd 196     115.668 111.583  21.995  1.00  0.00           C
ATOM   6317  O32 POPEd 196     114.848 112.174  22.665  1.00  0.00           O
ATOM   6318  C32 POPEd 196     117.008 111.024  22.505  1.00  0.00           C
ATOM   6321  C23 POPEd 196     114.688 107.164  19.605  1.00  0.00           C
ATOM   6324  C24 POPEd 196     116.020 106.604  19.075  1.00  0.00           C
ATOM   6327  C25 POPEd 196     117.299 107.214  19.695  1.00  0.00           C
ATOM   6330  C26 POPEd 196     117.579 106.774  21.135  1.00  0.00           C
ATOM   6333  C27 POPEd 196     118.699 105.723  21.255  1.00  0.00           C
ATOM   6336  C28 POPEd 196     119.099 105.443  22.715  1.00  0.00           C
ATOM   6339  C29 POPEd 196     120.219 104.444  22.825  1.00  0.00           C
ATOM   6341 0C21 POPEd 196     120.589 103.793  23.945  1.00  0.00           C
ATOM   6343 1C21 POPEd 196     120.019 103.984  25.335  1.00  0.00           C
ATOM   6346 2C21 POPEd 196     119.188 102.803  25.865  1.00  0.00           C
ATOM   6349 3C21 POPEd 196     118.759 103.013  27.325  1.00  0.00           C
ATOM   6352 4C21 POPEd 196     117.719 101.993  27.795  1.00  0.00           C
ATOM   6355 5C21 POPEd 196     117.248 102.283  29.235  1.00  0.00           C
ATOM   6358 6C21 POPEd 196     116.189 101.293  29.725  1.00  0.00           C
ATOM   6361 7C21 POPEd 196     115.589 101.713  31.075  1.00  0.00           C
ATOM   6364 8C21 POPEd 196     114.558 100.734  31.635  1.00  0.00           C
ATOM   6368  C33 POPEd 196     116.868 109.814  23.445  1.00  0.00           C
ATOM   6371  C34 POPEd 196     117.140 110.124  24.925  1.00  0.00           C
ATOM   6374  C35 POPEd 196     116.068 110.994  25.595  1.00  0.00           C
ATOM   6377  C36 POPEd 196     116.278 111.024  27.115  1.00  0.00           C
ATOM   6380  C37 POPEd 196     115.268 111.894  27.865  1.00  0.00           C
ATOM   6383  C38 POPEd 196     115.229 111.593  29.375  1.00  0.00           C
ATOM   6386  C39 POPEd 196     116.589 111.674  30.085  1.00  0.00           C
ATOM   6389 0C31 POPEd 196     116.469 111.374  31.585  1.00  0.00           C
ATOM   6392 1C31 POPEd 196     117.808 111.494  32.335  1.00  0.00           C
ATOM   6395 2C31 POPEd 196     117.649 111.123  33.825  1.00  0.00           C
ATOM   6398 3C31 POPEd 196     118.959 111.193  34.635  1.00  0.00           C
ATOM   6401 4C31 POPEd 196     120.009 110.164  34.175  1.00  0.00           C
ATOM   6404 5C31 POPEd 196     120.958 109.724  35.305  1.00  0.00           C
ATOM   6407 6C31 POPEd 196     121.839 108.524  34.955  1.00  0.00           C
ATOM   6411  NH3 POPEe 197     118.679  21.404  15.695  1.00  0.00           N
ATOM   6415  C12 POPEe 197     119.578  20.273  16.085  1.00  0.00           C
ATOM   6418  C11 POPEe 197     118.868  18.923  15.885  1.00  0.00           C
ATOM   6421  P   POPEe 197     120.788  17.154  15.715  1.00  0.00           P
ATOM   6422  O13 POPEe 197     121.098  17.984  14.535  1.00  0.00           O
ATOM   6423  O14 POPEe 197     120.438  15.744  15.505  1.00  0.00           O
ATOM   6424  O11 POPEe 197     121.979  17.174  16.765  1.00  0.00           O
ATOM   6425  O12 POPEe 197     119.590  17.844  16.485  1.00  0.00           O
ATOM   6426  C1  POPEe 197     122.108  18.244  17.705  1.00  0.00           C
ATOM   6429  C2  POPEe 197     121.138  18.053  18.915  1.00  0.00           C
ATOM   6431  O21 POPEe 197     121.670  18.694  20.085  1.00  0.00           O
ATOM   6432  C21 POPEe 197     121.710  20.013  20.035  1.00  0.00           C
ATOM   6433  O22 POPEe 197     121.219  20.714  19.175  1.00  0.00           O
ATOM   6434  C22 POPEe 197     122.410  20.524  21.285  1.00  0.00           C
ATOM   6437  C3  POPEe 197     120.938  16.533  19.205  1.00  0.00           C
ATOM   6440  O31 POPEe 197     120.678  16.203  20.575  1.00  0.00           O
ATOM   6441  C31 POPEe 197     119.450  16.453  20.985  1.00  0.00           C
ATOM   6442  O32 POPEe 197     118.549  16.914  20.295  1.00  0.00           O
ATOM   6443  C32 POPEe 197     119.360  16.174  22.485  1.00  0.00           C
ATOM   6446  C23 POPEe 197     123.110  21.873  21.035  1.00  0.00           C
ATOM   6449  C24 POPEe 197     124.029  22.283  22.185  1.00  0.00           C
ATOM   6452  C25 POPEe 197     123.368  22.204  23.565  1.00  0.00           C
ATOM   6455  C26 POPEe 197     124.109  23.033  24.615  1.00  0.00           C
ATOM   6458  C27 POPEe 197     123.769  22.603  26.045  1.00  0.00           C
ATOM   6461  C28 POPEe 197     124.179  23.633  27.105  1.00  0.00           C
ATOM   6464  C29 POPEe 197     123.229  24.803  27.105  1.00  0.00           C
ATOM   6466 0C21 POPEe 197     122.478  25.254  28.135  1.00  0.00           C
ATOM   6468 1C21 POPEe 197     122.458  24.694  29.535  1.00  0.00           C
ATOM   6471 2C21 POPEe 197     123.060  25.664  30.565  1.00  0.00           C
ATOM   6474 3C21 POPEe 197     123.410  24.914  31.855  1.00  0.00           C
ATOM   6477 4C21 POPEe 197     123.819  25.844  33.005  1.00  0.00           C
ATOM   6480 5C21 POPEe 197     124.158  25.024  34.255  1.00  0.00           C
ATOM   6483 6C21 POPEe 197     124.109  25.833  35.555  1.00  0.00           C
ATOM   6486 7C21 POPEe 197     124.249  24.954  36.795  1.00  0.00           C
ATOM   6489 8C21 POPEe 197     123.650  25.614  38.035  1.00  0.00           C
ATOM   6493  C33 POPEe 197     119.018  17.463  23.265  1.00  0.00           C
ATOM   6496  C34 POPEe 197     118.539  17.174  24.695  1.00  0.00           C
ATOM   6499  C35 POPEe 197     118.130  18.434  25.445  1.00  0.00           C
ATOM   6502  C36 POPEe 197     119.328  19.223  25.975  1.00  0.00           C
ATOM   6505  C37 POPEe 197     118.949  20.633  26.465  1.00  0.00           C
ATOM   6508  C38 POPEe 197     120.180  21.493  26.785  1.00  0.00           C
ATOM   6511  C39 POPEe 197     120.449  21.684  28.295  1.00  0.00           C
ATOM   6514 0C31 POPEe 197     120.858  20.404  29.035  1.00  0.00           C
ATOM   6517 1C31 POPEe 197     120.709  20.574  30.555  1.00  0.00           C
ATOM   6520 2C31 POPEe 197     121.020  19.303  31.355  1.00  0.00           C
ATOM   6523 3C31 POPEe 197     122.469  19.223  31.875  1.00  0.00           C
ATOM   6526 4C31 POPEe 197     122.768  20.284  32.935  1.00  0.00           C
ATOM   6529 5C31 POPEe 197     124.170  20.173  33.525  1.00  0.00           C
ATOM   6532 6C31 POPEe 197     124.500  21.383  34.395  1.00  0.00           C
ATOM   6536  NH3 POPEf 198      95.268  95.924  17.795  1.00  0.00           N
ATOM   6540  C12 POPEf 198      95.209  94.884  16.705  1.00  0.00           C
ATOM   6543  C11 POPEf 198      94.319  93.664  17.055  1.00  0.00           C
ATOM   6546  P   POPEf 198      92.419  94.244  18.785  1.00  0.00           P
ATOM   6547  O13 POPEf 198      92.839  95.603  19.175  1.00  0.00           O
ATOM   6548  O14 POPEf 198      90.979  93.943  18.835  1.00  0.00           O
ATOM   6549  O11 POPEf 198      93.258  93.223  19.655  1.00  0.00           O
ATOM   6550  O12 POPEf 198      92.949  94.003  17.315  1.00  0.00           O
ATOM   6551  C1  POPEf 198      93.078  93.134  21.075  1.00  0.00           C
ATOM   6554  C2  POPEf 198      94.319  93.623  21.905  1.00  0.00           C
ATOM   6556  O21 POPEf 198      93.799  94.254  23.085  1.00  0.00           O
ATOM   6557  C21 POPEf 198      94.618  94.493  24.095  1.00  0.00           C
ATOM   6558  O22 POPEf 198      95.770  94.134  24.215  1.00  0.00           O
ATOM   6559  C22 POPEf 198      93.889  95.424  25.065  1.00  0.00           C
ATOM   6562  C3  POPEf 198      95.238  94.584  21.095  1.00  0.00           C
ATOM   6565  O31 POPEf 198      96.329  95.113  21.875  1.00  0.00           O
ATOM   6566  C31 POPEf 198      97.078  95.964  21.185  1.00  0.00           C
ATOM   6567  O32 POPEf 198      96.909  96.193  20.005  1.00  0.00           O
ATOM   6568  C32 POPEf 198      98.089  96.623  22.115  1.00  0.00           C
ATOM   6571  C23 POPEf 198      94.179  95.104  26.545  1.00  0.00           C
ATOM   6574  C24 POPEf 198      95.398  95.844  27.115  1.00  0.00           C
ATOM   6577  C25 POPEf 198      95.758  95.293  28.505  1.00  0.00           C
ATOM   6580  C26 POPEf 198      96.810  96.134  29.235  1.00  0.00           C
ATOM   6583  C27 POPEf 198      97.439  95.343  30.395  1.00  0.00           C
ATOM   6586  C28 POPEf 198      98.410  96.193  31.225  1.00  0.00           C
ATOM   6589  C29 POPEf 198      99.229  95.354  32.175  1.00  0.00           C
ATOM   6591 0C21 POPEf 198     100.118  95.863  33.035  1.00  0.00           C
ATOM   6593 1C21 POPEf 198     100.389  97.333  33.155  1.00  0.00           C
ATOM   6596 2C21 POPEf 198     101.549  97.683  34.105  1.00  0.00           C
ATOM   6599 3C21 POPEf 198     101.579  99.184  34.465  1.00  0.00           C
ATOM   6602 4C21 POPEf 198     101.609 100.144  33.265  1.00  0.00           C
ATOM   6605 5C21 POPEf 198     101.469 101.593  33.725  1.00  0.00           C
ATOM   6608 6C21 POPEf 198     101.439 102.634  32.605  1.00  0.00           C
ATOM   6611 7C21 POPEf 198     102.808 102.924  31.985  1.00  0.00           C
ATOM   6614 8C21 POPEf 198     102.929 104.353  31.445  1.00  0.00           C
ATOM   6618  C33 POPEf 198      98.918  97.723  21.415  1.00  0.00           C
ATOM   6621  C34 POPEf 198     100.258  98.013  22.115  1.00  0.00           C
ATOM   6624  C35 POPEf 198     100.168  98.984  23.295  1.00  0.00           C
ATOM   6627  C36 POPEf 198      99.279  98.533  24.455  1.00  0.00           C
ATOM   6630  C37 POPEf 198      99.538  99.314  25.745  1.00  0.00           C
ATOM   6633  C38 POPEf 198      98.619  98.884  26.885  1.00  0.00           C
ATOM   6636  C39 POPEf 198      99.008  99.493  28.235  1.00  0.00           C
ATOM   6639 0C31 POPEf 198      98.689 100.994  28.315  1.00  0.00           C
ATOM   6642 1C31 POPEf 198      99.500 101.723  29.385  1.00  0.00           C
ATOM   6645 2C31 POPEf 198      99.158 103.214  29.445  1.00  0.00           C
ATOM   6648 3C31 POPEf 198      97.868 103.524  30.235  1.00  0.00           C
ATOM   6651 4C31 POPEf 198      98.048 103.363  31.745  1.00  0.00           C
ATOM   6654 5C31 POPEf 198      96.819 103.793  32.545  1.00  0.00           C
ATOM   6657 6C31 POPEf 198      97.020 103.704  34.055  1.00  0.00           C
ATOM   6661  NH3 POPEg 199      78.129  88.313  59.265  1.00  0.00           N
ATOM   6665  C12 POPEg 199      78.909  87.164  59.855  1.00  0.00           C
ATOM   6668  C11 POPEg 199      78.488  85.793  59.275  1.00  0.00           C
ATOM   6671  P   POPEg 199      76.859  84.803  61.085  1.00  0.00           P
ATOM   6672  O13 POPEg 199      76.639  83.484  61.715  1.00  0.00           O
ATOM   6673  O14 POPEg 199      76.719  86.024  61.905  1.00  0.00           O
ATOM   6674  O11 POPEg 199      75.918  84.844  59.835  1.00  0.00           O
ATOM   6675  O12 POPEg 199      78.258  84.864  60.335  1.00  0.00           O
ATOM   6676  C1  POPEg 199      74.688  85.544  59.695  1.00  0.00           C
ATOM   6679  C2  POPEg 199      74.589  86.003  58.235  1.00  0.00           C
ATOM   6681  O21 POPEg 199      73.318  86.593  57.915  1.00  0.00           O
ATOM   6682  C21 POPEg 199      72.280  85.803  57.645  1.00  0.00           C
ATOM   6683  O22 POPEg 199      72.218  84.604  57.795  1.00  0.00           O
ATOM   6684  C22 POPEg 199      71.179  86.684  57.055  1.00  0.00           C
ATOM   6687  C3  POPEg 199      75.029  84.864  57.265  1.00  0.00           C
ATOM   6690  O31 POPEg 199      74.788  85.223  55.885  1.00  0.00           O
ATOM   6691  C31 POPEg 199      75.719  86.044  55.425  1.00  0.00           C
ATOM   6692  O32 POPEg 199      76.719  86.394  56.025  1.00  0.00           O
ATOM   6693  C32 POPEg 199      75.389  86.543  54.025  1.00  0.00           C
ATOM   6696  C23 POPEg 199      70.019  85.914  56.385  1.00  0.00           C
ATOM   6699  C24 POPEg 199      69.229  86.853  55.445  1.00  0.00           C
ATOM   6702  C25 POPEg 199      68.049  86.184  54.715  1.00  0.00           C
ATOM   6705  C26 POPEg 199      68.519  85.134  53.715  1.00  0.00           C
ATOM   6708  C27 POPEg 199      67.448  84.643  52.735  1.00  0.00           C
ATOM   6711  C28 POPEg 199      68.019  83.564  51.805  1.00  0.00           C
ATOM   6714  C29 POPEg 199      67.039  82.924  50.855  1.00  0.00           C
ATOM   6716 0C21 POPEg 199      66.618  81.643  50.885  1.00  0.00           C
ATOM   6718 1C21 POPEg 199      66.999  80.574  51.895  1.00  0.00           C
ATOM   6721 2C21 POPEg 199      67.308  79.184  51.295  1.00  0.00           C
ATOM   6724 3C21 POPEg 199      66.159  78.613  50.455  1.00  0.00           C
ATOM   6727 4C21 POPEg 199      66.019  77.083  50.545  1.00  0.00           C
ATOM   6730 5C21 POPEg 199      65.469  76.623  51.905  1.00  0.00           C
ATOM   6733 6C21 POPEg 199      66.389  75.634  52.635  1.00  0.00           C
ATOM   6736 7C21 POPEg 199      66.378  74.204  52.085  1.00  0.00           C
ATOM   6739 8C21 POPEg 199      67.299  73.274  52.875  1.00  0.00           C
ATOM   6743  C33 POPEg 199      75.118  85.443  52.965  1.00  0.00           C
ATOM   6746  C34 POPEg 199      75.600  85.914  51.585  1.00  0.00           C
ATOM   6749  C35 POPEg 199      75.169  85.043  50.395  1.00  0.00           C
ATOM   6752  C36 POPEg 199      73.749  85.354  49.895  1.00  0.00           C
ATOM   6755  C37 POPEg 199      73.549  85.214  48.375  1.00  0.00           C
ATOM   6758  C38 POPEg 199      72.319  85.984  47.845  1.00  0.00           C
ATOM   6761  C39 POPEg 199      71.398  85.153  46.955  1.00  0.00           C
ATOM   6764 0C31 POPEg 199      70.449  84.274  47.775  1.00  0.00           C
ATOM   6767 1C31 POPEg 199      69.699  83.243  46.925  1.00  0.00           C
ATOM   6770 2C31 POPEg 199      68.819  82.323  47.785  1.00  0.00           C
ATOM   6773 3C31 POPEg 199      69.008  80.834  47.495  1.00  0.00           C
ATOM   6776 4C31 POPEg 199      70.379  80.293  47.915  1.00  0.00           C
ATOM   6779 5C31 POPEg 199      70.519  78.783  47.715  1.00  0.00           C
ATOM   6782 6C31 POPEg 199      71.868  78.244  48.185  1.00  0.00           C
ATOM   6786  NH3 POPEh 200      95.128  37.164  64.055  1.00  0.00           N
ATOM   6790  C12 POPEh 200      96.010  38.184  63.385  1.00  0.00           C
ATOM   6793  C11 POPEh 200      95.209  39.434  63.005  1.00  0.00           C
ATOM   6796  P   POPEh 200      96.508  40.704  61.105  1.00  0.00           P
ATOM   6797  O13 POPEh 200      95.569  41.594  60.405  1.00  0.00           O
ATOM   6798  O14 POPEh 200      97.960  41.064  61.085  1.00  0.00           O
ATOM   6799  O11 POPEh 200      96.368  39.254  60.495  1.00  0.00           O
ATOM   6800  O12 POPEh 200      96.079  40.474  62.595  1.00  0.00           O
ATOM   6801  C1  POPEh 200      97.020  38.954  59.265  1.00  0.00           C
ATOM   6804  C2  POPEh 200      96.049  38.393  58.185  1.00  0.00           C
ATOM   6806  O21 POPEh 200      96.788  37.693  57.185  1.00  0.00           O
ATOM   6807  C21 POPEh 200      97.628  38.384  56.425  1.00  0.00           C
ATOM   6808  O22 POPEh 200      97.949  39.544  56.565  1.00  0.00           O
ATOM   6809  C22 POPEh 200      98.110  37.463  55.305  1.00  0.00           C
ATOM   6812  C3  POPEh 200      95.069  39.443  57.555  1.00  0.00           C
ATOM   6815  O31 POPEh 200      94.380  38.834  56.445  1.00  0.00           O
ATOM   6816  C31 POPEh 200      94.549  39.303  55.205  1.00  0.00           C
ATOM   6817  O32 POPEh 200      94.739  38.604  54.225  1.00  0.00           O
ATOM   6818  C32 POPEh 200      94.368  40.824  55.115  1.00  0.00           C
ATOM   6821  C23 POPEh 200      98.918  38.244  54.255  1.00  0.00           C
ATOM   6824  C24 POPEh 200      99.310  37.383  53.055  1.00  0.00           C
ATOM   6827  C25 POPEh 200     100.069  38.234  52.035  1.00  0.00           C
ATOM   6830  C26 POPEh 200     100.339  37.543  50.685  1.00  0.00           C
ATOM   6833  C27 POPEh 200     100.779  38.574  49.635  1.00  0.00           C
ATOM   6836  C28 POPEh 200     101.278  37.984  48.315  1.00  0.00           C
ATOM   6839  C29 POPEh 200     100.219  37.213  47.555  1.00  0.00           C
ATOM   6841 0C21 POPEh 200     100.479  36.263  46.645  1.00  0.00           C
ATOM   6843 1C21 POPEh 200     101.850  35.833  46.185  1.00  0.00           C
ATOM   6846 2C21 POPEh 200     101.950  35.664  44.655  1.00  0.00           C
ATOM   6849 3C21 POPEh 200     103.390  35.354  44.205  1.00  0.00           C
ATOM   6852 4C21 POPEh 200     103.489  34.693  42.815  1.00  0.00           C
ATOM   6855 5C21 POPEh 200     102.699  35.414  41.705  1.00  0.00           C
ATOM   6858 6C21 POPEh 200     102.949  34.794  40.325  1.00  0.00           C
ATOM   6861 7C21 POPEh 200     101.959  35.294  39.265  1.00  0.00           C
ATOM   6864 8C21 POPEh 200     102.239  34.754  37.855  1.00  0.00           C
ATOM   6868  C33 POPEh 200      95.668  41.584  54.755  1.00  0.00           C
ATOM   6871  C34 POPEh 200      95.398  43.074  54.505  1.00  0.00           C
ATOM   6874  C35 POPEh 200      96.648  43.894  54.155  1.00  0.00           C
ATOM   6877  C36 POPEh 200      97.749  43.894  55.245  1.00  0.00           C
ATOM   6880  C37 POPEh 200      98.918  44.783  54.815  1.00  0.00           C
ATOM   6883  C38 POPEh 200     100.019  45.014  55.865  1.00  0.00           C
ATOM   6886  C39 POPEh 200     101.278  44.143  55.685  1.00  0.00           C
ATOM   6889 0C31 POPEh 200     102.049  44.414  54.375  1.00  0.00           C
ATOM   6892 1C31 POPEh 200     103.458  43.824  54.355  1.00  0.00           C
ATOM   6895 2C31 POPEh 200     104.099  43.884  52.955  1.00  0.00           C
ATOM   6898 3C31 POPEh 200     104.558  45.264  52.465  1.00  0.00           C
ATOM   6901 4C31 POPEh 200     105.268  45.134  51.095  1.00  0.00           C
ATOM   6904 5C31 POPEh 200     105.958  46.414  50.635  1.00  0.00           C
ATOM   6907 6C31 POPEh 200     106.449  46.353  49.185  1.00  0.00           C
ATOM   6911  NH3 POPEi 201      99.089  65.903  20.005  1.00  0.00           N
ATOM   6915  C12 POPEi 201      98.200  67.024  20.455  1.00  0.00           C
ATOM   6918  C11 POPEi 201      98.019  68.034  19.315  1.00  0.00           C
ATOM   6921  P   POPEi 201      96.238  69.824  20.095  1.00  0.00           P
ATOM   6922  O13 POPEi 201      96.909  71.024  19.565  1.00  0.00           O
ATOM   6923  O14 POPEi 201      94.760  69.774  20.065  1.00  0.00           O
ATOM   6924  O11 POPEi 201      96.729  69.484  21.565  1.00  0.00           O
ATOM   6925  O12 POPEi 201      96.710  68.574  19.265  1.00  0.00           O
ATOM   6926  C1  POPEi 201      97.820  70.193  22.165  1.00  0.00           C
ATOM   6929  C2  POPEi 201      97.729  70.094  23.715  1.00  0.00           C
ATOM   6931  O21 POPEi 201      98.299  71.234  24.385  1.00  0.00           O
ATOM   6932  C21 POPEi 201      99.599  71.403  24.285  1.00  0.00           C
ATOM   6933  O22 POPEi 201     100.329  70.903  23.445  1.00  0.00           O
ATOM   6934  C22 POPEi 201     100.040  72.293  25.435  1.00  0.00           C
ATOM   6937  C3  POPEi 201      98.250  68.754  24.325  1.00  0.00           C
ATOM   6940  O31 POPEi 201      98.078  68.754  25.765  1.00  0.00           O
ATOM   6941  C31 POPEi 201      99.049  68.174  26.485  1.00  0.00           C
ATOM   6942  O32 POPEi 201      99.999  67.574  26.035  1.00  0.00           O
ATOM   6943  C32 POPEi 201      98.769  68.364  27.975  1.00  0.00           C
ATOM   6946  C23 POPEi 201     101.558  72.484  25.575  1.00  0.00           C
ATOM   6949  C24 POPEi 201     101.979  73.353  26.775  1.00  0.00           C
ATOM   6952  C25 POPEi 201     101.409  72.873  28.115  1.00  0.00           C
ATOM   6955  C26 POPEi 201     101.959  73.634  29.335  1.00  0.00           C
ATOM   6958  C27 POPEi 201     101.208  73.244  30.625  1.00  0.00           C
ATOM   6961  C28 POPEi 201     101.810  73.854  31.915  1.00  0.00           C
ATOM   6964  C29 POPEi 201     101.658  75.363  31.965  1.00  0.00           C
ATOM   6966 0C21 POPEi 201     101.378  76.184  32.995  1.00  0.00           C
ATOM   6968 1C21 POPEi 201     101.119  75.934  34.465  1.00  0.00           C
ATOM   6971 2C21 POPEi 201     101.068  74.503  35.025  1.00  0.00           C
ATOM   6974 3C21 POPEi 201     100.678  74.474  36.505  1.00  0.00           C
ATOM   6977 4C21 POPEi 201     100.779  73.094  37.145  1.00  0.00           C
ATOM   6980 5C21 POPEi 201     102.169  72.814  37.745  1.00  0.00           C
ATOM   6983 6C21 POPEi 201     102.979  71.744  37.005  1.00  0.00           C
ATOM   6986 7C21 POPEi 201     104.368  71.604  37.605  1.00  0.00           C
ATOM   6989 8C21 POPEi 201     105.238  70.503  36.995  1.00  0.00           C
ATOM   6993  C33 POPEi 201      99.978  68.994  28.705  1.00  0.00           C
ATOM   6996  C34 POPEi 201      99.809  69.134  30.235  1.00  0.00           C
ATOM   6999  C35 POPEi 201      98.660  70.053  30.655  1.00  0.00           C
ATOM   7002  C36 POPEi 201      98.679  70.404  32.155  1.00  0.00           C
ATOM   7005  C37 POPEi 201      97.379  71.064  32.635  1.00  0.00           C
ATOM   7008  C38 POPEi 201      97.449  71.573  34.085  1.00  0.00           C
ATOM   7011  C39 POPEi 201      96.938  70.564  35.125  1.00  0.00           C
ATOM   7014 0C31 POPEi 201      97.078  71.083  36.565  1.00  0.00           C
ATOM   7017 1C31 POPEi 201      96.290  70.244  37.595  1.00  0.00           C
ATOM   7020 2C31 POPEi 201      96.558  70.653  39.055  1.00  0.00           C
ATOM   7023 3C31 POPEi 201      96.129  72.074  39.445  1.00  0.00           C
ATOM   7026 4C31 POPEi 201      94.608  72.234  39.635  1.00  0.00           C
ATOM   7029 5C31 POPEi 201      94.188  73.684  39.895  1.00  0.00           C
ATOM   7032 6C31 POPEi 201      92.699  73.833  40.225  1.00  0.00           C
ATOM   7036  NH3 POPEj 202      72.569  22.633  18.635  1.00  0.00           N
ATOM   7040  C12 POPEj 202      71.328  23.063  17.895  1.00  0.00           C
ATOM   7043  C11 POPEj 202      70.320  21.904  17.715  1.00  0.00           C
ATOM   7046  P   POPEj 202      67.648  22.024  17.985  1.00  0.00           P
ATOM   7047  O13 POPEj 202      66.739  23.174  17.795  1.00  0.00           O
ATOM   7048  O14 POPEj 202      67.168  20.734  17.435  1.00  0.00           O
ATOM   7049  O11 POPEj 202      67.849  21.824  19.545  1.00  0.00           O
ATOM   7050  O12 POPEj 202      69.049  22.404  17.325  1.00  0.00           O
ATOM   7051  C1  POPEj 202      68.029  20.494  20.075  1.00  0.00           C
ATOM   7054  C2  POPEj 202      67.928  20.494  21.625  1.00  0.00           C
ATOM   7056  O21 POPEj 202      68.178  19.194  22.185  1.00  0.00           O
ATOM   7057  C21 POPEj 202      67.269  18.254  21.985  1.00  0.00           C
ATOM   7058  O22 POPEj 202      66.428  18.223  21.095  1.00  0.00           O
ATOM   7059  C22 POPEj 202      67.409  17.214  23.105  1.00  0.00           C
ATOM   7062  C3  POPEj 202      66.608  21.114  22.165  1.00  0.00           C
ATOM   7065  O31 POPEj 202      66.468  20.924  23.585  1.00  0.00           O
ATOM   7066  C31 POPEj 202      67.039  21.844  24.345  1.00  0.00           C
ATOM   7067  O32 POPEj 202      67.709  22.784  23.955  1.00  0.00           O
ATOM   7068  C32 POPEj 202      66.629  21.584  25.805  1.00  0.00           C
ATOM   7071  C23 POPEj 202      67.109  17.804  24.505  1.00  0.00           C
ATOM   7074  C24 POPEj 202      67.849  17.104  25.665  1.00  0.00           C
ATOM   7077  C25 POPEj 202      67.809  15.574  25.605  1.00  0.00           C
ATOM   7080  C26 POPEj 202      68.549  14.953  26.785  1.00  0.00           C
ATOM   7083  C27 POPEj 202      68.628  13.424  26.675  1.00  0.00           C
ATOM   7086  C28 POPEj 202      69.589  12.764  27.675  1.00  0.00           C
ATOM   7089  C29 POPEj 202      69.169  12.984  29.105  1.00  0.00           C
ATOM   7091 0C21 POPEj 202      69.399  12.154  30.145  1.00  0.00           C
ATOM   7093 1C21 POPEj 202      70.128  10.834  30.105  1.00  0.00           C
ATOM   7096 2C21 POPEj 202      69.379   9.744  30.885  1.00  0.00           C
ATOM   7099 3C21 POPEj 202      68.100   9.254  30.185  1.00  0.00           C
ATOM   7102 4C21 POPEj 202      67.429   8.124  30.955  1.00  0.00           C
ATOM   7105 5C21 POPEj 202      66.269   7.464  30.185  1.00  0.00           C
ATOM   7108 6C21 POPEj 202      65.659   6.284  30.945  1.00  0.00           C
ATOM   7111 7C21 POPEj 202      64.718   5.444  30.075  1.00  0.00           C
ATOM   7114 8C21 POPEj 202      64.079   4.274  30.825  1.00  0.00           C
ATOM   7118  C33 POPEj 202      67.768  20.994  26.675  1.00  0.00           C
ATOM   7121  C34 POPEj 202      67.229  20.473  28.015  1.00  0.00           C
ATOM   7124  C35 POPEj 202      68.269  19.643  28.785  1.00  0.00           C
ATOM   7127  C36 POPEj 202      67.689  19.004  30.055  1.00  0.00           C
ATOM   7130  C37 POPEj 202      68.659  18.004  30.685  1.00  0.00           C
ATOM   7133  C38 POPEj 202      68.038  17.223  31.845  1.00  0.00           C
ATOM   7136  C39 POPEj 202      68.968  16.123  32.365  1.00  0.00           C
ATOM   7139 0C31 POPEj 202      68.318  15.313  33.485  1.00  0.00           C
ATOM   7142 1C31 POPEj 202      69.210  14.183  34.005  1.00  0.00           C
ATOM   7145 2C31 POPEj 202      68.628  13.464  35.235  1.00  0.00           C
ATOM   7148 3C31 POPEj 202      67.258  12.824  34.965  1.00  0.00           C
ATOM   7151 4C31 POPEj 202      66.758  12.004  36.165  1.00  0.00           C
ATOM   7154 5C31 POPEj 202      65.389  11.353  35.895  1.00  0.00           C
ATOM   7157 6C31 POPEj 202      64.919  10.474  37.045  1.00  0.00           C
ATOM   7161  NH3 POPEk 203      29.608   9.414  58.435  1.00  0.00           N
ATOM   7165  C12 POPEk 203      30.358   8.804  59.595  1.00  0.00           C
ATOM   7168  C11 POPEk 203      29.918   7.353  59.875  1.00  0.00           C
ATOM   7171  P   POPEk 203      29.588   5.034  58.755  1.00  0.00           P
ATOM   7172  O13 POPEk 203      30.258   4.134  59.705  1.00  0.00           O
ATOM   7173  O14 POPEk 203      28.148   5.234  59.075  1.00  0.00           O
ATOM   7174  O11 POPEk 203      29.818   4.514  57.255  1.00  0.00           O
ATOM   7175  O12 POPEk 203      30.228   6.474  58.785  1.00  0.00           O
ATOM   7176  C1  POPEk 203      31.159   4.564  56.695  1.00  0.00           C
ATOM   7179  C2  POPEk 203      31.418   3.534  55.535  1.00  0.00           C
ATOM   7181  O21 POPEk 203      32.779   3.664  55.065  1.00  0.00           O
ATOM   7182  C21 POPEk 203      33.318   2.604  54.465  1.00  0.00           C
ATOM   7183  O22 POPEk 203      32.818   1.494  54.395  1.00  0.00           O
ATOM   7184  C22 POPEk 203      34.709   2.934  53.895  1.00  0.00           C
ATOM   7187  C3  POPEk 203      30.428   3.764  54.345  1.00  0.00           C
ATOM   7190  O31 POPEk 203      30.608   2.784  53.315  1.00  0.00           O
ATOM   7191  C31 POPEk 203      30.218   3.094  52.085  1.00  0.00           C
ATOM   7192  O32 POPEk 203      29.438   3.994  51.795  1.00  0.00           O
ATOM   7193  C32 POPEk 203      30.989   2.174  51.105  1.00  0.00           C
ATOM   7196  C23 POPEk 203      34.758   4.164  52.945  1.00  0.00           C
ATOM   7199  C24 POPEk 203      36.178   4.734  52.785  1.00  0.00           C
ATOM   7202  C25 POPEk 203      36.248   5.973  51.885  1.00  0.00           C
ATOM   7205  C26 POPEk 203      36.368   5.664  50.375  1.00  0.00           C
ATOM   7208  C27 POPEk 203      36.849   6.884  49.575  1.00  0.00           C
ATOM   7211  C28 POPEk 203      37.238   6.554  48.115  1.00  0.00           C
ATOM   7214  C29 POPEk 203      36.058   6.344  47.195  1.00  0.00           C
ATOM   7216 0C21 POPEk 203      36.148   6.204  45.865  1.00  0.00           C
ATOM   7218 1C21 POPEk 203      37.418   6.184  45.045  1.00  0.00           C
ATOM   7221 2C21 POPEk 203      37.818   4.774  44.575  1.00  0.00           C
ATOM   7224 3C21 POPEk 203      36.988   4.244  43.395  1.00  0.00           C
ATOM   7227 4C21 POPEk 203      37.319   2.774  43.045  1.00  0.00           C
ATOM   7230 5C21 POPEk 203      36.689   1.784  44.025  1.00  0.00           C
ATOM   7233 6C21 POPEk 203      37.049   0.314  43.735  1.00  0.00           C
ATOM   7236 7C21 POPEk 203      36.729  -0.596  44.925  1.00  0.00           C
ATOM   7239 8C21 POPEk 203      37.999  -1.143  45.595  1.00  0.00           C
ATOM   7243  C33 POPEk 203      31.908   2.914  50.105  1.00  0.00           C
ATOM   7246  C34 POPEk 203      33.018   2.024  49.515  1.00  0.00           C
ATOM   7249  C35 POPEk 203      33.799   2.674  48.355  1.00  0.00           C
ATOM   7252  C36 POPEk 203      32.909   2.964  47.135  1.00  0.00           C
ATOM   7255  C37 POPEk 203      33.729   3.304  45.875  1.00  0.00           C
ATOM   7258  C38 POPEk 203      32.928   4.084  44.815  1.00  0.00           C
ATOM   7261  C39 POPEk 203      31.948   3.224  44.005  1.00  0.00           C
ATOM   7264 0C31 POPEk 203      31.238   4.034  42.915  1.00  0.00           C
ATOM   7267 1C31 POPEk 203      30.448   3.194  41.905  1.00  0.00           C
ATOM   7270 2C31 POPEk 203      29.918   4.063  40.755  1.00  0.00           C
ATOM   7273 3C31 POPEk 203      29.219   3.274  39.635  1.00  0.00           C
ATOM   7276 4C31 POPEk 203      28.868   4.174  38.445  1.00  0.00           C
ATOM   7279 5C31 POPEk 203      28.278   3.404  37.255  1.00  0.00           C
ATOM   7282 6C31 POPEk 203      28.028   4.274  36.015  1.00  0.00           C
ATOM   7286  NH3 POPEl 204      75.809  66.564  21.735  1.00  0.00           N
ATOM   7290  C12 POPEl 204      76.629  66.094  20.565  1.00  0.00           C
ATOM   7293  C11 POPEl 204      78.109  66.454  20.745  1.00  0.00           C
ATOM   7296  P   POPEl 204      78.449  69.034  20.275  1.00  0.00           P
ATOM   7297  O13 POPEl 204      77.139  69.314  19.655  1.00  0.00           O
ATOM   7298  O14 POPEl 204      79.599  68.793  19.385  1.00  0.00           O
ATOM   7299  O11 POPEl 204      78.819  70.164  21.305  1.00  0.00           O
ATOM   7300  O12 POPEl 204      78.280  67.784  21.215  1.00  0.00           O
ATOM   7301  C1  POPEl 204      79.018  69.914  22.695  1.00  0.00           C
ATOM   7304  C2  POPEl 204      77.758  70.344  23.485  1.00  0.00           C
ATOM   7306  O21 POPEl 204      77.799  69.833  24.805  1.00  0.00           O
ATOM   7307  C21 POPEl 204      77.578  68.564  25.045  1.00  0.00           C
ATOM   7308  O22 POPEl 204      77.448  67.664  24.245  1.00  0.00           O
ATOM   7309  C22 POPEl 204      77.569  68.464  26.575  1.00  0.00           C
ATOM   7312  C3  POPEl 204      76.409  70.053  22.755  1.00  0.00           C
ATOM   7315  O31 POPEl 204      75.268  70.424  23.565  1.00  0.00           O
ATOM   7316  C31 POPEl 204      74.449  69.434  23.905  1.00  0.00           C
ATOM   7317  O32 POPEl 204      74.589  68.263  23.575  1.00  0.00           O
ATOM   7318  C32 POPEl 204      73.350  69.923  24.825  1.00  0.00           C
ATOM   7321  C23 POPEl 204      77.599  67.033  27.145  1.00  0.00           C
ATOM   7324  C24 POPEl 204      77.820  67.123  28.665  1.00  0.00           C
ATOM   7327  C25 POPEl 204      78.219  65.794  29.305  1.00  0.00           C
ATOM   7330  C26 POPEl 204      78.788  66.004  30.705  1.00  0.00           C
ATOM   7333  C27 POPEl 204      78.628  64.803  31.635  1.00  0.00           C
ATOM   7336  C28 POPEl 204      79.079  65.183  33.055  1.00  0.00           C
ATOM   7339  C29 POPEl 204      78.598  64.223  34.105  1.00  0.00           C
ATOM   7341 0C21 POPEl 204      79.368  63.583  35.005  1.00  0.00           C
ATOM   7343 1C21 POPEl 204      80.868  63.644  35.095  1.00  0.00           C
ATOM   7346 2C21 POPEl 204      81.449  62.384  35.765  1.00  0.00           C
ATOM   7349 3C21 POPEl 204      80.979  62.184  37.215  1.00  0.00           C
ATOM   7352 4C21 POPEl 204      81.839  61.204  38.025  1.00  0.00           C
ATOM   7355 5C21 POPEl 204      81.810  59.763  37.515  1.00  0.00           C
ATOM   7358 6C21 POPEl 204      82.829  58.894  38.265  1.00  0.00           C
ATOM   7361 7C21 POPEl 204      82.779  57.414  37.865  1.00  0.00           C
ATOM   7364 8C21 POPEl 204      83.930  56.604  38.465  1.00  0.00           C
ATOM   7368  C33 POPEl 204      73.889  70.384  26.195  1.00  0.00           C
ATOM   7371  C34 POPEl 204      72.758  70.684  27.185  1.00  0.00           C
ATOM   7374  C35 POPEl 204      73.208  70.613  28.645  1.00  0.00           C
ATOM   7377  C36 POPEl 204      72.059  70.884  29.615  1.00  0.00           C
ATOM   7380  C37 POPEl 204      72.419  70.594  31.085  1.00  0.00           C
ATOM   7383  C38 POPEl 204      71.269  70.994  32.025  1.00  0.00           C
ATOM   7386  C39 POPEl 204      71.439  70.464  33.445  1.00  0.00           C
ATOM   7389 0C31 POPEl 204      70.938  69.014  33.565  1.00  0.00           C
ATOM   7392 1C31 POPEl 204      71.579  68.244  34.715  1.00  0.00           C
ATOM   7395 2C31 POPEl 204      71.049  66.803  34.785  1.00  0.00           C
ATOM   7398 3C31 POPEl 204      72.089  65.783  35.255  1.00  0.00           C
ATOM   7401 4C31 POPEl 204      73.100  65.433  34.155  1.00  0.00           C
ATOM   7404 5C31 POPEl 204      73.998  64.244  34.505  1.00  0.00           C
ATOM   7407 6C31 POPEl 204      74.819  63.754  33.315  1.00  0.00           C
ATOM   7411  NH3 POPEm 205      27.318  33.064  59.355  1.00  0.00           N
ATOM   7415  C12 POPEm 205      27.128  31.754  60.075  1.00  0.00           C
ATOM   7418  C11 POPEm 205      25.639  31.513  60.315  1.00  0.00           C
ATOM   7421  P   POPEm 205      23.988  33.493  60.745  1.00  0.00           P
ATOM   7422  O13 POPEm 205      23.048  32.794  59.845  1.00  0.00           O
ATOM   7423  O14 POPEm 205      23.378  34.234  61.865  1.00  0.00           O
ATOM   7424  O11 POPEm 205      24.939  34.484  59.945  1.00  0.00           O
ATOM   7425  O12 POPEm 205      25.108  32.484  61.215  1.00  0.00           O
ATOM   7426  C1  POPEm 205      24.438  35.654  59.305  1.00  0.00           C
ATOM   7429  C2  POPEm 205      24.298  35.403  57.785  1.00  0.00           C
ATOM   7431  O21 POPEm 205      25.178  36.244  57.035  1.00  0.00           O
ATOM   7432  C21 POPEm 205      26.398  35.794  56.835  1.00  0.00           C
ATOM   7433  O22 POPEm 205      26.858  34.754  57.275  1.00  0.00           O
ATOM   7434  C22 POPEm 205      27.148  36.814  55.965  1.00  0.00           C
ATOM   7437  C3  POPEm 205      22.868  35.623  57.245  1.00  0.00           C
ATOM   7440  O31 POPEm 205      22.848  35.074  55.925  1.00  0.00           O
ATOM   7441  C31 POPEm 205      22.899  35.903  54.905  1.00  0.00           C
ATOM   7442  O32 POPEm 205      22.518  37.064  54.885  1.00  0.00           O
ATOM   7443  C32 POPEm 205      23.568  35.164  53.745  1.00  0.00           C
ATOM   7446  C23 POPEm 205      28.208  36.254  54.995  1.00  0.00           C
ATOM   7449  C24 POPEm 205      28.819  37.393  54.165  1.00  0.00           C
ATOM   7452  C25 POPEm 205      29.888  36.934  53.165  1.00  0.00           C
ATOM   7455  C26 POPEm 205      30.499  38.084  52.355  1.00  0.00           C
ATOM   7458  C27 POPEm 205      31.508  37.584  51.305  1.00  0.00           C
ATOM   7461  C28 POPEm 205      32.128  38.713  50.465  1.00  0.00           C
ATOM   7464  C29 POPEm 205      33.139  39.553  51.215  1.00  0.00           C
ATOM   7466 0C21 POPEm 205      33.618  40.744  50.805  1.00  0.00           C
ATOM   7468 1C21 POPEm 205      33.218  41.474  49.545  1.00  0.00           C
ATOM   7471 2C21 POPEm 205      34.349  41.754  48.525  1.00  0.00           C
ATOM   7474 3C21 POPEm 205      33.908  42.844  47.525  1.00  0.00           C
ATOM   7477 4C21 POPEm 205      34.939  43.174  46.425  1.00  0.00           C
ATOM   7480 5C21 POPEm 205      34.839  42.274  45.185  1.00  0.00           C
ATOM   7483 6C21 POPEm 205      33.678  42.623  44.235  1.00  0.00           C
ATOM   7486 7C21 POPEm 205      33.608  41.684  43.035  1.00  0.00           C
ATOM   7489 8C21 POPEm 205      32.528  42.074  42.015  1.00  0.00           C
ATOM   7493  C33 POPEm 205      23.128  35.713  52.365  1.00  0.00           C
ATOM   7496  C34 POPEm 205      21.668  35.373  52.045  1.00  0.00           C
ATOM   7499  C35 POPEm 205      21.278  35.594  50.575  1.00  0.00           C
ATOM   7502  C36 POPEm 205      21.958  34.623  49.595  1.00  0.00           C
ATOM   7505  C37 POPEm 205      21.638  34.954  48.135  1.00  0.00           C
ATOM   7508  C38 POPEm 205      22.538  34.184  47.145  1.00  0.00           C
ATOM   7511  C39 POPEm 205      22.148  32.704  46.975  1.00  0.00           C
ATOM   7514 0C31 POPEm 205      21.238  32.443  45.765  1.00  0.00           C
ATOM   7517 1C31 POPEm 205      19.818  31.994  46.125  1.00  0.00           C
ATOM   7520 2C31 POPEm 205      18.978  31.764  44.845  1.00  0.00           C
ATOM   7523 3C31 POPEm 205      17.518  31.363  45.085  1.00  0.00           C
ATOM   7526 4C31 POPEm 205      17.328  29.954  45.635  1.00  0.00           C
ATOM   7529 5C31 POPEm 205      15.908  29.424  45.415  1.00  0.00           C
ATOM   7532 6C31 POPEm 205      15.678  28.004  45.945  1.00  0.00           C
ATOM   7536  NH3 POPEn 206      76.269  29.334  19.995  1.00  0.00           N
ATOM   7540  C12 POPEn 206      75.339  30.514  20.115  1.00  0.00           C
ATOM   7543  C11 POPEn 206      75.809  31.723  19.285  1.00  0.00           C
ATOM   7546  P   POPEn 206      74.898  34.174  18.945  1.00  0.00           P
ATOM   7547  O13 POPEn 206      73.558  34.724  19.195  1.00  0.00           O
ATOM   7548  O14 POPEn 206      75.568  34.454  17.665  1.00  0.00           O
ATOM   7549  O11 POPEn 206      75.889  34.544  20.125  1.00  0.00           O
ATOM   7550  O12 POPEn 206      74.718  32.623  19.135  1.00  0.00           O
ATOM   7551  C1  POPEn 206      75.668  35.434  21.205  1.00  0.00           C
ATOM   7554  C2  POPEn 206      74.868  34.763  22.345  1.00  0.00           C
ATOM   7556  O21 POPEn 206      74.919  35.524  23.555  1.00  0.00           O
ATOM   7557  C21 POPEn 206      75.999  35.504  24.325  1.00  0.00           C
ATOM   7558  O22 POPEn 206      77.078  35.033  24.035  1.00  0.00           O
ATOM   7559  C22 POPEn 206      75.668  36.283  25.605  1.00  0.00           C
ATOM   7562  C3  POPEn 206      75.288  33.274  22.515  1.00  0.00           C
ATOM   7565  O31 POPEn 206      74.929  32.643  23.755  1.00  0.00           O
ATOM   7566  C31 POPEn 206      73.648  32.403  23.925  1.00  0.00           C
ATOM   7567  O32 POPEn 206      72.739  32.914  23.285  1.00  0.00           O
ATOM   7568  C32 POPEn 206      73.458  31.353  25.005  1.00  0.00           C
ATOM   7571  C23 POPEn 206      75.719  35.384  26.845  1.00  0.00           C
ATOM   7574  C24 POPEn 206      75.398  36.153  28.135  1.00  0.00           C
ATOM   7577  C25 POPEn 206      75.309  35.214  29.345  1.00  0.00           C
ATOM   7580  C26 POPEn 206      76.648  34.844  29.985  1.00  0.00           C
ATOM   7583  C27 POPEn 206      76.459  33.984  31.255  1.00  0.00           C
ATOM   7586  C28 POPEn 206      77.799  33.524  31.855  1.00  0.00           C
ATOM   7589  C29 POPEn 206      77.618  32.664  33.085  1.00  0.00           C
ATOM   7591 0C21 POPEn 206      78.238  32.784  34.275  1.00  0.00           C
ATOM   7593 1C21 POPEn 206      79.258  33.824  34.665  1.00  0.00           C
ATOM   7596 2C21 POPEn 206      79.039  34.353  36.105  1.00  0.00           C
ATOM   7599 3C21 POPEn 206      79.428  33.353  37.205  1.00  0.00           C
ATOM   7602 4C21 POPEn 206      79.239  33.954  38.615  1.00  0.00           C
ATOM   7605 5C21 POPEn 206      79.739  33.064  39.755  1.00  0.00           C
ATOM   7608 6C21 POPEn 206      78.918  31.783  39.945  1.00  0.00           C
ATOM   7611 7C21 POPEn 206      79.428  30.923  41.105  1.00  0.00           C
ATOM   7614 8C21 POPEn 206      78.659  29.604  41.275  1.00  0.00           C
ATOM   7618  C33 POPEn 206      74.339  31.634  26.235  1.00  0.00           C
ATOM   7621  C34 POPEn 206      74.248  30.494  27.245  1.00  0.00           C
ATOM   7624  C35 POPEn 206      74.600  30.934  28.665  1.00  0.00           C
ATOM   7627  C36 POPEn 206      74.479  29.774  29.635  1.00  0.00           C
ATOM   7630  C37 POPEn 206      74.288  30.224  31.085  1.00  0.00           C
ATOM   7633  C38 POPEn 206      73.989  29.023  31.995  1.00  0.00           C
ATOM   7636  C39 POPEn 206      73.499  29.394  33.395  1.00  0.00           C
ATOM   7639 0C31 POPEn 206      74.519  30.194  34.205  1.00  0.00           C
ATOM   7642 1C31 POPEn 206      74.178  30.194  35.705  1.00  0.00           C
ATOM   7645 2C31 POPEn 206      75.248  30.864  36.575  1.00  0.00           C
ATOM   7648 3C31 POPEn 206      75.239  32.403  36.565  1.00  0.00           C
ATOM   7651 4C31 POPEn 206      73.909  33.004  37.045  1.00  0.00           C
ATOM   7654 5C31 POPEn 206      74.029  34.474  37.435  1.00  0.00           C
ATOM   7657 6C31 POPEn 206      72.699  35.084  37.885  1.00  0.00           C
ATOM   7661  NH3 POPEo 207      71.979  39.354  19.015  1.00  0.00           N
ATOM   7665  C12 POPEo 207      72.960  39.744  17.935  1.00  0.00           C
ATOM   7668  C11 POPEo 207      74.269  40.224  18.595  1.00  0.00           C
ATOM   7671  P   POPEo 207      76.850  40.134  18.505  1.00  0.00           P
ATOM   7672  O13 POPEo 207      77.618  38.904  18.845  1.00  0.00           O
ATOM   7673  O14 POPEo 207      77.519  41.083  17.605  1.00  0.00           O
ATOM   7674  O11 POPEo 207      76.479  40.844  19.845  1.00  0.00           O
ATOM   7675  O12 POPEo 207      75.428  39.814  17.855  1.00  0.00           O
ATOM   7676  C1  POPEo 207      77.339  41.674  20.625  1.00  0.00           C
ATOM   7679  C2  POPEo 207      77.709  40.954  21.945  1.00  0.00           C
ATOM   7681  O21 POPEo 207      77.669  41.824  23.095  1.00  0.00           O
ATOM   7682  C21 POPEo 207      78.530  42.813  23.135  1.00  0.00           C
ATOM   7683  O22 POPEo 207      79.258  43.193  22.225  1.00  0.00           O
ATOM   7684  C22 POPEo 207      78.479  43.424  24.535  1.00  0.00           C
ATOM   7687  C3  POPEo 207      79.058  40.193  21.835  1.00  0.00           C
ATOM   7690  O31 POPEo 207      79.549  39.684  23.095  1.00  0.00           O
ATOM   7691  C31 POPEo 207      78.909  38.604  23.535  1.00  0.00           C
ATOM   7692  O32 POPEo 207      77.949  38.064  22.985  1.00  0.00           O
ATOM   7693  C32 POPEo 207      79.688  37.984  24.705  1.00  0.00           C
ATOM   7696  C23 POPEo 207      78.578  42.353  25.645  1.00  0.00           C
ATOM   7699  C24 POPEo 207      78.549  42.934  27.065  1.00  0.00           C
ATOM   7702  C25 POPEo 207      78.639  41.833  28.135  1.00  0.00           C
ATOM   7705  C26 POPEo 207      79.089  42.333  29.515  1.00  0.00           C
ATOM   7708  C27 POPEo 207      79.418  41.164  30.455  1.00  0.00           C
ATOM   7711  C28 POPEo 207      80.210  41.604  31.705  1.00  0.00           C
ATOM   7714  C29 POPEo 207      80.769  40.414  32.455  1.00  0.00           C
ATOM   7716 0C21 POPEo 207      80.769  40.214  33.785  1.00  0.00           C
ATOM   7718 1C21 POPEo 207      80.238  41.184  34.805  1.00  0.00           C
ATOM   7721 2C21 POPEo 207      80.958  41.094  36.165  1.00  0.00           C
ATOM   7724 3C21 POPEo 207      80.350  42.064  37.185  1.00  0.00           C
ATOM   7727 4C21 POPEo 207      81.059  42.074  38.545  1.00  0.00           C
ATOM   7730 5C21 POPEo 207      80.479  43.123  39.515  1.00  0.00           C
ATOM   7733 6C21 POPEo 207      80.470  44.553  38.935  1.00  0.00           C
ATOM   7736 7C21 POPEo 207      80.108  45.634  39.955  1.00  0.00           C
ATOM   7739 8C21 POPEo 207      80.049  47.044  39.365  1.00  0.00           C
ATOM   7743  C33 POPEo 207      79.158  38.224  26.145  1.00  0.00           C
ATOM   7746  C34 POPEo 207      79.698  37.134  27.105  1.00  0.00           C
ATOM   7749  C35 POPEo 207      79.409  37.373  28.605  1.00  0.00           C
ATOM   7752  C36 POPEo 207      80.028  36.283  29.515  1.00  0.00           C
ATOM   7755  C37 POPEo 207      80.419  36.794  30.925  1.00  0.00           C
ATOM   7758  C38 POPEo 207      81.479  35.943  31.645  1.00  0.00           C
ATOM   7761  C39 POPEo 207      82.178  36.694  32.795  1.00  0.00           C
ATOM   7764 0C31 POPEo 207      83.250  35.864  33.525  1.00  0.00           C
ATOM   7767 1C31 POPEo 207      84.310  36.723  34.235  1.00  0.00           C
ATOM   7770 2C31 POPEo 207      85.339  35.903  35.035  1.00  0.00           C
ATOM   7773 3C31 POPEo 207      84.809  35.333  36.365  1.00  0.00           C
ATOM   7776 4C31 POPEo 207      84.648  36.404  37.455  1.00  0.00           C
ATOM   7779 5C31 POPEo 207      84.079  35.853  38.765  1.00  0.00           C
ATOM   7782 6C31 POPEo 207      84.128  36.873  39.915  1.00  0.00           C
ATOM   7786  NH3 POPEp 208      64.938  29.754  17.575  1.00  0.00           N
ATOM   7790  C12 POPEp 208      65.909  30.013  18.705  1.00  0.00           C
ATOM   7793  C11 POPEp 208      67.129  30.814  18.215  1.00  0.00           C
ATOM   7796  P   POPEp 208      68.458  31.423  20.395  1.00  0.00           P
ATOM   7797  O13 POPEp 208      69.848  31.954  20.465  1.00  0.00           O
ATOM   7798  O14 POPEp 208      67.288  32.324  20.575  1.00  0.00           O
ATOM   7799  O11 POPEp 208      68.368  30.243  21.435  1.00  0.00           O
ATOM   7800  O12 POPEp 208      68.280  30.603  19.055  1.00  0.00           O
ATOM   7801  C1  POPEp 208      67.148  29.834  22.045  1.00  0.00           C
ATOM   7804  C2  POPEp 208      67.429  29.383  23.495  1.00  0.00           C
ATOM   7806  O21 POPEp 208      66.169  29.213  24.175  1.00  0.00           O
ATOM   7807  C21 POPEp 208      66.229  28.374  25.195  1.00  0.00           C
ATOM   7808  O22 POPEp 208      67.059  27.494  25.345  1.00  0.00           O
ATOM   7809  C22 POPEp 208      65.078  28.623  26.155  1.00  0.00           C
ATOM   7812  C3  POPEp 208      68.328  30.434  24.235  1.00  0.00           C
ATOM   7815  O31 POPEp 208      67.938  30.633  25.605  1.00  0.00           O
ATOM   7816  C31 POPEp 208      68.648  31.524  26.275  1.00  0.00           C
ATOM   7817  O32 POPEp 208      69.659  32.083  25.885  1.00  0.00           O
ATOM   7818  C32 POPEp 208      67.898  31.824  27.575  1.00  0.00           C
ATOM   7821  C23 POPEp 208      65.118  27.633  27.345  1.00  0.00           C
ATOM   7824  C24 POPEp 208      64.359  28.174  28.555  1.00  0.00           C
ATOM   7827  C25 POPEp 208      64.309  27.183  29.725  1.00  0.00           C
ATOM   7830  C26 POPEp 208      63.269  26.074  29.495  1.00  0.00           C
ATOM   7833  C27 POPEp 208      63.038  25.173  30.725  1.00  0.00           C
ATOM   7836  C28 POPEp 208      64.070  24.044  30.925  1.00  0.00           C
ATOM   7839  C29 POPEp 208      65.288  24.453  31.705  1.00  0.00           C
ATOM   7841 0C21 POPEp 208      65.398  24.513  33.045  1.00  0.00           C
ATOM   7843 1C21 POPEp 208      64.309  24.204  34.045  1.00  0.00           C
ATOM   7846 2C21 POPEp 208      63.868  25.484  34.785  1.00  0.00           C
ATOM   7849 3C21 POPEp 208      62.668  25.243  35.715  1.00  0.00           C
ATOM   7852 4C21 POPEp 208      62.069  26.553  36.275  1.00  0.00           C
ATOM   7855 5C21 POPEp 208      62.989  27.264  37.285  1.00  0.00           C
ATOM   7858 6C21 POPEp 208      62.439  28.623  37.735  1.00  0.00           C
ATOM   7861 7C21 POPEp 208      63.328  29.264  38.815  1.00  0.00           C
ATOM   7864 8C21 POPEp 208      62.859  30.654  39.235  1.00  0.00           C
ATOM   7868  C33 POPEp 208      68.779  32.294  28.755  1.00  0.00           C
ATOM   7871  C34 POPEp 208      69.559  31.133  29.375  1.00  0.00           C
ATOM   7874  C35 POPEp 208      70.288  31.524  30.665  1.00  0.00           C
ATOM   7877  C36 POPEp 208      69.379  31.864  31.855  1.00  0.00           C
ATOM   7880  C37 POPEp 208      70.189  31.884  33.155  1.00  0.00           C
ATOM   7883  C38 POPEp 208      69.388  32.333  34.385  1.00  0.00           C
ATOM   7886  C39 POPEp 208      69.738  31.484  35.615  1.00  0.00           C
ATOM   7889 0C31 POPEp 208      68.959  31.853  36.885  1.00  0.00           C
ATOM   7892 1C31 POPEp 208      69.508  33.094  37.605  1.00  0.00           C
ATOM   7895 2C31 POPEp 208      68.758  33.423  38.905  1.00  0.00           C
ATOM   7898 3C31 POPEp 208      68.779  32.313  39.975  1.00  0.00           C
ATOM   7901 4C31 POPEp 208      70.178  32.004  40.515  1.00  0.00           C
ATOM   7904 5C31 POPEp 208      70.178  30.844  41.515  1.00  0.00           C
ATOM   7907 6C31 POPEp 208      70.118  29.453  40.855  1.00  0.00           C
ATOM   7911  NH3 POPEq 209      18.998  73.954  13.685  1.00  0.00           N
ATOM   7915  C12 POPEq 209      19.718  73.833  12.365  1.00  0.00           C
ATOM   7918  C11 POPEq 209      20.548  75.094  12.035  1.00  0.00           C
ATOM   7921  P   POPEq 209      23.168  75.443  12.115  1.00  0.00           P
ATOM   7922  O13 POPEq 209      23.438  74.363  11.145  1.00  0.00           O
ATOM   7923  O14 POPEq 209      23.178  76.844  11.625  1.00  0.00           O
ATOM   7924  O11 POPEq 209      24.149  75.274  13.355  1.00  0.00           O
ATOM   7925  O12 POPEq 209      21.758  75.113  12.795  1.00  0.00           O
ATOM   7926  C1  POPEq 209      24.418  73.984  13.935  1.00  0.00           C
ATOM   7929  C2  POPEq 209      24.219  73.984  15.475  1.00  0.00           C
ATOM   7931  O21 POPEq 209      24.969  72.893  16.045  1.00  0.00           O
ATOM   7932  C21 POPEq 209      25.508  73.123  17.235  1.00  0.00           C
ATOM   7933  O22 POPEq 209      25.628  74.214  17.745  1.00  0.00           O
ATOM   7934  C22 POPEq 209      25.898  71.794  17.885  1.00  0.00           C
ATOM   7937  C3  POPEq 209      22.718  73.824  15.855  1.00  0.00           C
ATOM   7940  O31 POPEq 209      22.498  74.064  17.265  1.00  0.00           O
ATOM   7941  C31 POPEq 209      21.219  74.284  17.565  1.00  0.00           C
ATOM   7942  O32 POPEq 209      20.288  74.263  16.775  1.00  0.00           O
ATOM   7943  C32 POPEq 209      21.098  74.503  19.075  1.00  0.00           C
ATOM   7946  C23 POPEq 209      25.118  71.534  19.185  1.00  0.00           C
ATOM   7949  C24 POPEq 209      25.729  72.184  20.435  1.00  0.00           C
ATOM   7952  C25 POPEq 209      24.988  71.774  21.715  1.00  0.00           C
ATOM   7955  C26 POPEq 209      25.698  72.214  22.995  1.00  0.00           C
ATOM   7958  C27 POPEq 209      25.408  71.254  24.165  1.00  0.00           C
ATOM   7961  C28 POPEq 209      26.268  71.564  25.405  1.00  0.00           C
ATOM   7964  C29 POPEq 209      26.288  70.384  26.345  1.00  0.00           C
ATOM   7966 0C21 POPEq 209      26.028  70.384  27.655  1.00  0.00           C
ATOM   7968 1C21 POPEq 209      25.658  71.573  28.505  1.00  0.00           C
ATOM   7971 2C21 POPEq 209      26.828  71.963  29.425  1.00  0.00           C
ATOM   7974 3C21 POPEq 209      27.148  70.873  30.455  1.00  0.00           C
ATOM   7977 4C21 POPEq 209      27.969  71.403  31.635  1.00  0.00           C
ATOM   7980 5C21 POPEq 209      28.158  70.373  32.755  1.00  0.00           C
ATOM   7983 6C21 POPEq 209      26.858  69.923  33.445  1.00  0.00           C
ATOM   7986 7C21 POPEq 209      26.159  71.033  34.245  1.00  0.00           C
ATOM   7989 8C21 POPEq 209      24.969  70.524  35.055  1.00  0.00           C
ATOM   7993  C33 POPEq 209      19.658  74.863  19.515  1.00  0.00           C
ATOM   7996  C34 POPEq 209      19.568  75.074  21.025  1.00  0.00           C
ATOM   7999  C35 POPEq 209      18.148  75.473  21.475  1.00  0.00           C
ATOM   8002  C36 POPEq 209      17.958  75.454  23.005  1.00  0.00           C
ATOM   8005  C37 POPEq 209      16.518  75.824  23.405  1.00  0.00           C
ATOM   8008  C38 POPEq 209      16.098  75.244  24.765  1.00  0.00           C
ATOM   8011  C39 POPEq 209      16.668  75.964  25.995  1.00  0.00           C
ATOM   8014 0C31 POPEq 209      16.358  75.193  27.285  1.00  0.00           C
ATOM   8017 1C31 POPEq 209      16.728  75.994  28.535  1.00  0.00           C
ATOM   8020 2C31 POPEq 209      16.518  75.204  29.835  1.00  0.00           C
ATOM   8023 3C31 POPEq 209      16.998  76.013  31.045  1.00  0.00           C
ATOM   8026 4C31 POPEq 209      16.858  75.264  32.365  1.00  0.00           C
ATOM   8029 5C31 POPEq 209      17.378  76.094  33.545  1.00  0.00           C
ATOM   8032 6C31 POPEq 209      17.348  75.333  34.865  1.00  0.00           C
ATOM   8036  NH3 POPEr 210     107.469 112.414  15.465  1.00  0.00           N
ATOM   8040  C12 POPEr 210     108.200 111.104  15.515  1.00  0.00           C
ATOM   8043  C11 POPEr 210     107.280 109.884  15.395  1.00  0.00           C
ATOM   8046  P   POPEr 210     107.579 107.274  15.535  1.00  0.00           P
ATOM   8047  O13 POPEr 210     107.008 106.873  14.235  1.00  0.00           O
ATOM   8048  O14 POPEr 210     108.699 106.464  16.065  1.00  0.00           O
ATOM   8049  O11 POPEr 210     106.439 107.294  16.615  1.00  0.00           O
ATOM   8050  O12 POPEr 210     108.110 108.744  15.525  1.00  0.00           O
ATOM   8051  C1  POPEr 210     106.679 107.574  17.995  1.00  0.00           C
ATOM   8054  C2  POPEr 210     107.058 106.274  18.785  1.00  0.00           C
ATOM   8056  O21 POPEr 210     106.299 106.094  19.985  1.00  0.00           O
ATOM   8057  C21 POPEr 210     106.278 107.084  20.855  1.00  0.00           C
ATOM   8058  O22 POPEr 210     106.918 108.123  20.795  1.00  0.00           O
ATOM   8059  C22 POPEr 210     105.299 106.704  21.965  1.00  0.00           C
ATOM   8062  C3  POPEr 210     108.588 106.123  19.025  1.00  0.00           C
ATOM   8065  O31 POPEr 210     108.930 106.104  20.425  1.00  0.00           O
ATOM   8066  C31 POPEr 210     110.209 105.904  20.675  1.00  0.00           C
ATOM   8067  O32 POPEr 210     111.039 105.583  19.835  1.00  0.00           O
ATOM   8068  C32 POPEr 210     110.460 106.204  22.145  1.00  0.00           C
ATOM   8071  C23 POPEr 210     104.939 107.893  22.875  1.00  0.00           C
ATOM   8074  C24 POPEr 210     105.149 107.563  24.355  1.00  0.00           C
ATOM   8077  C25 POPEr 210     106.639 107.534  24.685  1.00  0.00           C
ATOM   8080  C26 POPEr 210     106.950 107.164  26.135  1.00  0.00           C
ATOM   8083  C27 POPEr 210     108.458 107.234  26.375  1.00  0.00           C
ATOM   8086  C28 POPEr 210     108.868 106.744  27.765  1.00  0.00           C
ATOM   8089  C29 POPEr 210     110.368 106.754  27.855  1.00  0.00           C
ATOM   8091 0C21 POPEr 210     111.119 107.214  28.865  1.00  0.00           C
ATOM   8093 1C21 POPEr 210     110.659 107.784  30.185  1.00  0.00           C
ATOM   8096 2C21 POPEr 210     111.909 108.113  31.015  1.00  0.00           C
ATOM   8099 3C21 POPEr 210     111.618 108.573  32.455  1.00  0.00           C
ATOM   8102 4C21 POPEr 210     112.908 109.014  33.155  1.00  0.00           C
ATOM   8105 5C21 POPEr 210     112.738 109.244  34.665  1.00  0.00           C
ATOM   8108 6C21 POPEr 210     114.049 109.714  35.315  1.00  0.00           C
ATOM   8111 7C21 POPEr 210     113.918 109.973  36.825  1.00  0.00           C
ATOM   8114 8C21 POPEr 210     115.229 110.404  37.485  1.00  0.00           C
ATOM   8118  C33 POPEr 210     111.959 106.263  22.545  1.00  0.00           C
ATOM   8121  C34 POPEr 210     112.188 107.253  23.695  1.00  0.00           C
ATOM   8124  C35 POPEr 210     113.340 106.863  24.635  1.00  0.00           C
ATOM   8127  C36 POPEr 210     114.669 106.604  23.935  1.00  0.00           C
ATOM   8130  C37 POPEr 210     115.840 106.443  24.915  1.00  0.00           C
ATOM   8133  C38 POPEr 210     115.840 105.113  25.705  1.00  0.00           C
ATOM   8136  C39 POPEr 210     115.089 105.153  27.045  1.00  0.00           C
ATOM   8139 0C31 POPEr 210     113.988 104.093  27.195  1.00  0.00           C
ATOM   8142 1C31 POPEr 210     113.318 104.174  28.575  1.00  0.00           C
ATOM   8145 2C31 POPEr 210     111.909 103.564  28.645  1.00  0.00           C
ATOM   8148 3C31 POPEr 210     111.850 102.043  28.485  1.00  0.00           C
ATOM   8151 4C31 POPEr 210     110.429 101.514  28.715  1.00  0.00           C
ATOM   8154 5C31 POPEr 210     110.329  99.984  28.585  1.00  0.00           C
ATOM   8157 6C31 POPEr 210     108.889  99.464  28.705  1.00  0.00           C
ATOM   8161  NH3 POPEs 211      85.378  43.053  59.005  1.00  0.00           N
ATOM   8165  C12 POPEs 211      86.059  41.784  59.425  1.00  0.00           C
ATOM   8168  C11 POPEs 211      85.199  40.903  60.375  1.00  0.00           C
ATOM   8171  P   POPEs 211      85.009  40.424  62.955  1.00  0.00           P
ATOM   8172  O13 POPEs 211      85.519  41.113  64.155  1.00  0.00           O
ATOM   8173  O14 POPEs 211      83.650  39.874  63.015  1.00  0.00           O
ATOM   8174  O11 POPEs 211      86.079  39.303  62.575  1.00  0.00           O
ATOM   8175  O12 POPEs 211      85.139  41.423  61.715  1.00  0.00           O
ATOM   8176  C1  POPEs 211      85.919  37.884  62.595  1.00  0.00           C
ATOM   8179  C2  POPEs 211      86.030  37.243  61.175  1.00  0.00           C
ATOM   8181  O21 POPEs 211      84.888  37.574  60.365  1.00  0.00           O
ATOM   8182  C21 POPEs 211      83.778  36.884  60.585  1.00  0.00           C
ATOM   8183  O22 POPEs 211      83.438  36.393  61.655  1.00  0.00           O
ATOM   8184  C22 POPEs 211      82.938  36.824  59.315  1.00  0.00           C
ATOM   8187  C3  POPEs 211      86.399  35.713  61.065  1.00  0.00           C
ATOM   8190  O31 POPEs 211      86.319  35.274  59.685  1.00  0.00           O
ATOM   8191  C31 POPEs 211      87.400  35.524  58.925  1.00  0.00           C
ATOM   8192  O32 POPEs 211      88.520  35.084  59.125  1.00  0.00           O
ATOM   8193  C32 POPEs 211      87.068  36.754  58.065  1.00  0.00           C
ATOM   8196  C23 POPEs 211      82.668  35.354  58.955  1.00  0.00           C
ATOM   8199  C24 POPEs 211      81.658  35.173  57.805  1.00  0.00           C
ATOM   8202  C25 POPEs 211      82.359  34.664  56.535  1.00  0.00           C
ATOM   8205  C26 POPEs 211      81.459  34.004  55.485  1.00  0.00           C
ATOM   8208  C27 POPEs 211      82.270  32.934  54.755  1.00  0.00           C
ATOM   8211  C28 POPEs 211      81.549  32.143  53.655  1.00  0.00           C
ATOM   8214  C29 POPEs 211      82.338  30.903  53.305  1.00  0.00           C
ATOM   8216 0C21 POPEs 211      81.810  29.704  53.025  1.00  0.00           C
ATOM   8218 1C21 POPEs 211      80.329  29.414  52.975  1.00  0.00           C
ATOM   8221 2C21 POPEs 211      79.630  30.063  51.775  1.00  0.00           C
ATOM   8224 3C21 POPEs 211      79.949  29.373  50.445  1.00  0.00           C
ATOM   8227 4C21 POPEs 211      79.428  30.214  49.265  1.00  0.00           C
ATOM   8230 5C21 POPEs 211      79.479  29.464  47.925  1.00  0.00           C
ATOM   8233 6C21 POPEs 211      78.249  28.574  47.725  1.00  0.00           C
ATOM   8236 7C21 POPEs 211      78.258  27.873  46.365  1.00  0.00           C
ATOM   8239 8C21 POPEs 211      77.019  27.013  46.125  1.00  0.00           C
ATOM   8243  C33 POPEs 211      87.108  36.594  56.535  1.00  0.00           C
ATOM   8246  C34 POPEs 211      87.008  37.954  55.835  1.00  0.00           C
ATOM   8249  C35 POPEs 211      86.839  37.833  54.305  1.00  0.00           C
ATOM   8252  C36 POPEs 211      85.398  37.524  53.875  1.00  0.00           C
ATOM   8255  C37 POPEs 211      85.268  37.213  52.365  1.00  0.00           C
ATOM   8258  C38 POPEs 211      85.928  35.864  52.005  1.00  0.00           C
ATOM   8261  C39 POPEs 211      85.639  35.373  50.585  1.00  0.00           C
ATOM   8264 0C31 POPEs 211      85.948  36.404  49.485  1.00  0.00           C
ATOM   8267 1C31 POPEs 211      86.068  35.754  48.105  1.00  0.00           C
ATOM   8270 2C31 POPEs 211      86.539  36.744  47.035  1.00  0.00           C
ATOM   8273 3C31 POPEs 211      87.519  36.133  46.025  1.00  0.00           C
ATOM   8276 4C31 POPEs 211      86.909  35.193  44.975  1.00  0.00           C
ATOM   8279 5C31 POPEs 211      87.970  34.783  43.935  1.00  0.00           C
ATOM   8282 6C31 POPEs 211      87.429  33.934  42.775  1.00  0.00           C
ATOM   8286  NH3 POPEt 212      94.109  13.803  17.215  1.00  0.00           N
ATOM   8290  C12 POPEt 212      94.490  14.934  16.285  1.00  0.00           C
ATOM   8293  C11 POPEt 212      95.560  14.534  15.225  1.00  0.00           C
ATOM   8296  P   POPEt 212      97.458  13.574  16.785  1.00  0.00           P
ATOM   8297  O13 POPEt 212      96.769  12.274  16.605  1.00  0.00           O
ATOM   8298  O14 POPEt 212      98.939  13.574  16.665  1.00  0.00           O
ATOM   8299  O11 POPEt 212      96.938  14.304  18.075  1.00  0.00           O
ATOM   8300  O12 POPEt 212      96.928  14.543  15.675  1.00  0.00           O
ATOM   8301  C1  POPEt 212      97.318  14.034  19.425  1.00  0.00           C
ATOM   8304  C2  POPEt 212      98.060  15.244  20.085  1.00  0.00           C
ATOM   8306  O21 POPEt 212      99.109  14.883  20.995  1.00  0.00           O
ATOM   8307  C21 POPEt 212      98.819  14.044  21.975  1.00  0.00           C
ATOM   8308  O22 POPEt 212      97.829  13.334  22.075  1.00  0.00           O
ATOM   8309  C22 POPEt 212      99.900  14.174  23.055  1.00  0.00           C
ATOM   8312  C3  POPEt 212      97.118  16.334  20.725  1.00  0.00           C
ATOM   8315  O31 POPEt 212      96.950  16.154  22.165  1.00  0.00           O
ATOM   8316  C31 POPEt 212      96.880  17.274  22.885  1.00  0.00           C
ATOM   8317  O32 POPEt 212      96.558  18.364  22.455  1.00  0.00           O
ATOM   8318  C32 POPEt 212      97.318  16.973  24.325  1.00  0.00           C
ATOM   8321  C23 POPEt 212      99.438  13.634  24.425  1.00  0.00           C
ATOM   8324  C24 POPEt 212     100.289  14.194  25.565  1.00  0.00           C
ATOM   8327  C25 POPEt 212      99.939  13.594  26.915  1.00  0.00           C
ATOM   8330  C26 POPEt 212     100.938  13.904  28.045  1.00  0.00           C
ATOM   8333  C27 POPEt 212     100.718  12.963  29.255  1.00  0.00           C
ATOM   8336  C28 POPEt 212     101.810  13.074  30.335  1.00  0.00           C
ATOM   8339  C29 POPEt 212     101.199  13.293  31.695  1.00  0.00           C
ATOM   8341 0C21 POPEt 212     101.508  12.694  32.855  1.00  0.00           C
ATOM   8343 1C21 POPEt 212     102.609  11.704  33.085  1.00  0.00           C
ATOM   8346 2C21 POPEt 212     103.060  11.643  34.555  1.00  0.00           C
ATOM   8349 3C21 POPEt 212     101.938  11.184  35.505  1.00  0.00           C
ATOM   8352 4C21 POPEt 212     102.449  10.643  36.845  1.00  0.00           C
ATOM   8355 5C21 POPEt 212     101.329  10.304  37.835  1.00  0.00           C
ATOM   8358 6C21 POPEt 212     100.368   9.204  37.345  1.00  0.00           C
ATOM   8361 7C21 POPEt 212      99.258   8.864  38.355  1.00  0.00           C
ATOM   8364 8C21 POPEt 212      98.258   7.844  37.815  1.00  0.00           C
ATOM   8368  C33 POPEt 212      96.160  16.554  25.255  1.00  0.00           C
ATOM   8371  C34 POPEt 212      96.589  15.934  26.605  1.00  0.00           C
ATOM   8374  C35 POPEt 212      97.488  16.834  27.465  1.00  0.00           C
ATOM   8377  C36 POPEt 212      97.768  16.254  28.865  1.00  0.00           C
ATOM   8380  C37 POPEt 212      98.638  17.154  29.755  1.00  0.00           C
ATOM   8383  C38 POPEt 212      99.128  16.494  31.065  1.00  0.00           C
ATOM   8386  C39 POPEt 212      97.990  15.844  31.865  1.00  0.00           C
ATOM   8389 0C31 POPEt 212      98.358  15.283  33.255  1.00  0.00           C
ATOM   8392 1C31 POPEt 212      98.410  16.353  34.355  1.00  0.00           C
ATOM   8395 2C31 POPEt 212      98.979  15.814  35.675  1.00  0.00           C
ATOM   8398 3C31 POPEt 212      98.060  14.844  36.445  1.00  0.00           C
ATOM   8401 4C31 POPEt 212      96.779  15.524  36.955  1.00  0.00           C
ATOM   8404 5C31 POPEt 212      96.238  14.904  38.245  1.00  0.00           C
ATOM   8407 6C31 POPEt 212      94.988  15.613  38.765  1.00  0.00           C
ATOM   8411  NH3 POPEu 213      71.468  99.114  17.415  1.00  0.00           N
ATOM   8415  C12 POPEu 213      70.239  99.623  16.695  1.00  0.00           C
ATOM   8418  C11 POPEu 213      70.408  99.854  15.175  1.00  0.00           C
ATOM   8421  P   POPEu 213      68.598 101.654  14.395  1.00  0.00           P
ATOM   8422  O13 POPEu 213      69.629 102.683  14.575  1.00  0.00           O
ATOM   8423  O14 POPEu 213      67.669 101.783  13.265  1.00  0.00           O
ATOM   8424  O11 POPEu 213      67.768 101.783  15.725  1.00  0.00           O
ATOM   8425  O12 POPEu 213      69.148 100.174  14.585  1.00  0.00           O
ATOM   8426  C1  POPEu 213      66.658 102.683  15.755  1.00  0.00           C
ATOM   8429  C2  POPEu 213      65.828 102.443  17.035  1.00  0.00           C
ATOM   8431  O21 POPEu 213      66.468 103.123  18.135  1.00  0.00           O
ATOM   8432  C21 POPEu 213      65.609 103.544  19.055  1.00  0.00           C
ATOM   8433  O22 POPEu 213      64.399 103.573  18.905  1.00  0.00           O
ATOM   8434  C22 POPEu 213      66.368 104.083  20.255  1.00  0.00           C
ATOM   8437  C3  POPEu 213      65.719 100.924  17.325  1.00  0.00           C
ATOM   8440  O31 POPEu 213      64.808 100.634  18.415  1.00  0.00           O
ATOM   8441  C31 POPEu 213      65.419 100.214  19.525  1.00  0.00           C
ATOM   8442  O32 POPEu 213      66.618 100.284  19.735  1.00  0.00           O
ATOM   8443  C32 POPEu 213      64.399  99.563  20.455  1.00  0.00           C
ATOM   8446  C23 POPEu 213      66.508 103.044  21.375  1.00  0.00           C
ATOM   8449  C24 POPEu 213      66.699 103.713  22.735  1.00  0.00           C
ATOM   8452  C25 POPEu 213      66.988 102.674  23.815  1.00  0.00           C
ATOM   8455  C26 POPEu 213      66.799 103.204  25.235  1.00  0.00           C
ATOM   8458  C27 POPEu 213      66.999 102.084  26.255  1.00  0.00           C
ATOM   8461  C28 POPEu 213      66.828 102.553  27.715  1.00  0.00           C
ATOM   8464  C29 POPEu 213      65.398 102.954  27.985  1.00  0.00           C
ATOM   8466 0C21 POPEu 213      64.988 104.064  28.615  1.00  0.00           C
ATOM   8468 1C21 POPEu 213      65.868 105.094  29.275  1.00  0.00           C
ATOM   8471 2C21 POPEu 213      65.358 105.524  30.665  1.00  0.00           C
ATOM   8474 3C21 POPEu 213      65.258 104.363  31.665  1.00  0.00           C
ATOM   8477 4C21 POPEu 213      65.008 104.854  33.095  1.00  0.00           C
ATOM   8480 5C21 POPEu 213      64.699 103.713  34.065  1.00  0.00           C
ATOM   8483 6C21 POPEu 213      64.438 104.204  35.495  1.00  0.00           C
ATOM   8486 7C21 POPEu 213      64.199 103.044  36.475  1.00  0.00           C
ATOM   8489 8C21 POPEu 213      63.918 103.494  37.905  1.00  0.00           C
ATOM   8493  C33 POPEu 213      65.078  98.933  21.695  1.00  0.00           C
ATOM   8496  C34 POPEu 213      64.118  98.153  22.605  1.00  0.00           C
ATOM   8499  C35 POPEu 213      64.839  97.443  23.765  1.00  0.00           C
ATOM   8502  C36 POPEu 213      63.909  96.863  24.845  1.00  0.00           C
ATOM   8505  C37 POPEu 213      64.679  96.083  25.915  1.00  0.00           C
ATOM   8508  C38 POPEu 213      63.758  95.473  26.985  1.00  0.00           C
ATOM   8511  C39 POPEu 213      64.508  94.674  28.065  1.00  0.00           C
ATOM   8514 0C31 POPEu 213      65.199  95.564  29.105  1.00  0.00           C
ATOM   8517 1C31 POPEu 213      66.008  94.763  30.135  1.00  0.00           C
ATOM   8520 2C31 POPEu 213      66.658  95.664  31.185  1.00  0.00           C
ATOM   8523 3C31 POPEu 213      67.689  94.934  32.055  1.00  0.00           C
ATOM   8526 4C31 POPEu 213      68.788  95.883  32.535  1.00  0.00           C
ATOM   8529 5C31 POPEu 213      69.929  95.174  33.275  1.00  0.00           C
ATOM   8532 6C31 POPEu 213      71.148  96.073  33.505  1.00  0.00           C
ATOM   8536  NH3 POPEv 214      80.508  14.263  60.345  1.00  0.00           N
ATOM   8540  C12 POPEv 214      81.810  13.634  60.745  1.00  0.00           C
ATOM   8543  C11 POPEv 214      82.419  14.244  62.025  1.00  0.00           C
ATOM   8546  P   POPEv 214      84.910  14.554  61.255  1.00  0.00           P
ATOM   8547  O13 POPEv 214      85.688  13.484  60.615  1.00  0.00           O
ATOM   8548  O14 POPEv 214      85.648  15.533  62.075  1.00  0.00           O
ATOM   8549  O11 POPEv 214      84.079  15.344  60.175  1.00  0.00           O
ATOM   8550  O12 POPEv 214      83.790  13.874  62.155  1.00  0.00           O
ATOM   8551  C1  POPEv 214      84.590  16.424  59.385  1.00  0.00           C
ATOM   8554  C2  POPEv 214      85.359  15.954  58.105  1.00  0.00           C
ATOM   8556  O21 POPEv 214      85.368  16.963  57.095  1.00  0.00           O
ATOM   8557  C21 POPEv 214      85.910  18.123  57.375  1.00  0.00           C
ATOM   8558  O22 POPEv 214      86.469  18.443  58.415  1.00  0.00           O
ATOM   8559  C22 POPEv 214      85.630  19.044  56.175  1.00  0.00           C
ATOM   8562  C3  POPEv 214      84.739  14.684  57.455  1.00  0.00           C
ATOM   8565  O31 POPEv 214      83.358  14.924  57.085  1.00  0.00           O
ATOM   8566  C31 POPEv 214      83.139  15.304  55.835  1.00  0.00           C
ATOM   8567  O32 POPEv 214      83.930  15.213  54.905  1.00  0.00           O
ATOM   8568  C32 POPEv 214      81.729  15.873  55.755  1.00  0.00           C
ATOM   8571  C23 POPEv 214      86.169  18.473  54.845  1.00  0.00           C
ATOM   8574  C24 POPEv 214      85.398  18.944  53.595  1.00  0.00           C
ATOM   8577  C25 POPEv 214      85.499  20.454  53.365  1.00  0.00           C
ATOM   8580  C26 POPEv 214      84.949  20.924  52.015  1.00  0.00           C
ATOM   8583  C27 POPEv 214      85.189  22.434  51.825  1.00  0.00           C
ATOM   8586  C28 POPEv 214      84.698  22.963  50.465  1.00  0.00           C
ATOM   8589  C29 POPEv 214      85.069  24.424  50.315  1.00  0.00           C
ATOM   8591 0C21 POPEv 214      85.408  25.054  49.175  1.00  0.00           C
ATOM   8593 1C21 POPEv 214      85.449  24.453  47.785  1.00  0.00           C
ATOM   8596 2C21 POPEv 214      84.368  25.033  46.845  1.00  0.00           C
ATOM   8599 3C21 POPEv 214      84.678  26.453  46.335  1.00  0.00           C
ATOM   8602 4C21 POPEv 214      83.638  26.904  45.295  1.00  0.00           C
ATOM   8605 5C21 POPEv 214      84.049  28.154  44.505  1.00  0.00           C
ATOM   8608 6C21 POPEv 214      83.178  28.324  43.255  1.00  0.00           C
ATOM   8611 7C21 POPEv 214      83.549  29.574  42.435  1.00  0.00           C
ATOM   8614 8C21 POPEv 214      83.168  29.464  40.955  1.00  0.00           C
ATOM   8618  C33 POPEv 214      81.430  16.533  54.385  1.00  0.00           C
ATOM   8621  C34 POPEv 214      80.168  17.404  54.435  1.00  0.00           C
ATOM   8624  C35 POPEv 214      79.879  18.123  53.105  1.00  0.00           C
ATOM   8627  C36 POPEv 214      79.688  17.164  51.925  1.00  0.00           C
ATOM   8630  C37 POPEv 214      79.179  17.904  50.675  1.00  0.00           C
ATOM   8633  C38 POPEv 214      78.738  16.973  49.535  1.00  0.00           C
ATOM   8636  C39 POPEv 214      77.858  17.694  48.515  1.00  0.00           C
ATOM   8639 0C31 POPEv 214      77.249  16.713  47.505  1.00  0.00           C
ATOM   8642 1C31 POPEv 214      76.328  17.383  46.465  1.00  0.00           C
ATOM   8645 2C31 POPEv 214      75.668  16.383  45.505  1.00  0.00           C
ATOM   8648 3C31 POPEv 214      74.639  15.463  46.175  1.00  0.00           C
ATOM   8651 4C31 POPEv 214      73.959  14.513  45.175  1.00  0.00           C
ATOM   8654 5C31 POPEv 214      72.908  13.603  45.835  1.00  0.00           C
ATOM   8657 6C31 POPEv 214      72.199  12.683  44.835  1.00  0.00           C
ATOM   8661  NH3 POPEw 215      -2.939  27.234  53.825  1.00  0.00           N
ATOM   8665  C12 POPEw 215      -2.699  26.074  52.895  1.00  0.00           C
ATOM   8668  C11 POPEw 215      -1.199  25.824  52.725  1.00  0.00           C
ATOM   8671  P   POPEw 215       0.311  26.504  54.765  1.00  0.00           P
ATOM   8672  O13 POPEw 215       0.301  27.784  54.035  1.00  0.00           O
ATOM   8673  O14 POPEw 215      -0.079  26.504  56.185  1.00  0.00           O
ATOM   8674  O11 POPEw 215       1.698  25.793  54.605  1.00  0.00           O
ATOM   8675  O12 POPEw 215      -0.609  25.484  53.985  1.00  0.00           O
ATOM   8676  C1  POPEw 215       2.918  26.334  54.105  1.00  0.00           C
ATOM   8679  C2  POPEw 215       3.498  25.314  53.085  1.00  0.00           C
ATOM   8681  O21 POPEw 215       4.818  25.693  52.635  1.00  0.00           O
ATOM   8682  C21 POPEw 215       4.968  26.634  51.705  1.00  0.00           C
ATOM   8683  O22 POPEw 215       4.088  27.334  51.255  1.00  0.00           O
ATOM   8684  C22 POPEw 215       6.448  26.654  51.315  1.00  0.00           C
ATOM   8687  C3  POPEw 215       2.418  25.054  51.985  1.00  0.00           C
ATOM   8690  O31 POPEw 215       2.918  24.404  50.795  1.00  0.00           O
ATOM   8691  C31 POPEw 215       2.438  23.193  50.565  1.00  0.00           C
ATOM   8692  O32 POPEw 215       1.848  22.494  51.375  1.00  0.00           O
ATOM   8693  C32 POPEw 215       2.898  22.754  49.175  1.00  0.00           C
ATOM   8696  C23 POPEw 215       6.768  27.524  50.065  1.00  0.00           C
ATOM   8699  C24 POPEw 215       7.088  28.984  50.375  1.00  0.00           C
ATOM   8702  C25 POPEw 215       6.718  29.914  49.215  1.00  0.00           C
ATOM   8705  C26 POPEw 215       7.408  29.613  47.885  1.00  0.00           C
ATOM   8708  C27 POPEw 215       6.908  30.584  46.805  1.00  0.00           C
ATOM   8711  C28 POPEw 215       7.498  30.354  45.405  1.00  0.00           C
ATOM   8714  C29 POPEw 215       6.818  29.204  44.715  1.00  0.00           C
ATOM   8716 0C21 POPEw 215       6.198  29.213  43.515  1.00  0.00           C
ATOM   8718 1C21 POPEw 215       6.098  30.364  42.535  1.00  0.00           C
ATOM   8721 2C21 POPEw 215       6.748  29.984  41.195  1.00  0.00           C
ATOM   8724 3C21 POPEw 215       8.288  29.994  41.235  1.00  0.00           C
ATOM   8727 4C21 POPEw 215       8.898  29.364  39.975  1.00  0.00           C
ATOM   8730 5C21 POPEw 215      10.408  29.583  39.845  1.00  0.00           C
ATOM   8733 6C21 POPEw 215      11.278  28.424  40.355  1.00  0.00           C
ATOM   8736 7C21 POPEw 215      12.768  28.693  40.095  1.00  0.00           C
ATOM   8739 8C21 POPEw 215      13.698  27.554  40.535  1.00  0.00           C
ATOM   8743  C33 POPEw 215       2.438  23.713  48.045  1.00  0.00           C
ATOM   8746  C34 POPEw 215       3.268  23.574  46.755  1.00  0.00           C
ATOM   8749  C35 POPEw 215       2.828  24.583  45.695  1.00  0.00           C
ATOM   8752  C36 POPEw 215       1.678  24.023  44.855  1.00  0.00           C
ATOM   8755  C37 POPEw 215       0.771  25.063  44.175  1.00  0.00           C
ATOM   8758  C38 POPEw 215      -0.279  24.334  43.335  1.00  0.00           C
ATOM   8761  C39 POPEw 215      -1.659  25.004  43.315  1.00  0.00           C
ATOM   8764 0C31 POPEw 215      -2.739  24.014  42.855  1.00  0.00           C
ATOM   8767 1C31 POPEw 215      -4.109  24.653  42.605  1.00  0.00           C
ATOM   8770 2C31 POPEw 215      -4.799  25.094  43.905  1.00  0.00           C
ATOM   8773 3C31 POPEw 215      -5.239  23.914  44.785  1.00  0.00           C
ATOM   8776 4C31 POPEw 215      -6.069  24.353  45.985  1.00  0.00           C
ATOM   8779 5C31 POPEw 215      -6.639  23.154  46.755  1.00  0.00           C
ATOM   8782 6C31 POPEw 215      -7.659  23.504  47.845  1.00  0.00           C
ATOM   8786  NH3 POPEx 216      88.868  18.803  60.985  1.00  0.00           N
ATOM   8790  C12 POPEx 216      88.778  19.574  62.275  1.00  0.00           C
ATOM   8793  C11 POPEx 216      89.739  18.984  63.335  1.00  0.00           C
ATOM   8796  P   POPEx 216      92.049  19.694  62.375  1.00  0.00           P
ATOM   8797  O13 POPEx 216      91.749  20.933  63.125  1.00  0.00           O
ATOM   8798  O14 POPEx 216      93.428  19.184  62.465  1.00  0.00           O
ATOM   8799  O11 POPEx 216      91.670  19.984  60.865  1.00  0.00           O
ATOM   8800  O12 POPEx 216      91.010  18.594  62.795  1.00  0.00           O
ATOM   8801  C1  POPEx 216      92.329  21.053  60.165  1.00  0.00           C
ATOM   8804  C2  POPEx 216      91.348  22.234  59.875  1.00  0.00           C
ATOM   8806  O21 POPEx 216      90.998  22.224  58.485  1.00  0.00           O
ATOM   8807  C21 POPEx 216      90.128  21.293  58.105  1.00  0.00           C
ATOM   8808  O22 POPEx 216      89.568  20.494  58.835  1.00  0.00           O
ATOM   8809  C22 POPEx 216      89.958  21.383  56.595  1.00  0.00           C
ATOM   8812  C3  POPEx 216      91.959  23.633  60.195  1.00  0.00           C
ATOM   8815  O31 POPEx 216      90.958  24.674  60.355  1.00  0.00           O
ATOM   8816  C31 POPEx 216      90.258  24.963  59.265  1.00  0.00           C
ATOM   8817  O32 POPEx 216      89.139  24.524  59.015  1.00  0.00           O
ATOM   8818  C32 POPEx 216      90.989  26.004  58.395  1.00  0.00           C
ATOM   8821  C23 POPEx 216      91.319  21.344  55.865  1.00  0.00           C
ATOM   8824  C24 POPEx 216      91.238  21.803  54.405  1.00  0.00           C
ATOM   8827  C25 POPEx 216      90.508  20.854  53.465  1.00  0.00           C
ATOM   8830  C26 POPEx 216      90.408  21.464  52.065  1.00  0.00           C
ATOM   8833  C27 POPEx 216      89.520  20.674  51.105  1.00  0.00           C
ATOM   8836  C28 POPEx 216      89.288  21.383  49.755  1.00  0.00           C
ATOM   8839  C29 POPEx 216      90.578  21.853  49.135  1.00  0.00           C
ATOM   8841 0C21 POPEx 216      91.399  21.143  48.345  1.00  0.00           C
ATOM   8843 1C21 POPEx 216      91.179  19.734  47.845  1.00  0.00           C
ATOM   8846 2C21 POPEx 216      91.449  19.604  46.325  1.00  0.00           C
ATOM   8849 3C21 POPEx 216      92.938  19.683  45.965  1.00  0.00           C
ATOM   8852 4C21 POPEx 216      93.209  19.744  44.455  1.00  0.00           C
ATOM   8855 5C21 POPEx 216      94.669  20.074  44.115  1.00  0.00           C
ATOM   8858 6C21 POPEx 216      95.028  21.544  44.405  1.00  0.00           C
ATOM   8861 7C21 POPEx 216      96.499  21.873  44.135  1.00  0.00           C
ATOM   8864 8C21 POPEx 216      96.839  23.344  44.405  1.00  0.00           C
ATOM   8868  C33 POPEx 216      90.109  26.493  57.215  1.00  0.00           C
ATOM   8871  C34 POPEx 216      90.700  27.694  56.445  1.00  0.00           C
ATOM   8874  C35 POPEx 216      91.979  27.404  55.665  1.00  0.00           C
ATOM   8877  C36 POPEx 216      92.598  28.654  55.015  1.00  0.00           C
ATOM   8880  C37 POPEx 216      93.909  28.303  54.285  1.00  0.00           C
ATOM   8883  C38 POPEx 216      94.608  29.494  53.615  1.00  0.00           C
ATOM   8886  C39 POPEx 216      94.199  29.724  52.145  1.00  0.00           C
ATOM   8889 0C31 POPEx 216      92.849  30.444  51.995  1.00  0.00           C
ATOM   8892 1C31 POPEx 216      92.549  30.824  50.545  1.00  0.00           C
ATOM   8895 2C31 POPEx 216      91.049  31.004  50.315  1.00  0.00           C
ATOM   8898 3C31 POPEx 216      90.740  31.464  48.885  1.00  0.00           C
ATOM   8901 4C31 POPEx 216      89.229  31.504  48.595  1.00  0.00           C
ATOM   8904 5C31 POPEx 216      88.939  31.834  47.135  1.00  0.00           C
ATOM   8907 6C31 POPEx 216      87.449  31.844  46.795  1.00  0.00           C
ATOM   8911  NH3 POPEy 217      -4.299  33.993  56.685  1.00  0.00           N
ATOM   8915  C12 POPEy 217      -3.499  35.243  56.445  1.00  0.00           C
ATOM   8918  C11 POPEy 217      -2.679  35.734  57.655  1.00  0.00           C
ATOM   8921  P   POPEy 217      -0.139  35.724  58.205  1.00  0.00           P
ATOM   8922  O13 POPEy 217      -0.369  36.694  59.295  1.00  0.00           O
ATOM   8923  O14 POPEy 217       0.991  34.783  58.345  1.00  0.00           O
ATOM   8924  O11 POPEy 217       0.051  36.553  56.865  1.00  0.00           O
ATOM   8925  O12 POPEy 217      -1.499  34.943  57.875  1.00  0.00           O
ATOM   8926  C1  POPEy 217       0.751  35.893  55.815  1.00  0.00           C
ATOM   8929  C2  POPEy 217       1.198  36.873  54.675  1.00  0.00           C
ATOM   8931  O21 POPEy 217       0.321  36.834  53.535  1.00  0.00           O
ATOM   8932  C21 POPEy 217       0.101  35.654  52.965  1.00  0.00           C
ATOM   8933  O22 POPEy 217       0.681  34.623  53.235  1.00  0.00           O
ATOM   8934  C22 POPEy 217      -1.089  35.724  52.035  1.00  0.00           C
ATOM   8937  C3  POPEy 217       2.708  36.723  54.315  1.00  0.00           C
ATOM   8940  O31 POPEy 217       2.958  36.853  52.895  1.00  0.00           O
ATOM   8941  C31 POPEy 217       3.388  35.754  52.295  1.00  0.00           C
ATOM   8942  O32 POPEy 217       3.688  34.704  52.845  1.00  0.00           O
ATOM   8943  C32 POPEy 217       3.448  35.943  50.785  1.00  0.00           C
ATOM   8946  C23 POPEy 217      -0.749  35.164  50.645  1.00  0.00           C
ATOM   8949  C24 POPEy 217      -1.939  35.284  49.695  1.00  0.00           C
ATOM   8952  C25 POPEy 217      -1.659  34.693  48.305  1.00  0.00           C
ATOM   8955  C26 POPEy 217      -0.429  35.303  47.635  1.00  0.00           C
ATOM   8958  C27 POPEy 217      -0.319  34.893  46.165  1.00  0.00           C
ATOM   8961  C28 POPEy 217       0.741  35.693  45.395  1.00  0.00           C
ATOM   8964  C29 POPEy 217       2.138  35.524  45.935  1.00  0.00           C
ATOM   8966 0C21 POPEy 217       3.248  35.294  45.205  1.00  0.00           C
ATOM   8968 1C21 POPEy 217       3.268  35.164  43.705  1.00  0.00           C
ATOM   8971 2C21 POPEy 217       2.968  36.493  42.985  1.00  0.00           C
ATOM   8974 3C21 POPEy 217       4.158  37.463  42.935  1.00  0.00           C
ATOM   8977 4C21 POPEy 217       3.808  38.734  42.155  1.00  0.00           C
ATOM   8980 5C21 POPEy 217       5.018  39.674  42.005  1.00  0.00           C
ATOM   8983 6C21 POPEy 217       4.648  41.024  41.395  1.00  0.00           C
ATOM   8986 7C21 POPEy 217       5.898  41.864  41.085  1.00  0.00           C
ATOM   8989 8C21 POPEy 217       5.578  43.324  40.765  1.00  0.00           C
ATOM   8993  C33 POPEy 217       4.698  35.274  50.175  1.00  0.00           C
ATOM   8996  C34 POPEy 217       4.498  34.893  48.705  1.00  0.00           C
ATOM   8999  C35 POPEy 217       5.668  34.083  48.125  1.00  0.00           C
ATOM   9002  C36 POPEy 217       6.958  34.903  47.985  1.00  0.00           C
ATOM   9005  C37 POPEy 217       8.088  34.114  47.315  1.00  0.00           C
ATOM   9008  C38 POPEy 217       9.338  34.963  47.075  1.00  0.00           C
ATOM   9011  C39 POPEy 217      10.558  34.153  46.595  1.00  0.00           C
ATOM   9014 0C31 POPEy 217      10.318  33.403  45.285  1.00  0.00           C
ATOM   9017 1C31 POPEy 217      11.638  32.973  44.625  1.00  0.00           C
ATOM   9020 2C31 POPEy 217      11.458  32.463  43.185  1.00  0.00           C
ATOM   9023 3C31 POPEy 217      12.348  33.244  42.205  1.00  0.00           C
ATOM   9026 4C31 POPEy 217      13.818  32.833  42.245  1.00  0.00           C
ATOM   9029 5C31 POPEy 217      14.688  33.744  41.385  1.00  0.00           C
ATOM   9032 6C31 POPEy 217      16.158  33.314  41.355  1.00  0.00           C
ATOM   9036  NH3 POPEz 218      -1.108  45.323  54.705  1.00  0.00           N
ATOM   9040  C12 POPEz 218      -0.359  44.954  55.955  1.00  0.00           C
ATOM   9043  C11 POPEz 218       0.851  45.873  56.175  1.00  0.00           C
ATOM   9046  P   POPEz 218       2.859  44.684  57.375  1.00  0.00           P
ATOM   9047  O13 POPEz 218       3.978  45.553  56.945  1.00  0.00           O
ATOM   9048  O14 POPEz 218       2.959  44.073  58.715  1.00  0.00           O
ATOM   9049  O11 POPEz 218       2.479  43.613  56.305  1.00  0.00           O
ATOM   9050  O12 POPEz 218       1.548  45.544  57.365  1.00  0.00           O
ATOM   9051  C1  POPEz 218       3.339  43.204  55.245  1.00  0.00           C
ATOM   9054  C2  POPEz 218       2.469  42.613  54.115  1.00  0.00           C
ATOM   9056  O21 POPEz 218       1.529  43.634  53.745  1.00  0.00           O
ATOM   9057  C21 POPEz 218       1.051  43.863  52.535  1.00  0.00           C
ATOM   9058  O22 POPEz 218       0.102  44.614  52.355  1.00  0.00           O
ATOM   9059  C22 POPEz 218       1.798  43.193  51.375  1.00  0.00           C
ATOM   9062  C3  POPEz 218       1.718  41.353  54.635  1.00  0.00           C
ATOM   9065  O31 POPEz 218       0.552  41.013  53.865  1.00  0.00           O
ATOM   9066  C31 POPEz 218       0.741  40.243  52.805  1.00  0.00           C
ATOM   9067  O32 POPEz 218       1.828  39.844  52.405  1.00  0.00           O
ATOM   9068  C32 POPEz 218      -0.628  40.033  52.135  1.00  0.00           C
ATOM   9071  C23 POPEz 218       0.951  43.213  50.085  1.00  0.00           C
ATOM   9074  C24 POPEz 218       1.588  42.444  48.925  1.00  0.00           C
ATOM   9077  C25 POPEz 218       2.808  43.123  48.295  1.00  0.00           C
ATOM   9080  C26 POPEz 218       2.798  43.094  46.755  1.00  0.00           C
ATOM   9083  C27 POPEz 218       3.999  43.834  46.145  1.00  0.00           C
ATOM   9086  C28 POPEz 218       3.878  44.164  44.655  1.00  0.00           C
ATOM   9089  C29 POPEz 218       2.819  45.214  44.395  1.00  0.00           C
ATOM   9091 0C21 POPEz 218       2.019  45.274  43.325  1.00  0.00           C
ATOM   9093 1C21 POPEz 218       2.078  44.314  42.175  1.00  0.00           C
ATOM   9096 2C21 POPEz 218       0.851  44.324  41.255  1.00  0.00           C
ATOM   9099 3C21 POPEz 218       1.159  43.484  40.015  1.00  0.00           C
ATOM   9102 4C21 POPEz 218      -0.028  43.283  39.085  1.00  0.00           C
ATOM   9105 5C21 POPEz 218       0.452  42.743  37.735  1.00  0.00           C
ATOM   9108 6C21 POPEz 218      -0.658  42.074  36.915  1.00  0.00           C
ATOM   9111 7C21 POPEz 218      -0.159  41.633  35.545  1.00  0.00           C
ATOM   9114 8C21 POPEz 218      -1.299  41.164  34.655  1.00  0.00           C
ATOM   9118  C33 POPEz 218      -0.558  39.424  50.715  1.00  0.00           C
ATOM   9121  C34 POPEz 218      -1.889  39.564  49.935  1.00  0.00           C
ATOM   9124  C35 POPEz 218      -1.859  40.574  48.775  1.00  0.00           C
ATOM   9127  C36 POPEz 218      -0.879  40.243  47.635  1.00  0.00           C
ATOM   9130  C37 POPEz 218      -1.248  38.993  46.815  1.00  0.00           C
ATOM   9133  C38 POPEz 218      -1.658  39.314  45.365  1.00  0.00           C
ATOM   9136  C39 POPEz 218      -2.929  40.173  45.275  1.00  0.00           C
ATOM   9139 0C31 POPEz 218      -3.319  40.504  43.825  1.00  0.00           C
ATOM   9142 1C31 POPEz 218      -4.359  41.633  43.725  1.00  0.00           C
ATOM   9145 2C31 POPEz 218      -5.809  41.173  43.925  1.00  0.00           C
ATOM   9148 3C31 POPEz 218      -6.598  41.033  42.605  1.00  0.00           C
ATOM   9151 4C31 POPEz 218      -6.838  42.374  41.885  1.00  0.00           C
ATOM   9154 5C31 POPEz 218      -7.549  42.204  40.535  1.00  0.00           C
ATOM   9157 6C31 POPEz 218      -7.579  43.473  39.685  1.00  0.00           C
ATOM   9161  NH3 POPE0 219      92.849  84.294  19.415  1.00  0.00           N
ATOM   9165  C12 POPE0 219      92.929  82.904  18.805  1.00  0.00           C
ATOM   9168  C11 POPE0 219      94.158  82.693  17.885  1.00  0.00           C
ATOM   9171  P   POPE0 219      96.269  82.534  19.445  1.00  0.00           P
ATOM   9172  O13 POPE0 219      96.990  81.433  18.785  1.00  0.00           O
ATOM   9173  O14 POPE0 219      97.078  83.594  20.085  1.00  0.00           O
ATOM   9174  O11 POPE0 219      95.209  81.914  20.415  1.00  0.00           O
ATOM   9175  O12 POPE0 219      95.349  83.274  18.405  1.00  0.00           O
ATOM   9176  C1  POPE0 219      94.988  82.364  21.745  1.00  0.00           C
ATOM   9179  C2  POPE0 219      94.109  81.293  22.445  1.00  0.00           C
ATOM   9181  O21 POPE0 219      93.390  81.844  23.565  1.00  0.00           O
ATOM   9182  C21 POPE0 219      94.070  82.323  24.595  1.00  0.00           C
ATOM   9183  O22 POPE0 219      95.279  82.364  24.695  1.00  0.00           O
ATOM   9184  C22 POPE0 219      93.100  82.774  25.695  1.00  0.00           C
ATOM   9187  C3  POPE0 219      94.939  80.013  22.745  1.00  0.00           C
ATOM   9190  O31 POPE0 219      94.188  78.793  22.595  1.00  0.00           O
ATOM   9191  C31 POPE0 219      93.638  78.113  23.595  1.00  0.00           C
ATOM   9192  O32 POPE0 219      93.100  77.024  23.435  1.00  0.00           O
ATOM   9193  C32 POPE0 219      93.819  78.783  24.955  1.00  0.00           C
ATOM   9196  C23 POPE0 219      93.279  84.263  26.065  1.00  0.00           C
ATOM   9199  C24 POPE0 219      93.598  84.503  27.545  1.00  0.00           C
ATOM   9202  C25 POPE0 219      95.009  84.053  27.945  1.00  0.00           C
ATOM   9205  C26 POPE0 219      95.420  84.454  29.365  1.00  0.00           C
ATOM   9208  C27 POPE0 219      95.460  85.984  29.595  1.00  0.00           C
ATOM   9211  C28 POPE0 219      96.109  86.394  30.925  1.00  0.00           C
ATOM   9214  C29 POPE0 219      97.589  86.094  30.945  1.00  0.00           C
ATOM   9216 0C21 POPE0 219      98.299  85.623  31.995  1.00  0.00           C
ATOM   9218 1C21 POPE0 219      97.768  85.364  33.385  1.00  0.00           C
ATOM   9221 2C21 POPE0 219      98.738  85.854  34.485  1.00  0.00           C
ATOM   9224 3C21 POPE0 219     100.049  85.053  34.505  1.00  0.00           C
ATOM   9227 4C21 POPE0 219     100.948  85.354  35.715  1.00  0.00           C
ATOM   9230 5C21 POPE0 219     100.349  84.873  37.035  1.00  0.00           C
ATOM   9233 6C21 POPE0 219     101.439  84.643  38.085  1.00  0.00           C
ATOM   9236 7C21 POPE0 219     100.890  84.043  39.385  1.00  0.00           C
ATOM   9239 8C21 POPE0 219     102.020  83.583  40.305  1.00  0.00           C
ATOM   9243  C33 POPE0 219      93.148  78.073  26.165  1.00  0.00           C
ATOM   9246  C34 POPE0 219      92.639  79.134  27.145  1.00  0.00           C
ATOM   9249  C35 POPE0 219      92.078  78.574  28.465  1.00  0.00           C
ATOM   9252  C36 POPE0 219      93.139  78.424  29.555  1.00  0.00           C
ATOM   9255  C37 POPE0 219      92.540  78.083  30.925  1.00  0.00           C
ATOM   9258  C38 POPE0 219      93.619  77.984  32.015  1.00  0.00           C
ATOM   9261  C39 POPE0 219      93.100  77.583  33.405  1.00  0.00           C
ATOM   9264 0C31 POPE0 219      92.439  78.723  34.195  1.00  0.00           C
ATOM   9267 1C31 POPE0 219      92.338  78.384  35.695  1.00  0.00           C
ATOM   9270 2C31 POPE0 219      91.938  79.574  36.575  1.00  0.00           C
ATOM   9273 3C31 POPE0 219      92.949  79.854  37.705  1.00  0.00           C
ATOM   9276 4C31 POPE0 219      93.029  78.764  38.785  1.00  0.00           C
ATOM   9279 5C31 POPE0 219      94.049  79.123  39.875  1.00  0.00           C
ATOM   9282 6C31 POPE0 219      93.878  78.333  41.175  1.00  0.00           C
ATOM   9286  NH3 POPE1 220      47.078 127.154  17.935  1.00  0.00           N
ATOM   9290  C12 POPE1 220      48.379 127.714  17.405  1.00  0.00           C
ATOM   9293  C11 POPE1 220      49.279 126.693  16.705  1.00  0.00           C
ATOM   9296  P   POPE1 220      48.909 124.283  17.595  1.00  0.00           P
ATOM   9297  O13 POPE1 220      47.589 124.473  16.955  1.00  0.00           O
ATOM   9298  O14 POPE1 220      49.788 123.243  17.035  1.00  0.00           O
ATOM   9299  O11 POPE1 220      48.718 124.064  19.145  1.00  0.00           O
ATOM   9300  O12 POPE1 220      49.668 125.653  17.605  1.00  0.00           O
ATOM   9301  C1  POPE1 220      49.748 123.513  19.965  1.00  0.00           C
ATOM   9304  C2  POPE1 220      49.099 122.833  21.185  1.00  0.00           C
ATOM   9306  O21 POPE1 220      50.019 121.923  21.825  1.00  0.00           O
ATOM   9307  C21 POPE1 220      50.868 122.473  22.675  1.00  0.00           C
ATOM   9308  O22 POPE1 220      50.938 123.664  22.945  1.00  0.00           O
ATOM   9309  C22 POPE1 220      51.749 121.394  23.285  1.00  0.00           C
ATOM   9312  C3  POPE1 220      47.828 122.074  20.705  1.00  0.00           C
ATOM   9315  O31 POPE1 220      47.129 121.424  21.785  1.00  0.00           O
ATOM   9316  C31 POPE1 220      47.538 120.183  22.035  1.00  0.00           C
ATOM   9317  O32 POPE1 220      48.249 119.503  21.335  1.00  0.00           O
ATOM   9318  C32 POPE1 220      46.949 119.744  23.345  1.00  0.00           C
ATOM   9321  C23 POPE1 220      52.218 121.704  24.735  1.00  0.00           C
ATOM   9324  C24 POPE1 220      51.139 121.453  25.795  1.00  0.00           C
ATOM   9327  C25 POPE1 220      51.628 121.553  27.255  1.00  0.00           C
ATOM   9330  C26 POPE1 220      52.229 122.904  27.635  1.00  0.00           C
ATOM   9333  C27 POPE1 220      52.598 123.094  29.115  1.00  0.00           C
ATOM   9336  C28 POPE1 220      51.418 123.443  30.055  1.00  0.00           C
ATOM   9339  C29 POPE1 220      50.758 122.274  30.725  1.00  0.00           C
ATOM   9341 0C21 POPE1 220      51.319 121.543  31.715  1.00  0.00           C
ATOM   9343 1C21 POPE1 220      52.689 121.744  32.305  1.00  0.00           C
ATOM   9346 2C21 POPE1 220      52.678 121.744  33.845  1.00  0.00           C
ATOM   9349 3C21 POPE1 220      54.088 121.623  34.445  1.00  0.00           C
ATOM   9352 4C21 POPE1 220      54.039 121.553  35.975  1.00  0.00           C
ATOM   9355 5C21 POPE1 220      55.368 121.143  36.625  1.00  0.00           C
ATOM   9358 6C21 POPE1 220      55.209 120.943  38.135  1.00  0.00           C
ATOM   9361 7C21 POPE1 220      56.508 120.553  38.855  1.00  0.00           C
ATOM   9364 8C21 POPE1 220      56.308 120.384  40.365  1.00  0.00           C
ATOM   9368  C33 POPE1 220      47.659 120.414  24.535  1.00  0.00           C
ATOM   9371  C34 POPE1 220      47.148 119.803  25.835  1.00  0.00           C
ATOM   9374  C35 POPE1 220      47.808 120.333  27.095  1.00  0.00           C
ATOM   9377  C36 POPE1 220      47.328 119.514  28.285  1.00  0.00           C
ATOM   9380  C37 POPE1 220      47.859 120.024  29.615  1.00  0.00           C
ATOM   9383  C38 POPE1 220      47.398 119.114  30.755  1.00  0.00           C
ATOM   9386  C39 POPE1 220      47.508 119.794  32.115  1.00  0.00           C
ATOM   9389 0C31 POPE1 220      47.160 118.833  33.245  1.00  0.00           C
ATOM   9392 1C31 POPE1 220      47.199 119.543  34.595  1.00  0.00           C
ATOM   9395 2C31 POPE1 220      47.299 118.544  35.745  1.00  0.00           C
ATOM   9398 3C31 POPE1 220      47.508 119.244  37.095  1.00  0.00           C
ATOM   9401 4C31 POPE1 220      48.909 119.854  37.255  1.00  0.00           C
ATOM   9404 5C31 POPE1 220      49.069 120.664  38.545  1.00  0.00           C
ATOM   9407 6C31 POPE1 220      50.499 121.173  38.745  1.00  0.00           C
ATOM   9411  NH3 POPE2 221      63.750  90.834  60.215  1.00  0.00           N
ATOM   9415  C12 POPE2 221      62.378  90.583  60.785  1.00  0.00           C
ATOM   9418  C11 POPE2 221      61.529  91.873  60.775  1.00  0.00           C
ATOM   9421  P   POPE2 221      59.319  91.024  59.725  1.00  0.00           P
ATOM   9422  O13 POPE2 221      59.389  89.563  59.795  1.00  0.00           O
ATOM   9423  O14 POPE2 221      57.929  91.564  59.655  1.00  0.00           O
ATOM   9424  O11 POPE2 221      60.139  91.534  58.495  1.00  0.00           O
ATOM   9425  O12 POPE2 221      60.128  91.593  60.955  1.00  0.00           O
ATOM   9426  C1  POPE2 221      59.660  92.524  57.605  1.00  0.00           C
ATOM   9429  C2  POPE2 221      59.629  91.944  56.175  1.00  0.00           C
ATOM   9431  O21 POPE2 221      60.868  92.204  55.505  1.00  0.00           O
ATOM   9432  C21 POPE2 221      61.918  91.453  55.815  1.00  0.00           C
ATOM   9433  O22 POPE2 221      61.938  90.483  56.555  1.00  0.00           O
ATOM   9434  C22 POPE2 221      63.118  92.014  55.065  1.00  0.00           C
ATOM   9437  C3  POPE2 221      58.458  92.624  55.395  1.00  0.00           C
ATOM   9440  O31 POPE2 221      58.449  92.204  54.025  1.00  0.00           O
ATOM   9441  C31 POPE2 221      57.698  91.134  53.755  1.00  0.00           C
ATOM   9442  O32 POPE2 221      57.019  90.513  54.555  1.00  0.00           O
ATOM   9443  C32 POPE2 221      57.838  90.824  52.265  1.00  0.00           C
ATOM   9446  C23 POPE2 221      64.318  91.044  55.025  1.00  0.00           C
ATOM   9449  C24 POPE2 221      65.479  91.553  54.185  1.00  0.00           C
ATOM   9452  C25 POPE2 221      66.549  90.473  53.925  1.00  0.00           C
ATOM   9455  C26 POPE2 221      67.508  90.863  52.795  1.00  0.00           C
ATOM   9458  C27 POPE2 221      66.969  90.504  51.405  1.00  0.00           C
ATOM   9461  C28 POPE2 221      67.729  91.164  50.245  1.00  0.00           C
ATOM   9464  C29 POPE2 221      69.178  90.714  50.175  1.00  0.00           C
ATOM   9466 0C21 POPE2 221      69.878  90.404  49.075  1.00  0.00           C
ATOM   9468 1C21 POPE2 221      69.409  90.494  47.645  1.00  0.00           C
ATOM   9471 2C21 POPE2 221      70.368  91.303  46.765  1.00  0.00           C
ATOM   9474 3C21 POPE2 221      69.808  91.473  45.355  1.00  0.00           C
ATOM   9477 4C21 POPE2 221      70.818  92.053  44.365  1.00  0.00           C
ATOM   9480 5C21 POPE2 221      70.229  92.174  42.965  1.00  0.00           C
ATOM   9483 6C21 POPE2 221      71.269  92.563  41.915  1.00  0.00           C
ATOM   9486 7C21 POPE2 221      70.649  92.683  40.525  1.00  0.00           C
ATOM   9489 8C21 POPE2 221      71.658  93.184  39.495  1.00  0.00           C
ATOM   9493  C33 POPE2 221      58.648  89.543  51.975  1.00  0.00           C
ATOM   9496  C34 POPE2 221      60.178  89.724  51.955  1.00  0.00           C
ATOM   9499  C35 POPE2 221      60.699  90.524  50.745  1.00  0.00           C
ATOM   9502  C36 POPE2 221      61.929  89.893  50.065  1.00  0.00           C
ATOM   9505  C37 POPE2 221      62.339  90.574  48.745  1.00  0.00           C
ATOM   9508  C38 POPE2 221      63.359  89.744  47.955  1.00  0.00           C
ATOM   9511  C39 POPE2 221      63.610  90.244  46.515  1.00  0.00           C
ATOM   9514 0C31 POPE2 221      64.568  91.443  46.425  1.00  0.00           C
ATOM   9517 1C31 POPE2 221      64.769  91.923  44.975  1.00  0.00           C
ATOM   9520 2C31 POPE2 221      65.799  93.053  44.845  1.00  0.00           C
ATOM   9523 3C31 POPE2 221      66.038  93.524  43.395  1.00  0.00           C
ATOM   9526 4C31 POPE2 221      64.819  94.204  42.755  1.00  0.00           C
ATOM   9529 5C31 POPE2 221      65.099  94.693  41.325  1.00  0.00           C
ATOM   9532 6C31 POPE2 221      63.898  95.373  40.655  1.00  0.00           C
ATOM   9536  NH3 POPE3 222      14.188  53.074  59.555  1.00  0.00           N
ATOM   9540  C12 POPE3 222      13.498  52.254  60.605  1.00  0.00           C
ATOM   9543  C11 POPE3 222      12.098  52.803  60.975  1.00  0.00           C
ATOM   9546  P   POPE3 222      10.128  51.474  59.725  1.00  0.00           P
ATOM   9547  O13 POPE3 222       8.718  51.963  59.685  1.00  0.00           O
ATOM   9548  O14 POPE3 222      10.478  50.373  60.645  1.00  0.00           O
ATOM   9549  O11 POPE3 222      10.498  51.043  58.245  1.00  0.00           O
ATOM   9550  O12 POPE3 222      11.108  52.704  59.955  1.00  0.00           O
ATOM   9551  C1  POPE3 222      10.428  52.024  57.195  1.00  0.00           C
ATOM   9554  C2  POPE3 222      11.538  51.893  56.095  1.00  0.00           C
ATOM   9556  O21 POPE3 222      11.048  51.684  54.765  1.00  0.00           O
ATOM   9557  C21 POPE3 222      10.258  50.653  54.505  1.00  0.00           C
ATOM   9558  O22 POPE3 222       9.648  49.984  55.325  1.00  0.00           O
ATOM   9559  C22 POPE3 222      10.298  50.424  52.985  1.00  0.00           C
ATOM   9562  C3  POPE3 222      12.668  50.864  56.415  1.00  0.00           C
ATOM   9565  O31 POPE3 222      13.598  50.693  55.315  1.00  0.00           O
ATOM   9566  C31 POPE3 222      14.418  51.734  55.115  1.00  0.00           C
ATOM   9567  O32 POPE3 222      14.458  52.734  55.805  1.00  0.00           O
ATOM   9568  C32 POPE3 222      15.148  51.544  53.785  1.00  0.00           C
ATOM   9571  C23 POPE3 222       8.938  50.574  52.255  1.00  0.00           C
ATOM   9574  C24 POPE3 222       8.318  49.244  51.795  1.00  0.00           C
ATOM   9577  C25 POPE3 222       9.198  48.393  50.865  1.00  0.00           C
ATOM   9580  C26 POPE3 222       9.588  49.084  49.545  1.00  0.00           C
ATOM   9583  C27 POPE3 222      10.298  48.094  48.605  1.00  0.00           C
ATOM   9586  C28 POPE3 222      10.828  48.734  47.315  1.00  0.00           C
ATOM   9589  C29 POPE3 222      11.448  47.673  46.435  1.00  0.00           C
ATOM   9591 0C21 POPE3 222      11.758  47.803  45.135  1.00  0.00           C
ATOM   9593 1C21 POPE3 222      11.578  49.024  44.265  1.00  0.00           C
ATOM   9596 2C21 POPE3 222      10.838  48.723  42.945  1.00  0.00           C
ATOM   9599 3C21 POPE3 222      11.428  47.553  42.135  1.00  0.00           C
ATOM   9602 4C21 POPE3 222      10.908  47.484  40.695  1.00  0.00           C
ATOM   9605 5C21 POPE3 222      11.218  46.153  39.985  1.00  0.00           C
ATOM   9608 6C21 POPE3 222      12.718  45.853  39.875  1.00  0.00           C
ATOM   9611 7C21 POPE3 222      12.988  44.474  39.255  1.00  0.00           C
ATOM   9614 8C21 POPE3 222      14.468  44.104  39.195  1.00  0.00           C
ATOM   9618  C33 POPE3 222      16.688  51.363  53.865  1.00  0.00           C
ATOM   9621  C34 POPE3 222      17.438  52.083  52.725  1.00  0.00           C
ATOM   9624  C35 POPE3 222      17.008  51.703  51.295  1.00  0.00           C
ATOM   9627  C36 POPE3 222      17.688  50.434  50.755  1.00  0.00           C
ATOM   9630  C37 POPE3 222      17.058  49.923  49.455  1.00  0.00           C
ATOM   9633  C38 POPE3 222      18.028  49.094  48.595  1.00  0.00           C
ATOM   9636  C39 POPE3 222      17.318  48.153  47.615  1.00  0.00           C
ATOM   9639 0C31 POPE3 222      17.978  48.074  46.225  1.00  0.00           C
ATOM   9642 1C31 POPE3 222      17.398  46.934  45.385  1.00  0.00           C
ATOM   9645 2C31 POPE3 222      18.088  46.724  44.035  1.00  0.00           C
ATOM   9648 3C31 POPE3 222      17.658  45.434  43.335  1.00  0.00           C
ATOM   9651 4C31 POPE3 222      18.308  45.243  41.955  1.00  0.00           C
ATOM   9654 5C31 POPE3 222      17.998  43.873  41.335  1.00  0.00           C
ATOM   9657 6C31 POPE3 222      18.618  43.664  39.955  1.00  0.00           C
ATOM   9661  NH3 POPE4 223      12.948  12.324  56.895  1.00  0.00           N
ATOM   9665  C12 POPE4 223      14.098  11.614  57.575  1.00  0.00           C
ATOM   9668  C11 POPE4 223      14.408  10.294  56.855  1.00  0.00           C
ATOM   9671  P   POPE4 223      15.498   7.984  57.005  1.00  0.00           P
ATOM   9672  O13 POPE4 223      16.698   7.334  57.575  1.00  0.00           O
ATOM   9673  O14 POPE4 223      14.198   7.324  57.225  1.00  0.00           O
ATOM   9674  O11 POPE4 223      15.728   8.204  55.445  1.00  0.00           O
ATOM   9675  O12 POPE4 223      15.358   9.484  57.555  1.00  0.00           O
ATOM   9676  C1  POPE4 223      15.638   7.244  54.385  1.00  0.00           C
ATOM   9679  C2  POPE4 223      14.428   7.524  53.425  1.00  0.00           C
ATOM   9681  O21 POPE4 223      14.768   7.683  52.035  1.00  0.00           O
ATOM   9682  C21 POPE4 223      15.038   6.584  51.355  1.00  0.00           C
ATOM   9683  O22 POPE4 223      15.378   5.514  51.825  1.00  0.00           O
ATOM   9684  C22 POPE4 223      14.838   6.834  49.845  1.00  0.00           C
ATOM   9687  C3  POPE4 223      13.728   8.813  53.905  1.00  0.00           C
ATOM   9690  O31 POPE4 223      12.628   9.234  53.075  1.00  0.00           O
ATOM   9691  C31 POPE4 223      12.358  10.533  53.265  1.00  0.00           C
ATOM   9692  O32 POPE4 223      12.948  11.264  54.055  1.00  0.00           O
ATOM   9693  C32 POPE4 223      11.218  10.964  52.375  1.00  0.00           C
ATOM   9696  C23 POPE4 223      13.578   6.144  49.265  1.00  0.00           C
ATOM   9699  C24 POPE4 223      13.378   6.414  47.765  1.00  0.00           C
ATOM   9702  C25 POPE4 223      14.488   5.833  46.875  1.00  0.00           C
ATOM   9705  C26 POPE4 223      14.228   6.074  45.375  1.00  0.00           C
ATOM   9708  C27 POPE4 223      15.268   5.344  44.505  1.00  0.00           C
ATOM   9711  C28 POPE4 223      15.188   5.694  43.005  1.00  0.00           C
ATOM   9714  C29 POPE4 223      13.988   5.124  42.305  1.00  0.00           C
ATOM   9716 0C21 POPE4 223      13.828   5.064  40.965  1.00  0.00           C
ATOM   9718 1C21 POPE4 223      14.798   5.614  39.945  1.00  0.00           C
ATOM   9721 2C21 POPE4 223      14.128   6.584  38.955  1.00  0.00           C
ATOM   9724 3C21 POPE4 223      13.598   7.874  39.615  1.00  0.00           C
ATOM   9727 4C21 POPE4 223      12.888   8.834  38.635  1.00  0.00           C
ATOM   9730 5C21 POPE4 223      11.738   8.183  37.855  1.00  0.00           C
ATOM   9733 6C21 POPE4 223      10.968   9.194  36.985  1.00  0.00           C
ATOM   9736 7C21 POPE4 223       9.908   8.534  36.095  1.00  0.00           C
ATOM   9739 8C21 POPE4 223       9.198   9.534  35.175  1.00  0.00           C
ATOM   9743  C33 POPE4 223      11.758  11.984  51.375  1.00  0.00           C
ATOM   9746  C34 POPE4 223      10.688  12.544  50.435  1.00  0.00           C
ATOM   9749  C35 POPE4 223      11.338  13.114  49.175  1.00  0.00           C
ATOM   9752  C36 POPE4 223      10.438  14.084  48.415  1.00  0.00           C
ATOM   9755  C37 POPE4 223      11.168  14.664  47.195  1.00  0.00           C
ATOM   9758  C38 POPE4 223      10.658  14.164  45.835  1.00  0.00           C
ATOM   9761  C39 POPE4 223      10.608  12.633  45.665  1.00  0.00           C
ATOM   9764 0C31 POPE4 223      10.158  12.274  44.245  1.00  0.00           C
ATOM   9767 1C31 POPE4 223      10.098  10.784  43.905  1.00  0.00           C
ATOM   9770 2C31 POPE4 223      11.408  10.244  43.295  1.00  0.00           C
ATOM   9773 3C31 POPE4 223      11.418   8.723  43.075  1.00  0.00           C
ATOM   9776 4C31 POPE4 223      10.288   8.223  42.175  1.00  0.00           C
ATOM   9779 5C31 POPE4 223      10.368   6.724  41.895  1.00  0.00           C
ATOM   9782 6C31 POPE4 223       9.098   6.144  41.275  1.00  0.00           C
ATOM   9786  NH3 POPE5 224     107.938  59.403  61.295  1.00  0.00           N
ATOM   9790  C12 POPE5 224     108.588  60.763  61.265  1.00  0.00           C
ATOM   9793  C11 POPE5 224     109.118  61.194  62.635  1.00  0.00           C
ATOM   9796  P   POPE5 224     110.349  63.443  62.005  1.00  0.00           P
ATOM   9797  O13 POPE5 224     110.040  64.884  62.095  1.00  0.00           O
ATOM   9798  O14 POPE5 224     111.670  62.964  62.485  1.00  0.00           O
ATOM   9799  O11 POPE5 224     110.139  63.003  60.505  1.00  0.00           O
ATOM   9800  O12 POPE5 224     109.249  62.613  62.735  1.00  0.00           O
ATOM   9801  C1  POPE5 224     111.249  62.634  59.685  1.00  0.00           C
ATOM   9804  C2  POPE5 224     110.718  62.103  58.335  1.00  0.00           C
ATOM   9806  O21 POPE5 224     111.769  61.584  57.495  1.00  0.00           O
ATOM   9807  C21 POPE5 224     112.779  62.384  57.195  1.00  0.00           C
ATOM   9808  O22 POPE5 224     112.829  63.583  57.405  1.00  0.00           O
ATOM   9809  C22 POPE5 224     113.949  61.594  56.615  1.00  0.00           C
ATOM   9812  C3  POPE5 224     109.780  63.123  57.625  1.00  0.00           C
ATOM   9815  O31 POPE5 224     109.368  62.723  56.295  1.00  0.00           O
ATOM   9816  C31 POPE5 224     108.489  61.734  56.245  1.00  0.00           C
ATOM   9817  O32 POPE5 224     108.048  61.113  57.195  1.00  0.00           O
ATOM   9818  C32 POPE5 224     108.078  61.474  54.805  1.00  0.00           C
ATOM   9821  C23 POPE5 224     113.728  61.194  55.145  1.00  0.00           C
ATOM   9824  C24 POPE5 224     114.799  60.224  54.615  1.00  0.00           C
ATOM   9827  C25 POPE5 224     114.450  58.774  54.935  1.00  0.00           C
ATOM   9830  C26 POPE5 224     115.449  57.743  54.405  1.00  0.00           C
ATOM   9833  C27 POPE5 224     114.838  56.334  54.375  1.00  0.00           C
ATOM   9836  C28 POPE5 224     115.868  55.204  54.195  1.00  0.00           C
ATOM   9839  C29 POPE5 224     116.628  54.923  55.465  1.00  0.00           C
ATOM   9841 0C21 POPE5 224     117.130  53.734  55.825  1.00  0.00           C
ATOM   9843 1C21 POPE5 224     117.068  52.463  55.015  1.00  0.00           C
ATOM   9846 2C21 POPE5 224     117.628  51.243  55.775  1.00  0.00           C
ATOM   9849 3C21 POPE5 224     119.148  51.113  55.795  1.00  0.00           C
ATOM   9852 4C21 POPE5 224     119.599  49.684  56.135  1.00  0.00           C
ATOM   9855 5C21 POPE5 224     121.088  49.424  55.875  1.00  0.00           C
ATOM   9858 6C21 POPE5 224     121.430  49.154  54.405  1.00  0.00           C
ATOM   9861 7C21 POPE5 224     122.949  49.073  54.205  1.00  0.00           C
ATOM   9864 8C21 POPE5 224     123.419  48.543  52.855  1.00  0.00           C
ATOM   9868  C33 POPE5 224     108.829  60.274  54.175  1.00  0.00           C
ATOM   9871  C34 POPE5 224     108.308  59.944  52.765  1.00  0.00           C
ATOM   9874  C35 POPE5 224     108.609  58.524  52.265  1.00  0.00           C
ATOM   9877  C36 POPE5 224     110.009  58.344  51.655  1.00  0.00           C
ATOM   9880  C37 POPE5 224     109.988  57.493  50.385  1.00  0.00           C
ATOM   9883  C38 POPE5 224     111.409  57.094  49.935  1.00  0.00           C
ATOM   9886  C39 POPE5 224     111.439  56.353  48.585  1.00  0.00           C
ATOM   9889 0C31 POPE5 224     110.569  55.103  48.575  1.00  0.00           C
ATOM   9892 1C31 POPE5 224     110.890  54.143  47.425  1.00  0.00           C
ATOM   9895 2C31 POPE5 224     109.988  52.904  47.435  1.00  0.00           C
ATOM   9898 3C31 POPE5 224     110.408  51.814  46.435  1.00  0.00           C
ATOM   9901 4C31 POPE5 224     109.490  50.594  46.505  1.00  0.00           C
ATOM   9904 5C31 POPE5 224     109.789  49.533  45.445  1.00  0.00           C
ATOM   9907 6C31 POPE5 224     108.629  48.554  45.235  1.00  0.00           C
ATOM   9911  NH3 POPE6 225     112.519 125.494  17.725  1.00  0.00           N
ATOM   9915  C12 POPE6 225     113.790 125.553  16.915  1.00  0.00           C
ATOM   9918  C11 POPE6 225     114.640 126.813  17.185  1.00  0.00           C
ATOM   9921  P   POPE6 225     114.279 128.250  19.395  1.00  0.00           P
ATOM   9922  O13 POPE6 225     113.438 129.130  18.565  1.00  0.00           O
ATOM   9923  O14 POPE6 225     115.368 128.861  20.195  1.00  0.00           O
ATOM   9924  O11 POPE6 225     113.328 127.423  20.325  1.00  0.00           O
ATOM   9925  O12 POPE6 225     114.900 127.053  18.565  1.00  0.00           O
ATOM   9926  C1  POPE6 225     112.680 128.081  21.415  1.00  0.00           C
ATOM   9929  C2  POPE6 225     112.068 126.994  22.325  1.00  0.00           C
ATOM   9931  O21 POPE6 225     111.850 127.563  23.615  1.00  0.00           O
ATOM   9932  C21 POPE6 225     110.779 127.083  24.265  1.00  0.00           C
ATOM   9933  O22 POPE6 225     110.009 126.244  23.845  1.00  0.00           O
ATOM   9934  C22 POPE6 225     110.688 127.793  25.615  1.00  0.00           C
ATOM   9937  C3  POPE6 225     113.038 125.784  22.435  1.00  0.00           C
ATOM   9940  O31 POPE6 225     112.598 124.823  23.405  1.00  0.00           O
ATOM   9941  C31 POPE6 225     112.090 123.693  22.945  1.00  0.00           C
ATOM   9942  O32 POPE6 225     111.918 123.393  21.775  1.00  0.00           O
ATOM   9943  C32 POPE6 225     111.779 122.814  24.135  1.00  0.00           C
ATOM   9946  C23 POPE6 225     109.319 128.470  25.835  1.00  0.00           C
ATOM   9949  C24 POPE6 225     109.368 129.531  26.935  1.00  0.00           C
ATOM   9952  C25 POPE6 225     108.130 130.430  26.955  1.00  0.00           C
ATOM   9955  C26 POPE6 225     108.299 131.641  27.895  1.00  0.00           C
ATOM   9958  C27 POPE6 225     108.240 131.290  29.385  1.00  0.00           C
ATOM   9961  C28 POPE6 225     108.738 132.451  30.275  1.00  0.00           C
ATOM   9964  C29 POPE6 225     108.340 132.231  31.705  1.00  0.00           C
ATOM   9966 0C21 POPE6 225     109.118 132.270  32.805  1.00  0.00           C
ATOM   9968 1C21 POPE6 225     110.600 132.531  32.875  1.00  0.00           C
ATOM   9971 2C21 POPE6 225     111.269 131.841  34.095  1.00  0.00           C
ATOM   9974 3C21 POPE6 225     110.788 132.410  35.445  1.00  0.00           C
ATOM   9977 4C21 POPE6 225     111.399 131.720  36.675  1.00  0.00           C
ATOM   9980 5C21 POPE6 225     110.688 132.180  37.955  1.00  0.00           C
ATOM   9983 6C21 POPE6 225     111.259 131.570  39.245  1.00  0.00           C
ATOM   9986 7C21 POPE6 225     110.470 132.011  40.475  1.00  0.00           C
ATOM   9989 8C21 POPE6 225     111.030 131.481  41.795  1.00  0.00           C
ATOM   9993  C33 POPE6 225     113.089 122.323  24.795  1.00  0.00           C
ATOM   9996  C34 POPE6 225     112.889 121.723  26.195  1.00  0.00           C
ATOM   9999  C35 POPE6 225     111.928 120.524  26.195  1.00  0.00           C
ATOM  10002  C36 POPE6 225     111.549 120.113  27.625  1.00  0.00           C
ATOM  10005  C37 POPE6 225     110.378 119.134  27.655  1.00  0.00           C
ATOM  10008  C38 POPE6 225     109.678 119.073  29.015  1.00  0.00           C
ATOM  10011  C39 POPE6 225     110.538 118.443  30.125  1.00  0.00           C
ATOM  10014 0C31 POPE6 225     109.698 118.144  31.365  1.00  0.00           C
ATOM  10017 1C31 POPE6 225     110.408 117.244  32.375  1.00  0.00           C
ATOM  10020 2C31 POPE6 225     109.438 116.484  33.295  1.00  0.00           C
ATOM  10023 3C31 POPE6 225     108.638 117.373  34.255  1.00  0.00           C
ATOM  10026 4C31 POPE6 225     107.439 116.623  34.865  1.00  0.00           C
ATOM  10029 5C31 POPE6 225     106.609 117.494  35.815  1.00  0.00           C
ATOM  10032 6C31 POPE6 225     105.159 116.993  35.955  1.00  0.00           C
ATOM  10036  NH3 POPE7 226       0.851  53.224  57.685  1.00  0.00           N
ATOM  10040  C12 POPE7 226       2.168  53.803  57.175  1.00  0.00           C
ATOM  10043  C11 POPE7 226       2.808  52.924  56.085  1.00  0.00           C
ATOM  10046  P   POPE7 226       5.418  53.064  56.355  1.00  0.00           P
ATOM  10047  O13 POPE7 226       5.598  53.993  57.505  1.00  0.00           O
ATOM  10048  O14 POPE7 226       5.478  51.623  56.675  1.00  0.00           O
ATOM  10049  O11 POPE7 226       6.548  53.393  55.265  1.00  0.00           O
ATOM  10050  O12 POPE7 226       4.058  53.454  55.655  1.00  0.00           O
ATOM  10051  C1  POPE7 226       6.378  54.504  54.365  1.00  0.00           C
ATOM  10054  C2  POPE7 226       7.218  54.424  53.035  1.00  0.00           C
ATOM  10056  O21 POPE7 226       6.618  53.494  52.105  1.00  0.00           O
ATOM  10057  C21 POPE7 226       6.588  53.844  50.805  1.00  0.00           C
ATOM  10058  O22 POPE7 226       6.998  53.134  49.905  1.00  0.00           O
ATOM  10059  C22 POPE7 226       5.838  55.164  50.555  1.00  0.00           C
ATOM  10062  C3  POPE7 226       8.708  54.044  53.305  1.00  0.00           C
ATOM  10065  O31 POPE7 226       9.458  53.664  52.125  1.00  0.00           O
ATOM  10066  C31 POPE7 226       9.978  54.674  51.445  1.00  0.00           C
ATOM  10067  O32 POPE7 226       9.808  55.853  51.725  1.00  0.00           O
ATOM  10068  C32 POPE7 226      10.778  54.133  50.265  1.00  0.00           C
ATOM  10071  C23 POPE7 226       6.748  56.264  49.975  1.00  0.00           C
ATOM  10074  C24 POPE7 226       5.988  57.384  49.245  1.00  0.00           C
ATOM  10077  C25 POPE7 226       5.458  56.984  47.855  1.00  0.00           C
ATOM  10080  C26 POPE7 226       5.778  58.034  46.775  1.00  0.00           C
ATOM  10083  C27 POPE7 226       5.368  57.584  45.365  1.00  0.00           C
ATOM  10086  C28 POPE7 226       5.698  58.643  44.305  1.00  0.00           C
ATOM  10089  C29 POPE7 226       5.068  58.333  42.965  1.00  0.00           C
ATOM  10091 0C21 POPE7 226       5.658  57.714  41.925  1.00  0.00           C
ATOM  10093 1C21 POPE7 226       7.058  57.153  41.865  1.00  0.00           C
ATOM  10096 2C21 POPE7 226       7.048  55.754  41.225  1.00  0.00           C
ATOM  10099 3C21 POPE7 226       8.438  55.113  41.085  1.00  0.00           C
ATOM  10102 4C21 POPE7 226       8.348  53.834  40.265  1.00  0.00           C
ATOM  10105 5C21 POPE7 226       9.638  53.013  40.135  1.00  0.00           C
ATOM  10108 6C21 POPE7 226       9.358  51.724  39.355  1.00  0.00           C
ATOM  10111 7C21 POPE7 226      10.608  50.934  38.935  1.00  0.00           C
ATOM  10114 8C21 POPE7 226      10.258  49.734  38.055  1.00  0.00           C
ATOM  10118  C33 POPE7 226      10.338  54.804  48.945  1.00  0.00           C
ATOM  10121  C34 POPE7 226      10.858  54.094  47.685  1.00  0.00           C
ATOM  10124  C35 POPE7 226      10.108  52.794  47.355  1.00  0.00           C
ATOM  10127  C36 POPE7 226       8.758  53.053  46.675  1.00  0.00           C
ATOM  10130  C37 POPE7 226       7.948  51.773  46.425  1.00  0.00           C
ATOM  10133  C38 POPE7 226       6.628  52.064  45.685  1.00  0.00           C
ATOM  10136  C39 POPE7 226       6.758  51.943  44.165  1.00  0.00           C
ATOM  10139 0C31 POPE7 226       5.458  52.324  43.425  1.00  0.00           C
ATOM  10142 1C31 POPE7 226       5.368  51.654  42.055  1.00  0.00           C
ATOM  10145 2C31 POPE7 226       4.278  52.244  41.145  1.00  0.00           C
ATOM  10148 3C31 POPE7 226       4.148  51.514  39.795  1.00  0.00           C
ATOM  10151 4C31 POPE7 226       5.428  51.534  38.955  1.00  0.00           C
ATOM  10154 5C31 POPE7 226       5.268  50.844  37.605  1.00  0.00           C
ATOM  10157 6C31 POPE7 226       6.568  50.664  36.825  1.00  0.00           C
ATOM  10161  NH3 POPE8 227      21.488  61.854  12.415  1.00  0.00           N
ATOM  10165  C12 POPE8 227      21.189  63.303  12.695  1.00  0.00           C
ATOM  10168  C11 POPE8 227      22.339  63.964  13.475  1.00  0.00           C
ATOM  10171  P   POPE8 227      20.989  66.184  13.845  1.00  0.00           P
ATOM  10172  O13 POPE8 227      20.188  66.333  12.605  1.00  0.00           O
ATOM  10173  O14 POPE8 227      20.288  65.503  14.945  1.00  0.00           O
ATOM  10174  O11 POPE8 227      21.578  67.574  14.335  1.00  0.00           O
ATOM  10175  O12 POPE8 227      22.288  65.393  13.475  1.00  0.00           O
ATOM  10176  C1  POPE8 227      21.618  67.904  15.735  1.00  0.00           C
ATOM  10179  C2  POPE8 227      21.098  69.354  15.975  1.00  0.00           C
ATOM  10181  O21 POPE8 227      21.538  69.884  17.235  1.00  0.00           O
ATOM  10182  C21 POPE8 227      21.038  69.384  18.365  1.00  0.00           C
ATOM  10183  O22 POPE8 227      20.188  68.513  18.445  1.00  0.00           O
ATOM  10184  C22 POPE8 227      21.638  70.183  19.535  1.00  0.00           C
ATOM  10187  C3  POPE8 227      19.558  69.533  15.705  1.00  0.00           C
ATOM  10190  O31 POPE8 227      19.209  70.914  15.515  1.00  0.00           O
ATOM  10191  C31 POPE8 227      18.298  71.594  16.235  1.00  0.00           C
ATOM  10192  O32 POPE8 227      17.908  72.704  15.905  1.00  0.00           O
ATOM  10193  C32 POPE8 227      17.878  70.924  17.535  1.00  0.00           C
ATOM  10196  C23 POPE8 227      21.198  69.653  20.915  1.00  0.00           C
ATOM  10199  C24 POPE8 227      21.089  70.684  22.055  1.00  0.00           C
ATOM  10202  C25 POPE8 227      20.578  69.954  23.305  1.00  0.00           C
ATOM  10205  C26 POPE8 227      20.459  70.783  24.585  1.00  0.00           C
ATOM  10208  C27 POPE8 227      20.098  69.873  25.765  1.00  0.00           C
ATOM  10211  C28 POPE8 227      20.148  70.524  27.155  1.00  0.00           C
ATOM  10214  C29 POPE8 227      19.049  71.534  27.405  1.00  0.00           C
ATOM  10216 0C21 POPE8 227      17.918  71.313  28.105  1.00  0.00           C
ATOM  10218 1C21 POPE8 227      17.488  70.004  28.715  1.00  0.00           C
ATOM  10221 2C21 POPE8 227      18.008  69.793  30.145  1.00  0.00           C
ATOM  10224 3C21 POPE8 227      17.408  70.763  31.175  1.00  0.00           C
ATOM  10227 4C21 POPE8 227      17.868  70.414  32.605  1.00  0.00           C
ATOM  10230 5C21 POPE8 227      16.998  71.064  33.685  1.00  0.00           C
ATOM  10233 6C21 POPE8 227      17.378  70.604  35.105  1.00  0.00           C
ATOM  10236 7C21 POPE8 227      16.328  71.043  36.135  1.00  0.00           C
ATOM  10239 8C21 POPE8 227      16.658  70.613  37.575  1.00  0.00           C
ATOM  10243  C33 POPE8 227      17.028  71.823  18.465  1.00  0.00           C
ATOM  10246  C34 POPE8 227      17.338  71.484  19.935  1.00  0.00           C
ATOM  10249  C35 POPE8 227      16.308  71.984  20.955  1.00  0.00           C
ATOM  10252  C36 POPE8 227      16.768  71.664  22.385  1.00  0.00           C
ATOM  10255  C37 POPE8 227      15.638  71.794  23.405  1.00  0.00           C
ATOM  10258  C38 POPE8 227      16.088  71.503  24.845  1.00  0.00           C
ATOM  10261  C39 POPE8 227      14.968  71.823  25.855  1.00  0.00           C
ATOM  10264 0C31 POPE8 227      13.908  70.724  25.965  1.00  0.00           C
ATOM  10267 1C31 POPE8 227      12.528  71.284  26.345  1.00  0.00           C
ATOM  10270 2C31 POPE8 227      11.878  70.613  27.565  1.00  0.00           C
ATOM  10273 3C31 POPE8 227      12.628  70.853  28.875  1.00  0.00           C
ATOM  10276 4C31 POPE8 227      11.688  70.943  30.085  1.00  0.00           C
ATOM  10279 5C31 POPE8 227      12.438  71.204  31.395  1.00  0.00           C
ATOM  10282 6C31 POPE8 227      11.508  71.293  32.615  1.00  0.00           C
ATOM  10286  NH3 POPE9 228      98.909  88.564  54.545  1.00  0.00           N
ATOM  10290  C12 POPE9 228      99.310  89.613  53.525  1.00  0.00           C
ATOM  10293  C11 POPE9 228      98.669  90.994  53.825  1.00  0.00           C
ATOM  10296  P   POPE9 228      98.588  92.734  55.835  1.00  0.00           P
ATOM  10297  O13 POPE9 228      97.208  93.204  55.595  1.00  0.00           O
ATOM  10298  O14 POPE9 228      99.049  92.693  57.225  1.00  0.00           O
ATOM  10299  O11 POPE9 228      99.578  93.564  54.955  1.00  0.00           O
ATOM  10300  O12 POPE9 228      98.749  91.274  55.225  1.00  0.00           O
ATOM  10301  C1  POPE9 228     100.359  94.643  55.475  1.00  0.00           C
ATOM  10304  C2  POPE9 228     101.418  95.113  54.425  1.00  0.00           C
ATOM  10306  O21 POPE9 228     100.799  95.834  53.365  1.00  0.00           O
ATOM  10307  C21 POPE9 228     100.209  95.183  52.395  1.00  0.00           C
ATOM  10308  O22 POPE9 228     100.040  93.984  52.285  1.00  0.00           O
ATOM  10309  C22 POPE9 228      99.789  96.184  51.335  1.00  0.00           C
ATOM  10312  C3  POPE9 228     102.388  93.984  53.975  1.00  0.00           C
ATOM  10315  O31 POPE9 228     103.048  94.303  52.735  1.00  0.00           O
ATOM  10316  C31 POPE9 228     103.539  93.214  52.125  1.00  0.00           C
ATOM  10317  O32 POPE9 228     103.738  92.143  52.675  1.00  0.00           O
ATOM  10318  C32 POPE9 228     103.498  93.404  50.625  1.00  0.00           C
ATOM  10321  C23 POPE9 228     100.678  96.003  50.085  1.00  0.00           C
ATOM  10324  C24 POPE9 228     100.470  97.094  49.035  1.00  0.00           C
ATOM  10327  C25 POPE9 228     101.788  97.683  48.535  1.00  0.00           C
ATOM  10330  C26 POPE9 228     101.699  98.564  47.285  1.00  0.00           C
ATOM  10333  C27 POPE9 228     101.839  97.774  45.965  1.00  0.00           C
ATOM  10336  C28 POPE9 228     102.058  98.673  44.735  1.00  0.00           C
ATOM  10339  C29 POPE9 228     100.840  99.454  44.315  1.00  0.00           C
ATOM  10341 0C21 POPE9 228     100.249  99.434  43.105  1.00  0.00           C
ATOM  10343 1C21 POPE9 228     100.648  98.623  41.895  1.00  0.00           C
ATOM  10346 2C21 POPE9 228     101.269  99.473  40.785  1.00  0.00           C
ATOM  10349 3C21 POPE9 228     101.488  98.664  39.495  1.00  0.00           C
ATOM  10352 4C21 POPE9 228     102.000  99.514  38.315  1.00  0.00           C
ATOM  10355 5C21 POPE9 228     103.479  99.923  38.425  1.00  0.00           C
ATOM  10358 6C21 POPE9 228     104.450  98.774  38.115  1.00  0.00           C
ATOM  10361 7C21 POPE9 228     105.919  99.204  38.175  1.00  0.00           C
ATOM  10364 8C21 POPE9 228     106.889  98.103  37.715  1.00  0.00           C
ATOM  10368  C33 POPE9 228     104.739  94.093  50.025  1.00  0.00           C
ATOM  10371  C34 POPE9 228     104.490  94.254  48.525  1.00  0.00           C
ATOM  10374  C35 POPE9 228     105.659  94.833  47.745  1.00  0.00           C
ATOM  10377  C36 POPE9 228     106.810  93.844  47.515  1.00  0.00           C
ATOM  10380  C37 POPE9 228     107.668  94.324  46.345  1.00  0.00           C
ATOM  10383  C38 POPE9 228     108.909  93.464  46.095  1.00  0.00           C
ATOM  10386  C39 POPE9 228     109.549  93.803  44.745  1.00  0.00           C
ATOM  10389 0C31 POPE9 228     110.938  93.184  44.575  1.00  0.00           C
ATOM  10392 1C31 POPE9 228     111.399  93.184  43.115  1.00  0.00           C
ATOM  10395 2C31 POPE9 228     112.849  92.744  42.945  1.00  0.00           C
ATOM  10398 3C31 POPE9 228     113.209  92.463  41.475  1.00  0.00           C
ATOM  10401 4C31 POPE9 228     114.660  91.993  41.325  1.00  0.00           C
ATOM  10404 5C31 POPE9 228     114.999  91.503  39.915  1.00  0.00           C
ATOM  10407 6C31 POPE9 228     116.449  91.044  39.785  1.00  0.00           C
ATOM  10411  NH3 POPE  229      69.519  74.884  60.235  1.00  0.00           N
ATOM  10415  C12 POPE  229      69.428  73.734  59.255  1.00  0.00           C
ATOM  10418  C11 POPE  229      68.008  73.164  59.135  1.00  0.00           C
ATOM  10421  P   POPE  229      68.029  70.623  59.785  1.00  0.00           P
ATOM  10422  O13 POPE  229      69.388  70.404  60.325  1.00  0.00           O
ATOM  10423  O14 POPE  229      66.969  70.984  60.755  1.00  0.00           O
ATOM  10424  O11 POPE  229      67.599  69.373  58.925  1.00  0.00           O
ATOM  10425  O12 POPE  229      68.100  71.803  58.715  1.00  0.00           O
ATOM  10426  C1  POPE  229      67.829  69.344  57.515  1.00  0.00           C
ATOM  10429  C2  POPE  229      69.318  69.123  57.125  1.00  0.00           C
ATOM  10431  O21 POPE  229      69.328  68.844  55.715  1.00  0.00           O
ATOM  10432  C21 POPE  229      69.539  69.914  54.965  1.00  0.00           C
ATOM  10433  O22 POPE  229      70.099  70.934  55.315  1.00  0.00           O
ATOM  10434  C22 POPE  229      68.839  69.744  53.605  1.00  0.00           C
ATOM  10437  C3  POPE  229      69.909  67.924  57.915  1.00  0.00           C
ATOM  10440  O31 POPE  229      71.038  67.274  57.275  1.00  0.00           O
ATOM  10441  C31 POPE  229      70.918  66.193  56.485  1.00  0.00           C
ATOM  10442  O32 POPE  229      71.859  65.674  55.905  1.00  0.00           O
ATOM  10443  C32 POPE  229      69.539  65.564  56.455  1.00  0.00           C
ATOM  10446  C23 POPE  229      68.449  68.294  53.225  1.00  0.00           C
ATOM  10449  C24 POPE  229      69.618  67.443  52.715  1.00  0.00           C
ATOM  10452  C25 POPE  229      70.069  67.854  51.305  1.00  0.00           C
ATOM  10455  C26 POPE  229      71.249  67.033  50.765  1.00  0.00           C
ATOM  10458  C27 POPE  229      71.850  67.664  49.505  1.00  0.00           C
ATOM  10461  C28 POPE  229      72.799  66.723  48.745  1.00  0.00           C
ATOM  10464  C29 POPE  229      74.079  66.473  49.505  1.00  0.00           C
ATOM  10466 0C21 POPE  229      75.329  66.714  49.055  1.00  0.00           C
ATOM  10468 1C21 POPE  229      75.678  67.283  47.705  1.00  0.00           C
ATOM  10471 2C21 POPE  229      77.059  67.964  47.665  1.00  0.00           C
ATOM  10474 3C21 POPE  229      77.488  68.253  46.225  1.00  0.00           C
ATOM  10477 4C21 POPE  229      78.909  68.793  46.105  1.00  0.00           C
ATOM  10480 5C21 POPE  229      79.319  69.024  44.645  1.00  0.00           C
ATOM  10483 6C21 POPE  229      80.799  69.384  44.495  1.00  0.00           C
ATOM  10486 7C21 POPE  229      81.179  69.653  43.045  1.00  0.00           C
ATOM  10489 8C21 POPE  229      82.689  69.744  42.835  1.00  0.00           C
ATOM  10493  C33 POPE  229      69.568  64.204  55.715  1.00  0.00           C
ATOM  10496  C34 POPE  229      68.468  63.303  56.265  1.00  0.00           C
ATOM  10499  C35 POPE  229      68.318  61.924  55.605  1.00  0.00           C
ATOM  10502  C36 POPE  229      68.639  61.924  54.105  1.00  0.00           C
ATOM  10505  C37 POPE  229      68.149  60.684  53.355  1.00  0.00           C
ATOM  10508  C38 POPE  229      68.669  60.623  51.915  1.00  0.00           C
ATOM  10511  C39 POPE  229      68.418  61.914  51.115  1.00  0.00           C
ATOM  10514 0C31 POPE  229      69.108  61.943  49.745  1.00  0.00           C
ATOM  10517 1C31 POPE  229      68.909  63.314  49.075  1.00  0.00           C
ATOM  10520 2C31 POPE  229      69.828  63.553  47.875  1.00  0.00           C
ATOM  10523 3C31 POPE  229      69.648  64.973  47.315  1.00  0.00           C
ATOM  10526 4C31 POPE  229      70.600  65.303  46.155  1.00  0.00           C
ATOM  10529 5C31 POPE  229      70.428  66.753  45.675  1.00  0.00           C
ATOM  10532 6C31 POPE  229      71.409  67.143  44.575  1.00  0.00           C
ATOM  10536  NH3 POPE  230      49.898  91.073  18.535  1.00  0.00           N
ATOM  10540  C12 POPE  230      48.449  91.503  18.415  1.00  0.00           C
ATOM  10543  C11 POPE  230      48.199  92.973  18.825  1.00  0.00           C
ATOM  10546  P   POPE  230      50.038  94.763  18.295  1.00  0.00           P
ATOM  10547  O13 POPE  230      49.699  95.824  19.265  1.00  0.00           O
ATOM  10548  O14 POPE  230      50.779  95.193  17.095  1.00  0.00           O
ATOM  10549  O11 POPE  230      50.898  93.653  19.015  1.00  0.00           O
ATOM  10550  O12 POPE  230      48.758  93.903  17.895  1.00  0.00           O
ATOM  10551  C1  POPE  230      52.148  93.973  19.625  1.00  0.00           C
ATOM  10554  C2  POPE  230      52.019  93.984  21.165  1.00  0.00           C
ATOM  10556  O21 POPE  230      53.069  94.803  21.655  1.00  0.00           O
ATOM  10557  C21 POPE  230      53.129  95.364  22.865  1.00  0.00           C
ATOM  10558  O22 POPE  230      54.078  96.073  23.205  1.00  0.00           O
ATOM  10559  C22 POPE  230      51.958  95.153  23.825  1.00  0.00           C
ATOM  10562  C3  POPE  230      52.118  92.553  21.745  1.00  0.00           C
ATOM  10565  O31 POPE  230      50.898  91.833  21.455  1.00  0.00           O
ATOM  10566  C31 POPE  230      50.258  91.374  22.535  1.00  0.00           C
ATOM  10567  O32 POPE  230      50.639  91.473  23.685  1.00  0.00           O
ATOM  10568  C32 POPE  230      49.018  90.613  22.065  1.00  0.00           C
ATOM  10571  C23 POPE  230      52.488  94.674  25.195  1.00  0.00           C
ATOM  10574  C24 POPE  230      51.469  93.844  25.975  1.00  0.00           C
ATOM  10577  C25 POPE  230      50.178  94.594  26.335  1.00  0.00           C
ATOM  10580  C26 POPE  230      49.839  94.414  27.815  1.00  0.00           C
ATOM  10583  C27 POPE  230      48.578  95.164  28.245  1.00  0.00           C
ATOM  10586  C28 POPE  230      48.279  94.943  29.735  1.00  0.00           C
ATOM  10589  C29 POPE  230      47.148  95.813  30.215  1.00  0.00           C
ATOM  10591 0C21 POPE  230      47.208  96.763  31.165  1.00  0.00           C
ATOM  10593 1C21 POPE  230      48.410  97.164  31.985  1.00  0.00           C
ATOM  10596 2C21 POPE  230      49.069  98.474  31.495  1.00  0.00           C
ATOM  10599 3C21 POPE  230      48.129  99.693  31.575  1.00  0.00           C
ATOM  10602 4C21 POPE  230      48.858 101.013  31.285  1.00  0.00           C
ATOM  10605 5C21 POPE  230      47.919 102.234  31.235  1.00  0.00           C
ATOM  10608 6C21 POPE  230      47.178 102.504  32.555  1.00  0.00           C
ATOM  10611 7C21 POPE  230      46.250 103.713  32.475  1.00  0.00           C
ATOM  10614 8C21 POPE  230      45.459 103.953  33.755  1.00  0.00           C
ATOM  10618  C33 POPE  230      47.738  91.473  22.095  1.00  0.00           C
ATOM  10621  C34 POPE  230      46.958  91.303  23.405  1.00  0.00           C
ATOM  10624  C35 POPE  230      47.418  92.274  24.495  1.00  0.00           C
ATOM  10627  C36 POPE  230      46.749  92.003  25.835  1.00  0.00           C
ATOM  10630  C37 POPE  230      47.378  90.813  26.555  1.00  0.00           C
ATOM  10633  C38 POPE  230      46.679  90.454  27.875  1.00  0.00           C
ATOM  10636  C39 POPE  230      45.599  89.363  27.705  1.00  0.00           C
ATOM  10639 0C31 POPE  230      45.118  88.813  29.055  1.00  0.00           C
ATOM  10642 1C31 POPE  230      43.889  87.893  28.935  1.00  0.00           C
ATOM  10645 2C31 POPE  230      43.179  87.664  30.285  1.00  0.00           C
ATOM  10648 3C31 POPE  230      43.059  86.193  30.705  1.00  0.00           C
ATOM  10651 4C31 POPE  230      42.238  85.323  29.745  1.00  0.00           C
ATOM  10654 5C31 POPE  230      41.918  83.943  30.335  1.00  0.00           C
ATOM  10657 6C31 POPE  230      41.288  82.973  29.335  1.00  0.00           C
ATOM  10661  NH3 POPE  231      98.650  72.534  18.065  1.00  0.00           N
ATOM  10665  C12 POPE  231      98.579  71.833  16.745  1.00  0.00           C
ATOM  10668  C11 POPE  231      97.169  71.903  16.125  1.00  0.00           C
ATOM  10671  P   POPE  231      96.359  74.393  15.815  1.00  0.00           P
ATOM  10672  O13 POPE  231      96.928  75.564  15.125  1.00  0.00           O
ATOM  10673  O14 POPE  231      94.888  74.263  15.725  1.00  0.00           O
ATOM  10674  O11 POPE  231      96.740  74.403  17.365  1.00  0.00           O
ATOM  10675  O12 POPE  231      97.020  73.053  15.305  1.00  0.00           O
ATOM  10676  C1  POPE  231      96.618  75.623  18.115  1.00  0.00           C
ATOM  10679  C2  POPE  231      95.890  75.404  19.475  1.00  0.00           C
ATOM  10681  O21 POPE  231      96.599  75.964  20.595  1.00  0.00           O
ATOM  10682  C21 POPE  231      97.779  75.464  20.925  1.00  0.00           C
ATOM  10683  O22 POPE  231      98.410  74.614  20.305  1.00  0.00           O
ATOM  10684  C22 POPE  231      98.209  76.104  22.245  1.00  0.00           C
ATOM  10687  C3  POPE  231      95.479  73.924  19.745  1.00  0.00           C
ATOM  10690  O31 POPE  231      94.409  73.863  20.725  1.00  0.00           O
ATOM  10691  C31 POPE  231      94.770  73.434  21.925  1.00  0.00           C
ATOM  10692  O32 POPE  231      95.890  73.134  22.275  1.00  0.00           O
ATOM  10693  C32 POPE  231      93.568  73.594  22.855  1.00  0.00           C
ATOM  10696  C23 POPE  231      98.939  75.144  23.215  1.00  0.00           C
ATOM  10699  C24 POPE  231      99.459  75.864  24.465  1.00  0.00           C
ATOM  10702  C25 POPE  231      98.390  76.204  25.525  1.00  0.00           C
ATOM  10705  C26 POPE  231      97.908  75.013  26.365  1.00  0.00           C
ATOM  10708  C27 POPE  231      96.889  75.424  27.445  1.00  0.00           C
ATOM  10711  C28 POPE  231      96.508  74.253  28.365  1.00  0.00           C
ATOM  10714  C29 POPE  231      95.538  74.634  29.455  1.00  0.00           C
ATOM  10716 0C21 POPE  231      95.840  74.863  30.745  1.00  0.00           C
ATOM  10718 1C21 POPE  231      97.208  74.844  31.385  1.00  0.00           C
ATOM  10721 2C21 POPE  231      97.499  76.123  32.185  1.00  0.00           C
ATOM  10724 3C21 POPE  231      97.768  77.373  31.325  1.00  0.00           C
ATOM  10727 4C21 POPE  231      97.758  78.684  32.125  1.00  0.00           C
ATOM  10730 5C21 POPE  231      98.839  78.764  33.215  1.00  0.00           C
ATOM  10733 6C21 POPE  231      98.559  79.814  34.305  1.00  0.00           C
ATOM  10736 7C21 POPE  231      99.568  79.744  35.455  1.00  0.00           C
ATOM  10739 8C21 POPE  231      99.229  80.684  36.615  1.00  0.00           C
ATOM  10743  C33 POPE  231      93.868  73.174  24.315  1.00  0.00           C
ATOM  10746  C34 POPE  231      92.990  73.964  25.285  1.00  0.00           C
ATOM  10749  C35 POPE  231      92.779  73.244  26.615  1.00  0.00           C
ATOM  10752  C36 POPE  231      91.749  73.984  27.455  1.00  0.00           C
ATOM  10755  C37 POPE  231      91.639  73.443  28.875  1.00  0.00           C
ATOM  10758  C38 POPE  231      90.740  74.333  29.745  1.00  0.00           C
ATOM  10761  C39 POPE  231      91.119  74.284  31.235  1.00  0.00           C
ATOM  10764 0C31 POPE  231      91.219  72.863  31.795  1.00  0.00           C
ATOM  10767 1C31 POPE  231      91.309  72.873  33.325  1.00  0.00           C
ATOM  10770 2C31 POPE  231      91.599  71.494  33.925  1.00  0.00           C
ATOM  10773 3C31 POPE  231      91.160  71.394  35.395  1.00  0.00           C
ATOM  10776 4C31 POPE  231      89.640  71.204  35.525  1.00  0.00           C
ATOM  10779 5C31 POPE  231      89.240  69.734  35.735  1.00  0.00           C
ATOM  10782 6C31 POPE  231      87.749  69.463  35.525  1.00  0.00           C
ATOM  10786  NH3 POPE  232     111.658  80.694  57.535  1.00  0.00           N
ATOM  10790  C12 POPE  232     111.389  81.723  56.495  1.00  0.00           C
ATOM  10793  C11 POPE  232     110.758  82.963  57.145  1.00  0.00           C
ATOM  10796  P   POPE  232     111.129  84.714  58.975  1.00  0.00           P
ATOM  10797  O13 POPE  232     109.829  84.333  59.575  1.00  0.00           O
ATOM  10798  O14 POPE  232     112.198  85.153  59.905  1.00  0.00           O
ATOM  10799  O11 POPE  232     110.890  85.844  57.885  1.00  0.00           O
ATOM  10800  O12 POPE  232     111.648  83.503  58.125  1.00  0.00           O
ATOM  10801  C1  POPE  232     111.938  86.123  56.955  1.00  0.00           C
ATOM  10804  C2  POPE  232     111.378  86.973  55.795  1.00  0.00           C
ATOM  10806  O21 POPE  232     112.419  87.123  54.815  1.00  0.00           O
ATOM  10807  C21 POPE  232     111.968  87.294  53.565  1.00  0.00           C
ATOM  10808  O22 POPE  232     111.979  88.344  52.955  1.00  0.00           O
ATOM  10809  C22 POPE  232     111.539  85.954  52.945  1.00  0.00           C
ATOM  10812  C3  POPE  232     110.880  88.334  56.345  1.00  0.00           C
ATOM  10815  O31 POPE  232     110.299  89.193  55.355  1.00  0.00           O
ATOM  10816  C31 POPE  232     109.158  88.854  54.805  1.00  0.00           C
ATOM  10817  O32 POPE  232     108.549  87.803  54.995  1.00  0.00           O
ATOM  10818  C32 POPE  232     108.728  90.004  53.915  1.00  0.00           C
ATOM  10821  C23 POPE  232     110.818  86.153  51.575  1.00  0.00           C
ATOM  10824  C24 POPE  232     110.499  84.844  50.825  1.00  0.00           C
ATOM  10827  C25 POPE  232     111.740  84.114  50.295  1.00  0.00           C
ATOM  10830  C26 POPE  232     112.248  84.643  48.935  1.00  0.00           C
ATOM  10833  C27 POPE  232     113.719  84.274  48.715  1.00  0.00           C
ATOM  10836  C28 POPE  232     114.199  84.384  47.255  1.00  0.00           C
ATOM  10839  C29 POPE  232     115.688  84.123  47.175  1.00  0.00           C
ATOM  10841 0C21 POPE  232     116.329  83.253  46.375  1.00  0.00           C
ATOM  10843 1C21 POPE  232     115.718  82.403  45.295  1.00  0.00           C
ATOM  10846 2C21 POPE  232     116.758  81.934  44.255  1.00  0.00           C
ATOM  10849 3C21 POPE  232     117.478  83.083  43.535  1.00  0.00           C
ATOM  10852 4C21 POPE  232     118.539  82.624  42.525  1.00  0.00           C
ATOM  10855 5C21 POPE  232     119.339  83.813  41.975  1.00  0.00           C
ATOM  10858 6C21 POPE  232     120.389  83.424  40.925  1.00  0.00           C
ATOM  10861 7C21 POPE  232     121.049  84.643  40.275  1.00  0.00           C
ATOM  10864 8C21 POPE  232     122.058  84.294  39.175  1.00  0.00           C
ATOM  10868  C33 POPE  232     107.719  89.574  52.835  1.00  0.00           C
ATOM  10871  C34 POPE  232     108.340  89.314  51.465  1.00  0.00           C
ATOM  10874  C35 POPE  232     107.260  88.844  50.475  1.00  0.00           C
ATOM  10877  C36 POPE  232     107.649  89.034  49.005  1.00  0.00           C
ATOM  10880  C37 POPE  232     108.809  88.134  48.575  1.00  0.00           C
ATOM  10883  C38 POPE  232     109.328  88.524  47.185  1.00  0.00           C
ATOM  10886  C39 POPE  232     110.289  87.473  46.595  1.00  0.00           C
ATOM  10889 0C31 POPE  232     109.558  86.363  45.835  1.00  0.00           C
ATOM  10892 1C31 POPE  232     110.508  85.333  45.225  1.00  0.00           C
ATOM  10895 2C31 POPE  232     109.780  84.294  44.365  1.00  0.00           C
ATOM  10898 3C31 POPE  232     110.709  83.204  43.815  1.00  0.00           C
ATOM  10901 4C31 POPE  232     111.208  82.234  44.905  1.00  0.00           C
ATOM  10904 5C31 POPE  232     112.140  81.143  44.345  1.00  0.00           C
ATOM  10907 6C31 POPE  232     112.628  80.183  45.425  1.00  0.00           C
ATOM  10911  NH3 POPE  233     129.678  69.954  60.635  1.00  0.00           N
ATOM  10915  C12 POPE  233     130.180  68.653  61.195  1.00  0.00           C
ATOM  10918  C11 POPE  233     129.219  67.494  60.885  1.00  0.00           C
ATOM  10921  P   POPE  233     128.909  64.943  61.345  1.00  0.00           P
ATOM  10922  O13 POPE  233     129.729  63.763  61.035  1.00  0.00           O
ATOM  10923  O14 POPE  233     128.139  64.884  62.605  1.00  0.00           O
ATOM  10924  O11 POPE  233     127.889  65.253  60.145  1.00  0.00           O
ATOM  10925  O12 POPE  233     129.799  66.263  61.315  1.00  0.00           O
ATOM  10926  C1  POPE  233     126.488  65.193  60.435  1.00  0.00           C
ATOM  10929  C2  POPE  233     125.560  65.734  59.295  1.00  0.00           C
ATOM  10931  O21 POPE  233     124.279  65.063  59.295  1.00  0.00           O
ATOM  10932  C21 POPE  233     124.339  63.784  58.885  1.00  0.00           C
ATOM  10933  O22 POPE  233     125.349  63.244  58.465  1.00  0.00           O
ATOM  10934  C22 POPE  233     122.999  63.073  59.095  1.00  0.00           C
ATOM  10937  C3  POPE  233     126.208  65.833  57.865  1.00  0.00           C
ATOM  10940  O31 POPE  233     125.219  65.713  56.805  1.00  0.00           O
ATOM  10941  C31 POPE  233     124.398  66.744  56.655  1.00  0.00           C
ATOM  10942  O32 POPE  233     124.529  67.823  57.215  1.00  0.00           O
ATOM  10943  C32 POPE  233     123.299  66.403  55.645  1.00  0.00           C
ATOM  10946  C23 POPE  233     121.710  63.884  58.785  1.00  0.00           C
ATOM  10949  C24 POPE  233     120.479  62.994  58.975  1.00  0.00           C
ATOM  10952  C25 POPE  233     119.099  63.673  58.855  1.00  0.00           C
ATOM  10955  C26 POPE  233     118.809  64.253  57.465  1.00  0.00           C
ATOM  10958  C27 POPE  233     117.338  64.634  57.275  1.00  0.00           C
ATOM  10961  C28 POPE  233     117.020  65.384  55.965  1.00  0.00           C
ATOM  10964  C29 POPE  233     117.388  64.574  54.735  1.00  0.00           C
ATOM  10966 0C21 POPE  233     116.589  64.263  53.705  1.00  0.00           C
ATOM  10968 1C21 POPE  233     115.159  64.714  53.505  1.00  0.00           C
ATOM  10971 2C21 POPE  233     114.729  64.574  52.035  1.00  0.00           C
ATOM  10974 3C21 POPE  233     114.389  63.134  51.605  1.00  0.00           C
ATOM  10977 4C21 POPE  233     113.979  63.073  50.135  1.00  0.00           C
ATOM  10980 5C21 POPE  233     113.510  61.684  49.645  1.00  0.00           C
ATOM  10983 6C21 POPE  233     114.648  60.724  49.285  1.00  0.00           C
ATOM  10986 7C21 POPE  233     114.240  59.664  48.245  1.00  0.00           C
ATOM  10989 8C21 POPE  233     115.420  59.024  47.515  1.00  0.00           C
ATOM  10993  C33 POPE  233     121.898  66.954  56.035  1.00  0.00           C
ATOM  10996  C34 POPE  233     120.750  66.263  55.285  1.00  0.00           C
ATOM  10999  C35 POPE  233     120.630  66.564  53.775  1.00  0.00           C
ATOM  11002  C36 POPE  233     119.678  67.744  53.515  1.00  0.00           C
ATOM  11005  C37 POPE  233     119.210  67.863  52.055  1.00  0.00           C
ATOM  11008  C38 POPE  233     118.229  69.034  51.885  1.00  0.00           C
ATOM  11011  C39 POPE  233     117.099  68.803  50.855  1.00  0.00           C
ATOM  11014 0C31 POPE  233     117.369  69.373  49.455  1.00  0.00           C
ATOM  11017 1C31 POPE  233     118.520  68.684  48.705  1.00  0.00           C
ATOM  11020 2C31 POPE  233     118.819  69.373  47.365  1.00  0.00           C
ATOM  11023 3C31 POPE  233     118.799  68.434  46.155  1.00  0.00           C
ATOM  11026 4C31 POPE  233     117.379  68.064  45.695  1.00  0.00           C
ATOM  11029 5C31 POPE  233     117.410  67.153  44.455  1.00  0.00           C
ATOM  11032 6C31 POPE  233     116.030  66.863  43.865  1.00  0.00           C
ATOM  11036  NH3 POPE  234      90.149  29.204  19.925  1.00  0.00           N
ATOM  11040  C12 POPE  234      91.599  29.574  20.215  1.00  0.00           C
ATOM  11043  C11 POPE  234      92.188  30.633  19.265  1.00  0.00           C
ATOM  11046  P   POPE  234      92.449  33.164  19.925  1.00  0.00           P
ATOM  11047  O13 POPE  234      93.438  33.484  18.865  1.00  0.00           O
ATOM  11048  O14 POPE  234      91.479  34.234  20.245  1.00  0.00           O
ATOM  11049  O11 POPE  234      93.159  32.743  21.275  1.00  0.00           O
ATOM  11050  O12 POPE  234      91.609  31.904  19.515  1.00  0.00           O
ATOM  11051  C1  POPE  234      92.439  32.584  22.515  1.00  0.00           C
ATOM  11054  C2  POPE  234      92.768  33.684  23.595  1.00  0.00           C
ATOM  11056  O21 POPE  234      92.519  33.154  24.905  1.00  0.00           O
ATOM  11057  C21 POPE  234      91.278  32.893  25.265  1.00  0.00           C
ATOM  11058  O22 POPE  234      90.268  33.174  24.635  1.00  0.00           O
ATOM  11059  C22 POPE  234      91.299  32.094  26.575  1.00  0.00           C
ATOM  11062  C3  POPE  234      92.078  35.053  23.295  1.00  0.00           C
ATOM  11065  O31 POPE  234      91.880  35.934  24.425  1.00  0.00           O
ATOM  11066  C31 POPE  234      92.970  36.614  24.815  1.00  0.00           C
ATOM  11067  O32 POPE  234      94.109  36.344  24.495  1.00  0.00           O
ATOM  11068  C32 POPE  234      92.569  37.803  25.675  1.00  0.00           C
ATOM  11071  C23 POPE  234      90.729  32.833  27.805  1.00  0.00           C
ATOM  11074  C24 POPE  234      90.618  31.884  29.015  1.00  0.00           C
ATOM  11077  C25 POPE  234      90.289  32.564  30.345  1.00  0.00           C
ATOM  11080  C26 POPE  234      90.139  31.544  31.495  1.00  0.00           C
ATOM  11083  C27 POPE  234      89.339  32.064  32.695  1.00  0.00           C
ATOM  11086  C28 POPE  234      89.929  33.314  33.375  1.00  0.00           C
ATOM  11089  C29 POPE  234      91.189  33.033  34.155  1.00  0.00           C
ATOM  11091 0C21 POPE  234      91.329  32.994  35.495  1.00  0.00           C
ATOM  11093 1C21 POPE  234      90.268  33.193  36.555  1.00  0.00           C
ATOM  11096 2C21 POPE  234      90.009  31.934  37.415  1.00  0.00           C
ATOM  11099 3C21 POPE  234      91.199  31.474  38.285  1.00  0.00           C
ATOM  11102 4C21 POPE  234      91.109  31.844  39.775  1.00  0.00           C
ATOM  11105 5C21 POPE  234      90.989  33.353  40.025  1.00  0.00           C
ATOM  11108 6C21 POPE  234      91.740  33.853  41.275  1.00  0.00           C
ATOM  11111 7C21 POPE  234      91.309  33.204  42.585  1.00  0.00           C
ATOM  11114 8C21 POPE  234      91.918  33.863  43.825  1.00  0.00           C
ATOM  11118  C33 POPE  234      92.929  37.594  27.165  1.00  0.00           C
ATOM  11121  C34 POPE  234      91.889  36.754  27.915  1.00  0.00           C
ATOM  11124  C35 POPE  234      92.299  36.454  29.365  1.00  0.00           C
ATOM  11127  C36 POPE  234      91.138  36.553  30.365  1.00  0.00           C
ATOM  11130  C37 POPE  234      91.618  36.814  31.805  1.00  0.00           C
ATOM  11133  C38 POPE  234      90.499  37.114  32.825  1.00  0.00           C
ATOM  11136  C39 POPE  234      89.549  38.294  32.485  1.00  0.00           C
ATOM  11139 0C31 POPE  234      90.219  39.643  32.195  1.00  0.00           C
ATOM  11142 1C31 POPE  234      91.088  40.183  33.345  1.00  0.00           C
ATOM  11145 2C31 POPE  234      91.539  41.654  33.165  1.00  0.00           C
ATOM  11148 3C31 POPE  234      92.439  41.873  31.945  1.00  0.00           C
ATOM  11151 4C31 POPE  234      93.029  43.274  31.785  1.00  0.00           C
ATOM  11154 5C31 POPE  234      93.809  43.373  30.465  1.00  0.00           C
ATOM  11157 6C31 POPE  234      94.678  44.623  30.335  1.00  0.00           C
ATOM  11161  NH3 POPE  235     103.568  27.914  60.095  1.00  0.00           N
ATOM  11165  C12 POPE  235     103.148  28.193  61.505  1.00  0.00           C
ATOM  11168  C11 POPE  235     103.398  29.664  61.875  1.00  0.00           C
ATOM  11171  P   POPE  235     105.209  31.513  61.595  1.00  0.00           P
ATOM  11172  O13 POPE  235     104.158  32.373  62.185  1.00  0.00           O
ATOM  11173  O14 POPE  235     106.589  31.623  62.085  1.00  0.00           O
ATOM  11174  O11 POPE  235     105.199  31.723  60.025  1.00  0.00           O
ATOM  11175  O12 POPE  235     104.770  29.984  61.685  1.00  0.00           O
ATOM  11176  C1  POPE  235     104.729  30.724  59.115  1.00  0.00           C
ATOM  11179  C2  POPE  235     105.009  31.164  57.665  1.00  0.00           C
ATOM  11181  O21 POPE  235     104.538  30.243  56.675  1.00  0.00           O
ATOM  11182  C21 POPE  235     103.288  29.854  56.585  1.00  0.00           C
ATOM  11183  O22 POPE  235     102.400  30.084  57.385  1.00  0.00           O
ATOM  11184  C22 POPE  235     103.148  29.123  55.245  1.00  0.00           C
ATOM  11187  C3  POPE  235     106.539  31.353  57.495  1.00  0.00           C
ATOM  11190  O31 POPE  235     106.889  31.794  56.165  1.00  0.00           O
ATOM  11191  C31 POPE  235     107.218  30.814  55.325  1.00  0.00           C
ATOM  11192  O32 POPE  235     107.130  29.613  55.545  1.00  0.00           O
ATOM  11193  C32 POPE  235     107.779  31.434  54.045  1.00  0.00           C
ATOM  11196  C23 POPE  235     101.688  28.853  54.845  1.00  0.00           C
ATOM  11199  C24 POPE  235     101.599  28.144  53.485  1.00  0.00           C
ATOM  11202  C25 POPE  235     100.139  27.973  53.035  1.00  0.00           C
ATOM  11205  C26 POPE  235      99.859  28.633  51.675  1.00  0.00           C
ATOM  11208  C27 POPE  235      98.368  28.874  51.365  1.00  0.00           C
ATOM  11211  C28 POPE  235      97.589  27.664  50.815  1.00  0.00           C
ATOM  11214  C29 POPE  235      98.209  27.134  49.545  1.00  0.00           C
ATOM  11216 0C21 POPE  235      97.938  27.504  48.285  1.00  0.00           C
ATOM  11218 1C21 POPE  235      96.938  28.544  47.845  1.00  0.00           C
ATOM  11221 2C21 POPE  235      96.049  28.053  46.695  1.00  0.00           C
ATOM  11224 3C21 POPE  235      95.139  26.864  47.045  1.00  0.00           C
ATOM  11227 4C21 POPE  235      94.170  26.544  45.905  1.00  0.00           C
ATOM  11230 5C21 POPE  235      93.380  25.243  46.125  1.00  0.00           C
ATOM  11233 6C21 POPE  235      92.309  25.024  45.045  1.00  0.00           C
ATOM  11236 7C21 POPE  235      91.648  23.643  45.135  1.00  0.00           C
ATOM  11239 8C21 POPE  235      90.490  23.444  44.155  1.00  0.00           C
ATOM  11243  C33 POPE  235     107.859  30.444  52.845  1.00  0.00           C
ATOM  11246  C34 POPE  235     108.878  30.864  51.775  1.00  0.00           C
ATOM  11249  C35 POPE  235     108.250  31.344  50.455  1.00  0.00           C
ATOM  11252  C36 POPE  235     109.310  31.513  49.345  1.00  0.00           C
ATOM  11255  C37 POPE  235     108.719  32.114  48.055  1.00  0.00           C
ATOM  11258  C38 POPE  235     109.688  32.243  46.865  1.00  0.00           C
ATOM  11261  C39 POPE  235     109.958  30.923  46.115  1.00  0.00           C
ATOM  11264 0C31 POPE  235     110.639  31.143  44.745  1.00  0.00           C
ATOM  11267 1C31 POPE  235     110.998  29.813  44.055  1.00  0.00           C
ATOM  11270 2C31 POPE  235     111.098  29.893  42.515  1.00  0.00           C
ATOM  11273 3C31 POPE  235     112.289  30.684  41.935  1.00  0.00           C
ATOM  11276 4C31 POPE  235     113.669  30.133  42.345  1.00  0.00           C
ATOM  11279 5C31 POPE  235     114.789  30.494  41.365  1.00  0.00           C
ATOM  11282 6C31 POPE  235     116.169  30.024  41.835  1.00  0.00           C
ATOM  11286  NH3 POPE  236      54.118  54.114  60.085  1.00  0.00           N
ATOM  11290  C12 POPE  236      53.788  53.904  61.535  1.00  0.00           C
ATOM  11293  C11 POPE  236      53.878  52.403  61.905  1.00  0.00           C
ATOM  11296  P   POPE  236      52.430  51.184  60.065  1.00  0.00           P
ATOM  11297  O13 POPE  236      51.348  50.173  60.075  1.00  0.00           O
ATOM  11298  O14 POPE  236      52.308  52.374  59.195  1.00  0.00           O
ATOM  11299  O11 POPE  236      53.788  50.464  59.735  1.00  0.00           O
ATOM  11300  O12 POPE  236      52.698  51.714  61.525  1.00  0.00           O
ATOM  11301  C1  POPE  236      54.128  50.404  58.355  1.00  0.00           C
ATOM  11304  C2  POPE  236      55.479  49.674  58.145  1.00  0.00           C
ATOM  11306  O21 POPE  236      56.269  50.193  57.055  1.00  0.00           O
ATOM  11307  C21 POPE  236      55.668  50.443  55.905  1.00  0.00           C
ATOM  11308  O22 POPE  236      54.478  50.323  55.665  1.00  0.00           O
ATOM  11309  C22 POPE  236      56.639  50.814  54.785  1.00  0.00           C
ATOM  11312  C3  POPE  236      55.299  48.134  58.025  1.00  0.00           C
ATOM  11315  O31 POPE  236      56.549  47.444  58.175  1.00  0.00           O
ATOM  11316  C31 POPE  236      57.269  47.254  57.065  1.00  0.00           C
ATOM  11317  O32 POPE  236      58.410  47.654  56.915  1.00  0.00           O
ATOM  11318  C32 POPE  236      56.569  46.283  56.095  1.00  0.00           C
ATOM  11321  C23 POPE  236      58.129  50.884  55.135  1.00  0.00           C
ATOM  11324  C24 POPE  236      58.948  50.824  53.835  1.00  0.00           C
ATOM  11327  C25 POPE  236      59.878  52.004  53.585  1.00  0.00           C
ATOM  11330  C26 POPE  236      60.718  51.754  52.325  1.00  0.00           C
ATOM  11333  C27 POPE  236      61.669  52.893  51.955  1.00  0.00           C
ATOM  11336  C28 POPE  236      62.328  52.664  50.585  1.00  0.00           C
ATOM  11339  C29 POPE  236      63.208  53.803  50.135  1.00  0.00           C
ATOM  11341 0C21 POPE  236      63.610  54.003  48.865  1.00  0.00           C
ATOM  11343 1C21 POPE  236      63.289  53.114  47.685  1.00  0.00           C
ATOM  11346 2C21 POPE  236      62.099  53.603  46.855  1.00  0.00           C
ATOM  11349 3C21 POPE  236      62.360  54.914  46.095  1.00  0.00           C
ATOM  11352 4C21 POPE  236      61.168  55.294  45.195  1.00  0.00           C
ATOM  11355 5C21 POPE  236      61.428  56.514  44.315  1.00  0.00           C
ATOM  11358 6C21 POPE  236      60.279  56.784  43.335  1.00  0.00           C
ATOM  11361 7C21 POPE  236      60.658  57.774  42.225  1.00  0.00           C
ATOM  11364 8C21 POPE  236      59.559  57.943  41.175  1.00  0.00           C
ATOM  11368  C33 POPE  236      56.609  46.763  54.615  1.00  0.00           C
ATOM  11371  C34 POPE  236      55.299  47.384  54.125  1.00  0.00           C
ATOM  11374  C35 POPE  236      54.249  46.373  53.645  1.00  0.00           C
ATOM  11377  C36 POPE  236      54.109  46.363  52.115  1.00  0.00           C
ATOM  11380  C37 POPE  236      52.898  45.553  51.645  1.00  0.00           C
ATOM  11383  C38 POPE  236      52.589  45.763  50.155  1.00  0.00           C
ATOM  11386  C39 POPE  236      53.578  45.094  49.195  1.00  0.00           C
ATOM  11389 0C31 POPE  236      53.379  43.574  49.085  1.00  0.00           C
ATOM  11392 1C31 POPE  236      54.529  42.883  48.345  1.00  0.00           C
ATOM  11395 2C31 POPE  236      54.309  41.363  48.225  1.00  0.00           C
ATOM  11398 3C31 POPE  236      55.569  40.614  47.755  1.00  0.00           C
ATOM  11401 4C31 POPE  236      55.979  40.984  46.325  1.00  0.00           C
ATOM  11404 5C31 POPE  236      57.139  40.113  45.815  1.00  0.00           C
ATOM  11407 6C31 POPE  236      57.398  40.313  44.315  1.00  0.00           C
ATOM  11411  NH3 POPE  237      47.409  62.803  19.885  1.00  0.00           N
ATOM  11415  C12 POPE  237      48.788  63.053  19.375  1.00  0.00           C
ATOM  11418  C11 POPE  237      49.008  64.574  19.275  1.00  0.00           C
ATOM  11421  P   POPE  237      50.569  66.363  18.265  1.00  0.00           P
ATOM  11422  O13 POPE  237      51.729  66.443  19.175  1.00  0.00           O
ATOM  11423  O14 POPE  237      50.718  66.734  16.845  1.00  0.00           O
ATOM  11424  O11 POPE  237      49.338  67.153  18.885  1.00  0.00           O
ATOM  11425  O12 POPE  237      50.089  64.854  18.385  1.00  0.00           O
ATOM  11426  C1  POPE  237      49.478  68.344  19.665  1.00  0.00           C
ATOM  11429  C2  POPE  237      49.299  68.113  21.195  1.00  0.00           C
ATOM  11431  O21 POPE  237      49.249  69.424  21.775  1.00  0.00           O
ATOM  11432  C21 POPE  237      48.680  69.564  22.945  1.00  0.00           C
ATOM  11433  O22 POPE  237      48.288  68.684  23.695  1.00  0.00           O
ATOM  11434  C22 POPE  237      48.479  71.064  23.165  1.00  0.00           C
ATOM  11437  C3  POPE  237      50.459  67.283  21.785  1.00  0.00           C
ATOM  11440  O31 POPE  237      50.389  67.024  23.205  1.00  0.00           O
ATOM  11441  C31 POPE  237      49.799  65.914  23.565  1.00  0.00           C
ATOM  11442  O32 POPE  237      49.279  65.083  22.835  1.00  0.00           O
ATOM  11443  C32 POPE  237      49.948  65.753  25.065  1.00  0.00           C
ATOM  11446  C23 POPE  237      47.168  71.583  22.525  1.00  0.00           C
ATOM  11449  C24 POPE  237      46.098  72.003  23.535  1.00  0.00           C
ATOM  11452  C25 POPE  237      45.738  70.943  24.585  1.00  0.00           C
ATOM  11455  C26 POPE  237      44.818  71.503  25.675  1.00  0.00           C
ATOM  11458  C27 POPE  237      44.468  70.454  26.745  1.00  0.00           C
ATOM  11461  C28 POPE  237      43.428  70.954  27.765  1.00  0.00           C
ATOM  11464  C29 POPE  237      43.948  71.994  28.735  1.00  0.00           C
ATOM  11466 0C21 POPE  237      43.379  72.283  29.925  1.00  0.00           C
ATOM  11468 1C21 POPE  237      42.108  71.643  30.425  1.00  0.00           C
ATOM  11471 2C21 POPE  237      41.208  72.543  31.305  1.00  0.00           C
ATOM  11474 3C21 POPE  237      41.799  72.914  32.665  1.00  0.00           C
ATOM  11477 4C21 POPE  237      40.718  73.314  33.675  1.00  0.00           C
ATOM  11480 5C21 POPE  237      41.250  73.884  34.995  1.00  0.00           C
ATOM  11483 6C21 POPE  237      41.889  75.274  34.835  1.00  0.00           C
ATOM  11486 7C21 POPE  237      42.318  75.893  36.175  1.00  0.00           C
ATOM  11489 8C21 POPE  237      43.108  77.193  36.005  1.00  0.00           C
ATOM  11493  C33 POPE  237      49.559  64.333  25.525  1.00  0.00           C
ATOM  11496  C34 POPE  237      49.569  64.123  27.045  1.00  0.00           C
ATOM  11499  C35 POPE  237      48.708  65.153  27.765  1.00  0.00           C
ATOM  11502  C36 POPE  237      48.249  64.814  29.195  1.00  0.00           C
ATOM  11505  C37 POPE  237      48.389  66.024  30.125  1.00  0.00           C
ATOM  11508  C38 POPE  237      47.500  65.994  31.365  1.00  0.00           C
ATOM  11511  C39 POPE  237      47.808  67.174  32.315  1.00  0.00           C
ATOM  11514 0C31 POPE  237      46.718  67.384  33.375  1.00  0.00           C
ATOM  11517 1C31 POPE  237      47.089  68.464  34.395  1.00  0.00           C
ATOM  11520 2C31 POPE  237      46.008  68.704  35.465  1.00  0.00           C
ATOM  11523 3C31 POPE  237      44.718  69.333  34.925  1.00  0.00           C
ATOM  11526 4C31 POPE  237      43.659  69.513  36.015  1.00  0.00           C
ATOM  11529 5C31 POPE  237      42.389  70.183  35.485  1.00  0.00           C
ATOM  11532 6C31 POPE  237      41.299  70.354  36.545  1.00  0.00           C
ATOM  11536  NH3 POPE  238      10.548  32.403  14.945  1.00  0.00           N
ATOM  11540  C12 POPE  238      10.138  32.153  13.535  1.00  0.00           C
ATOM  11543  C11 POPE  238      10.298  30.674  13.205  1.00  0.00           C
ATOM  11546  P   POPE  238      12.128  28.853  13.315  1.00  0.00           P
ATOM  11547  O13 POPE  238      11.048  27.973  12.825  1.00  0.00           O
ATOM  11548  O14 POPE  238      13.308  29.123  12.455  1.00  0.00           O
ATOM  11549  O11 POPE  238      12.598  28.393  14.735  1.00  0.00           O
ATOM  11550  O12 POPE  238      11.558  30.254  13.705  1.00  0.00           O
ATOM  11551  C1  POPE  238      12.468  27.083  15.285  1.00  0.00           C
ATOM  11554  C2  POPE  238      11.418  26.994  16.415  1.00  0.00           C
ATOM  11556  O21 POPE  238      11.888  26.104  17.445  1.00  0.00           O
ATOM  11557  C21 POPE  238      12.568  26.674  18.405  1.00  0.00           C
ATOM  11558  O22 POPE  238      13.108  27.773  18.345  1.00  0.00           O
ATOM  11559  C22 POPE  238      12.358  25.863  19.685  1.00  0.00           C
ATOM  11562  C3  POPE  238      10.048  26.434  15.925  1.00  0.00           C
ATOM  11565  O31 POPE  238       9.048  26.423  16.975  1.00  0.00           O
ATOM  11566  C31 POPE  238       9.068  25.404  17.835  1.00  0.00           C
ATOM  11567  O32 POPE  238       9.788  24.424  17.765  1.00  0.00           O
ATOM  11568  C32 POPE  238       8.038  25.664  18.935  1.00  0.00           C
ATOM  11571  C23 POPE  238      13.648  25.444  20.415  1.00  0.00           C
ATOM  11574  C24 POPE  238      13.458  24.084  21.125  1.00  0.00           C
ATOM  11577  C25 POPE  238      12.398  24.093  22.245  1.00  0.00           C
ATOM  11580  C26 POPE  238      13.018  24.074  23.645  1.00  0.00           C
ATOM  11583  C27 POPE  238      12.118  24.704  24.715  1.00  0.00           C
ATOM  11586  C28 POPE  238      12.878  24.914  26.045  1.00  0.00           C
ATOM  11589  C29 POPE  238      12.028  25.553  27.105  1.00  0.00           C
ATOM  11591 0C21 POPE  238      12.148  25.364  28.425  1.00  0.00           C
ATOM  11593 1C21 POPE  238      13.218  24.524  29.085  1.00  0.00           C
ATOM  11596 2C21 POPE  238      13.658  25.024  30.475  1.00  0.00           C
ATOM  11599 3C21 POPE  238      12.558  24.943  31.535  1.00  0.00           C
ATOM  11602 4C21 POPE  238      13.078  24.984  32.985  1.00  0.00           C
ATOM  11605 5C21 POPE  238      13.938  26.213  33.295  1.00  0.00           C
ATOM  11608 6C21 POPE  238      14.188  26.363  34.805  1.00  0.00           C
ATOM  11611 7C21 POPE  238      15.098  27.554  35.145  1.00  0.00           C
ATOM  11614 8C21 POPE  238      15.198  27.824  36.655  1.00  0.00           C
ATOM  11618  C33 POPE  238       8.698  25.723  20.335  1.00  0.00           C
ATOM  11621  C34 POPE  238       7.778  26.363  21.385  1.00  0.00           C
ATOM  11624  C35 POPE  238       8.358  26.234  22.805  1.00  0.00           C
ATOM  11627  C36 POPE  238       7.878  27.324  23.775  1.00  0.00           C
ATOM  11630  C37 POPE  238       8.378  27.064  25.195  1.00  0.00           C
ATOM  11633  C38 POPE  238       8.228  28.263  26.145  1.00  0.00           C
ATOM  11636  C39 POPE  238       8.598  27.904  27.585  1.00  0.00           C
ATOM  11639 0C31 POPE  238       8.808  29.114  28.505  1.00  0.00           C
ATOM  11642 1C31 POPE  238       9.328  28.674  29.885  1.00  0.00           C
ATOM  11645 2C31 POPE  238       9.858  29.824  30.745  1.00  0.00           C
ATOM  11648 3C31 POPE  238      10.508  29.324  32.035  1.00  0.00           C
ATOM  11651 4C31 POPE  238       9.488  28.914  33.115  1.00  0.00           C
ATOM  11654 5C31 POPE  238      10.088  27.944  34.145  1.00  0.00           C
ATOM  11657 6C31 POPE  238       9.158  27.603  35.315  1.00  0.00           C
ATOM  11661  NH3 POPE  239      78.778  86.484  16.905  1.00  0.00           N
ATOM  11665  C12 POPE  239      78.858  85.024  16.545  1.00  0.00           C
ATOM  11668  C11 POPE  239      77.998  84.164  17.495  1.00  0.00           C
ATOM  11671  P   POPE  239      78.589  81.583  17.145  1.00  0.00           P
ATOM  11672  O13 POPE  239      78.449  80.634  16.015  1.00  0.00           O
ATOM  11673  O14 POPE  239      79.958  81.964  17.535  1.00  0.00           O
ATOM  11674  O11 POPE  239      77.960  80.904  18.415  1.00  0.00           O
ATOM  11675  O12 POPE  239      77.718  82.893  16.905  1.00  0.00           O
ATOM  11676  C1  POPE  239      77.459  81.643  19.515  1.00  0.00           C
ATOM  11679  C2  POPE  239      75.958  81.934  19.315  1.00  0.00           C
ATOM  11681  O21 POPE  239      75.508  82.723  20.415  1.00  0.00           O
ATOM  11682  C21 POPE  239      74.309  83.274  20.295  1.00  0.00           C
ATOM  11683  O22 POPE  239      73.598  83.243  19.305  1.00  0.00           O
ATOM  11684  C22 POPE  239      73.979  83.943  21.625  1.00  0.00           C
ATOM  11687  C3  POPE  239      75.139  80.613  19.145  1.00  0.00           C
ATOM  11690  O31 POPE  239      74.828  79.984  20.405  1.00  0.00           O
ATOM  11691  C31 POPE  239      75.659  79.064  20.855  1.00  0.00           C
ATOM  11692  O32 POPE  239      76.688  78.673  20.325  1.00  0.00           O
ATOM  11693  C32 POPE  239      75.118  78.533  22.175  1.00  0.00           C
ATOM  11696  C23 POPE  239      72.468  84.223  21.805  1.00  0.00           C
ATOM  11699  C24 POPE  239      72.129  84.814  23.185  1.00  0.00           C
ATOM  11702  C25 POPE  239      72.608  83.984  24.385  1.00  0.00           C
ATOM  11705  C26 POPE  239      72.378  84.734  25.705  1.00  0.00           C
ATOM  11708  C27 POPE  239      73.328  84.274  26.815  1.00  0.00           C
ATOM  11711  C28 POPE  239      73.299  85.253  27.995  1.00  0.00           C
ATOM  11714  C29 POPE  239      74.148  84.783  29.145  1.00  0.00           C
ATOM  11716 0C21 POPE  239      73.718  84.344  30.345  1.00  0.00           C
ATOM  11718 1C21 POPE  239      72.288  84.263  30.825  1.00  0.00           C
ATOM  11721 2C21 POPE  239      72.049  85.124  32.085  1.00  0.00           C
ATOM  11724 3C21 POPE  239      72.799  84.594  33.315  1.00  0.00           C
ATOM  11727 4C21 POPE  239      72.488  85.343  34.605  1.00  0.00           C
ATOM  11730 5C21 POPE  239      73.229  84.693  35.785  1.00  0.00           C
ATOM  11733 6C21 POPE  239      72.919  85.314  37.155  1.00  0.00           C
ATOM  11736 7C21 POPE  239      73.679  84.584  38.275  1.00  0.00           C
ATOM  11739 8C21 POPE  239      73.368  85.104  39.675  1.00  0.00           C
ATOM  11743  C33 POPE  239      74.929  79.643  23.235  1.00  0.00           C
ATOM  11746  C34 POPE  239      73.799  79.423  24.235  1.00  0.00           C
ATOM  11749  C35 POPE  239      73.868  80.504  25.315  1.00  0.00           C
ATOM  11752  C36 POPE  239      74.648  80.024  26.535  1.00  0.00           C
ATOM  11755  C37 POPE  239      73.718  79.363  27.555  1.00  0.00           C
ATOM  11758  C38 POPE  239      74.479  78.754  28.725  1.00  0.00           C
ATOM  11761  C39 POPE  239      73.949  79.263  30.065  1.00  0.00           C
ATOM  11764 0C31 POPE  239      74.668  78.604  31.245  1.00  0.00           C
ATOM  11767 1C31 POPE  239      74.079  79.014  32.605  1.00  0.00           C
ATOM  11770 2C31 POPE  239      74.559  80.393  33.055  1.00  0.00           C
ATOM  11773 3C31 POPE  239      73.709  81.003  34.185  1.00  0.00           C
ATOM  11776 4C31 POPE  239      73.578  80.104  35.415  1.00  0.00           C
ATOM  11779 5C31 POPE  239      72.799  80.774  36.545  1.00  0.00           C
ATOM  11782 6C31 POPE  239      72.569  79.844  37.725  1.00  0.00           C
ATOM  11786  NH3 POPE  240      15.988  37.734  13.115  1.00  0.00           N
ATOM  11790  C12 POPE  240      14.528  37.634  13.445  1.00  0.00           C
ATOM  11793  C11 POPE  240      14.228  36.353  14.235  1.00  0.00           C
ATOM  11796  P   POPE  240      11.568  36.594  14.415  1.00  0.00           P
ATOM  11797  O13 POPE  240      11.408  37.434  13.205  1.00  0.00           O
ATOM  11798  O14 POPE  240      11.098  35.214  14.235  1.00  0.00           O
ATOM  11799  O11 POPE  240      10.828  37.254  15.635  1.00  0.00           O
ATOM  11800  O12 POPE  240      13.038  36.524  14.985  1.00  0.00           O
ATOM  11801  C1  POPE  240      10.808  36.623  16.915  1.00  0.00           C
ATOM  11804  C2  POPE  240       9.718  37.324  17.765  1.00  0.00           C
ATOM  11806  O21 POPE  240       9.488  36.844  19.105  1.00  0.00           O
ATOM  11807  C21 POPE  240       9.918  35.664  19.485  1.00  0.00           C
ATOM  11808  O22 POPE  240       9.938  34.653  18.815  1.00  0.00           O
ATOM  11809  C22 POPE  240      10.478  35.783  20.905  1.00  0.00           C
ATOM  11812  C3  POPE  240       8.428  37.424  16.905  1.00  0.00           C
ATOM  11815  O31 POPE  240       7.278  37.833  17.655  1.00  0.00           O
ATOM  11816  C31 POPE  240       6.398  36.884  17.875  1.00  0.00           C
ATOM  11817  O32 POPE  240       6.468  35.724  17.475  1.00  0.00           O
ATOM  11818  C32 POPE  240       5.208  37.504  18.585  1.00  0.00           C
ATOM  11821  C23 POPE  240      10.948  34.414  21.435  1.00  0.00           C
ATOM  11824  C24 POPE  240      11.578  34.504  22.825  1.00  0.00           C
ATOM  11827  C25 POPE  240      10.648  33.964  23.925  1.00  0.00           C
ATOM  11830  C26 POPE  240      11.078  34.404  25.335  1.00  0.00           C
ATOM  11833  C27 POPE  240      10.178  33.783  26.405  1.00  0.00           C
ATOM  11836  C28 POPE  240       9.868  34.754  27.565  1.00  0.00           C
ATOM  11839  C29 POPE  240       8.978  34.024  28.535  1.00  0.00           C
ATOM  11841 0C21 POPE  240       9.268  33.684  29.805  1.00  0.00           C
ATOM  11843 1C21 POPE  240      10.518  34.034  30.555  1.00  0.00           C
ATOM  11846 2C21 POPE  240      10.168  34.474  31.985  1.00  0.00           C
ATOM  11849 3C21 POPE  240      11.408  34.893  32.775  1.00  0.00           C
ATOM  11852 4C21 POPE  240      11.108  35.204  34.245  1.00  0.00           C
ATOM  11855 5C21 POPE  240      10.778  33.954  35.065  1.00  0.00           C
ATOM  11858 6C21 POPE  240      10.638  34.254  36.555  1.00  0.00           C
ATOM  11861 7C21 POPE  240      10.978  33.014  37.385  1.00  0.00           C
ATOM  11864 8C21 POPE  240      10.758  33.193  38.875  1.00  0.00           C
ATOM  11868  C33 POPE  240       4.428  36.493  19.455  1.00  0.00           C
ATOM  11871  C34 POPE  240       5.048  36.363  20.855  1.00  0.00           C
ATOM  11874  C35 POPE  240       3.958  36.094  21.895  1.00  0.00           C
ATOM  11877  C36 POPE  240       4.478  36.033  23.335  1.00  0.00           C
ATOM  11880  C37 POPE  240       3.348  36.123  24.365  1.00  0.00           C
ATOM  11883  C38 POPE  240       3.848  36.094  25.805  1.00  0.00           C
ATOM  11886  C39 POPE  240       2.748  36.534  26.785  1.00  0.00           C
ATOM  11889 0C31 POPE  240       3.328  36.873  28.155  1.00  0.00           C
ATOM  11892 1C31 POPE  240       2.298  37.443  29.145  1.00  0.00           C
ATOM  11895 2C31 POPE  240       2.978  38.033  30.385  1.00  0.00           C
ATOM  11898 3C31 POPE  240       2.178  37.803  31.675  1.00  0.00           C
ATOM  11901 4C31 POPE  240       2.918  38.344  32.905  1.00  0.00           C
ATOM  11904 5C31 POPE  240       2.208  38.014  34.225  1.00  0.00           C
ATOM  11907 6C31 POPE  240       2.908  38.583  35.455  1.00  0.00           C
ATOM  11911  NH3 POPE  241      -3.959   9.104  15.485  1.00  0.00           N
ATOM  11915  C12 POPE  241      -2.709   9.643  14.855  1.00  0.00           C
ATOM  11918  C11 POPE  241      -2.109  10.864  15.585  1.00  0.00           C
ATOM  11921  P   POPE  241      -2.349  13.454  15.745  1.00  0.00           P
ATOM  11922  O13 POPE  241      -2.269  14.513  14.715  1.00  0.00           O
ATOM  11923  O14 POPE  241      -3.339  13.654  16.835  1.00  0.00           O
ATOM  11924  O11 POPE  241      -0.909  13.334  16.415  1.00  0.00           O
ATOM  11925  O12 POPE  241      -2.629  12.064  15.035  1.00  0.00           O
ATOM  11926  C1  POPE  241      -0.159  14.554  16.635  1.00  0.00           C
ATOM  11929  C2  POPE  241       0.391  14.654  18.075  1.00  0.00           C
ATOM  11931  O21 POPE  241       0.931  15.984  18.215  1.00  0.00           O
ATOM  11932  C21 POPE  241       0.791  16.494  19.425  1.00  0.00           C
ATOM  11933  O22 POPE  241       0.171  15.984  20.345  1.00  0.00           O
ATOM  11934  C22 POPE  241       1.518  17.834  19.495  1.00  0.00           C
ATOM  11937  C3  POPE  241       1.518  13.634  18.325  1.00  0.00           C
ATOM  11940  O31 POPE  241       1.748  13.354  19.725  1.00  0.00           O
ATOM  11941  C31 POPE  241       2.868  13.853  20.255  1.00  0.00           C
ATOM  11942  O32 POPE  241       3.638  14.614  19.685  1.00  0.00           O
ATOM  11943  C32 POPE  241       3.028  13.343  21.695  1.00  0.00           C
ATOM  11946  C23 POPE  241       2.118  18.053  20.905  1.00  0.00           C
ATOM  11949  C24 POPE  241       2.858  19.383  21.065  1.00  0.00           C
ATOM  11952  C25 POPE  241       3.628  19.473  22.385  1.00  0.00           C
ATOM  11955  C26 POPE  241       4.208  20.874  22.635  1.00  0.00           C
ATOM  11958  C27 POPE  241       5.348  20.863  23.655  1.00  0.00           C
ATOM  11961  C28 POPE  241       5.888  22.283  23.905  1.00  0.00           C
ATOM  11964  C29 POPE  241       7.218  22.294  24.615  1.00  0.00           C
ATOM  11966 0C21 POPE  241       7.418  22.373  25.945  1.00  0.00           C
ATOM  11968 1C21 POPE  241       6.358  22.383  27.015  1.00  0.00           C
ATOM  11971 2C21 POPE  241       6.878  21.723  28.305  1.00  0.00           C
ATOM  11974 3C21 POPE  241       7.918  22.584  29.045  1.00  0.00           C
ATOM  11977 4C21 POPE  241       7.458  23.184  30.395  1.00  0.00           C
ATOM  11980 5C21 POPE  241       6.068  23.824  30.385  1.00  0.00           C
ATOM  11983 6C21 POPE  241       5.778  24.604  31.675  1.00  0.00           C
ATOM  11986 7C21 POPE  241       4.298  24.984  31.835  1.00  0.00           C
ATOM  11989 8C21 POPE  241       4.018  25.754  33.125  1.00  0.00           C
ATOM  11993  C33 POPE  241       4.118  14.084  22.525  1.00  0.00           C
ATOM  11996  C34 POPE  241       5.108  13.143  23.225  1.00  0.00           C
ATOM  11999  C35 POPE  241       5.228  13.254  24.745  1.00  0.00           C
ATOM  12002  C36 POPE  241       3.968  12.914  25.525  1.00  0.00           C
ATOM  12005  C37 POPE  241       4.298  12.784  27.015  1.00  0.00           C
ATOM  12008  C38 POPE  241       3.088  12.384  27.845  1.00  0.00           C
ATOM  12011  C39 POPE  241       3.458  12.143  29.315  1.00  0.00           C
ATOM  12014 0C31 POPE  241       2.208  11.963  30.175  1.00  0.00           C
ATOM  12017 1C31 POPE  241       2.508  11.374  31.545  1.00  0.00           C
ATOM  12020 2C31 POPE  241       1.278  11.383  32.455  1.00  0.00           C
ATOM  12023 3C31 POPE  241       1.478  10.634  33.775  1.00  0.00           C
ATOM  12026 4C31 POPE  241       2.598  11.204  34.655  1.00  0.00           C
ATOM  12029 5C31 POPE  241       2.658  10.524  36.035  1.00  0.00           C
ATOM  12032 6C31 POPE  241       3.788  11.053  36.915  1.00  0.00           C
ATOM  12036  NH3 POPE  242      84.459  44.053  62.415  1.00  0.00           N
ATOM  12040  C12 POPE  242      84.879  44.623  63.735  1.00  0.00           C
ATOM  12043  C11 POPE  242      85.678  45.914  63.525  1.00  0.00           C
ATOM  12046  P   POPE  242      87.148  45.903  61.325  1.00  0.00           P
ATOM  12047  O13 POPE  242      86.259  44.954  60.605  1.00  0.00           O
ATOM  12048  O14 POPE  242      87.029  47.363  61.165  1.00  0.00           O
ATOM  12049  O11 POPE  242      88.650  45.453  61.245  1.00  0.00           O
ATOM  12050  O12 POPE  242      86.898  45.614  62.855  1.00  0.00           O
ATOM  12051  C1  POPE  242      89.089  44.344  60.465  1.00  0.00           C
ATOM  12054  C2  POPE  242      90.089  44.863  59.405  1.00  0.00           C
ATOM  12056  O21 POPE  242      90.438  43.894  58.395  1.00  0.00           O
ATOM  12057  C21 POPE  242      89.508  43.434  57.595  1.00  0.00           C
ATOM  12058  O22 POPE  242      88.299  43.524  57.725  1.00  0.00           O
ATOM  12059  C22 POPE  242      90.168  42.693  56.435  1.00  0.00           C
ATOM  12062  C3  POPE  242      91.368  45.373  60.145  1.00  0.00           C
ATOM  12065  O31 POPE  242      92.579  45.214  59.395  1.00  0.00           O
ATOM  12066  C31 POPE  242      93.159  46.303  58.905  1.00  0.00           C
ATOM  12067  O32 POPE  242      92.758  47.444  59.045  1.00  0.00           O
ATOM  12068  C32 POPE  242      94.409  45.853  58.155  1.00  0.00           C
ATOM  12071  C23 POPE  242      89.109  41.984  55.565  1.00  0.00           C
ATOM  12074  C24 POPE  242      89.718  40.943  54.615  1.00  0.00           C
ATOM  12077  C25 POPE  242      90.668  41.553  53.585  1.00  0.00           C
ATOM  12080  C26 POPE  242      91.269  40.494  52.665  1.00  0.00           C
ATOM  12083  C27 POPE  242      92.338  41.094  51.755  1.00  0.00           C
ATOM  12086  C28 POPE  242      93.308  40.024  51.215  1.00  0.00           C
ATOM  12089  C29 POPE  242      94.698  40.594  51.065  1.00  0.00           C
ATOM  12091 0C21 POPE  242      95.238  41.083  49.935  1.00  0.00           C
ATOM  12093 1C21 POPE  242      94.568  41.153  48.595  1.00  0.00           C
ATOM  12096 2C21 POPE  242      94.919  42.463  47.855  1.00  0.00           C
ATOM  12099 3C21 POPE  242      94.529  42.363  46.385  1.00  0.00           C
ATOM  12102 4C21 POPE  242      94.999  43.543  45.535  1.00  0.00           C
ATOM  12105 5C21 POPE  242      94.780  43.294  44.035  1.00  0.00           C
ATOM  12108 6C21 POPE  242      95.128  44.504  43.165  1.00  0.00           C
ATOM  12111 7C21 POPE  242      95.009  44.174  41.665  1.00  0.00           C
ATOM  12114 8C21 POPE  242      95.268  45.383  40.755  1.00  0.00           C
ATOM  12118  C33 POPE  242      95.320  46.984  57.615  1.00  0.00           C
ATOM  12121  C34 POPE  242      95.089  47.324  56.135  1.00  0.00           C
ATOM  12124  C35 POPE  242      96.249  48.153  55.575  1.00  0.00           C
ATOM  12127  C36 POPE  242      96.169  48.434  54.065  1.00  0.00           C
ATOM  12130  C37 POPE  242      97.400  49.214  53.545  1.00  0.00           C
ATOM  12133  C38 POPE  242      97.270  49.704  52.085  1.00  0.00           C
ATOM  12136  C39 POPE  242      96.710  48.664  51.095  1.00  0.00           C
ATOM  12139 0C31 POPE  242      97.598  47.423  50.885  1.00  0.00           C
ATOM  12142 1C31 POPE  242      96.828  46.094  50.815  1.00  0.00           C
ATOM  12145 2C31 POPE  242      97.488  45.004  49.955  1.00  0.00           C
ATOM  12148 3C31 POPE  242      98.939  44.744  50.355  1.00  0.00           C
ATOM  12151 4C31 POPE  242      99.688  43.643  49.595  1.00  0.00           C
ATOM  12154 5C31 POPE  242     101.189  43.713  49.915  1.00  0.00           C
ATOM  12157 6C31 POPE  242     102.029  42.594  49.305  1.00  0.00           C
ATOM  12161  NH3 POPE  243      35.228  86.863  58.235  1.00  0.00           N
ATOM  12165  C12 POPE  243      35.108  88.354  58.415  1.00  0.00           C
ATOM  12168  C11 POPE  243      33.668  88.793  58.155  1.00  0.00           C
ATOM  12171  P   POPE  243      32.279  90.984  57.995  1.00  0.00           P
ATOM  12172  O13 POPE  243      31.678  90.343  56.805  1.00  0.00           O
ATOM  12173  O14 POPE  243      31.278  91.284  59.035  1.00  0.00           O
ATOM  12174  O11 POPE  243      32.888  92.364  57.565  1.00  0.00           O
ATOM  12175  O12 POPE  243      33.499  90.153  58.575  1.00  0.00           O
ATOM  12176  C1  POPE  243      34.128  92.434  56.835  1.00  0.00           C
ATOM  12179  C2  POPE  243      33.938  93.153  55.475  1.00  0.00           C
ATOM  12181  O21 POPE  243      33.158  92.323  54.615  1.00  0.00           O
ATOM  12182  C21 POPE  243      31.878  92.553  54.525  1.00  0.00           C
ATOM  12183  O22 POPE  243      31.238  93.373  55.175  1.00  0.00           O
ATOM  12184  C22 POPE  243      31.319  91.693  53.385  1.00  0.00           C
ATOM  12187  C3  POPE  243      35.299  93.424  54.765  1.00  0.00           C
ATOM  12190  O31 POPE  243      35.339  94.633  53.965  1.00  0.00           O
ATOM  12191  C31 POPE  243      34.679  94.594  52.815  1.00  0.00           C
ATOM  12192  O32 POPE  243      33.808  93.813  52.505  1.00  0.00           O
ATOM  12193  C32 POPE  243      35.308  95.594  51.845  1.00  0.00           C
ATOM  12196  C23 POPE  243      29.839  91.993  53.005  1.00  0.00           C
ATOM  12199  C24 POPE  243      29.498  91.553  51.565  1.00  0.00           C
ATOM  12202  C25 POPE  243      28.038  91.094  51.355  1.00  0.00           C
ATOM  12205  C26 POPE  243      27.948  89.613  50.945  1.00  0.00           C
ATOM  12208  C27 POPE  243      26.528  89.193  50.525  1.00  0.00           C
ATOM  12211  C28 POPE  243      26.478  87.753  49.955  1.00  0.00           C
ATOM  12214  C29 POPE  243      25.178  87.443  49.255  1.00  0.00           C
ATOM  12216 0C21 POPE  243      24.308  86.443  49.505  1.00  0.00           C
ATOM  12218 1C21 POPE  243      24.389  85.384  50.575  1.00  0.00           C
[truncated: 1,737,143 more chars]
