# Supplementary material for: Characterizing Membrane Association and Periplasmic Transfer of Bacterial Lipoproteins through Molecular Dynamics Simulations
Source: Structure. 2020 Apr 7;28(4):475–487.e3. doi: 10.1016/j.str.2020.01.012 (PMC7139219; doi:10.1016/j.str.2020.01.012)
Supplement: Data S1. Final Coordinates from Simulations (Y–Z), Related to Figure 3 [file mmc3.zip › Y-Z/YDDW-1-atomistic.pdb]

TITLE     Protein
REMARK    THIS IS A SIMULATION BOX
CRYST1  129.268  129.268  166.989  90.00  90.00  90.00 P 1           1
MODEL        1
ATOM      1  N   CYSTA   1      75.409  37.089  85.689  1.00  0.00           N
ATOM      3  CA  CYSTA   1      75.189  38.279  86.528  1.00  0.00           C
ATOM      5  C   CYSTA   1      76.469  39.119  86.699  1.00  0.00           C
ATOM      6  O   CYSTA   1      77.579  38.669  86.430  1.00  0.00           O
ATOM      7  CB  CYSTA   1      73.979  39.199  86.169  1.00  0.00           C
ATOM     10  SG  CYSTA   1      72.609  38.579  85.189  1.00  0.00           S
ATOM     11  C1  CYSTA   1      71.919  37.259  86.199  1.00  0.00           C
ATOM     14  CA1 CYSTA   1      75.569  36.929  84.359  1.00  0.00           C
ATOM     15  OA1 CYSTA   1      75.849  35.799  83.969  1.00  0.00           O
ATOM     16  CA2 CYSTA   1      75.409  38.009  83.340  1.00  0.00           C
ATOM     19  C11 CYSTA   1      70.499  36.879  85.689  1.00  0.00           C
ATOM     21  O11 CYSTA   1      70.509  36.859  84.240  1.00  0.00           O
ATOM     22  CX1 CYSTA   1      71.209  35.909  83.660  1.00  0.00           C
ATOM     23  OX1 CYSTA   1      71.699  34.949  84.229  1.00  0.00           O
ATOM     24  CX2 CYSTA   1      71.379  36.279  82.169  1.00  0.00           C
ATOM     27  C12 CYSTA   1      69.449  37.919  86.219  1.00  0.00           C
ATOM     30  O12 CYSTA   1      68.769  38.639  85.189  1.00  0.00           O
ATOM     31  CD1 CYSTA   1      67.969  37.929  84.429  1.00  0.00           C
ATOM     32  OD1 CYSTA   1      67.649  36.759  84.590  1.00  0.00           O
ATOM     33  CD2 CYSTA   1      67.459  38.789  83.279  1.00  0.00           C
ATOM     36  CA3 CYSTA   1      76.689  38.839  83.169  1.00  0.00           C
ATOM     39  CA4 CYSTA   1      76.299  40.299  82.990  1.00  0.00           C
ATOM     42  CA5 CYSTA   1      77.429  41.249  82.630  1.00  0.00           C
ATOM     45  CA6 CYSTA   1      76.929  42.689  82.749  1.00  0.00           C
ATOM     48  CA7 CYSTA   1      75.629  42.919  81.969  1.00  0.00           C
ATOM     51  CA8 CYSTA   1      75.269  44.399  81.829  1.00  0.00           C
ATOM     54  CA9 CYSTA   1      73.869  44.619  81.229  1.00  0.00           C
ATOM     57 0CA1 CYSTA   1      73.729  45.989  80.539  1.00  0.00           C
ATOM     60 1CA1 CYSTA   1      74.099  47.119  81.499  1.00  0.00           C
ATOM     63 2CA1 CYSTA   1      74.289  48.509  80.919  1.00  0.00           C
ATOM     66 3CA1 CYSTA   1      74.889  49.449  81.990  1.00  0.00           C
ATOM     69 4CA1 CYSTA   1      74.999  50.889  81.509  1.00  0.00           C
ATOM     72 5CA1 CYSTA   1      73.679  51.649  81.600  1.00  0.00           C
ATOM     75 6CA1 CYSTA   1      73.709  52.999  80.899  1.00  0.00           C
ATOM     79  CD3 CYSTA   1      68.619  39.249  82.389  1.00  0.00           C
ATOM     82  CD4 CYSTA   1      69.209  40.589  82.809  1.00  0.00           C
ATOM     85  CD5 CYSTA   1      70.539  40.829  82.079  1.00  0.00           C
ATOM     88  CD6 CYSTA   1      70.859  42.309  81.850  1.00  0.00           C
ATOM     91  CD7 CYSTA   1      69.659  43.029  81.219  1.00  0.00           C
ATOM     94  CD8 CYSTA   1      69.999  44.339  80.529  1.00  0.00           C
ATOM     97  CD9 CYSTA   1      68.699  45.009  80.059  1.00  0.00           C
ATOM    100 0CD1 CYSTA   1      68.979  46.269  79.248  1.00  0.00           C
ATOM    103 1CD1 CYSTA   1      69.579  47.409  80.068  1.00  0.00           C
ATOM    106 2CD1 CYSTA   1      70.119  48.449  79.079  1.00  0.00           C
ATOM    109 3CD1 CYSTA   1      70.679  49.729  79.689  1.00  0.00           C
ATOM    112 4CD1 CYSTA   1      71.549  50.459  78.649  1.00  0.00           C
ATOM    115 5CD1 CYSTA   1      70.759  50.869  77.399  1.00  0.00           C
ATOM    118 6CD1 CYSTA   1      71.609  51.279  76.200  1.00  0.00           C
ATOM    122  CX3 CYSTA   1      70.389  35.579  81.199  1.00  0.00           C
ATOM    125  CX4 CYSTA   1      69.539  36.549  80.359  1.00  0.00           C
ATOM    128  CX5 CYSTA   1      70.299  37.489  79.399  1.00  0.00           C
ATOM    131  CX6 CYSTA   1      70.479  36.939  77.969  1.00  0.00           C
ATOM    134  CX7 CYSTA   1      71.279  37.889  77.059  1.00  0.00           C
ATOM    137  CX8 CYSTA   1      71.399  37.409  75.590  1.00  0.00           C
ATOM    140  CX9 CYSTA   1      70.329  37.929  74.639  1.00  0.00           C
ATOM    142 0CX1 CYSTA   1      70.509  38.809  73.630  1.00  0.00           C
ATOM    144 1CX1 CYSTA   1      71.799  39.479  73.219  1.00  0.00           C
ATOM    147 2CX1 CYSTA   1      71.919  39.859  71.719  1.00  0.00           C
ATOM    150 3CX1 CYSTA   1      71.879  38.669  70.749  1.00  0.00           C
ATOM    153 4CX1 CYSTA   1      72.129  39.039  69.279  1.00  0.00           C
ATOM    156 5CX1 CYSTA   1      73.549  38.719  68.770  1.00  0.00           C
ATOM    159 6CX1 CYSTA   1      73.729  39.039  67.279  1.00  0.00           C
ATOM    162 7CX1 CYSTA   1      75.159  38.759  66.769  1.00  0.00           C
ATOM    165 8CX1 CYSTA   1      75.409  39.189  65.309  1.00  0.00           C
ATOM    169  N   SER A   2      76.379  40.409  87.079  1.00  0.00           N
ATOM    171  CA  SER A   2      75.879  40.929  88.340  1.00  0.00           C
ATOM    173  CB  SER A   2      76.859  41.999  88.909  1.00  0.00           C
ATOM    176  OG  SER A   2      78.149  41.479  89.229  1.00  0.00           O
ATOM    178  C   SER A   2      74.549  41.629  88.160  1.00  0.00           C
ATOM    179  O   SER A   2      74.339  42.259  87.130  1.00  0.00           O
ATOM    180  N   CYS A   3      73.629  41.509  89.129  1.00  0.00           N
ATOM    182  CA  CYS A   3      72.269  42.019  89.059  1.00  0.00           C
ATOM    184  CB  CYS A   3      71.299  41.049  88.299  1.00  0.00           C
ATOM    187  SG  CYS A   3      71.149  41.449  86.528  1.00  0.00           S
ATOM    189  C   CYS A   3      71.699  42.309  90.439  1.00  0.00           C
ATOM    190  O   CYS A   3      71.419  43.449  90.799  1.00  0.00           O
ATOM    191  N   LYS A   4      71.509  41.279  91.279  1.00  0.00           N
ATOM    193  CA  LYS A   4      70.969  41.479  92.609  1.00  0.00           C
ATOM    195  CB  LYS A   4      70.179  40.229  93.100  1.00  0.00           C
ATOM    198  CG  LYS A   4      70.849  38.869  92.899  1.00  0.00           C
ATOM    201  CD  LYS A   4      70.019  37.749  93.559  1.00  0.00           C
ATOM    204  CE  LYS A   4      69.959  36.469  92.719  1.00  0.00           C
ATOM    207  NZ  LYS A   4      69.429  35.359  93.510  1.00  0.00           N
ATOM    211  C   LYS A   4      72.029  41.899  93.629  1.00  0.00           C
ATOM    212  O   LYS A   4      72.569  41.069  94.359  1.00  0.00           O
ATOM    213  N   SER A   5      72.449  43.179  93.709  1.00  0.00           N
ATOM    215  CA  SER A   5      71.599  44.369  93.748  1.00  0.00           C
ATOM    217  CB  SER A   5      71.359  44.769  95.229  1.00  0.00           C
ATOM    220  OG  SER A   5      70.109  45.429  95.359  1.00  0.00           O
ATOM    222  C   SER A   5      72.279  45.569  93.100  1.00  0.00           C
ATOM    223  O   SER A   5      71.809  46.709  93.149  1.00  0.00           O
ATOM    224  N   THR A   6      73.419  45.309  92.449  1.00  0.00           N
ATOM    226  CA  THR A   6      74.179  46.239  91.649  1.00  0.00           C
ATOM    228  CB  THR A   6      75.319  46.959  92.369  1.00  0.00           C
ATOM    230  OG1 THR A   6      75.839  46.159  93.429  1.00  0.00           O
ATOM    232  CG2 THR A   6      74.729  48.229  92.998  1.00  0.00           C
ATOM    236  C   THR A   6      74.749  45.449  90.498  1.00  0.00           C
ATOM    237  O   THR A   6      75.239  44.339  90.709  1.00  0.00           O
ATOM    238  N   PRO A   7      74.729  45.919  89.269  1.00  0.00           N
ATOM    239  CD  PRO A   7      75.519  45.229  88.270  1.00  0.00           C
ATOM    242  CA  PRO A   7      73.989  47.059  88.719  1.00  0.00           C
ATOM    244  CB  PRO A   7      74.899  47.389  87.519  1.00  0.00           C
ATOM    247  CG  PRO A   7      75.349  46.019  86.999  1.00  0.00           C
ATOM    250  C   PRO A   7      72.559  46.619  88.319  1.00  0.00           C
ATOM    251  O   PRO A   7      72.349  45.409  88.359  1.00  0.00           O
ATOM    252  N   PRO A   8      71.569  47.489  87.998  1.00  0.00           N
ATOM    253  CD  PRO A   8      71.819  48.849  87.549  1.00  0.00           C
ATOM    256  CA  PRO A   8      70.129  47.189  87.840  1.00  0.00           C
ATOM    258  CB  PRO A   8      69.659  48.269  86.819  1.00  0.00           C
ATOM    261  CG  PRO A   8      70.959  48.879  86.290  1.00  0.00           C
ATOM    264  C   PRO A   8      69.759  45.789  87.359  1.00  0.00           C
ATOM    265  O   PRO A   8      70.119  45.459  86.229  1.00  0.00           O
ATOM    266  N   GLU A   9      69.009  44.899  88.060  1.00  0.00           N
ATOM    268  CA  GLU A   9      68.309  44.739  89.340  1.00  0.00           C
ATOM    270  CB  GLU A   9      68.129  43.159  89.410  1.00  0.00           C
ATOM    273  CG  GLU A   9      67.099  42.409  90.320  1.00  0.00           C
ATOM    276  CD  GLU A   9      66.929  40.899  90.019  1.00  0.00           C
ATOM    277  OE1 GLU A   9      65.949  40.259  90.498  1.00  0.00           O
ATOM    278  OE2 GLU A   9      67.789  40.339  89.279  1.00  0.00           O
ATOM    279  C   GLU A   9      68.889  45.459  90.600  1.00  0.00           C
ATOM    280  O   GLU A   9      69.969  46.039  90.609  1.00  0.00           O
ATOM    281  N   SER A  10      68.179  45.569  91.748  1.00  0.00           N
ATOM    283  CA  SER A  10      66.779  45.199  91.939  1.00  0.00           C
ATOM    285  CB  SER A  10      66.559  44.329  93.189  1.00  0.00           C
ATOM    288  OG  SER A  10      65.319  43.649  93.079  1.00  0.00           O
ATOM    290  C   SER A  10      65.869  46.399  92.049  1.00  0.00           C
ATOM    291  O   SER A  10      64.659  46.309  91.810  1.00  0.00           O
ATOM    292  N   MET A  11      66.419  47.599  92.229  1.00  0.00           N
ATOM    294  CA  MET A  11      65.809  48.739  91.590  1.00  0.00           C
ATOM    296  CB  MET A  11      65.379  49.829  92.609  1.00  0.00           C
ATOM    299  CG  MET A  11      64.249  50.739  92.109  1.00  0.00           C
ATOM    302  SD  MET A  11      63.489  51.759  93.399  1.00  0.00           S
ATOM    303  CE  MET A  11      63.099  53.209  92.369  1.00  0.00           C
ATOM    307  C   MET A  11      66.929  49.179  90.689  1.00  0.00           C
ATOM    308  O   MET A  11      68.059  49.389  91.119  1.00  0.00           O
ATOM    309  N   VAL A  12      66.679  49.289  89.380  1.00  0.00           N
ATOM    311  CA  VAL A  12      65.649  50.189  88.888  1.00  0.00           C
ATOM    313  CB  VAL A  12      66.259  51.509  88.429  1.00  0.00           C
ATOM    315  CG1 VAL A  12      65.219  52.629  88.259  1.00  0.00           C
ATOM    319  CG2 VAL A  12      67.279  51.989  89.490  1.00  0.00           C
ATOM    323  C   VAL A  12      64.809  49.569  87.799  1.00  0.00           C
ATOM    324  O   VAL A  12      65.189  48.569  87.199  1.00  0.00           O
ATOM    325  N   THR A  13      63.639  50.199  87.579  1.00  0.00           N
ATOM    327  CA  THR A  13      62.559  50.009  86.619  1.00  0.00           C
ATOM    329  CB  THR A  13      62.079  51.349  86.029  1.00  0.00           C
ATOM    331  OG1 THR A  13      61.759  52.299  87.049  1.00  0.00           O
ATOM    333  CG2 THR A  13      60.809  51.169  85.200  1.00  0.00           C
ATOM    337  C   THR A  13      62.729  48.949  85.549  1.00  0.00           C
ATOM    338  O   THR A  13      61.969  47.989  85.639  1.00  0.00           O
ATOM    339  N   PRO A  14      63.619  48.959  84.539  1.00  0.00           N
ATOM    340  CD  PRO A  14      64.729  49.899  84.340  1.00  0.00           C
ATOM    343  CA  PRO A  14      63.519  48.019  83.439  1.00  0.00           C
ATOM    345  CB  PRO A  14      64.539  48.489  82.379  1.00  0.00           C
ATOM    348  CG  PRO A  14      64.979  49.889  82.829  1.00  0.00           C
ATOM    351  C   PRO A  14      63.679  46.559  83.869  1.00  0.00           C
ATOM    352  O   PRO A  14      62.989  45.789  83.200  1.00  0.00           O
ATOM    353  N   PRO A  15      64.449  46.089  84.879  1.00  0.00           N
ATOM    354  CD  PRO A  15      65.889  46.299  84.729  1.00  0.00           C
ATOM    357  CA  PRO A  15      64.269  44.689  85.239  1.00  0.00           C
ATOM    359  CB  PRO A  15      65.209  44.009  84.210  1.00  0.00           C
ATOM    362  CG  PRO A  15      66.309  45.069  83.909  1.00  0.00           C
ATOM    365  C   PRO A  15      64.749  44.409  86.670  1.00  0.00           C
ATOM    366  O   PRO A  15      65.889  43.979  86.869  1.00  0.00           O
ATOM    367  N   ALA A  16      63.939  44.529  87.739  1.00  0.00           N
ATOM    369  CA  ALA A  16      62.529  44.869  87.770  1.00  0.00           C
ATOM    371  CB  ALA A  16      61.719  43.589  88.060  1.00  0.00           C
ATOM    375  C   ALA A  16      62.269  45.939  88.829  1.00  0.00           C
ATOM    376  O   ALA A  16      62.509  47.129  88.609  1.00  0.00           O
ATOM    377  N   GLY A  17      61.799  45.579  90.040  1.00  0.00           N
ATOM    379  CA  GLY A  17      61.289  46.579  90.949  1.00  0.00           C
ATOM    382  C   GLY A  17      61.289  46.169  92.379  1.00  0.00           C
ATOM    383  O   GLY A  17      61.379  44.989  92.729  1.00  0.00           O
ATOM    384  N   SER A  18      61.149  47.189  93.249  1.00  0.00           N
ATOM    386  CA  SER A  18      61.169  47.079  94.710  1.00  0.00           C
ATOM    388  CB  SER A  18      61.309  48.479  95.320  1.00  0.00           C
ATOM    391  OG  SER A  18      62.499  49.079  94.808  1.00  0.00           O
ATOM    393  C   SER A  18      59.929  46.479  95.299  1.00  0.00           C
ATOM    394  O   SER A  18      59.949  45.899  96.388  1.00  0.00           O
ATOM    395  N   LYS A  19      58.839  46.549  94.520  1.00  0.00           N
ATOM    397  CA  LYS A  19      57.699  45.669  94.599  1.00  0.00           C
ATOM    399  CB  LYS A  19      58.099  44.229  94.139  1.00  0.00           C
ATOM    402  CG  LYS A  19      57.779  44.059  92.638  1.00  0.00           C
ATOM    405  CD  LYS A  19      57.659  42.629  92.099  1.00  0.00           C
ATOM    408  CE  LYS A  19      56.919  42.689  90.759  1.00  0.00           C
ATOM    411  NZ  LYS A  19      56.889  41.379  90.079  1.00  0.00           N
ATOM    415  C   LYS A  19      56.599  46.029  95.619  1.00  0.00           C
ATOM    416  O   LYS A  19      56.699  47.109  96.189  1.00  0.00           O
ATOM    417  N   PRO A  20      55.489  45.289  95.829  1.00  0.00           N
ATOM    418  CD  PRO A  20      55.459  43.839  95.749  1.00  0.00           C
ATOM    421  CA  PRO A  20      54.099  45.769  95.709  1.00  0.00           C
ATOM    423  CB  PRO A  20      53.269  44.659  96.369  1.00  0.00           C
ATOM    426  CG  PRO A  20      54.169  43.429  96.450  1.00  0.00           C
ATOM    429  C   PRO A  20      53.539  47.149  96.089  1.00  0.00           C
ATOM    430  O   PRO A  20      53.819  47.589  97.210  1.00  0.00           O
ATOM    431  N   PRO A  21      52.669  47.779  95.239  1.00  0.00           N
ATOM    432  CD  PRO A  21      52.009  47.129  94.109  1.00  0.00           C
ATOM    435  CA  PRO A  21      52.109  49.129  95.329  1.00  0.00           C
ATOM    437  CB  PRO A  21      50.629  48.889  95.049  1.00  0.00           C
ATOM    440  CG  PRO A  21      50.619  47.769  93.999  1.00  0.00           C
ATOM    443  C   PRO A  21      52.349  50.029  96.520  1.00  0.00           C
ATOM    444  O   PRO A  21      51.969  49.659  97.630  1.00  0.00           O
ATOM    445  N   ALA A  22      52.949  51.219  96.339  1.00  0.00           N
ATOM    447  CA  ALA A  22      52.799  52.099  95.180  1.00  0.00           C
ATOM    449  CB  ALA A  22      52.239  53.409  95.749  1.00  0.00           C
ATOM    453  C   ALA A  22      54.069  52.449  94.369  1.00  0.00           C
ATOM    454  O   ALA A  22      54.489  53.599  94.350  1.00  0.00           O
ATOM    455  N   THR A  23      54.739  51.499  93.650  1.00  0.00           N
ATOM    457  CA  THR A  23      56.099  51.789  93.130  1.00  0.00           C
ATOM    459  CB  THR A  23      57.169  50.839  93.660  1.00  0.00           C
ATOM    461  OG1 THR A  23      57.339  51.039  95.040  1.00  0.00           O
ATOM    463  CG2 THR A  23      58.569  51.149  93.109  1.00  0.00           C
ATOM    467  C   THR A  23      56.219  51.879  91.619  1.00  0.00           C
ATOM    468  O   THR A  23      56.519  50.899  90.929  1.00  0.00           O
ATOM    469  N   THR A  24      56.089  53.089  91.059  1.00  0.00           N
ATOM    471  CA  THR A  24      56.519  53.469  89.719  1.00  0.00           C
ATOM    473  CB  THR A  24      55.549  52.999  88.650  1.00  0.00           C
ATOM    475  OG1 THR A  24      54.219  53.409  88.939  1.00  0.00           O
ATOM    477  CG2 THR A  24      55.839  53.509  87.239  1.00  0.00           C
ATOM    481  C   THR A  24      56.669  54.969  89.809  1.00  0.00           C
ATOM    482  O   THR A  24      56.089  55.559  90.719  1.00  0.00           O
ATOM    483  N   GLN A  25      57.549  55.629  89.009  1.00  0.00           N
ATOM    485  CA  GLN A  25      57.969  57.049  89.079  1.00  0.00           C
ATOM    487  CB  GLN A  25      58.949  57.329  87.910  1.00  0.00           C
ATOM    490  CG  GLN A  25      59.839  58.579  88.090  1.00  0.00           C
ATOM    493  CD  GLN A  25      60.619  58.499  89.399  1.00  0.00           C
ATOM    494  OE1 GLN A  25      60.869  57.409  89.910  1.00  0.00           O
ATOM    495  NE2 GLN A  25      60.989  59.669  89.959  1.00  0.00           N
ATOM    498  C   GLN A  25      56.909  58.169  89.090  1.00  0.00           C
ATOM    499  O   GLN A  25      56.899  59.079  88.259  1.00  0.00           O
ATOM    500  N   GLN A  26      56.029  58.139  90.079  1.00  0.00           N
ATOM    502  CA  GLN A  26      54.789  58.859  90.208  1.00  0.00           C
ATOM    504  CB  GLN A  26      54.069  59.409  88.939  1.00  0.00           C
ATOM    507  CG  GLN A  26      53.929  58.479  87.708  1.00  0.00           C
ATOM    510  CD  GLN A  26      53.639  59.349  86.489  1.00  0.00           C
ATOM    511  OE1 GLN A  26      54.489  59.999  85.880  1.00  0.00           O
ATOM    512  NE2 GLN A  26      52.349  59.409  86.099  1.00  0.00           N
ATOM    515  C   GLN A  26      53.939  57.949  91.029  1.00  0.00           C
ATOM    516  O   GLN A  26      53.039  57.269  90.539  1.00  0.00           O
ATOM    517  N   SER A  27      54.269  57.859  92.339  1.00  0.00           N
ATOM    519  CA  SER A  27      53.479  57.139  93.340  1.00  0.00           C
ATOM    521  CB  SER A  27      53.949  57.479  94.770  1.00  0.00           C
ATOM    524  OG  SER A  27      53.439  56.549  95.719  1.00  0.00           O
ATOM    526  C   SER A  27      51.979  57.439  93.259  1.00  0.00           C
ATOM    527  O   SER A  27      51.549  58.469  92.739  1.00  0.00           O
ATOM    528  N   SER A  28      51.119  56.559  93.779  1.00  0.00           N
ATOM    530  CA  SER A  28      49.689  56.839  93.829  1.00  0.00           C
ATOM    532  CB  SER A  28      48.909  55.589  94.299  1.00  0.00           C
ATOM    535  OG  SER A  28      47.839  55.279  93.410  1.00  0.00           O
ATOM    537  C   SER A  28      49.389  58.049  94.719  1.00  0.00           C
ATOM    538  O   SER A  28      50.129  58.339  95.649  1.00  0.00           O
ATOM    539  N   GLN A  29      48.309  58.809  94.439  1.00  0.00           N
ATOM    541  CA  GLN A  29      47.729  59.779  95.369  1.00  0.00           C
ATOM    543  CB  GLN A  29      46.539  60.479  94.639  1.00  0.00           C
ATOM    546  CG  GLN A  29      45.909  61.739  95.299  1.00  0.00           C
ATOM    549  CD  GLN A  29      46.119  63.029  94.499  1.00  0.00           C
ATOM    550  OE1 GLN A  29      45.659  63.149  93.359  1.00  0.00           O
ATOM    551  NE2 GLN A  29      46.699  64.069  95.138  1.00  0.00           N
ATOM    554  C   GLN A  29      47.219  59.059  96.639  1.00  0.00           C
ATOM    555  O   GLN A  29      47.269  57.829  96.679  1.00  0.00           O
ATOM    556  N   PRO A  30      46.649  59.709  97.630  1.00  0.00           N
ATOM    557  CD  PRO A  30      45.459  59.089  98.240  1.00  0.00           C
ATOM    560  CA  PRO A  30      47.279  60.689  98.520  1.00  0.00           C
ATOM    562  CB  PRO A  30      46.179  60.939  99.559  1.00  0.00           C
ATOM    565  CG  PRO A  30      45.449  59.599  99.668  1.00  0.00           C
ATOM    568  C   PRO A  30      48.549  60.199  99.210  1.00  0.00           C
ATOM    569  O   PRO A  30      48.559  59.099  99.739  1.00  0.00           O
ATOM    570  N   MET A  31      49.639  60.999  99.289  1.00  0.00           N
ATOM    572  CA  MET A  31      50.839  60.499  99.949  1.00  0.00           C
ATOM    574  CB  MET A  31      52.139  61.219  99.528  1.00  0.00           C
ATOM    577  CG  MET A  31      52.399  61.169  98.019  1.00  0.00           C
ATOM    580  SD  MET A  31      52.389  59.509  97.319  1.00  0.00           S
ATOM    581  CE  MET A  31      54.029  59.069  97.939  1.00  0.00           C
ATOM    585  C   MET A  31      50.779  60.589 101.459  1.00  0.00           C
ATOM    586  O   MET A  31      50.879  61.649 102.070  1.00  0.00           O
ATOM    587  N   ARG A  32      50.669  59.419 102.099  1.00  0.00           N
ATOM    589  CA  ARG A  32      50.659  59.309 103.530  1.00  0.00           C
ATOM    591  CB  ARG A  32      49.549  58.319 103.950  1.00  0.00           C
ATOM    594  CG  ARG A  32      48.139  58.799 103.609  1.00  0.00           C
ATOM    597  CD  ARG A  32      47.729  60.009 104.459  1.00  0.00           C
ATOM    600  NE  ARG A  32      46.289  60.219 104.169  1.00  0.00           N
ATOM    602  CZ  ARG A  32      45.479  60.879 104.959  1.00  0.00           C
ATOM    603  NH1 ARG A  32      45.839  61.579 106.009  1.00  0.00           N
ATOM    606  NH2 ARG A  32      44.199  60.879 104.668  1.00  0.00           N
ATOM    609  C   ARG A  32      51.999  58.809 103.999  1.00  0.00           C
ATOM    610  O   ARG A  32      52.409  57.709 103.650  1.00  0.00           O
ATOM    611  N   GLY A  33      52.759  59.609 104.789  1.00  0.00           N
ATOM    613  CA  GLY A  33      54.089  59.219 105.229  1.00  0.00           C
ATOM    616  C   GLY A  33      54.249  58.919 106.689  1.00  0.00           C
ATOM    617  O   GLY A  33      53.579  59.489 107.549  1.00  0.00           O
ATOM    618  N   ILE A  34      55.279  58.119 107.009  1.00  0.00           N
ATOM    620  CA  ILE A  34      55.819  57.909 108.349  1.00  0.00           C
ATOM    622  CB  ILE A  34      55.909  56.419 108.678  1.00  0.00           C
ATOM    624  CG2 ILE A  34      56.509  56.179 110.079  1.00  0.00           C
ATOM    628  CG1 ILE A  34      54.529  55.759 108.579  1.00  0.00           C
ATOM    631  CD  ILE A  34      54.599  54.239 108.689  1.00  0.00           C
ATOM    635  C   ILE A  34      57.229  58.479 108.349  1.00  0.00           C
ATOM    636  O   ILE A  34      57.909  58.419 107.339  1.00  0.00           O
ATOM    637  N   TRP A  35      57.749  59.049 109.450  1.00  0.00           N
ATOM    639  CA  TRP A  35      59.159  59.419 109.479  1.00  0.00           C
ATOM    641  CB  TRP A  35      59.349  60.949 109.780  1.00  0.00           C
ATOM    644  CG  TRP A  35      60.609  61.619 109.310  1.00  0.00           C
ATOM    645  CD1 TRP A  35      61.629  60.959 108.699  1.00  0.00           C
ATOM    647  NE1 TRP A  35      62.539  61.859 108.240  1.00  0.00           N
ATOM    649  CE2 TRP A  35      62.219  63.109 108.600  1.00  0.00           C
ATOM    650  CD2 TRP A  35      61.009  63.019 109.310  1.00  0.00           C
ATOM    651  CE3 TRP A  35      60.439  64.219 109.739  1.00  0.00           C
ATOM    653  CZ3 TRP A  35      61.109  65.429 109.549  1.00  0.00           C
ATOM    655  CZ2 TRP A  35      62.819  64.309 108.289  1.00  0.00           C
ATOM    657  CH2 TRP A  35      62.289  65.479 108.839  1.00  0.00           C
ATOM    659  C   TRP A  35      59.929  58.479 110.410  1.00  0.00           C
ATOM    660  O   TRP A  35      60.499  58.889 111.439  1.00  0.00           O
ATOM    661  N   LEU A  36      60.029  57.179 110.009  1.00  0.00           N
ATOM    663  CA  LEU A  36      60.959  56.189 110.529  1.00  0.00           C
ATOM    665  CB  LEU A  36      60.789  54.739 109.998  1.00  0.00           C
ATOM    668  CG  LEU A  36      59.489  53.969 110.289  1.00  0.00           C
ATOM    670  CD1 LEU A  36      59.729  52.499 109.949  1.00  0.00           C
ATOM    674  CD2 LEU A  36      59.099  54.019 111.748  1.00  0.00           C
ATOM    678  C   LEU A  36      62.389  56.529 110.169  1.00  0.00           C
ATOM    679  O   LEU A  36      63.039  55.869 109.369  1.00  0.00           O
ATOM    680  N   ALA A  37      62.979  57.549 110.809  1.00  0.00           N
ATOM    682  CA  ALA A  37      64.399  57.799 110.700  1.00  0.00           C
ATOM    684  CB  ALA A  37      64.799  58.939 111.629  1.00  0.00           C
ATOM    688  C   ALA A  37      65.229  56.599 111.119  1.00  0.00           C
ATOM    689  O   ALA A  37      64.749  55.839 111.939  1.00  0.00           O
ATOM    690  N   THR A  38      66.429  56.349 110.560  1.00  0.00           N
ATOM    692  CA  THR A  38      67.029  55.009 110.669  1.00  0.00           C
ATOM    694  CB  THR A  38      66.629  53.939 109.660  1.00  0.00           C
ATOM    696  OG1 THR A  38      65.859  54.569 108.670  1.00  0.00           O
ATOM    698  CG2 THR A  38      65.589  52.939 110.239  1.00  0.00           C
ATOM    702  C   THR A  38      68.069  54.809 111.740  1.00  0.00           C
ATOM    703  O   THR A  38      67.549  54.579 112.799  1.00  0.00           O
ATOM    704  N   VAL A  39      69.439  54.839 111.759  1.00  0.00           N
ATOM    706  CA  VAL A  39      70.169  54.609 113.069  1.00  0.00           C
ATOM    708  CB  VAL A  39      71.629  54.099 113.029  1.00  0.00           C
ATOM    710  CG1 VAL A  39      72.569  55.089 112.379  1.00  0.00           C
ATOM    714  CG2 VAL A  39      72.179  53.609 114.380  1.00  0.00           C
ATOM    718  C   VAL A  39      69.609  55.289 114.359  1.00  0.00           C
ATOM    719  O   VAL A  39      69.699  54.759 115.449  1.00  0.00           O
ATOM    720  N   SER A  40      68.819  56.379 114.179  1.00  0.00           N
ATOM    722  CA  SER A  40      67.729  56.989 114.939  1.00  0.00           C
ATOM    724  CB  SER A  40      67.339  58.269 114.149  1.00  0.00           C
ATOM    727  OG  SER A  40      67.559  58.139 112.739  1.00  0.00           O
ATOM    729  C   SER A  40      66.379  56.319 115.309  1.00  0.00           C
ATOM    730  O   SER A  40      65.879  56.549 116.409  1.00  0.00           O
ATOM    731  N   ARG A  41      65.639  55.579 114.450  1.00  0.00           N
ATOM    733  CA  ARG A  41      64.499  54.689 114.789  1.00  0.00           C
ATOM    735  CB  ARG A  41      63.049  55.039 114.259  1.00  0.00           C
ATOM    738  CG  ARG A  41      62.279  56.269 114.808  1.00  0.00           C
ATOM    741  CD  ARG A  41      62.849  57.609 114.399  1.00  0.00           C
ATOM    744  NE  ARG A  41      63.799  58.059 115.449  1.00  0.00           N
ATOM    746  CZ  ARG A  41      63.469  58.639 116.590  1.00  0.00           C
ATOM    747  NH1 ARG A  41      62.239  58.839 116.969  1.00  0.00           N
ATOM    750  NH2 ARG A  41      64.439  58.849 117.459  1.00  0.00           N
ATOM    753  C   ARG A  41      64.759  53.239 114.319  1.00  0.00           C
ATOM    754  O   ARG A  41      63.879  52.399 114.388  1.00  0.00           O
ATOM    755  N   LEU A  42      65.969  52.919 113.818  1.00  0.00           N
ATOM    757  CA  LEU A  42      66.779  51.729 113.999  1.00  0.00           C
ATOM    759  CB  LEU A  42      68.079  51.599 113.100  1.00  0.00           C
ATOM    762  CG  LEU A  42      68.249  51.319 111.579  1.00  0.00           C
ATOM    764  CD1 LEU A  42      69.729  51.089 111.229  1.00  0.00           C
ATOM    768  CD2 LEU A  42      67.479  50.139 111.049  1.00  0.00           C
ATOM    772  C   LEU A  42      67.439  51.799 115.389  1.00  0.00           C
ATOM    773  O   LEU A  42      67.969  50.779 115.809  1.00  0.00           O
ATOM    774  N   ASP A  43      67.469  52.939 116.139  1.00  0.00           N
ATOM    776  CA  ASP A  43      68.119  53.049 117.469  1.00  0.00           C
ATOM    778  CB  ASP A  43      67.919  54.479 118.109  1.00  0.00           C
ATOM    781  CG  ASP A  43      69.179  55.329 118.289  1.00  0.00           C
ATOM    782  OD1 ASP A  43      70.169  54.819 118.869  1.00  0.00           O
ATOM    783  OD2 ASP A  43      69.119  56.549 117.990  1.00  0.00           O
ATOM    784  C   ASP A  43      67.519  52.019 118.418  1.00  0.00           C
ATOM    785  O   ASP A  43      68.109  51.519 119.380  1.00  0.00           O
ATOM    786  N   TRP A  44      66.259  51.699 118.119  1.00  0.00           N
ATOM    788  CA  TRP A  44      65.469  50.659 118.709  1.00  0.00           C
ATOM    790  CB  TRP A  44      64.069  51.289 118.950  1.00  0.00           C
ATOM    793  CG  TRP A  44      64.129  52.409 119.939  1.00  0.00           C
ATOM    794  CD1 TRP A  44      63.959  53.769 119.819  1.00  0.00           C
ATOM    796  NE1 TRP A  44      64.199  54.369 121.049  1.00  0.00           N
ATOM    798  CE2 TRP A  44      64.519  53.399 121.959  1.00  0.00           C
ATOM    799  CD2 TRP A  44      64.479  52.149 121.290  1.00  0.00           C
ATOM    800  CE3 TRP A  44      64.719  50.969 121.990  1.00  0.00           C
ATOM    802  CZ3 TRP A  44      65.009  51.059 123.349  1.00  0.00           C
ATOM    804  CZ2 TRP A  44      64.789  53.479 123.309  1.00  0.00           C
ATOM    806  CH2 TRP A  44      65.049  52.289 123.979  1.00  0.00           C
ATOM    808  C   TRP A  44      65.489  49.279 117.979  1.00  0.00           C
ATOM    809  O   TRP A  44      65.869  48.309 118.629  1.00  0.00           O
ATOM    810  N   PRO A  45      65.089  49.069 116.699  1.00  0.00           N
ATOM    811  CD  PRO A  45      64.149  49.929 116.009  1.00  0.00           C
ATOM    814  CA  PRO A  45      65.349  47.859 115.910  1.00  0.00           C
ATOM    816  CB  PRO A  45      64.789  48.169 114.499  1.00  0.00           C
ATOM    819  CG  PRO A  45      63.669  49.169 114.759  1.00  0.00           C
ATOM    822  C   PRO A  45      66.739  47.219 115.969  1.00  0.00           C
ATOM    823  O   PRO A  45      66.749  46.069 116.419  1.00  0.00           O
ATOM    824  N   PRO A  46      67.889  47.779 115.600  1.00  0.00           N
ATOM    825  CD  PRO A  46      68.159  48.159 114.210  1.00  0.00           C
ATOM    828  CA  PRO A  46      69.139  47.419 116.229  1.00  0.00           C
ATOM    830  CB  PRO A  46      70.209  48.239 115.519  1.00  0.00           C
ATOM    833  CG  PRO A  46      69.689  48.329 114.090  1.00  0.00           C
ATOM    836  C   PRO A  46      69.249  47.539 117.719  1.00  0.00           C
ATOM    837  O   PRO A  46      69.169  48.609 118.340  1.00  0.00           O
ATOM    838  N   VAL A  47      69.589  46.389 118.278  1.00  0.00           N
ATOM    840  CA  VAL A  47      70.059  46.159 119.619  1.00  0.00           C
ATOM    842  CB  VAL A  47      69.919  44.669 119.839  1.00  0.00           C
ATOM    844  CG1 VAL A  47      70.909  43.939 118.909  1.00  0.00           C
ATOM    848  CG2 VAL A  47      70.079  44.289 121.329  1.00  0.00           C
ATOM    852  C   VAL A  47      71.509  46.609 119.759  1.00  0.00           C
ATOM    853  O   VAL A  47      72.209  46.879 118.779  1.00  0.00           O
ATOM    854  N   SER A  48      72.029  46.639 120.999  1.00  0.00           N
ATOM    856  CA  SER A  48      73.389  46.979 121.369  1.00  0.00           C
ATOM    858  CB  SER A  48      73.599  46.689 122.869  1.00  0.00           C
ATOM    861  OG  SER A  48      72.429  47.029 123.629  1.00  0.00           O
ATOM    863  C   SER A  48      74.479  46.199 120.638  1.00  0.00           C
ATOM    864  O   SER A  48      75.479  46.769 120.209  1.00  0.00           O
ATOM    865  N   SER A  49      74.329  44.859 120.490  1.00  0.00           N
ATOM    867  CA  SER A  49      75.399  43.969 120.029  1.00  0.00           C
ATOM    869  CB  SER A  49      75.589  42.739 120.960  1.00  0.00           C
ATOM    872  OG  SER A  49      76.599  41.829 120.539  1.00  0.00           O
ATOM    874  C   SER A  49      75.109  43.409 118.660  1.00  0.00           C
ATOM    875  O   SER A  49      74.069  42.799 118.418  1.00  0.00           O
ATOM    876  N   VAL A  50      76.079  43.609 117.749  1.00  0.00           N
ATOM    878  CA  VAL A  50      76.079  43.249 116.359  1.00  0.00           C
ATOM    880  CB  VAL A  50      76.929  44.279 115.589  1.00  0.00           C
ATOM    882  CG1 VAL A  50      76.709  44.209 114.059  1.00  0.00           C
ATOM    886  CG2 VAL A  50      76.539  45.699 116.069  1.00  0.00           C
ATOM    890  C   VAL A  50      76.609  41.819 116.209  1.00  0.00           C
ATOM    891  O   VAL A  50      77.019  41.169 117.179  1.00  0.00           O
ATOM    892  N   ASN A  51      76.599  41.259 114.979  1.00  0.00           N
ATOM    894  CA  ASN A  51      77.299  40.039 114.640  1.00  0.00           C
ATOM    896  CB  ASN A  51      76.949  39.579 113.200  1.00  0.00           C
ATOM    899  CG  ASN A  51      77.619  40.429 112.130  1.00  0.00           C
ATOM    900  OD1 ASN A  51      77.049  41.379 111.599  1.00  0.00           O
ATOM    901  ND2 ASN A  51      78.859  40.059 111.748  1.00  0.00           N
ATOM    904  C   ASN A  51      78.799  40.179 114.850  1.00  0.00           C
ATOM    905  O   ASN A  51      79.379  41.249 114.679  1.00  0.00           O
ATOM    906  N   ILE A  52      79.459  39.079 115.219  1.00  0.00           N
ATOM    908  CA  ILE A  52      80.839  39.129 115.600  1.00  0.00           C
ATOM    910  CB  ILE A  52      80.919  39.379 117.109  1.00  0.00           C
ATOM    912  CG2 ILE A  52      80.289  38.209 117.910  1.00  0.00           C
ATOM    916  CG1 ILE A  52      82.319  39.849 117.568  1.00  0.00           C
ATOM    919  CD  ILE A  52      82.299  40.629 118.880  1.00  0.00           C
ATOM    923  C   ILE A  52      81.479  37.839 115.068  1.00  0.00           C
ATOM    924  O   ILE A  52      80.949  37.209 114.160  1.00  0.00           O
ATOM    925  N   SER A  53      82.629  37.419 115.600  1.00  0.00           N
ATOM    927  CA  SER A  53      83.269  36.159 115.289  1.00  0.00           C
ATOM    929  CB  SER A  53      84.819  36.259 115.379  1.00  0.00           C
ATOM    932  OG  SER A  53      85.279  36.939 116.559  1.00  0.00           O
ATOM    934  C   SER A  53      82.739  35.059 116.189  1.00  0.00           C
ATOM    935  O   SER A  53      81.789  34.359 115.859  1.00  0.00           O
ATOM    936  N   ASN A  54      83.339  34.899 117.379  1.00  0.00           N
ATOM    938  CA  ASN A  54      82.609  34.639 118.609  1.00  0.00           C
ATOM    940  CB  ASN A  54      83.319  33.479 119.359  1.00  0.00           C
ATOM    943  CG  ASN A  54      84.659  33.899 119.990  1.00  0.00           C
ATOM    944  OD1 ASN A  54      85.649  34.189 119.319  1.00  0.00           O
ATOM    945  ND2 ASN A  54      84.729  33.829 121.329  1.00  0.00           N
ATOM    948  C   ASN A  54      82.659  36.029 119.279  1.00  0.00           C
ATOM    949  O   ASN A  54      83.079  36.929 118.569  1.00  0.00           O
ATOM    950  N   PRO A  55      82.349  36.429 120.509  1.00  0.00           N
ATOM    951  CD  PRO A  55      83.189  37.509 121.030  1.00  0.00           C
ATOM    954  CA  PRO A  55      81.609  35.769 121.579  1.00  0.00           C
ATOM    956  CB  PRO A  55      81.899  36.689 122.789  1.00  0.00           C
ATOM    959  CG  PRO A  55      83.289  37.219 122.519  1.00  0.00           C
ATOM    962  C   PRO A  55      80.099  35.669 121.469  1.00  0.00           C
ATOM    963  O   PRO A  55      79.549  34.629 121.829  1.00  0.00           O
ATOM    964  N   THR A  56      79.379  36.749 121.119  1.00  0.00           N
ATOM    966  CA  THR A  56      77.929  36.739 121.248  1.00  0.00           C
ATOM    968  CB  THR A  56      77.439  37.009 122.680  1.00  0.00           C
ATOM    970  OG1 THR A  56      76.029  36.909 122.809  1.00  0.00           O
ATOM    972  CG2 THR A  56      77.799  38.409 123.189  1.00  0.00           C
ATOM    976  C   THR A  56      77.379  37.779 120.329  1.00  0.00           C
ATOM    977  O   THR A  56      77.979  38.829 120.149  1.00  0.00           O
ATOM    978  N   SER A  57      76.189  37.559 119.759  1.00  0.00           N
ATOM    980  CA  SER A  57      75.509  38.629 119.049  1.00  0.00           C
ATOM    982  CB  SER A  57      75.489  38.419 117.509  1.00  0.00           C
ATOM    985  OG  SER A  57      74.739  37.269 117.119  1.00  0.00           O
ATOM    987  C   SER A  57      74.119  38.739 119.619  1.00  0.00           C
ATOM    988  O   SER A  57      73.509  37.739 120.029  1.00  0.00           O
ATOM    989  N   ARG A  58      73.539  39.949 119.660  1.00  0.00           N
ATOM    991  CA  ARG A  58      72.119  40.119 119.889  1.00  0.00           C
ATOM    993  CB  ARG A  58      71.729  41.299 120.829  1.00  0.00           C
ATOM    996  CG  ARG A  58      71.859  41.119 122.369  1.00  0.00           C
ATOM    999  CD  ARG A  58      73.269  41.329 122.939  1.00  0.00           C
ATOM   1002  NE  ARG A  58      73.189  41.319 124.429  1.00  0.00           N
ATOM   1004  CZ  ARG A  58      73.189  42.419 125.159  1.00  0.00           C
ATOM   1005  NH1 ARG A  58      72.959  43.609 124.660  1.00  0.00           N
ATOM   1008  NH2 ARG A  58      73.449  42.329 126.450  1.00  0.00           N
ATOM   1011  C   ARG A  58      71.309  40.069 118.589  1.00  0.00           C
ATOM   1012  O   ARG A  58      70.259  40.699 118.449  1.00  0.00           O
ATOM   1013  N   ALA A  59      71.749  39.249 117.609  1.00  0.00           N
ATOM   1015  CA  ALA A  59      71.109  39.039 116.318  1.00  0.00           C
ATOM   1017  CB  ALA A  59      71.899  37.959 115.549  1.00  0.00           C
ATOM   1021  C   ALA A  59      69.639  38.629 116.419  1.00  0.00           C
ATOM   1022  O   ALA A  59      68.779  39.149 115.709  1.00  0.00           O
ATOM   1023  N   ARG A  60      69.329  37.769 117.400  1.00  0.00           N
ATOM   1025  CA  ARG A  60      67.969  37.429 117.779  1.00  0.00           C
ATOM   1027  CB  ARG A  60      67.989  36.519 119.039  1.00  0.00           C
ATOM   1030  CG  ARG A  60      68.889  35.269 118.930  1.00  0.00           C
ATOM   1033  CD  ARG A  60      68.659  34.279 120.079  1.00  0.00           C
ATOM   1036  NE  ARG A  60      68.809  35.019 121.380  1.00  0.00           N
ATOM   1038  CZ  ARG A  60      69.919  35.119 122.099  1.00  0.00           C
ATOM   1039  NH1 ARG A  60      71.059  34.609 121.710  1.00  0.00           N
ATOM   1042  NH2 ARG A  60      69.859  35.759 123.249  1.00  0.00           N
ATOM   1045  C   ARG A  60      67.119  38.629 118.179  1.00  0.00           C
ATOM   1046  O   ARG A  60      65.949  38.739 117.799  1.00  0.00           O
ATOM   1047  N   VAL A  61      67.659  39.559 118.989  1.00  0.00           N
ATOM   1049  CA  VAL A  61      66.919  40.739 119.409  1.00  0.00           C
ATOM   1051  CB  VAL A  61      67.679  41.549 120.460  1.00  0.00           C
ATOM   1053  CG1 VAL A  61      66.879  42.789 120.918  1.00  0.00           C
ATOM   1057  CG2 VAL A  61      67.959  40.639 121.669  1.00  0.00           C
ATOM   1061  C   VAL A  61      66.629  41.619 118.219  1.00  0.00           C
ATOM   1062  O   VAL A  61      65.499  42.029 117.998  1.00  0.00           O
ATOM   1063  N   GLN A  62      67.679  41.859 117.389  1.00  0.00           N
ATOM   1065  CA  GLN A  62      67.569  42.679 116.209  1.00  0.00           C
ATOM   1067  CB  GLN A  62      68.949  42.899 115.539  1.00  0.00           C
ATOM   1070  CG  GLN A  62      68.919  43.869 114.339  1.00  0.00           C
ATOM   1073  CD  GLN A  62      70.319  44.159 113.799  1.00  0.00           C
ATOM   1074  OE1 GLN A  62      71.319  43.639 114.299  1.00  0.00           O
ATOM   1075  NE2 GLN A  62      70.409  45.009 112.749  1.00  0.00           N
ATOM   1078  C   GLN A  62      66.589  42.119 115.209  1.00  0.00           C
ATOM   1079  O   GLN A  62      65.689  42.819 114.770  1.00  0.00           O
ATOM   1080  N   GLN A  63      66.659  40.809 114.889  1.00  0.00           N
ATOM   1082  CA  GLN A  63      65.719  40.199 113.959  1.00  0.00           C
ATOM   1084  CB  GLN A  63      66.149  38.779 113.509  1.00  0.00           C
ATOM   1087  CG  GLN A  63      65.749  37.639 114.479  1.00  0.00           C
ATOM   1090  CD  GLN A  63      66.349  36.269 114.149  1.00  0.00           C
ATOM   1091  OE1 GLN A  63      65.999  35.279 114.808  1.00  0.00           O
ATOM   1092  NE2 GLN A  63      67.259  36.189 113.159  1.00  0.00           N
ATOM   1095  C   GLN A  63      64.289  40.189 114.490  1.00  0.00           C
ATOM   1096  O   GLN A  63      63.349  40.399 113.719  1.00  0.00           O
ATOM   1097  N   GLN A  64      64.089  39.929 115.809  1.00  0.00           N
ATOM   1099  CA  GLN A  64      62.779  39.889 116.430  1.00  0.00           C
ATOM   1101  CB  GLN A  64      62.909  39.529 117.939  1.00  0.00           C
ATOM   1104  CG  GLN A  64      61.529  39.249 118.589  1.00  0.00           C
ATOM   1107  CD  GLN A  64      61.369  39.739 120.019  1.00  0.00           C
ATOM   1108  OE1 GLN A  64      60.439  40.469 120.369  1.00  0.00           O
ATOM   1109  NE2 GLN A  64      62.269  39.299 120.918  1.00  0.00           N
ATOM   1112  C   GLN A  64      62.069  41.239 116.318  1.00  0.00           C
ATOM   1113  O   GLN A  64      60.919  41.339 115.890  1.00  0.00           O
ATOM   1114  N   ALA A  65      62.819  42.299 116.639  1.00  0.00           N
ATOM   1116  CA  ALA A  65      62.429  43.679 116.479  1.00  0.00           C
ATOM   1118  CB  ALA A  65      63.609  44.549 116.959  1.00  0.00           C
ATOM   1122  C   ALA A  65      62.139  44.059 115.040  1.00  0.00           C
ATOM   1123  O   ALA A  65      61.179  44.759 114.719  1.00  0.00           O
ATOM   1124  N   MET A  66      62.999  43.609 114.109  1.00  0.00           N
ATOM   1126  CA  MET A  66      62.789  43.819 112.700  1.00  0.00           C
ATOM   1128  CB  MET A  66      64.019  43.419 111.869  1.00  0.00           C
ATOM   1131  CG  MET A  66      65.209  44.359 112.130  1.00  0.00           C
ATOM   1134  SD  MET A  66      66.779  43.829 111.380  1.00  0.00           S
ATOM   1135  CE  MET A  66      66.259  43.319 109.719  1.00  0.00           C
ATOM   1139  C   MET A  66      61.529  43.179 112.149  1.00  0.00           C
ATOM   1140  O   MET A  66      60.769  43.849 111.469  1.00  0.00           O
ATOM   1141  N   ILE A  67      61.219  41.919 112.469  1.00  0.00           N
ATOM   1143  CA  ILE A  67      59.959  41.329 112.039  1.00  0.00           C
ATOM   1145  CB  ILE A  67      59.949  39.809 112.049  1.00  0.00           C
ATOM   1147  CG2 ILE A  67      60.159  39.259 113.469  1.00  0.00           C
ATOM   1151  CG1 ILE A  67      58.669  39.219 111.409  1.00  0.00           C
ATOM   1154  CD  ILE A  67      58.509  39.469 109.910  1.00  0.00           C
ATOM   1158  C   ILE A  67      58.699  41.999 112.609  1.00  0.00           C
ATOM   1159  O   ILE A  67      57.739  42.259 111.880  1.00  0.00           O
ATOM   1160  N   ASP A  68      58.699  42.359 113.899  1.00  0.00           N
ATOM   1162  CA  ASP A  68      57.639  43.129 114.520  1.00  0.00           C
ATOM   1164  CB  ASP A  68      57.899  43.249 116.039  1.00  0.00           C
ATOM   1167  CG  ASP A  68      57.669  41.909 116.699  1.00  0.00           C
ATOM   1168  OD1 ASP A  68      57.149  40.969 116.049  1.00  0.00           O
ATOM   1169  OD2 ASP A  68      57.969  41.779 117.910  1.00  0.00           O
ATOM   1170  C   ASP A  68      57.399  44.509 113.919  1.00  0.00           C
ATOM   1171  O   ASP A  68      56.249  44.899 113.660  1.00  0.00           O
ATOM   1172  N   LYS A  69      58.469  45.279 113.609  1.00  0.00           N
ATOM   1174  CA  LYS A  69      58.289  46.519 112.879  1.00  0.00           C
ATOM   1176  CB  LYS A  69      59.559  47.399 112.739  1.00  0.00           C
ATOM   1179  CG  LYS A  69      60.579  46.939 111.699  1.00  0.00           C
ATOM   1182  CD  LYS A  69      61.659  47.979 111.399  1.00  0.00           C
ATOM   1185  CE  LYS A  69      61.129  49.219 110.669  1.00  0.00           C
ATOM   1188  NZ  LYS A  69      62.079  50.329 110.740  1.00  0.00           N
ATOM   1192  C   LYS A  69      57.739  46.279 111.479  1.00  0.00           C
ATOM   1193  O   LYS A  69      57.009  47.129 110.960  1.00  0.00           O
ATOM   1194  N   LEU A  70      58.099  45.139 110.829  1.00  0.00           N
ATOM   1196  CA  LEU A  70      57.559  44.799 109.520  1.00  0.00           C
ATOM   1198  CB  LEU A  70      58.059  43.469 108.869  1.00  0.00           C
ATOM   1201  CG  LEU A  70      59.569  43.199 108.660  1.00  0.00           C
ATOM   1203  CD1 LEU A  70      59.689  42.149 107.560  1.00  0.00           C
ATOM   1207  CD2 LEU A  70      60.529  44.349 108.359  1.00  0.00           C
ATOM   1211  C   LEU A  70      56.049  44.719 109.559  1.00  0.00           C
ATOM   1212  O   LEU A  70      55.359  45.449 108.849  1.00  0.00           O
ATOM   1213  N   ASP A  71      55.529  43.909 110.498  1.00  0.00           N
ATOM   1215  CA  ASP A  71      54.119  43.799 110.749  1.00  0.00           C
ATOM   1217  CB  ASP A  71      53.839  42.649 111.759  1.00  0.00           C
ATOM   1220  CG  ASP A  71      53.759  41.299 111.058  1.00  0.00           C
ATOM   1221  OD1 ASP A  71      53.819  41.239 109.808  1.00  0.00           O
ATOM   1222  OD2 ASP A  71      53.519  40.279 111.759  1.00  0.00           O
ATOM   1223  C   ASP A  71      53.469  45.109 111.199  1.00  0.00           C
ATOM   1224  O   ASP A  71      52.399  45.469 110.729  1.00  0.00           O
ATOM   1225  N   HIS A  72      54.119  45.899 112.079  1.00  0.00           N
ATOM   1227  CA  HIS A  72      53.589  47.179 112.509  1.00  0.00           C
ATOM   1229  CB  HIS A  72      54.549  47.829 113.549  1.00  0.00           C
ATOM   1232  ND1 HIS A  72      53.019  49.669 114.248  1.00  0.00           N
ATOM   1233  CG  HIS A  72      54.289  49.269 113.849  1.00  0.00           C
ATOM   1234  CE1 HIS A  72      53.059  50.989 114.179  1.00  0.00           C
ATOM   1236  NE2 HIS A  72      54.279  51.439 113.810  1.00  0.00           N
ATOM   1238  CD2 HIS A  72      55.079  50.349 113.600  1.00  0.00           C
ATOM   1240  C   HIS A  72      53.339  48.169 111.369  1.00  0.00           C
ATOM   1241  O   HIS A  72      52.239  48.689 111.209  1.00  0.00           O
ATOM   1242  N   LEU A  73      54.329  48.369 110.498  1.00  0.00           N
ATOM   1244  CA  LEU A  73      54.179  49.209 109.319  1.00  0.00           C
ATOM   1246  CB  LEU A  73      55.529  49.299 108.600  1.00  0.00           C
ATOM   1249  CG  LEU A  73      56.589  50.249 109.189  1.00  0.00           C
ATOM   1251  CD1 LEU A  73      57.299  50.869 107.990  1.00  0.00           C
ATOM   1255  CD2 LEU A  73      55.989  51.359 110.049  1.00  0.00           C
ATOM   1259  C   LEU A  73      53.169  48.739 108.299  1.00  0.00           C
ATOM   1260  O   LEU A  73      52.419  49.519 107.719  1.00  0.00           O
ATOM   1261  N   GLN A  74      53.139  47.419 108.029  1.00  0.00           N
ATOM   1263  CA  GLN A  74      52.219  46.809 107.090  1.00  0.00           C
ATOM   1265  CB  GLN A  74      52.529  45.299 106.969  1.00  0.00           C
ATOM   1268  CG  GLN A  74      51.669  44.569 105.918  1.00  0.00           C
ATOM   1271  CD  GLN A  74      51.949  43.069 105.899  1.00  0.00           C
ATOM   1272  OE1 GLN A  74      53.019  42.589 106.248  1.00  0.00           O
ATOM   1273  NE2 GLN A  74      50.929  42.279 105.490  1.00  0.00           N
ATOM   1276  C   GLN A  74      50.779  47.029 107.509  1.00  0.00           C
ATOM   1277  O   GLN A  74      49.909  47.379 106.710  1.00  0.00           O
ATOM   1278  N   ARG A  75      50.509  46.919 108.818  1.00  0.00           N
ATOM   1280  CA  ARG A  75      49.259  47.279 109.450  1.00  0.00           C
ATOM   1282  CB  ARG A  75      49.279  46.949 110.960  1.00  0.00           C
ATOM   1285  CG  ARG A  75      49.299  45.459 111.339  1.00  0.00           C
ATOM   1288  CD  ARG A  75      49.729  45.299 112.799  1.00  0.00           C
ATOM   1291  NE  ARG A  75      49.569  43.869 113.200  1.00  0.00           N
ATOM   1293  CZ  ARG A  75      49.779  43.409 114.429  1.00  0.00           C
ATOM   1294  NH1 ARG A  75      50.009  44.169 115.469  1.00  0.00           N
ATOM   1297  NH2 ARG A  75      49.809  42.109 114.599  1.00  0.00           N
ATOM   1300  C   ARG A  75      48.869  48.739 109.310  1.00  0.00           C
ATOM   1301  O   ARG A  75      47.689  49.039 109.339  1.00  0.00           O
ATOM   1302  N   LEU A  76      49.839  49.679 109.210  1.00  0.00           N
ATOM   1304  CA  LEU A  76      49.529  51.099 109.129  1.00  0.00           C
ATOM   1306  CB  LEU A  76      50.779  51.979 109.419  1.00  0.00           C
ATOM   1309  CG  LEU A  76      51.239  52.049 110.880  1.00  0.00           C
ATOM   1311  CD1 LEU A  76      52.619  52.699 110.949  1.00  0.00           C
ATOM   1315  CD2 LEU A  76      50.279  52.889 111.719  1.00  0.00           C
ATOM   1319  C   LEU A  76      48.949  51.549 107.799  1.00  0.00           C
ATOM   1320  O   LEU A  76      48.319  52.599 107.749  1.00  0.00           O
ATOM   1321  N   GLY A  77      49.139  50.799 106.689  1.00  0.00           N
ATOM   1323  CA  GLY A  77      48.359  50.929 105.449  1.00  0.00           C
ATOM   1326  C   GLY A  77      48.479  52.219 104.660  1.00  0.00           C
ATOM   1327  O   GLY A  77      47.569  52.609 103.919  1.00  0.00           O
ATOM   1328  N   ILE A  78      49.609  52.899 104.780  1.00  0.00           N
ATOM   1330  CA  ILE A  78      49.929  54.159 104.149  1.00  0.00           C
ATOM   1332  CB  ILE A  78      50.599  55.109 105.149  1.00  0.00           C
ATOM   1334  CG2 ILE A  78      49.609  55.409 106.290  1.00  0.00           C
ATOM   1338  CG1 ILE A  78      51.989  54.669 105.679  1.00  0.00           C
ATOM   1341  CD  ILE A  78      52.049  53.299 106.369  1.00  0.00           C
ATOM   1345  C   ILE A  78      50.749  53.939 102.859  1.00  0.00           C
ATOM   1346  O   ILE A  78      50.719  52.859 102.280  1.00  0.00           O
ATOM   1347  N   ASN A  79      51.449  54.989 102.369  1.00  0.00           N
ATOM   1349  CA  ASN A  79      52.159  54.969 101.100  1.00  0.00           C
ATOM   1351  CB  ASN A  79      51.959  56.279 100.299  1.00  0.00           C
ATOM   1354  CG  ASN A  79      50.589  56.349  99.649  1.00  0.00           C
ATOM   1355  OD1 ASN A  79      50.479  56.269  98.429  1.00  0.00           O
ATOM   1356  ND2 ASN A  79      49.539  56.549 100.469  1.00  0.00           N
ATOM   1359  C   ASN A  79      53.649  54.959 101.269  1.00  0.00           C
ATOM   1360  O   ASN A  79      54.349  54.479 100.389  1.00  0.00           O
ATOM   1361  N   THR A  80      54.169  55.559 102.339  1.00  0.00           N
ATOM   1363  CA  THR A  80      55.509  56.129 102.308  1.00  0.00           C
ATOM   1365  CB  THR A  80      55.549  57.549 101.729  1.00  0.00           C
ATOM   1367  OG1 THR A  80      55.089  57.549 100.389  1.00  0.00           O
ATOM   1369  CG2 THR A  80      56.949  58.169 101.629  1.00  0.00           C
ATOM   1373  C   THR A  80      56.019  56.149 103.719  1.00  0.00           C
ATOM   1374  O   THR A  80      55.259  56.249 104.679  1.00  0.00           O
ATOM   1375  N   VAL A  81      57.339  56.069 103.880  1.00  0.00           N
ATOM   1377  CA  VAL A  81      58.099  56.229 105.089  1.00  0.00           C
ATOM   1379  CB  VAL A  81      58.479  54.929 105.799  1.00  0.00           C
ATOM   1381  CG1 VAL A  81      57.249  54.019 105.929  1.00  0.00           C
ATOM   1385  CG2 VAL A  81      59.159  55.129 107.149  1.00  0.00           C
ATOM   1389  C   VAL A  81      59.349  56.999 104.679  1.00  0.00           C
ATOM   1390  O   VAL A  81      59.669  57.149 103.509  1.00  0.00           O
ATOM   1391  N   PHE A  82      60.069  57.579 105.638  1.00  0.00           N
ATOM   1393  CA  PHE A  82      61.269  58.329 105.389  1.00  0.00           C
ATOM   1395  CB  PHE A  82      60.969  59.809 105.689  1.00  0.00           C
ATOM   1398  CG  PHE A  82      60.099  60.379 104.619  1.00  0.00           C
ATOM   1399  CD1 PHE A  82      60.719  60.829 103.449  1.00  0.00           C
ATOM   1401  CE1 PHE A  82      59.989  61.359 102.389  1.00  0.00           C
ATOM   1403  CZ  PHE A  82      58.589  61.409 102.469  1.00  0.00           C
ATOM   1405  CD2 PHE A  82      58.699  60.449 104.699  1.00  0.00           C
ATOM   1407  CE2 PHE A  82      57.949  60.929 103.619  1.00  0.00           C
ATOM   1409  C   PHE A  82      62.429  57.829 106.229  1.00  0.00           C
ATOM   1410  O   PHE A  82      62.469  58.009 107.439  1.00  0.00           O
ATOM   1411  N   PHE A  83      63.409  57.159 105.600  1.00  0.00           N
ATOM   1413  CA  PHE A  83      64.249  56.199 106.279  1.00  0.00           C
ATOM   1415  CB  PHE A  83      64.109  54.859 105.490  1.00  0.00           C
ATOM   1418  CG  PHE A  83      64.749  53.669 106.150  1.00  0.00           C
ATOM   1419  CD1 PHE A  83      63.969  52.669 106.769  1.00  0.00           C
ATOM   1421  CE1 PHE A  83      64.579  51.509 107.270  1.00  0.00           C
ATOM   1423  CZ  PHE A  83      65.959  51.359 107.210  1.00  0.00           C
ATOM   1425  CD2 PHE A  83      66.139  53.509 106.119  1.00  0.00           C
ATOM   1427  CE2 PHE A  83      66.749  52.379 106.679  1.00  0.00           C
ATOM   1429  C   PHE A  83      65.689  56.719 106.369  1.00  0.00           C
ATOM   1430  O   PHE A  83      66.409  56.759 105.379  1.00  0.00           O
ATOM   1431  N   GLN A  84      66.149  57.109 107.579  1.00  0.00           N
ATOM   1433  CA  GLN A  84      67.489  57.639 107.879  1.00  0.00           C
ATOM   1435  CB  GLN A  84      67.379  58.979 108.759  1.00  0.00           C
ATOM   1438  CG  GLN A  84      68.449  59.509 109.780  1.00  0.00           C
ATOM   1441  CD  GLN A  84      68.129  60.819 110.509  1.00  0.00           C
ATOM   1442  OE1 GLN A  84      67.759  60.789 111.689  1.00  0.00           O
ATOM   1443  NE2 GLN A  84      68.379  61.979 109.869  1.00  0.00           N
ATOM   1446  C   GLN A  84      68.579  56.609 108.278  1.00  0.00           C
ATOM   1447  O   GLN A  84      68.629  55.459 107.849  1.00  0.00           O
ATOM   1448  N   VAL A  85      69.559  57.079 109.059  1.00  0.00           N
ATOM   1450  CA  VAL A  85      70.949  56.849 108.818  1.00  0.00           C
ATOM   1452  CB  VAL A  85      71.449  57.429 107.439  1.00  0.00           C
ATOM   1454  CG1 VAL A  85      70.719  56.919 106.170  1.00  0.00           C
ATOM   1458  CG2 VAL A  85      71.319  58.939 107.369  1.00  0.00           C
ATOM   1462  C   VAL A  85      71.789  57.419 110.009  1.00  0.00           C
ATOM   1463  O   VAL A  85      72.999  57.419 109.889  1.00  0.00           O
ATOM   1464  N   LYS A  86      71.239  57.919 111.178  1.00  0.00           N
ATOM   1466  CA  LYS A  86      72.039  58.379 112.369  1.00  0.00           C
ATOM   1468  CB  LYS A  86      72.329  59.899 112.420  1.00  0.00           C
ATOM   1471  CG  LYS A  86      71.099  60.799 112.259  1.00  0.00           C
ATOM   1474  CD  LYS A  86      71.299  62.119 112.990  1.00  0.00           C
ATOM   1477  CE  LYS A  86      70.049  62.979 113.019  1.00  0.00           C
ATOM   1480  NZ  LYS A  86      68.999  62.259 113.748  1.00  0.00           N
ATOM   1484  C   LYS A  86      71.439  58.219 113.799  1.00  0.00           C
ATOM   1485  O   LYS A  86      70.299  58.599 113.989  1.00  0.00           O
ATOM   1486  N   PRO A  87      72.109  57.799 114.869  1.00  0.00           N
ATOM   1487  CD  PRO A  87      73.529  57.549 114.920  1.00  0.00           C
ATOM   1490  CA  PRO A  87      71.589  57.829 116.229  1.00  0.00           C
ATOM   1492  CB  PRO A  87      72.369  56.689 116.880  1.00  0.00           C
ATOM   1495  CG  PRO A  87      73.719  56.669 116.160  1.00  0.00           C
ATOM   1498  C   PRO A  87      71.959  59.119 116.919  1.00  0.00           C
ATOM   1499  O   PRO A  87      72.329  60.099 116.259  1.00  0.00           O
ATOM   1500  N   ASP A  88      71.739  59.169 118.249  1.00  0.00           N
ATOM   1502  CA  ASP A  88      72.179  60.179 119.189  1.00  0.00           C
ATOM   1504  CB  ASP A  88      73.699  60.499 119.119  1.00  0.00           C
ATOM   1507  CG  ASP A  88      74.619  59.319 119.450  1.00  0.00           C
ATOM   1508  OD1 ASP A  88      74.169  58.329 120.079  1.00  0.00           O
ATOM   1509  OD2 ASP A  88      75.839  59.489 119.149  1.00  0.00           O
ATOM   1510  C   ASP A  88      71.349  61.459 119.109  1.00  0.00           C
ATOM   1511  O   ASP A  88      70.839  61.999 120.089  1.00  0.00           O
ATOM   1512  N   GLY A  89      71.229  62.019 117.889  1.00  0.00           N
ATOM   1514  CA  GLY A  89      70.659  63.329 117.638  1.00  0.00           C
ATOM   1517  C   GLY A  89      71.699  64.399 117.789  1.00  0.00           C
ATOM   1518  O   GLY A  89      71.399  65.569 117.589  1.00  0.00           O
ATOM   1519  N   THR A  90      72.959  63.979 118.039  1.00  0.00           N
ATOM   1521  CA  THR A  90      74.159  64.709 118.489  1.00  0.00           C
ATOM   1523  CB  THR A  90      75.349  63.729 118.609  1.00  0.00           C
ATOM   1525  OG1 THR A  90      76.569  64.329 119.039  1.00  0.00           O
ATOM   1527  CG2 THR A  90      75.649  63.049 117.259  1.00  0.00           C
ATOM   1531  C   THR A  90      74.579  65.909 117.680  1.00  0.00           C
ATOM   1532  O   THR A  90      75.499  66.639 118.039  1.00  0.00           O
ATOM   1533  N   ALA A  91      73.899  66.149 116.549  1.00  0.00           N
ATOM   1535  CA  ALA A  91      74.089  67.269 115.689  1.00  0.00           C
ATOM   1537  CB  ALA A  91      74.039  68.609 116.450  1.00  0.00           C
ATOM   1541  C   ALA A  91      75.249  67.079 114.739  1.00  0.00           C
ATOM   1542  O   ALA A  91      75.509  67.919 113.899  1.00  0.00           O
ATOM   1543  N   LEU A  92      75.879  65.889 114.770  1.00  0.00           N
ATOM   1545  CA  LEU A  92      76.999  65.459 113.950  1.00  0.00           C
ATOM   1547  CB  LEU A  92      78.229  65.269 114.869  1.00  0.00           C
ATOM   1550  CG  LEU A  92      79.559  64.959 114.179  1.00  0.00           C
ATOM   1552  CD1 LEU A  92      79.889  66.019 113.119  1.00  0.00           C
ATOM   1556  CD2 LEU A  92      80.669  64.879 115.239  1.00  0.00           C
ATOM   1560  C   LEU A  92      76.629  64.099 113.359  1.00  0.00           C
ATOM   1561  O   LEU A  92      75.739  63.449 113.888  1.00  0.00           O
ATOM   1562  N   TRP A  93      77.219  63.599 112.249  1.00  0.00           N
ATOM   1564  CA  TRP A  93      77.129  62.179 111.899  1.00  0.00           C
ATOM   1566  CB  TRP A  93      76.729  61.979 110.410  1.00  0.00           C
ATOM   1569  CG  TRP A  93      75.399  61.369 110.169  1.00  0.00           C
ATOM   1570  CD1 TRP A  93      75.109  60.079 109.869  1.00  0.00           C
ATOM   1572  NE1 TRP A  93      73.819  59.999 109.399  1.00  0.00           N
ATOM   1574  CE2 TRP A  93      73.229  61.229 109.490  1.00  0.00           C
ATOM   1575  CD2 TRP A  93      74.199  62.089 110.040  1.00  0.00           C
ATOM   1576  CE3 TRP A  93      73.869  63.379 110.369  1.00  0.00           C
ATOM   1578  CZ3 TRP A  93      72.559  63.809 110.189  1.00  0.00           C
ATOM   1580  CZ2 TRP A  93      71.949  61.679 109.219  1.00  0.00           C
ATOM   1582  CH2 TRP A  93      71.609  62.949 109.660  1.00  0.00           C
ATOM   1584  C   TRP A  93      78.469  61.489 112.099  1.00  0.00           C
ATOM   1585  O   TRP A  93      79.319  61.619 111.219  1.00  0.00           O
ATOM   1586  N   PRO A  94      78.699  60.749 113.159  1.00  0.00           N
ATOM   1587  CD  PRO A  94      78.199  61.079 114.499  1.00  0.00           C
ATOM   1590  CA  PRO A  94      79.859  59.879 113.240  1.00  0.00           C
ATOM   1592  CB  PRO A  94      79.999  59.579 114.739  1.00  0.00           C
ATOM   1595  CG  PRO A  94      79.399  60.809 115.399  1.00  0.00           C
ATOM   1598  C   PRO A  94      79.769  58.599 112.439  1.00  0.00           C
ATOM   1599  O   PRO A  94      80.809  58.049 112.140  1.00  0.00           O
ATOM   1600  N   SER A  95      78.569  58.069 112.179  1.00  0.00           N
ATOM   1602  CA  SER A  95      78.449  56.689 111.729  1.00  0.00           C
ATOM   1604  CB  SER A  95      78.599  55.699 112.929  1.00  0.00           C
ATOM   1607  OG  SER A  95      77.949  54.429 112.739  1.00  0.00           O
ATOM   1609  C   SER A  95      77.159  56.499 110.989  1.00  0.00           C
ATOM   1610  O   SER A  95      76.219  57.269 111.109  1.00  0.00           O
ATOM   1611  N   LYS A  96      77.119  55.469 110.119  1.00  0.00           N
ATOM   1613  CA  LYS A  96      75.979  55.159 109.299  1.00  0.00           C
ATOM   1615  CB  LYS A  96      76.049  55.739 107.849  1.00  0.00           C
ATOM   1618  CG  LYS A  96      75.639  57.229 107.659  1.00  0.00           C
ATOM   1621  CD  LYS A  96      76.809  58.219 107.779  1.00  0.00           C
ATOM   1624  CE  LYS A  96      76.709  59.539 106.979  1.00  0.00           C
ATOM   1627  NZ  LYS A  96      75.319  59.989 106.859  1.00  0.00           N
ATOM   1631  C   LYS A  96      75.719  53.659 109.269  1.00  0.00           C
ATOM   1632  O   LYS A  96      76.469  52.809 109.729  1.00  0.00           O
ATOM   1633  N   ILE A  97      74.579  53.319 108.678  1.00  0.00           N
ATOM   1635  CA  ILE A  97      73.869  52.079 108.569  1.00  0.00           C
ATOM   1637  CB  ILE A  97      72.409  52.469 108.390  1.00  0.00           C
ATOM   1639  CG2 ILE A  97      71.989  53.249 109.640  1.00  0.00           C
ATOM   1643  CG1 ILE A  97      72.089  53.309 107.119  1.00  0.00           C
ATOM   1646  CD  ILE A  97      72.939  54.499 106.699  1.00  0.00           C
ATOM   1650  C   ILE A  97      74.229  51.279 107.339  1.00  0.00           C
ATOM   1651  O   ILE A  97      73.499  50.379 106.899  1.00  0.00           O
ATOM   1652  N   LEU A  98      75.349  51.649 106.710  1.00  0.00           N
ATOM   1654  CA  LEU A  98      75.709  51.219 105.389  1.00  0.00           C
ATOM   1656  CB  LEU A  98      75.199  52.159 104.289  1.00  0.00           C
ATOM   1659  CG  LEU A  98      75.739  53.599 104.219  1.00  0.00           C
ATOM   1661  CD1 LEU A  98      76.969  53.769 103.320  1.00  0.00           C
ATOM   1665  CD2 LEU A  98      74.629  54.429 103.619  1.00  0.00           C
ATOM   1669  C   LEU A  98      77.199  51.179 105.340  1.00  0.00           C
ATOM   1670  O   LEU A  98      77.829  51.899 106.119  1.00  0.00           O
ATOM   1671  N   PRO A  99      77.799  50.399 104.469  1.00  0.00           N
ATOM   1672  CD  PRO A  99      77.269  49.039 104.210  1.00  0.00           C
ATOM   1675  CA  PRO A  99      79.229  50.499 104.219  1.00  0.00           C
ATOM   1677  CB  PRO A  99      79.579  49.089 103.729  1.00  0.00           C
ATOM   1680  CG  PRO A  99      78.499  48.169 104.299  1.00  0.00           C
ATOM   1683  C   PRO A  99      79.639  51.569 103.179  1.00  0.00           C
ATOM   1684  O   PRO A  99      78.919  51.739 102.199  1.00  0.00           O
ATOM   1685  N   TRP A 100      80.779  52.299 103.369  1.00  0.00           N
ATOM   1687  CA  TRP A 100      81.269  53.419 102.568  1.00  0.00           C
ATOM   1689  CB  TRP A 100      81.109  54.869 103.169  1.00  0.00           C
ATOM   1692  CG  TRP A 100      79.999  55.309 104.070  1.00  0.00           C
ATOM   1693  CD1 TRP A 100      79.649  56.639 104.059  1.00  0.00           C
ATOM   1695  NE1 TRP A 100      79.389  57.059 105.329  1.00  0.00           N
ATOM   1697  CE2 TRP A 100      79.469  55.999 106.189  1.00  0.00           C
ATOM   1698  CD2 TRP A 100      79.859  54.869 105.419  1.00  0.00           C
ATOM   1699  CE3 TRP A 100      80.139  53.689 106.069  1.00  0.00           C
ATOM   1701  CZ3 TRP A 100      80.049  53.629 107.428  1.00  0.00           C
ATOM   1703  CZ2 TRP A 100      79.449  55.939 107.579  1.00  0.00           C
ATOM   1705  CH2 TRP A 100      79.729  54.729 108.200  1.00  0.00           C
ATOM   1707  C   TRP A 100      82.799  53.329 102.400  1.00  0.00           C
ATOM   1708  O   TRP A 100      83.469  52.479 102.998  1.00  0.00           O
ATOM   1709  N   SER A 101      83.369  54.329 101.679  1.00  0.00           N
ATOM   1711  CA  SER A 101      84.769  54.759 101.759  1.00  0.00           C
ATOM   1713  CB  SER A 101      85.219  55.419 100.439  1.00  0.00           C
ATOM   1716  OG  SER A 101      85.219  54.449  99.399  1.00  0.00           O
ATOM   1718  C   SER A 101      85.139  55.789 102.829  1.00  0.00           C
ATOM   1719  O   SER A 101      86.089  55.609 103.589  1.00  0.00           O
ATOM   1720  N   ASP A 102      84.429  56.939 102.910  1.00  0.00           N
ATOM   1722  CA  ASP A 102      84.809  58.079 103.740  1.00  0.00           C
ATOM   1724  CB  ASP A 102      83.719  59.169 103.660  1.00  0.00           C
ATOM   1727  CG  ASP A 102      83.709  59.869 102.319  1.00  0.00           C
ATOM   1728  OD1 ASP A 102      83.989  59.259 101.259  1.00  0.00           O
ATOM   1729  OD2 ASP A 102      83.299  61.059 102.369  1.00  0.00           O
ATOM   1730  C   ASP A 102      84.919  57.789 105.209  1.00  0.00           C
ATOM   1731  O   ASP A 102      85.839  58.199 105.929  1.00  0.00           O
ATOM   1732  N   LEU A 103      83.919  57.059 105.689  1.00  0.00           N
ATOM   1734  CA  LEU A 103      83.679  56.809 107.070  1.00  0.00           C
ATOM   1736  CB  LEU A 103      82.279  57.339 107.400  1.00  0.00           C
ATOM   1739  CG  LEU A 103      81.919  58.829 107.140  1.00  0.00           C
ATOM   1741  CD1 LEU A 103      80.649  59.219 107.919  1.00  0.00           C
ATOM   1745  CD2 LEU A 103      83.009  59.849 107.519  1.00  0.00           C
ATOM   1749  C   LEU A 103      83.829  55.289 107.229  1.00  0.00           C
ATOM   1750  O   LEU A 103      83.199  54.639 108.049  1.00  0.00           O
ATOM   1751  N   MET A 104      84.699  54.659 106.409  1.00  0.00           N
ATOM   1753  CA  MET A 104      85.009  53.249 106.520  1.00  0.00           C
ATOM   1755  CB  MET A 104      85.879  52.699 105.349  1.00  0.00           C
ATOM   1758  CG  MET A 104      87.349  53.159 105.259  1.00  0.00           C
ATOM   1761  SD  MET A 104      88.409  52.149 104.179  1.00  0.00           S
ATOM   1762  CE  MET A 104      87.669  52.689 102.619  1.00  0.00           C
ATOM   1766  C   MET A 104      85.649  52.849 107.859  1.00  0.00           C
ATOM   1767  O   MET A 104      85.329  51.799 108.399  1.00  0.00           O
ATOM   1768  N   THR A 105      86.589  53.669 108.399  1.00  0.00           N
ATOM   1770  CA  THR A 105      87.509  53.239 109.450  1.00  0.00           C
ATOM   1772  CB  THR A 105      88.969  53.149 108.989  1.00  0.00           C
ATOM   1774  OG1 THR A 105      89.299  54.129 108.019  1.00  0.00           O
ATOM   1776  CG2 THR A 105      89.169  51.759 108.359  1.00  0.00           C
ATOM   1780  C   THR A 105      87.509  54.139 110.659  1.00  0.00           C
ATOM   1781  O   THR A 105      87.389  53.699 111.799  1.00  0.00           O
ATOM   1782  N   GLY A 106      87.679  55.469 110.490  1.00  0.00           N
ATOM   1784  CA  GLY A 106      87.689  56.379 111.629  1.00  0.00           C
ATOM   1787  C   GLY A 106      86.319  56.549 112.229  1.00  0.00           C
ATOM   1788  O   GLY A 106      86.159  56.819 113.418  1.00  0.00           O
ATOM   1789  N   LYS A 107      85.299  56.379 111.388  1.00  0.00           N
ATOM   1791  CA  LYS A 107      83.949  56.809 111.609  1.00  0.00           C
ATOM   1793  CB  LYS A 107      83.699  58.069 110.729  1.00  0.00           C
ATOM   1796  CG  LYS A 107      84.699  59.229 110.890  1.00  0.00           C
ATOM   1799  CD  LYS A 107      84.839  59.809 112.299  1.00  0.00           C
ATOM   1802  CE  LYS A 107      83.499  60.159 112.960  1.00  0.00           C
ATOM   1805  NZ  LYS A 107      83.779  60.889 114.189  1.00  0.00           N
ATOM   1809  C   LYS A 107      83.039  55.649 111.199  1.00  0.00           C
ATOM   1810  O   LYS A 107      82.099  55.839 110.429  1.00  0.00           O
ATOM   1811  N   ILE A 108      83.369  54.429 111.669  1.00  0.00           N
ATOM   1813  CA  ILE A 108      82.769  53.119 111.369  1.00  0.00           C
ATOM   1815  CB  ILE A 108      83.059  52.129 112.498  1.00  0.00           C
ATOM   1817  CG2 ILE A 108      82.559  50.689 112.219  1.00  0.00           C
ATOM   1821  CG1 ILE A 108      84.569  52.039 112.809  1.00  0.00           C
ATOM   1824  CD  ILE A 108      85.379  51.469 111.649  1.00  0.00           C
ATOM   1828  C   ILE A 108      81.289  53.049 111.039  1.00  0.00           C
ATOM   1829  O   ILE A 108      80.449  53.739 111.599  1.00  0.00           O
ATOM   1830  N   GLY A 109      80.909  52.129 110.130  1.00  0.00           N
ATOM   1832  CA  GLY A 109      79.519  51.699 109.969  1.00  0.00           C
ATOM   1835  C   GLY A 109      79.109  50.789 111.058  1.00  0.00           C
ATOM   1836  O   GLY A 109      79.579  49.649 111.109  1.00  0.00           O
ATOM   1837  N   GLU A 110      78.239  51.269 111.959  1.00  0.00           N
ATOM   1839  CA  GLU A 110      77.829  50.539 113.138  1.00  0.00           C
ATOM   1841  CB  GLU A 110      76.889  51.389 114.029  1.00  0.00           C
ATOM   1844  CG  GLU A 110      77.669  52.259 115.040  1.00  0.00           C
ATOM   1847  CD  GLU A 110      76.839  53.369 115.649  1.00  0.00           C
ATOM   1848  OE1 GLU A 110      75.599  53.289 115.759  1.00  0.00           O
ATOM   1849  OE2 GLU A 110      77.459  54.429 115.960  1.00  0.00           O
ATOM   1850  C   GLU A 110      77.209  49.189 112.910  1.00  0.00           C
ATOM   1851  O   GLU A 110      77.509  48.229 113.609  1.00  0.00           O
ATOM   1852  N   ASN A 111      76.309  49.079 111.919  1.00  0.00           N
ATOM   1854  CA  ASN A 111      75.599  47.849 111.639  1.00  0.00           C
ATOM   1856  CB  ASN A 111      74.439  47.699 112.680  1.00  0.00           C
ATOM   1859  CG  ASN A 111      73.839  46.309 112.719  1.00  0.00           C
ATOM   1860  OD1 ASN A 111      73.989  45.509 111.799  1.00  0.00           O
ATOM   1861  ND2 ASN A 111      73.159  45.979 113.839  1.00  0.00           N
ATOM   1864  C   ASN A 111      75.089  47.999 110.209  1.00  0.00           C
ATOM   1865  O   ASN A 111      74.459  49.029 109.969  1.00  0.00           O
ATOM   1866  N   PRO A 112      75.319  47.139 109.210  1.00  0.00           N
ATOM   1867  CD  PRO A 112      76.179  45.959 109.299  1.00  0.00           C
ATOM   1870  CA  PRO A 112      74.519  47.129 107.990  1.00  0.00           C
ATOM   1872  CB  PRO A 112      75.169  46.049 107.109  1.00  0.00           C
ATOM   1875  CG  PRO A 112      75.779  45.069 108.109  1.00  0.00           C
ATOM   1878  C   PRO A 112      73.059  46.859 108.278  1.00  0.00           C
ATOM   1879  O   PRO A 112      72.619  45.719 108.369  1.00  0.00           O
ATOM   1880  N   GLY A 113      72.259  47.929 108.439  1.00  0.00           N
ATOM   1882  CA  GLY A 113      70.899  47.749 108.930  1.00  0.00           C
ATOM   1885  C   GLY A 113      69.859  48.439 108.119  1.00  0.00           C
ATOM   1886  O   GLY A 113      68.669  48.209 108.278  1.00  0.00           O
ATOM   1887  N   TYR A 114      70.279  49.329 107.210  1.00  0.00           N
ATOM   1889  CA  TYR A 114      69.389  49.979 106.269  1.00  0.00           C
ATOM   1891  CB  TYR A 114      70.109  51.259 105.778  1.00  0.00           C
ATOM   1894  CG  TYR A 114      69.529  52.149 104.689  1.00  0.00           C
ATOM   1895  CD1 TYR A 114      69.139  51.679 103.429  1.00  0.00           C
ATOM   1897  CE1 TYR A 114      68.409  52.499 102.560  1.00  0.00           C
ATOM   1899  CZ  TYR A 114      68.069  53.789 102.969  1.00  0.00           C
ATOM   1900  OH  TYR A 114      66.879  54.359 102.498  1.00  0.00           O
ATOM   1902  CD2 TYR A 114      69.359  53.519 104.959  1.00  0.00           C
ATOM   1904  CE2 TYR A 114      68.649  54.349 104.090  1.00  0.00           C
ATOM   1906  C   TYR A 114      68.859  49.069 105.200  1.00  0.00           C
ATOM   1907  O   TYR A 114      67.659  49.049 104.928  1.00  0.00           O
ATOM   1908  N   ASP A 115      69.759  48.249 104.609  1.00  0.00           N
ATOM   1910  CA  ASP A 115      69.399  47.109 103.790  1.00  0.00           C
ATOM   1912  CB  ASP A 115      70.659  46.559 103.069  1.00  0.00           C
ATOM   1915  CG  ASP A 115      70.719  45.139 102.529  1.00  0.00           C
ATOM   1916  OD1 ASP A 115      70.229  44.189 103.169  1.00  0.00           O
ATOM   1917  OD2 ASP A 115      71.489  44.969 101.539  1.00  0.00           O
ATOM   1918  C   ASP A 115      68.369  46.169 104.429  1.00  0.00           C
ATOM   1919  O   ASP A 115      67.229  46.139 103.959  1.00  0.00           O
ATOM   1920  N   PRO A 116      68.649  45.519 105.549  1.00  0.00           N
ATOM   1921  CD  PRO A 116      70.019  45.389 106.069  1.00  0.00           C
ATOM   1924  CA  PRO A 116      67.839  44.369 105.949  1.00  0.00           C
ATOM   1926  CB  PRO A 116      68.619  43.809 107.140  1.00  0.00           C
ATOM   1929  CG  PRO A 116      70.069  44.019 106.729  1.00  0.00           C
ATOM   1932  C   PRO A 116      66.409  44.689 106.349  1.00  0.00           C
ATOM   1933  O   PRO A 116      65.529  43.859 106.170  1.00  0.00           O
ATOM   1934  N   LEU A 117      66.139  45.879 106.909  1.00  0.00           N
ATOM   1936  CA  LEU A 117      64.809  46.289 107.329  1.00  0.00           C
ATOM   1938  CB  LEU A 117      64.829  47.739 107.879  1.00  0.00           C
ATOM   1941  CG  LEU A 117      65.599  48.079 109.169  1.00  0.00           C
ATOM   1943  CD1 LEU A 117      64.709  48.939 110.060  1.00  0.00           C
ATOM   1947  CD2 LEU A 117      66.049  46.859 109.939  1.00  0.00           C
ATOM   1951  C   LEU A 117      63.789  46.339 106.189  1.00  0.00           C
ATOM   1952  O   LEU A 117      62.579  46.159 106.349  1.00  0.00           O
ATOM   1953  N   GLN A 118      64.279  46.799 105.029  1.00  0.00           N
ATOM   1955  CA  GLN A 118      63.679  47.869 104.248  1.00  0.00           C
ATOM   1957  CB  GLN A 118      62.389  47.499 103.439  1.00  0.00           C
ATOM   1960  CG  GLN A 118      62.159  47.839 101.899  1.00  0.00           C
ATOM   1963  CD  GLN A 118      61.649  46.939 100.719  1.00  0.00           C
ATOM   1964  OE1 GLN A 118      60.759  46.109 100.809  1.00  0.00           O
ATOM   1965  NE2 GLN A 118      62.169  47.179  99.499  1.00  0.00           N
ATOM   1968  C   GLN A 118      63.419  49.109 105.099  1.00  0.00           C
ATOM   1969  O   GLN A 118      62.899  49.069 106.209  1.00  0.00           O
ATOM   1970  N   PHE A 119      63.759  50.259 104.559  1.00  0.00           N
ATOM   1972  CA  PHE A 119      62.979  50.659 103.429  1.00  0.00           C
ATOM   1974  CB  PHE A 119      62.499  52.069 103.769  1.00  0.00           C
ATOM   1977  CG  PHE A 119      61.179  52.369 103.169  1.00  0.00           C
ATOM   1978  CD1 PHE A 119      60.419  51.469 102.379  1.00  0.00           C
ATOM   1980  CE1 PHE A 119      59.139  51.779 101.950  1.00  0.00           C
ATOM   1982  CZ  PHE A 119      58.639  53.039 102.210  1.00  0.00           C
ATOM   1984  CD2 PHE A 119      60.669  53.649 103.380  1.00  0.00           C
ATOM   1986  CE2 PHE A 119      59.429  53.979 102.849  1.00  0.00           C
ATOM   1988  C   PHE A 119      63.729  50.439 102.099  1.00  0.00           C
ATOM   1989  O   PHE A 119      63.189  50.549 101.009  1.00  0.00           O
ATOM   1990  N   MET A 120      64.939  49.869 102.210  1.00  0.00           N
ATOM   1992  CA  MET A 120      65.659  49.009 101.279  1.00  0.00           C
ATOM   1994  CB  MET A 120      67.059  48.949 101.888  1.00  0.00           C
ATOM   1997  CG  MET A 120      68.149  49.129 100.840  1.00  0.00           C
ATOM   2000  SD  MET A 120      68.079  47.959  99.479  1.00  0.00           S
ATOM   2001  CE  MET A 120      69.309  46.769  99.990  1.00  0.00           C
ATOM   2005  C   MET A 120      65.219  47.549 100.899  1.00  0.00           C
ATOM   2006  O   MET A 120      64.929  47.359  99.729  1.00  0.00           O
ATOM   2007  N   LEU A 121      65.059  46.499 101.789  1.00  0.00           N
ATOM   2009  CA  LEU A 121      64.659  45.119 101.399  1.00  0.00           C
ATOM   2011  CB  LEU A 121      65.629  44.079 101.999  1.00  0.00           C
ATOM   2014  CG  LEU A 121      67.029  44.089 101.349  1.00  0.00           C
ATOM   2016  CD1 LEU A 121      67.799  42.849 101.810  1.00  0.00           C
ATOM   2020  CD2 LEU A 121      66.999  44.149  99.819  1.00  0.00           C
ATOM   2024  C   LEU A 121      63.229  44.519 101.599  1.00  0.00           C
ATOM   2025  O   LEU A 121      62.659  44.059 100.609  1.00  0.00           O
ATOM   2026  N   ASP A 122      62.659  44.419 102.829  1.00  0.00           N
ATOM   2028  CA  ASP A 122      61.269  44.009 103.159  1.00  0.00           C
ATOM   2030  CB  ASP A 122      61.299  43.459 104.609  1.00  0.00           C
ATOM   2033  CG  ASP A 122      61.989  42.109 104.749  1.00  0.00           C
ATOM   2034  OD1 ASP A 122      61.859  41.229 103.859  1.00  0.00           O
ATOM   2035  OD2 ASP A 122      62.479  41.839 105.869  1.00  0.00           O
ATOM   2036  C   ASP A 122      59.979  44.929 103.109  1.00  0.00           C
ATOM   2037  O   ASP A 122      58.949  44.449 102.659  1.00  0.00           O
ATOM   2038  N   GLU A 123      59.919  46.229 103.549  1.00  0.00           N
ATOM   2040  CA  GLU A 123      58.849  47.249 103.349  1.00  0.00           C
ATOM   2042  CB  GLU A 123      59.149  48.759 103.670  1.00  0.00           C
ATOM   2045  CG  GLU A 123      59.409  49.049 105.138  1.00  0.00           C
ATOM   2048  CD  GLU A 123      59.649  50.469 105.649  1.00  0.00           C
ATOM   2049  OE1 GLU A 123      58.989  51.389 105.138  1.00  0.00           O
ATOM   2050  OE2 GLU A 123      60.349  50.549 106.699  1.00  0.00           O
ATOM   2051  C   GLU A 123      58.109  47.329 102.049  1.00  0.00           C
ATOM   2052  O   GLU A 123      56.959  46.929 102.009  1.00  0.00           O
ATOM   2053  N   ALA A 124      58.689  47.869 100.969  1.00  0.00           N
ATOM   2055  CA  ALA A 124      58.019  48.029  99.699  1.00  0.00           C
ATOM   2057  CB  ALA A 124      59.019  48.569  98.670  1.00  0.00           C
ATOM   2061  C   ALA A 124      57.399  46.709  99.248  1.00  0.00           C
ATOM   2062  O   ALA A 124      56.209  46.649  98.959  1.00  0.00           O
ATOM   2063  N   HIS A 125      58.169  45.609  99.369  1.00  0.00           N
ATOM   2065  CA  HIS A 125      57.659  44.269  99.160  1.00  0.00           C
ATOM   2067  CB  HIS A 125      58.849  43.279  99.189  1.00  0.00           C
ATOM   2070  ND1 HIS A 125      58.179  41.719  97.379  1.00  0.00           N
ATOM   2071  CG  HIS A 125      58.439  41.919  98.719  1.00  0.00           C
ATOM   2072  CE1 HIS A 125      57.779  40.459  97.299  1.00  0.00           C
ATOM   2074  NE2 HIS A 125      57.799  39.839  98.509  1.00  0.00           N
ATOM   2076  CD2 HIS A 125      58.229  40.769  99.429  1.00  0.00           C
ATOM   2078  C   HIS A 125      56.539  43.769 100.089  1.00  0.00           C
ATOM   2079  O   HIS A 125      55.539  43.199  99.660  1.00  0.00           O
ATOM   2080  N   LYS A 126      56.649  43.939 101.430  1.00  0.00           N
ATOM   2082  CA  LYS A 126      55.699  43.399 102.410  1.00  0.00           C
ATOM   2084  CB  LYS A 126      56.439  42.799 103.639  1.00  0.00           C
ATOM   2087  CG  LYS A 126      57.239  41.529 103.369  1.00  0.00           C
ATOM   2090  CD  LYS A 126      57.989  41.069 104.630  1.00  0.00           C
ATOM   2093  CE  LYS A 126      58.679  39.699 104.520  1.00  0.00           C
ATOM   2096  NZ  LYS A 126      59.789  39.579 105.498  1.00  0.00           N
ATOM   2100  C   LYS A 126      54.729  44.399 102.998  1.00  0.00           C
ATOM   2101  O   LYS A 126      53.539  44.139 103.109  1.00  0.00           O
ATOM   2102  N   ARG A 127      55.259  45.549 103.449  1.00  0.00           N
ATOM   2104  CA  ARG A 127      54.569  46.659 104.059  1.00  0.00           C
ATOM   2106  CB  ARG A 127      55.549  47.619 104.819  1.00  0.00           C
ATOM   2109  CG  ARG A 127      56.249  47.149 106.139  1.00  0.00           C
ATOM   2112  CD  ARG A 127      57.269  45.979 106.178  1.00  0.00           C
ATOM   2115  NE  ARG A 127      58.699  46.349 106.529  1.00  0.00           N
ATOM   2117  CZ  ARG A 127      59.169  47.169 107.479  1.00  0.00           C
ATOM   2118  NH1 ARG A 127      58.449  47.839 108.329  1.00  0.00           N
ATOM   2121  NH2 ARG A 127      60.449  47.479 107.549  1.00  0.00           N
ATOM   2124  C   ARG A 127      53.799  47.499 103.029  1.00  0.00           C
ATOM   2125  O   ARG A 127      52.809  48.149 103.359  1.00  0.00           O
ATOM   2126  N   GLY A 128      54.259  47.509 101.748  1.00  0.00           N
ATOM   2128  CA  GLY A 128      53.589  48.169 100.630  1.00  0.00           C
ATOM   2131  C   GLY A 128      53.819  49.659 100.519  1.00  0.00           C
ATOM   2132  O   GLY A 128      52.869  50.429 100.529  1.00  0.00           O
ATOM   2133  N   MET A 129      55.089  50.129 100.460  1.00  0.00           N
ATOM   2135  CA  MET A 129      55.359  51.559 100.498  1.00  0.00           C
ATOM   2137  CB  MET A 129      55.509  52.009 101.969  1.00  0.00           C
ATOM   2140  CG  MET A 129      54.249  51.879 102.809  1.00  0.00           C
ATOM   2143  SD  MET A 129      54.489  52.699 104.388  1.00  0.00           S
ATOM   2144  CE  MET A 129      54.849  51.209 105.320  1.00  0.00           C
ATOM   2148  C   MET A 129      56.569  52.059  99.689  1.00  0.00           C
ATOM   2149  O   MET A 129      57.439  51.299  99.289  1.00  0.00           O
ATOM   2150  N   LYS A 130      56.619  53.379  99.388  1.00  0.00           N
ATOM   2152  CA  LYS A 130      57.679  54.109  98.678  1.00  0.00           C
ATOM   2154  CB  LYS A 130      57.079  55.399  98.029  1.00  0.00           C
ATOM   2157  CG  LYS A 130      56.449  55.239  96.649  1.00  0.00           C
ATOM   2160  CD  LYS A 130      57.499  54.789  95.630  1.00  0.00           C
ATOM   2163  CE  LYS A 130      57.339  55.379  94.229  1.00  0.00           C
ATOM   2166  NZ  LYS A 130      58.529  55.009  93.449  1.00  0.00           N
ATOM   2170  C   LYS A 130      58.819  54.619  99.549  1.00  0.00           C
ATOM   2171  O   LYS A 130      58.609  55.519 100.359  1.00  0.00           O
ATOM   2172  N   VAL A 131      60.059  54.099  99.409  1.00  0.00           N
ATOM   2174  CA  VAL A 131      61.199  54.559 100.189  1.00  0.00           C
ATOM   2176  CB  VAL A 131      62.319  53.539 100.399  1.00  0.00           C
ATOM   2178  CG1 VAL A 131      62.839  53.029  99.079  1.00  0.00           C
ATOM   2182  CG2 VAL A 131      63.519  54.059 101.229  1.00  0.00           C
ATOM   2186  C   VAL A 131      61.769  55.909  99.869  1.00  0.00           C
ATOM   2187  O   VAL A 131      62.109  56.229  98.748  1.00  0.00           O
ATOM   2188  N   HIS A 132      62.009  56.729 100.899  1.00  0.00           N
ATOM   2190  CA  HIS A 132      62.979  57.779 100.770  1.00  0.00           C
ATOM   2192  CB  HIS A 132      62.329  59.119 101.079  1.00  0.00           C
ATOM   2195  ND1 HIS A 132      61.589  60.219  98.989  1.00  0.00           N
ATOM   2196  CG  HIS A 132      61.279  59.419 100.060  1.00  0.00           C
ATOM   2197  CE1 HIS A 132      60.519  60.169  98.219  1.00  0.00           C
ATOM   2199  NE2 HIS A 132      59.539  59.399  98.748  1.00  0.00           N
ATOM   2201  CD2 HIS A 132      60.019  58.929  99.949  1.00  0.00           C
ATOM   2203  C   HIS A 132      64.109  57.509 101.729  1.00  0.00           C
ATOM   2204  O   HIS A 132      63.909  57.379 102.929  1.00  0.00           O
ATOM   2205  N   ALA A 133      65.359  57.439 101.229  1.00  0.00           N
ATOM   2207  CA  ALA A 133      66.539  57.459 102.070  1.00  0.00           C
ATOM   2209  CB  ALA A 133      67.799  57.049 101.269  1.00  0.00           C
ATOM   2213  C   ALA A 133      66.749  58.829 102.659  1.00  0.00           C
ATOM   2214  O   ALA A 133      67.239  59.739 101.999  1.00  0.00           O
ATOM   2215  N   TRP A 134      66.359  59.029 103.930  1.00  0.00           N
ATOM   2217  CA  TRP A 134      66.629  60.249 104.660  1.00  0.00           C
ATOM   2219  CB  TRP A 134      65.669  60.439 105.890  1.00  0.00           C
ATOM   2222  CG  TRP A 134      65.859  61.709 106.689  1.00  0.00           C
ATOM   2223  CD1 TRP A 134      66.229  62.879 106.089  1.00  0.00           C
ATOM   2225  NE1 TRP A 134      66.289  63.859 107.020  1.00  0.00           N
ATOM   2227  CE2 TRP A 134      65.969  63.399 108.240  1.00  0.00           C
ATOM   2228  CD2 TRP A 134      65.659  62.029 108.089  1.00  0.00           C
ATOM   2229  CE3 TRP A 134      65.219  61.329 109.219  1.00  0.00           C
ATOM   2231  CZ3 TRP A 134      65.089  62.019 110.439  1.00  0.00           C
ATOM   2233  CZ2 TRP A 134      65.859  64.069 109.450  1.00  0.00           C
ATOM   2235  CH2 TRP A 134      65.409  63.359 110.549  1.00  0.00           C
ATOM   2237  C   TRP A 134      68.109  60.389 104.979  1.00  0.00           C
ATOM   2238  O   TRP A 134      68.649  59.769 105.890  1.00  0.00           O
ATOM   2239  N   PHE A 135      68.809  61.219 104.219  1.00  0.00           N
ATOM   2241  CA  PHE A 135      70.229  61.409 104.310  1.00  0.00           C
ATOM   2243  CB  PHE A 135      70.939  61.029 102.969  1.00  0.00           C
ATOM   2246  CG  PHE A 135      72.419  61.319 102.979  1.00  0.00           C
ATOM   2247  CD1 PHE A 135      73.289  60.529 103.740  1.00  0.00           C
ATOM   2249  CE1 PHE A 135      74.659  60.789 103.759  1.00  0.00           C
ATOM   2251  CZ  PHE A 135      75.179  61.859 103.019  1.00  0.00           C
ATOM   2253  CD2 PHE A 135      72.949  62.379 102.219  1.00  0.00           C
ATOM   2255  CE2 PHE A 135      74.319  62.649 102.249  1.00  0.00           C
ATOM   2257  C   PHE A 135      70.479  62.849 104.699  1.00  0.00           C
ATOM   2258  O   PHE A 135      69.789  63.769 104.248  1.00  0.00           O
ATOM   2259  N   ASN A 136      71.499  63.069 105.560  1.00  0.00           N
ATOM   2261  CA  ASN A 136      71.939  64.419 105.770  1.00  0.00           C
ATOM   2263  CB  ASN A 136      72.829  64.599 106.999  1.00  0.00           C
ATOM   2266  CG  ASN A 136      74.079  63.719 107.020  1.00  0.00           C
ATOM   2267  OD1 ASN A 136      74.099  62.489 106.859  1.00  0.00           O
ATOM   2268  ND2 ASN A 136      75.229  64.399 107.229  1.00  0.00           N
ATOM   2271  C   ASN A 136      72.689  65.009 104.590  1.00  0.00           C
ATOM   2272  O   ASN A 136      73.779  64.539 104.279  1.00  0.00           O
ATOM   2273  N   PRO A 137      72.259  66.089 103.959  1.00  0.00           N
ATOM   2274  CD  PRO A 137      71.139  66.869 104.490  1.00  0.00           C
ATOM   2277  CA  PRO A 137      73.209  66.979 103.349  1.00  0.00           C
ATOM   2279  CB  PRO A 137      72.279  68.069 102.809  1.00  0.00           C
ATOM   2282  CG  PRO A 137      71.319  68.279 103.969  1.00  0.00           C
ATOM   2285  C   PRO A 137      74.189  67.469 104.409  1.00  0.00           C
ATOM   2286  O   PRO A 137      73.839  67.509 105.600  1.00  0.00           O
ATOM   2287  N   TYR A 138      75.419  67.809 104.039  1.00  0.00           N
ATOM   2289  CA  TYR A 138      76.289  68.559 104.910  1.00  0.00           C
ATOM   2291  CB  TYR A 138      75.629  69.869 105.359  1.00  0.00           C
ATOM   2294  CG  TYR A 138      75.289  70.749 104.210  1.00  0.00           C
ATOM   2295  CD1 TYR A 138      73.949  70.919 103.839  1.00  0.00           C
ATOM   2297  CE1 TYR A 138      73.639  71.579 102.649  1.00  0.00           C
ATOM   2299  CZ  TYR A 138      74.629  72.179 101.909  1.00  0.00           C
ATOM   2300  OH  TYR A 138      74.229  72.759 100.709  1.00  0.00           O
ATOM   2302  CD2 TYR A 138      76.289  71.369 103.479  1.00  0.00           C
ATOM   2304  CE2 TYR A 138      75.959  72.079 102.329  1.00  0.00           C
ATOM   2306  C   TYR A 138      76.889  67.859 106.119  1.00  0.00           C
ATOM   2307  O   TYR A 138      78.099  67.699 106.209  1.00  0.00           O
ATOM   2308  N   ARG A 139      76.059  67.519 107.130  1.00  0.00           N
ATOM   2310  CA  ARG A 139      76.389  67.399 108.539  1.00  0.00           C
ATOM   2312  CB  ARG A 139      75.139  67.849 109.350  1.00  0.00           C
ATOM   2315  CG  ARG A 139      75.179  67.689 110.869  1.00  0.00           C
ATOM   2318  CD  ARG A 139      74.519  66.389 111.290  1.00  0.00           C
ATOM   2321  NE  ARG A 139      73.249  66.619 112.028  1.00  0.00           N
ATOM   2323  CZ  ARG A 139      72.779  65.789 112.949  1.00  0.00           C
ATOM   2324  NH1 ARG A 139      73.369  64.689 113.340  1.00  0.00           N
ATOM   2327  NH2 ARG A 139      71.649  66.099 113.549  1.00  0.00           N
ATOM   2330  C   ARG A 139      77.089  66.119 108.969  1.00  0.00           C
ATOM   2331  O   ARG A 139      76.699  65.369 109.869  1.00  0.00           O
ATOM   2332  N   VAL A 140      78.189  65.829 108.289  1.00  0.00           N
ATOM   2334  CA  VAL A 140      79.009  64.649 108.439  1.00  0.00           C
ATOM   2336  CB  VAL A 140      79.479  64.219 107.049  1.00  0.00           C
ATOM   2338  CG1 VAL A 140      80.209  62.869 107.130  1.00  0.00           C
ATOM   2342  CG2 VAL A 140      78.309  64.099 106.049  1.00  0.00           C
ATOM   2346  C   VAL A 140      80.209  65.009 109.310  1.00  0.00           C
ATOM   2347  O   VAL A 140      80.699  66.129 109.219  1.00  0.00           O
ATOM   2348  N   SER A 141      80.769  64.089 110.149  1.00  0.00           N
ATOM   2350  CA  SER A 141      82.159  64.259 110.589  1.00  0.00           C
ATOM   2352  CB  SER A 141      82.529  63.729 112.009  1.00  0.00           C
ATOM   2355  OG  SER A 141      81.479  63.009 112.659  1.00  0.00           O
ATOM   2357  C   SER A 141      83.129  63.659 109.590  1.00  0.00           C
ATOM   2358  O   SER A 141      83.439  62.469 109.599  1.00  0.00           O
ATOM   2359  N   VAL A 142      83.629  64.519 108.678  1.00  0.00           N
ATOM   2361  CA  VAL A 142      84.669  64.179 107.719  1.00  0.00           C
ATOM   2363  CB  VAL A 142      84.439  64.889 106.380  1.00  0.00           C
ATOM   2365  CG1 VAL A 142      83.069  64.399 105.869  1.00  0.00           C
ATOM   2369  CG2 VAL A 142      84.469  66.429 106.509  1.00  0.00           C
ATOM   2373  C   VAL A 142      86.059  64.409 108.289  1.00  0.00           C
ATOM   2374  O   VAL A 142      86.309  64.209 109.469  1.00  0.00           O
ATOM   2375  N   ASN A 143      87.049  64.799 107.459  1.00  0.00           N
ATOM   2377  CA  ASN A 143      88.359  65.249 107.889  1.00  0.00           C
ATOM   2379  CB  ASN A 143      89.309  65.129 106.649  1.00  0.00           C
ATOM   2382  CG  ASN A 143      90.799  65.279 106.950  1.00  0.00           C
ATOM   2383  OD1 ASN A 143      91.259  65.999 107.829  1.00  0.00           O
ATOM   2384  ND2 ASN A 143      91.619  64.509 106.178  1.00  0.00           N
ATOM   2387  C   ASN A 143      88.299  66.649 108.539  1.00  0.00           C
ATOM   2388  O   ASN A 143      87.419  67.459 108.249  1.00  0.00           O
ATOM   2389  N   THR A 144      89.209  66.999 109.469  1.00  0.00           N
ATOM   2391  CA  THR A 144      89.339  68.349 109.998  1.00  0.00           C
ATOM   2393  CB  THR A 144      90.339  68.509 111.150  1.00  0.00           C
ATOM   2395  OG1 THR A 144      90.179  67.479 112.119  1.00  0.00           O
ATOM   2397  CG2 THR A 144      90.119  69.819 111.909  1.00  0.00           C
ATOM   2401  C   THR A 144      89.569  69.449 108.959  1.00  0.00           C
ATOM   2402  O   THR A 144      89.059  70.559 109.090  1.00  0.00           O
ATOM   2403  N   LYS A 145      90.329  69.199 107.869  1.00  0.00           N
ATOM   2405  CA  LYS A 145      90.609  70.199 106.819  1.00  0.00           C
ATOM   2407  CB  LYS A 145      91.669  69.679 105.820  1.00  0.00           C
ATOM   2410  CG  LYS A 145      93.079  69.479 106.409  1.00  0.00           C
ATOM   2413  CD  LYS A 145      93.989  68.579 105.560  1.00  0.00           C
ATOM   2416  CE  LYS A 145      93.489  67.129 105.498  1.00  0.00           C
ATOM   2419  NZ  LYS A 145      94.309  66.309 104.599  1.00  0.00           N
ATOM   2423  C   LYS A 145      89.429  70.829 106.049  1.00  0.00           C
ATOM   2424  O   LYS A 145      89.489  72.049 105.869  1.00  0.00           O
ATOM   2425  N   PRO A 146      88.369  70.119 105.609  1.00  0.00           N
ATOM   2426  CD  PRO A 146      88.579  68.709 105.259  1.00  0.00           C
ATOM   2429  CA  PRO A 146      87.289  70.649 104.770  1.00  0.00           C
ATOM   2431  CB  PRO A 146      86.409  69.389 104.660  1.00  0.00           C
ATOM   2434  CG  PRO A 146      87.379  68.249 104.439  1.00  0.00           C
ATOM   2437  C   PRO A 146      86.399  71.789 105.270  1.00  0.00           C
ATOM   2438  O   PRO A 146      85.179  71.619 105.309  1.00  0.00           O
ATOM   2439  N   GLY A 147      86.939  72.979 105.609  1.00  0.00           N
ATOM   2441  CA  GLY A 147      86.169  74.169 105.969  1.00  0.00           C
ATOM   2444  C   GLY A 147      85.319  74.019 107.199  1.00  0.00           C
ATOM   2445  O   GLY A 147      84.109  73.839 107.099  1.00  0.00           O
ATOM   2446  N   THR A 148      85.919  74.069 108.410  1.00  0.00           N
ATOM   2448  CA  THR A 148      85.249  73.639 109.640  1.00  0.00           C
ATOM   2450  CB  THR A 148      85.899  72.389 110.200  1.00  0.00           C
ATOM   2452  OG1 THR A 148      85.349  71.979 111.450  1.00  0.00           O
ATOM   2454  CG2 THR A 148      87.399  72.619 110.410  1.00  0.00           C
ATOM   2458  C   THR A 148      85.099  74.699 110.740  1.00  0.00           C
ATOM   2459  O   THR A 148      86.079  75.269 111.219  1.00  0.00           O
ATOM   2460  N   ILE A 149      83.829  74.969 111.150  1.00  0.00           N
ATOM   2462  CA  ILE A 149      83.379  76.009 112.090  1.00  0.00           C
ATOM   2464  CB  ILE A 149      83.839  77.469 111.919  1.00  0.00           C
ATOM   2466  CG2 ILE A 149      85.189  77.759 112.630  1.00  0.00           C
ATOM   2470  CG1 ILE A 149      83.809  78.099 110.498  1.00  0.00           C
ATOM   2473  CD  ILE A 149      84.339  77.299 109.310  1.00  0.00           C
ATOM   2477  C   ILE A 149      81.859  75.809 112.369  1.00  0.00           C
ATOM   2478  O   ILE A 149      81.449  74.669 112.249  1.00  0.00           O
ATOM   2479  N   ARG A 150      81.019  76.809 112.779  1.00  0.00           N
ATOM   2481  CA  ARG A 150      79.549  76.789 113.049  1.00  0.00           C
ATOM   2483  CB  ARG A 150      79.009  75.919 114.229  1.00  0.00           C
ATOM   2486  CG  ARG A 150      79.249  74.409 114.139  1.00  0.00           C
ATOM   2489  CD  ARG A 150      80.549  73.909 114.770  1.00  0.00           C
ATOM   2492  NE  ARG A 150      80.379  73.779 116.248  1.00  0.00           N
ATOM   2494  CZ  ARG A 150      81.249  73.149 117.028  1.00  0.00           C
ATOM   2495  NH1 ARG A 150      82.109  72.279 116.559  1.00  0.00           N
ATOM   2498  NH2 ARG A 150      81.219  73.399 118.320  1.00  0.00           N
ATOM   2501  C   ARG A 150      79.069  78.259 113.179  1.00  0.00           C
ATOM   2502  O   ARG A 150      79.909  79.129 113.019  1.00  0.00           O
ATOM   2503  N   GLU A 151      77.809  78.659 113.479  1.00  0.00           N
ATOM   2505  CA  GLU A 151      77.389  80.069 113.670  1.00  0.00           C
ATOM   2507  CB  GLU A 151      75.829  80.419 113.790  1.00  0.00           C
ATOM   2510  CG  GLU A 151      74.699  80.229 112.759  1.00  0.00           C
ATOM   2513  CD  GLU A 151      73.559  81.179 113.219  1.00  0.00           C
ATOM   2514  OE1 GLU A 151      72.949  80.929 114.299  1.00  0.00           O
ATOM   2515  OE2 GLU A 151      73.399  82.259 112.589  1.00  0.00           O
ATOM   2516  C   GLU A 151      78.019  80.789 114.920  1.00  0.00           C
ATOM   2517  O   GLU A 151      79.219  80.779 115.180  1.00  0.00           O
ATOM   2518  N   LEU A 152      77.119  81.439 115.709  1.00  0.00           N
ATOM   2520  CA  LEU A 152      77.279  82.359 116.799  1.00  0.00           C
ATOM   2522  CB  LEU A 152      76.179  83.469 116.669  1.00  0.00           C
ATOM   2525  CG  LEU A 152      76.409  84.759 117.490  1.00  0.00           C
ATOM   2527  CD1 LEU A 152      75.789  86.029 116.888  1.00  0.00           C
ATOM   2531  CD2 LEU A 152      75.909  84.649 118.930  1.00  0.00           C
ATOM   2535  C   LEU A 152      77.119  81.529 118.049  1.00  0.00           C
ATOM   2536  O   LEU A 152      78.059  80.889 118.530  1.00  0.00           O
ATOM   2537  N   ASN A 153      75.899  81.449 118.609  1.00  0.00           N
ATOM   2539  CA  ASN A 153      75.599  80.569 119.719  1.00  0.00           C
ATOM   2541  CB  ASN A 153      76.289  80.999 121.049  1.00  0.00           C
ATOM   2544  CG  ASN A 153      75.859  82.329 121.649  1.00  0.00           C
ATOM   2545  OD1 ASN A 153      74.699  82.529 122.020  1.00  0.00           O
ATOM   2546  ND2 ASN A 153      76.829  83.259 121.810  1.00  0.00           N
ATOM   2549  C   ASN A 153      74.109  80.329 119.910  1.00  0.00           C
ATOM   2550  O   ASN A 153      73.709  79.629 120.840  1.00  0.00           O
ATOM   2551  N   SER A 154      73.259  80.819 118.989  1.00  0.00           N
ATOM   2553  CA  SER A 154      71.889  80.429 118.719  1.00  0.00           C
ATOM   2555  CB  SER A 154      71.269  81.449 117.729  1.00  0.00           C
ATOM   2558  OG  SER A 154      72.249  81.919 116.789  1.00  0.00           O
ATOM   2560  C   SER A 154      71.829  79.099 118.039  1.00  0.00           C
ATOM   2561  O   SER A 154      72.759  78.779 117.339  1.00  0.00           O
ATOM   2562  N   THR A 155      70.789  78.269 118.189  1.00  0.00           N
ATOM   2564  CA  THR A 155      70.439  77.139 117.299  1.00  0.00           C
ATOM   2566  CB  THR A 155      69.079  76.639 117.719  1.00  0.00           C
ATOM   2568  OG1 THR A 155      68.749  75.369 117.168  1.00  0.00           O
ATOM   2570  CG2 THR A 155      68.009  77.699 117.369  1.00  0.00           C
ATOM   2574  C   THR A 155      70.439  77.339 115.770  1.00  0.00           C
ATOM   2575  O   THR A 155      70.269  78.449 115.279  1.00  0.00           O
ATOM   2576  N   LEU A 156      70.609  76.219 114.979  1.00  0.00           N
ATOM   2578  CA  LEU A 156      70.739  76.139 113.509  1.00  0.00           C
ATOM   2580  CB  LEU A 156      69.499  76.689 112.719  1.00  0.00           C
ATOM   2583  CG  LEU A 156      68.109  75.989 112.799  1.00  0.00           C
ATOM   2585  CD1 LEU A 156      68.099  74.559 112.280  1.00  0.00           C
ATOM   2589  CD2 LEU A 156      67.429  76.039 114.160  1.00  0.00           C
ATOM   2593  C   LEU A 156      72.059  76.749 112.939  1.00  0.00           C
ATOM   2594  O   LEU A 156      72.249  77.959 112.960  1.00  0.00           O
ATOM   2595  N   SER A 157      73.069  75.949 112.469  1.00  0.00           N
ATOM   2597  CA  SER A 157      74.259  76.519 111.789  1.00  0.00           C
ATOM   2599  CB  SER A 157      75.579  76.659 112.609  1.00  0.00           C
ATOM   2602  OG  SER A 157      75.459  77.299 113.849  1.00  0.00           O
ATOM   2604  C   SER A 157      74.749  75.629 110.649  1.00  0.00           C
ATOM   2605  O   SER A 157      74.109  74.659 110.270  1.00  0.00           O
ATOM   2606  N   GLN A 158      75.969  75.909 110.149  1.00  0.00           N
ATOM   2608  CA  GLN A 158      76.649  75.219 109.109  1.00  0.00           C
ATOM   2610  CB  GLN A 158      76.369  75.999 107.809  1.00  0.00           C
ATOM   2613  CG  GLN A 158      77.269  75.689 106.599  1.00  0.00           C
ATOM   2616  CD  GLN A 158      76.419  75.739 105.349  1.00  0.00           C
ATOM   2617  OE1 GLN A 158      76.359  76.759 104.679  1.00  0.00           O
ATOM   2618  NE2 GLN A 158      75.719  74.629 105.029  1.00  0.00           N
ATOM   2621  C   GLN A 158      78.109  75.289 109.419  1.00  0.00           C
ATOM   2622  O   GLN A 158      78.479  76.209 110.138  1.00  0.00           O
ATOM   2623  N   GLN A 159      79.009  74.369 108.939  1.00  0.00           N
ATOM   2625  CA  GLN A 159      80.429  74.499 109.229  1.00  0.00           C
ATOM   2627  CB  GLN A 159      81.469  73.409 108.740  1.00  0.00           C
ATOM   2630  CG  GLN A 159      81.779  72.089 109.539  1.00  0.00           C
ATOM   2633  CD  GLN A 159      81.539  72.039 111.039  1.00  0.00           C
ATOM   2634  OE1 GLN A 159      82.429  72.029 111.888  1.00  0.00           O
ATOM   2635  NE2 GLN A 159      80.249  71.919 111.409  1.00  0.00           N
ATOM   2638  C   GLN A 159      80.949  75.879 108.849  1.00  0.00           C
ATOM   2639  O   GLN A 159      81.459  76.519 109.749  1.00  0.00           O
ATOM   2640  N   PRO A 160      80.809  76.479 107.680  1.00  0.00           N
ATOM   2641  CD  PRO A 160      81.249  75.889 106.419  1.00  0.00           C
ATOM   2644  CA  PRO A 160      80.969  77.909 107.599  1.00  0.00           C
ATOM   2646  CB  PRO A 160      80.849  78.219 106.150  1.00  0.00           C
ATOM   2649  CG  PRO A 160      81.789  77.129 105.689  1.00  0.00           C
ATOM   2652  C   PRO A 160      80.199  78.829 108.469  1.00  0.00           C
ATOM   2653  O   PRO A 160      78.979  78.739 108.600  1.00  0.00           O
ATOM   2654  N   ALA A 161      80.999  79.699 109.079  1.00  0.00           N
ATOM   2656  CA  ALA A 161      80.719  80.369 110.299  1.00  0.00           C
ATOM   2658  CB  ALA A 161      81.989  81.029 110.829  1.00  0.00           C
ATOM   2662  C   ALA A 161      79.609  81.359 110.229  1.00  0.00           C
ATOM   2663  O   ALA A 161      79.019  81.649 109.179  1.00  0.00           O
ATOM   2664  N   SER A 162      79.349  81.989 111.369  1.00  0.00           N
ATOM   2666  CA  SER A 162      78.679  83.259 111.399  1.00  0.00           C
ATOM   2668  CB  SER A 162      77.459  83.279 112.329  1.00  0.00           C
ATOM   2671  OG  SER A 162      77.769  83.479 113.709  1.00  0.00           O
ATOM   2673  C   SER A 162      79.599  84.339 111.839  1.00  0.00           C
ATOM   2674  O   SER A 162      80.629  84.149 112.498  1.00  0.00           O
ATOM   2675  N   VAL A 163      79.189  85.569 111.509  1.00  0.00           N
ATOM   2677  CA  VAL A 163      79.479  86.769 112.239  1.00  0.00           C
ATOM   2679  CB  VAL A 163      79.019  87.999 111.459  1.00  0.00           C
ATOM   2681  CG1 VAL A 163      79.969  89.179 111.759  1.00  0.00           C
ATOM   2685  CG2 VAL A 163      79.049  87.719 109.949  1.00  0.00           C
ATOM   2689  C   VAL A 163      78.829  86.739 113.619  1.00  0.00           C
ATOM   2690  O   VAL A 163      77.629  86.979 113.769  1.00  0.00           O
ATOM   2691  N   TYR A 164      79.629  86.499 114.689  1.00  0.00           N
ATOM   2693  CA  TYR A 164      79.239  86.939 116.020  1.00  0.00           C
ATOM   2695  CB  TYR A 164      80.139  86.309 117.140  1.00  0.00           C
ATOM   2698  CG  TYR A 164      79.749  86.769 118.539  1.00  0.00           C
ATOM   2699  CD1 TYR A 164      78.979  85.999 119.429  1.00  0.00           C
ATOM   2701  CE1 TYR A 164      78.689  86.459 120.729  1.00  0.00           C
ATOM   2703  CZ  TYR A 164      79.149  87.719 121.139  1.00  0.00           C
ATOM   2704  OH  TYR A 164      78.979  88.179 122.459  1.00  0.00           O
ATOM   2706  CD2 TYR A 164      80.189  88.019 118.969  1.00  0.00           C
ATOM   2708  CE2 TYR A 164      79.849  88.509 120.229  1.00  0.00           C
ATOM   2710  C   TYR A 164      79.139  88.459 116.049  1.00  0.00           C
ATOM   2711  O   TYR A 164      79.979  89.159 115.479  1.00  0.00           O
ATOM   2712  N   VAL A 165      78.099  89.029 116.699  1.00  0.00           N
ATOM   2714  CA  VAL A 165      77.829  90.459 116.699  1.00  0.00           C
ATOM   2716  CB  VAL A 165      76.549  90.779 117.479  1.00  0.00           C
ATOM   2718  CG1 VAL A 165      76.249  92.289 117.498  1.00  0.00           C
ATOM   2722  CG2 VAL A 165      75.359  90.019 116.839  1.00  0.00           C
ATOM   2726  C   VAL A 165      79.009  91.229 117.270  1.00  0.00           C
ATOM   2727  O   VAL A 165      79.619  90.789 118.240  1.00  0.00           O
ATOM   2728  N   GLN A 166      79.419  92.349 116.660  1.00  0.00           N
ATOM   2730  CA  GLN A 166      80.519  93.209 117.090  1.00  0.00           C
ATOM   2732  CB  GLN A 166      80.269  93.989 118.429  1.00  0.00           C
ATOM   2735  CG  GLN A 166      80.119  93.149 119.719  1.00  0.00           C
ATOM   2738  CD  GLN A 166      79.919  93.969 120.989  1.00  0.00           C
ATOM   2739  OE1 GLN A 166      79.619  95.159 120.999  1.00  0.00           O
ATOM   2740  NE2 GLN A 166      80.029  93.259 122.140  1.00  0.00           N
ATOM   2743  C   GLN A 166      81.929  92.609 117.009  1.00  0.00           C
ATOM   2744  O   GLN A 166      82.879  93.249 117.459  1.00  0.00           O
ATOM   2745  N   HIS A 167      82.109  91.419 116.388  1.00  0.00           N
ATOM   2747  CA  HIS A 167      83.369  90.679 116.318  1.00  0.00           C
ATOM   2749  CB  HIS A 167      83.279  89.239 116.899  1.00  0.00           C
ATOM   2752  ND1 HIS A 167      83.499  87.909 118.959  1.00  0.00           N
ATOM   2753  CG  HIS A 167      83.299  89.159 118.390  1.00  0.00           C
ATOM   2754  CE1 HIS A 167      83.409  88.109 120.259  1.00  0.00           C
ATOM   2756  NE2 HIS A 167      83.189  89.419 120.560  1.00  0.00           N
ATOM   2758  CD2 HIS A 167      83.119  90.099 119.359  1.00  0.00           C
ATOM   2760  C   HIS A 167      83.869  90.489 114.900  1.00  0.00           C
ATOM   2761  O   HIS A 167      83.099  90.229 113.979  1.00  0.00           O
ATOM   2762  N   ARG A 168      85.199  90.589 114.689  1.00  0.00           N
ATOM   2764  CA  ARG A 168      85.799  90.589 113.359  1.00  0.00           C
ATOM   2766  CB  ARG A 168      87.159  91.309 113.418  1.00  0.00           C
ATOM   2769  CG  ARG A 168      87.049  92.829 113.629  1.00  0.00           C
ATOM   2772  CD  ARG A 168      88.439  93.439 113.489  1.00  0.00           C
ATOM   2775  NE  ARG A 168      88.379  94.909 113.729  1.00  0.00           N
ATOM   2777  CZ  ARG A 168      89.409  95.709 113.449  1.00  0.00           C
ATOM   2778  NH1 ARG A 168      90.559  95.229 113.049  1.00  0.00           N
ATOM   2781  NH2 ARG A 168      89.309  97.009 113.619  1.00  0.00           N
ATOM   2784  C   ARG A 168      86.089  89.229 112.779  1.00  0.00           C
ATOM   2785  O   ARG A 168      86.379  89.099 111.590  1.00  0.00           O
ATOM   2786  N   ASP A 169      86.059  88.199 113.639  1.00  0.00           N
ATOM   2788  CA  ASP A 169      86.449  86.859 113.299  1.00  0.00           C
ATOM   2790  CB  ASP A 169      87.629  86.339 114.160  1.00  0.00           C
ATOM   2793  CG  ASP A 169      88.989  86.909 113.818  1.00  0.00           C
ATOM   2794  OD1 ASP A 169      89.209  87.399 112.689  1.00  0.00           O
ATOM   2795  OD2 ASP A 169      89.889  86.709 114.668  1.00  0.00           O
ATOM   2796  C   ASP A 169      85.259  85.949 113.520  1.00  0.00           C
ATOM   2797  O   ASP A 169      84.349  86.259 114.279  1.00  0.00           O
ATOM   2798  N   TRP A 170      85.239  84.809 112.829  1.00  0.00           N
ATOM   2800  CA  TRP A 170      84.039  84.019 112.669  1.00  0.00           C
ATOM   2802  CB  TRP A 170      83.749  83.879 111.150  1.00  0.00           C
ATOM   2805  CG  TRP A 170      83.749  85.189 110.410  1.00  0.00           C
ATOM   2806  CD1 TRP A 170      82.809  86.139 110.649  1.00  0.00           C
ATOM   2808  NE1 TRP A 170      82.969  87.189 109.789  1.00  0.00           N
ATOM   2810  CE2 TRP A 170      84.019  86.939 108.959  1.00  0.00           C
ATOM   2811  CD2 TRP A 170      84.549  85.669 109.319  1.00  0.00           C
ATOM   2812  CE3 TRP A 170      85.599  85.139 108.569  1.00  0.00           C
ATOM   2814  CZ3 TRP A 170      86.059  85.859 107.469  1.00  0.00           C
ATOM   2816  CZ2 TRP A 170      84.509  87.669 107.889  1.00  0.00           C
ATOM   2818  CH2 TRP A 170      85.539  87.109 107.149  1.00  0.00           C
ATOM   2820  C   TRP A 170      84.199  82.689 113.410  1.00  0.00           C
ATOM   2821  O   TRP A 170      85.259  82.069 113.410  1.00  0.00           O
ATOM   2822  N   ILE A 171      83.169  82.259 114.160  1.00  0.00           N
ATOM   2824  CA  ILE A 171      83.329  81.279 115.229  1.00  0.00           C
ATOM   2826  CB  ILE A 171      83.059  81.909 116.609  1.00  0.00           C
ATOM   2828  CG2 ILE A 171      81.679  82.609 116.599  1.00  0.00           C
ATOM   2832  CG1 ILE A 171      83.189  80.959 117.829  1.00  0.00           C
ATOM   2835  CD  ILE A 171      83.469  81.609 119.169  1.00  0.00           C
ATOM   2839  C   ILE A 171      82.559  80.009 114.928  1.00  0.00           C
ATOM   2840  O   ILE A 171      82.299  79.719 113.769  1.00  0.00           O
ATOM   2841  N   ARG A 172      82.279  79.169 115.939  1.00  0.00           N
ATOM   2843  CA  ARG A 172      81.429  78.019 116.009  1.00  0.00           C
ATOM   2845  CB  ARG A 172      82.269  76.779 116.439  1.00  0.00           C
ATOM   2848  CG  ARG A 172      83.539  76.479 115.619  1.00  0.00           C
ATOM   2851  CD  ARG A 172      83.969  75.009 115.719  1.00  0.00           C
ATOM   2854  NE  ARG A 172      85.119  74.719 114.819  1.00  0.00           N
ATOM   2856  CZ  ARG A 172      85.389  73.519 114.319  1.00  0.00           C
ATOM   2857  NH1 ARG A 172      84.599  72.479 114.469  1.00  0.00           N
ATOM   2860  NH2 ARG A 172      86.479  73.349 113.609  1.00  0.00           N
ATOM   2863  C   ARG A 172      80.379  78.159 117.140  1.00  0.00           C
ATOM   2864  O   ARG A 172      80.749  78.239 118.320  1.00  0.00           O
ATOM   2865  N   THR A 173      79.059  78.079 116.859  1.00  0.00           N
ATOM   2867  CA  THR A 173      77.969  77.649 117.749  1.00  0.00           C
ATOM   2869  CB  THR A 173      76.649  77.499 117.020  1.00  0.00           C
ATOM   2871  OG1 THR A 173      76.559  78.529 116.089  1.00  0.00           O
ATOM   2873  CG2 THR A 173      75.379  77.699 117.859  1.00  0.00           C
ATOM   2877  C   THR A 173      78.219  76.409 118.619  1.00  0.00           C
ATOM   2878  O   THR A 173      79.189  75.659 118.469  1.00  0.00           O
ATOM   2879  N   SER A 174      77.319  76.209 119.599  1.00  0.00           N
ATOM   2881  CA  SER A 174      77.069  74.959 120.309  1.00  0.00           C
ATOM   2883  CB  SER A 174      77.659  75.119 121.740  1.00  0.00           C
ATOM   2886  OG  SER A 174      77.799  73.889 122.449  1.00  0.00           O
ATOM   2888  C   SER A 174      75.579  74.599 120.460  1.00  0.00           C
ATOM   2889  O   SER A 174      75.229  73.819 121.329  1.00  0.00           O
ATOM   2890  N   GLY A 175      74.649  75.149 119.630  1.00  0.00           N
ATOM   2892  CA  GLY A 175      73.209  74.779 119.640  1.00  0.00           C
ATOM   2895  C   GLY A 175      72.729  74.199 118.329  1.00  0.00           C
ATOM   2896  O   GLY A 175      71.679  73.549 118.249  1.00  0.00           O
ATOM   2897  N   ASP A 176      73.499  74.499 117.289  1.00  0.00           N
ATOM   2899  CA  ASP A 176      73.449  74.179 115.890  1.00  0.00           C
ATOM   2901  CB  ASP A 176      74.709  74.829 115.299  1.00  0.00           C
ATOM   2904  CG  ASP A 176      76.019  74.099 115.509  1.00  0.00           C
ATOM   2905  OD1 ASP A 176      76.719  74.319 116.529  1.00  0.00           O
ATOM   2906  OD2 ASP A 176      76.319  73.259 114.649  1.00  0.00           O
ATOM   2907  C   ASP A 176      73.319  72.739 115.429  1.00  0.00           C
ATOM   2908  O   ASP A 176      73.259  71.809 116.229  1.00  0.00           O
ATOM   2909  N   ARG A 177      73.339  72.519 114.099  1.00  0.00           N
ATOM   2911  CA  ARG A 177      73.779  71.259 113.549  1.00  0.00           C
ATOM   2913  CB  ARG A 177      72.879  70.589 112.490  1.00  0.00           C
ATOM   2916  CG  ARG A 177      71.439  70.329 112.919  1.00  0.00           C
ATOM   2919  CD  ARG A 177      71.269  69.709 114.310  1.00  0.00           C
ATOM   2922  NE  ARG A 177      69.799  69.489 114.479  1.00  0.00           N
ATOM   2924  CZ  ARG A 177      68.969  70.509 114.609  1.00  0.00           C
ATOM   2925  NH1 ARG A 177      69.399  71.719 114.889  1.00  0.00           N
ATOM   2928  NH2 ARG A 177      67.679  70.299 114.409  1.00  0.00           N
ATOM   2931  C   ARG A 177      75.109  71.449 112.899  1.00  0.00           C
ATOM   2932  O   ARG A 177      75.279  72.379 112.119  1.00  0.00           O
ATOM   2933  N   PHE A 178      76.059  70.539 113.189  1.00  0.00           N
ATOM   2935  CA  PHE A 178      77.409  70.589 112.700  1.00  0.00           C
ATOM   2937  CB  PHE A 178      78.299  69.639 113.558  1.00  0.00           C
ATOM   2940  CG  PHE A 178      78.129  69.899 115.049  1.00  0.00           C
ATOM   2941  CD1 PHE A 178      78.439  71.149 115.579  1.00  0.00           C
ATOM   2943  CE1 PHE A 178      78.339  71.409 116.950  1.00  0.00           C
ATOM   2945  CZ  PHE A 178      77.959  70.389 117.829  1.00  0.00           C
ATOM   2947  CD2 PHE A 178      77.749  68.889 115.949  1.00  0.00           C
ATOM   2949  CE2 PHE A 178      77.659  69.129 117.319  1.00  0.00           C
ATOM   2951  C   PHE A 178      77.449  70.179 111.219  1.00  0.00           C
ATOM   2952  O   PHE A 178      78.049  69.179 110.840  1.00  0.00           O
ATOM   2953  N   VAL A 179      76.809  70.959 110.340  1.00  0.00           N
ATOM   2955  CA  VAL A 179      76.779  70.819 108.888  1.00  0.00           C
ATOM   2957  CB  VAL A 179      75.529  71.439 108.229  1.00  0.00           C
ATOM   2959  CG1 VAL A 179      75.809  72.619 107.308  1.00  0.00           C
ATOM   2963  CG2 VAL A 179      74.469  71.809 109.269  1.00  0.00           C
ATOM   2967  C   VAL A 179      78.139  71.109 108.289  1.00  0.00           C
ATOM   2968  O   VAL A 179      78.939  71.709 108.969  1.00  0.00           O
ATOM   2969  N   LEU A 180      78.499  70.669 107.070  1.00  0.00           N
ATOM   2971  CA  LEU A 180      79.689  71.119 106.359  1.00  0.00           C
ATOM   2973  CB  LEU A 180      80.399  69.959 105.630  1.00  0.00           C
ATOM   2976  CG  LEU A 180      80.999  68.919 106.590  1.00  0.00           C
ATOM   2978  CD1 LEU A 180      81.239  67.619 105.829  1.00  0.00           C
ATOM   2982  CD2 LEU A 180      82.339  69.389 107.168  1.00  0.00           C
ATOM   2986  C   LEU A 180      79.369  72.249 105.389  1.00  0.00           C
ATOM   2987  O   LEU A 180      78.249  72.759 105.399  1.00  0.00           O
ATOM   2988  N   ASP A 181      80.309  72.719 104.559  1.00  0.00           N
ATOM   2990  CA  ASP A 181      80.099  73.809 103.619  1.00  0.00           C
ATOM   2992  CB  ASP A 181      81.499  74.409 103.340  1.00  0.00           C
ATOM   2995  CG  ASP A 181      81.449  75.799 102.709  1.00  0.00           C
ATOM   2996  OD1 ASP A 181      80.349  76.279 102.400  1.00  0.00           O
ATOM   2997  OD2 ASP A 181      82.519  76.439 102.560  1.00  0.00           O
ATOM   2998  C   ASP A 181      79.499  73.409 102.249  1.00  0.00           C
ATOM   2999  O   ASP A 181      79.939  72.419 101.660  1.00  0.00           O
ATOM   3000  N   PRO A 182      78.559  74.139 101.629  1.00  0.00           N
ATOM   3001  CD  PRO A 182      77.619  75.029 102.299  1.00  0.00           C
ATOM   3004  CA  PRO A 182      78.259  73.989 100.209  1.00  0.00           C
ATOM   3006  CB  PRO A 182      76.949  74.779  99.990  1.00  0.00           C
ATOM   3009  CG  PRO A 182      76.789  75.699 101.199  1.00  0.00           C
ATOM   3012  C   PRO A 182      79.329  74.559  99.339  1.00  0.00           C
ATOM   3013  O   PRO A 182      79.359  74.249  98.149  1.00  0.00           O
ATOM   3014  N   GLY A 183      80.139  75.469  99.859  1.00  0.00           N
ATOM   3016  CA  GLY A 183      81.079  76.219  99.059  1.00  0.00           C
ATOM   3019  C   GLY A 183      82.499  75.709  99.109  1.00  0.00           C
ATOM   3020  O   GLY A 183      83.359  76.319  98.489  1.00  0.00           O
ATOM   3021  N   ILE A 184      82.839  74.649  99.869  1.00  0.00           N
ATOM   3023  CA  ILE A 184      84.199  74.059  99.799  1.00  0.00           C
ATOM   3025  CB  ILE A 184      84.779  73.359 101.058  1.00  0.00           C
ATOM   3027  CG2 ILE A 184      86.229  72.889 100.820  1.00  0.00           C
ATOM   3031  CG1 ILE A 184      84.729  74.189 102.350  1.00  0.00           C
ATOM   3034  CD  ILE A 184      85.709  75.339 102.449  1.00  0.00           C
ATOM   3038  C   ILE A 184      84.139  72.949  98.759  1.00  0.00           C
ATOM   3039  O   ILE A 184      83.449  71.969  99.049  1.00  0.00           O
ATOM   3040  N   PRO A 185      84.849  72.949  97.630  1.00  0.00           N
ATOM   3041  CD  PRO A 185      85.509  74.139  97.079  1.00  0.00           C
ATOM   3044  CA  PRO A 185      84.699  71.889  96.619  1.00  0.00           C
ATOM   3046  CB  PRO A 185      85.619  72.369  95.490  1.00  0.00           C
ATOM   3049  CG  PRO A 185      85.539  73.889  95.569  1.00  0.00           C
ATOM   3052  C   PRO A 185      85.059  70.489  97.130  1.00  0.00           C
ATOM   3053  O   PRO A 185      84.499  69.519  96.619  1.00  0.00           O
ATOM   3054  N   GLU A 186      85.979  70.379  98.119  1.00  0.00           N
ATOM   3056  CA  GLU A 186      86.329  69.149  98.818  1.00  0.00           C
ATOM   3058  CB  GLU A 186      87.399  69.379  99.939  1.00  0.00           C
ATOM   3061  CG  GLU A 186      88.799  69.919  99.509  1.00  0.00           C
ATOM   3064  CD  GLU A 186      89.929  69.649 100.519  1.00  0.00           C
ATOM   3065  OE1 GLU A 186      89.679  69.099 101.629  1.00  0.00           O
ATOM   3066  OE2 GLU A 186      91.099  70.029 100.189  1.00  0.00           O
ATOM   3067  C   GLU A 186      85.129  68.509  99.528  1.00  0.00           C
ATOM   3068  O   GLU A 186      84.859  67.319  99.399  1.00  0.00           O
ATOM   3069  N   VAL A 187      84.339  69.319 100.279  1.00  0.00           N
ATOM   3071  CA  VAL A 187      83.149  68.889 101.020  1.00  0.00           C
ATOM   3073  CB  VAL A 187      82.489  70.049 101.779  1.00  0.00           C
ATOM   3075  CG1 VAL A 187      81.099  69.669 102.308  1.00  0.00           C
ATOM   3079  CG2 VAL A 187      83.379  70.449 102.960  1.00  0.00           C
ATOM   3083  C   VAL A 187      82.119  68.299 100.099  1.00  0.00           C
ATOM   3084  O   VAL A 187      81.559  67.239 100.369  1.00  0.00           O
ATOM   3085  N   GLN A 188      81.859  68.969  98.959  1.00  0.00           N
ATOM   3087  CA  GLN A 188      80.949  68.459  97.979  1.00  0.00           C
ATOM   3089  CB  GLN A 188      80.829  69.419  96.789  1.00  0.00           C
ATOM   3092  CG  GLN A 188      79.779  68.969  95.749  1.00  0.00           C
ATOM   3095  CD  GLN A 188      78.359  69.239  96.219  1.00  0.00           C
ATOM   3096  OE1 GLN A 188      78.019  70.389  96.469  1.00  0.00           O
ATOM   3097  NE2 GLN A 188      77.529  68.189  96.299  1.00  0.00           N
ATOM   3100  C   GLN A 188      81.359  67.099  97.449  1.00  0.00           C
ATOM   3101  O   GLN A 188      80.509  66.209  97.339  1.00  0.00           O
ATOM   3102  N   ASP A 189      82.649  66.909  97.140  1.00  0.00           N
ATOM   3104  CA  ASP A 189      83.199  65.659  96.660  1.00  0.00           C
ATOM   3106  CB  ASP A 189      84.669  65.909  96.248  1.00  0.00           C
ATOM   3109  CG  ASP A 189      85.189  64.799  95.349  1.00  0.00           C
ATOM   3110  OD1 ASP A 189      84.379  64.299  94.520  1.00  0.00           O
ATOM   3111  OD2 ASP A 189      86.399  64.479  95.419  1.00  0.00           O
ATOM   3112  C   ASP A 189      83.089  64.509  97.669  1.00  0.00           C
ATOM   3113  O   ASP A 189      82.629  63.409  97.329  1.00  0.00           O
ATOM   3114  N   TRP A 190      83.449  64.779  98.950  1.00  0.00           N
ATOM   3116  CA  TRP A 190      83.239  63.919 100.099  1.00  0.00           C
ATOM   3118  CB  TRP A 190      83.849  64.599 101.388  1.00  0.00           C
ATOM   3121  CG  TRP A 190      85.339  64.669 101.590  1.00  0.00           C
ATOM   3122  CD1 TRP A 190      86.069  65.809 101.799  1.00  0.00           C
ATOM   3124  NE1 TRP A 190      87.379  65.499 102.090  1.00  0.00           N
ATOM   3126  CE2 TRP A 190      87.519  64.149 102.099  1.00  0.00           C
ATOM   3127  CD2 TRP A 190      86.259  63.589 101.789  1.00  0.00           C
ATOM   3128  CE3 TRP A 190      86.139  62.209 101.729  1.00  0.00           C
ATOM   3130  CZ3 TRP A 190      87.259  61.399 101.919  1.00  0.00           C
ATOM   3132  CZ2 TRP A 190      88.649  63.349 102.280  1.00  0.00           C
ATOM   3134  CH2 TRP A 190      88.499  61.969 102.149  1.00  0.00           C
ATOM   3136  C   TRP A 190      81.759  63.579 100.359  1.00  0.00           C
ATOM   3137  O   TRP A 190      81.359  62.449 100.619  1.00  0.00           O
ATOM   3138  N   ILE A 191      80.839  64.549 100.270  1.00  0.00           N
ATOM   3140  CA  ILE A 191      79.409  64.239 100.419  1.00  0.00           C
ATOM   3142  CB  ILE A 191      78.579  65.479 100.749  1.00  0.00           C
ATOM   3144  CG2 ILE A 191      77.059  65.179 100.778  1.00  0.00           C
ATOM   3148  CG1 ILE A 191      79.079  65.979 102.119  1.00  0.00           C
ATOM   3151  CD  ILE A 191      78.509  67.339 102.509  1.00  0.00           C
ATOM   3155  C   ILE A 191      78.849  63.419  99.279  1.00  0.00           C
ATOM   3156  O   ILE A 191      78.119  62.449  99.490  1.00  0.00           O
ATOM   3157  N   THR A 192      79.219  63.739  98.019  1.00  0.00           N
ATOM   3159  CA  THR A 192      78.869  62.909  96.869  1.00  0.00           C
ATOM   3161  CB  THR A 192      78.999  63.539  95.479  1.00  0.00           C
ATOM   3163  OG1 THR A 192      80.189  64.289  95.259  1.00  0.00           O
ATOM   3165  CG2 THR A 192      77.869  64.569  95.320  1.00  0.00           C
ATOM   3169  C   THR A 192      79.399  61.489  96.899  1.00  0.00           C
ATOM   3170  O   THR A 192      78.669  60.589  96.499  1.00  0.00           O
ATOM   3171  N   SER A 193      80.639  61.229  97.400  1.00  0.00           N
ATOM   3173  CA  SER A 193      81.139  59.879  97.659  1.00  0.00           C
ATOM   3175  CB  SER A 193      82.639  59.809  98.069  1.00  0.00           C
ATOM   3178  OG  SER A 193      82.929  60.579  99.240  1.00  0.00           O
ATOM   3180  C   SER A 193      80.339  59.069  98.670  1.00  0.00           C
ATOM   3181  O   SER A 193      79.979  57.919  98.429  1.00  0.00           O
ATOM   3182  N   ILE A 194      79.969  59.679  99.819  1.00  0.00           N
ATOM   3184  CA  ILE A 194      79.079  59.049 100.809  1.00  0.00           C
ATOM   3186  CB  ILE A 194      78.849  59.949 102.028  1.00  0.00           C
ATOM   3188  CG2 ILE A 194      77.709  59.419 102.929  1.00  0.00           C
ATOM   3192  CG1 ILE A 194      80.159  60.159 102.829  1.00  0.00           C
ATOM   3195  CD  ILE A 194      80.029  61.119 104.009  1.00  0.00           C
ATOM   3199  C   ILE A 194      77.719  58.659 100.239  1.00  0.00           C
ATOM   3200  O   ILE A 194      77.189  57.569 100.479  1.00  0.00           O
ATOM   3201  N   VAL A 195      77.109  59.569  99.459  1.00  0.00           N
ATOM   3203  CA  VAL A 195      75.849  59.369  98.779  1.00  0.00           C
ATOM   3205  CB  VAL A 195      75.349  60.679  98.200  1.00  0.00           C
ATOM   3207  CG1 VAL A 195      74.139  60.429  97.289  1.00  0.00           C
ATOM   3211  CG2 VAL A 195      74.979  61.569  99.388  1.00  0.00           C
ATOM   3215  C   VAL A 195      75.909  58.289  97.739  1.00  0.00           C
ATOM   3216  O   VAL A 195      75.079  57.379  97.659  1.00  0.00           O
ATOM   3217  N   ALA A 196      76.969  58.289  96.939  1.00  0.00           N
ATOM   3219  CA  ALA A 196      77.259  57.279  95.960  1.00  0.00           C
ATOM   3221  CB  ALA A 196      78.609  57.639  95.329  1.00  0.00           C
ATOM   3225  C   ALA A 196      77.329  55.879  96.559  1.00  0.00           C
ATOM   3226  O   ALA A 196      76.749  54.939  96.020  1.00  0.00           O
ATOM   3227  N   GLU A 197      77.989  55.759  97.729  1.00  0.00           N
ATOM   3229  CA  GLU A 197      78.009  54.589  98.579  1.00  0.00           C
ATOM   3231  CB  GLU A 197      79.089  54.739  99.679  1.00  0.00           C
ATOM   3234  CG  GLU A 197      80.539  54.749  99.119  1.00  0.00           C
ATOM   3237  CD  GLU A 197      81.029  53.389  98.639  1.00  0.00           C
ATOM   3238  OE1 GLU A 197      81.069  52.479  99.499  1.00  0.00           O
ATOM   3239  OE2 GLU A 197      81.419  53.229  97.449  1.00  0.00           O
ATOM   3240  C   GLU A 197      76.659  54.149  99.149  1.00  0.00           C
ATOM   3241  O   GLU A 197      76.369  52.959  99.160  1.00  0.00           O
ATOM   3242  N   VAL A 198      75.719  55.019  99.599  1.00  0.00           N
ATOM   3244  CA  VAL A 198      74.369  54.509  99.910  1.00  0.00           C
ATOM   3246  CB  VAL A 198      73.439  55.469 100.669  1.00  0.00           C
ATOM   3248  CG1 VAL A 198      73.119  56.749  99.920  1.00  0.00           C
ATOM   3252  CG2 VAL A 198      72.129  54.769 101.109  1.00  0.00           C
ATOM   3256  C   VAL A 198      73.659  53.909  98.699  1.00  0.00           C
ATOM   3257  O   VAL A 198      73.079  52.829  98.769  1.00  0.00           O
ATOM   3258  N   VAL A 199      73.729  54.569  97.540  1.00  0.00           N
ATOM   3260  CA  VAL A 199      73.059  54.119  96.339  1.00  0.00           C
ATOM   3262  CB  VAL A 199      73.089  55.229  95.320  1.00  0.00           C
ATOM   3264  CG1 VAL A 199      72.209  54.889  94.119  1.00  0.00           C
ATOM   3268  CG2 VAL A 199      72.519  56.499  95.960  1.00  0.00           C
ATOM   3272  C   VAL A 199      73.659  52.879  95.719  1.00  0.00           C
ATOM   3273  O   VAL A 199      72.959  52.009  95.200  1.00  0.00           O
ATOM   3274  N   SER A 200      74.999  52.769  95.729  1.00  0.00           N
ATOM   3276  CA  SER A 200      75.709  51.599  95.219  1.00  0.00           C
ATOM   3278  CB  SER A 200      77.229  51.819  94.959  1.00  0.00           C
ATOM   3281  OG  SER A 200      78.009  51.959  96.160  1.00  0.00           O
ATOM   3283  C   SER A 200      75.519  50.429  96.150  1.00  0.00           C
ATOM   3284  O   SER A 200      75.459  49.279  95.740  1.00  0.00           O
ATOM   3285  N   ARG A 201      75.379  50.669  97.459  1.00  0.00           N
ATOM   3287  CA  ARG A 201      74.929  49.619  98.340  1.00  0.00           C
ATOM   3289  CB  ARG A 201      75.259  49.939  99.819  1.00  0.00           C
ATOM   3292  CG  ARG A 201      76.719  49.619 100.209  1.00  0.00           C
ATOM   3295  CD  ARG A 201      77.799  50.439  99.520  1.00  0.00           C
ATOM   3298  NE  ARG A 201      79.099  49.779  99.839  1.00  0.00           N
ATOM   3300  CZ  ARG A 201      80.069  49.679  98.959  1.00  0.00           C
ATOM   3301  NH1 ARG A 201      79.899  49.749  97.649  1.00  0.00           N
ATOM   3304  NH2 ARG A 201      81.289  49.559  99.429  1.00  0.00           N
ATOM   3307  C   ARG A 201      73.479  49.189  98.138  1.00  0.00           C
ATOM   3308  O   ARG A 201      73.169  47.999  98.079  1.00  0.00           O
ATOM   3309  N   TYR A 202      72.559  50.169  98.060  1.00  0.00           N
ATOM   3311  CA  TYR A 202      71.189  49.979  98.460  1.00  0.00           C
ATOM   3313  CB  TYR A 202      70.969  50.739  99.799  1.00  0.00           C
ATOM   3316  CG  TYR A 202      71.749  50.209 100.989  1.00  0.00           C
ATOM   3317  CD1 TYR A 202      72.269  48.899 101.089  1.00  0.00           C
ATOM   3319  CE1 TYR A 202      72.949  48.479 102.239  1.00  0.00           C
ATOM   3321  CZ  TYR A 202      73.009  49.289 103.359  1.00  0.00           C
ATOM   3322  OH  TYR A 202      73.499  48.769 104.579  1.00  0.00           O
ATOM   3324  CD2 TYR A 202      71.909  51.039 102.099  1.00  0.00           C
ATOM   3326  CE2 TYR A 202      72.499  50.579 103.278  1.00  0.00           C
ATOM   3328  C   TYR A 202      70.189  50.519  97.420  1.00  0.00           C
ATOM   3329  O   TYR A 202      70.119  51.739  97.239  1.00  0.00           O
ATOM   3330  N   PRO A 203      69.379  49.749  96.699  1.00  0.00           N
ATOM   3331  CD  PRO A 203      69.569  48.319  96.430  1.00  0.00           C
ATOM   3334  CA  PRO A 203      68.179  50.259  96.039  1.00  0.00           C
ATOM   3336  CB  PRO A 203      67.579  49.059  95.299  1.00  0.00           C
ATOM   3339  CG  PRO A 203      68.179  47.839  95.979  1.00  0.00           C
ATOM   3342  C   PRO A 203      67.179  50.949  96.950  1.00  0.00           C
ATOM   3343  O   PRO A 203      66.839  50.429  98.009  1.00  0.00           O
ATOM   3344  N   VAL A 204      66.679  52.129  96.520  1.00  0.00           N
ATOM   3346  CA  VAL A 204      65.599  52.859  97.149  1.00  0.00           C
ATOM   3348  CB  VAL A 204      66.099  53.819  98.229  1.00  0.00           C
ATOM   3350  CG1 VAL A 204      66.489  53.019  99.490  1.00  0.00           C
ATOM   3354  CG2 VAL A 204      67.299  54.669  97.749  1.00  0.00           C
ATOM   3358  C   VAL A 204      64.809  53.619  96.079  1.00  0.00           C
ATOM   3359  O   VAL A 204      65.339  53.939  95.009  1.00  0.00           O
ATOM   3360  N   ASP A 205      63.519  53.939  96.318  1.00  0.00           N
ATOM   3362  CA  ASP A 205      62.669  54.819  95.560  1.00  0.00           C
ATOM   3364  CB  ASP A 205      61.219  54.749  96.089  1.00  0.00           C
ATOM   3367  CG  ASP A 205      60.599  53.409  95.789  1.00  0.00           C
ATOM   3368  OD1 ASP A 205      60.259  53.219  94.599  1.00  0.00           O
ATOM   3369  OD2 ASP A 205      60.429  52.609  96.740  1.00  0.00           O
ATOM   3370  C   ASP A 205      63.059  56.269  95.609  1.00  0.00           C
ATOM   3371  O   ASP A 205      62.709  57.019  94.719  1.00  0.00           O
ATOM   3372  N   GLY A 206      63.759  56.729  96.660  1.00  0.00           N
ATOM   3374  CA  GLY A 206      63.879  58.149  96.888  1.00  0.00           C
ATOM   3377  C   GLY A 206      65.019  58.509  97.779  1.00  0.00           C
ATOM   3378  O   GLY A 206      65.599  57.679  98.479  1.00  0.00           O
ATOM   3379  N   VAL A 207      65.349  59.799  97.820  1.00  0.00           N
ATOM   3381  CA  VAL A 207      66.199  60.349  98.849  1.00  0.00           C
ATOM   3383  CB  VAL A 207      67.569  60.809  98.390  1.00  0.00           C
ATOM   3385  CG1 VAL A 207      68.429  61.449  99.509  1.00  0.00           C
ATOM   3389  CG2 VAL A 207      68.289  59.599  97.779  1.00  0.00           C
ATOM   3393  C   VAL A 207      65.449  61.469  99.479  1.00  0.00           C
ATOM   3394  O   VAL A 207      65.019  62.429  98.829  1.00  0.00           O
ATOM   3395  N   GLN A 208      65.309  61.389 100.799  1.00  0.00           N
ATOM   3397  CA  GLN A 208      64.939  62.529 101.570  1.00  0.00           C
ATOM   3399  CB  GLN A 208      64.039  62.169 102.749  1.00  0.00           C
ATOM   3402  CG  GLN A 208      63.649  63.419 103.539  1.00  0.00           C
ATOM   3405  CD  GLN A 208      62.669  63.109 104.649  1.00  0.00           C
ATOM   3406  OE1 GLN A 208      62.989  62.419 105.619  1.00  0.00           O
ATOM   3407  NE2 GLN A 208      61.419  63.589 104.539  1.00  0.00           N
ATOM   3410  C   GLN A 208      66.159  63.269 102.028  1.00  0.00           C
ATOM   3411  O   GLN A 208      67.059  62.749 102.689  1.00  0.00           O
ATOM   3412  N   PHE A 209      66.219  64.539 101.699  1.00  0.00           N
ATOM   3414  CA  PHE A 209      67.239  65.439 102.099  1.00  0.00           C
ATOM   3416  CB  PHE A 209      67.459  66.369 100.890  1.00  0.00           C
ATOM   3419  CG  PHE A 209      67.929  65.629  99.668  1.00  0.00           C
ATOM   3420  CD1 PHE A 209      69.229  65.109  99.699  1.00  0.00           C
ATOM   3422  CE1 PHE A 209      69.819  64.629  98.520  1.00  0.00           C
ATOM   3424  CZ  PHE A 209      69.129  64.679  97.308  1.00  0.00           C
ATOM   3426  CD2 PHE A 209      67.219  65.649  98.460  1.00  0.00           C
ATOM   3428  CE2 PHE A 209      67.829  65.199  97.280  1.00  0.00           C
ATOM   3430  C   PHE A 209      66.789  66.129 103.410  1.00  0.00           C
ATOM   3431  O   PHE A 209      65.699  66.689 103.499  1.00  0.00           O
ATOM   3432  N   ASP A 210      67.619  65.999 104.469  1.00  0.00           N
ATOM   3434  CA  ASP A 210      67.419  66.449 105.840  1.00  0.00           C
ATOM   3436  CB  ASP A 210      68.579  65.799 106.660  1.00  0.00           C
ATOM   3439  CG  ASP A 210      68.519  65.779 108.169  1.00  0.00           C
ATOM   3440  OD1 ASP A 210      67.689  66.499 108.748  1.00  0.00           O
ATOM   3441  OD2 ASP A 210      69.349  65.059 108.769  1.00  0.00           O
ATOM   3442  C   ASP A 210      67.309  67.949 106.030  1.00  0.00           C
ATOM   3443  O   ASP A 210      67.729  68.719 105.180  1.00  0.00           O
ATOM   3444  N   ASP A 211      66.739  68.439 107.168  1.00  0.00           N
ATOM   3446  CA  ASP A 211      66.389  69.839 107.379  1.00  0.00           C
ATOM   3448  CB  ASP A 211      65.359  70.089 108.569  1.00  0.00           C
ATOM   3451  CG  ASP A 211      65.719  70.199 110.068  1.00  0.00           C
ATOM   3452  OD1 ASP A 211      65.769  69.169 110.789  1.00  0.00           O
ATOM   3453  OD2 ASP A 211      65.779  71.359 110.579  1.00  0.00           O
ATOM   3454  C   ASP A 211      67.629  70.739 107.359  1.00  0.00           C
ATOM   3455  O   ASP A 211      67.529  71.939 107.119  1.00  0.00           O
ATOM   3456  N   TYR A 212      68.819  70.109 107.519  1.00  0.00           N
ATOM   3458  CA  TYR A 212      70.149  70.629 107.809  1.00  0.00           C
ATOM   3460  CB  TYR A 212      71.049  69.529 108.418  1.00  0.00           C
ATOM   3463  CG  TYR A 212      70.409  68.829 109.599  1.00  0.00           C
ATOM   3464  CD1 TYR A 212      69.349  69.379 110.349  1.00  0.00           C
ATOM   3466  CE1 TYR A 212      68.779  68.669 111.409  1.00  0.00           C
ATOM   3468  CZ  TYR A 212      69.249  67.399 111.719  1.00  0.00           C
ATOM   3469  OH  TYR A 212      68.629  66.679 112.749  1.00  0.00           O
ATOM   3471  CD2 TYR A 212      70.859  67.549 109.920  1.00  0.00           C
ATOM   3473  CE2 TYR A 212      70.249  66.819 110.960  1.00  0.00           C
ATOM   3475  C   TYR A 212      70.889  71.249 106.639  1.00  0.00           C
ATOM   3476  O   TYR A 212      72.119  71.319 106.619  1.00  0.00           O
ATOM   3477  N   PHE A 213      70.139  71.779 105.669  1.00  0.00           N
ATOM   3479  CA  PHE A 213      70.649  72.649 104.640  1.00  0.00           C
ATOM   3481  CB  PHE A 213      70.439  72.039 103.259  1.00  0.00           C
ATOM   3484  CG  PHE A 213      69.069  71.539 102.919  1.00  0.00           C
ATOM   3485  CD1 PHE A 213      67.839  72.119 103.289  1.00  0.00           C
ATOM   3487  CE1 PHE A 213      66.659  71.359 103.219  1.00  0.00           C
ATOM   3489  CZ  PHE A 213      66.729  70.019 102.829  1.00  0.00           C
ATOM   3491  CD2 PHE A 213      69.069  70.279 102.329  1.00  0.00           C
ATOM   3493  CE2 PHE A 213      67.929  69.499 102.389  1.00  0.00           C
ATOM   3495  C   PHE A 213      70.039  74.009 104.729  1.00  0.00           C
ATOM   3496  O   PHE A 213      69.609  74.639 103.769  1.00  0.00           O
ATOM   3497  N   TYR A 214      70.019  74.519 105.939  1.00  0.00           N
ATOM   3499  CA  TYR A 214      69.649  75.869 106.199  1.00  0.00           C
ATOM   3501  CB  TYR A 214      68.689  75.869 107.428  1.00  0.00           C
ATOM   3504  CG  TYR A 214      69.359  75.189 108.589  1.00  0.00           C
ATOM   3505  CD1 TYR A 214      70.409  75.869 109.160  1.00  0.00           C
ATOM   3507  CE1 TYR A 214      71.259  75.259 110.049  1.00  0.00           C
ATOM   3509  CZ  TYR A 214      71.009  73.979 110.509  1.00  0.00           C
ATOM   3510  OH  TYR A 214      71.889  73.359 111.409  1.00  0.00           O
ATOM   3512  CD2 TYR A 214      69.079  73.889 109.049  1.00  0.00           C
ATOM   3514  CE2 TYR A 214      69.899  73.289 110.029  1.00  0.00           C
ATOM   3516  C   TYR A 214      70.989  76.569 106.359  1.00  0.00           C
ATOM   3517  O   TYR A 214      72.009  75.919 106.590  1.00  0.00           O
ATOM   3518  N   THR A 215      71.029  77.889 106.240  1.00  0.00           N
ATOM   3520  CA  THR A 215      72.179  78.659 106.679  1.00  0.00           C
ATOM   3522  CB  THR A 215      73.189  78.959 105.569  1.00  0.00           C
ATOM   3524  OG1 THR A 215      73.759  77.819 104.969  1.00  0.00           O
ATOM   3526  CG2 THR A 215      74.349  79.839 106.030  1.00  0.00           C
ATOM   3530  C   THR A 215      71.529  79.949 107.049  1.00  0.00           C
ATOM   3531  O   THR A 215      70.629  80.389 106.339  1.00  0.00           O
ATOM   3532  N   GLU A 216      71.909  80.599 108.138  1.00  0.00           N
ATOM   3534  CA  GLU A 216      71.249  81.799 108.579  1.00  0.00           C
ATOM   3536  CB  GLU A 216      71.209  81.899 110.138  1.00  0.00           C
ATOM   3539  CG  GLU A 216      70.669  80.689 110.969  1.00  0.00           C
ATOM   3542  CD  GLU A 216      70.969  79.269 110.469  1.00  0.00           C
ATOM   3543  OE1 GLU A 216      72.159  78.959 110.209  1.00  0.00           O
ATOM   3544  OE2 GLU A 216      69.979  78.509 110.289  1.00  0.00           O
ATOM   3545  C   GLU A 216      71.989  82.949 107.910  1.00  0.00           C
ATOM   3546  O   GLU A 216      72.799  82.759 107.009  1.00  0.00           O
ATOM   3547  N   SER A 217      71.769  84.209 108.340  1.00  0.00           N
ATOM   3549  CA  SER A 217      72.659  85.329 108.009  1.00  0.00           C
ATOM   3551  CB  SER A 217      72.509  86.529 108.989  1.00  0.00           C
ATOM   3554  OG  SER A 217      71.279  87.249 108.829  1.00  0.00           O
ATOM   3556  C   SER A 217      74.169  85.069 107.809  1.00  0.00           C
ATOM   3557  O   SER A 217      74.699  85.629 106.859  1.00  0.00           O
ATOM   3558  N   PRO A 218      74.969  84.329 108.600  1.00  0.00           N
ATOM   3559  CD  PRO A 218      74.549  83.899 109.928  1.00  0.00           C
ATOM   3562  CA  PRO A 218      76.049  83.429 108.159  1.00  0.00           C
ATOM   3564  CB  PRO A 218      75.599  82.079 108.689  1.00  0.00           C
ATOM   3567  CG  PRO A 218      74.939  82.419 109.998  1.00  0.00           C
ATOM   3570  C   PRO A 218      76.559  83.219 106.740  1.00  0.00           C
ATOM   3571  O   PRO A 218      76.649  84.119 105.910  1.00  0.00           O
ATOM   3572  N   GLY A 219      76.989  81.959 106.469  1.00  0.00           N
ATOM   3574  CA  GLY A 219      77.959  81.589 105.460  1.00  0.00           C
ATOM   3577  C   GLY A 219      79.169  82.479 105.519  1.00  0.00           C
ATOM   3578  O   GLY A 219      79.419  83.269 104.609  1.00  0.00           O
ATOM   3579  N   SER A 220      79.859  82.479 106.669  1.00  0.00           N
ATOM   3581  CA  SER A 220      80.849  83.489 106.999  1.00  0.00           C
ATOM   3583  CB  SER A 220      80.459  84.249 108.289  1.00  0.00           C
ATOM   3586  OG  SER A 220      80.979  85.579 108.278  1.00  0.00           O
ATOM   3588  C   SER A 220      82.229  82.909 107.199  1.00  0.00           C
ATOM   3589  O   SER A 220      83.059  83.479 107.889  1.00  0.00           O
ATOM   3590  N   ARG A 221      82.569  81.749 106.599  1.00  0.00           N
ATOM   3592  CA  ARG A 221      83.959  81.339 106.499  1.00  0.00           C
ATOM   3594  CB  ARG A 221      84.079  79.799 106.439  1.00  0.00           C
ATOM   3597  CG  ARG A 221      85.479  79.129 106.539  1.00  0.00           C
ATOM   3600  CD  ARG A 221      86.349  79.469 107.770  1.00  0.00           C
ATOM   3603  NE  ARG A 221      87.339  78.329 107.929  1.00  0.00           N
ATOM   3605  CZ  ARG A 221      87.769  77.869 109.099  1.00  0.00           C
ATOM   3606  NH1 ARG A 221      87.659  78.519 110.239  1.00  0.00           N
ATOM   3609  NH2 ARG A 221      88.339  76.689 109.169  1.00  0.00           N
ATOM   3612  C   ARG A 221      84.589  81.959 105.259  1.00  0.00           C
ATOM   3613  O   ARG A 221      83.929  82.569 104.419  1.00  0.00           O
ATOM   3614  N   LEU A 222      85.909  81.819 105.119  1.00  0.00           N
ATOM   3616  CA  LEU A 222      86.679  82.379 104.039  1.00  0.00           C
ATOM   3618  CB  LEU A 222      88.129  81.899 104.269  1.00  0.00           C
ATOM   3621  CG  LEU A 222      89.099  82.219 103.130  1.00  0.00           C
ATOM   3623  CD1 LEU A 222      89.199  83.729 102.899  1.00  0.00           C
ATOM   3627  CD2 LEU A 222      90.459  81.639 103.469  1.00  0.00           C
ATOM   3631  C   LEU A 222      86.259  81.949 102.638  1.00  0.00           C
ATOM   3632  O   LEU A 222      86.159  82.769 101.719  1.00  0.00           O
ATOM   3633  N   ASN A 223      86.029  80.649 102.428  1.00  0.00           N
ATOM   3635  CA  ASN A 223      85.629  80.139 101.150  1.00  0.00           C
ATOM   3637  CB  ASN A 223      85.769  78.599 101.079  1.00  0.00           C
ATOM   3640  CG  ASN A 223      87.219  78.129 101.219  1.00  0.00           C
ATOM   3641  OD1 ASN A 223      87.959  78.469 102.149  1.00  0.00           O
ATOM   3642  ND2 ASN A 223      87.619  77.239 100.289  1.00  0.00           N
ATOM   3645  C   ASN A 223      84.239  80.629 100.759  1.00  0.00           C
ATOM   3646  O   ASN A 223      83.979  80.989  99.619  1.00  0.00           O
ATOM   3647  N   ASP A 224      83.279  80.749 101.699  1.00  0.00           N
ATOM   3649  CA  ASP A 224      81.989  81.329 101.380  1.00  0.00           C
ATOM   3651  CB  ASP A 224      81.159  81.319 102.680  1.00  0.00           C
ATOM   3654  CG  ASP A 224      80.229  80.139 102.739  1.00  0.00           C
ATOM   3655  OD1 ASP A 224      79.829  79.609 101.679  1.00  0.00           O
ATOM   3656  OD2 ASP A 224      79.719  79.909 103.869  1.00  0.00           O
ATOM   3657  C   ASP A 224      82.129  82.759 100.880  1.00  0.00           C
ATOM   3658  O   ASP A 224      81.549  83.159  99.869  1.00  0.00           O
ATOM   3659  N   ASN A 225      82.979  83.519 101.559  1.00  0.00           N
ATOM   3661  CA  ASN A 225      83.419  84.849 101.229  1.00  0.00           C
ATOM   3663  CB  ASN A 225      84.279  85.409 102.379  1.00  0.00           C
ATOM   3666  CG  ASN A 225      83.439  85.519 103.660  1.00  0.00           C
ATOM   3667  OD1 ASN A 225      82.209  85.619 103.609  1.00  0.00           O
ATOM   3668  ND2 ASN A 225      84.139  85.509 104.808  1.00  0.00           N
ATOM   3671  C   ASN A 225      84.159  84.969  99.900  1.00  0.00           C
ATOM   3672  O   ASN A 225      83.959  85.929  99.160  1.00  0.00           O
ATOM   3673  N   GLU A 226      85.039  84.029  99.528  1.00  0.00           N
ATOM   3675  CA  GLU A 226      85.549  83.909  98.169  1.00  0.00           C
ATOM   3677  CB  GLU A 226      86.789  82.989  98.039  1.00  0.00           C
ATOM   3680  CG  GLU A 226      86.489  81.509  97.729  1.00  0.00           C
ATOM   3683  CD  GLU A 226      87.729  80.659  97.649  1.00  0.00           C
ATOM   3684  OE1 GLU A 226      88.589  80.729  98.549  1.00  0.00           O
ATOM   3685  OE2 GLU A 226      87.769  79.859  96.679  1.00  0.00           O
ATOM   3686  C   GLU A 226      84.469  83.549  97.160  1.00  0.00           C
ATOM   3687  O   GLU A 226      84.459  84.089  96.058  1.00  0.00           O
ATOM   3688  N   THR A 227      83.519  82.649  97.490  1.00  0.00           N
ATOM   3690  CA  THR A 227      82.409  82.319  96.599  1.00  0.00           C
ATOM   3692  CB  THR A 227      81.619  81.109  97.099  1.00  0.00           C
ATOM   3694  OG1 THR A 227      82.479  79.989  97.299  1.00  0.00           O
ATOM   3696  CG2 THR A 227      80.629  80.639  96.049  1.00  0.00           C
ATOM   3700  C   THR A 227      81.519  83.529  96.310  1.00  0.00           C
ATOM   3701  O   THR A 227      81.159  83.799  95.159  1.00  0.00           O
ATOM   3702  N   TYR A 228      81.169  84.359  97.308  1.00  0.00           N
ATOM   3704  CA  TYR A 228      80.369  85.559  97.109  1.00  0.00           C
ATOM   3706  CB  TYR A 228      79.999  86.299  98.410  1.00  0.00           C
ATOM   3709  CG  TYR A 228      79.379  85.379  99.409  1.00  0.00           C
ATOM   3710  CD1 TYR A 228      78.369  84.449  99.079  1.00  0.00           C
ATOM   3712  CE1 TYR A 228      77.899  83.559 100.049  1.00  0.00           C
ATOM   3714  CZ  TYR A 228      78.429  83.599 101.339  1.00  0.00           C
ATOM   3715  OH  TYR A 228      78.019  82.709 102.339  1.00  0.00           O
ATOM   3717  CD2 TYR A 228      79.859  85.419 100.719  1.00  0.00           C
ATOM   3719  CE2 TYR A 228      79.409  84.529 101.669  1.00  0.00           C
ATOM   3721  C   TYR A 228      80.979  86.619  96.209  1.00  0.00           C
ATOM   3722  O   TYR A 228      80.269  87.259  95.429  1.00  0.00           O
ATOM   3723  N   ARG A 229      82.299  86.839  96.318  1.00  0.00           N
ATOM   3725  CA  ARG A 229      82.979  87.799  95.469  1.00  0.00           C
ATOM   3727  CB  ARG A 229      84.309  88.209  96.150  1.00  0.00           C
ATOM   3730  CG  ARG A 229      85.509  87.299  95.869  1.00  0.00           C
ATOM   3733  CD  ARG A 229      86.529  87.209  97.009  1.00  0.00           C
ATOM   3736  NE  ARG A 229      87.279  88.489  97.179  1.00  0.00           N
ATOM   3738  CZ  ARG A 229      87.989  88.709  98.278  1.00  0.00           C
ATOM   3739  NH1 ARG A 229      88.119  87.769  99.189  1.00  0.00           N
ATOM   3742  NH2 ARG A 229      88.589  89.849  98.509  1.00  0.00           N
ATOM   3745  C   ARG A 229      83.149  87.189  94.070  1.00  0.00           C
ATOM   3746  O   ARG A 229      83.219  87.909  93.069  1.00  0.00           O
ATOM   3747  N   LYS A 230      83.129  85.839  93.939  1.00  0.00           N
ATOM   3749  CA  LYS A 230      82.889  85.169  92.669  1.00  0.00           C
ATOM   3751  CB  LYS A 230      83.289  83.679  92.680  1.00  0.00           C
ATOM   3754  CG  LYS A 230      84.809  83.439  92.889  1.00  0.00           C
ATOM   3757  CD  LYS A 230      85.069  82.009  93.359  1.00  0.00           C
ATOM   3760  CE  LYS A 230      86.479  81.699  93.880  1.00  0.00           C
ATOM   3763  NZ  LYS A 230      86.509  80.289  94.310  1.00  0.00           N
ATOM   3767  C   LYS A 230      81.549  85.449  92.039  1.00  0.00           C
ATOM   3768  O   LYS A 230      81.479  85.779  90.859  1.00  0.00           O
ATOM   3769  N   TYR A 231      80.449  85.439  92.820  1.00  0.00           N
ATOM   3771  CA  TYR A 231      79.139  85.929  92.410  1.00  0.00           C
ATOM   3773  CB  TYR A 231      78.089  85.589  93.499  1.00  0.00           C
ATOM   3776  CG  TYR A 231      77.929  84.119  93.739  1.00  0.00           C
ATOM   3777  CD1 TYR A 231      77.789  83.249  92.659  1.00  0.00           C
ATOM   3779  CE1 TYR A 231      77.709  81.869  92.859  1.00  0.00           C
ATOM   3781  CZ  TYR A 231      77.719  81.349  94.139  1.00  0.00           C
ATOM   3782  OH  TYR A 231      77.669  79.949  94.259  1.00  0.00           O
ATOM   3784  CD2 TYR A 231      77.859  83.599  95.040  1.00  0.00           C
ATOM   3786  CE2 TYR A 231      77.759  82.219  95.239  1.00  0.00           C
ATOM   3788  C   TYR A 231      79.009  87.429  92.130  1.00  0.00           C
ATOM   3789  O   TYR A 231      77.919  87.969  91.929  1.00  0.00           O
ATOM   3790  N   GLY A 232      80.129  88.189  92.139  1.00  0.00           N
ATOM   3792  CA  GLY A 232      80.109  89.639  91.880  1.00  0.00           C
ATOM   3795  C   GLY A 232      79.559  90.469  93.009  1.00  0.00           C
ATOM   3796  O   GLY A 232      79.259  91.649  92.850  1.00  0.00           O
ATOM   3797  N   GLY A 233      79.429  89.839  94.199  1.00  0.00           N
ATOM   3799  CA  GLY A 233      78.889  90.469  95.399  1.00  0.00           C
ATOM   3802  C   GLY A 233      79.879  91.309  96.139  1.00  0.00           C
ATOM   3803  O   GLY A 233      81.049  90.959  96.299  1.00  0.00           O
ATOM   3804  N   ALA A 234      79.399  92.459  96.649  1.00  0.00           N
ATOM   3806  CA  ALA A 234      80.229  93.409  97.359  1.00  0.00           C
ATOM   3808  CB  ALA A 234      79.909  94.769  96.740  1.00  0.00           C
ATOM   3812  C   ALA A 234      79.939  93.449  98.859  1.00  0.00           C
ATOM   3813  O   ALA A 234      80.769  93.919  99.630  1.00  0.00           O
ATOM   3814  N   PHE A 235      78.759  92.919  99.248  1.00  0.00           N
ATOM   3816  CA  PHE A 235      78.229  92.849 100.600  1.00  0.00           C
ATOM   3818  CB  PHE A 235      77.169  93.959 100.859  1.00  0.00           C
ATOM   3821  CG  PHE A 235      77.869  95.239 101.170  1.00  0.00           C
ATOM   3822  CD1 PHE A 235      78.379  96.059 100.149  1.00  0.00           C
ATOM   3824  CE1 PHE A 235      79.089  97.219 100.469  1.00  0.00           C
ATOM   3826  CZ  PHE A 235      79.239  97.579 101.810  1.00  0.00           C
ATOM   3828  CD2 PHE A 235      77.999  95.649 102.509  1.00  0.00           C
ATOM   3830  CE2 PHE A 235      78.669  96.819 102.840  1.00  0.00           C
ATOM   3832  C   PHE A 235      77.599  91.469 100.809  1.00  0.00           C
ATOM   3833  O   PHE A 235      77.949  90.499 100.138  1.00  0.00           O
ATOM   3834  N   ALA A 236      76.629  91.339 101.740  1.00  0.00           N
ATOM   3836  CA  ALA A 236      76.039  90.099 102.168  1.00  0.00           C
ATOM   3838  CB  ALA A 236      76.069  90.019 103.709  1.00  0.00           C
ATOM   3842  C   ALA A 236      74.609  89.899 101.639  1.00  0.00           C
ATOM   3843  O   ALA A 236      73.839  89.089 102.168  1.00  0.00           O
ATOM   3844  N   SER A 237      74.259  90.549 100.509  1.00  0.00           N
ATOM   3846  CA  SER A 237      72.959  90.469  99.819  1.00  0.00           C
ATOM   3848  CB  SER A 237      72.689  91.769  99.020  1.00  0.00           C
ATOM   3851  OG  SER A 237      71.369  91.799  98.469  1.00  0.00           O
ATOM   3853  C   SER A 237      72.899  89.229  98.919  1.00  0.00           C
ATOM   3854  O   SER A 237      72.179  89.069  97.939  1.00  0.00           O
ATOM   3855  N   LYS A 238      73.659  88.209  99.350  1.00  0.00           N
ATOM   3857  CA  LYS A 238      73.729  86.889  98.810  1.00  0.00           C
ATOM   3859  CB  LYS A 238      75.119  86.269  99.149  1.00  0.00           C
ATOM   3862  CG  LYS A 238      75.649  86.479 100.589  1.00  0.00           C
ATOM   3865  CD  LYS A 238      74.759  85.969 101.740  1.00  0.00           C
ATOM   3868  CE  LYS A 238      75.529  85.939 103.069  1.00  0.00           C
ATOM   3871  NZ  LYS A 238      74.689  85.489 104.179  1.00  0.00           N
ATOM   3875  C   LYS A 238      72.639  85.999  99.359  1.00  0.00           C
ATOM   3876  O   LYS A 238      72.749  84.779  99.359  1.00  0.00           O
ATOM   3877  N   ALA A 239      71.549  86.599  99.869  1.00  0.00           N
ATOM   3879  CA  ALA A 239      70.509  85.859 100.529  1.00  0.00           C
ATOM   3881  CB  ALA A 239      69.519  86.849 101.150  1.00  0.00           C
ATOM   3885  C   ALA A 239      69.799  84.849  99.649  1.00  0.00           C
ATOM   3886  O   ALA A 239      69.639  83.699 100.029  1.00  0.00           O
ATOM   3887  N   ASP A 240      69.449  85.229  98.399  1.00  0.00           N
ATOM   3889  CA  ASP A 240      69.029  84.279  97.379  1.00  0.00           C
ATOM   3891  CB  ASP A 240      68.509  85.049  96.139  1.00  0.00           C
ATOM   3894  CG  ASP A 240      67.519  84.219  95.349  1.00  0.00           C
ATOM   3895  OD1 ASP A 240      66.979  83.239  95.918  1.00  0.00           O
ATOM   3896  OD2 ASP A 240      67.199  84.619  94.199  1.00  0.00           O
ATOM   3897  C   ASP A 240      70.129  83.289  96.999  1.00  0.00           C
ATOM   3898  O   ASP A 240      69.939  82.089  96.888  1.00  0.00           O
ATOM   3899  N   TRP A 241      71.369  83.809  96.869  1.00  0.00           N
ATOM   3901  CA  TRP A 241      72.529  83.039  96.479  1.00  0.00           C
ATOM   3903  CB  TRP A 241      73.779  83.949  96.299  1.00  0.00           C
ATOM   3906  CG  TRP A 241      73.609  85.179  95.449  1.00  0.00           C
ATOM   3907  CD1 TRP A 241      72.559  85.559  94.660  1.00  0.00           C
ATOM   3909  NE1 TRP A 241      72.819  86.799  94.119  1.00  0.00           N
ATOM   3911  CE2 TRP A 241      74.059  87.209  94.499  1.00  0.00           C
ATOM   3912  CD2 TRP A 241      74.599  86.219  95.349  1.00  0.00           C
ATOM   3913  CE3 TRP A 241      75.869  86.409  95.910  1.00  0.00           C
ATOM   3915  CZ3 TRP A 241      76.579  87.559  95.589  1.00  0.00           C
ATOM   3917  CZ2 TRP A 241      74.769  88.349  94.160  1.00  0.00           C
ATOM   3919  CH2 TRP A 241      76.049  88.499  94.699  1.00  0.00           C
ATOM   3921  C   TRP A 241      72.799  81.859  97.428  1.00  0.00           C
ATOM   3922  O   TRP A 241      73.109  80.749  97.049  1.00  0.00           O
ATOM   3923  N   ARG A 242      72.609  82.039  98.748  1.00  0.00           N
ATOM   3925  CA  ARG A 242      72.619  80.909  99.668  1.00  0.00           C
ATOM   3927  CB  ARG A 242      72.579  81.429 101.109  1.00  0.00           C
ATOM   3930  CG  ARG A 242      73.829  82.249 101.439  1.00  0.00           C
ATOM   3933  CD  ARG A 242      75.139  81.519 101.219  1.00  0.00           C
ATOM   3936  NE  ARG A 242      75.239  80.399 102.189  1.00  0.00           N
ATOM   3938  CZ  ARG A 242      76.349  79.679 102.259  1.00  0.00           C
ATOM   3939  NH1 ARG A 242      77.239  79.659 101.299  1.00  0.00           N
ATOM   3942  NH2 ARG A 242      76.669  79.039 103.359  1.00  0.00           N
ATOM   3945  C   ARG A 242      71.539  79.869  99.499  1.00  0.00           C
ATOM   3946  O   ARG A 242      71.779  78.679  99.699  1.00  0.00           O
ATOM   3947  N   ARG A 243      70.319  80.299  99.139  1.00  0.00           N
ATOM   3949  CA  ARG A 243      69.219  79.429  98.790  1.00  0.00           C
ATOM   3951  CB  ARG A 243      67.929  80.249  98.589  1.00  0.00           C
ATOM   3954  CG  ARG A 243      67.659  81.079  99.859  1.00  0.00           C
ATOM   3957  CD  ARG A 243      66.329  81.789  99.990  1.00  0.00           C
ATOM   3960  NE  ARG A 243      66.169  82.669  98.799  1.00  0.00           N
ATOM   3962  CZ  ARG A 243      65.199  83.549  98.650  1.00  0.00           C
ATOM   3963  NH1 ARG A 243      64.119  83.569  99.380  1.00  0.00           N
ATOM   3966  NH2 ARG A 243      65.269  84.389  97.649  1.00  0.00           N
ATOM   3969  C   ARG A 243      69.519  78.579  97.579  1.00  0.00           C
ATOM   3970  O   ARG A 243      69.289  77.369  97.589  1.00  0.00           O
ATOM   3971  N   ASN A 244      70.109  79.149  96.509  1.00  0.00           N
ATOM   3973  CA  ASN A 244      70.479  78.349  95.349  1.00  0.00           C
ATOM   3975  CB  ASN A 244      70.239  79.079  93.999  1.00  0.00           C
ATOM   3978  CG  ASN A 244      71.279  80.139  93.669  1.00  0.00           C
ATOM   3979  OD1 ASN A 244      71.829  80.729  94.590  1.00  0.00           O
ATOM   3980  ND2 ASN A 244      71.559  80.369  92.369  1.00  0.00           N
ATOM   3983  C   ASN A 244      71.749  77.589  95.479  1.00  0.00           C
ATOM   3984  O   ASN A 244      71.829  76.479  94.959  1.00  0.00           O
ATOM   3985  N   ASN A 245      72.719  78.059  96.259  1.00  0.00           N
ATOM   3987  CA  ASN A 245      73.919  77.299  96.549  1.00  0.00           C
ATOM   3989  CB  ASN A 245      74.879  78.099  97.439  1.00  0.00           C
ATOM   3992  CG  ASN A 245      75.479  79.229  96.629  1.00  0.00           C
ATOM   3993  OD1 ASN A 245      75.209  79.389  95.429  1.00  0.00           O
ATOM   3994  ND2 ASN A 245      76.349  80.019  97.270  1.00  0.00           N
ATOM   3997  C   ASN A 245      73.669  76.009  97.280  1.00  0.00           C
ATOM   3998  O   ASN A 245      74.169  74.939  96.969  1.00  0.00           O
ATOM   3999  N   THR A 246      72.809  76.109  98.299  1.00  0.00           N
ATOM   4001  CA  THR A 246      72.259  74.949  98.950  1.00  0.00           C
ATOM   4003  CB  THR A 246      71.289  75.409  99.998  1.00  0.00           C
ATOM   4005  OG1 THR A 246      72.029  75.919 101.089  1.00  0.00           O
ATOM   4007  CG2 THR A 246      70.449  74.249 100.519  1.00  0.00           C
ATOM   4011  C   THR A 246      71.529  74.039  98.009  1.00  0.00           C
ATOM   4012  O   THR A 246      71.789  72.849  97.889  1.00  0.00           O
ATOM   4013  N   GLN A 247      70.579  74.609  97.259  1.00  0.00           N
ATOM   4015  CA  GLN A 247      69.709  73.849  96.409  1.00  0.00           C
ATOM   4017  CB  GLN A 247      68.729  74.829  95.770  1.00  0.00           C
ATOM   4020  CG  GLN A 247      67.589  74.189  94.959  1.00  0.00           C
ATOM   4023  CD  GLN A 247      66.729  73.419  95.939  1.00  0.00           C
ATOM   4024  OE1 GLN A 247      65.729  73.939  96.459  1.00  0.00           O
ATOM   4025  NE2 GLN A 247      67.189  72.189  96.248  1.00  0.00           N
ATOM   4028  C   GLN A 247      70.419  73.109  95.289  1.00  0.00           C
ATOM   4029  O   GLN A 247      70.119  71.959  94.990  1.00  0.00           O
ATOM   4030  N   GLN A 248      71.369  73.809  94.669  1.00  0.00           N
ATOM   4032  CA  GLN A 248      72.279  73.309  93.669  1.00  0.00           C
ATOM   4034  CB  GLN A 248      73.139  74.479  93.139  1.00  0.00           C
ATOM   4037  CG  GLN A 248      74.099  74.119  91.990  1.00  0.00           C
ATOM   4040  CD  GLN A 248      75.049  75.289  91.710  1.00  0.00           C
ATOM   4041  OE1 GLN A 248      76.049  75.429  92.400  1.00  0.00           O
ATOM   4042  NE2 GLN A 248      74.719  76.149  90.730  1.00  0.00           N
ATOM   4045  C   GLN A 248      73.139  72.189  94.219  1.00  0.00           C
ATOM   4046  O   GLN A 248      73.309  71.179  93.549  1.00  0.00           O
ATOM   4047  N   LEU A 249      73.629  72.299  95.479  1.00  0.00           N
ATOM   4049  CA  LEU A 249      74.289  71.179  96.150  1.00  0.00           C
ATOM   4051  CB  LEU A 249      74.719  71.499  97.599  1.00  0.00           C
ATOM   4054  CG  LEU A 249      75.479  70.329  98.270  1.00  0.00           C
ATOM   4056  CD1 LEU A 249      76.649  70.859  99.109  1.00  0.00           C
ATOM   4060  CD2 LEU A 249      74.619  69.339  99.079  1.00  0.00           C
ATOM   4064  C   LEU A 249      73.419  69.949  96.209  1.00  0.00           C
ATOM   4065  O   LEU A 249      73.839  68.849  95.840  1.00  0.00           O
ATOM   4066  N   ILE A 250      72.149  70.109  96.619  1.00  0.00           N
ATOM   4068  CA  ILE A 250      71.189  69.029  96.639  1.00  0.00           C
ATOM   4070  CB  ILE A 250      69.879  69.459  97.308  1.00  0.00           C
ATOM   4072  CG2 ILE A 250      68.899  68.289  97.428  1.00  0.00           C
ATOM   4076  CG1 ILE A 250      70.129  70.049  98.729  1.00  0.00           C
ATOM   4079  CD  ILE A 250      70.939  69.159  99.679  1.00  0.00           C
ATOM   4083  C   ILE A 250      70.989  68.419  95.249  1.00  0.00           C
ATOM   4084  O   ILE A 250      71.059  67.199  95.099  1.00  0.00           O
ATOM   4085  N   ALA A 251      70.859  69.239  94.189  1.00  0.00           N
ATOM   4087  CA  ALA A 251      70.869  68.799  92.799  1.00  0.00           C
ATOM   4089  CB  ALA A 251      70.559  69.979  91.859  1.00  0.00           C
ATOM   4093  C   ALA A 251      72.099  68.009  92.349  1.00  0.00           C
ATOM   4094  O   ALA A 251      71.989  66.959  91.719  1.00  0.00           O
ATOM   4095  N   LYS A 252      73.319  68.429  92.700  1.00  0.00           N
ATOM   4097  CA  LYS A 252      74.479  67.589  92.498  1.00  0.00           C
ATOM   4099  CB  LYS A 252      75.779  68.349  92.778  1.00  0.00           C
ATOM   4102  CG  LYS A 252      77.079  67.549  92.669  1.00  0.00           C
ATOM   4105  CD  LYS A 252      78.259  68.509  92.479  1.00  0.00           C
ATOM   4108  CE  LYS A 252      79.579  67.879  92.029  1.00  0.00           C
ATOM   4111  NZ  LYS A 252      80.109  66.899  92.998  1.00  0.00           N
ATOM   4115  C   LYS A 252      74.479  66.269  93.230  1.00  0.00           C
ATOM   4116  O   LYS A 252      74.779  65.229  92.630  1.00  0.00           O
ATOM   4117  N   VAL A 253      74.069  66.269  94.509  1.00  0.00           N
ATOM   4119  CA  VAL A 253      73.909  65.039  95.259  1.00  0.00           C
ATOM   4121  CB  VAL A 253      73.489  65.319  96.710  1.00  0.00           C
ATOM   4123  CG1 VAL A 253      73.209  63.999  97.428  1.00  0.00           C
ATOM   4127  CG2 VAL A 253      74.629  66.049  97.449  1.00  0.00           C
ATOM   4131  C   VAL A 253      72.929  64.059  94.609  1.00  0.00           C
ATOM   4132  O   VAL A 253      73.289  62.919  94.340  1.00  0.00           O
ATOM   4133  N   SER A 254      71.719  64.499  94.229  1.00  0.00           N
ATOM   4135  CA  SER A 254      70.739  63.659  93.549  1.00  0.00           C
ATOM   4137  CB  SER A 254      69.459  64.419  93.230  1.00  0.00           C
ATOM   4140  OG  SER A 254      68.519  63.699  92.410  1.00  0.00           O
ATOM   4142  C   SER A 254      71.229  63.069  92.260  1.00  0.00           C
ATOM   4143  O   SER A 254      71.029  61.889  92.009  1.00  0.00           O
ATOM   4144  N   HIS A 255      71.909  63.859  91.419  1.00  0.00           N
ATOM   4146  CA  HIS A 255      72.439  63.369  90.159  1.00  0.00           C
ATOM   4148  CB  HIS A 255      73.089  64.519  89.359  1.00  0.00           C
ATOM   4151  ND1 HIS A 255      72.899  64.199  86.889  1.00  0.00           N
ATOM   4152  CG  HIS A 255      73.659  64.079  88.039  1.00  0.00           C
ATOM   4153  CE1 HIS A 255      73.659  63.719  85.919  1.00  0.00           C
ATOM   4155  NE2 HIS A 255      74.859  63.319  86.380  1.00  0.00           N
ATOM   4157  CD2 HIS A 255      74.879  63.559  87.739  1.00  0.00           C
ATOM   4159  C   HIS A 255      73.409  62.209  90.329  1.00  0.00           C
ATOM   4160  O   HIS A 255      73.409  61.249  89.559  1.00  0.00           O
ATOM   4161  N   THR A 256      74.259  62.219  91.388  1.00  0.00           N
ATOM   4163  CA  THR A 256      75.059  61.049  91.748  1.00  0.00           C
ATOM   4165  CB  THR A 256      76.259  61.289  92.669  1.00  0.00           C
ATOM   4167  OG1 THR A 256      75.949  61.359  94.059  1.00  0.00           O
ATOM   4169  CG2 THR A 256      76.959  62.599  92.270  1.00  0.00           C
ATOM   4173  C   THR A 256      74.229  59.839  92.179  1.00  0.00           C
ATOM   4174  O   THR A 256      74.569  58.709  91.829  1.00  0.00           O
ATOM   4175  N   ILE A 257      73.089  60.009  92.889  1.00  0.00           N
ATOM   4177  CA  ILE A 257      72.139  58.909  93.019  1.00  0.00           C
ATOM   4179  CB  ILE A 257      70.959  59.209  93.969  1.00  0.00           C
ATOM   4181  CG2 ILE A 257      69.989  57.999  93.999  1.00  0.00           C
ATOM   4185  CG1 ILE A 257      71.409  59.499  95.410  1.00  0.00           C
ATOM   4188  CD  ILE A 257      71.109  60.909  95.899  1.00  0.00           C
ATOM   4192  C   ILE A 257      71.569  58.449  91.689  1.00  0.00           C
ATOM   4193  O   ILE A 257      71.669  57.269  91.339  1.00  0.00           O
ATOM   4194  N   LYS A 258      71.059  59.379  90.870  1.00  0.00           N
ATOM   4196  CA  LYS A 258      70.369  59.099  89.620  1.00  0.00           C
ATOM   4198  CB  LYS A 258      69.799  60.359  88.939  1.00  0.00           C
ATOM   4201  CG  LYS A 258      68.519  60.899  89.599  1.00  0.00           C
ATOM   4204  CD  LYS A 258      67.989  62.079  88.769  1.00  0.00           C
ATOM   4207  CE  LYS A 258      66.719  62.789  89.259  1.00  0.00           C
ATOM   4210  NZ  LYS A 258      65.489  61.979  89.149  1.00  0.00           N
ATOM   4214  C   LYS A 258      71.149  58.279  88.609  1.00  0.00           C
ATOM   4215  O   LYS A 258      70.639  57.389  87.939  1.00  0.00           O
ATOM   4216  N   SER A 259      72.459  58.529  88.520  1.00  0.00           N
ATOM   4218  CA  SER A 259      73.339  57.829  87.589  1.00  0.00           C
ATOM   4220  CB  SER A 259      74.729  58.499  87.509  1.00  0.00           C
ATOM   4223  OG  SER A 259      74.599  59.879  87.189  1.00  0.00           O
ATOM   4225  C   SER A 259      73.559  56.369  87.949  1.00  0.00           C
ATOM   4226  O   SER A 259      73.929  55.559  87.099  1.00  0.00           O
ATOM   4227  N   ILE A 260      73.289  55.959  89.210  1.00  0.00           N
ATOM   4229  CA  ILE A 260      73.309  54.559  89.630  1.00  0.00           C
ATOM   4231  CB  ILE A 260      73.839  54.439  91.059  1.00  0.00           C
ATOM   4233  CG2 ILE A 260      74.059  52.969  91.469  1.00  0.00           C
ATOM   4237  CG1 ILE A 260      75.109  55.269  91.349  1.00  0.00           C
ATOM   4240  CD  ILE A 260      76.309  54.879  90.498  1.00  0.00           C
ATOM   4244  C   ILE A 260      71.879  54.019  89.639  1.00  0.00           C
ATOM   4245  O   ILE A 260      71.609  52.829  89.839  1.00  0.00           O
ATOM   4246  N   LYS A 261      70.889  54.899  89.439  1.00  0.00           N
ATOM   4248  CA  LYS A 261      69.559  54.689  89.928  1.00  0.00           C
ATOM   4250  CB  LYS A 261      69.559  54.709  91.499  1.00  0.00           C
ATOM   4253  CG  LYS A 261      68.309  55.199  92.239  1.00  0.00           C
ATOM   4256  CD  LYS A 261      68.039  54.419  93.529  1.00  0.00           C
ATOM   4259  CE  LYS A 261      67.529  53.009  93.209  1.00  0.00           C
ATOM   4262  NZ  LYS A 261      66.229  53.169  92.549  1.00  0.00           N
ATOM   4266  C   LYS A 261      68.529  55.639  89.310  1.00  0.00           C
ATOM   4267  O   LYS A 261      68.249  56.679  89.879  1.00  0.00           O
ATOM   4268  N   PRO A 262      67.889  55.329  88.189  1.00  0.00           N
ATOM   4269  CD  PRO A 262      68.459  54.369  87.229  1.00  0.00           C
ATOM   4272  CA  PRO A 262      67.109  56.349  87.489  1.00  0.00           C
ATOM   4274  CB  PRO A 262      66.799  55.689  86.139  1.00  0.00           C
ATOM   4277  CG  PRO A 262      68.089  54.909  85.859  1.00  0.00           C
ATOM   4280  C   PRO A 262      65.839  56.779  88.209  1.00  0.00           C
ATOM   4281  O   PRO A 262      65.649  57.969  88.439  1.00  0.00           O
ATOM   4282  N   GLY A 263      64.979  55.829  88.619  1.00  0.00           N
ATOM   4284  CA  GLY A 263      63.629  56.049  89.170  1.00  0.00           C
ATOM   4287  C   GLY A 263      63.599  56.479  90.609  1.00  0.00           C
ATOM   4288  O   GLY A 263      62.859  55.949  91.419  1.00  0.00           O
ATOM   4289  N   VAL A 264      64.429  57.449  90.959  1.00  0.00           N
ATOM   4291  CA  VAL A 264      64.509  57.989  92.299  1.00  0.00           C
ATOM   4293  CB  VAL A 264      65.959  57.999  92.770  1.00  0.00           C
ATOM   4295  CG1 VAL A 264      66.849  58.789  91.799  1.00  0.00           C
ATOM   4299  CG2 VAL A 264      66.099  58.479  94.229  1.00  0.00           C
ATOM   4303  C   VAL A 264      63.759  59.329  92.369  1.00  0.00           C
ATOM   4304  O   VAL A 264      64.009  60.259  91.609  1.00  0.00           O
ATOM   4305  N   GLU A 265      62.759  59.419  93.270  1.00  0.00           N
ATOM   4307  CA  GLU A 265      62.019  60.609  93.669  1.00  0.00           C
ATOM   4309  CB  GLU A 265      60.529  60.269  93.999  1.00  0.00           C
ATOM   4312  CG  GLU A 265      60.319  58.929  94.770  1.00  0.00           C
ATOM   4315  CD  GLU A 265      58.879  58.629  95.189  1.00  0.00           C
ATOM   4316  OE1 GLU A 265      57.929  58.849  94.389  1.00  0.00           O
ATOM   4317  OE2 GLU A 265      58.689  58.149  96.329  1.00  0.00           O
ATOM   4318  C   GLU A 265      62.719  61.339  94.808  1.00  0.00           C
ATOM   4319  O   GLU A 265      63.629  60.789  95.429  1.00  0.00           O
ATOM   4320  N   PHE A 266      62.399  62.619  95.109  1.00  0.00           N
ATOM   4322  CA  PHE A 266      63.189  63.369  96.089  1.00  0.00           C
ATOM   4324  CB  PHE A 266      64.319  64.239  95.479  1.00  0.00           C
ATOM   4327  CG  PHE A 266      65.339  63.369  94.819  1.00  0.00           C
ATOM   4328  CD1 PHE A 266      65.239  63.019  93.469  1.00  0.00           C
ATOM   4330  CE1 PHE A 266      66.139  62.099  92.920  1.00  0.00           C
ATOM   4332  CZ  PHE A 266      67.179  61.569  93.699  1.00  0.00           C
ATOM   4334  CD2 PHE A 266      66.379  62.839  95.589  1.00  0.00           C
ATOM   4336  CE2 PHE A 266      67.309  61.969  95.019  1.00  0.00           C
ATOM   4338  C   PHE A 266      62.389  64.279  96.990  1.00  0.00           C
ATOM   4339  O   PHE A 266      61.599  65.119  96.559  1.00  0.00           O
ATOM   4340  N   GLY A 267      62.659  64.179  98.299  1.00  0.00           N
ATOM   4342  CA  GLY A 267      62.059  65.039  99.299  1.00  0.00           C
ATOM   4345  C   GLY A 267      63.049  65.869 100.068  1.00  0.00           C
ATOM   4346  O   GLY A 267      64.209  65.519 100.200  1.00  0.00           O
ATOM   4347  N   VAL A 268      62.589  66.999 100.630  1.00  0.00           N
ATOM   4349  CA  VAL A 268      63.369  68.009 101.349  1.00  0.00           C
ATOM   4351  CB  VAL A 268      63.799  69.219 100.519  1.00  0.00           C
ATOM   4353  CG1 VAL A 268      63.959  70.539 101.318  1.00  0.00           C
ATOM   4357  CG2 VAL A 268      65.069  68.839  99.759  1.00  0.00           C
ATOM   4361  C   VAL A 268      62.439  68.469 102.410  1.00  0.00           C
ATOM   4362  O   VAL A 268      61.249  68.589 102.149  1.00  0.00           O
ATOM   4363  N   SER A 269      62.929  68.679 103.650  1.00  0.00           N
ATOM   4365  CA  SER A 269      62.069  69.029 104.759  1.00  0.00           C
ATOM   4367  CB  SER A 269      62.299  68.149 106.020  1.00  0.00           C
ATOM   4370  OG  SER A 269      63.659  67.769 106.170  1.00  0.00           O
ATOM   4372  C   SER A 269      62.249  70.479 105.119  1.00  0.00           C
ATOM   4373  O   SER A 269      63.179  70.809 105.849  1.00  0.00           O
ATOM   4374  N   PRO A 270      61.369  71.359 104.649  1.00  0.00           N
ATOM   4375  CD  PRO A 270      60.709  71.269 103.349  1.00  0.00           C
ATOM   4378  CA  PRO A 270      61.319  72.709 105.149  1.00  0.00           C
ATOM   4380  CB  PRO A 270      60.199  73.379 104.339  1.00  0.00           C
ATOM   4383  CG  PRO A 270      60.189  72.659 102.998  1.00  0.00           C
ATOM   4386  C   PRO A 270      61.119  72.849 106.629  1.00  0.00           C
ATOM   4387  O   PRO A 270      60.229  72.209 107.189  1.00  0.00           O
ATOM   4388  N   ALA A 271      61.879  73.749 107.289  1.00  0.00           N
ATOM   4390  CA  ALA A 271      61.399  74.319 108.520  1.00  0.00           C
ATOM   4392  CB  ALA A 271      62.479  75.089 109.279  1.00  0.00           C
ATOM   4396  C   ALA A 271      60.249  75.249 108.219  1.00  0.00           C
ATOM   4397  O   ALA A 271      60.199  75.919 107.179  1.00  0.00           O
ATOM   4398  N   GLY A 272      59.259  75.329 109.109  1.00  0.00           N
ATOM   4400  CA  GLY A 272      58.049  76.089 108.869  1.00  0.00           C
ATOM   4403  C   GLY A 272      58.189  77.569 108.810  1.00  0.00           C
ATOM   4404  O   GLY A 272      57.269  78.259 108.399  1.00  0.00           O
ATOM   4405  N   VAL A 273      59.329  78.129 109.248  1.00  0.00           N
ATOM   4407  CA  VAL A 273      59.549  79.559 109.299  1.00  0.00           C
ATOM   4409  CB  VAL A 273      60.199  79.959 110.619  1.00  0.00           C
ATOM   4411  CG1 VAL A 273      60.539  81.449 110.740  1.00  0.00           C
ATOM   4415  CG2 VAL A 273      59.229  79.659 111.769  1.00  0.00           C
ATOM   4419  C   VAL A 273      60.239  80.119 108.069  1.00  0.00           C
ATOM   4420  O   VAL A 273      60.429  81.319 107.949  1.00  0.00           O
ATOM   4421  N   TRP A 274      60.519  79.339 107.009  1.00  0.00           N
ATOM   4423  CA  TRP A 274      60.879  79.949 105.719  1.00  0.00           C
ATOM   4425  CB  TRP A 274      62.359  79.689 105.439  1.00  0.00           C
ATOM   4428  CG  TRP A 274      62.709  78.239 105.529  1.00  0.00           C
ATOM   4429  CD1 TRP A 274      63.129  77.489 106.590  1.00  0.00           C
ATOM   4431  NE1 TRP A 274      63.479  76.239 106.150  1.00  0.00           N
ATOM   4433  CE2 TRP A 274      63.139  76.129 104.850  1.00  0.00           C
ATOM   4434  CD2 TRP A 274      62.599  77.359 104.429  1.00  0.00           C
ATOM   4435  CE3 TRP A 274      62.139  77.509 103.138  1.00  0.00           C
ATOM   4437  CZ3 TRP A 274      62.129  76.399 102.329  1.00  0.00           C
ATOM   4439  CZ2 TRP A 274      63.269  75.069 103.989  1.00  0.00           C
ATOM   4441  CH2 TRP A 274      62.659  75.179 102.749  1.00  0.00           C
ATOM   4443  C   TRP A 274      59.929  79.529 104.599  1.00  0.00           C
ATOM   4444  O   TRP A 274      59.319  78.459 104.640  1.00  0.00           O
ATOM   4445  N   ARG A 275      59.639  80.479 103.670  1.00  0.00           N
ATOM   4447  CA  ARG A 275      58.289  81.009 103.549  1.00  0.00           C
ATOM   4449  CB  ARG A 275      57.919  81.609 104.928  1.00  0.00           C
ATOM   4452  CG  ARG A 275      57.469  80.759 106.129  1.00  0.00           C
ATOM   4455  CD  ARG A 275      57.229  81.619 107.369  1.00  0.00           C
ATOM   4458  NE  ARG A 275      56.529  80.749 108.340  1.00  0.00           N
ATOM   4460  CZ  ARG A 275      56.339  81.079 109.609  1.00  0.00           C
ATOM   4461  NH1 ARG A 275      56.409  82.329 109.959  1.00  0.00           N
ATOM   4464  NH2 ARG A 275      56.109  80.119 110.479  1.00  0.00           N
ATOM   4467  C   ARG A 275      58.129  82.189 102.529  1.00  0.00           C
ATOM   4468  O   ARG A 275      59.129  82.769 102.149  1.00  0.00           O
ATOM   4469  N   ASN A 276      56.869  82.609 102.149  1.00  0.00           N
ATOM   4471  CA  ASN A 276      56.519  83.839 101.409  1.00  0.00           C
ATOM   4473  CB  ASN A 276      56.879  83.829  99.889  1.00  0.00           C
ATOM   4476  CG  ASN A 276      55.799  83.289  98.939  1.00  0.00           C
ATOM   4477  OD1 ASN A 276      54.769  82.719  99.279  1.00  0.00           O
ATOM   4478  ND2 ASN A 276      55.989  83.619  97.649  1.00  0.00           N
ATOM   4481  C   ASN A 276      55.109  84.409 101.660  1.00  0.00           C
ATOM   4482  O   ASN A 276      54.359  83.969 102.519  1.00  0.00           O
ATOM   4483  N   ARG A 277      54.709  85.479 100.918  1.00  0.00           N
ATOM   4485  CA  ARG A 277      53.309  85.819 100.719  1.00  0.00           C
ATOM   4487  CB  ARG A 277      52.889  87.229 101.229  1.00  0.00           C
ATOM   4490  CG  ARG A 277      51.399  87.209 101.660  1.00  0.00           C
ATOM   4493  CD  ARG A 277      50.929  88.459 102.439  1.00  0.00           C
ATOM   4496  NE  ARG A 277      50.379  89.419 101.439  1.00  0.00           N
ATOM   4498  CZ  ARG A 277      49.279  89.159 100.759  1.00  0.00           C
ATOM   4499  NH1 ARG A 277      48.429  88.219 101.109  1.00  0.00           N
ATOM   4502  NH2 ARG A 277      48.999  89.819  99.649  1.00  0.00           N
ATOM   4505  C   ARG A 277      53.009  85.859  99.240  1.00  0.00           C
ATOM   4506  O   ARG A 277      53.659  86.599  98.499  1.00  0.00           O
ATOM   4507  N   SER A 278      51.969  85.119  98.790  1.00  0.00           N
ATOM   4509  CA  SER A 278      51.299  85.399  97.519  1.00  0.00           C
ATOM   4511  CB  SER A 278      52.029  84.959  96.199  1.00  0.00           C
ATOM   4514  OG  SER A 278      53.369  84.519  96.399  1.00  0.00           O
ATOM   4516  C   SER A 278      49.899  84.799  97.560  1.00  0.00           C
ATOM   4517  O   SER A 278      49.509  84.189  98.549  1.00  0.00           O
ATOM   4518  N   HIS A 279      49.109  84.999  96.489  1.00  0.00           N
ATOM   4520  CA  HIS A 279      47.729  84.569  96.349  1.00  0.00           C
ATOM   4522  CB  HIS A 279      46.739  85.709  96.699  1.00  0.00           C
ATOM   4525  ND1 HIS A 279      44.809  85.039  98.100  1.00  0.00           N
ATOM   4526  CG  HIS A 279      45.309  85.279  96.839  1.00  0.00           C
ATOM   4527  CE1 HIS A 279      43.539  84.759  97.910  1.00  0.00           C
ATOM   4529  NE2 HIS A 279      43.189  84.799  96.609  1.00  0.00           N
ATOM   4531  CD2 HIS A 279      44.319  85.149  95.910  1.00  0.00           C
ATOM   4533  C   HIS A 279      47.479  84.099  94.928  1.00  0.00           C
ATOM   4534  O   HIS A 279      48.329  84.349  94.090  1.00  0.00           O
ATOM   4535  N   ASP A 280      46.339  83.409  94.699  1.00  0.00           N
ATOM   4537  CA  ASP A 280      45.869  82.729  93.499  1.00  0.00           C
ATOM   4539  CB  ASP A 280      46.849  82.709  92.299  1.00  0.00           C
ATOM   4542  CG  ASP A 280      46.849  84.029  91.579  1.00  0.00           C
ATOM   4543  OD1 ASP A 280      45.769  84.669  91.539  1.00  0.00           O
ATOM   4544  OD2 ASP A 280      47.869  84.299  90.899  1.00  0.00           O
ATOM   4545  C   ASP A 280      45.439  81.329  93.909  1.00  0.00           C
ATOM   4546  O   ASP A 280      44.809  81.159  94.959  1.00  0.00           O
ATOM   4547  N   PRO A 281      45.699  80.329  93.079  1.00  0.00           N
ATOM   4548  CD  PRO A 281      44.689  80.139  92.009  1.00  0.00           C
ATOM   4551  CA  PRO A 281      46.119  79.039  93.629  1.00  0.00           C
ATOM   4553  CB  PRO A 281      44.939  78.139  93.249  1.00  0.00           C
ATOM   4556  CG  PRO A 281      44.529  78.629  91.859  1.00  0.00           C
ATOM   4559  C   PRO A 281      47.379  78.619  92.899  1.00  0.00           C
ATOM   4560  O   PRO A 281      47.569  79.049  91.759  1.00  0.00           O
ATOM   4561  N   LEU A 282      48.249  77.779  93.539  1.00  0.00           N
ATOM   4563  CA  LEU A 282      49.289  76.899  92.990  1.00  0.00           C
ATOM   4565  CB  LEU A 282      49.929  77.329  91.639  1.00  0.00           C
ATOM   4568  CG  LEU A 282      49.529  76.579  90.350  1.00  0.00           C
ATOM   4570  CD1 LEU A 282      48.019  76.559  90.068  1.00  0.00           C
ATOM   4574  CD2 LEU A 282      50.259  77.189  89.139  1.00  0.00           C
ATOM   4578  C   LEU A 282      50.329  76.509  94.070  1.00  0.00           C
ATOM   4579  O   LEU A 282      49.949  76.029  95.119  1.00  0.00           O
ATOM   4580  N   GLY A 283      51.659  76.579  93.769  1.00  0.00           N
ATOM   4582  CA  GLY A 283      52.819  76.289  94.609  1.00  0.00           C
ATOM   4585  C   GLY A 283      53.269  77.449  95.439  1.00  0.00           C
ATOM   4586  O   GLY A 283      53.209  78.589  95.019  1.00  0.00           O
ATOM   4587  N   SER A 284      53.779  77.189  96.639  1.00  0.00           N
ATOM   4589  CA  SER A 284      53.869  78.219  97.649  1.00  0.00           C
ATOM   4591  CB  SER A 284      52.909  77.929  98.829  1.00  0.00           C
ATOM   4594  OG  SER A 284      51.579  77.829  98.329  1.00  0.00           O
ATOM   4596  C   SER A 284      55.259  78.259  98.179  1.00  0.00           C
ATOM   4597  O   SER A 284      55.979  77.279  98.079  1.00  0.00           O
ATOM   4598  N   ASP A 285      55.629  79.379  98.818  1.00  0.00           N
ATOM   4600  CA  ASP A 285      56.409  79.279 100.029  1.00  0.00           C
ATOM   4602  CB  ASP A 285      57.719  80.249 100.089  1.00  0.00           C
ATOM   4605  CG  ASP A 285      58.559  81.059  99.029  1.00  0.00           C
ATOM   4606  OD1 ASP A 285      58.009  81.589  98.039  1.00  0.00           O
ATOM   4607  OD2 ASP A 285      59.769  81.229  99.329  1.00  0.00           O
ATOM   4608  C   ASP A 285      55.449  79.459 101.199  1.00  0.00           C
ATOM   4609  O   ASP A 285      54.399  80.089 101.069  1.00  0.00           O
ATOM   4610  N   THR A 286      55.769  78.829 102.350  1.00  0.00           N
ATOM   4612  CA  THR A 286      55.029  78.809 103.609  1.00  0.00           C
ATOM   4614  CB  THR A 286      55.709  77.869 104.609  1.00  0.00           C
ATOM   4616  OG1 THR A 286      56.129  76.689 103.939  1.00  0.00           O
ATOM   4618  CG2 THR A 286      54.749  77.369 105.709  1.00  0.00           C
ATOM   4622  C   THR A 286      54.759  80.219 104.160  1.00  0.00           C
ATOM   4623  O   THR A 286      55.099  81.229 103.579  1.00  0.00           O
ATOM   4624  N   ARG A 287      54.119  80.389 105.340  1.00  0.00           N
ATOM   4626  CA  ARG A 287      53.529  81.609 105.859  1.00  0.00           C
ATOM   4628  CB  ARG A 287      53.559  81.559 107.410  1.00  0.00           C
ATOM   4631  CG  ARG A 287      52.509  82.419 108.119  1.00  0.00           C
ATOM   4634  CD  ARG A 287      52.959  83.069 109.439  1.00  0.00           C
ATOM   4637  NE  ARG A 287      53.109  82.059 110.539  1.00  0.00           N
ATOM   4639  CZ  ARG A 287      53.779  82.329 111.669  1.00  0.00           C
ATOM   4640  NH1 ARG A 287      54.269  83.529 111.939  1.00  0.00           N
ATOM   4643  NH2 ARG A 287      53.949  81.349 112.529  1.00  0.00           N
ATOM   4646  C   ARG A 287      53.899  83.069 105.469  1.00  0.00           C
ATOM   4647  O   ARG A 287      52.999  83.849 105.229  1.00  0.00           O
ATOM   4648  N   GLY A 288      55.179  83.489 105.479  1.00  0.00           N
ATOM   4650  CA  GLY A 288      55.649  84.889 105.419  1.00  0.00           C
ATOM   4653  C   GLY A 288      57.109  85.009 105.068  1.00  0.00           C
ATOM   4654  O   GLY A 288      57.929  84.319 105.638  1.00  0.00           O
ATOM   4655  N   ALA A 289      57.449  85.859 104.090  1.00  0.00           N
ATOM   4657  CA  ALA A 289      58.689  85.739 103.340  1.00  0.00           C
ATOM   4659  CB  ALA A 289      58.689  86.779 102.210  1.00  0.00           C
ATOM   4663  C   ALA A 289      60.019  85.809 104.020  1.00  0.00           C
ATOM   4664  O   ALA A 289      60.889  84.969 103.829  1.00  0.00           O
ATOM   4665  N   ALA A 290      60.199  86.839 104.859  1.00  0.00           N
ATOM   4667  CA  ALA A 290      61.479  87.469 105.130  1.00  0.00           C
ATOM   4669  CB  ALA A 290      61.169  88.789 105.849  1.00  0.00           C
ATOM   4673  C   ALA A 290      62.449  86.629 105.939  1.00  0.00           C
ATOM   4674  O   ALA A 290      63.619  86.939 106.089  1.00  0.00           O
ATOM   4675  N   ALA A 291      61.969  85.489 106.450  1.00  0.00           N
ATOM   4677  CA  ALA A 291      62.749  84.519 107.168  1.00  0.00           C
ATOM   4679  CB  ALA A 291      61.819  83.899 108.209  1.00  0.00           C
ATOM   4683  C   ALA A 291      63.359  83.469 106.248  1.00  0.00           C
ATOM   4684  O   ALA A 291      63.949  82.479 106.679  1.00  0.00           O
ATOM   4685  N   TYR A 292      63.349  83.749 104.928  1.00  0.00           N
ATOM   4687  CA  TYR A 292      64.299  83.219 103.979  1.00  0.00           C
ATOM   4689  CB  TYR A 292      63.949  83.709 102.549  1.00  0.00           C
ATOM   4692  CG  TYR A 292      64.319  85.149 102.189  1.00  0.00           C
ATOM   4693  CD1 TYR A 292      65.599  85.479 101.699  1.00  0.00           C
ATOM   4695  CE1 TYR A 292      65.899  86.809 101.339  1.00  0.00           C
ATOM   4697  CZ  TYR A 292      64.949  87.809 101.489  1.00  0.00           C
ATOM   4698  OH  TYR A 292      65.239  89.129 101.089  1.00  0.00           O
ATOM   4700  CD2 TYR A 292      63.359  86.169 102.229  1.00  0.00           C
ATOM   4702  CE2 TYR A 292      63.669  87.489 101.929  1.00  0.00           C
ATOM   4704  C   TYR A 292      65.739  83.559 104.339  1.00  0.00           C
ATOM   4705  O   TYR A 292      66.649  82.769 104.129  1.00  0.00           O
ATOM   4706  N   ASP A 293      65.979  84.769 104.910  1.00  0.00           N
ATOM   4708  CA  ASP A 293      67.259  85.339 105.289  1.00  0.00           C
ATOM   4710  CB  ASP A 293      67.029  86.789 105.799  1.00  0.00           C
ATOM   4713  CG  ASP A 293      68.259  87.669 105.649  1.00  0.00           C
ATOM   4714  OD1 ASP A 293      69.119  87.369 104.780  1.00  0.00           O
ATOM   4715  OD2 ASP A 293      68.239  88.789 106.219  1.00  0.00           O
ATOM   4716  C   ASP A 293      67.989  84.519 106.339  1.00  0.00           C
ATOM   4717  O   ASP A 293      69.209  84.409 106.349  1.00  0.00           O
ATOM   4718  N   GLU A 294      67.219  83.909 107.259  1.00  0.00           N
ATOM   4720  CA  GLU A 294      67.779  83.159 108.369  1.00  0.00           C
ATOM   4722  CB  GLU A 294      66.979  83.489 109.630  1.00  0.00           C
ATOM   4725  CG  GLU A 294      67.409  82.759 110.918  1.00  0.00           C
ATOM   4728  CD  GLU A 294      66.539  83.249 112.039  1.00  0.00           C
ATOM   4729  OE1 GLU A 294      66.599  84.459 112.359  1.00  0.00           O
ATOM   4730  OE2 GLU A 294      65.669  82.459 112.498  1.00  0.00           O
ATOM   4731  C   GLU A 294      67.719  81.669 108.149  1.00  0.00           C
ATOM   4732  O   GLU A 294      68.259  80.879 108.909  1.00  0.00           O
ATOM   4733  N   SER A 295      67.099  81.199 107.070  1.00  0.00           N
ATOM   4735  CA  SER A 295      67.039  79.759 106.899  1.00  0.00           C
ATOM   4737  CB  SER A 295      65.589  79.259 106.839  1.00  0.00           C
ATOM   4740  OG  SER A 295      64.869  79.549 108.039  1.00  0.00           O
ATOM   4742  C   SER A 295      67.679  79.339 105.630  1.00  0.00           C
ATOM   4743  O   SER A 295      67.799  78.159 105.359  1.00  0.00           O
ATOM   4744  N   TYR A 296      68.049  80.299 104.789  1.00  0.00           N
ATOM   4746  CA  TYR A 296      68.449  80.149 103.410  1.00  0.00           C
ATOM   4748  CB  TYR A 296      69.959  80.359 103.200  1.00  0.00           C
ATOM   4751  CG  TYR A 296      70.359  81.779 103.489  1.00  0.00           C
ATOM   4752  CD1 TYR A 296      69.579  82.879 103.100  1.00  0.00           C
ATOM   4754  CE1 TYR A 296      70.029  84.179 103.340  1.00  0.00           C
ATOM   4756  CZ  TYR A 296      71.289  84.399 103.869  1.00  0.00           C
ATOM   4757  OH  TYR A 296      71.799  85.689 103.909  1.00  0.00           O
ATOM   4759  CD2 TYR A 296      71.609  82.029 104.079  1.00  0.00           C
ATOM   4761  CE2 TYR A 296      72.079  83.329 104.259  1.00  0.00           C
ATOM   4763  C   TYR A 296      67.909  78.969 102.649  1.00  0.00           C
ATOM   4764  O   TYR A 296      68.629  78.109 102.140  1.00  0.00           O
ATOM   4765  N   ALA A 297      66.589  79.029 102.469  1.00  0.00           N
ATOM   4767  CA  ALA A 297      65.839  78.109 101.689  1.00  0.00           C
ATOM   4769  CB  ALA A 297      65.579  76.949 102.649  1.00  0.00           C
ATOM   4773  C   ALA A 297      64.619  78.909 101.259  1.00  0.00           C
ATOM   4774  O   ALA A 297      64.239  79.849 101.959  1.00  0.00           O
ATOM   4775  N   ASP A 298      64.019  78.619 100.089  1.00  0.00           N
ATOM   4777  CA  ASP A 298      62.879  79.369  99.579  1.00  0.00           C
ATOM   4779  CB  ASP A 298      63.359  80.369  98.489  1.00  0.00           C
ATOM   4782  CG  ASP A 298      62.369  81.009  97.509  1.00  0.00           C
ATOM   4783  OD1 ASP A 298      61.509  80.279  96.979  1.00  0.00           O
ATOM   4784  OD2 ASP A 298      62.729  82.129  97.039  1.00  0.00           O
ATOM   4785  C   ASP A 298      61.869  78.339  99.139  1.00  0.00           C
ATOM   4786  O   ASP A 298      62.189  77.449  98.369  1.00  0.00           O
ATOM   4787  N   THR A 299      60.639  78.339  99.689  1.00  0.00           N
ATOM   4789  CA  THR A 299      59.769  77.179  99.549  1.00  0.00           C
ATOM   4791  CB  THR A 299      58.979  76.729 100.809  1.00  0.00           C
ATOM   4793  OG1 THR A 299      58.569  77.789 101.660  1.00  0.00           O
ATOM   4795  CG2 THR A 299      57.799  75.829 100.519  1.00  0.00           C
ATOM   4799  C   THR A 299      59.139  77.069  98.169  1.00  0.00           C
ATOM   4800  O   THR A 299      58.969  75.949  97.689  1.00  0.00           O
ATOM   4801  N   ARG A 300      58.979  78.189  97.420  1.00  0.00           N
ATOM   4803  CA  ARG A 300      58.799  78.179  95.979  1.00  0.00           C
ATOM   4805  CB  ARG A 300      58.629  79.599  95.379  1.00  0.00           C
ATOM   4808  CG  ARG A 300      57.229  80.229  95.429  1.00  0.00           C
ATOM   4811  CD  ARG A 300      57.269  81.629  94.808  1.00  0.00           C
ATOM   4814  NE  ARG A 300      55.879  82.159  94.689  1.00  0.00           N
ATOM   4816  CZ  ARG A 300      55.519  83.119  93.849  1.00  0.00           C
ATOM   4817  NH1 ARG A 300      56.389  83.749  93.079  1.00  0.00           N
ATOM   4820  NH2 ARG A 300      54.259  83.479  93.748  1.00  0.00           N
ATOM   4823  C   ARG A 300      59.939  77.519  95.239  1.00  0.00           C
ATOM   4824  O   ARG A 300      59.709  76.749  94.310  1.00  0.00           O
ATOM   4825  N   ARG A 301      61.199  77.779  95.609  1.00  0.00           N
ATOM   4827  CA  ARG A 301      62.339  77.169  94.969  1.00  0.00           C
ATOM   4829  CB  ARG A 301      63.629  77.649  95.649  1.00  0.00           C
ATOM   4832  CG  ARG A 301      64.909  77.229  94.920  1.00  0.00           C
ATOM   4835  CD  ARG A 301      65.149  77.899  93.549  1.00  0.00           C
ATOM   4838  NE  ARG A 301      65.629  79.299  93.839  1.00  0.00           N
ATOM   4840  CZ  ARG A 301      66.619  79.959  93.249  1.00  0.00           C
ATOM   4841  NH1 ARG A 301      67.309  79.489  92.239  1.00  0.00           N
ATOM   4844  NH2 ARG A 301      66.959  81.139  93.739  1.00  0.00           N
ATOM   4847  C   ARG A 301      62.379  75.659  95.049  1.00  0.00           C
ATOM   4848  O   ARG A 301      62.649  74.969  94.059  1.00  0.00           O
ATOM   4849  N   TRP A 302      62.109  75.109  96.248  1.00  0.00           N
ATOM   4851  CA  TRP A 302      62.079  73.679  96.450  1.00  0.00           C
ATOM   4853  CB  TRP A 302      61.959  73.279  97.949  1.00  0.00           C
ATOM   4856  CG  TRP A 302      63.109  73.739  98.790  1.00  0.00           C
ATOM   4857  CD1 TRP A 302      63.059  74.889  99.499  1.00  0.00           C
ATOM   4859  NE1 TRP A 302      64.239  75.109 100.149  1.00  0.00           N
ATOM   4861  CE2 TRP A 302      65.089  74.099  99.910  1.00  0.00           C
ATOM   4862  CD2 TRP A 302      64.429  73.199  99.039  1.00  0.00           C
ATOM   4863  CE3 TRP A 302      65.099  72.059  98.619  1.00  0.00           C
ATOM   4865  CZ3 TRP A 302      66.399  71.829  99.099  1.00  0.00           C
ATOM   4867  CZ2 TRP A 302      66.369  73.889 100.369  1.00  0.00           C
ATOM   4869  CH2 TRP A 302      67.019  72.729  99.959  1.00  0.00           C
ATOM   4871  C   TRP A 302      60.999  73.029  95.600  1.00  0.00           C
ATOM   4872  O   TRP A 302      61.259  72.009  94.979  1.00  0.00           O
ATOM   4873  N   VAL A 303      59.799  73.649  95.479  1.00  0.00           N
ATOM   4875  CA  VAL A 303      58.759  73.209  94.559  1.00  0.00           C
ATOM   4877  CB  VAL A 303      57.579  74.179  94.520  1.00  0.00           C
ATOM   4879  CG1 VAL A 303      56.569  73.819  93.410  1.00  0.00           C
ATOM   4883  CG2 VAL A 303      56.869  74.229  95.869  1.00  0.00           C
ATOM   4887  C   VAL A 303      59.249  73.049  93.130  1.00  0.00           C
ATOM   4888  O   VAL A 303      58.969  72.069  92.449  1.00  0.00           O
ATOM   4889  N   GLU A 304      59.989  74.039  92.630  1.00  0.00           N
ATOM   4891  CA  GLU A 304      60.339  74.079  91.239  1.00  0.00           C
ATOM   4893  CB  GLU A 304      60.609  75.539  90.849  1.00  0.00           C
ATOM   4896  CG  GLU A 304      59.299  76.369  90.829  1.00  0.00           C
ATOM   4899  CD  GLU A 304      59.549  77.679  90.109  1.00  0.00           C
ATOM   4900  OE1 GLU A 304      59.879  78.709  90.749  1.00  0.00           O
ATOM   4901  OE2 GLU A 304      59.489  77.629  88.849  1.00  0.00           O
ATOM   4902  C   GLU A 304      61.539  73.239  90.859  1.00  0.00           C
ATOM   4903  O   GLU A 304      61.629  72.679  89.770  1.00  0.00           O
ATOM   4904  N   GLN A 305      62.509  73.149  91.769  1.00  0.00           N
ATOM   4906  CA  GLN A 305      63.839  72.719  91.430  1.00  0.00           C
ATOM   4908  CB  GLN A 305      64.619  73.639  90.439  1.00  0.00           C
ATOM   4911  CG  GLN A 305      66.059  73.249  89.979  1.00  0.00           C
ATOM   4914  CD  GLN A 305      66.879  72.279  90.859  1.00  0.00           C
ATOM   4915  OE1 GLN A 305      66.629  71.079  90.899  1.00  0.00           O
ATOM   4916  NE2 GLN A 305      67.889  72.789  91.600  1.00  0.00           N
ATOM   4919  C   GLN A 305      64.549  72.629  92.739  1.00  0.00           C
ATOM   4920  O   GLN A 305      65.279  73.509  93.179  1.00  0.00           O
ATOM   4921  N   GLY A 306      64.369  71.459  93.340  1.00  0.00           N
ATOM   4923  CA  GLY A 306      65.289  70.969  94.329  1.00  0.00           C
ATOM   4926  C   GLY A 306      65.519  69.539  94.119  1.00  0.00           C
ATOM   4927  O   GLY A 306      65.969  68.879  95.040  1.00  0.00           O
ATOM   4928  N   LEU A 307      65.199  69.069  92.889  1.00  0.00           N
ATOM   4930  CA  LEU A 307      64.909  67.709  92.439  1.00  0.00           C
ATOM   4932  CB  LEU A 307      65.869  66.619  92.920  1.00  0.00           C
ATOM   4935  CG  LEU A 307      67.339  66.869  92.599  1.00  0.00           C
ATOM   4937  CD1 LEU A 307      67.639  67.769  91.380  1.00  0.00           C
ATOM   4941  CD2 LEU A 307      68.079  67.279  93.869  1.00  0.00           C
ATOM   4945  C   LEU A 307      63.529  67.279  92.840  1.00  0.00           C
ATOM   4946  O   LEU A 307      63.149  66.109  92.770  1.00  0.00           O
ATOM   4947  N   LEU A 308      62.769  68.239  93.340  1.00  0.00           N
ATOM   4949  CA  LEU A 308      61.839  67.999  94.399  1.00  0.00           C
ATOM   4951  CB  LEU A 308      61.909  69.189  95.369  1.00  0.00           C
ATOM   4954  CG  LEU A 308      62.679  68.959  96.679  1.00  0.00           C
ATOM   4956  CD1 LEU A 308      61.709  68.499  97.749  1.00  0.00           C
ATOM   4960  CD2 LEU A 308      63.819  67.939  96.619  1.00  0.00           C
ATOM   4964  C   LEU A 308      60.469  67.829  93.849  1.00  0.00           C
ATOM   4965  O   LEU A 308      59.759  68.789  93.539  1.00  0.00           O
ATOM   4966  N   ASP A 309      60.039  66.569  93.790  1.00  0.00           N
ATOM   4968  CA  ASP A 309      58.679  66.249  93.569  1.00  0.00           C
ATOM   4970  CB  ASP A 309      58.599  64.969  92.689  1.00  0.00           C
ATOM   4973  CG  ASP A 309      59.269  63.699  93.209  1.00  0.00           C
ATOM   4974  OD1 ASP A 309      60.019  63.749  94.210  1.00  0.00           O
ATOM   4975  OD2 ASP A 309      59.109  62.669  92.489  1.00  0.00           O
ATOM   4976  C   ASP A 309      57.929  66.259  94.900  1.00  0.00           C
ATOM   4977  O   ASP A 309      56.719  66.509  94.910  1.00  0.00           O
ATOM   4978  N   TYR A 310      58.629  66.109  96.058  1.00  0.00           N
ATOM   4980  CA  TYR A 310      57.969  66.079  97.359  1.00  0.00           C
ATOM   4982  CB  TYR A 310      58.039  64.679  97.990  1.00  0.00           C
ATOM   4985  CG  TYR A 310      57.419  63.619  97.140  1.00  0.00           C
ATOM   4986  CD1 TYR A 310      56.259  63.799  96.349  1.00  0.00           C
ATOM   4988  CE1 TYR A 310      55.699  62.719  95.638  1.00  0.00           C
ATOM   4990  CZ  TYR A 310      56.289  61.459  95.749  1.00  0.00           C
ATOM   4991  OH  TYR A 310      55.819  60.349  95.029  1.00  0.00           O
ATOM   4993  CD2 TYR A 310      57.959  62.339  97.259  1.00  0.00           C
ATOM   4995  CE2 TYR A 310      57.389  61.269  96.590  1.00  0.00           C
ATOM   4997  C   TYR A 310      58.529  67.009  98.418  1.00  0.00           C
ATOM   4998  O   TYR A 310      59.419  66.669  99.210  1.00  0.00           O
ATOM   4999  N   ILE A 311      57.959  68.199  98.549  1.00  0.00           N
ATOM   5001  CA  ILE A 311      58.249  69.159  99.599  1.00  0.00           C
ATOM   5003  CB  ILE A 311      57.659  70.539  99.279  1.00  0.00           C
ATOM   5005  CG2 ILE A 311      58.379  71.609 100.119  1.00  0.00           C
ATOM   5009  CG1 ILE A 311      57.759  70.899  97.789  1.00  0.00           C
ATOM   5012  CD  ILE A 311      59.159  70.749  97.219  1.00  0.00           C
ATOM   5016  C   ILE A 311      57.709  68.609 100.899  1.00  0.00           C
ATOM   5017  O   ILE A 311      56.589  68.139 100.969  1.00  0.00           O
ATOM   5018  N   ALA A 312      58.469  68.609 101.999  1.00  0.00           N
ATOM   5020  CA  ALA A 312      57.939  68.119 103.259  1.00  0.00           C
ATOM   5022  CB  ALA A 312      58.739  66.889 103.699  1.00  0.00           C
ATOM   5026  C   ALA A 312      57.969  69.139 104.380  1.00  0.00           C
ATOM   5027  O   ALA A 312      58.749  68.929 105.320  1.00  0.00           O
ATOM   5028  N   PRO A 313      57.239  70.259 104.359  1.00  0.00           N
ATOM   5029  CD  PRO A 313      56.259  70.599 103.329  1.00  0.00           C
ATOM   5032  CA  PRO A 313      57.129  71.159 105.498  1.00  0.00           C
ATOM   5034  CB  PRO A 313      55.969  72.109 105.159  1.00  0.00           C
ATOM   5037  CG  PRO A 313      55.189  71.379 104.070  1.00  0.00           C
ATOM   5040  C   PRO A 313      56.989  70.509 106.850  1.00  0.00           C
ATOM   5041  O   PRO A 313      56.059  69.739 107.079  1.00  0.00           O
ATOM   5042  N   GLN A 314      57.869  70.879 107.799  1.00  0.00           N
ATOM   5044  CA  GLN A 314      57.739  70.549 109.199  1.00  0.00           C
ATOM   5046  CB  GLN A 314      59.069  70.939 109.910  1.00  0.00           C
ATOM   5049  CG  GLN A 314      59.129  70.569 111.419  1.00  0.00           C
ATOM   5052  CD  GLN A 314      60.369  71.039 112.219  1.00  0.00           C
ATOM   5053  OE1 GLN A 314      61.119  71.949 111.850  1.00  0.00           O
ATOM   5054  NE2 GLN A 314      60.529  70.429 113.418  1.00  0.00           N
ATOM   5057  C   GLN A 314      56.539  71.299 109.770  1.00  0.00           C
ATOM   5058  O   GLN A 314      56.669  72.399 110.299  1.00  0.00           O
ATOM   5059  N   ILE A 315      55.289  70.799 109.630  1.00  0.00           N
ATOM   5061  CA  ILE A 315      54.119  71.379 110.289  1.00  0.00           C
ATOM   5063  CB  ILE A 315      52.789  71.249 109.559  1.00  0.00           C
ATOM   5065  CG2 ILE A 315      51.619  71.719 110.469  1.00  0.00           C
ATOM   5069  CG1 ILE A 315      52.889  72.089 108.259  1.00  0.00           C
ATOM   5072  CD  ILE A 315      51.549  72.599 107.709  1.00  0.00           C
ATOM   5076  C   ILE A 315      54.109  70.949 111.729  1.00  0.00           C
ATOM   5077  O   ILE A 315      53.369  70.089 112.199  1.00  0.00           O
ATOM   5078  N   TYR A 316      54.999  71.559 112.498  1.00  0.00           N
ATOM   5080  CA  TYR A 316      55.179  71.239 113.859  1.00  0.00           C
ATOM   5082  CB  TYR A 316      56.549  70.569 113.939  1.00  0.00           C
ATOM   5085  CG  TYR A 316      56.859  69.979 115.259  1.00  0.00           C
ATOM   5086  CD1 TYR A 316      57.609  70.739 116.150  1.00  0.00           C
ATOM   5088  CE1 TYR A 316      58.089  70.199 117.339  1.00  0.00           C
ATOM   5090  CZ  TYR A 316      57.829  68.879 117.638  1.00  0.00           C
ATOM   5091  OH  TYR A 316      58.489  68.359 118.748  1.00  0.00           O
ATOM   5093  CD2 TYR A 316      56.549  68.659 115.600  1.00  0.00           C
ATOM   5095  CE2 TYR A 316      57.029  68.099 116.799  1.00  0.00           C
ATOM   5097  C   TYR A 316      55.069  72.589 114.549  1.00  0.00           C
ATOM   5098  O   TYR A 316      55.969  73.429 114.528  1.00  0.00           O
ATOM   5099  N   TRP A 317      53.899  72.789 115.159  1.00  0.00           N
ATOM   5101  CA  TRP A 317      53.599  73.869 116.049  1.00  0.00           C
ATOM   5103  CB  TRP A 317      52.079  73.849 116.380  1.00  0.00           C
ATOM   5106  CG  TRP A 317      51.599  72.719 117.239  1.00  0.00           C
ATOM   5107  CD1 TRP A 317      51.089  71.529 116.799  1.00  0.00           C
ATOM   5109  NE1 TRP A 317      50.839  70.729 117.879  1.00  0.00           N
ATOM   5111  CE2 TRP A 317      51.179  71.349 119.020  1.00  0.00           C
ATOM   5112  CD2 TRP A 317      51.669  72.629 118.678  1.00  0.00           C
ATOM   5113  CE3 TRP A 317      52.089  73.489 119.689  1.00  0.00           C
ATOM   5115  CZ3 TRP A 317      52.029  73.049 121.020  1.00  0.00           C
ATOM   5117  CZ2 TRP A 317      51.109  70.919 120.329  1.00  0.00           C
ATOM   5119  CH2 TRP A 317      51.539  71.789 121.339  1.00  0.00           C
ATOM   5121  C   TRP A 317      54.489  73.949 117.289  1.00  0.00           C
ATOM   5122  O   TRP A 317      54.819  75.089 117.638  1.00  0.00           O
ATOM   5123  N   PRO A 318      54.949  72.889 118.009  1.00  0.00           N
ATOM   5124  CD  PRO A 318      54.639  71.459 117.799  1.00  0.00           C
ATOM   5127  CA  PRO A 318      55.609  73.089 119.289  1.00  0.00           C
ATOM   5129  CB  PRO A 318      55.529  71.749 120.060  1.00  0.00           C
ATOM   5132  CG  PRO A 318      54.989  70.699 119.090  1.00  0.00           C
ATOM   5135  C   PRO A 318      57.019  73.639 119.129  1.00  0.00           C
ATOM   5136  O   PRO A 318      57.429  74.409 119.990  1.00  0.00           O
ATOM   5137  N   PHE A 319      57.759  73.299 118.049  1.00  0.00           N
ATOM   5139  CA  PHE A 319      59.099  73.829 117.739  1.00  0.00           C
ATOM   5141  CB  PHE A 319      59.799  73.039 116.590  1.00  0.00           C
ATOM   5144  CG  PHE A 319      61.189  73.449 116.248  1.00  0.00           C
ATOM   5145  CD1 PHE A 319      62.279  72.889 116.939  1.00  0.00           C
ATOM   5147  CE1 PHE A 319      63.589  73.189 116.549  1.00  0.00           C
ATOM   5149  CZ  PHE A 319      63.809  74.029 115.460  1.00  0.00           C
ATOM   5151  CD2 PHE A 319      61.429  74.309 115.169  1.00  0.00           C
ATOM   5153  CE2 PHE A 319      62.739  74.609 114.780  1.00  0.00           C
ATOM   5155  C   PHE A 319      59.019  75.279 117.339  1.00  0.00           C
ATOM   5156  O   PHE A 319      59.989  76.029 117.428  1.00  0.00           O
ATOM   5157  N   SER A 320      57.829  75.719 116.909  1.00  0.00           N
ATOM   5159  CA  SER A 320      57.569  77.119 116.609  1.00  0.00           C
ATOM   5161  CB  SER A 320      56.529  77.259 115.460  1.00  0.00           C
ATOM   5164  OG  SER A 320      57.059  76.809 114.210  1.00  0.00           O
ATOM   5166  C   SER A 320      57.089  77.849 117.859  1.00  0.00           C
ATOM   5167  O   SER A 320      56.849  79.059 117.840  1.00  0.00           O
ATOM   5168  N   ARG A 321      56.989  77.119 118.999  1.00  0.00           N
ATOM   5170  CA  ARG A 321      56.789  77.599 120.349  1.00  0.00           C
ATOM   5172  CB  ARG A 321      57.919  78.559 120.840  1.00  0.00           C
ATOM   5175  CG  ARG A 321      59.339  77.939 120.809  1.00  0.00           C
ATOM   5178  CD  ARG A 321      60.419  78.969 121.189  1.00  0.00           C
ATOM   5181  NE  ARG A 321      61.809  78.379 121.039  1.00  0.00           N
ATOM   5183  CZ  ARG A 321      62.569  78.539 119.959  1.00  0.00           C
ATOM   5184  NH1 ARG A 321      62.089  79.049 118.849  1.00  0.00           N
ATOM   5187  NH2 ARG A 321      63.859  78.249 119.979  1.00  0.00           N
ATOM   5190  C   ARG A 321      55.389  78.129 120.529  1.00  0.00           C
ATOM   5191  O   ARG A 321      55.149  79.149 121.178  1.00  0.00           O
ATOM   5192  N   SER A 322      54.399  77.499 119.850  1.00  0.00           N
ATOM   5194  CA  SER A 322      53.039  78.009 119.819  1.00  0.00           C
ATOM   5196  CB  SER A 322      52.339  77.879 118.418  1.00  0.00           C
ATOM   5199  OG  SER A 322      51.489  76.729 118.229  1.00  0.00           O
ATOM   5201  C   SER A 322      52.299  77.339 120.960  1.00  0.00           C
ATOM   5202  O   SER A 322      52.489  76.159 121.248  1.00  0.00           O
ATOM   5203  N   ALA A 323      51.489  78.109 121.679  1.00  0.00           N
ATOM   5205  CA  ALA A 323      50.709  77.649 122.809  1.00  0.00           C
ATOM   5207  CB  ALA A 323      50.429  78.889 123.678  1.00  0.00           C
ATOM   5211  C   ALA A 323      49.409  76.969 122.389  1.00  0.00           C
ATOM   5212  O   ALA A 323      49.369  76.099 121.539  1.00  0.00           O
ATOM   5213  N   ALA A 324      48.249  77.399 122.929  1.00  0.00           N
ATOM   5215  CA  ALA A 324      46.929  76.889 122.560  1.00  0.00           C
ATOM   5217  CB  ALA A 324      45.899  77.259 123.629  1.00  0.00           C
ATOM   5221  C   ALA A 324      46.439  77.429 121.209  1.00  0.00           C
ATOM   5222  O   ALA A 324      45.259  77.509 120.899  1.00  0.00           O
ATOM   5223  N   ARG A 325      47.399  77.799 120.369  1.00  0.00           N
ATOM   5225  CA  ARG A 325      47.219  78.449 119.099  1.00  0.00           C
ATOM   5227  CB  ARG A 325      48.099  79.729 119.079  1.00  0.00           C
ATOM   5230  CG  ARG A 325      47.739  80.749 120.189  1.00  0.00           C
ATOM   5233  CD  ARG A 325      48.809  81.829 120.389  1.00  0.00           C
ATOM   5236  NE  ARG A 325      48.259  82.949 121.219  1.00  0.00           N
ATOM   5238  CZ  ARG A 325      48.839  84.139 121.229  1.00  0.00           C
ATOM   5239  NH1 ARG A 325      50.029  84.349 120.689  1.00  0.00           N
ATOM   5242  NH2 ARG A 325      48.289  85.179 121.799  1.00  0.00           N
ATOM   5245  C   ARG A 325      47.639  77.469 118.009  1.00  0.00           C
ATOM   5246  O   ARG A 325      47.699  77.829 116.839  1.00  0.00           O
ATOM   5247  N   TYR A 326      47.899  76.199 118.359  1.00  0.00           N
ATOM   5249  CA  TYR A 326      48.349  75.169 117.449  1.00  0.00           C
ATOM   5251  CB  TYR A 326      48.649  73.849 118.229  1.00  0.00           C
ATOM   5254  CG  TYR A 326      47.779  73.549 119.450  1.00  0.00           C
ATOM   5255  CD1 TYR A 326      46.429  73.219 119.329  1.00  0.00           C
ATOM   5257  CE1 TYR A 326      45.629  72.979 120.449  1.00  0.00           C
ATOM   5259  CZ  TYR A 326      46.189  72.999 121.729  1.00  0.00           C
ATOM   5260  OH  TYR A 326      45.379  72.739 122.849  1.00  0.00           O
ATOM   5262  CD2 TYR A 326      48.349  73.489 120.729  1.00  0.00           C
ATOM   5264  CE2 TYR A 326      47.569  73.219 121.869  1.00  0.00           C
ATOM   5266  C   TYR A 326      47.439  74.919 116.259  1.00  0.00           C
ATOM   5267  O   TYR A 326      47.879  74.979 115.109  1.00  0.00           O
ATOM   5268  N   ASP A 327      46.129  74.749 116.520  1.00  0.00           N
ATOM   5270  CA  ASP A 327      45.099  74.479 115.549  1.00  0.00           C
ATOM   5272  CB  ASP A 327      43.749  74.309 116.310  1.00  0.00           C
ATOM   5275  CG  ASP A 327      43.679  73.039 117.149  1.00  0.00           C
ATOM   5276  OD1 ASP A 327      44.449  72.089 116.909  1.00  0.00           O
ATOM   5277  OD2 ASP A 327      42.779  72.989 118.039  1.00  0.00           O
ATOM   5278  C   ASP A 327      44.979  75.629 114.549  1.00  0.00           C
ATOM   5279  O   ASP A 327      44.949  75.449 113.329  1.00  0.00           O
ATOM   5280  N   VAL A 328      44.999  76.869 115.060  1.00  0.00           N
ATOM   5282  CA  VAL A 328      44.889  78.059 114.240  1.00  0.00           C
ATOM   5284  CB  VAL A 328      44.439  79.299 115.009  1.00  0.00           C
ATOM   5286  CG1 VAL A 328      43.119  78.999 115.740  1.00  0.00           C
ATOM   5290  CG2 VAL A 328      45.469  79.819 116.039  1.00  0.00           C
ATOM   5294  C   VAL A 328      46.169  78.349 113.479  1.00  0.00           C
ATOM   5295  O   VAL A 328      46.159  79.029 112.449  1.00  0.00           O
ATOM   5296  N   LEU A 329      47.319  77.859 113.959  1.00  0.00           N
ATOM   5298  CA  LEU A 329      48.589  77.919 113.249  1.00  0.00           C
ATOM   5300  CB  LEU A 329      49.779  77.739 114.219  1.00  0.00           C
ATOM   5303  CG  LEU A 329      51.169  77.919 113.589  1.00  0.00           C
ATOM   5305  CD1 LEU A 329      51.349  79.329 112.998  1.00  0.00           C
ATOM   5309  CD2 LEU A 329      52.299  77.629 114.599  1.00  0.00           C
ATOM   5313  C   LEU A 329      48.679  76.959 112.079  1.00  0.00           C
ATOM   5314  O   LEU A 329      49.059  77.359 110.979  1.00  0.00           O
ATOM   5315  N   ALA A 330      48.309  75.679 112.280  1.00  0.00           N
ATOM   5317  CA  ALA A 330      48.219  74.679 111.229  1.00  0.00           C
ATOM   5319  CB  ALA A 330      47.849  73.349 111.880  1.00  0.00           C
ATOM   5323  C   ALA A 330      47.219  75.039 110.149  1.00  0.00           C
ATOM   5324  O   ALA A 330      47.509  74.929 108.959  1.00  0.00           O
ATOM   5325  N   LYS A 331      46.039  75.559 110.549  1.00  0.00           N
ATOM   5327  CA  LYS A 331      45.089  76.219 109.679  1.00  0.00           C
ATOM   5329  CB  LYS A 331      43.959  76.889 110.519  1.00  0.00           C
ATOM   5332  CG  LYS A 331      42.899  75.909 111.030  1.00  0.00           C
ATOM   5335  CD  LYS A 331      41.969  75.469 109.889  1.00  0.00           C
ATOM   5338  CE  LYS A 331      40.939  76.519 109.479  1.00  0.00           C
ATOM   5341  NZ  LYS A 331      39.879  75.889 108.689  1.00  0.00           N
ATOM   5345  C   LYS A 331      45.669  77.319 108.829  1.00  0.00           C
ATOM   5346  O   LYS A 331      45.539  77.339 107.609  1.00  0.00           O
ATOM   5347  N   TRP A 332      46.339  78.279 109.479  1.00  0.00           N
ATOM   5349  CA  TRP A 332      46.929  79.409 108.829  1.00  0.00           C
ATOM   5351  CB  TRP A 332      47.369  80.419 109.900  1.00  0.00           C
ATOM   5354  CG  TRP A 332      47.879  81.709 109.339  1.00  0.00           C
ATOM   5355  CD1 TRP A 332      49.199  81.959 109.109  1.00  0.00           C
ATOM   5357  NE1 TRP A 332      49.329  83.159 108.460  1.00  0.00           N
ATOM   5359  CE2 TRP A 332      48.109  83.719 108.299  1.00  0.00           C
ATOM   5360  CD2 TRP A 332      47.149  82.839 108.849  1.00  0.00           C
ATOM   5361  CE3 TRP A 332      45.799  83.189 108.810  1.00  0.00           C
ATOM   5363  CZ3 TRP A 332      45.439  84.419 108.249  1.00  0.00           C
ATOM   5365  CZ2 TRP A 332      47.739  84.899 107.669  1.00  0.00           C
ATOM   5367  CH2 TRP A 332      46.399  85.249 107.669  1.00  0.00           C
ATOM   5369  C   TRP A 332      48.039  79.049 107.849  1.00  0.00           C
ATOM   5370  O   TRP A 332      48.119  79.589 106.759  1.00  0.00           O
ATOM   5371  N   TRP A 333      48.929  78.099 108.189  1.00  0.00           N
ATOM   5373  CA  TRP A 333      49.879  77.559 107.239  1.00  0.00           C
ATOM   5375  CB  TRP A 333      50.869  76.609 107.969  1.00  0.00           C
ATOM   5378  CG  TRP A 333      51.759  77.279 108.979  1.00  0.00           C
ATOM   5379  CD1 TRP A 333      52.119  78.609 109.029  1.00  0.00           C
ATOM   5381  NE1 TRP A 333      53.099  78.799 109.979  1.00  0.00           N
ATOM   5383  CE2 TRP A 333      53.339  77.619 110.609  1.00  0.00           C
ATOM   5384  CD2 TRP A 333      52.509  76.639 110.029  1.00  0.00           C
ATOM   5385  CE3 TRP A 333      52.589  75.319 110.460  1.00  0.00           C
ATOM   5387  CZ3 TRP A 333      53.489  74.999 111.479  1.00  0.00           C
ATOM   5389  CZ2 TRP A 333      54.249  77.299 111.609  1.00  0.00           C
ATOM   5391  CH2 TRP A 333      54.309  75.979 112.039  1.00  0.00           C
ATOM   5393  C   TRP A 333      49.219  76.909 106.030  1.00  0.00           C
ATOM   5394  O   TRP A 333      49.609  77.139 104.900  1.00  0.00           O
ATOM   5395  N   ALA A 334      48.129  76.149 106.240  1.00  0.00           N
ATOM   5397  CA  ALA A 334      47.299  75.639 105.180  1.00  0.00           C
ATOM   5399  CB  ALA A 334      46.269  74.679 105.749  1.00  0.00           C
ATOM   5403  C   ALA A 334      46.629  76.709 104.310  1.00  0.00           C
ATOM   5404  O   ALA A 334      46.489  76.599 103.100  1.00  0.00           O
ATOM   5405  N   ASP A 335      46.219  77.829 104.920  1.00  0.00           N
ATOM   5407  CA  ASP A 335      45.519  78.879 104.210  1.00  0.00           C
ATOM   5409  CB  ASP A 335      44.529  79.539 105.209  1.00  0.00           C
ATOM   5412  CG  ASP A 335      43.409  78.579 105.600  1.00  0.00           C
ATOM   5413  OD1 ASP A 335      43.079  77.649 104.799  1.00  0.00           O
ATOM   5414  OD2 ASP A 335      42.709  78.859 106.619  1.00  0.00           O
ATOM   5415  C   ASP A 335      46.489  79.879 103.569  1.00  0.00           C
ATOM   5416  O   ASP A 335      46.089  80.799 102.859  1.00  0.00           O
ATOM   5417  N   VAL A 336      47.819  79.659 103.719  1.00  0.00           N
ATOM   5419  CA  VAL A 336      48.869  80.249 102.899  1.00  0.00           C
ATOM   5421  CB  VAL A 336      50.169  80.409 103.699  1.00  0.00           C
ATOM   5423  CG1 VAL A 336      51.329  80.929 102.809  1.00  0.00           C
ATOM   5427  CG2 VAL A 336      49.869  81.389 104.839  1.00  0.00           C
ATOM   5431  C   VAL A 336      49.139  79.389 101.689  1.00  0.00           C
ATOM   5432  O   VAL A 336      49.229  79.869 100.560  1.00  0.00           O
ATOM   5433  N   VAL A 337      49.289  78.069 101.899  1.00  0.00           N
ATOM   5435  CA  VAL A 337      49.609  77.149 100.829  1.00  0.00           C
ATOM   5437  CB  VAL A 337      50.109  75.799 101.290  1.00  0.00           C
ATOM   5439  CG1 VAL A 337      51.369  75.959 102.168  1.00  0.00           C
ATOM   5443  CG2 VAL A 337      49.029  75.039 102.039  1.00  0.00           C
ATOM   5447  C   VAL A 337      48.509  77.009  99.770  1.00  0.00           C
ATOM   5448  O   VAL A 337      48.799  76.829  98.600  1.00  0.00           O
ATOM   5449  N   LYS A 338      47.219  77.089 100.130  1.00  0.00           N
ATOM   5451  CA  LYS A 338      46.119  77.149  99.179  1.00  0.00           C
ATOM   5453  CB  LYS A 338      44.789  77.119  99.949  1.00  0.00           C
ATOM   5456  CG  LYS A 338      44.409  75.819 100.619  1.00  0.00           C
ATOM   5459  CD  LYS A 338      43.239  76.119 101.559  1.00  0.00           C
ATOM   5462  CE  LYS A 338      43.149  75.179 102.749  1.00  0.00           C
ATOM   5465  NZ  LYS A 338      41.939  75.569 103.479  1.00  0.00           N
ATOM   5469  C   LYS A 338      46.089  78.329  98.159  1.00  0.00           C
ATOM   5470  O   LYS A 338      45.719  78.099  97.009  1.00  0.00           O
ATOM   5471  N   PRO A 339      46.419  79.559  98.589  1.00  0.00           N
ATOM   5472  CD  PRO A 339      45.569  80.059  99.689  1.00  0.00           C
ATOM   5475  CA  PRO A 339      46.699  80.699  97.700  1.00  0.00           C
ATOM   5477  CB  PRO A 339      46.689  81.839  98.729  1.00  0.00           C
ATOM   5480  CG  PRO A 339      45.429  81.549  99.509  1.00  0.00           C
ATOM   5483  C   PRO A 339      47.959  80.819  96.850  1.00  0.00           C
ATOM   5484  O   PRO A 339      47.829  81.049  95.649  1.00  0.00           O
ATOM   5485  N   THR A 340      49.219  80.799  97.350  1.00  0.00           N
ATOM   5487  CA  THR A 340      50.369  81.239  96.520  1.00  0.00           C
ATOM   5489  CB  THR A 340      51.619  81.589  97.359  1.00  0.00           C
ATOM   5491  OG1 THR A 340      51.789  80.759  98.489  1.00  0.00           O
ATOM   5493  CG2 THR A 340      52.929  81.569  96.559  1.00  0.00           C
ATOM   5497  C   THR A 340      50.689  80.429  95.239  1.00  0.00           C
ATOM   5498  O   THR A 340      50.499  79.219  95.219  1.00  0.00           O
ATOM   5499  N   ARG A 341      51.139  81.049  94.100  1.00  0.00           N
ATOM   5501  CA  ARG A 341      51.189  80.359  92.799  1.00  0.00           C
ATOM   5503  CB  ARG A 341      50.379  81.239  91.799  1.00  0.00           C
ATOM   5506  CG  ARG A 341      50.169  80.699  90.369  1.00  0.00           C
ATOM   5509  CD  ARG A 341      49.569  81.669  89.359  1.00  0.00           C
ATOM   5512  NE  ARG A 341      49.489  80.859  88.100  1.00  0.00           N
ATOM   5514  CZ  ARG A 341      48.499  80.019  87.778  1.00  0.00           C
ATOM   5515  NH1 ARG A 341      47.359  79.989  88.419  1.00  0.00           N
ATOM   5518  NH2 ARG A 341      48.669  79.159  86.789  1.00  0.00           N
ATOM   5521  C   ARG A 341      52.549  79.999  92.139  1.00  0.00           C
ATOM   5522  O   ARG A 341      53.079  80.749  91.329  1.00  0.00           O
ATOM   5523  N   THR A 342      53.079  78.759  92.339  1.00  0.00           N
ATOM   5525  CA  THR A 342      54.139  78.079  91.539  1.00  0.00           C
ATOM   5527  CB  THR A 342      55.579  78.289  92.079  1.00  0.00           C
ATOM   5529  OG1 THR A 342      55.729  77.869  93.429  1.00  0.00           O
ATOM   5531  CG2 THR A 342      55.959  79.769  92.039  1.00  0.00           C
ATOM   5535  C   THR A 342      53.989  76.539  91.359  1.00  0.00           C
ATOM   5536  O   THR A 342      54.909  75.799  91.649  1.00  0.00           O
ATOM   5537  N   ARG A 343      52.849  75.999  90.870  1.00  0.00           N
ATOM   5539  CA  ARG A 343      52.649  74.589  90.460  1.00  0.00           C
ATOM   5541  CB  ARG A 343      53.759  73.919  89.599  1.00  0.00           C
ATOM   5544  CG  ARG A 343      53.859  74.369  88.119  1.00  0.00           C
ATOM   5547  CD  ARG A 343      54.329  75.799  87.850  1.00  0.00           C
ATOM   5550  NE  ARG A 343      55.799  75.899  88.090  1.00  0.00           N
ATOM   5552  CZ  ARG A 343      56.719  75.669  87.160  1.00  0.00           C
ATOM   5553  NH1 ARG A 343      56.399  75.289  85.939  1.00  0.00           N
ATOM   5556  NH2 ARG A 343      57.999  75.879  87.389  1.00  0.00           N
ATOM   5559  C   ARG A 343      51.999  73.609  91.450  1.00  0.00           C
ATOM   5560  O   ARG A 343      52.339  72.429  91.528  1.00  0.00           O
ATOM   5561  N   LEU A 344      50.989  74.079  92.209  1.00  0.00           N
ATOM   5563  CA  LEU A 344      50.109  73.299  93.079  1.00  0.00           C
ATOM   5565  CB  LEU A 344      49.259  72.189  92.400  1.00  0.00           C
ATOM   5568  CG  LEU A 344      48.169  72.669  91.409  1.00  0.00           C
ATOM   5570  CD1 LEU A 344      48.719  72.829  89.979  1.00  0.00           C
ATOM   5574  CD2 LEU A 344      47.019  71.649  91.349  1.00  0.00           C
ATOM   5578  C   LEU A 344      50.809  72.759  94.310  1.00  0.00           C
ATOM   5579  O   LEU A 344      51.129  71.579  94.340  1.00  0.00           O
ATOM   5580  N   TYR A 345      50.999  73.599  95.359  1.00  0.00           N
ATOM   5582  CA  TYR A 345      51.869  73.369  96.509  1.00  0.00           C
ATOM   5584  CB  TYR A 345      51.819  74.499  97.589  1.00  0.00           C
ATOM   5587  CG  TYR A 345      52.949  74.299  98.569  1.00  0.00           C
ATOM   5588  CD1 TYR A 345      54.299  74.399  98.179  1.00  0.00           C
ATOM   5590  CE1 TYR A 345      55.329  74.119  99.090  1.00  0.00           C
ATOM   5592  CZ  TYR A 345      55.019  73.789 100.410  1.00  0.00           C
ATOM   5593  OH  TYR A 345      55.989  73.459 101.369  1.00  0.00           O
ATOM   5595  CD2 TYR A 345      52.669  73.939  99.879  1.00  0.00           C
ATOM   5597  CE2 TYR A 345      53.689  73.719 100.820  1.00  0.00           C
ATOM   5599  C   TYR A 345      51.469  72.089  97.168  1.00  0.00           C
ATOM   5600  O   TYR A 345      52.259  71.209  97.439  1.00  0.00           O
ATOM   5601  N   ILE A 346      50.159  71.949  97.259  1.00  0.00           N
ATOM   5603  CA  ILE A 346      49.369  70.889  97.779  1.00  0.00           C
ATOM   5605  CB  ILE A 346      47.959  71.219  97.319  1.00  0.00           C
ATOM   5607  CG2 ILE A 346      47.029  70.249  98.060  1.00  0.00           C
ATOM   5611  CG1 ILE A 346      47.559  72.749  97.339  1.00  0.00           C
ATOM   5614  CD  ILE A 346      48.139  73.749  98.349  1.00  0.00           C
ATOM   5618  C   ILE A 346      49.729  69.539  97.189  1.00  0.00           C
ATOM   5619  O   ILE A 346      49.799  68.509  97.859  1.00  0.00           O
ATOM   5620  N   GLY A 347      49.979  69.539  95.859  1.00  0.00           N
ATOM   5622  CA  GLY A 347      50.309  68.359  95.089  1.00  0.00           C
ATOM   5625  C   GLY A 347      51.719  67.919  95.279  1.00  0.00           C
ATOM   5626  O   GLY A 347      52.009  66.729  95.219  1.00  0.00           O
ATOM   5627  N   ILE A 348      52.649  68.859  95.539  1.00  0.00           N
ATOM   5629  CA  ILE A 348      54.039  68.489  95.749  1.00  0.00           C
ATOM   5631  CB  ILE A 348      55.069  69.329  94.949  1.00  0.00           C
ATOM   5633  CG2 ILE A 348      54.759  69.199  93.449  1.00  0.00           C
ATOM   5637  CG1 ILE A 348      55.279  70.799  95.399  1.00  0.00           C
ATOM   5640  CD  ILE A 348      54.309  71.799  94.780  1.00  0.00           C
ATOM   5644  C   ILE A 348      54.409  68.509  97.210  1.00  0.00           C
ATOM   5645  O   ILE A 348      55.519  68.119  97.549  1.00  0.00           O
ATOM   5646  N   ALA A 349      53.549  68.939  98.149  1.00  0.00           N
ATOM   5648  CA  ALA A 349      53.949  69.199  99.509  1.00  0.00           C
ATOM   5650  CB  ALA A 349      53.769  70.659  99.939  1.00  0.00           C
ATOM   5654  C   ALA A 349      53.219  68.329 100.490  1.00  0.00           C
ATOM   5655  O   ALA A 349      52.009  68.099 100.410  1.00  0.00           O
ATOM   5656  N   PHE A 350      53.969  67.799 101.459  1.00  0.00           N
ATOM   5658  CA  PHE A 350      53.459  66.949 102.490  1.00  0.00           C
ATOM   5660  CB  PHE A 350      54.069  65.539 102.509  1.00  0.00           C
ATOM   5663  CG  PHE A 350      53.919  64.909 101.189  1.00  0.00           C
ATOM   5664  CD1 PHE A 350      52.709  65.049 100.490  1.00  0.00           C
ATOM   5666  CE1 PHE A 350      52.639  64.659  99.160  1.00  0.00           C
ATOM   5668  CZ  PHE A 350      53.719  64.029  98.549  1.00  0.00           C
ATOM   5670  CD2 PHE A 350      54.989  64.219 100.609  1.00  0.00           C
ATOM   5672  CE2 PHE A 350      54.869  63.739  99.310  1.00  0.00           C
ATOM   5674  C   PHE A 350      53.779  67.489 103.829  1.00  0.00           C
ATOM   5675  O   PHE A 350      54.919  67.779 104.189  1.00  0.00           O
ATOM   5676  N   TYR A 351      52.759  67.589 104.649  1.00  0.00           N
ATOM   5678  CA  TYR A 351      52.859  68.409 105.820  1.00  0.00           C
ATOM   5680  CB  TYR A 351      51.539  69.129 106.030  1.00  0.00           C
ATOM   5683  CG  TYR A 351      51.279  69.909 104.780  1.00  0.00           C
ATOM   5684  CD1 TYR A 351      51.829  71.179 104.590  1.00  0.00           C
ATOM   5686  CE1 TYR A 351      51.609  71.879 103.399  1.00  0.00           C
ATOM   5688  CZ  TYR A 351      50.889  71.279 102.359  1.00  0.00           C
ATOM   5689  OH  TYR A 351      50.489  72.019 101.240  1.00  0.00           O
ATOM   5691  CD2 TYR A 351      50.559  69.319 103.719  1.00  0.00           C
ATOM   5693  CE2 TYR A 351      50.449  69.969 102.490  1.00  0.00           C
ATOM   5695  C   TYR A 351      53.169  67.479 106.929  1.00  0.00           C
ATOM   5696  O   TYR A 351      52.349  66.669 107.359  1.00  0.00           O
ATOM   5697  N   LYS A 352      54.399  67.519 107.420  1.00  0.00           N
ATOM   5699  CA  LYS A 352      54.799  66.579 108.410  1.00  0.00           C
ATOM   5701  CB  LYS A 352      56.169  65.939 108.109  1.00  0.00           C
ATOM   5704  CG  LYS A 352      57.379  66.769 107.669  1.00  0.00           C
ATOM   5707  CD  LYS A 352      58.579  65.809 107.490  1.00  0.00           C
ATOM   5710  CE  LYS A 352      58.429  64.609 106.520  1.00  0.00           C
ATOM   5713  NZ  LYS A 352      59.359  63.509 106.850  1.00  0.00           N
ATOM   5717  C   LYS A 352      54.559  67.109 109.789  1.00  0.00           C
ATOM   5718  O   LYS A 352      55.249  68.029 110.229  1.00  0.00           O
ATOM   5719  N   VAL A 353      53.549  66.569 110.490  1.00  0.00           N
ATOM   5721  CA  VAL A 353      53.269  66.879 111.880  1.00  0.00           C
ATOM   5723  CB  VAL A 353      51.809  66.709 112.270  1.00  0.00           C
ATOM   5725  CG1 VAL A 353      50.929  67.469 111.259  1.00  0.00           C
ATOM   5729  CG2 VAL A 353      51.389  65.229 112.359  1.00  0.00           C
ATOM   5733  C   VAL A 353      54.169  66.039 112.729  1.00  0.00           C
ATOM   5734  O   VAL A 353      54.769  65.089 112.229  1.00  0.00           O
ATOM   5735  N   GLY A 354      54.329  66.339 114.020  1.00  0.00           N
ATOM   5737  CA  GLY A 354      55.149  65.479 114.869  1.00  0.00           C
ATOM   5740  C   GLY A 354      54.389  64.779 115.918  1.00  0.00           C
ATOM   5741  O   GLY A 354      53.349  65.259 116.339  1.00  0.00           O
ATOM   5742  N   GLU A 355      54.969  63.649 116.388  1.00  0.00           N
ATOM   5744  CA  GLU A 355      54.549  62.869 117.529  1.00  0.00           C
ATOM   5746  CB  GLU A 355      54.889  61.349 117.400  1.00  0.00           C
ATOM   5749  CG  GLU A 355      54.209  60.609 116.240  1.00  0.00           C
ATOM   5752  CD  GLU A 355      52.739  60.299 116.509  1.00  0.00           C
ATOM   5753  OE1 GLU A 355      52.189  60.719 117.549  1.00  0.00           O
ATOM   5754  OE2 GLU A 355      52.179  59.549 115.659  1.00  0.00           O
ATOM   5755  C   GLU A 355      55.209  63.379 118.810  1.00  0.00           C
ATOM   5756  O   GLU A 355      54.479  63.699 119.739  1.00  0.00           O
ATOM   5757  N   PRO A 356      56.529  63.509 119.009  1.00  0.00           N
ATOM   5758  CD  PRO A 356      57.629  63.169 118.130  1.00  0.00           C
ATOM   5761  CA  PRO A 356      57.039  63.939 120.289  1.00  0.00           C
ATOM   5763  CB  PRO A 356      58.439  63.279 120.379  1.00  0.00           C
ATOM   5766  CG  PRO A 356      58.589  62.469 119.079  1.00  0.00           C
ATOM   5769  C   PRO A 356      57.189  65.439 120.289  1.00  0.00           C
ATOM   5770  O   PRO A 356      57.599  66.009 119.279  1.00  0.00           O
ATOM   5771  N   SER A 357      56.959  66.089 121.419  1.00  0.00           N
ATOM   5773  CA  SER A 357      57.539  67.399 121.710  1.00  0.00           C
ATOM   5775  CB  SER A 357      56.869  68.119 122.899  1.00  0.00           C
ATOM   5778  OG  SER A 357      55.509  68.419 122.599  1.00  0.00           O
ATOM   5780  C   SER A 357      59.049  67.249 121.959  1.00  0.00           C
ATOM   5781  O   SER A 357      59.489  66.329 122.638  1.00  0.00           O
ATOM   5782  N   LYS A 358      59.899  68.149 121.419  1.00  0.00           N
ATOM   5784  CA  LYS A 358      61.319  68.099 121.710  1.00  0.00           C
ATOM   5786  CB  LYS A 358      62.169  67.959 120.419  1.00  0.00           C
ATOM   5789  CG  LYS A 358      62.929  69.209 119.939  1.00  0.00           C
ATOM   5792  CD  LYS A 358      63.949  68.859 118.839  1.00  0.00           C
ATOM   5795  CE  LYS A 358      64.889  70.029 118.569  1.00  0.00           C
ATOM   5798  NZ  LYS A 358      65.879  69.669 117.549  1.00  0.00           N
ATOM   5802  C   LYS A 358      61.749  69.279 122.560  1.00  0.00           C
ATOM   5803  O   LYS A 358      61.149  70.349 122.549  1.00  0.00           O
ATOM   5804  N   ILE A 359      62.789  69.059 123.380  1.00  0.00           N
ATOM   5806  CA  ILE A 359      63.119  69.909 124.509  1.00  0.00           C
ATOM   5808  CB  ILE A 359      62.539  69.389 125.829  1.00  0.00           C
ATOM   5810  CG2 ILE A 359      62.859  70.389 126.959  1.00  0.00           C
ATOM   5814  CG1 ILE A 359      61.009  69.179 125.829  1.00  0.00           C
ATOM   5817  CD  ILE A 359      60.529  67.809 125.369  1.00  0.00           C
ATOM   5821  C   ILE A 359      64.629  69.899 124.570  1.00  0.00           C
ATOM   5822  O   ILE A 359      65.249  68.879 124.269  1.00  0.00           O
ATOM   5823  N   GLU A 360      65.279  71.029 124.920  1.00  0.00           N
ATOM   5825  CA  GLU A 360      66.719  71.219 124.869  1.00  0.00           C
ATOM   5827  CB  GLU A 360      67.109  72.729 124.910  1.00  0.00           C
ATOM   5830  CG  GLU A 360      66.779  73.559 126.170  1.00  0.00           C
ATOM   5833  CD  GLU A 360      65.309  73.649 126.579  1.00  0.00           C
ATOM   5834  OE1 GLU A 360      64.409  73.579 125.700  1.00  0.00           O
ATOM   5835  OE2 GLU A 360      65.059  73.839 127.799  1.00  0.00           O
ATOM   5836  C   GLU A 360      67.609  70.339 125.759  1.00  0.00           C
ATOM   5837  O   GLU A 360      68.719  70.039 125.340  1.00  0.00           O
ATOM   5838  N   PRO A 361      67.259  69.829 126.939  1.00  0.00           N
ATOM   5839  CD  PRO A 361      66.609  70.649 127.960  1.00  0.00           C
ATOM   5842  CA  PRO A 361      68.029  68.739 127.549  1.00  0.00           C
ATOM   5844  CB  PRO A 361      67.539  68.739 129.029  1.00  0.00           C
ATOM   5847  CG  PRO A 361      66.309  69.659 129.059  1.00  0.00           C
ATOM   5850  C   PRO A 361      67.809  67.369 126.919  1.00  0.00           C
ATOM   5851  O   PRO A 361      68.259  66.399 127.529  1.00  0.00           O
ATOM   5852  N   ASP A 362      67.149  67.259 125.749  1.00  0.00           N
ATOM   5854  CA  ASP A 362      67.019  66.069 124.910  1.00  0.00           C
ATOM   5856  CB  ASP A 362      68.389  65.519 124.409  1.00  0.00           C
ATOM   5859  CG  ASP A 362      69.089  66.519 123.509  1.00  0.00           C
ATOM   5860  OD1 ASP A 362      68.399  67.379 122.899  1.00  0.00           O
ATOM   5861  OD2 ASP A 362      70.319  66.339 123.320  1.00  0.00           O
ATOM   5862  C   ASP A 362      66.129  64.969 125.469  1.00  0.00           C
ATOM   5863  O   ASP A 362      65.999  63.889 124.889  1.00  0.00           O
ATOM   5864  N   TRP A 363      65.429  65.229 126.590  1.00  0.00           N
ATOM   5866  CA  TRP A 363      64.469  64.319 127.179  1.00  0.00           C
ATOM   5868  CB  TRP A 363      64.409  64.509 128.719  1.00  0.00           C
ATOM   5871  CG  TRP A 363      65.559  63.959 129.499  1.00  0.00           C
ATOM   5872  CD1 TRP A 363      66.519  64.599 130.240  1.00  0.00           C
ATOM   5874  NE1 TRP A 363      67.269  63.679 130.930  1.00  0.00           N
ATOM   5876  CE2 TRP A 363      66.799  62.419 130.638  1.00  0.00           C
ATOM   5877  CD2 TRP A 363      65.719  62.569 129.749  1.00  0.00           C
ATOM   5878  CE3 TRP A 363      65.029  61.449 129.299  1.00  0.00           C
ATOM   5880  CZ3 TRP A 363      65.449  60.189 129.719  1.00  0.00           C
ATOM   5882  CZ2 TRP A 363      67.229  61.169 131.079  1.00  0.00           C
ATOM   5884  CH2 TRP A 363      66.539  60.059 130.579  1.00  0.00           C
ATOM   5886  C   TRP A 363      63.079  64.519 126.559  1.00  0.00           C
ATOM   5887  O   TRP A 363      62.199  65.159 127.130  1.00  0.00           O
ATOM   5888  N   MET A 364      62.899  63.999 125.340  1.00  0.00           N
ATOM   5890  CA  MET A 364      61.719  64.239 124.528  1.00  0.00           C
ATOM   5892  CB  MET A 364      61.969  63.819 123.049  1.00  0.00           C
ATOM   5895  CG  MET A 364      63.139  64.609 122.400  1.00  0.00           C
ATOM   5898  SD  MET A 364      63.579  64.219 120.669  1.00  0.00           S
ATOM   5899  CE  MET A 364      61.949  64.329 119.889  1.00  0.00           C
ATOM   5903  C   MET A 364      60.389  63.709 125.099  1.00  0.00           C
ATOM   5904  O   MET A 364      60.209  62.539 125.419  1.00  0.00           O
ATOM   5905  N   ILE A 365      59.399  64.609 125.229  1.00  0.00           N
ATOM   5907  CA  ILE A 365      58.069  64.309 125.719  1.00  0.00           C
ATOM   5909  CB  ILE A 365      57.389  65.539 126.318  1.00  0.00           C
ATOM   5911  CG2 ILE A 365      55.949  65.229 126.779  1.00  0.00           C
ATOM   5915  CG1 ILE A 365      58.229  66.099 127.490  1.00  0.00           C
ATOM   5918  CD  ILE A 365      57.749  67.479 127.949  1.00  0.00           C
ATOM   5922  C   ILE A 365      57.249  63.779 124.559  1.00  0.00           C
ATOM   5923  O   ILE A 365      57.379  64.259 123.439  1.00  0.00           O
ATOM   5924  N   ASN A 366      56.369  62.779 124.780  1.00  0.00           N
ATOM   5926  CA  ASN A 366      55.549  62.269 123.689  1.00  0.00           C
ATOM   5928  CB  ASN A 366      55.249  60.759 123.859  1.00  0.00           C
ATOM   5931  CG  ASN A 366      54.999  60.119 122.498  1.00  0.00           C
ATOM   5932  OD1 ASN A 366      55.919  59.849 121.719  1.00  0.00           O
ATOM   5933  ND2 ASN A 366      53.729  59.799 122.189  1.00  0.00           N
ATOM   5936  C   ASN A 366      54.259  63.089 123.579  1.00  0.00           C
ATOM   5937  O   ASN A 366      53.639  63.469 124.570  1.00  0.00           O
ATOM   5938  N   GLY A 367      53.849  63.399 122.339  1.00  0.00           N
ATOM   5940  CA  GLY A 367      52.539  63.939 122.039  1.00  0.00           C
ATOM   5943  C   GLY A 367      51.599  62.809 121.829  1.00  0.00           C
ATOM   5944  O   GLY A 367      51.949  61.769 121.299  1.00  0.00           O
ATOM   5945  N   GLY A 368      50.359  62.969 122.289  1.00  0.00           N
ATOM   5947  CA  GLY A 368      49.449  61.859 122.229  1.00  0.00           C
ATOM   5950  C   GLY A 368      48.949  61.519 120.880  1.00  0.00           C
ATOM   5951  O   GLY A 368      48.689  62.359 120.040  1.00  0.00           O
ATOM   5952  N   VAL A 369      48.609  60.249 120.729  1.00  0.00           N
ATOM   5954  CA  VAL A 369      47.819  59.739 119.630  1.00  0.00           C
ATOM   5956  CB  VAL A 369      47.689  58.219 119.719  1.00  0.00           C
ATOM   5958  CG1 VAL A 369      49.039  57.659 120.200  1.00  0.00           C
ATOM   5962  CG2 VAL A 369      46.599  57.689 120.679  1.00  0.00           C
ATOM   5966  C   VAL A 369      46.509  60.519 119.439  1.00  0.00           C
ATOM   5967  O   VAL A 369      46.159  60.789 118.289  1.00  0.00           O
ATOM   5968  N   PRO A 370      45.729  61.019 120.429  1.00  0.00           N
ATOM   5969  CD  PRO A 370      45.839  60.809 121.869  1.00  0.00           C
ATOM   5972  CA  PRO A 370      44.619  61.919 120.138  1.00  0.00           C
ATOM   5974  CB  PRO A 370      43.829  61.989 121.450  1.00  0.00           C
ATOM   5977  CG  PRO A 370      44.399  60.879 122.339  1.00  0.00           C
ATOM   5980  C   PRO A 370      45.039  63.299 119.679  1.00  0.00           C
ATOM   5981  O   PRO A 370      44.289  63.849 118.880  1.00  0.00           O
ATOM   5982  N   GLU A 371      46.149  63.869 120.200  1.00  0.00           N
ATOM   5984  CA  GLU A 371      46.739  65.139 119.799  1.00  0.00           C
ATOM   5986  CB  GLU A 371      47.919  65.579 120.729  1.00  0.00           C
ATOM   5989  CG  GLU A 371      47.549  65.839 122.229  1.00  0.00           C
ATOM   5992  CD  GLU A 371      48.679  66.439 123.100  1.00  0.00           C
ATOM   5993  OE1 GLU A 371      49.859  66.079 122.879  1.00  0.00           O
ATOM   5994  OE2 GLU A 371      48.399  67.209 124.059  1.00  0.00           O
ATOM   5995  C   GLU A 371      47.149  65.099 118.329  1.00  0.00           C
ATOM   5996  O   GLU A 371      46.799  65.989 117.560  1.00  0.00           O
ATOM   5997  N   LEU A 372      47.799  63.999 117.879  1.00  0.00           N
ATOM   5999  CA  LEU A 372      47.929  63.699 116.459  1.00  0.00           C
ATOM   6001  CB  LEU A 372      48.639  62.329 116.209  1.00  0.00           C
ATOM   6004  CG  LEU A 372      48.539  61.779 114.770  1.00  0.00           C
ATOM   6006  CD1 LEU A 372      49.059  62.839 113.779  1.00  0.00           C
ATOM   6010  CD2 LEU A 372      49.279  60.449 114.668  1.00  0.00           C
ATOM   6014  C   LEU A 372      46.639  63.609 115.700  1.00  0.00           C
ATOM   6015  O   LEU A 372      46.419  64.289 114.699  1.00  0.00           O
ATOM   6016  N   LYS A 373      45.729  62.719 116.139  1.00  0.00           N
ATOM   6018  CA  LYS A 373      44.609  62.349 115.299  1.00  0.00           C
ATOM   6020  CB  LYS A 373      43.759  61.299 116.030  1.00  0.00           C
ATOM   6023  CG  LYS A 373      42.369  61.039 115.419  1.00  0.00           C
ATOM   6026  CD  LYS A 373      41.659  59.779 115.939  1.00  0.00           C
ATOM   6029  CE  LYS A 373      41.119  59.859 117.369  1.00  0.00           C
ATOM   6032  NZ  LYS A 373      42.229  59.939 118.320  1.00  0.00           N
ATOM   6036  C   LYS A 373      43.739  63.509 114.910  1.00  0.00           C
ATOM   6037  O   LYS A 373      43.459  63.719 113.729  1.00  0.00           O
ATOM   6038  N   LYS A 374      43.459  64.349 115.918  1.00  0.00           N
ATOM   6040  CA  LYS A 374      42.779  65.619 115.778  1.00  0.00           C
ATOM   6042  CB  LYS A 374      42.669  66.279 117.179  1.00  0.00           C
ATOM   6045  CG  LYS A 374      41.939  67.639 117.179  1.00  0.00           C
ATOM   6048  CD  LYS A 374      41.709  68.229 118.589  1.00  0.00           C
ATOM   6051  CE  LYS A 374      40.909  69.539 118.520  1.00  0.00           C
ATOM   6054  NZ  LYS A 374      40.669  70.159 119.839  1.00  0.00           N
ATOM   6058  C   LYS A 374      43.479  66.559 114.799  1.00  0.00           C
ATOM   6059  O   LYS A 374      42.829  67.189 113.979  1.00  0.00           O
ATOM   6060  N   GLN A 375      44.819  66.659 114.819  1.00  0.00           N
ATOM   6062  CA  GLN A 375      45.539  67.439 113.829  1.00  0.00           C
ATOM   6064  CB  GLN A 375      47.049  67.499 114.169  1.00  0.00           C
ATOM   6067  CG  GLN A 375      47.829  68.509 113.299  1.00  0.00           C
ATOM   6070  CD  GLN A 375      47.139  69.879 113.329  1.00  0.00           C
ATOM   6071  OE1 GLN A 375      47.149  70.549 114.359  1.00  0.00           O
ATOM   6072  NE2 GLN A 375      46.509  70.309 112.210  1.00  0.00           N
ATOM   6075  C   GLN A 375      45.349  66.949 112.400  1.00  0.00           C
ATOM   6076  O   GLN A 375      45.159  67.739 111.469  1.00  0.00           O
ATOM   6077  N   LEU A 376      45.349  65.629 112.179  1.00  0.00           N
ATOM   6079  CA  LEU A 376      44.949  65.019 110.929  1.00  0.00           C
ATOM   6081  CB  LEU A 376      45.309  63.519 110.880  1.00  0.00           C
ATOM   6084  CG  LEU A 376      46.789  63.219 111.209  1.00  0.00           C
ATOM   6086  CD1 LEU A 376      47.029  61.719 111.269  1.00  0.00           C
ATOM   6090  CD2 LEU A 376      47.799  63.859 110.249  1.00  0.00           C
ATOM   6094  C   LEU A 376      43.479  65.249 110.549  1.00  0.00           C
ATOM   6095  O   LEU A 376      43.209  65.529 109.380  1.00  0.00           O
ATOM   6096  N   ASP A 377      42.519  65.219 111.520  1.00  0.00           N
ATOM   6098  CA  ASP A 377      41.149  65.679 111.318  1.00  0.00           C
ATOM   6100  CB  ASP A 377      40.209  65.699 112.599  1.00  0.00           C
ATOM   6103  CG  ASP A 377      39.929  64.479 113.469  1.00  0.00           C
ATOM   6104  OD1 ASP A 377      40.719  63.519 113.579  1.00  0.00           O
ATOM   6105  OD2 ASP A 377      38.909  64.599 114.210  1.00  0.00           O
ATOM   6106  C   ASP A 377      41.119  67.139 110.859  1.00  0.00           C
ATOM   6107  O   ASP A 377      40.379  67.549 109.959  1.00  0.00           O
ATOM   6108  N   LEU A 378      41.939  68.009 111.479  1.00  0.00           N
ATOM   6110  CA  LEU A 378      42.129  69.379 111.039  1.00  0.00           C
ATOM   6112  CB  LEU A 378      43.099  70.189 111.929  1.00  0.00           C
ATOM   6115  CG  LEU A 378      42.429  70.979 113.049  1.00  0.00           C
ATOM   6117  CD1 LEU A 378      41.879  70.069 114.149  1.00  0.00           C
ATOM   6121  CD2 LEU A 378      43.439  71.949 113.650  1.00  0.00           C
ATOM   6125  C   LEU A 378      42.649  69.459 109.630  1.00  0.00           C
ATOM   6126  O   LEU A 378      42.149  70.219 108.818  1.00  0.00           O
ATOM   6127  N   ASN A 379      43.659  68.639 109.289  1.00  0.00           N
ATOM   6129  CA  ASN A 379      44.259  68.629 107.979  1.00  0.00           C
ATOM   6131  CB  ASN A 379      45.479  67.669 107.969  1.00  0.00           C
ATOM   6134  CG  ASN A 379      46.579  68.119 108.939  1.00  0.00           C
ATOM   6135  OD1 ASN A 379      47.389  67.319 109.409  1.00  0.00           O
ATOM   6136  ND2 ASN A 379      46.659  69.429 109.248  1.00  0.00           N
ATOM   6139  C   ASN A 379      43.229  68.329 106.899  1.00  0.00           C
ATOM   6140  O   ASN A 379      43.099  69.069 105.929  1.00  0.00           O
ATOM   6141  N   ASP A 380      42.369  67.319 107.079  1.00  0.00           N
ATOM   6143  CA  ASP A 380      41.469  66.949 105.999  1.00  0.00           C
ATOM   6145  CB  ASP A 380      41.389  65.409 105.929  1.00  0.00           C
ATOM   6148  CG  ASP A 380      40.449  64.689 106.869  1.00  0.00           C
ATOM   6149  OD1 ASP A 380      40.499  64.959 108.089  1.00  0.00           O
ATOM   6150  OD2 ASP A 380      39.719  63.769 106.409  1.00  0.00           O
ATOM   6151  C   ASP A 380      40.129  67.669 106.089  1.00  0.00           C
ATOM   6152  O   ASP A 380      39.359  67.689 105.130  1.00  0.00           O
ATOM   6153  N   ALA A 381      39.909  68.449 107.160  1.00  0.00           N
ATOM   6155  CA  ALA A 381      38.829  69.419 107.229  1.00  0.00           C
ATOM   6157  CB  ALA A 381      38.449  69.649 108.699  1.00  0.00           C
ATOM   6161  C   ALA A 381      39.249  70.749 106.629  1.00  0.00           C
ATOM   6162  O   ALA A 381      38.469  71.679 106.430  1.00  0.00           O
ATOM   6163  N   VAL A 382      40.539  70.839 106.299  1.00  0.00           N
ATOM   6165  CA  VAL A 382      41.169  71.959 105.630  1.00  0.00           C
ATOM   6167  CB  VAL A 382      42.319  72.439 106.499  1.00  0.00           C
ATOM   6169  CG1 VAL A 382      43.139  73.599 105.918  1.00  0.00           C
ATOM   6173  CG2 VAL A 382      41.759  72.959 107.840  1.00  0.00           C
ATOM   6177  C   VAL A 382      41.619  71.409 104.279  1.00  0.00           C
ATOM   6178  O   VAL A 382      42.809  71.309 104.009  1.00  0.00           O
ATOM   6179  N   PRO A 383      40.709  71.019 103.390  1.00  0.00           N
ATOM   6180  CD  PRO A 383      39.439  71.729 103.159  1.00  0.00           C
ATOM   6183  CA  PRO A 383      40.779  69.769 102.619  1.00  0.00           C
ATOM   6185  CB  PRO A 383      39.349  69.649 102.090  1.00  0.00           C
ATOM   6188  CG  PRO A 383      38.919  71.099 101.880  1.00  0.00           C
ATOM   6191  C   PRO A 383      41.719  69.729 101.430  1.00  0.00           C
ATOM   6192  O   PRO A 383      41.679  68.829 100.600  1.00  0.00           O
ATOM   6193  N   GLU A 384      42.569  70.749 101.349  1.00  0.00           N
ATOM   6195  CA  GLU A 384      43.759  70.799 100.560  1.00  0.00           C
ATOM   6197  CB  GLU A 384      44.139  72.279 100.630  1.00  0.00           C
ATOM   6200  CG  GLU A 384      45.529  72.659 100.099  1.00  0.00           C
ATOM   6203  CD  GLU A 384      46.569  72.759 101.199  1.00  0.00           C
ATOM   6204  OE1 GLU A 384      46.239  73.349 102.259  1.00  0.00           O
ATOM   6205  OE2 GLU A 384      47.709  72.259 100.989  1.00  0.00           O
ATOM   6206  C   GLU A 384      44.839  69.839 101.039  1.00  0.00           C
ATOM   6207  O   GLU A 384      45.329  69.029 100.259  1.00  0.00           O
ATOM   6208  N   ILE A 385      45.169  69.809 102.359  1.00  0.00           N
ATOM   6210  CA  ILE A 385      46.189  68.899 102.869  1.00  0.00           C
ATOM   6212  CB  ILE A 385      46.999  69.449 104.049  1.00  0.00           C
ATOM   6214  CG2 ILE A 385      47.689  70.739 103.589  1.00  0.00           C
ATOM   6218  CG1 ILE A 385      46.199  69.719 105.340  1.00  0.00           C
ATOM   6221  CD  ILE A 385      45.699  71.149 105.539  1.00  0.00           C
ATOM   6225  C   ILE A 385      45.709  67.459 103.089  1.00  0.00           C
ATOM   6226  O   ILE A 385      45.509  66.969 104.210  1.00  0.00           O
ATOM   6227  N   SER A 386      45.539  66.699 101.979  1.00  0.00           N
ATOM   6229  CA  SER A 386      45.339  65.259 102.020  1.00  0.00           C
ATOM   6231  CB  SER A 386      44.749  64.729 100.679  1.00  0.00           C
ATOM   6234  OG  SER A 386      45.589  64.969  99.549  1.00  0.00           O
ATOM   6236  C   SER A 386      46.619  64.509 102.329  1.00  0.00           C
ATOM   6237  O   SER A 386      46.629  63.459 102.969  1.00  0.00           O
ATOM   6238  N   GLY A 387      47.759  65.079 101.880  1.00  0.00           N
ATOM   6240  CA  GLY A 387      49.109  64.559 102.020  1.00  0.00           C
ATOM   6243  C   GLY A 387      49.819  65.039 103.259  1.00  0.00           C
ATOM   6244  O   GLY A 387      50.409  66.109 103.289  1.00  0.00           O
ATOM   6245  N   THR A 388      49.819  64.209 104.310  1.00  0.00           N
ATOM   6247  CA  THR A 388      50.309  64.599 105.619  1.00  0.00           C
ATOM   6249  CB  THR A 388      49.179  64.779 106.629  1.00  0.00           C
ATOM   6251  OG1 THR A 388      48.179  65.629 106.079  1.00  0.00           O
ATOM   6253  CG2 THR A 388      49.629  65.489 107.910  1.00  0.00           C
ATOM   6257  C   THR A 388      51.249  63.499 106.039  1.00  0.00           C
ATOM   6258  O   THR A 388      51.189  62.379 105.529  1.00  0.00           O
ATOM   6259  N   ILE A 389      52.189  63.759 106.950  1.00  0.00           N
ATOM   6261  CA  ILE A 389      53.189  62.789 107.359  1.00  0.00           C
ATOM   6263  CB  ILE A 389      54.529  62.989 106.639  1.00  0.00           C
ATOM   6265  CG2 ILE A 389      55.709  62.119 107.168  1.00  0.00           C
ATOM   6269  CG1 ILE A 389      54.409  62.939 105.099  1.00  0.00           C
ATOM   6272  CD  ILE A 389      55.669  63.439 104.380  1.00  0.00           C
ATOM   6276  C   ILE A 389      53.349  63.019 108.839  1.00  0.00           C
ATOM   6277  O   ILE A 389      52.939  64.049 109.369  1.00  0.00           O
ATOM   6278  N   LEU A 390      53.939  62.049 109.549  1.00  0.00           N
ATOM   6280  CA  LEU A 390      54.319  62.189 110.939  1.00  0.00           C
ATOM   6282  CB  LEU A 390      53.639  61.079 111.699  1.00  0.00           C
ATOM   6285  CG  LEU A 390      52.259  61.589 112.109  1.00  0.00           C
ATOM   6287  CD1 LEU A 390      51.239  60.489 111.859  1.00  0.00           C
ATOM   6291  CD2 LEU A 390      52.419  61.999 113.569  1.00  0.00           C
ATOM   6295  C   LEU A 390      55.779  62.099 111.219  1.00  0.00           C
ATOM   6296  O   LEU A 390      56.519  61.429 110.509  1.00  0.00           O
ATOM   6297  N   PHE A 391      56.229  62.749 112.308  1.00  0.00           N
ATOM   6299  CA  PHE A 391      57.519  62.439 112.869  1.00  0.00           C
ATOM   6301  CB  PHE A 391      58.629  63.279 112.219  1.00  0.00           C
ATOM   6304  CG  PHE A 391      58.609  64.769 112.529  1.00  0.00           C
ATOM   6305  CD1 PHE A 391      57.719  65.639 111.880  1.00  0.00           C
ATOM   6307  CE1 PHE A 391      57.679  66.999 112.210  1.00  0.00           C
ATOM   6309  CZ  PHE A 391      58.569  67.509 113.159  1.00  0.00           C
ATOM   6311  CD2 PHE A 391      59.519  65.319 113.439  1.00  0.00           C
ATOM   6313  CE2 PHE A 391      59.509  66.679 113.759  1.00  0.00           C
ATOM   6315  C   PHE A 391      57.649  62.559 114.380  1.00  0.00           C
ATOM   6316  O   PHE A 391      57.349  63.559 114.998  1.00  0.00           O
ATOM   6317  N   ARG A 392      58.189  61.569 115.068  1.00  0.00           N
ATOM   6319  CA  ARG A 392      58.769  60.369 114.559  1.00  0.00           C
ATOM   6321  CB  ARG A 392      60.089  60.099 115.289  1.00  0.00           C
ATOM   6324  CG  ARG A 392      61.229  60.939 114.689  1.00  0.00           C
ATOM   6327  CD  ARG A 392      61.219  62.429 115.029  1.00  0.00           C
ATOM   6330  NE  ARG A 392      62.509  62.769 115.689  1.00  0.00           N
ATOM   6332  CZ  ARG A 392      63.569  63.229 115.029  1.00  0.00           C
ATOM   6333  NH1 ARG A 392      63.509  63.699 113.810  1.00  0.00           N
ATOM   6336  NH2 ARG A 392      64.749  63.179 115.619  1.00  0.00           N
ATOM   6339  C   ARG A 392      57.729  59.289 114.559  1.00  0.00           C
ATOM   6340  O   ARG A 392      56.579  59.529 114.248  1.00  0.00           O
ATOM   6341  N   GLU A 393      58.139  58.079 114.900  1.00  0.00           N
ATOM   6343  CA  GLU A 393      57.269  57.029 115.279  1.00  0.00           C
ATOM   6345  CB  GLU A 393      56.829  56.189 114.059  1.00  0.00           C
ATOM   6348  CG  GLU A 393      56.179  54.849 114.419  1.00  0.00           C
ATOM   6351  CD  GLU A 393      55.379  54.279 113.259  1.00  0.00           C
ATOM   6352  OE1 GLU A 393      55.979  53.789 112.280  1.00  0.00           O
ATOM   6353  OE2 GLU A 393      54.129  54.219 113.410  1.00  0.00           O
ATOM   6354  C   GLU A 393      58.139  56.269 116.219  1.00  0.00           C
ATOM   6355  O   GLU A 393      59.369  56.329 116.069  1.00  0.00           O
ATOM   6356  N   ASP A 394      57.559  55.559 117.189  1.00  0.00           N
ATOM   6358  CA  ASP A 394      58.209  54.449 117.840  1.00  0.00           C
ATOM   6360  CB  ASP A 394      58.389  54.629 119.359  1.00  0.00           C
ATOM   6363  CG  ASP A 394      59.829  54.929 119.689  1.00  0.00           C
ATOM   6364  OD1 ASP A 394      60.509  55.609 118.880  1.00  0.00           O
ATOM   6365  OD2 ASP A 394      60.289  54.509 120.789  1.00  0.00           O
ATOM   6366  C   ASP A 394      57.339  53.239 117.589  1.00  0.00           C
ATOM   6367  O   ASP A 394      56.119  53.299 117.599  1.00  0.00           O
ATOM   6368  N   TYR A 395      57.959  52.079 117.339  1.00  0.00           N
ATOM   6370  CA  TYR A 395      57.219  50.849 117.160  1.00  0.00           C
ATOM   6372  CB  TYR A 395      58.059  49.959 116.199  1.00  0.00           C
ATOM   6375  CG  TYR A 395      59.299  49.289 116.779  1.00  0.00           C
ATOM   6376  CD1 TYR A 395      60.099  49.819 117.820  1.00  0.00           C
ATOM   6378  CE1 TYR A 395      61.139  49.059 118.390  1.00  0.00           C
ATOM   6380  CZ  TYR A 395      61.449  47.799 117.869  1.00  0.00           C
ATOM   6381  OH  TYR A 395      62.469  47.049 118.449  1.00  0.00           O
ATOM   6383  CD2 TYR A 395      59.649  48.029 116.269  1.00  0.00           C
ATOM   6385  CE2 TYR A 395      60.709  47.289 116.799  1.00  0.00           C
ATOM   6387  C   TYR A 395      56.909  50.189 118.509  1.00  0.00           C
ATOM   6388  O   TYR A 395      56.129  49.259 118.609  1.00  0.00           O
ATOM   6389  N   LEU A 396      57.539  50.719 119.579  1.00  0.00           N
ATOM   6391  CA  LEU A 396      57.699  50.129 120.890  1.00  0.00           C
ATOM   6393  CB  LEU A 396      58.989  50.699 121.529  1.00  0.00           C
ATOM   6396  CG  LEU A 396      59.349  50.279 122.979  1.00  0.00           C
ATOM   6398  CD1 LEU A 396      59.079  51.389 124.020  1.00  0.00           C
ATOM   6402  CD2 LEU A 396      58.789  48.919 123.418  1.00  0.00           C
ATOM   6406  C   LEU A 396      56.469  50.389 121.719  1.00  0.00           C
ATOM   6407  O   LEU A 396      55.589  49.549 121.850  1.00  0.00           O
ATOM   6408  N   ASN A 397      56.329  51.589 122.299  1.00  0.00           N
ATOM   6410  CA  ASN A 397      55.029  52.049 122.719  1.00  0.00           C
ATOM   6412  CB  ASN A 397      55.089  52.669 124.129  1.00  0.00           C
ATOM   6415  CG  ASN A 397      54.949  51.619 125.239  1.00  0.00           C
ATOM   6416  OD1 ASN A 397      55.349  51.899 126.369  1.00  0.00           O
ATOM   6417  ND2 ASN A 397      54.369  50.429 124.949  1.00  0.00           N
ATOM   6420  C   ASN A 397      54.549  52.979 121.660  1.00  0.00           C
ATOM   6421  O   ASN A 397      54.889  54.159 121.609  1.00  0.00           O
ATOM   6422  N   LYS A 398      53.769  52.389 120.740  1.00  0.00           N
ATOM   6424  CA  LYS A 398      53.399  52.989 119.490  1.00  0.00           C
ATOM   6426  CB  LYS A 398      52.749  52.029 118.429  1.00  0.00           C
ATOM   6429  CG  LYS A 398      52.199  50.649 118.859  1.00  0.00           C
ATOM   6432  CD  LYS A 398      52.579  49.619 117.779  1.00  0.00           C
ATOM   6435  CE  LYS A 398      52.129  48.169 117.969  1.00  0.00           C
ATOM   6438  NZ  LYS A 398      50.669  48.019 117.879  1.00  0.00           N
ATOM   6442  C   LYS A 398      52.629  54.299 119.609  1.00  0.00           C
ATOM   6443  O   LYS A 398      51.899  54.509 120.579  1.00  0.00           O
ATOM   6444  N   PRO A 399      52.699  55.149 118.609  1.00  0.00           N
ATOM   6445  CD  PRO A 399      53.959  55.429 117.929  1.00  0.00           C
ATOM   6448  CA  PRO A 399      51.699  56.189 118.390  1.00  0.00           C
ATOM   6450  CB  PRO A 399      52.289  56.989 117.239  1.00  0.00           C
ATOM   6453  CG  PRO A 399      53.809  56.789 117.299  1.00  0.00           C
ATOM   6456  C   PRO A 399      50.299  55.689 117.998  1.00  0.00           C
ATOM   6457  O   PRO A 399      49.559  56.359 117.280  1.00  0.00           O
ATOM   6458  N   GLN A 400      49.929  54.549 118.600  1.00  0.00           N
ATOM   6460  CA  GLN A 400      48.809  53.679 118.489  1.00  0.00           C
ATOM   6462  CB  GLN A 400      47.849  53.859 119.689  1.00  0.00           C
ATOM   6465  CG  GLN A 400      47.229  52.529 120.180  1.00  0.00           C
ATOM   6468  CD  GLN A 400      48.299  51.489 120.529  1.00  0.00           C
ATOM   6469  OE1 GLN A 400      48.309  50.349 120.089  1.00  0.00           O
ATOM   6470  NE2 GLN A 400      49.289  51.929 121.329  1.00  0.00           N
ATOM   6473  C   GLN A 400      48.039  53.639 117.189  1.00  0.00           C
ATOM   6474  O   GLN A 400      47.139  54.439 116.909  1.00  0.00           O
ATOM   6475  N   THR A 401      48.349  52.589 116.399  1.00  0.00           N
ATOM   6477  CA  THR A 401      47.869  52.369 115.049  1.00  0.00           C
ATOM   6479  CB  THR A 401      48.469  51.119 114.388  1.00  0.00           C
ATOM   6481  OG1 THR A 401      47.949  49.879 114.829  1.00  0.00           O
ATOM   6483  CG2 THR A 401      49.959  51.049 114.719  1.00  0.00           C
ATOM   6487  C   THR A 401      46.379  52.349 114.998  1.00  0.00           C
ATOM   6488  O   THR A 401      45.799  53.039 114.189  1.00  0.00           O
ATOM   6489  N   GLN A 402      45.729  51.659 115.949  1.00  0.00           N
ATOM   6491  CA  GLN A 402      44.309  51.679 116.170  1.00  0.00           C
ATOM   6493  CB  GLN A 402      43.979  51.059 117.549  1.00  0.00           C
ATOM   6496  CG  GLN A 402      44.249  49.549 117.659  1.00  0.00           C
ATOM   6499  CD  GLN A 402      45.689  49.089 117.869  1.00  0.00           C
ATOM   6500  OE1 GLN A 402      46.689  49.799 117.719  1.00  0.00           O
ATOM   6501  NE2 GLN A 402      45.819  47.799 118.240  1.00  0.00           N
ATOM   6504  C   GLN A 402      43.689  53.059 116.150  1.00  0.00           C
ATOM   6505  O   GLN A 402      42.819  53.369 115.340  1.00  0.00           O
ATOM   6506  N   GLN A 403      44.189  53.929 117.049  1.00  0.00           N
ATOM   6508  CA  GLN A 403      43.729  55.289 117.168  1.00  0.00           C
ATOM   6510  CB  GLN A 403      44.349  55.929 118.429  1.00  0.00           C
ATOM   6513  CG  GLN A 403      44.009  55.199 119.749  1.00  0.00           C
ATOM   6516  CD  GLN A 403      42.499  54.999 119.850  1.00  0.00           C
ATOM   6517  OE1 GLN A 403      41.739  55.929 119.590  1.00  0.00           O
ATOM   6518  NE2 GLN A 403      42.049  53.779 120.200  1.00  0.00           N
ATOM   6521  C   GLN A 403      44.069  56.109 115.949  1.00  0.00           C
ATOM   6522  O   GLN A 403      43.289  56.919 115.460  1.00  0.00           O
ATOM   6523  N   ALA A 404      45.299  55.999 115.439  1.00  0.00           N
ATOM   6525  CA  ALA A 404      45.779  56.889 114.419  1.00  0.00           C
ATOM   6527  CB  ALA A 404      47.319  56.889 114.490  1.00  0.00           C
ATOM   6531  C   ALA A 404      45.219  56.559 113.049  1.00  0.00           C
ATOM   6532  O   ALA A 404      44.869  57.449 112.270  1.00  0.00           O
ATOM   6533  N   VAL A 405      45.039  55.259 112.739  1.00  0.00           N
ATOM   6535  CA  VAL A 405      44.719  54.739 111.409  1.00  0.00           C
ATOM   6537  CB  VAL A 405      44.639  53.209 111.388  1.00  0.00           C
ATOM   6539  CG1 VAL A 405      43.689  52.669 110.309  1.00  0.00           C
ATOM   6543  CG2 VAL A 405      46.069  52.669 111.160  1.00  0.00           C
ATOM   6547  C   VAL A 405      43.499  55.369 110.770  1.00  0.00           C
ATOM   6548  O   VAL A 405      43.529  55.689 109.579  1.00  0.00           O
ATOM   6549  N   SER A 406      42.429  55.619 111.549  1.00  0.00           N
ATOM   6551  CA  SER A 406      41.239  56.369 111.139  1.00  0.00           C
ATOM   6553  CB  SER A 406      40.269  56.689 112.319  1.00  0.00           C
ATOM   6556  OG  SER A 406      39.779  55.509 112.960  1.00  0.00           O
ATOM   6558  C   SER A 406      41.519  57.699 110.449  1.00  0.00           C
ATOM   6559  O   SER A 406      40.709  58.159 109.649  1.00  0.00           O
ATOM   6560  N   TYR A 407      42.659  58.359 110.740  1.00  0.00           N
ATOM   6562  CA  TYR A 407      43.029  59.619 110.109  1.00  0.00           C
ATOM   6564  CB  TYR A 407      42.829  60.809 111.089  1.00  0.00           C
ATOM   6567  CG  TYR A 407      41.359  60.949 111.450  1.00  0.00           C
ATOM   6568  CD1 TYR A 407      40.519  61.899 110.829  1.00  0.00           C
ATOM   6570  CE1 TYR A 407      39.169  62.029 111.199  1.00  0.00           C
ATOM   6572  CZ  TYR A 407      38.649  61.219 112.219  1.00  0.00           C
ATOM   6573  OH  TYR A 407      37.329  61.379 112.709  1.00  0.00           O
ATOM   6575  CD2 TYR A 407      40.799  60.149 112.459  1.00  0.00           C
ATOM   6577  CE2 TYR A 407      39.459  60.259 112.829  1.00  0.00           C
ATOM   6579  C   TYR A 407      44.399  59.579 109.399  1.00  0.00           C
ATOM   6580  O   TYR A 407      44.889  60.599 108.930  1.00  0.00           O
ATOM   6581  N   LEU A 408      44.989  58.369 109.210  1.00  0.00           N
ATOM   6583  CA  LEU A 408      46.209  58.149 108.418  1.00  0.00           C
ATOM   6585  CB  LEU A 408      47.299  57.339 109.199  1.00  0.00           C
ATOM   6588  CG  LEU A 408      48.259  58.159 110.079  1.00  0.00           C
ATOM   6590  CD1 LEU A 408      48.819  59.369 109.329  1.00  0.00           C
ATOM   6594  CD2 LEU A 408      47.619  58.529 111.399  1.00  0.00           C
ATOM   6598  C   LEU A 408      46.009  57.349 107.160  1.00  0.00           C
ATOM   6599  O   LEU A 408      46.689  57.559 106.160  1.00  0.00           O
ATOM   6600  N   GLN A 409      45.129  56.339 107.179  1.00  0.00           N
ATOM   6602  CA  GLN A 409      44.999  55.419 106.079  1.00  0.00           C
ATOM   6604  CB  GLN A 409      44.449  54.029 106.520  1.00  0.00           C
ATOM   6607  CG  GLN A 409      45.529  53.109 107.119  1.00  0.00           C
ATOM   6610  CD  GLN A 409      45.059  51.689 107.479  1.00  0.00           C
ATOM   6611  OE1 GLN A 409      45.649  51.019 108.329  1.00  0.00           O
ATOM   6612  NE2 GLN A 409      43.959  51.199 106.850  1.00  0.00           N
ATOM   6615  C   GLN A 409      44.069  55.959 105.029  1.00  0.00           C
ATOM   6616  O   GLN A 409      42.969  56.399 105.320  1.00  0.00           O
ATOM   6617  N   SER A 410      44.419  55.849 103.748  1.00  0.00           N
ATOM   6619  CA  SER A 410      43.389  56.029 102.719  1.00  0.00           C
ATOM   6621  CB  SER A 410      44.049  56.369 101.359  1.00  0.00           C
ATOM   6624  OG  SER A 410      43.099  56.819 100.389  1.00  0.00           O
ATOM   6626  C   SER A 410      42.469  54.809 102.680  1.00  0.00           C
ATOM   6627  O   SER A 410      41.339  54.879 102.179  1.00  0.00           O
ATOM   6628  N   ARG A 411      42.929  53.679 103.278  1.00  0.00           N
ATOM   6630  CA  ARG A 411      42.329  52.349 103.209  1.00  0.00           C
ATOM   6632  CB  ARG A 411      43.449  51.249 103.359  1.00  0.00           C
ATOM   6635  CG  ARG A 411      44.729  51.349 102.519  1.00  0.00           C
ATOM   6638  CD  ARG A 411      45.729  50.239 102.919  1.00  0.00           C
ATOM   6641  NE  ARG A 411      46.849  50.149 101.929  1.00  0.00           N
ATOM   6643  CZ  ARG A 411      46.699  49.679 100.709  1.00  0.00           C
ATOM   6644  NH1 ARG A 411      45.609  49.099 100.270  1.00  0.00           N
ATOM   6647  NH2 ARG A 411      47.689  49.829  99.869  1.00  0.00           N
ATOM   6650  C   ARG A 411      41.369  51.989 104.350  1.00  0.00           C
ATOM   6651  O   ARG A 411      40.779  50.909 104.339  1.00  0.00           O
ATOM   6652  N   TRP A 412      41.229  52.819 105.389  1.00  0.00           N
ATOM   6654  CA  TRP A 412      40.609  52.359 106.639  1.00  0.00           C
ATOM   6656  CB  TRP A 412      40.929  53.369 107.779  1.00  0.00           C
ATOM   6659  CG  TRP A 412      40.089  53.319 109.020  1.00  0.00           C
ATOM   6660  CD1 TRP A 412      40.139  52.369 109.998  1.00  0.00           C
ATOM   6662  NE1 TRP A 412      39.109  52.579 110.890  1.00  0.00           N
ATOM   6664  CE2 TRP A 412      38.369  53.649 110.479  1.00  0.00           C
ATOM   6665  CD2 TRP A 412      38.959  54.139 109.299  1.00  0.00           C
ATOM   6666  CE3 TRP A 412      38.379  55.229 108.639  1.00  0.00           C
ATOM   6668  CZ3 TRP A 412      37.209  55.769 109.160  1.00  0.00           C
ATOM   6670  CZ2 TRP A 412      37.219  54.219 111.020  1.00  0.00           C
ATOM   6672  CH2 TRP A 412      36.629  55.259 110.320  1.00  0.00           C
ATOM   6674  C   TRP A 412      39.129  51.909 106.639  1.00  0.00           C
ATOM   6675  O   TRP A 412      38.799  50.919 107.289  1.00  0.00           O
ATOM   6676  N   GLY A 413      38.229  52.619 105.949  1.00  0.00           N
ATOM   6678  CA  GLY A 413      36.819  52.619 106.318  1.00  0.00           C
ATOM   6681  C   GLY A 413      35.839  51.579 105.719  1.00  0.00           C
ATOM   6682  OT1 GLY A 413      36.219  50.479 105.239  1.00  0.00           O
ATOM   6683  OT2 GLY A 413      34.629  51.919 105.759  1.00  0.00           O
ATOM   6684  NH3 POPEB 414      15.819  33.559  84.699  1.00  0.00           N
ATOM   6688  C12 POPEB 414      16.989  33.559  85.639  1.00  0.00           C
ATOM   6691  C11 POPEB 414      17.009  32.209  86.349  1.00  0.00           C
ATOM   6694  P   POPEB 414      16.519  29.729  85.829  1.00  0.00           P
ATOM   6695  O13 POPEB 414      17.789  29.029  85.569  1.00  0.00           O
ATOM   6696  O14 POPEB 414      16.009  29.629  87.219  1.00  0.00           O
ATOM   6697  O11 POPEB 414      15.429  29.209  84.809  1.00  0.00           O
ATOM   6698  O12 POPEB 414      16.679  31.209  85.389  1.00  0.00           O
ATOM   6699  C1  POPEB 414      15.829  29.249  83.429  1.00  0.00           C
ATOM   6702  C2  POPEB 414      14.709  28.749  82.489  1.00  0.00           C
ATOM   6704  O21 POPEB 414      15.329  28.009  81.430  1.00  0.00           O
ATOM   6705  C21 POPEB 414      15.759  28.539  80.320  1.00  0.00           C
ATOM   6706  O22 POPEB 414      15.809  29.729  80.019  1.00  0.00           O
ATOM   6707  C22 POPEB 414      16.319  27.389  79.469  1.00  0.00           C
ATOM   6710  C3  POPEB 414      13.719  29.899  82.099  1.00  0.00           C
ATOM   6713  O31 POPEB 414      12.699  29.509  81.150  1.00  0.00           O
ATOM   6714  C31 POPEB 414      11.659  28.839  81.649  1.00  0.00           C
ATOM   6715  O32 POPEB 414      11.499  28.599  82.840  1.00  0.00           O
ATOM   6716  C32 POPEB 414      10.719  28.389  80.519  1.00  0.00           C
ATOM   6719  C23 POPEB 414      16.909  27.789  78.090  1.00  0.00           C
ATOM   6722  C24 POPEB 414      17.539  26.559  77.428  1.00  0.00           C
ATOM   6725  C25 POPEB 414      18.039  26.789  75.999  1.00  0.00           C
ATOM   6728  C26 POPEB 414      18.479  25.459  75.359  1.00  0.00           C
ATOM   6731  C27 POPEB 414      18.269  25.409  73.840  1.00  0.00           C
ATOM   6734  C28 POPEB 414      18.109  23.969  73.299  1.00  0.00           C
ATOM   6737  C29 POPEB 414      19.349  23.129  73.399  1.00  0.00           C
ATOM   6739 0C21 POPEB 414      19.679  22.139  72.559  1.00  0.00           C
ATOM   6741 1C21 POPEB 414      18.829  21.689  71.388  1.00  0.00           C
ATOM   6744 2C21 POPEB 414      17.569  20.899  71.799  1.00  0.00           C
ATOM   6747 3C21 POPEB 414      17.789  19.389  72.009  1.00  0.00           C
ATOM   6750 4C21 POPEB 414      18.449  19.029  73.339  1.00  0.00           C
ATOM   6753 5C21 POPEB 414      18.629  17.519  73.529  1.00  0.00           C
ATOM   6756 6C21 POPEB 414      19.209  17.179  74.899  1.00  0.00           C
ATOM   6759 7C21 POPEB 414      19.449  15.679  75.109  1.00  0.00           C
ATOM   6762 8C21 POPEB 414      20.219  15.359  76.399  1.00  0.00           C
ATOM   6766  C33 POPEB 414       9.249  28.789  80.719  1.00  0.00           C
ATOM   6769  C34 POPEB 414       8.389  28.589  79.459  1.00  0.00           C
ATOM   6772  C35 POPEB 414       8.129  27.119  79.099  1.00  0.00           C
ATOM   6775  C36 POPEB 414       9.039  26.559  78.009  1.00  0.00           C
ATOM   6778  C37 POPEB 414       8.589  26.999  76.619  1.00  0.00           C
ATOM   6781  C38 POPEB 414       9.689  26.909  75.559  1.00  0.00           C
ATOM   6784  C39 POPEB 414       9.239  27.449  74.189  1.00  0.00           C
ATOM   6787 0C31 POPEB 414       8.819  28.929  74.229  1.00  0.00           C
ATOM   6790 1C31 POPEB 414       8.699  29.599  72.849  1.00  0.00           C
ATOM   6793 2C31 POPEB 414       7.349  29.429  72.149  1.00  0.00           C
ATOM   6796 3C31 POPEB 414       7.179  28.119  71.359  1.00  0.00           C
ATOM   6799 4C31 POPEB 414       8.129  27.979  70.169  1.00  0.00           C
ATOM   6802 5C31 POPEB 414       7.619  26.929  69.169  1.00  0.00           C
ATOM   6805 6C31 POPEB 414       8.509  26.759  67.949  1.00  0.00           C
ATOM   6809  NH3 POPEC 415     118.589  71.129  44.259  1.00  0.00           N
ATOM   6813  C12 POPEC 415     117.819  70.369  43.229  1.00  0.00           C
ATOM   6816  C11 POPEC 415     117.319  71.329  42.149  1.00  0.00           C
ATOM   6819  P   POPEC 415     115.279  72.949  42.020  1.00  0.00           P
ATOM   6820  O13 POPEC 415     115.359  72.639  40.559  1.00  0.00           O
ATOM   6821  O14 POPEC 415     115.089  74.349  42.449  1.00  0.00           O
ATOM   6822  O11 POPEC 415     114.089  72.129  42.669  1.00  0.00           O
ATOM   6823  O12 POPEC 415     116.549  72.369  42.770  1.00  0.00           O
ATOM   6824  C1  POPEC 415     114.209  71.369  43.880  1.00  0.00           C
ATOM   6827  C2  POPEC 415     114.459  72.199  45.180  1.00  0.00           C
ATOM   6829  O21 POPEC 415     114.399  71.349  46.339  1.00  0.00           O
ATOM   6830  C21 POPEC 415     115.479  70.639  46.629  1.00  0.00           C
ATOM   6831  O22 POPEC 415     116.559  70.739  46.079  1.00  0.00           O
ATOM   6832  C22 POPEC 415     115.139  69.679  47.759  1.00  0.00           C
ATOM   6835  C3  POPEC 415     113.399  73.329  45.349  1.00  0.00           C
ATOM   6838  O31 POPEC 415     113.869  74.389  46.229  1.00  0.00           O
ATOM   6839  C31 POPEC 415     113.419  74.339  47.490  1.00  0.00           C
ATOM   6840  O32 POPEC 415     112.619  73.529  47.919  1.00  0.00           O
ATOM   6841  C32 POPEC 415     114.049  75.449  48.319  1.00  0.00           C
ATOM   6844  C23 POPEC 415     115.689  68.259  47.499  1.00  0.00           C
ATOM   6847  C24 POPEC 415     115.559  67.309  48.699  1.00  0.00           C
ATOM   6850  C25 POPEC 415     116.069  67.919  50.009  1.00  0.00           C
ATOM   6853  C26 POPEC 415     116.689  66.889  50.949  1.00  0.00           C
ATOM   6856  C27 POPEC 415     117.239  67.549  52.219  1.00  0.00           C
ATOM   6859  C28 POPEC 415     117.719  66.559  53.299  1.00  0.00           C
ATOM   6862  C29 POPEC 415     118.519  65.419  52.719  1.00  0.00           C
ATOM   6864 0C21 POPEC 415     118.259  64.119  52.929  1.00  0.00           C
ATOM   6866 1C21 POPEC 415     117.189  63.599  53.859  1.00  0.00           C
ATOM   6869 2C21 POPEC 415     117.339  62.099  54.129  1.00  0.00           C
ATOM   6872 3C21 POPEC 415     116.409  61.619  55.249  1.00  0.00           C
ATOM   6875 4C21 POPEC 415     116.799  60.239  55.759  1.00  0.00           C
ATOM   6878 5C21 POPEC 415     115.959  59.779  56.949  1.00  0.00           C
ATOM   6881 6C21 POPEC 415     116.409  58.409  57.459  1.00  0.00           C
ATOM   6884 7C21 POPEC 415     115.369  57.739  58.359  1.00  0.00           C
ATOM   6887 8C21 POPEC 415     115.729  56.299  58.729  1.00  0.00           C
ATOM   6891  C33 POPEC 415     113.579  75.419  49.799  1.00  0.00           C
ATOM   6894  C34 POPEC 415     114.449  76.299  50.709  1.00  0.00           C
ATOM   6897  C35 POPEC 415     113.759  76.649  52.039  1.00  0.00           C
ATOM   6900  C36 POPEC 415     113.369  75.449  52.919  1.00  0.00           C
ATOM   6903  C37 POPEC 415     112.469  75.879  54.090  1.00  0.00           C
ATOM   6906  C38 POPEC 415     112.039  74.709  54.979  1.00  0.00           C
ATOM   6909  C39 POPEC 415     113.129  74.239  55.949  1.00  0.00           C
ATOM   6912 0C31 POPEC 415     113.279  75.169  57.169  1.00  0.00           C
ATOM   6915 1C31 POPEC 415     114.509  74.819  58.019  1.00  0.00           C
ATOM   6918 2C31 POPEC 415     114.559  75.599  59.340  1.00  0.00           C
ATOM   6921 3C31 POPEC 415     114.209  74.759  60.579  1.00  0.00           C
ATOM   6924 4C31 POPEC 415     115.189  73.609  60.849  1.00  0.00           C
ATOM   6927 5C31 POPEC 415     115.219  73.199  62.329  1.00  0.00           C
ATOM   6930 6C31 POPEC 415     115.629  71.739  62.559  1.00  0.00           C
ATOM   6934  NH3 POPED 416      45.829   3.099  41.279  1.00  0.00           N
ATOM   6938  C12 POPED 416      45.839   3.559  39.849  1.00  0.00           C
ATOM   6941  C11 POPED 416      44.809   4.689  39.579  1.00  0.00           C
ATOM   6944  P   POPED 416      42.749   3.069  39.629  1.00  0.00           P
ATOM   6945  O13 POPED 416      41.289   3.199  39.769  1.00  0.00           O
ATOM   6946  O14 POPED 416      43.279   2.629  38.319  1.00  0.00           O
ATOM   6947  O11 POPED 416      43.379   2.149  40.749  1.00  0.00           O
ATOM   6948  O12 POPED 416      43.479   4.429  40.039  1.00  0.00           O
ATOM   6949  C1  POPED 416      42.579   1.399  41.660  1.00  0.00           C
ATOM   6952  C2  POPED 416      42.229   2.129  42.989  1.00  0.00           C
ATOM   6954  O21 POPED 416      43.389   2.789  43.559  1.00  0.00           O
ATOM   6955  C21 POPED 416      43.059   3.719  44.469  1.00  0.00           C
ATOM   6956  O22 POPED 416      41.939   4.189  44.629  1.00  0.00           O
ATOM   6957  C22 POPED 416      44.279   4.159  45.289  1.00  0.00           C
ATOM   6960  C3  POPED 416      41.679   1.039  43.950  1.00  0.00           C
ATOM   6963  O31 POPED 416      41.019   1.499  45.139  1.00  0.00           O
ATOM   6964  C31 POPED 416      41.619   1.149  46.269  1.00  0.00           C
ATOM   6965  O32 POPED 416      42.829   1.069  46.419  1.00  0.00           O
ATOM   6966  C32 POPED 416      40.579   0.769  47.329  1.00  0.00           C
ATOM   6969  C23 POPED 416      44.599   5.669  45.099  1.00  0.00           C
ATOM   6972  C24 POPED 416      44.919   6.429  46.409  1.00  0.00           C
ATOM   6975  C25 POPED 416      46.399   6.409  46.799  1.00  0.00           C
ATOM   6978  C26 POPED 416      46.719   7.399  47.939  1.00  0.00           C
ATOM   6981  C27 POPED 416      48.209   7.429  48.329  1.00  0.00           C
ATOM   6984  C28 POPED 416      48.609   8.629  49.209  1.00  0.00           C
ATOM   6987  C29 POPED 416      48.219   8.459  50.649  1.00  0.00           C
ATOM   6989 0C21 POPED 416      49.019   8.579  51.729  1.00  0.00           C
ATOM   6991 1C21 POPED 416      50.499   8.849  51.719  1.00  0.00           C
ATOM   6994 2C21 POPED 416      51.199   8.219  52.949  1.00  0.00           C
ATOM   6997 3C21 POPED 416      50.969   9.019  54.239  1.00  0.00           C
ATOM   7000 4C21 POPED 416      51.749   8.459  55.429  1.00  0.00           C
ATOM   7003 5C21 POPED 416      51.799   9.449  56.590  1.00  0.00           C
ATOM   7006 6C21 POPED 416      52.429   8.879  57.869  1.00  0.00           C
ATOM   7009 7C21 POPED 416      52.649   9.949  58.929  1.00  0.00           C
ATOM   7012 8C21 POPED 416      53.089   9.399  60.289  1.00  0.00           C
ATOM   7016  C33 POPED 416      41.109  -0.249  48.349  1.00  0.00           C
ATOM   7019  C34 POPED 416      39.969  -0.949  49.119  1.00  0.00           C
ATOM   7022  C35 POPED 416      40.359  -1.379  50.549  1.00  0.00           C
ATOM   7025  C36 POPED 416      41.599  -2.279  50.629  1.00  0.00           C
ATOM   7028  C37 POPED 416      42.459  -2.079  51.899  1.00  0.00           C
ATOM   7031  C38 POPED 416      42.529  -3.289  52.829  1.00  0.00           C
ATOM   7034  C39 POPED 416      41.229  -3.519  53.600  1.00  0.00           C
ATOM   7037 0C31 POPED 416      41.269  -4.749  54.529  1.00  0.00           C
ATOM   7040 1C31 POPED 416      39.879  -5.119  55.059  1.00  0.00           C
ATOM   7043 2C31 POPED 416      39.009  -5.779  53.979  1.00  0.00           C
ATOM   7046 3C31 POPED 416      37.609  -6.169  54.469  1.00  0.00           C
ATOM   7049 4C31 POPED 416      36.819  -6.839  53.349  1.00  0.00           C
ATOM   7052 5C31 POPED 416      35.369  -7.129  53.719  1.00  0.00           C
ATOM   7055 6C31 POPED 416      34.599  -7.749  52.560  1.00  0.00           C
ATOM   7059  NH3 POPEE 417      36.039 113.719  44.399  1.00  0.00           N
ATOM   7063  C12 POPEE 417      36.619 115.109  44.299  1.00  0.00           C
ATOM   7066  C11 POPEE 417      38.099 115.059  43.880  1.00  0.00           C
ATOM   7069  P   POPEE 417      40.219 116.559  43.819  1.00  0.00           P
ATOM   7070  O13 POPEE 417      40.929 115.259  43.989  1.00  0.00           O
ATOM   7071  O14 POPEE 417      40.359 117.259  42.519  1.00  0.00           O
ATOM   7072  O11 POPEE 417      40.679 117.489  45.029  1.00  0.00           O
ATOM   7073  O12 POPEE 417      38.679 116.339  44.129  1.00  0.00           O
ATOM   7074  C1  POPEE 417      39.849 117.739  46.170  1.00  0.00           C
ATOM   7077  C2  POPEE 417      39.839 116.619  47.259  1.00  0.00           C
ATOM   7079  O21 POPEE 417      39.569 117.299  48.499  1.00  0.00           O
ATOM   7080  C21 POPEE 417      38.579 116.829  49.239  1.00  0.00           C
ATOM   7081  O22 POPEE 417      37.919 115.829  48.989  1.00  0.00           O
ATOM   7082  C22 POPEE 417      38.359 117.799  50.410  1.00  0.00           C
ATOM   7085  C3  POPEE 417      41.199 115.849  47.339  1.00  0.00           C
ATOM   7088  O31 POPEE 417      41.169 114.699  48.239  1.00  0.00           O
ATOM   7089  C31 POPEE 417      42.169 113.839  48.009  1.00  0.00           C
ATOM   7090  O32 POPEE 417      42.979 113.939  47.099  1.00  0.00           O
ATOM   7091  C32 POPEE 417      42.159 112.699  49.029  1.00  0.00           C
ATOM   7094  C23 POPEE 417      36.879 118.009  50.809  1.00  0.00           C
ATOM   7097  C24 POPEE 417      36.209 116.819  51.520  1.00  0.00           C
ATOM   7100  C25 POPEE 417      36.829 116.379  52.859  1.00  0.00           C
ATOM   7103  C26 POPEE 417      36.719 117.349  54.059  1.00  0.00           C
ATOM   7106  C27 POPEE 417      37.089 116.629  55.369  1.00  0.00           C
ATOM   7109  C28 POPEE 417      36.599 117.309  56.669  1.00  0.00           C
ATOM   7112  C29 POPEE 417      37.449 118.469  57.119  1.00  0.00           C
ATOM   7114 0C21 POPEE 417      37.779 118.739  58.399  1.00  0.00           C
ATOM   7116 1C21 POPEE 417      37.309 117.949  59.599  1.00  0.00           C
ATOM   7119 2C21 POPEE 417      37.789 118.559  60.939  1.00  0.00           C
ATOM   7122 3C21 POPEE 417      37.249 117.809  62.169  1.00  0.00           C
ATOM   7125 4C21 POPEE 417      37.549 118.509  63.509  1.00  0.00           C
ATOM   7128 5C21 POPEE 417      36.899 119.899  63.629  1.00  0.00           C
ATOM   7131 6C21 POPEE 417      37.129 120.559  64.999  1.00  0.00           C
ATOM   7134 7C21 POPEE 417      36.759 122.049  64.969  1.00  0.00           C
ATOM   7137 8C21 POPEE 417      37.149 122.789  66.249  1.00  0.00           C
ATOM   7141  C33 POPEE 417      43.599 112.309  49.469  1.00  0.00           C
ATOM   7144  C34 POPEE 417      43.659 111.259  50.589  1.00  0.00           C
ATOM   7147  C35 POPEE 417      45.059 111.099  51.229  1.00  0.00           C
ATOM   7150  C36 POPEE 417      45.019 110.409  52.599  1.00  0.00           C
ATOM   7153  C37 POPEE 417      46.389 109.899  53.079  1.00  0.00           C
ATOM   7156  C38 POPEE 417      46.379 109.369  54.520  1.00  0.00           C
ATOM   7159  C39 POPEE 417      47.679 108.639  54.869  1.00  0.00           C
ATOM   7162 0C31 POPEE 417      47.749 108.059  56.289  1.00  0.00           C
ATOM   7165 1C31 POPEE 417      48.829 106.969  56.409  1.00  0.00           C
ATOM   7168 2C31 POPEE 417      49.589 106.919  57.749  1.00  0.00           C
ATOM   7171 3C31 POPEE 417      49.089 105.869  58.739  1.00  0.00           C
ATOM   7174 4C31 POPEE 417      47.899 106.329  59.589  1.00  0.00           C
ATOM   7177 5C31 POPEE 417      47.549 105.309  60.689  1.00  0.00           C
ATOM   7180 6C31 POPEE 417      46.539 105.819  61.709  1.00  0.00           C
ATOM   7184  NH3 POPEF 418      25.739 120.589  45.200  1.00  0.00           N
ATOM   7188  C12 POPEF 418      24.719 119.599  45.649  1.00  0.00           C
ATOM   7191  C11 POPEF 418      23.449 119.769  44.799  1.00  0.00           C
ATOM   7194  P   POPEF 418      21.709 121.529  44.079  1.00  0.00           P
ATOM   7195  O13 POPEF 418      21.789 122.839  43.389  1.00  0.00           O
ATOM   7196  O14 POPEF 418      21.189 120.389  43.299  1.00  0.00           O
ATOM   7197  O11 POPEF 418      20.869 121.669  45.399  1.00  0.00           O
ATOM   7198  O12 POPEF 418      23.159 121.169  44.599  1.00  0.00           O
ATOM   7199  C1  POPEF 418      21.139 122.839  46.170  1.00  0.00           C
ATOM   7202  C2  POPEF 418      20.399 122.799  47.509  1.00  0.00           C
ATOM   7204  O21 POPEF 418      20.769 124.039  48.139  1.00  0.00           O
ATOM   7205  C21 POPEF 418      19.839 124.659  48.819  1.00  0.00           C
ATOM   7206  O22 POPEF 418      18.689 124.289  49.000  1.00  0.00           O
ATOM   7207  C22 POPEF 418      20.439 125.989  49.299  1.00  0.00           C
ATOM   7210  C3  POPEF 418      20.839 121.549  48.329  1.00  0.00           C
ATOM   7213  O31 POPEF 418      19.849 121.149  49.289  1.00  0.00           O
ATOM   7214  C31 POPEF 418      19.979 121.699  50.489  1.00  0.00           C
ATOM   7215  O32 POPEF 418      20.899 122.399  50.879  1.00  0.00           O
ATOM   7216  C32 POPEF 418      18.699 121.439  51.259  1.00  0.00           C
ATOM   7219  C23 POPEF 418      20.139 126.289  50.779  1.00  0.00           C
ATOM   7222  C24 POPEF 418      21.249 125.869  51.749  1.00  0.00           C
ATOM   7225  C25 POPEF 418      20.769 125.999  53.189  1.00  0.00           C
ATOM   7228  C26 POPEF 418      21.829 125.859  54.289  1.00  0.00           C
ATOM   7231  C27 POPEF 418      21.169 125.919  55.679  1.00  0.00           C
ATOM   7234  C28 POPEF 418      22.139 126.249  56.829  1.00  0.00           C
ATOM   7237  C29 POPEF 418      23.189 125.189  56.979  1.00  0.00           C
ATOM   7239 0C21 POPEF 418      23.469 124.489  58.099  1.00  0.00           C
ATOM   7241 1C21 POPEF 418      22.819 124.609  59.449  1.00  0.00           C
ATOM   7244 2C21 POPEF 418      23.599 125.579  60.359  1.00  0.00           C
ATOM   7247 3C21 POPEF 418      23.179 125.499  61.840  1.00  0.00           C
ATOM   7250 4C21 POPEF 418      23.959 126.519  62.679  1.00  0.00           C
ATOM   7253 5C21 POPEF 418      23.799 126.339  64.199  1.00  0.00           C
ATOM   7256 6C21 POPEF 418      22.379 126.599  64.709  1.00  0.00           C
ATOM   7259 7C21 POPEF 418      22.309 126.649  66.239  1.00  0.00           C
ATOM   7262 8C21 POPEF 418      20.889 126.809  66.799  1.00  0.00           C
ATOM   7266  C33 POPEF 418      18.859 121.319  52.789  1.00  0.00           C
ATOM   7269  C34 POPEF 418      17.449 121.139  53.359  1.00  0.00           C
ATOM   7272  C35 POPEF 418      17.359 120.939  54.859  1.00  0.00           C
ATOM   7275  C36 POPEF 418      18.019 122.069  55.649  1.00  0.00           C
ATOM   7278  C37 POPEF 418      17.509 122.139  57.089  1.00  0.00           C
ATOM   7281  C38 POPEF 418      18.239 123.219  57.899  1.00  0.00           C
ATOM   7284  C39 POPEF 418      17.769 123.269  59.349  1.00  0.00           C
ATOM   7287 0C31 POPEF 418      18.629 124.199  60.209  1.00  0.00           C
ATOM   7290 1C31 POPEF 418      18.289 124.079  61.699  1.00  0.00           C
ATOM   7293 2C31 POPEF 418      19.269 124.829  62.609  1.00  0.00           C
ATOM   7296 3C31 POPEF 418      19.009 124.539  64.090  1.00  0.00           C
ATOM   7299 4C31 POPEF 418      17.789 125.239  64.679  1.00  0.00           C
ATOM   7302 5C31 POPEF 418      17.439 124.669  66.060  1.00  0.00           C
ATOM   7305 6C31 POPEF 418      16.239 125.339  66.729  1.00  0.00           C
ATOM   7309  NH3 POPEG 419     106.749  15.299  46.159  1.00  0.00           N
ATOM   7313  C12 POPEG 419     105.589  14.869  47.039  1.00  0.00           C
ATOM   7316  C11 POPEG 419     104.429  14.219  46.249  1.00  0.00           C
ATOM   7319  P   POPEG 419     102.109  15.469  46.380  1.00  0.00           P
ATOM   7320  O13 POPEG 419     101.339  16.339  45.469  1.00  0.00           O
ATOM   7321  O14 POPEG 419     101.469  14.169  46.709  1.00  0.00           O
ATOM   7322  O11 POPEG 419     102.459  16.249  47.709  1.00  0.00           O
ATOM   7323  O12 POPEG 419     103.539  15.199  45.699  1.00  0.00           O
ATOM   7324  C1  POPEG 419     102.229  17.669  47.849  1.00  0.00           C
ATOM   7327  C2  POPEG 419     102.299  18.099  49.359  1.00  0.00           C
ATOM   7329  O21 POPEG 419     102.259  19.519  49.649  1.00  0.00           O
ATOM   7330  C21 POPEG 419     101.529  20.369  48.959  1.00  0.00           C
ATOM   7331  O22 POPEG 419     100.849  20.139  47.979  1.00  0.00           O
ATOM   7332  C22 POPEG 419     101.629  21.749  49.649  1.00  0.00           C
ATOM   7335  C3  POPEG 419     103.609  17.529  49.979  1.00  0.00           C
ATOM   7338  O31 POPEG 419     103.619  17.529  51.419  1.00  0.00           O
ATOM   7339  C31 POPEG 419     104.159  18.559  52.029  1.00  0.00           C
ATOM   7340  O32 POPEG 419     104.549  19.609  51.529  1.00  0.00           O
ATOM   7341  C32 POPEG 419     104.299  18.209  53.509  1.00  0.00           C
ATOM   7344  C23 POPEG 419     103.039  22.409  49.579  1.00  0.00           C
ATOM   7347  C24 POPEG 419     103.299  23.449  50.699  1.00  0.00           C
ATOM   7350  C25 POPEG 419     104.749  23.969  50.729  1.00  0.00           C
ATOM   7353  C26 POPEG 419     105.069  24.809  51.989  1.00  0.00           C
ATOM   7356  C27 POPEG 419     106.579  25.039  52.239  1.00  0.00           C
ATOM   7359  C28 POPEG 419     106.879  26.269  53.119  1.00  0.00           C
ATOM   7362  C29 POPEG 419     108.339  26.419  53.499  1.00  0.00           C
ATOM   7364 0C21 POPEG 419     109.169  27.469  53.259  1.00  0.00           C
ATOM   7366 1C21 POPEG 419     108.879  28.759  52.529  1.00  0.00           C
ATOM   7369 2C21 POPEG 419     109.079  30.029  53.389  1.00  0.00           C
ATOM   7372 3C21 POPEG 419     109.039  31.349  52.579  1.00  0.00           C
ATOM   7375 4C21 POPEG 419     108.689  32.589  53.429  1.00  0.00           C
ATOM   7378 5C21 POPEG 419     109.739  32.889  54.509  1.00  0.00           C
ATOM   7381 6C21 POPEG 419     109.389  34.079  55.429  1.00  0.00           C
ATOM   7384 7C21 POPEG 419     110.439  34.269  56.529  1.00  0.00           C
ATOM   7387 8C21 POPEG 419     110.269  35.549  57.349  1.00  0.00           C
ATOM   7391  C33 POPEG 419     105.239  19.169  54.239  1.00  0.00           C
ATOM   7394  C34 POPEG 419     105.779  18.629  55.559  1.00  0.00           C
ATOM   7397  C35 POPEG 419     106.399  19.749  56.399  1.00  0.00           C
ATOM   7400  C36 POPEG 419     106.979  19.269  57.739  1.00  0.00           C
ATOM   7403  C37 POPEG 419     107.989  20.289  58.279  1.00  0.00           C
ATOM   7406  C38 POPEG 419     108.119  20.299  59.809  1.00  0.00           C
ATOM   7409  C39 POPEG 419     108.879  19.099  60.399  1.00  0.00           C
ATOM   7412 0C31 POPEG 419     109.039  19.249  61.919  1.00  0.00           C
ATOM   7415 1C31 POPEG 419     108.539  18.019  62.709  1.00  0.00           C
ATOM   7418 2C31 POPEG 419     108.579  18.249  64.229  1.00  0.00           C
ATOM   7421 3C31 POPEG 419     108.009  17.069  65.039  1.00  0.00           C
ATOM   7424 4C31 POPEG 419     106.479  16.959  64.959  1.00  0.00           C
ATOM   7427 5C31 POPEG 419     105.919  15.629  65.509  1.00  0.00           C
ATOM   7430 6C31 POPEG 419     106.039  15.469  67.019  1.00  0.00           C
ATOM   7434  NH3 POPEH 420      33.079  57.969  41.799  1.00  0.00           N
ATOM   7438  C12 POPEH 420      32.979  56.969  42.919  1.00  0.00           C
ATOM   7441  C11 POPEH 420      32.229  55.699  42.439  1.00  0.00           C
ATOM   7444  P   POPEH 420      29.869  56.429  43.279  1.00  0.00           P
ATOM   7445  O13 POPEH 420      28.629  55.619  43.229  1.00  0.00           O
ATOM   7446  O14 POPEH 420      29.749  57.899  43.209  1.00  0.00           O
ATOM   7447  O11 POPEH 420      30.709  56.039  44.569  1.00  0.00           O
ATOM   7448  O12 POPEH 420      30.859  55.959  42.129  1.00  0.00           O
ATOM   7449  C1  POPEH 420      30.109  55.749  45.840  1.00  0.00           C
ATOM   7452  C2  POPEH 420      30.109  57.019  46.729  1.00  0.00           C
ATOM   7454  O21 POPEH 420      30.139  56.609  48.119  1.00  0.00           O
ATOM   7455  C21 POPEH 420      30.689  57.539  48.889  1.00  0.00           C
ATOM   7456  O22 POPEH 420      31.079  58.639  48.529  1.00  0.00           O
ATOM   7457  C22 POPEH 420      30.769  57.019  50.329  1.00  0.00           C
ATOM   7460  C3  POPEH 420      28.889  57.929  46.409  1.00  0.00           C
ATOM   7463  O31 POPEH 420      28.409  58.689  47.539  1.00  0.00           O
ATOM   7464  C31 POPEH 420      27.369  59.449  47.189  1.00  0.00           C
ATOM   7465  O32 POPEH 420      26.919  59.499  46.049  1.00  0.00           O
ATOM   7466  C32 POPEH 420      26.859  60.229  48.379  1.00  0.00           C
ATOM   7469  C23 POPEH 420      31.359  58.099  51.259  1.00  0.00           C
ATOM   7472  C24 POPEH 420      31.629  57.659  52.709  1.00  0.00           C
ATOM   7475  C25 POPEH 420      32.259  58.819  53.489  1.00  0.00           C
ATOM   7478  C26 POPEH 420      31.819  58.949  54.949  1.00  0.00           C
ATOM   7481  C27 POPEH 420      32.749  59.919  55.699  1.00  0.00           C
ATOM   7484  C28 POPEH 420      32.559  59.879  57.229  1.00  0.00           C
ATOM   7487  C29 POPEH 420      33.869  59.949  57.969  1.00  0.00           C
ATOM   7489 0C21 POPEH 420      34.039  60.329  59.249  1.00  0.00           C
ATOM   7491 1C21 POPEH 420      32.949  60.729  60.209  1.00  0.00           C
ATOM   7494 2C21 POPEH 420      32.829  59.729  61.369  1.00  0.00           C
ATOM   7497 3C21 POPEH 420      34.079  59.659  62.269  1.00  0.00           C
ATOM   7500 4C21 POPEH 420      33.879  58.819  63.539  1.00  0.00           C
ATOM   7503 5C21 POPEH 420      33.859  57.309  63.249  1.00  0.00           C
ATOM   7506 6C21 POPEH 420      33.399  56.459  64.449  1.00  0.00           C
ATOM   7509 7C21 POPEH 420      32.489  55.309  63.999  1.00  0.00           C
ATOM   7512 8C21 POPEH 420      32.079  54.349  65.130  1.00  0.00           C
ATOM   7516  C33 POPEH 420      25.719  59.499  49.090  1.00  0.00           C
ATOM   7519  C34 POPEH 420      26.199  58.769  50.340  1.00  0.00           C
ATOM   7522  C35 POPEH 420      25.009  58.139  51.059  1.00  0.00           C
ATOM   7525  C36 POPEH 420      25.309  57.609  52.469  1.00  0.00           C
ATOM   7528  C37 POPEH 420      25.739  58.659  53.499  1.00  0.00           C
ATOM   7531  C38 POPEH 420      26.089  58.009  54.849  1.00  0.00           C
ATOM   7534  C39 POPEH 420      24.869  57.869  55.769  1.00  0.00           C
ATOM   7537 0C31 POPEH 420      25.069  56.849  56.899  1.00  0.00           C
ATOM   7540 1C31 POPEH 420      23.859  56.759  57.849  1.00  0.00           C
ATOM   7543 2C31 POPEH 420      24.109  57.399  59.219  1.00  0.00           C
ATOM   7546 3C31 POPEH 420      24.249  58.929  59.160  1.00  0.00           C
ATOM   7549 4C31 POPEH 420      24.599  59.559  60.519  1.00  0.00           C
ATOM   7552 5C31 POPEH 420      25.039  61.019  60.349  1.00  0.00           C
ATOM   7555 6C31 POPEH 420      25.429  61.709  61.660  1.00  0.00           C
ATOM   7559  NH3 POPEI 421      70.519  48.019  48.270  1.00  0.00           N
ATOM   7563  C12 POPEI 421      70.089  49.339  47.689  1.00  0.00           C
ATOM   7566  C11 POPEI 421      68.569  49.409  47.719  1.00  0.00           C
ATOM   7569  P   POPEI 421      66.649  51.129  47.449  1.00  0.00           P
ATOM   7570  O13 POPEI 421      66.699  52.459  48.069  1.00  0.00           O
ATOM   7571  O14 POPEI 421      65.899  51.009  46.179  1.00  0.00           O
ATOM   7572  O11 POPEI 421      66.099  50.049  48.469  1.00  0.00           O
ATOM   7573  O12 POPEI 421      68.149  50.669  47.179  1.00  0.00           O
ATOM   7574  C1  POPEI 421      65.289  50.389  49.599  1.00  0.00           C
ATOM   7577  C2  POPEI 421      65.999  50.099  50.949  1.00  0.00           C
ATOM   7579  O21 POPEI 421      65.099  50.189  52.079  1.00  0.00           O
ATOM   7580  C21 POPEI 421      64.679  51.399  52.379  1.00  0.00           C
ATOM   7581  O22 POPEI 421      64.829  52.409  51.709  1.00  0.00           O
ATOM   7582  C22 POPEI 421      63.989  51.399  53.740  1.00  0.00           C
ATOM   7585  C3  POPEI 421      67.309  50.929  51.189  1.00  0.00           C
ATOM   7588  O31 POPEI 421      67.759  50.919  52.569  1.00  0.00           O
ATOM   7589  C31 POPEI 421      68.159  49.719  52.989  1.00  0.00           C
ATOM   7590  O32 POPEI 421      68.329  48.749  52.279  1.00  0.00           O
ATOM   7591  C32 POPEI 421      68.419  49.759  54.509  1.00  0.00           C
ATOM   7594  C23 POPEI 421      64.199  52.759  54.459  1.00  0.00           C
ATOM   7597  C24 POPEI 421      63.349  52.929  55.729  1.00  0.00           C
ATOM   7600  C25 POPEI 421      61.839  52.999  55.449  1.00  0.00           C
ATOM   7603  C26 POPEI 421      61.059  53.319  56.729  1.00  0.00           C
ATOM   7606  C27 POPEI 421      59.579  53.639  56.499  1.00  0.00           C
ATOM   7609  C28 POPEI 421      58.999  54.409  57.709  1.00  0.00           C
ATOM   7612  C29 POPEI 421      57.509  54.619  57.700  1.00  0.00           C
ATOM   7614 0C21 POPEI 421      56.659  54.169  58.639  1.00  0.00           C
ATOM   7616 1C21 POPEI 421      57.069  53.329  59.829  1.00  0.00           C
ATOM   7619 2C21 POPEI 421      57.699  54.129  60.989  1.00  0.00           C
ATOM   7622 3C21 POPEI 421      56.689  54.899  61.859  1.00  0.00           C
ATOM   7625 4C21 POPEI 421      56.879  56.419  61.840  1.00  0.00           C
ATOM   7628 5C21 POPEI 421      56.289  57.099  63.090  1.00  0.00           C
ATOM   7631 6C21 POPEI 421      56.159  58.629  62.929  1.00  0.00           C
ATOM   7634 7C21 POPEI 421      56.019  59.339  64.279  1.00  0.00           C
ATOM   7637 8C21 POPEI 421      55.299  60.689  64.199  1.00  0.00           C
ATOM   7641  C33 POPEI 421      67.309  50.469  55.329  1.00  0.00           C
ATOM   7644  C34 POPEI 421      67.739  50.819  56.769  1.00  0.00           C
ATOM   7647  C35 POPEI 421      68.229  49.609  57.569  1.00  0.00           C
ATOM   7650  C36 POPEI 421      68.439  49.899  59.059  1.00  0.00           C
ATOM   7653  C37 POPEI 421      69.099  48.729  59.789  1.00  0.00           C
ATOM   7656  C38 POPEI 421      68.839  48.739  61.299  1.00  0.00           C
ATOM   7659  C39 POPEI 421      69.599  47.639  62.049  1.00  0.00           C
ATOM   7662 0C31 POPEI 421      69.079  47.469  63.479  1.00  0.00           C
ATOM   7665 1C31 POPEI 421      70.029  46.679  64.389  1.00  0.00           C
ATOM   7668 2C31 POPEI 421      69.499  46.569  65.819  1.00  0.00           C
ATOM   7671 3C31 POPEI 421      70.529  45.989  66.799  1.00  0.00           C
ATOM   7674 4C31 POPEI 421      70.799  44.489  66.619  1.00  0.00           C
ATOM   7677 5C31 POPEI 421      69.699  43.599  67.199  1.00  0.00           C
ATOM   7680 6C31 POPEI 421      70.239  42.309  67.840  1.00  0.00           C
ATOM   7684  NH3 POPEJ 422      25.239  35.729  82.939  1.00  0.00           N
ATOM   7688  C12 POPEJ 422      26.689  36.049  83.209  1.00  0.00           C
ATOM   7691  C11 POPEJ 422      27.299  35.049  84.219  1.00  0.00           C
ATOM   7694  P   POPEJ 422      29.649  34.159  83.559  1.00  0.00           P
ATOM   7695  O13 POPEJ 422      31.069  34.469  83.859  1.00  0.00           O
ATOM   7696  O14 POPEJ 422      29.159  32.779  83.829  1.00  0.00           O
ATOM   7697  O11 POPEJ 422      29.249  34.559  82.090  1.00  0.00           O
ATOM   7698  O12 POPEJ 422      28.729  35.179  84.340  1.00  0.00           O
ATOM   7699  C1  POPEJ 422      30.069  35.339  81.219  1.00  0.00           C
ATOM   7702  C2  POPEJ 422      29.749  35.089  79.709  1.00  0.00           C
ATOM   7704  O21 POPEJ 422      29.569  36.349  79.020  1.00  0.00           O
ATOM   7705  C21 POPEJ 422      29.989  36.349  77.749  1.00  0.00           C
ATOM   7706  O22 POPEJ 422      30.679  35.499  77.229  1.00  0.00           O
ATOM   7707  C22 POPEJ 422      29.539  37.649  77.039  1.00  0.00           C
ATOM   7710  C3  POPEJ 422      28.469  34.219  79.549  1.00  0.00           C
ATOM   7713  O31 POPEJ 422      28.209  33.919  78.160  1.00  0.00           O
ATOM   7714  C31 POPEJ 422      28.229  32.639  77.829  1.00  0.00           C
ATOM   7715  O32 POPEJ 422      28.249  31.689  78.599  1.00  0.00           O
ATOM   7716  C32 POPEJ 422      28.249  32.509  76.309  1.00  0.00           C
ATOM   7719  C23 POPEJ 422      28.319  37.439  76.099  1.00  0.00           C
ATOM   7722  C24 POPEJ 422      27.729  38.749  75.539  1.00  0.00           C
ATOM   7725  C25 POPEJ 422      28.509  39.409  74.379  1.00  0.00           C
ATOM   7728  C26 POPEJ 422      28.659  38.539  73.119  1.00  0.00           C
ATOM   7731  C27 POPEJ 422      29.049  39.359  71.879  1.00  0.00           C
ATOM   7734  C28 POPEJ 422      29.669  38.529  70.740  1.00  0.00           C
ATOM   7737  C29 POPEJ 422      28.749  37.559  70.039  1.00  0.00           C
ATOM   7739 0C21 POPEJ 422      28.169  37.729  68.840  1.00  0.00           C
ATOM   7741 1C21 POPEJ 422      28.219  38.989  67.999  1.00  0.00           C
ATOM   7744 2C21 POPEJ 422      26.969  39.139  67.109  1.00  0.00           C
ATOM   7747 3C21 POPEJ 422      27.019  38.329  65.809  1.00  0.00           C
ATOM   7750 4C21 POPEJ 422      25.639  37.979  65.229  1.00  0.00           C
ATOM   7753 5C21 POPEJ 422      24.679  39.169  65.020  1.00  0.00           C
ATOM   7756 6C21 POPEJ 422      23.259  38.849  65.519  1.00  0.00           C
ATOM   7759 7C21 POPEJ 422      22.209  39.859  65.039  1.00  0.00           C
ATOM   7762 8C21 POPEJ 422      20.789  39.569  65.489  1.00  0.00           C
ATOM   7766  C33 POPEJ 422      29.459  31.659  75.859  1.00  0.00           C
ATOM   7769  C34 POPEJ 422      29.629  31.589  74.329  1.00  0.00           C
ATOM   7772  C35 POPEJ 422      29.819  32.969  73.669  1.00  0.00           C
ATOM   7775  C36 POPEJ 422      30.109  32.859  72.170  1.00  0.00           C
ATOM   7778  C37 POPEJ 422      30.109  34.229  71.479  1.00  0.00           C
ATOM   7781  C38 POPEJ 422      30.579  34.169  70.020  1.00  0.00           C
ATOM   7784  C39 POPEJ 422      29.759  33.219  69.119  1.00  0.00           C
ATOM   7787 0C31 POPEJ 422      28.319  33.689  68.849  1.00  0.00           C
ATOM   7790 1C31 POPEJ 422      27.549  32.649  68.029  1.00  0.00           C
ATOM   7793 2C31 POPEJ 422      26.219  33.159  67.459  1.00  0.00           C
ATOM   7796 3C31 POPEJ 422      25.649  32.169  66.429  1.00  0.00           C
ATOM   7799 4C31 POPEJ 422      24.289  32.589  65.849  1.00  0.00           C
ATOM   7802 5C31 POPEJ 422      23.699  31.509  64.939  1.00  0.00           C
ATOM   7805 6C31 POPEJ 422      22.299  31.849  64.429  1.00  0.00           C
ATOM   7809  NH3 POPEK 423      93.539  11.189  46.590  1.00  0.00           N
ATOM   7813  C12 POPEK 423      93.059  11.769  47.889  1.00  0.00           C
ATOM   7816  C11 POPEK 423      94.119  12.699  48.499  1.00  0.00           C
ATOM   7819  P   POPEK 423      95.829  14.109  47.029  1.00  0.00           P
ATOM   7820  O13 POPEK 423      95.979  13.219  45.859  1.00  0.00           O
ATOM   7821  O14 POPEK 423      95.909  15.569  46.759  1.00  0.00           O
ATOM   7822  O11 POPEK 423      96.859  13.739  48.189  1.00  0.00           O
ATOM   7823  O12 POPEK 423      94.399  13.809  47.639  1.00  0.00           O
ATOM   7824  C1  POPEK 423      97.329  14.759  49.090  1.00  0.00           C
ATOM   7827  C2  POPEK 423      98.129  14.129  50.270  1.00  0.00           C
ATOM   7829  O21 POPEK 423      98.179  15.059  51.389  1.00  0.00           O
ATOM   7830  C21 POPEK 423      99.299  15.589  51.809  1.00  0.00           C
ATOM   7831  O22 POPEK 423     100.299  15.809  51.149  1.00  0.00           O
ATOM   7832  C22 POPEK 423      99.219  15.879  53.319  1.00  0.00           C
ATOM   7835  C3  POPEK 423      99.469  13.509  49.729  1.00  0.00           C
ATOM   7838  O31 POPEK 423     100.279  12.649  50.559  1.00  0.00           O
ATOM   7839  C31 POPEK 423     100.059  12.309  51.809  1.00  0.00           C
ATOM   7840  O32 POPEK 423      99.119  12.599  52.519  1.00  0.00           O
ATOM   7841  C32 POPEK 423     101.259  11.469  52.269  1.00  0.00           C
ATOM   7844  C23 POPEK 423     100.629  15.959  53.959  1.00  0.00           C
ATOM   7847  C24 POPEK 423     100.589  16.139  55.489  1.00  0.00           C
ATOM   7850  C25 POPEK 423     101.869  16.759  56.059  1.00  0.00           C
ATOM   7853  C26 POPEK 423     101.869  16.939  57.589  1.00  0.00           C
ATOM   7856  C27 POPEK 423     103.089  17.759  58.059  1.00  0.00           C
ATOM   7859  C28 POPEK 423     103.259  17.879  59.589  1.00  0.00           C
ATOM   7862  C29 POPEK 423     102.119  18.599  60.270  1.00  0.00           C
ATOM   7864 0C21 POPEK 423     102.059  19.919  60.529  1.00  0.00           C
ATOM   7866 1C21 POPEK 423     103.079  20.959  60.149  1.00  0.00           C
ATOM   7869 2C21 POPEK 423     103.819  21.539  61.369  1.00  0.00           C
ATOM   7872 3C21 POPEK 423     104.569  22.839  61.019  1.00  0.00           C
ATOM   7875 4C21 POPEK 423     104.999  23.679  62.239  1.00  0.00           C
ATOM   7878 5C21 POPEK 423     103.869  24.079  63.199  1.00  0.00           C
ATOM   7881 6C21 POPEK 423     102.589  24.579  62.500  1.00  0.00           C
ATOM   7884 7C21 POPEK 423     101.559  25.149  63.479  1.00  0.00           C
ATOM   7887 8C21 POPEK 423     100.269  25.579  62.809  1.00  0.00           C
ATOM   7891  C33 POPEK 423     101.199  11.139  53.769  1.00  0.00           C
ATOM   7894  C34 POPEK 423     102.589  10.969  54.389  1.00  0.00           C
ATOM   7897  C35 POPEK 423     102.539  10.789  55.919  1.00  0.00           C
ATOM   7900  C36 POPEK 423     102.189  12.059  56.699  1.00  0.00           C
ATOM   7903  C37 POPEK 423     101.739  11.759  58.129  1.00  0.00           C
ATOM   7906  C38 POPEK 423     102.899  11.459  59.090  1.00  0.00           C
ATOM   7909  C39 POPEK 423     102.439  11.459  60.559  1.00  0.00           C
ATOM   7912 0C31 POPEK 423     102.209  12.879  61.099  1.00  0.00           C
ATOM   7915 1C31 POPEK 423     101.379  12.869  62.379  1.00  0.00           C
ATOM   7918 2C31 POPEK 423     101.379  14.219  63.109  1.00  0.00           C
ATOM   7921 3C31 POPEK 423     100.589  14.139  64.419  1.00  0.00           C
ATOM   7924 4C31 POPEK 423     100.869  15.299  65.379  1.00  0.00           C
ATOM   7927 5C31 POPEK 423     100.199  15.059  66.739  1.00  0.00           C
ATOM   7930 6C31 POPEK 423     100.329  16.229  67.708  1.00  0.00           C
ATOM   7934  NH3 POPEL 424      29.609 106.559  46.649  1.00  0.00           N
ATOM   7938  C12 POPEL 424      28.469 106.239  45.729  1.00  0.00           C
ATOM   7941  C11 POPEL 424      28.559 104.829  45.130  1.00  0.00           C
ATOM   7944  P   POPEL 424      30.249 103.349  43.729  1.00  0.00           P
ATOM   7945  O13 POPEL 424      31.639 103.519  43.259  1.00  0.00           O
ATOM   7946  O14 POPEL 424      29.279 102.869  42.739  1.00  0.00           O
ATOM   7947  O11 POPEL 424      30.279 102.259  44.879  1.00  0.00           O
ATOM   7948  O12 POPEL 424      29.769 104.679  44.409  1.00  0.00           O
ATOM   7949  C1  POPEL 424      31.059 102.439  46.069  1.00  0.00           C
ATOM   7952  C2  POPEL 424      30.189 102.299  47.359  1.00  0.00           C
ATOM   7954  O21 POPEL 424      31.089 102.289  48.479  1.00  0.00           O
ATOM   7955  C21 POPEL 424      31.699 103.449  48.719  1.00  0.00           C
ATOM   7956  O22 POPEL 424      31.319 104.539  48.329  1.00  0.00           O
ATOM   7957  C22 POPEL 424      32.949 103.179  49.549  1.00  0.00           C
ATOM   7960  C3  POPEL 424      29.289 101.009  47.359  1.00  0.00           C
ATOM   7963  O31 POPEL 424      28.069 101.169  48.119  1.00  0.00           O
ATOM   7964  C31 POPEL 424      27.989 101.039  49.449  1.00  0.00           C
ATOM   7965  O32 POPEL 424      27.069 101.489  50.119  1.00  0.00           O
ATOM   7966  C32 POPEL 424      29.119 100.229  50.089  1.00  0.00           C
ATOM   7969  C23 POPEL 424      33.119 104.189  50.689  1.00  0.00           C
ATOM   7972  C24 POPEL 424      32.109 103.979  51.819  1.00  0.00           C
ATOM   7975  C25 POPEL 424      32.509 104.709  53.099  1.00  0.00           C
ATOM   7978  C26 POPEL 424      31.499 104.459  54.229  1.00  0.00           C
ATOM   7981  C27 POPEL 424      32.059 104.899  55.579  1.00  0.00           C
ATOM   7984  C28 POPEL 424      31.199 104.559  56.819  1.00  0.00           C
ATOM   7987  C29 POPEL 424      29.829 105.179  56.840  1.00  0.00           C
ATOM   7989 0C21 POPEL 424      29.089 105.369  57.949  1.00  0.00           C
ATOM   7991 1C21 POPEL 424      29.499 104.969  59.349  1.00  0.00           C
ATOM   7994 2C21 POPEL 424      28.709 103.749  59.879  1.00  0.00           C
ATOM   7997 3C21 POPEL 424      27.409 104.109  60.609  1.00  0.00           C
ATOM   8000 4C21 POPEL 424      27.659 104.889  61.899  1.00  0.00           C
ATOM   8003 5C21 POPEL 424      26.879 104.369  63.119  1.00  0.00           C
ATOM   8006 6C21 POPEL 424      25.359 104.419  62.929  1.00  0.00           C
ATOM   8009 7C21 POPEL 424      24.589 103.909  64.149  1.00  0.00           C
ATOM   8012 8C21 POPEL 424      23.089 103.799  63.869  1.00  0.00           C
ATOM   8016  C33 POPEL 424      29.149 100.419  51.629  1.00  0.00           C
ATOM   8019  C34 POPEL 424      30.159  99.479  52.269  1.00  0.00           C
ATOM   8022  C35 POPEL 424      30.229  99.549  53.799  1.00  0.00           C
ATOM   8025  C36 POPEL 424      30.829 100.869  54.279  1.00  0.00           C
ATOM   8028  C37 POPEL 424      31.379 100.799  55.699  1.00  0.00           C
ATOM   8031  C38 POPEL 424      30.309 100.519  56.769  1.00  0.00           C
ATOM   8034  C39 POPEL 424      30.959 100.319  58.139  1.00  0.00           C
ATOM   8037 0C31 POPEL 424      29.999  99.849  59.239  1.00  0.00           C
ATOM   8040 1C31 POPEL 424      30.769  99.039  60.289  1.00  0.00           C
ATOM   8043 2C31 POPEL 424      29.949  98.579  61.499  1.00  0.00           C
ATOM   8046 3C31 POPEL 424      29.549  99.729  62.429  1.00  0.00           C
ATOM   8049 4C31 POPEL 424      29.099  99.249  63.809  1.00  0.00           C
ATOM   8052 5C31 POPEL 424      28.769 100.419  64.749  1.00  0.00           C
ATOM   8055 6C31 POPEL 424      28.519  99.999  66.200  1.00  0.00           C
ATOM   8059  NH3 POPEM 425      94.249 107.159  47.759  1.00  0.00           N
ATOM   8063  C12 POPEM 425      93.269 108.009  48.529  1.00  0.00           C
ATOM   8066  C11 POPEM 425      92.379 108.819  47.589  1.00  0.00           C
ATOM   8069  P   POPEM 425      92.779 111.449  47.369  1.00  0.00           P
ATOM   8070  O13 POPEM 425      94.009 112.079  47.869  1.00  0.00           O
ATOM   8071  O14 POPEM 425      92.259 111.919  46.079  1.00  0.00           O
ATOM   8072  O11 POPEM 425      91.629 111.399  48.459  1.00  0.00           O
ATOM   8073  O12 POPEM 425      93.109 109.919  47.059  1.00  0.00           O
ATOM   8074  C1  POPEM 425      90.479 112.239  48.359  1.00  0.00           C
ATOM   8077  C2  POPEM 425      89.479 111.959  49.509  1.00  0.00           C
ATOM   8079  O21 POPEM 425      89.119 113.209  50.149  1.00  0.00           O
ATOM   8080  C21 POPEM 425      88.739 113.119  51.409  1.00  0.00           C
ATOM   8081  O22 POPEM 425      89.469 113.129  52.379  1.00  0.00           O
ATOM   8082  C22 POPEM 425      87.229 112.919  51.430  1.00  0.00           C
ATOM   8085  C3  POPEM 425      89.959 110.839  50.489  1.00  0.00           C
ATOM   8088  O31 POPEM 425      88.859 110.349  51.289  1.00  0.00           O
ATOM   8089  C31 POPEM 425      89.189 109.579  52.309  1.00  0.00           C
ATOM   8090  O32 POPEM 425      90.299 109.129  52.529  1.00  0.00           O
ATOM   8091  C32 POPEM 425      87.929 109.289  53.149  1.00  0.00           C
ATOM   8094  C23 POPEM 425      86.629 112.869  52.849  1.00  0.00           C
ATOM   8097  C24 POPEM 425      85.239 112.239  52.809  1.00  0.00           C
ATOM   8100  C25 POPEM 425      84.579 112.039  54.179  1.00  0.00           C
ATOM   8103  C26 POPEM 425      84.349 113.329  54.959  1.00  0.00           C
ATOM   8106  C27 POPEM 425      85.409 113.539  56.039  1.00  0.00           C
ATOM   8109  C28 POPEM 425      85.169 114.819  56.840  1.00  0.00           C
ATOM   8112  C29 POPEM 425      85.939 114.909  58.129  1.00  0.00           C
ATOM   8114 0C21 POPEM 425      85.769 114.109  59.199  1.00  0.00           C
ATOM   8116 1C21 POPEM 425      84.779 112.979  59.329  1.00  0.00           C
ATOM   8119 2C21 POPEM 425      83.949 113.049  60.619  1.00  0.00           C
ATOM   8122 3C21 POPEM 425      84.729 112.699  61.899  1.00  0.00           C
ATOM   8125 4C21 POPEM 425      83.769 112.529  63.069  1.00  0.00           C
ATOM   8128 5C21 POPEM 425      84.409 111.999  64.359  1.00  0.00           C
ATOM   8131 6C21 POPEM 425      83.329 111.619  65.379  1.00  0.00           C
ATOM   8134 7C21 POPEM 425      83.879 111.109  66.710  1.00  0.00           C
ATOM   8137 8C21 POPEM 425      82.749 110.829  67.708  1.00  0.00           C
ATOM   8141  C33 POPEM 425      88.209 109.179  54.669  1.00  0.00           C
ATOM   8144  C34 POPEM 425      86.919 109.119  55.509  1.00  0.00           C
ATOM   8147  C35 POPEM 425      86.719 107.789  56.250  1.00  0.00           C
ATOM   8150  C36 POPEM 425      87.559 107.669  57.529  1.00  0.00           C
ATOM   8153  C37 POPEM 425      86.839 108.189  58.779  1.00  0.00           C
ATOM   8156  C38 POPEM 425      87.729 109.079  59.659  1.00  0.00           C
ATOM   8159  C39 POPEM 425      87.119 109.399  61.029  1.00  0.00           C
ATOM   8162 0C31 POPEM 425      87.149 108.199  61.979  1.00  0.00           C
ATOM   8165 1C31 POPEM 425      86.809 108.539  63.439  1.00  0.00           C
ATOM   8168 2C31 POPEM 425      86.669 107.259  64.279  1.00  0.00           C
ATOM   8171 3C31 POPEM 425      86.359 107.509  65.759  1.00  0.00           C
ATOM   8174 4C31 POPEM 425      85.979 106.209  66.479  1.00  0.00           C
ATOM   8177 5C31 POPEM 425      86.049 106.279  68.009  1.00  0.00           C
ATOM   8180 6C31 POPEM 425      85.539 105.009  68.689  1.00  0.00           C
ATOM   8184  NH3 POPEN 426      60.039  17.849  89.119  1.00  0.00           N
ATOM   8188  C12 POPEN 426      60.939  17.209  88.109  1.00  0.00           C
ATOM   8191  C11 POPEN 426      61.119  15.719  88.469  1.00  0.00           C
ATOM   8194  P   POPEN 426      62.459  16.209  90.660  1.00  0.00           P
ATOM   8195  O13 POPEN 426      62.839  17.609  90.369  1.00  0.00           O
ATOM   8196  O14 POPEN 426      61.219  16.039  91.450  1.00  0.00           O
ATOM   8197  O11 POPEN 426      63.659  15.439  91.359  1.00  0.00           O
ATOM   8198  O12 POPEN 426      62.239  15.459  89.299  1.00  0.00           O
ATOM   8199  C1  POPEN 426      64.989  15.999  91.329  1.00  0.00           C
ATOM   8202  C2  POPEN 426      65.859  15.559  90.099  1.00  0.00           C
ATOM   8204  O21 POPEN 426      65.759  16.509  89.020  1.00  0.00           O
ATOM   8205  C21 POPEN 426      66.799  16.599  88.189  1.00  0.00           C
ATOM   8206  O22 POPEN 426      67.959  16.349  88.469  1.00  0.00           O
ATOM   8207  C22 POPEN 426      66.289  16.979  86.769  1.00  0.00           C
ATOM   8210  C3  POPEN 426      65.409  14.149  89.630  1.00  0.00           C
ATOM   8213  O31 POPEN 426      66.219  13.639  88.559  1.00  0.00           O
ATOM   8214  C31 POPEN 426      66.999  12.619  88.818  1.00  0.00           C
ATOM   8215  O32 POPEN 426      67.159  12.069  89.889  1.00  0.00           O
ATOM   8216  C32 POPEN 426      67.769  12.289  87.549  1.00  0.00           C
ATOM   8219  C23 POPEN 426      67.059  18.039  85.929  1.00  0.00           C
ATOM   8222  C24 POPEN 426      67.949  17.489  84.799  1.00  0.00           C
ATOM   8225  C25 POPEN 426      67.269  16.859  83.579  1.00  0.00           C
ATOM   8228  C26 POPEN 426      68.279  16.619  82.439  1.00  0.00           C
ATOM   8231  C27 POPEN 426      67.669  15.939  81.209  1.00  0.00           C
ATOM   8234  C28 POPEN 426      68.519  16.069  79.928  1.00  0.00           C
ATOM   8237  C29 POPEN 426      67.789  15.489  78.739  1.00  0.00           C
ATOM   8239 0C21 POPEN 426      68.309  15.249  77.529  1.00  0.00           C
ATOM   8241 1C21 POPEN 426      69.749  15.459  77.109  1.00  0.00           C
ATOM   8244 2C21 POPEN 426      70.109  14.589  75.889  1.00  0.00           C
ATOM   8247 3C21 POPEN 426      69.899  13.079  76.119  1.00  0.00           C
ATOM   8250 4C21 POPEN 426      71.159  12.249  75.849  1.00  0.00           C
ATOM   8253 5C21 POPEN 426      70.929  10.739  76.039  1.00  0.00           C
ATOM   8256 6C21 POPEN 426      72.239   9.969  76.189  1.00  0.00           C
ATOM   8259 7C21 POPEN 426      72.089   8.469  75.920  1.00  0.00           C
ATOM   8262 8C21 POPEN 426      73.389   7.689  76.160  1.00  0.00           C
ATOM   8266  C33 POPEN 426      66.829  11.899  86.399  1.00  0.00           C
ATOM   8269  C34 POPEN 426      67.489  12.109  85.040  1.00  0.00           C
ATOM   8272  C35 POPEN 426      66.469  11.909  83.919  1.00  0.00           C
ATOM   8275  C36 POPEN 426      65.689  13.189  83.629  1.00  0.00           C
ATOM   8278  C37 POPEN 426      64.529  12.969  82.659  1.00  0.00           C
ATOM   8281  C38 POPEN 426      64.909  13.359  81.229  1.00  0.00           C
ATOM   8284  C39 POPEN 426      63.719  13.409  80.278  1.00  0.00           C
ATOM   8287 0C31 POPEN 426      64.029  14.269  79.049  1.00  0.00           C
ATOM   8290 1C31 POPEN 426      62.789  14.469  78.169  1.00  0.00           C
ATOM   8293 2C31 POPEN 426      63.099  15.329  76.939  1.00  0.00           C
ATOM   8296 3C31 POPEN 426      61.879  15.439  76.020  1.00  0.00           C
ATOM   8299 4C31 POPEN 426      62.159  16.359  74.829  1.00  0.00           C
ATOM   8302 5C31 POPEN 426      60.999  16.379  73.829  1.00  0.00           C
ATOM   8305 6C31 POPEN 426      61.229  17.449  72.759  1.00  0.00           C
ATOM   8309  NH3 POPEO 427      20.999  93.149  90.969  1.00  0.00           N
ATOM   8313  C12 POPEO 427      22.439  93.559  91.029  1.00  0.00           C
ATOM   8316  C11 POPEO 427      22.799  94.579  92.139  1.00  0.00           C
ATOM   8319  P   POPEO 427      20.839  96.309  92.209  1.00  0.00           P
ATOM   8320  O13 POPEO 427      20.339  95.379  93.230  1.00  0.00           O
ATOM   8321  O14 POPEO 427      20.709  97.759  92.509  1.00  0.00           O
ATOM   8322  O11 POPEO 427      20.099  95.939  90.870  1.00  0.00           O
ATOM   8323  O12 POPEO 427      22.329  95.909  91.880  1.00  0.00           O
ATOM   8324  C1  POPEO 427      20.399  96.779  89.739  1.00  0.00           C
ATOM   8327  C2  POPEO 427      19.739  96.209  88.459  1.00  0.00           C
ATOM   8329  O21 POPEO 427      19.909  97.109  87.359  1.00  0.00           O
ATOM   8330  C21 POPEO 427      19.309  98.289  87.359  1.00  0.00           C
ATOM   8331  O22 POPEO 427      18.679  98.779  88.289  1.00  0.00           O
ATOM   8332  C22 POPEO 427      19.649  98.999  86.039  1.00  0.00           C
ATOM   8335  C3  POPEO 427      18.269  95.779  88.639  1.00  0.00           C
ATOM   8338  O31 POPEO 427      17.839  94.979  87.509  1.00  0.00           O
ATOM   8339  C31 POPEO 427      17.369  95.669  86.469  1.00  0.00           C
ATOM   8340  O32 POPEO 427      16.879  96.769  86.509  1.00  0.00           O
ATOM   8341  C32 POPEO 427      17.699  94.859  85.219  1.00  0.00           C
ATOM   8344  C23 POPEO 427      18.439  99.639  85.329  1.00  0.00           C
ATOM   8347  C24 POPEO 427      18.849 100.109  83.930  1.00  0.00           C
ATOM   8350  C25 POPEO 427      17.819 100.999  83.219  1.00  0.00           C
ATOM   8353  C26 POPEO 427      16.589 100.289  82.638  1.00  0.00           C
ATOM   8356  C27 POPEO 427      15.679 101.289  81.889  1.00  0.00           C
ATOM   8359  C28 POPEO 427      15.629 101.059  80.369  1.00  0.00           C
ATOM   8362  C29 POPEO 427      14.779 102.109  79.679  1.00  0.00           C
ATOM   8364 0C21 POPEO 427      15.119 102.839  78.609  1.00  0.00           C
ATOM   8366 1C21 POPEO 427      16.419 102.739  77.849  1.00  0.00           C
ATOM   8369 2C21 POPEO 427      16.469 103.579  76.559  1.00  0.00           C
ATOM   8372 3C21 POPEO 427      15.669 103.009  75.369  1.00  0.00           C
ATOM   8375 4C21 POPEO 427      16.119 103.589  74.009  1.00  0.00           C
ATOM   8378 5C21 POPEO 427      16.289 105.119  74.009  1.00  0.00           C
ATOM   8381 6C21 POPEO 427      16.719 105.679  72.649  1.00  0.00           C
ATOM   8384 7C21 POPEO 427      17.039 107.179  72.729  1.00  0.00           C
ATOM   8387 8C21 POPEO 427      17.329 107.829  71.369  1.00  0.00           C
ATOM   8391  C33 POPEO 427      17.539  95.629  83.880  1.00  0.00           C
ATOM   8394  C34 POPEO 427      18.529  95.079  82.840  1.00  0.00           C
ATOM   8397  C35 POPEO 427      18.409  95.679  81.439  1.00  0.00           C
ATOM   8400  C36 POPEO 427      18.959  97.109  81.329  1.00  0.00           C
ATOM   8403  C37 POPEO 427      19.459  97.439  79.910  1.00  0.00           C
ATOM   8406  C38 POPEO 427      19.849  98.909  79.719  1.00  0.00           C
ATOM   8409  C39 POPEO 427      20.369  99.209  78.299  1.00  0.00           C
ATOM   8412 0C31 POPEO 427      19.259  99.199  77.240  1.00  0.00           C
ATOM   8415 1C31 POPEO 427      19.769  99.169  75.789  1.00  0.00           C
ATOM   8418 2C31 POPEO 427      18.619  98.969  74.789  1.00  0.00           C
ATOM   8421 3C31 POPEO 427      19.029  98.419  73.420  1.00  0.00           C
ATOM   8424 4C31 POPEO 427      19.759  99.429  72.529  1.00  0.00           C
ATOM   8427 5C31 POPEO 427      20.049  98.849  71.139  1.00  0.00           C
ATOM   8430 6C31 POPEO 427      20.809  99.809  70.229  1.00  0.00           C
ATOM   8434  NH3 POPEP 428     101.059 107.189  47.119  1.00  0.00           N
ATOM   8438  C12 POPEP 428      99.989 106.309  46.590  1.00  0.00           C
ATOM   8441  C11 POPEP 428      98.669 106.999  46.899  1.00  0.00           C
ATOM   8444  P   POPEP 428      96.769 106.069  45.389  1.00  0.00           P
ATOM   8445  O13 POPEP 428      97.609 106.059  44.169  1.00  0.00           O
ATOM   8446  O14 POPEP 428      95.709 107.109  45.469  1.00  0.00           O
ATOM   8447  O11 POPEP 428      96.179 104.619  45.569  1.00  0.00           O
ATOM   8448  O12 POPEP 428      97.599 106.129  46.709  1.00  0.00           O
ATOM   8449  C1  POPEP 428      96.809 103.709  46.489  1.00  0.00           C
ATOM   8452  C2  POPEP 428      96.149 103.859  47.879  1.00  0.00           C
ATOM   8454  O21 POPEP 428      97.099 104.219  48.919  1.00  0.00           O
ATOM   8455  C21 POPEP 428      96.619 105.109  49.789  1.00  0.00           C
ATOM   8456  O22 POPEP 428      95.549 105.689  49.660  1.00  0.00           O
ATOM   8457  C22 POPEP 428      97.549 105.349  50.979  1.00  0.00           C
ATOM   8460  C3  POPEP 428      95.359 102.589  48.249  1.00  0.00           C
ATOM   8463  O31 POPEP 428      94.279 102.879  49.149  1.00  0.00           O
ATOM   8464  C31 POPEP 428      93.229 103.499  48.629  1.00  0.00           C
ATOM   8465  O32 POPEP 428      93.139 103.979  47.499  1.00  0.00           O
ATOM   8466  C32 POPEP 428      92.139 103.539  49.689  1.00  0.00           C
ATOM   8469  C23 POPEP 428      97.479 106.819  51.509  1.00  0.00           C
ATOM   8472  C24 POPEP 428      96.259 107.159  52.399  1.00  0.00           C
ATOM   8475  C25 POPEP 428      96.339 106.619  53.839  1.00  0.00           C
ATOM   8478  C26 POPEP 428      97.289 107.399  54.769  1.00  0.00           C
ATOM   8481  C27 POPEP 428      97.919 106.539  55.879  1.00  0.00           C
ATOM   8484  C28 POPEP 428      97.369 106.759  57.309  1.00  0.00           C
ATOM   8487  C29 POPEP 428      95.999 106.159  57.539  1.00  0.00           C
ATOM   8489 0C21 POPEP 428      95.479 105.789  58.729  1.00  0.00           C
ATOM   8491 1C21 POPEP 428      96.109 105.919  60.099  1.00  0.00           C
ATOM   8494 2C21 POPEP 428      95.239 106.729  61.089  1.00  0.00           C
ATOM   8497 3C21 POPEP 428      95.519 106.359  62.549  1.00  0.00           C
ATOM   8500 4C21 POPEP 428      94.859 107.289  63.579  1.00  0.00           C
ATOM   8503 5C21 POPEP 428      93.319 107.359  63.499  1.00  0.00           C
ATOM   8506 6C21 POPEP 428      92.739 108.419  64.449  1.00  0.00           C
ATOM   8509 7C21 POPEP 428      91.209 108.479  64.410  1.00  0.00           C
ATOM   8512 8C21 POPEP 428      90.619 109.449  65.439  1.00  0.00           C
ATOM   8516  C33 POPEP 428      91.699 104.949  50.089  1.00  0.00           C
ATOM   8519  C34 POPEP 428      90.689 104.869  51.240  1.00  0.00           C
ATOM   8522  C35 POPEP 428      91.299 105.279  52.579  1.00  0.00           C
ATOM   8525  C36 POPEP 428      90.229 105.669  53.609  1.00  0.00           C
ATOM   8528  C37 POPEP 428      90.849 106.109  54.939  1.00  0.00           C
ATOM   8531  C38 POPEP 428      90.789 105.009  56.009  1.00  0.00           C
ATOM   8534  C39 POPEP 428      91.579 105.369  57.269  1.00  0.00           C
ATOM   8537 0C31 POPEP 428      91.139 106.659  57.959  1.00  0.00           C
ATOM   8540 1C31 POPEP 428      92.099 107.059  59.090  1.00  0.00           C
ATOM   8543 2C31 POPEP 428      91.719 108.369  59.789  1.00  0.00           C
ATOM   8546 3C31 POPEP 428      91.599 109.559  58.819  1.00  0.00           C
ATOM   8549 4C31 POPEP 428      91.129 110.849  59.489  1.00  0.00           C
ATOM   8552 5C31 POPEP 428      90.519 111.819  58.469  1.00  0.00           C
ATOM   8555 6C31 POPEP 428      89.949 113.089  59.099  1.00  0.00           C
ATOM   8559  NH3 POPEQ 429       7.199  12.499  86.359  1.00  0.00           N
ATOM   8563  C12 POPEQ 429       7.579  13.779  85.630  1.00  0.00           C
ATOM   8566  C11 POPEQ 429       8.829  13.609  84.749  1.00  0.00           C
ATOM   8569  P   POPEQ 429      10.169  15.819  84.259  1.00  0.00           P
ATOM   8570  O13 POPEQ 429       9.819  16.529  85.509  1.00  0.00           O
ATOM   8571  O14 POPEQ 429      11.439  15.069  84.229  1.00  0.00           O
ATOM   8572  O11 POPEQ 429      10.179  16.769  82.979  1.00  0.00           O
ATOM   8573  O12 POPEQ 429       9.019  14.779  83.939  1.00  0.00           O
ATOM   8574  C1  POPEQ 429      10.669  16.229  81.729  1.00  0.00           C
ATOM   8577  C2  POPEQ 429      11.559  17.259  80.969  1.00  0.00           C
ATOM   8579  O21 POPEQ 429      12.129  16.749  79.740  1.00  0.00           O
ATOM   8580  C21 POPEQ 429      11.339  16.059  78.950  1.00  0.00           C
ATOM   8581  O22 POPEQ 429      11.069  14.869  79.049  1.00  0.00           O
ATOM   8582  C22 POPEQ 429      10.689  16.999  77.939  1.00  0.00           C
ATOM   8585  C3  POPEQ 429      12.709  17.799  81.859  1.00  0.00           C
ATOM   8588  O31 POPEQ 429      13.789  18.369  81.089  1.00  0.00           O
ATOM   8589  C31 POPEQ 429      13.479  19.469  80.410  1.00  0.00           C
ATOM   8590  O32 POPEQ 429      12.459  20.119  80.549  1.00  0.00           O
ATOM   8591  C32 POPEQ 429      14.609  19.819  79.439  1.00  0.00           C
ATOM   8594  C23 POPEQ 429      11.509  17.189  76.649  1.00  0.00           C
ATOM   8597  C24 POPEQ 429      10.819  18.219  75.749  1.00  0.00           C
ATOM   8600  C25 POPEQ 429      11.669  18.759  74.589  1.00  0.00           C
ATOM   8603  C26 POPEQ 429      11.979  17.739  73.490  1.00  0.00           C
ATOM   8606  C27 POPEQ 429      12.169  18.389  72.109  1.00  0.00           C
ATOM   8609  C28 POPEQ 429      12.539  17.359  71.029  1.00  0.00           C
ATOM   8612  C29 POPEQ 429      12.469  17.949  69.639  1.00  0.00           C
ATOM   8614 0C21 POPEQ 429      13.489  18.249  68.809  1.00  0.00           C
ATOM   8616 1C21 POPEQ 429      14.959  18.119  69.099  1.00  0.00           C
ATOM   8619 2C21 POPEQ 429      15.699  19.469  68.989  1.00  0.00           C
ATOM   8622 3C21 POPEQ 429      15.919  19.979  67.549  1.00  0.00           C
ATOM   8625 4C21 POPEQ 429      16.509  21.399  67.539  1.00  0.00           C
ATOM   8628 5C21 POPEQ 429      16.969  21.879  66.160  1.00  0.00           C
ATOM   8631 6C21 POPEQ 429      18.259  21.179  65.689  1.00  0.00           C
ATOM   8634 7C21 POPEQ 429      18.839  21.729  64.389  1.00  0.00           C
ATOM   8637 8C21 POPEQ 429      20.219  21.149  64.049  1.00  0.00           C
ATOM   8641  C33 POPEQ 429      14.309  19.399  77.979  1.00  0.00           C
ATOM   8644  C34 POPEQ 429      15.399  19.849  76.999  1.00  0.00           C
ATOM   8647  C35 POPEQ 429      15.309  21.329  76.590  1.00  0.00           C
ATOM   8650  C36 POPEQ 429      14.389  21.559  75.389  1.00  0.00           C
ATOM   8653  C37 POPEQ 429      14.369  23.029  74.939  1.00  0.00           C
ATOM   8656  C38 POPEQ 429      14.299  23.189  73.409  1.00  0.00           C
ATOM   8659  C39 POPEQ 429      13.099  22.489  72.759  1.00  0.00           C
ATOM   8662 0C31 POPEQ 429      13.299  22.349  71.248  1.00  0.00           C
ATOM   8665 1C31 POPEQ 429      12.039  21.869  70.509  1.00  0.00           C
ATOM   8668 2C31 POPEQ 429      12.209  21.799  68.989  1.00  0.00           C
ATOM   8671 3C31 POPEQ 429      12.239  23.189  68.339  1.00  0.00           C
ATOM   8674 4C31 POPEQ 429      12.709  23.189  66.879  1.00  0.00           C
ATOM   8677 5C31 POPEQ 429      11.839  22.369  65.920  1.00  0.00           C
ATOM   8680 6C31 POPEQ 429      12.129  22.689  64.449  1.00  0.00           C
ATOM   8684  NH3 POPER 430      18.309 100.119  90.799  1.00  0.00           N
ATOM   8688  C12 POPER 430      17.389  98.979  91.169  1.00  0.00           C
ATOM   8691  C11 POPER 430      16.309  99.349  92.199  1.00  0.00           C
ATOM   8694  P   POPER 430      14.109  97.999  91.649  1.00  0.00           P
ATOM   8695  O13 POPER 430      13.759  96.559  91.670  1.00  0.00           O
ATOM   8696  O14 POPER 430      13.089  98.949  92.120  1.00  0.00           O
ATOM   8697  O11 POPER 430      14.519  98.379  90.169  1.00  0.00           O
ATOM   8698  O12 POPER 430      15.459  98.229  92.439  1.00  0.00           O
ATOM   8699  C1  POPER 430      13.819  99.359  89.410  1.00  0.00           C
ATOM   8702  C2  POPER 430      14.159  99.139  87.910  1.00  0.00           C
ATOM   8704  O21 POPER 430      13.749 100.279  87.139  1.00  0.00           O
ATOM   8705  C21 POPER 430      14.709 101.129  86.789  1.00  0.00           C
ATOM   8706  O22 POPER 430      15.819 101.199  87.279  1.00  0.00           O
ATOM   8707  C22 POPER 430      14.279 101.949  85.579  1.00  0.00           C
ATOM   8710  C3  POPER 430      13.409  97.869  87.389  1.00  0.00           C
ATOM   8713  O31 POPER 430      13.989  97.329  86.189  1.00  0.00           O
ATOM   8714  C31 POPER 430      13.519  97.769  85.040  1.00  0.00           C
ATOM   8715  O32 POPER 430      12.849  98.779  84.859  1.00  0.00           O
ATOM   8716  C32 POPER 430      13.929  96.779  83.958  1.00  0.00           C
ATOM   8719  C23 POPER 430      13.619 103.299  85.959  1.00  0.00           C
ATOM   8722  C24 POPER 430      13.409 104.189  84.729  1.00  0.00           C
ATOM   8725  C25 POPER 430      12.429 103.589  83.719  1.00  0.00           C
ATOM   8728  C26 POPER 430      12.439 104.249  82.339  1.00  0.00           C
ATOM   8731  C27 POPER 430      11.539 103.449  81.388  1.00  0.00           C
ATOM   8734  C28 POPER 430      11.519 103.959  79.939  1.00  0.00           C
ATOM   8737  C29 POPER 430      11.059 102.829  79.049  1.00  0.00           C
ATOM   8739 0C21 POPER 430       9.819 102.609  78.589  1.00  0.00           C
ATOM   8741 1C21 POPER 430       8.599 103.469  78.818  1.00  0.00           C
ATOM   8744 2C21 POPER 430       8.169 104.179  77.520  1.00  0.00           C
ATOM   8747 3C21 POPER 430       7.809 103.209  76.388  1.00  0.00           C
ATOM   8750 4C21 POPER 430       7.399 103.909  75.090  1.00  0.00           C
ATOM   8753 5C21 POPER 430       6.589 102.949  74.199  1.00  0.00           C
ATOM   8756 6C21 POPER 430       6.279 103.509  72.809  1.00  0.00           C
ATOM   8759 7C21 POPER 430       7.479 103.429  71.850  1.00  0.00           C
ATOM   8762 8C21 POPER 430       7.109 103.869  70.439  1.00  0.00           C
ATOM   8766  C33 POPER 430      12.869  96.609  82.850  1.00  0.00           C
ATOM   8769  C34 POPER 430      13.129  95.359  81.999  1.00  0.00           C
ATOM   8772  C35 POPER 430      13.139  95.639  80.490  1.00  0.00           C
ATOM   8775  C36 POPER 430      14.389  96.419  80.059  1.00  0.00           C
ATOM   8778  C37 POPER 430      14.339  96.869  78.599  1.00  0.00           C
ATOM   8781  C38 POPER 430      15.609  97.599  78.160  1.00  0.00           C
ATOM   8784  C39 POPER 430      15.439  98.359  76.829  1.00  0.00           C
ATOM   8787 0C31 POPER 430      15.039  97.439  75.669  1.00  0.00           C
ATOM   8790 1C31 POPER 430      14.989  98.119  74.299  1.00  0.00           C
ATOM   8793 2C31 POPER 430      14.519  97.139  73.219  1.00  0.00           C
ATOM   8796 3C31 POPER 430      14.629  97.679  71.789  1.00  0.00           C
ATOM   8799 4C31 POPER 430      13.889  96.789  70.789  1.00  0.00           C
ATOM   8802 5C31 POPER 430      13.999  97.259  69.340  1.00  0.00           C
ATOM   8805 6C31 POPER 430      13.139  96.469  68.359  1.00  0.00           C
ATOM   8809  NH3 POPES 431      53.389   3.569  42.209  1.00  0.00           N
ATOM   8813  C12 POPES 431      52.989   2.309  41.509  1.00  0.00           C
ATOM   8816  C11 POPES 431      51.729   2.569  40.659  1.00  0.00           C
ATOM   8819  P   POPES 431      49.339   3.419  41.209  1.00  0.00           P
ATOM   8820  O13 POPES 431      48.629   4.719  41.209  1.00  0.00           O
ATOM   8821  O14 POPES 431      48.959   2.469  40.149  1.00  0.00           O
ATOM   8822  O11 POPES 431      49.029   2.719  42.579  1.00  0.00           O
ATOM   8823  O12 POPES 431      50.909   3.599  41.249  1.00  0.00           O
ATOM   8824  C1  POPES 431      49.369   3.449  43.769  1.00  0.00           C
ATOM   8827  C2  POPES 431      48.809   2.759  45.029  1.00  0.00           C
ATOM   8829  O21 POPES 431      49.619   3.279  46.079  1.00  0.00           O
ATOM   8830  C21 POPES 431      49.139   3.359  47.309  1.00  0.00           C
ATOM   8831  O22 POPES 431      48.029   3.039  47.680  1.00  0.00           O
ATOM   8832  C22 POPES 431      50.219   4.079  48.119  1.00  0.00           C
ATOM   8835  C3  POPES 431      48.919   1.199  44.949  1.00  0.00           C
ATOM   8838  O31 POPES 431      48.089   0.609  45.949  1.00  0.00           O
ATOM   8839  C31 POPES 431      48.449  -0.549  46.459  1.00  0.00           C
ATOM   8840  O32 POPES 431      49.429  -1.209  46.149  1.00  0.00           O
ATOM   8841  C32 POPES 431      47.389  -0.909  47.479  1.00  0.00           C
ATOM   8844  C23 POPES 431      50.429   3.569  49.559  1.00  0.00           C
ATOM   8847  C24 POPES 431      51.449   4.469  50.279  1.00  0.00           C
ATOM   8850  C25 POPES 431      51.869   3.959  51.669  1.00  0.00           C
ATOM   8853  C26 POPES 431      50.669   3.559  52.529  1.00  0.00           C
ATOM   8856  C27 POPES 431      51.019   3.209  53.969  1.00  0.00           C
ATOM   8859  C28 POPES 431      49.799   2.629  54.709  1.00  0.00           C
ATOM   8862  C29 POPES 431      50.059   2.469  56.189  1.00  0.00           C
ATOM   8864 0C21 POPES 431      49.799   3.409  57.119  1.00  0.00           C
ATOM   8866 1C21 POPES 431      49.239   4.789  56.849  1.00  0.00           C
ATOM   8869 2C21 POPES 431      49.689   5.839  57.889  1.00  0.00           C
ATOM   8872 3C21 POPES 431      49.139   5.559  59.299  1.00  0.00           C
ATOM   8875 4C21 POPES 431      49.599   6.559  60.359  1.00  0.00           C
ATOM   8878 5C21 POPES 431      48.859   7.909  60.319  1.00  0.00           C
ATOM   8881 6C21 POPES 431      49.029   8.639  61.649  1.00  0.00           C
ATOM   8884 7C21 POPES 431      48.459  10.059  61.649  1.00  0.00           C
ATOM   8887 8C21 POPES 431      48.449  10.709  63.039  1.00  0.00           C
ATOM   8891  C33 POPES 431      47.659  -2.189  48.289  1.00  0.00           C
ATOM   8894  C34 POPES 431      46.909  -2.169  49.629  1.00  0.00           C
ATOM   8897  C35 POPES 431      47.469  -1.159  50.649  1.00  0.00           C
ATOM   8900  C36 POPES 431      46.409  -0.339  51.409  1.00  0.00           C
ATOM   8903  C37 POPES 431      46.969   0.959  52.029  1.00  0.00           C
ATOM   8906  C38 POPES 431      46.569   2.209  51.229  1.00  0.00           C
ATOM   8909  C39 POPES 431      47.219   3.499  51.759  1.00  0.00           C
ATOM   8912 0C31 POPES 431      46.339   4.449  52.589  1.00  0.00           C
ATOM   8915 1C31 POPES 431      47.169   5.609  53.139  1.00  0.00           C
ATOM   8918 2C31 POPES 431      46.379   6.749  53.799  1.00  0.00           C
ATOM   8921 3C31 POPES 431      47.149   7.349  54.979  1.00  0.00           C
ATOM   8924 4C31 POPES 431      46.599   8.689  55.489  1.00  0.00           C
ATOM   8927 5C31 POPES 431      47.259   9.129  56.799  1.00  0.00           C
ATOM   8930 6C31 POPES 431      46.709  10.439  57.379  1.00  0.00           C
ATOM   8934  NH3 POPET 432      80.209 124.939  90.719  1.00  0.00           N
ATOM   8938  C12 POPET 432      79.429 123.659  90.539  1.00  0.00           C
ATOM   8941  C11 POPET 432      78.609 123.659  89.229  1.00  0.00           C
ATOM   8944  P   POPET 432      78.279 121.059  88.989  1.00  0.00           P
ATOM   8945  O13 POPET 432      79.079 120.969  87.749  1.00  0.00           O
ATOM   8946  O14 POPET 432      78.979 120.679  90.229  1.00  0.00           O
ATOM   8947  O11 POPET 432      77.009 120.139  88.809  1.00  0.00           O
ATOM   8948  O12 POPET 432      77.729 122.539  89.149  1.00  0.00           O
ATOM   8949  C1  POPET 432      75.649 120.549  88.930  1.00  0.00           C
ATOM   8952  C2  POPET 432      74.839 119.979  87.729  1.00  0.00           C
ATOM   8954  O21 POPET 432      75.129 120.609  86.458  1.00  0.00           O
ATOM   8955  C21 POPET 432      74.839 121.899  86.329  1.00  0.00           C
ATOM   8956  O22 POPET 432      74.379 122.619  87.199  1.00  0.00           O
ATOM   8957  C22 POPET 432      75.199 122.379  84.919  1.00  0.00           C
ATOM   8960  C3  POPET 432      73.319 119.809  87.979  1.00  0.00           C
ATOM   8963  O31 POPET 432      72.869 118.719  87.149  1.00  0.00           O
ATOM   8964  C31 POPET 432      71.569 118.639  86.910  1.00  0.00           C
ATOM   8965  O32 POPET 432      70.709 119.349  87.410  1.00  0.00           O
ATOM   8966  C32 POPET 432      71.319 117.539  85.870  1.00  0.00           C
ATOM   8969  C23 POPET 432      73.949 122.739  84.070  1.00  0.00           C
ATOM   8972  C24 POPET 432      74.249 123.219  82.638  1.00  0.00           C
ATOM   8975  C25 POPET 432      75.179 122.289  81.859  1.00  0.00           C
ATOM   8978  C26 POPET 432      75.189 122.559  80.350  1.00  0.00           C
ATOM   8981  C27 POPET 432      76.289 121.759  79.619  1.00  0.00           C
ATOM   8984  C28 POPET 432      76.459 122.169  78.149  1.00  0.00           C
ATOM   8987  C29 POPET 432      77.919 122.219  77.729  1.00  0.00           C
ATOM   8989 0C21 POPET 432      78.439 123.099  76.850  1.00  0.00           C
ATOM   8991 1C21 POPET 432      77.639 124.109  76.079  1.00  0.00           C
ATOM   8994 2C21 POPET 432      78.369 124.599  74.810  1.00  0.00           C
ATOM   8997 3C21 POPET 432      77.539 125.609  73.989  1.00  0.00           C
ATOM   9000 4C21 POPET 432      78.329 126.109  72.770  1.00  0.00           C
ATOM   9003 5C21 POPET 432      77.519 126.989  71.809  1.00  0.00           C
ATOM   9006 6C21 POPET 432      78.289 127.279  70.519  1.00  0.00           C
ATOM   9009 7C21 POPET 432      77.549 128.219  69.549  1.00  0.00           C
ATOM   9012 8C21 POPET 432      78.229 128.319  68.189  1.00  0.00           C
ATOM   9016  C33 POPET 432      70.799 118.149  84.549  1.00  0.00           C
ATOM   9019  C34 POPET 432      70.829 117.199  83.349  1.00  0.00           C
ATOM   9022  C35 POPET 432      69.739 116.109  83.389  1.00  0.00           C
ATOM   9025  C36 POPET 432      69.489 115.499  82.009  1.00  0.00           C
ATOM   9028  C37 POPET 432      68.529 114.299  82.039  1.00  0.00           C
ATOM   9031  C38 POPET 432      68.289 113.719  80.639  1.00  0.00           C
ATOM   9034  C39 POPET 432      67.939 112.219  80.649  1.00  0.00           C
ATOM   9037 0C31 POPET 432      66.459 111.969  80.910  1.00  0.00           C
ATOM   9040 1C31 POPET 432      66.139 110.499  81.219  1.00  0.00           C
ATOM   9043 2C31 POPET 432      64.679 110.339  81.649  1.00  0.00           C
ATOM   9046 3C31 POPET 432      64.339 108.989  82.279  1.00  0.00           C
ATOM   9049 4C31 POPET 432      64.919 108.839  83.699  1.00  0.00           C
ATOM   9052 5C31 POPET 432      64.569 107.499  84.340  1.00  0.00           C
ATOM   9055 6C31 POPET 432      65.259 107.269  85.679  1.00  0.00           C
ATOM   9059  NH3 POPEU 433      99.849  75.399  45.989  1.00  0.00           N
ATOM   9063  C12 POPEU 433     101.079  76.109  46.539  1.00  0.00           C
ATOM   9066  C11 POPEU 433     101.969  76.749  45.439  1.00  0.00           C
ATOM   9069  P   POPEU 433     104.239  77.569  46.639  1.00  0.00           P
ATOM   9070  O13 POPEU 433     105.629  77.089  46.719  1.00  0.00           O
ATOM   9071  O14 POPEU 433     104.099  78.989  46.259  1.00  0.00           O
ATOM   9072  O11 POPEU 433     103.669  77.299  48.069  1.00  0.00           O
ATOM   9073  O12 POPEU 433     103.359  76.629  45.729  1.00  0.00           O
ATOM   9074  C1  POPEU 433     103.249  78.329  48.969  1.00  0.00           C
ATOM   9077  C2  POPEU 433     104.359  78.809  49.959  1.00  0.00           C
ATOM   9079  O21 POPEU 433     104.889  80.099  49.559  1.00  0.00           O
ATOM   9080  C21 POPEU 433     105.329  80.839  50.599  1.00  0.00           C
ATOM   9081  O22 POPEU 433     105.359  80.469  51.749  1.00  0.00           O
ATOM   9082  C22 POPEU 433     105.799  82.209  50.159  1.00  0.00           C
ATOM   9085  C3  POPEU 433     105.469  77.729  50.219  1.00  0.00           C
ATOM   9088  O31 POPEU 433     106.069  77.949  51.509  1.00  0.00           O
ATOM   9089  C31 POPEU 433     105.999  76.969  52.399  1.00  0.00           C
ATOM   9090  O32 POPEU 433     105.819  75.799  52.129  1.00  0.00           O
ATOM   9091  C32 POPEU 433     106.119  77.559  53.810  1.00  0.00           C
ATOM   9094  C23 POPEU 433     106.479  82.869  51.380  1.00  0.00           C
ATOM   9097  C24 POPEU 433     106.789  84.349  51.179  1.00  0.00           C
ATOM   9100  C25 POPEU 433     107.409  84.979  52.429  1.00  0.00           C
ATOM   9103  C26 POPEU 433     107.119  86.479  52.519  1.00  0.00           C
ATOM   9106  C27 POPEU 433     108.079  87.239  53.449  1.00  0.00           C
ATOM   9109  C28 POPEU 433     108.719  88.469  52.779  1.00  0.00           C
ATOM   9112  C29 POPEU 433     107.729  89.549  52.429  1.00  0.00           C
ATOM   9114 0C21 POPEU 433     107.889  90.879  52.599  1.00  0.00           C
ATOM   9116 1C21 POPEU 433     109.109  91.589  53.119  1.00  0.00           C
ATOM   9119 2C21 POPEU 433     109.069  91.909  54.629  1.00  0.00           C
ATOM   9122 3C21 POPEU 433     110.269  92.769  55.059  1.00  0.00           C
ATOM   9125 4C21 POPEU 433     110.619  92.699  56.559  1.00  0.00           C
ATOM   9128 5C21 POPEU 433     109.479  93.069  57.509  1.00  0.00           C
ATOM   9131 6C21 POPEU 433     109.859  92.879  58.979  1.00  0.00           C
ATOM   9134 7C21 POPEU 433     108.699  93.159  59.949  1.00  0.00           C
ATOM   9137 8C21 POPEU 433     109.059  92.939  61.419  1.00  0.00           C
ATOM   9141  C33 POPEU 433     106.369  76.509  54.919  1.00  0.00           C
ATOM   9144  C34 POPEU 433     107.009  77.099  56.179  1.00  0.00           C
ATOM   9147  C35 POPEU 433     107.639  76.019  57.069  1.00  0.00           C
ATOM   9150  C36 POPEU 433     108.399  76.609  58.269  1.00  0.00           C
ATOM   9153  C37 POPEU 433     109.009  75.519  59.149  1.00  0.00           C
ATOM   9156  C38 POPEU 433     110.109  76.019  60.099  1.00  0.00           C
ATOM   9159  C39 POPEU 433     109.739  77.309  60.829  1.00  0.00           C
ATOM   9162 0C31 POPEU 433     110.519  77.499  62.139  1.00  0.00           C
ATOM   9165 1C31 POPEU 433     110.349  78.909  62.719  1.00  0.00           C
ATOM   9168 2C31 POPEU 433     110.659  78.979  64.219  1.00  0.00           C
ATOM   9171 3C31 POPEU 433     109.399  79.099  65.099  1.00  0.00           C
ATOM   9174 4C31 POPEU 433     108.419  77.929  64.979  1.00  0.00           C
ATOM   9177 5C31 POPEU 433     107.229  78.079  65.949  1.00  0.00           C
ATOM   9180 6C31 POPEU 433     106.139  77.029  65.740  1.00  0.00           C
ATOM   9184  NH3 POPEV 434     100.279  74.639  88.619  1.00  0.00           N
ATOM   9188  C12 POPEV 434      98.839  74.609  88.149  1.00  0.00           C
ATOM   9191  C11 POPEV 434      97.969  75.619  88.930  1.00  0.00           C
ATOM   9194  P   POPEV 434      95.669  74.629  88.079  1.00  0.00           P
ATOM   9195  O13 POPEV 434      96.049  73.439  88.859  1.00  0.00           O
ATOM   9196  O14 POPEV 434      94.309  75.209  88.270  1.00  0.00           O
ATOM   9197  O11 POPEV 434      95.879  74.339  86.549  1.00  0.00           O
ATOM   9198  O12 POPEV 434      96.709  75.789  88.309  1.00  0.00           O
ATOM   9199  C1  POPEV 434      95.219  75.119  85.560  1.00  0.00           C
ATOM   9202  C2  POPEV 434      96.139  75.299  84.319  1.00  0.00           C
ATOM   9204  O21 POPEV 434      95.709  76.309  83.389  1.00  0.00           O
ATOM   9205  C21 POPEV 434      94.459  76.419  83.009  1.00  0.00           C
ATOM   9206  O22 POPEV 434      93.509  75.749  83.380  1.00  0.00           O
ATOM   9207  C22 POPEV 434      94.339  77.629  82.090  1.00  0.00           C
ATOM   9210  C3  POPEV 434      96.439  73.959  83.609  1.00  0.00           C
ATOM   9213  O31 POPEV 434      97.499  74.109  82.649  1.00  0.00           O
ATOM   9214  C31 POPEV 434      97.149  74.439  81.419  1.00  0.00           C
ATOM   9215  O32 POPEV 434      96.019  74.619  81.010  1.00  0.00           O
ATOM   9216  C32 POPEV 434      98.429  74.579  80.590  1.00  0.00           C
ATOM   9219  C23 POPEV 434      92.869  77.889  81.689  1.00  0.00           C
ATOM   9222  C24 POPEV 434      92.689  79.179  80.870  1.00  0.00           C
ATOM   9225  C25 POPEV 434      92.309  78.939  79.399  1.00  0.00           C
ATOM   9228  C26 POPEV 434      93.079  79.789  78.389  1.00  0.00           C
ATOM   9231  C27 POPEV 434      93.039  81.309  78.619  1.00  0.00           C
ATOM   9234  C28 POPEV 434      93.429  82.039  77.319  1.00  0.00           C
ATOM   9237  C29 POPEV 434      93.589  83.539  77.419  1.00  0.00           C
ATOM   9239 0C21 POPEV 434      93.959  84.319  76.380  1.00  0.00           C
ATOM   9241 1C21 POPEV 434      94.249  83.799  74.989  1.00  0.00           C
ATOM   9244 2C21 POPEV 434      95.409  84.509  74.269  1.00  0.00           C
ATOM   9247 3C21 POPEV 434      94.989  85.859  73.649  1.00  0.00           C
ATOM   9250 4C21 POPEV 434      95.919  86.329  72.520  1.00  0.00           C
ATOM   9253 5C21 POPEV 434      97.279  86.849  73.009  1.00  0.00           C
ATOM   9256 6C21 POPEV 434      97.709  88.139  72.310  1.00  0.00           C
ATOM   9259 7C21 POPEV 434      98.749  88.939  73.100  1.00  0.00           C
ATOM   9262 8C21 POPEV 434      98.979  90.349  72.539  1.00  0.00           C
ATOM   9266  C33 POPEV 434      98.199  75.159  79.179  1.00  0.00           C
ATOM   9269  C34 POPEV 434      99.519  75.249  78.409  1.00  0.00           C
ATOM   9272  C35 POPEV 434      99.449  75.989  77.059  1.00  0.00           C
ATOM   9275  C36 POPEV 434      98.589  75.269  76.009  1.00  0.00           C
ATOM   9278  C37 POPEV 434      99.079  75.569  74.579  1.00  0.00           C
ATOM   9281  C38 POPEV 434      99.389  74.309  73.759  1.00  0.00           C
ATOM   9284  C39 POPEV 434     100.449  73.389  74.399  1.00  0.00           C
ATOM   9287 0C31 POPEV 434      99.979  71.919  74.459  1.00  0.00           C
ATOM   9290 1C31 POPEV 434     100.869  71.049  75.359  1.00  0.00           C
ATOM   9293 2C31 POPEV 434     100.359  69.589  75.460  1.00  0.00           C
ATOM   9296 3C31 POPEV 434     100.619  68.739  74.199  1.00  0.00           C
ATOM   9299 4C31 POPEV 434     102.109  68.459  73.939  1.00  0.00           C
ATOM   9302 5C31 POPEV 434     102.349  67.489  72.778  1.00  0.00           C
ATOM   9305 6C31 POPEV 434     102.069  66.019  73.129  1.00  0.00           C
ATOM   9309  NH3 POPEW 435     101.679 116.209  90.200  1.00  0.00           N
ATOM   9313  C12 POPEW 435     100.529 117.019  90.719  1.00  0.00           C
ATOM   9316  C11 POPEW 435      99.489 117.249  89.620  1.00  0.00           C
ATOM   9319  P   POPEW 435      97.089 118.299  89.350  1.00  0.00           P
ATOM   9320  O13 POPEW 435      95.989 117.429  89.839  1.00  0.00           O
ATOM   9321  O14 POPEW 435      96.899 119.759  89.369  1.00  0.00           O
ATOM   9322  O11 POPEW 435      97.469 117.819  87.879  1.00  0.00           O
ATOM   9323  O12 POPEW 435      98.389 117.959  90.180  1.00  0.00           O
ATOM   9324  C1  POPEW 435      97.889 118.799  86.919  1.00  0.00           C
ATOM   9327  C2  POPEW 435      96.709 119.629  86.309  1.00  0.00           C
ATOM   9329  O21 POPEW 435      96.289 119.109  85.029  1.00  0.00           O
ATOM   9330  C21 POPEW 435      95.519 118.029  85.089  1.00  0.00           C
ATOM   9331  O22 POPEW 435      95.219 117.399  86.089  1.00  0.00           O
ATOM   9332  C22 POPEW 435      94.989 117.719  83.689  1.00  0.00           C
ATOM   9335  C3  POPEW 435      97.149 121.129  86.160  1.00  0.00           C
ATOM   9338  O31 POPEW 435      96.369 121.879  85.200  1.00  0.00           O
ATOM   9339  C31 POPEW 435      96.699 121.839  83.899  1.00  0.00           C
ATOM   9340  O32 POPEW 435      95.859 121.809  82.998  1.00  0.00           O
ATOM   9341  C32 POPEW 435      98.169 121.999  83.589  1.00  0.00           C
ATOM   9344  C23 POPEW 435      96.069 117.249  82.689  1.00  0.00           C
ATOM   9347  C24 POPEW 435      95.899 117.889  81.309  1.00  0.00           C
ATOM   9350  C25 POPEW 435      94.619 117.539  80.529  1.00  0.00           C
ATOM   9353  C26 POPEW 435      94.379 116.039  80.389  1.00  0.00           C
ATOM   9356  C27 POPEW 435      93.039 115.669  79.729  1.00  0.00           C
ATOM   9359  C28 POPEW 435      92.719 114.179  79.969  1.00  0.00           C
ATOM   9362  C29 POPEW 435      91.249 113.849  80.059  1.00  0.00           C
ATOM   9364 0C21 POPEW 435      90.729 112.639  79.799  1.00  0.00           C
ATOM   9366 1C21 POPEW 435      91.559 111.459  79.359  1.00  0.00           C
ATOM   9369 2C21 POPEW 435      90.699 110.329  78.759  1.00  0.00           C
ATOM   9372 3C21 POPEW 435      90.069 110.699  77.410  1.00  0.00           C
ATOM   9375 4C21 POPEW 435      88.559 110.479  77.389  1.00  0.00           C
ATOM   9378 5C21 POPEW 435      87.979 110.559  75.969  1.00  0.00           C
ATOM   9381 6C21 POPEW 435      86.579 109.929  75.880  1.00  0.00           C
ATOM   9384 7C21 POPEW 435      85.959 110.109  74.490  1.00  0.00           C
ATOM   9387 8C21 POPEW 435      84.589 109.429  74.359  1.00  0.00           C
ATOM   9391  C33 POPEW 435      98.779 120.689  83.049  1.00  0.00           C
ATOM   9394  C34 POPEW 435     100.299 120.829  82.899  1.00  0.00           C
ATOM   9397  C35 POPEW 435     100.829 121.009  81.469  1.00  0.00           C
ATOM   9400  C36 POPEW 435     100.709 119.749  80.600  1.00  0.00           C
ATOM   9403  C37 POPEW 435      99.689 119.939  79.479  1.00  0.00           C
ATOM   9406  C38 POPEW 435      99.459 118.679  78.630  1.00  0.00           C
ATOM   9409  C39 POPEW 435     100.439 118.569  77.459  1.00  0.00           C
ATOM   9412 0C31 POPEW 435     100.469 117.139  76.899  1.00  0.00           C
ATOM   9415 1C31 POPEW 435     101.219 116.999  75.569  1.00  0.00           C
ATOM   9418 2C31 POPEW 435     101.589 115.529  75.299  1.00  0.00           C
ATOM   9421 3C31 POPEW 435     101.789 115.199  73.818  1.00  0.00           C
ATOM   9424 4C31 POPEW 435     100.459 115.189  73.049  1.00  0.00           C
ATOM   9427 5C31 POPEW 435     100.549 114.569  71.649  1.00  0.00           C
ATOM   9430 6C31 POPEW 435      99.339 113.709  71.309  1.00  0.00           C
ATOM   9434  NH3 POPEX 436      94.529  15.969  88.510  1.00  0.00           N
ATOM   9438  C12 POPEX 436      95.019  17.229  87.850  1.00  0.00           C
ATOM   9441  C11 POPEX 436      96.489  17.069  87.400  1.00  0.00           C
ATOM   9444  P   POPEX 436      97.859  14.829  87.039  1.00  0.00           P
ATOM   9445  O13 POPEX 436      97.539  13.589  86.309  1.00  0.00           O
ATOM   9446  O14 POPEX 436      98.099  14.749  88.489  1.00  0.00           O
ATOM   9447  O11 POPEX 436      99.069  15.589  86.359  1.00  0.00           O
ATOM   9448  O12 POPEX 436      96.669  15.819  86.729  1.00  0.00           O
ATOM   9449  C1  POPEX 436      99.859  14.929  85.359  1.00  0.00           C
ATOM   9452  C2  POPEX 436      99.129  14.579  84.009  1.00  0.00           C
ATOM   9454  O21 POPEX 436     100.099  14.419  82.960  1.00  0.00           O
ATOM   9455  C21 POPEX 436     100.559  15.519  82.379  1.00  0.00           C
ATOM   9456  O22 POPEX 436     100.419  16.659  82.770  1.00  0.00           O
ATOM   9457  C22 POPEX 436     101.239  15.159  81.079  1.00  0.00           C
ATOM   9460  C3  POPEX 436      97.929  15.509  83.589  1.00  0.00           C
ATOM   9463  O31 POPEX 436      97.489  15.109  82.289  1.00  0.00           O
ATOM   9464  C31 POPEX 436      96.569  15.849  81.710  1.00  0.00           C
ATOM   9465  O32 POPEX 436      96.039  16.839  82.179  1.00  0.00           O
ATOM   9466  C32 POPEX 436      96.329  15.249  80.320  1.00  0.00           C
ATOM   9469  C23 POPEX 436     100.279  15.409  79.889  1.00  0.00           C
ATOM   9472  C24 POPEX 436     100.889  15.099  78.520  1.00  0.00           C
ATOM   9475  C25 POPEX 436     100.819  13.609  78.129  1.00  0.00           C
ATOM   9478  C26 POPEX 436     101.909  12.729  78.748  1.00  0.00           C
ATOM   9481  C27 POPEX 436     101.869  11.289  78.229  1.00  0.00           C
ATOM   9484  C28 POPEX 436     102.839  10.379  78.999  1.00  0.00           C
ATOM   9487  C29 POPEX 436     102.619   8.919  78.678  1.00  0.00           C
ATOM   9489 0C21 POPEX 436     103.509   8.069  78.129  1.00  0.00           C
ATOM   9491 1C21 POPEX 436     104.909   8.379  77.669  1.00  0.00           C
ATOM   9494 2C21 POPEX 436     105.179   7.859  76.239  1.00  0.00           C
ATOM   9497 3C21 POPEX 436     105.859   6.489  76.178  1.00  0.00           C
ATOM   9500 4C21 POPEX 436     105.989   5.929  74.749  1.00  0.00           C
ATOM   9503 5C21 POPEX 436     106.809   6.819  73.799  1.00  0.00           C
ATOM   9506 6C21 POPEX 436     106.669   6.469  72.319  1.00  0.00           C
ATOM   9509 7C21 POPEX 436     107.449   7.459  71.450  1.00  0.00           C
ATOM   9512 8C21 POPEX 436     107.339   7.239  69.939  1.00  0.00           C
ATOM   9516  C33 POPEX 436      94.919  15.479  79.740  1.00  0.00           C
ATOM   9519  C34 POPEX 436      94.399  14.269  78.950  1.00  0.00           C
ATOM   9522  C35 POPEX 436      95.089  14.029  77.599  1.00  0.00           C
ATOM   9525  C36 POPEX 436      94.679  12.679  76.990  1.00  0.00           C
ATOM   9528  C37 POPEX 436      95.389  12.339  75.679  1.00  0.00           C
ATOM   9531  C38 POPEX 436      94.879  13.109  74.449  1.00  0.00           C
ATOM   9534  C39 POPEX 436      94.419  12.179  73.319  1.00  0.00           C
ATOM   9537 0C31 POPEX 436      94.069  12.929  72.029  1.00  0.00           C
ATOM   9540 1C31 POPEX 436      93.669  11.969  70.899  1.00  0.00           C
ATOM   9543 2C31 POPEX 436      92.909  12.649  69.749  1.00  0.00           C
ATOM   9546 3C31 POPEX 436      93.799  13.539  68.859  1.00  0.00           C
ATOM   9549 4C31 POPEX 436      94.139  12.889  67.509  1.00  0.00           C
ATOM   9552 5C31 POPEX 436      95.149  13.709  66.710  1.00  0.00           C
ATOM   9555 6C31 POPEX 436      95.399  13.169  65.299  1.00  0.00           C
ATOM   9559  NH3 POPEY 437      35.409  79.999  43.049  1.00  0.00           N
ATOM   9563  C12 POPEY 437      36.699  79.309  42.729  1.00  0.00           C
ATOM   9566  C11 POPEY 437      37.889  80.299  42.649  1.00  0.00           C
ATOM   9569  P   POPEY 437      37.749  81.399  45.039  1.00  0.00           P
ATOM   9570  O13 POPEY 437      36.349  81.049  45.359  1.00  0.00           O
ATOM   9571  O14 POPEY 437      38.829  80.539  45.539  1.00  0.00           O
ATOM   9572  O11 POPEY 437      37.999  82.919  45.489  1.00  0.00           O
ATOM   9573  O12 POPEY 437      37.759  81.459  43.459  1.00  0.00           O
ATOM   9574  C1  POPEY 437      38.829  83.219  46.619  1.00  0.00           C
ATOM   9577  C2  POPEY 437      38.049  84.029  47.700  1.00  0.00           C
ATOM   9579  O21 POPEY 437      38.899  84.529  48.759  1.00  0.00           O
ATOM   9580  C21 POPEY 437      39.489  83.649  49.559  1.00  0.00           C
ATOM   9581  O22 POPEY 437      39.479  82.439  49.419  1.00  0.00           O
ATOM   9582  C22 POPEY 437      40.069  84.339  50.799  1.00  0.00           C
ATOM   9585  C3  POPEY 437      36.759  83.299  48.219  1.00  0.00           C
ATOM   9588  O31 POPEY 437      36.149  84.009  49.329  1.00  0.00           O
ATOM   9589  C31 POPEY 437      34.939  83.539  49.660  1.00  0.00           C
ATOM   9590  O32 POPEY 437      34.209  82.869  48.950  1.00  0.00           O
ATOM   9591  C32 POPEY 437      34.579  83.959  51.069  1.00  0.00           C
ATOM   9594  C23 POPEY 437      41.339  83.639  51.339  1.00  0.00           C
ATOM   9597  C24 POPEY 437      41.509  83.669  52.869  1.00  0.00           C
ATOM   9600  C25 POPEY 437      40.519  82.749  53.600  1.00  0.00           C
ATOM   9603  C26 POPEY 437      41.109  82.169  54.899  1.00  0.00           C
ATOM   9606  C27 POPEY 437      40.079  81.349  55.689  1.00  0.00           C
ATOM   9609  C28 POPEY 437      40.689  80.679  56.939  1.00  0.00           C
ATOM   9612  C29 POPEY 437      39.729  80.699  58.099  1.00  0.00           C
ATOM   9614 0C21 POPEY 437      39.229  79.669  58.789  1.00  0.00           C
ATOM   9616 1C21 POPEY 437      39.509  78.199  58.579  1.00  0.00           C
ATOM   9619 2C21 POPEY 437      38.649  77.379  59.549  1.00  0.00           C
ATOM   9622 3C21 POPEY 437      39.039  77.549  61.029  1.00  0.00           C
ATOM   9625 4C21 POPEY 437      37.909  77.169  61.999  1.00  0.00           C
ATOM   9628 5C21 POPEY 437      38.339  76.199  63.119  1.00  0.00           C
ATOM   9631 6C21 POPEY 437      39.369  76.779  64.090  1.00  0.00           C
ATOM   9634 7C21 POPEY 437      39.879  75.719  65.079  1.00  0.00           C
ATOM   9637 8C21 POPEY 437      40.779  76.289  66.179  1.00  0.00           C
ATOM   9641  C33 POPEY 437      33.879  82.809  51.839  1.00  0.00           C
ATOM   9644  C34 POPEY 437      33.759  83.099  53.340  1.00  0.00           C
ATOM   9647  C35 POPEY 437      35.099  82.989  54.079  1.00  0.00           C
ATOM   9650  C36 POPEY 437      34.989  83.459  55.539  1.00  0.00           C
ATOM   9653  C37 POPEY 437      36.359  83.769  56.169  1.00  0.00           C
ATOM   9656  C38 POPEY 437      36.239  84.029  57.679  1.00  0.00           C
ATOM   9659  C39 POPEY 437      37.269  85.009  58.249  1.00  0.00           C
ATOM   9662 0C31 POPEY 437      38.739  84.609  58.029  1.00  0.00           C
ATOM   9665 1C31 POPEY 437      39.679  85.339  58.989  1.00  0.00           C
ATOM   9668 2C31 POPEY 437      41.179  85.109  58.729  1.00  0.00           C
ATOM   9671 3C31 POPEY 437      41.739  83.759  59.189  1.00  0.00           C
ATOM   9674 4C31 POPEY 437      41.649  83.469  60.699  1.00  0.00           C
ATOM   9677 5C31 POPEY 437      42.559  82.299  61.109  1.00  0.00           C
ATOM   9680 6C31 POPEY 437      42.599  81.989  62.609  1.00  0.00           C
ATOM   9684  NH3 POPEZ 438      92.879  88.009  46.839  1.00  0.00           N
ATOM   9688  C12 POPEZ 438      93.279  86.809  47.669  1.00  0.00           C
ATOM   9691  C11 POPEZ 438      94.659  86.229  47.319  1.00  0.00           C
ATOM   9694  P   POPEZ 438      96.439  85.739  49.149  1.00  0.00           P
ATOM   9695  O13 POPEZ 438      97.539  85.079  48.419  1.00  0.00           O
ATOM   9696  O14 POPEZ 438      96.529  87.209  49.309  1.00  0.00           O
ATOM   9697  O11 POPEZ 438      96.299  85.109  50.589  1.00  0.00           O
ATOM   9698  O12 POPEZ 438      95.079  85.399  48.410  1.00  0.00           O
ATOM   9699  C1  POPEZ 438      97.049  85.609  51.719  1.00  0.00           C
ATOM   9702  C2  POPEZ 438      98.209  84.639  52.119  1.00  0.00           C
ATOM   9704  O21 POPEZ 438      98.759  84.909  53.429  1.00  0.00           O
ATOM   9705  C21 POPEZ 438      98.059  84.409  54.419  1.00  0.00           C
ATOM   9706  O22 POPEZ 438      96.849  84.299  54.439  1.00  0.00           O
ATOM   9707  C22 POPEZ 438      98.979  83.759  55.459  1.00  0.00           C
ATOM   9710  C3  POPEZ 438      99.389  84.669  51.109  1.00  0.00           C
ATOM   9713  O31 POPEZ 438     100.559  84.029  51.669  1.00  0.00           O
ATOM   9714  C31 POPEZ 438     101.699  84.469  51.149  1.00  0.00           C
ATOM   9715  O32 POPEZ 438     101.819  85.089  50.109  1.00  0.00           O
ATOM   9716  C32 POPEZ 438     102.849  84.139  52.069  1.00  0.00           C
ATOM   9719  C23 POPEZ 438      98.189  82.969  56.529  1.00  0.00           C
ATOM   9722  C24 POPEZ 438      98.939  81.719  57.029  1.00  0.00           C
ATOM   9725  C25 POPEZ 438      98.189  80.959  58.139  1.00  0.00           C
ATOM   9728  C26 POPEZ 438      98.659  79.509  58.329  1.00  0.00           C
ATOM   9731  C27 POPEZ 438      98.209  78.889  59.669  1.00  0.00           C
ATOM   9734  C28 POPEZ 438      98.059  77.349  59.589  1.00  0.00           C
ATOM   9737  C29 POPEZ 438      98.229  76.619  60.909  1.00  0.00           C
ATOM   9739 0C21 POPEZ 438      97.339  76.539  61.910  1.00  0.00           C
ATOM   9741 1C21 POPEZ 438      95.979  77.189  61.939  1.00  0.00           C
ATOM   9744 2C21 POPEZ 438      94.799  76.239  62.249  1.00  0.00           C
ATOM   9747 3C21 POPEZ 438      94.489  76.049  63.750  1.00  0.00           C
ATOM   9750 4C21 POPEZ 438      95.269  74.949  64.479  1.00  0.00           C
ATOM   9753 5C21 POPEZ 438      94.929  73.529  63.979  1.00  0.00           C
ATOM   9756 6C21 POPEZ 438      95.159  72.429  65.029  1.00  0.00           C
ATOM   9759 7C21 POPEZ 438      94.139  72.459  66.179  1.00  0.00           C
ATOM   9762 8C21 POPEZ 438      94.079  71.159  66.969  1.00  0.00           C
ATOM   9766  C33 POPEZ 438     102.769  84.989  53.349  1.00  0.00           C
ATOM   9769  C34 POPEZ 438     103.819  84.579  54.379  1.00  0.00           C
ATOM   9772  C35 POPEZ 438     103.569  85.269  55.709  1.00  0.00           C
ATOM   9775  C36 POPEZ 438     104.769  85.259  56.660  1.00  0.00           C
ATOM   9778  C37 POPEZ 438     104.349  85.779  58.039  1.00  0.00           C
ATOM   9781  C38 POPEZ 438     105.499  85.899  59.039  1.00  0.00           C
ATOM   9784  C39 POPEZ 438     105.049  86.409  60.419  1.00  0.00           C
ATOM   9787 0C31 POPEZ 438     103.989  85.489  61.049  1.00  0.00           C
ATOM   9790 1C31 POPEZ 438     103.569  85.839  62.479  1.00  0.00           C
ATOM   9793 2C31 POPEZ 438     102.539  84.809  62.949  1.00  0.00           C
ATOM   9796 3C31 POPEZ 438     102.059  84.969  64.399  1.00  0.00           C
ATOM   9799 4C31 POPEZ 438     100.969  83.929  64.689  1.00  0.00           C
ATOM   9802 5C31 POPEZ 438     100.379  83.999  66.099  1.00  0.00           C
ATOM   9805 6C31 POPEZ 438      99.289  82.949  66.309  1.00  0.00           C
ATOM   9809  NH3 POPEa 439     101.339  17.139  87.249  1.00  0.00           N
ATOM   9813  C12 POPEa 439     101.079  18.149  88.329  1.00  0.00           C
ATOM   9816  C11 POPEa 439      99.939  19.039  87.850  1.00  0.00           C
ATOM   9819  P   POPEa 439      98.159  20.689  88.609  1.00  0.00           P
ATOM   9820  O13 POPEa 439      96.969  20.129  89.279  1.00  0.00           O
ATOM   9821  O14 POPEa 439      98.519  22.099  88.839  1.00  0.00           O
ATOM   9822  O11 POPEa 439      97.879  20.489  87.069  1.00  0.00           O
ATOM   9823  O12 POPEa 439      99.409  19.779  88.939  1.00  0.00           O
ATOM   9824  C1  POPEa 439      96.799  21.219  86.499  1.00  0.00           C
ATOM   9827  C2  POPEa 439      97.119  21.369  85.009  1.00  0.00           C
ATOM   9829  O21 POPEa 439      96.469  22.529  84.450  1.00  0.00           O
ATOM   9830  C21 POPEa 439      95.209  22.409  84.059  1.00  0.00           C
ATOM   9831  O22 POPEa 439      94.439  21.509  84.340  1.00  0.00           O
ATOM   9832  C22 POPEa 439      94.929  23.589  83.130  1.00  0.00           C
ATOM   9835  C3  POPEa 439      96.869  20.009  84.289  1.00  0.00           C
ATOM   9838  O31 POPEa 439      96.819  20.169  82.859  1.00  0.00           O
ATOM   9839  C31 POPEa 439      97.939  19.929  82.209  1.00  0.00           C
ATOM   9840  O32 POPEa 439      99.009  19.609  82.708  1.00  0.00           O
ATOM   9841  C32 POPEa 439      97.739  20.199  80.719  1.00  0.00           C
ATOM   9844  C23 POPEa 439      93.649  23.409  82.279  1.00  0.00           C
ATOM   9847  C24 POPEa 439      93.499  24.479  81.178  1.00  0.00           C
ATOM   9850  C25 POPEa 439      94.429  24.269  79.969  1.00  0.00           C
ATOM   9853  C26 POPEa 439      93.669  24.079  78.639  1.00  0.00           C
ATOM   9856  C27 POPEa 439      92.959  25.339  78.119  1.00  0.00           C
ATOM   9859  C28 POPEa 439      92.119  25.049  76.850  1.00  0.00           C
ATOM   9862  C29 POPEa 439      91.359  26.269  76.359  1.00  0.00           C
ATOM   9864 0C21 POPEa 439      91.349  26.769  75.109  1.00  0.00           C
ATOM   9866 1C21 POPEa 439      92.129  26.259  73.929  1.00  0.00           C
ATOM   9869 2C21 POPEa 439      92.609  27.399  72.999  1.00  0.00           C
ATOM   9872 3C21 POPEa 439      91.529  27.889  72.019  1.00  0.00           C
ATOM   9875 4C21 POPEa 439      91.959  29.079  71.139  1.00  0.00           C
ATOM   9878 5C21 POPEa 439      92.309  30.329  71.959  1.00  0.00           C
ATOM   9881 6C21 POPEa 439      92.619  31.579  71.119  1.00  0.00           C
ATOM   9884 7C21 POPEa 439      93.969  31.509  70.379  1.00  0.00           C
ATOM   9887 8C21 POPEa 439      94.369  32.859  69.779  1.00  0.00           C
ATOM   9891  C33 POPEa 439      96.259  20.179  80.249  1.00  0.00           C
ATOM   9894  C34 POPEa 439      96.179  20.549  78.770  1.00  0.00           C
ATOM   9897  C35 POPEa 439      94.759  20.659  78.189  1.00  0.00           C
ATOM   9900  C36 POPEa 439      94.829  21.119  76.729  1.00  0.00           C
ATOM   9903  C37 POPEa 439      93.509  21.559  76.079  1.00  0.00           C
ATOM   9906  C38 POPEa 439      93.749  22.349  74.789  1.00  0.00           C
ATOM   9909  C39 POPEa 439      94.619  21.599  73.770  1.00  0.00           C
ATOM   9912 0C31 POPEa 439      94.889  22.389  72.489  1.00  0.00           C
ATOM   9915 1C31 POPEa 439      95.869  21.639  71.579  1.00  0.00           C
ATOM   9918 2C31 POPEa 439      95.899  22.199  70.160  1.00  0.00           C
ATOM   9921 3C31 POPEa 439      96.889  21.479  69.229  1.00  0.00           C
ATOM   9924 4C31 POPEa 439      98.299  22.079  69.279  1.00  0.00           C
ATOM   9927 5C31 POPEa 439      99.199  21.569  68.149  1.00  0.00           C
ATOM   9930 6C31 POPEa 439     100.109  22.649  67.568  1.00  0.00           C
ATOM   9934  NH3 POPEb 440      27.009   7.439  87.638  1.00  0.00           N
ATOM   9938  C12 POPEb 440      26.359   7.549  88.999  1.00  0.00           C
ATOM   9941  C11 POPEb 440      24.849   7.819  88.930  1.00  0.00           C
ATOM   9944  P   POPEb 440      22.929   6.409  87.889  1.00  0.00           P
ATOM   9945  O13 POPEb 440      22.059   5.289  88.329  1.00  0.00           O
ATOM   9946  O14 POPEb 440      22.259   7.719  87.708  1.00  0.00           O
ATOM   9947  O11 POPEb 440      23.659   6.009  86.559  1.00  0.00           O
ATOM   9948  O12 POPEb 440      24.129   6.579  88.888  1.00  0.00           O
ATOM   9949  C1  POPEb 440      23.289   6.669  85.350  1.00  0.00           C
ATOM   9952  C2  POPEb 440      23.319   5.709  84.129  1.00  0.00           C
ATOM   9954  O21 POPEb 440      23.379   6.409  82.879  1.00  0.00           O
ATOM   9955  C21 POPEb 440      22.499   7.369  82.609  1.00  0.00           C
ATOM   9956  O22 POPEb 440      21.659   7.819  83.370  1.00  0.00           O
ATOM   9957  C22 POPEb 440      22.709   7.839  81.169  1.00  0.00           C
ATOM   9960  C3  POPEb 440      22.159   4.669  84.129  1.00  0.00           C
ATOM   9963  O31 POPEb 440      22.549   3.439  83.510  1.00  0.00           O
ATOM   9964  C31 POPEb 440      22.329   3.329  82.209  1.00  0.00           C
ATOM   9965  O32 POPEb 440      21.799   4.159  81.489  1.00  0.00           O
ATOM   9966  C32 POPEb 440      22.849   1.969  81.748  1.00  0.00           C
ATOM   9969  C23 POPEb 440      21.519   7.499  80.249  1.00  0.00           C
ATOM   9972  C24 POPEb 440      21.859   7.649  78.759  1.00  0.00           C
ATOM   9975  C25 POPEb 440      22.379   9.039  78.349  1.00  0.00           C
ATOM   9978  C26 POPEb 440      22.479   9.189  76.819  1.00  0.00           C
ATOM   9981  C27 POPEb 440      23.869   9.629  76.359  1.00  0.00           C
ATOM   9984  C28 POPEb 440      23.969   9.879  74.839  1.00  0.00           C
ATOM   9987  C29 POPEb 440      23.249  11.129  74.410  1.00  0.00           C
ATOM   9989 0C21 POPEb 440      23.109  11.519  73.129  1.00  0.00           C
ATOM   9991 1C21 POPEb 440      23.629  10.749  71.939  1.00  0.00           C
ATOM   9994 2C21 POPEb 440      23.069  11.289  70.609  1.00  0.00           C
ATOM   9997 3C21 POPEb 440      23.409  10.339  69.449  1.00  0.00           C
ATOM  10000 4C21 POPEb 440      23.129  10.929  68.069  1.00  0.00           C
ATOM  10003 5C21 POPEb 440      23.459   9.939  66.949  1.00  0.00           C
ATOM  10006 6C21 POPEb 440      23.229  10.519  65.549  1.00  0.00           C
ATOM  10009 7C21 POPEb 440      23.569   9.499  64.459  1.00  0.00           C
ATOM  10012 8C21 POPEb 440      23.349   9.999  63.039  1.00  0.00           C
ATOM  10016  C33 POPEb 440      22.809   1.779  80.229  1.00  0.00           C
ATOM  10019  C34 POPEb 440      23.399   0.429  79.789  1.00  0.00           C
ATOM  10022  C35 POPEb 440      23.089   0.069  78.329  1.00  0.00           C
ATOM  10025  C36 POPEb 440      23.319   1.219  77.349  1.00  0.00           C
ATOM  10028  C37 POPEb 440      23.049   0.829  75.889  1.00  0.00           C
ATOM  10031  C38 POPEb 440      23.289   2.029  74.969  1.00  0.00           C
ATOM  10034  C39 POPEb 440      23.349   1.679  73.469  1.00  0.00           C
ATOM  10037 0C31 POPEb 440      21.999   1.679  72.739  1.00  0.00           C
ATOM  10040 1C31 POPEb 440      22.209   1.969  71.239  1.00  0.00           C
ATOM  10043 2C31 POPEb 440      21.009   1.649  70.340  1.00  0.00           C
ATOM  10046 3C31 POPEb 440      19.889   2.699  70.349  1.00  0.00           C
ATOM  10049 4C31 POPEb 440      18.749   2.269  69.419  1.00  0.00           C
ATOM  10052 5C31 POPEb 440      17.659   3.329  69.210  1.00  0.00           C
ATOM  10055 6C31 POPEb 440      16.549   2.839  68.279  1.00  0.00           C
ATOM  10059  NH3 POPEc 441      16.499  22.989  41.559  1.00  0.00           N
ATOM  10063  C12 POPEc 441      17.819  23.209  40.859  1.00  0.00           C
ATOM  10066  C11 POPEc 441      18.479  21.869  40.459  1.00  0.00           C
ATOM  10069  P   POPEc 441      20.989  21.879  41.269  1.00  0.00           P
ATOM  10070  O13 POPEc 441      21.189  20.449  41.619  1.00  0.00           O
ATOM  10071  O14 POPEc 441      22.159  22.679  40.849  1.00  0.00           O
ATOM  10072  O11 POPEc 441      20.309  22.559  42.529  1.00  0.00           O
ATOM  10073  O12 POPEc 441      19.859  22.049  40.169  1.00  0.00           O
ATOM  10074  C1  POPEc 441      20.749  22.189  43.839  1.00  0.00           C
ATOM  10077  C2  POPEc 441      20.329  23.259  44.879  1.00  0.00           C
ATOM  10079  O21 POPEc 441      20.249  22.669  46.179  1.00  0.00           O
ATOM  10080  C21 POPEc 441      21.379  22.439  46.809  1.00  0.00           C
ATOM  10081  O22 POPEc 441      22.499  22.659  46.399  1.00  0.00           O
ATOM  10082  C22 POPEc 441      21.019  21.859  48.179  1.00  0.00           C
ATOM  10085  C3  POPEc 441      18.939  23.889  44.590  1.00  0.00           C
ATOM  10088  O31 POPEc 441      18.809  25.179  45.219  1.00  0.00           O
ATOM  10089  C31 POPEc 441      18.479  25.179  46.489  1.00  0.00           C
ATOM  10090  O32 POPEc 441      18.059  24.239  47.139  1.00  0.00           O
ATOM  10091  C32 POPEc 441      18.729  26.569  47.039  1.00  0.00           C
ATOM  10094  C23 POPEc 441      22.199  21.799  49.160  1.00  0.00           C
ATOM  10097  C24 POPEc 441      21.919  20.899  50.369  1.00  0.00           C
ATOM  10100  C25 POPEc 441      20.949  21.509  51.399  1.00  0.00           C
ATOM  10103  C26 POPEc 441      20.739  20.609  52.619  1.00  0.00           C
ATOM  10106  C27 POPEc 441      19.899  21.279  53.719  1.00  0.00           C
ATOM  10109  C28 POPEc 441      19.699  20.339  54.929  1.00  0.00           C
ATOM  10112  C29 POPEc 441      18.729  20.849  55.959  1.00  0.00           C
ATOM  10114 0C21 POPEc 441      19.029  21.519  57.089  1.00  0.00           C
ATOM  10116 1C21 POPEc 441      20.399  21.969  57.519  1.00  0.00           C
ATOM  10119 2C21 POPEc 441      20.469  23.479  57.809  1.00  0.00           C
ATOM  10122 3C21 POPEc 441      19.919  23.869  59.189  1.00  0.00           C
ATOM  10125 4C21 POPEc 441      20.089  25.369  59.479  1.00  0.00           C
ATOM  10128 5C21 POPEc 441      19.449  25.819  60.799  1.00  0.00           C
ATOM  10131 6C21 POPEc 441      20.189  25.319  62.049  1.00  0.00           C
ATOM  10134 7C21 POPEc 441      19.519  25.799  63.339  1.00  0.00           C
ATOM  10137 8C21 POPEc 441      20.259  25.409  64.619  1.00  0.00           C
ATOM  10141  C33 POPEc 441      18.829  26.609  48.579  1.00  0.00           C
ATOM  10144  C34 POPEc 441      19.609  27.839  49.049  1.00  0.00           C
ATOM  10147  C35 POPEc 441      21.119  27.779  48.799  1.00  0.00           C
ATOM  10150  C36 POPEc 441      21.799  26.579  49.469  1.00  0.00           C
ATOM  10153  C37 POPEc 441      23.309  26.769  49.619  1.00  0.00           C
ATOM  10156  C38 POPEc 441      24.009  25.539  50.219  1.00  0.00           C
ATOM  10159  C39 POPEc 441      23.579  25.179  51.649  1.00  0.00           C
ATOM  10162 0C31 POPEc 441      24.009  23.759  52.049  1.00  0.00           C
ATOM  10165 1C31 POPEc 441      25.529  23.539  51.969  1.00  0.00           C
ATOM  10168 2C31 POPEc 441      25.909  22.059  52.119  1.00  0.00           C
ATOM  10171 3C31 POPEc 441      27.369  21.899  52.529  1.00  0.00           C
ATOM  10174 4C31 POPEc 441      27.689  20.479  53.029  1.00  0.00           C
ATOM  10177 5C31 POPEc 441      28.869  20.439  54.009  1.00  0.00           C
ATOM  10180 6C31 POPEc 441      28.799  19.229  54.949  1.00  0.00           C
ATOM  10184  NH3 POPEd 442      21.969  28.719  41.019  1.00  0.00           N
ATOM  10188  C12 POPEd 442      21.879  30.109  40.449  1.00  0.00           C
ATOM  10191  C11 POPEd 442      23.239  30.689  40.109  1.00  0.00           C
ATOM  10194  P   POPEd 442      23.509  33.099  39.069  1.00  0.00           P
ATOM  10195  O13 POPEd 442      24.399  32.409  38.109  1.00  0.00           O
ATOM  10196  O14 POPEd 442      22.299  33.799  38.599  1.00  0.00           O
ATOM  10197  O11 POPEd 442      24.349  34.179  39.829  1.00  0.00           O
ATOM  10198  O12 POPEd 442      23.129  32.099  40.229  1.00  0.00           O
ATOM  10199  C1  POPEd 442      25.029  33.939  41.069  1.00  0.00           C
ATOM  10202  C2  POPEd 442      24.419  34.769  42.229  1.00  0.00           C
ATOM  10204  O21 POPEd 442      25.089  34.399  43.439  1.00  0.00           O
ATOM  10205  C21 POPEd 442      25.219  35.349  44.339  1.00  0.00           C
ATOM  10206  O22 POPEd 442      24.889  36.519  44.239  1.00  0.00           O
ATOM  10207  C22 POPEd 442      25.869  34.679  45.549  1.00  0.00           C
ATOM  10210  C3  POPEd 442      22.899  34.489  42.379  1.00  0.00           C
ATOM  10213  O31 POPEd 442      22.319  35.009  43.609  1.00  0.00           O
ATOM  10214  C31 POPEd 442      21.559  36.089  43.439  1.00  0.00           C
ATOM  10215  O32 POPEd 442      21.389  36.669  42.379  1.00  0.00           O
ATOM  10216  C32 POPEd 442      20.899  36.559  44.729  1.00  0.00           C
ATOM  10219  C23 POPEd 442      25.699  35.409  46.899  1.00  0.00           C
ATOM  10222  C24 POPEd 442      26.159  34.529  48.079  1.00  0.00           C
ATOM  10225  C25 POPEd 442      25.719  35.119  49.419  1.00  0.00           C
ATOM  10228  C26 POPEd 442      26.129  34.389  50.699  1.00  0.00           C
ATOM  10231  C27 POPEd 442      25.699  35.239  51.909  1.00  0.00           C
ATOM  10234  C28 POPEd 442      26.059  34.609  53.259  1.00  0.00           C
ATOM  10237  C29 POPEd 442      25.979  35.609  54.379  1.00  0.00           C
ATOM  10239 0C21 POPEd 442      25.769  35.339  55.679  1.00  0.00           C
ATOM  10241 1C21 POPEd 442      25.579  33.969  56.269  1.00  0.00           C
ATOM  10244 2C21 POPEd 442      26.909  33.219  56.469  1.00  0.00           C
ATOM  10247 3C21 POPEd 442      26.739  31.919  57.259  1.00  0.00           C
ATOM  10250 4C21 POPEd 442      28.029  31.099  57.359  1.00  0.00           C
ATOM  10253 5C21 POPEd 442      28.909  31.499  58.549  1.00  0.00           C
ATOM  10256 6C21 POPEd 442      30.229  30.709  58.599  1.00  0.00           C
ATOM  10259 7C21 POPEd 442      31.039  30.959  59.879  1.00  0.00           C
ATOM  10262 8C21 POPEd 442      30.529  30.179  61.089  1.00  0.00           C
ATOM  10266  C33 POPEd 442      21.749  36.509  46.019  1.00  0.00           C
ATOM  10269  C34 POPEd 442      21.339  37.639  46.969  1.00  0.00           C
ATOM  10272  C35 POPEd 442      20.449  37.189  48.139  1.00  0.00           C
ATOM  10275  C36 POPEd 442      21.239  36.769  49.379  1.00  0.00           C
ATOM  10278  C37 POPEd 442      20.369  36.109  50.449  1.00  0.00           C
ATOM  10281  C38 POPEd 442      21.189  35.669  51.660  1.00  0.00           C
ATOM  10284  C39 POPEd 442      20.499  34.529  52.420  1.00  0.00           C
ATOM  10287 0C31 POPEd 442      19.169  34.899  53.079  1.00  0.00           C
ATOM  10290 1C31 POPEd 442      19.359  35.789  54.309  1.00  0.00           C
ATOM  10293 2C31 POPEd 442      18.089  35.949  55.159  1.00  0.00           C
ATOM  10296 3C31 POPEd 442      17.469  34.619  55.609  1.00  0.00           C
ATOM  10299 4C31 POPEd 442      16.689  34.719  56.919  1.00  0.00           C
ATOM  10302 5C31 POPEd 442      15.839  33.479  57.229  1.00  0.00           C
ATOM  10305 6C31 POPEd 442      15.159  33.559  58.599  1.00  0.00           C
ATOM  10309  NH3 POPEe 443      89.469  38.299  46.450  1.00  0.00           N
ATOM  10313  C12 POPEe 443      88.799  37.849  45.169  1.00  0.00           C
ATOM  10316  C11 POPEe 443      89.279  36.449  44.759  1.00  0.00           C
ATOM  10319  P   POPEe 443      89.129  33.989  45.619  1.00  0.00           P
ATOM  10320  O13 POPEe 443      88.329  33.459  44.479  1.00  0.00           O
ATOM  10321  O14 POPEe 443      90.589  33.739  45.589  1.00  0.00           O
ATOM  10322  O11 POPEe 443      88.459  33.429  46.939  1.00  0.00           O
ATOM  10323  O12 POPEe 443      88.919  35.549  45.789  1.00  0.00           O
ATOM  10324  C1  POPEe 443      87.199  33.999  47.350  1.00  0.00           C
ATOM  10327  C2  POPEe 443      87.349  34.739  48.699  1.00  0.00           C
ATOM  10329  O21 POPEe 443      87.289  33.849  49.819  1.00  0.00           O
ATOM  10330  C21 POPEe 443      86.119  33.329  50.139  1.00  0.00           C
ATOM  10331  O22 POPEe 443      85.089  33.339  49.489  1.00  0.00           O
ATOM  10332  C22 POPEe 443      86.209  32.869  51.590  1.00  0.00           C
ATOM  10335  C3  POPEe 443      86.369  35.939  48.889  1.00  0.00           C
ATOM  10338  O31 POPEe 443      86.449  36.479  50.239  1.00  0.00           O
ATOM  10339  C31 POPEe 443      87.509  37.269  50.429  1.00  0.00           C
ATOM  10340  O32 POPEe 443      88.319  37.569  49.579  1.00  0.00           O
ATOM  10341  C32 POPEe 443      87.469  37.799  51.869  1.00  0.00           C
ATOM  10344  C23 POPEe 443      85.459  33.879  52.499  1.00  0.00           C
ATOM  10347  C24 POPEe 443      86.009  33.989  53.930  1.00  0.00           C
ATOM  10350  C25 POPEe 443      85.959  32.689  54.729  1.00  0.00           C
ATOM  10353  C26 POPEe 443      86.039  32.899  56.250  1.00  0.00           C
ATOM  10356  C27 POPEe 443      86.039  31.569  57.019  1.00  0.00           C
ATOM  10359  C28 POPEe 443      85.519  31.709  58.469  1.00  0.00           C
ATOM  10362  C29 POPEe 443      85.189  30.359  59.079  1.00  0.00           C
ATOM  10364 0C21 POPEe 443      85.539  29.899  60.289  1.00  0.00           C
ATOM  10366 1C21 POPEe 443      86.349  30.599  61.359  1.00  0.00           C
ATOM  10369 2C21 POPEe 443      85.839  30.479  62.819  1.00  0.00           C
ATOM  10372 3C21 POPEe 443      85.219  29.139  63.239  1.00  0.00           C
ATOM  10375 4C21 POPEe 443      85.379  28.879  64.749  1.00  0.00           C
ATOM  10378 5C21 POPEe 443      84.639  27.619  65.249  1.00  0.00           C
ATOM  10381 6C21 POPEe 443      83.329  27.929  65.969  1.00  0.00           C
ATOM  10384 7C21 POPEe 443      82.629  26.669  66.509  1.00  0.00           C
ATOM  10387 8C21 POPEe 443      81.429  26.979  67.410  1.00  0.00           C
ATOM  10391  C33 POPEe 443      88.479  37.159  52.859  1.00  0.00           C
ATOM  10394  C34 POPEe 443      88.409  37.869  54.219  1.00  0.00           C
ATOM  10397  C35 POPEe 443      89.429  37.389  55.259  1.00  0.00           C
ATOM  10400  C36 POPEe 443      89.319  35.889  55.569  1.00  0.00           C
ATOM  10403  C37 POPEe 443      90.109  35.499  56.829  1.00  0.00           C
ATOM  10406  C38 POPEe 443      90.109  33.979  56.999  1.00  0.00           C
ATOM  10409  C39 POPEe 443      91.039  33.479  58.109  1.00  0.00           C
ATOM  10412 0C31 POPEe 443      90.659  33.909  59.529  1.00  0.00           C
ATOM  10415 1C31 POPEe 443      91.189  32.889  60.549  1.00  0.00           C
ATOM  10418 2C31 POPEe 443      91.049  33.289  62.019  1.00  0.00           C
ATOM  10421 3C31 POPEe 443      91.699  32.209  62.910  1.00  0.00           C
ATOM  10424 4C31 POPEe 443      91.559  32.459  64.410  1.00  0.00           C
ATOM  10427 5C31 POPEe 443      92.189  31.329  65.219  1.00  0.00           C
ATOM  10430 6C31 POPEe 443      91.949  31.439  66.729  1.00  0.00           C
ATOM  10434  NH3 POPEf 444      27.339  54.599  40.809  1.00  0.00           N
ATOM  10438  C12 POPEf 444      28.749  54.109  40.579  1.00  0.00           C
ATOM  10441  C11 POPEf 444      28.819  53.099  39.439  1.00  0.00           C
ATOM  10444  P   POPEf 444      30.229  50.909  39.229  1.00  0.00           P
ATOM  10445  O13 POPEf 444      29.119  50.489  38.339  1.00  0.00           O
ATOM  10446  O14 POPEf 444      31.599  50.669  38.719  1.00  0.00           O
ATOM  10447  O11 POPEf 444      30.169  50.269  40.659  1.00  0.00           O
ATOM  10448  O12 POPEf 444      30.089  52.449  39.509  1.00  0.00           O
ATOM  10449  C1  POPEf 444      29.159  50.479  41.649  1.00  0.00           C
ATOM  10452  C2  POPEf 444      29.729  50.989  43.009  1.00  0.00           C
ATOM  10454  O21 POPEf 444      30.379  49.909  43.689  1.00  0.00           O
ATOM  10455  C21 POPEf 444      31.659  49.769  43.429  1.00  0.00           C
ATOM  10456  O22 POPEf 444      32.349  50.549  42.789  1.00  0.00           O
ATOM  10457  C22 POPEf 444      32.169  48.439  44.000  1.00  0.00           C
ATOM  10460  C3  POPEf 444      28.599  51.509  43.959  1.00  0.00           C
ATOM  10463  O31 POPEf 444      29.139  52.099  45.180  1.00  0.00           O
ATOM  10464  C31 POPEf 444      29.179  51.279  46.229  1.00  0.00           C
ATOM  10465  O32 POPEf 444      28.849  50.109  46.229  1.00  0.00           O
ATOM  10466  C32 POPEf 444      29.749  51.989  47.459  1.00  0.00           C
ATOM  10469  C23 POPEf 444      33.589  48.559  44.599  1.00  0.00           C
ATOM  10472  C24 POPEf 444      33.609  48.659  46.129  1.00  0.00           C
ATOM  10475  C25 POPEf 444      33.559  47.289  46.829  1.00  0.00           C
ATOM  10478  C26 POPEf 444      34.299  47.269  48.179  1.00  0.00           C
ATOM  10481  C27 POPEf 444      34.559  45.839  48.670  1.00  0.00           C
ATOM  10484  C28 POPEf 444      35.539  45.779  49.859  1.00  0.00           C
ATOM  10487  C29 POPEf 444      35.889  44.349  50.209  1.00  0.00           C
ATOM  10489 0C21 POPEf 444      35.639  43.709  51.369  1.00  0.00           C
ATOM  10491 1C21 POPEf 444      34.919  44.269  52.569  1.00  0.00           C
ATOM  10494 2C21 POPEf 444      35.869  44.629  53.729  1.00  0.00           C
ATOM  10497 3C21 POPEf 444      35.079  45.219  54.909  1.00  0.00           C
ATOM  10500 4C21 POPEf 444      35.819  46.299  55.689  1.00  0.00           C
ATOM  10503 5C21 POPEf 444      34.869  47.009  56.669  1.00  0.00           C
ATOM  10506 6C21 POPEf 444      35.499  48.199  57.409  1.00  0.00           C
ATOM  10509 7C21 POPEf 444      34.439  49.099  58.049  1.00  0.00           C
ATOM  10512 8C21 POPEf 444      35.029  50.369  58.669  1.00  0.00           C
ATOM  10516  C33 POPEf 444      29.769  51.019  48.670  1.00  0.00           C
ATOM  10519  C34 POPEf 444      30.479  51.589  49.899  1.00  0.00           C
ATOM  10522  C35 POPEf 444      30.299  50.729  51.170  1.00  0.00           C
ATOM  10525  C36 POPEf 444      30.799  49.289  51.059  1.00  0.00           C
ATOM  10528  C37 POPEf 444      30.799  48.569  52.420  1.00  0.00           C
ATOM  10531  C38 POPEf 444      31.079  47.069  52.279  1.00  0.00           C
ATOM  10534  C39 POPEf 444      30.999  46.299  53.600  1.00  0.00           C
ATOM  10537 0C31 POPEf 444      31.179  44.789  53.389  1.00  0.00           C
ATOM  10540 1C31 POPEf 444      31.429  44.039  54.699  1.00  0.00           C
ATOM  10543 2C31 POPEf 444      31.759  42.549  54.479  1.00  0.00           C
ATOM  10546 3C31 POPEf 444      32.619  41.959  55.609  1.00  0.00           C
ATOM  10549 4C31 POPEf 444      31.909  41.909  56.969  1.00  0.00           C
ATOM  10552 5C31 POPEf 444      32.879  41.989  58.139  1.00  0.00           C
ATOM  10555 6C31 POPEf 444      32.179  41.949  59.499  1.00  0.00           C
ATOM  10559  NH3 POPEg 445      42.699  83.439  85.180  1.00  0.00           N
ATOM  10563  C12 POPEg 445      42.299  84.719  85.859  1.00  0.00           C
ATOM  10566  C11 POPEg 445      41.599  85.679  84.879  1.00  0.00           C
ATOM  10569  P   POPEg 445      39.749  86.529  86.528  1.00  0.00           P
ATOM  10570  O13 POPEg 445      39.139  85.199  86.269  1.00  0.00           O
ATOM  10571  O14 POPEg 445      40.219  86.809  87.910  1.00  0.00           O
ATOM  10572  O11 POPEg 445      38.729  87.629  86.039  1.00  0.00           O
ATOM  10573  O12 POPEg 445      40.989  86.749  85.579  1.00  0.00           O
ATOM  10574  C1  POPEg 445      38.159  87.549  84.719  1.00  0.00           C
ATOM  10577  C2  POPEg 445      38.519  88.779  83.839  1.00  0.00           C
ATOM  10579  O21 POPEg 445      37.759  88.649  82.630  1.00  0.00           O
ATOM  10580  C21 POPEg 445      37.499  89.789  82.020  1.00  0.00           C
ATOM  10581  O22 POPEg 445      37.909  90.889  82.349  1.00  0.00           O
ATOM  10582  C22 POPEg 445      36.609  89.549  80.789  1.00  0.00           C
ATOM  10585  C3  POPEg 445      40.069  88.849  83.579  1.00  0.00           C
ATOM  10588  O31 POPEg 445      40.569  90.129  83.149  1.00  0.00           O
ATOM  10589  C31 POPEg 445      40.699  90.299  81.829  1.00  0.00           C
ATOM  10590  O32 POPEg 445      40.589  89.419  80.999  1.00  0.00           O
ATOM  10591  C32 POPEg 445      40.899  91.799  81.559  1.00  0.00           C
ATOM  10594  C23 POPEg 445      36.669  90.739  79.808  1.00  0.00           C
ATOM  10597  C24 POPEg 445      36.219  90.369  78.389  1.00  0.00           C
ATOM  10600  C25 POPEg 445      36.669  91.399  77.329  1.00  0.00           C
ATOM  10603  C26 POPEg 445      35.899  92.719  77.339  1.00  0.00           C
ATOM  10606  C27 POPEg 445      34.509  92.579  76.699  1.00  0.00           C
ATOM  10609  C28 POPEg 445      33.849  93.939  76.388  1.00  0.00           C
ATOM  10612  C29 POPEg 445      32.669  93.799  75.469  1.00  0.00           C
ATOM  10614 0C21 POPEg 445      32.599  94.249  74.210  1.00  0.00           C
ATOM  10616 1C21 POPEg 445      33.719  94.939  73.469  1.00  0.00           C
ATOM  10619 2C21 POPEg 445      33.599  96.479  73.539  1.00  0.00           C
ATOM  10622 3C21 POPEg 445      34.749  97.179  72.809  1.00  0.00           C
ATOM  10625 4C21 POPEg 445      34.949  98.619  73.289  1.00  0.00           C
ATOM  10628 5C21 POPEg 445      36.179  99.309  72.660  1.00  0.00           C
ATOM  10631 6C21 POPEg 445      35.989  99.629  71.178  1.00  0.00           C
ATOM  10634 7C21 POPEg 445      37.139 100.459  70.590  1.00  0.00           C
ATOM  10637 8C21 POPEg 445      36.789 101.089  69.239  1.00  0.00           C
ATOM  10641  C33 POPEg 445      41.719  92.149  80.289  1.00  0.00           C
ATOM  10644  C34 POPEg 445      41.649  93.659  79.979  1.00  0.00           C
ATOM  10647  C35 POPEg 445      41.209  93.969  78.539  1.00  0.00           C
ATOM  10650  C36 POPEg 445      42.309  93.699  77.498  1.00  0.00           C
ATOM  10653  C37 POPEg 445      41.819  93.949  76.069  1.00  0.00           C
ATOM  10656  C38 POPEg 445      42.749  93.349  75.009  1.00  0.00           C
ATOM  10659  C39 POPEg 445      44.109  94.059  74.969  1.00  0.00           C
ATOM  10662 0C31 POPEg 445      44.829  93.889  73.630  1.00  0.00           C
ATOM  10665 1C31 POPEg 445      46.049  94.809  73.499  1.00  0.00           C
ATOM  10668 2C31 POPEg 445      46.449  95.049  72.029  1.00  0.00           C
ATOM  10671 3C31 POPEg 445      47.079  93.809  71.369  1.00  0.00           C
ATOM  10674 4C31 POPEg 445      47.299  93.979  69.859  1.00  0.00           C
ATOM  10677 5C31 POPEg 445      47.779  92.679  69.210  1.00  0.00           C
ATOM  10680 6C31 POPEg 445      48.279  92.839  67.770  1.00  0.00           C
ATOM  10684  NH3 POPEh 446      -2.839  60.009  86.729  1.00  0.00           N
ATOM  10688  C12 POPEh 446      -2.149  60.849  87.770  1.00  0.00           C
ATOM  10691  C11 POPEh 446      -0.609  60.709  87.700  1.00  0.00           C
ATOM  10694  P   POPEh 446       1.379  60.779  85.979  1.00  0.00           P
ATOM  10695  O13 POPEh 446       2.109  61.959  86.520  1.00  0.00           O
ATOM  10696  O14 POPEh 446       1.839  59.409  86.339  1.00  0.00           O
ATOM  10697  O11 POPEh 446       1.339  60.979  84.419  1.00  0.00           O
ATOM  10698  O12 POPEh 446      -0.149  60.959  86.369  1.00  0.00           O
ATOM  10699  C1  POPEh 446       2.509  60.699  83.650  1.00  0.00           C
ATOM  10702  C2  POPEh 446       2.149  60.349  82.189  1.00  0.00           C
ATOM  10704  O21 POPEh 446       1.319  59.199  82.199  1.00  0.00           O
ATOM  10705  C21 POPEh 446       0.369  58.979  81.279  1.00  0.00           C
ATOM  10706  O22 POPEh 446      -0.239  57.919  81.219  1.00  0.00           O
ATOM  10707  C22 POPEh 446       0.019  60.149  80.340  1.00  0.00           C
ATOM  10710  C3  POPEh 446       3.449  60.059  81.380  1.00  0.00           C
ATOM  10713  O31 POPEh 446       3.139  59.749  80.009  1.00  0.00           O
ATOM  10714  C31 POPEh 446       4.159  59.889  79.169  1.00  0.00           C
ATOM  10715  O32 POPEh 446       5.309  60.149  79.469  1.00  0.00           O
ATOM  10716  C32 POPEh 446       3.659  59.679  77.739  1.00  0.00           C
ATOM  10719  C23 POPEh 446      -0.719  59.659  79.049  1.00  0.00           C
ATOM  10722  C24 POPEh 446      -1.169  60.829  78.169  1.00  0.00           C
ATOM  10725  C25 POPEh 446      -1.649  60.429  76.759  1.00  0.00           C
ATOM  10728  C26 POPEh 446      -2.319  61.579  75.999  1.00  0.00           C
ATOM  10731  C27 POPEh 446      -2.589  61.289  74.499  1.00  0.00           C
ATOM  10734  C28 POPEh 446      -3.089  62.549  73.739  1.00  0.00           C
ATOM  10737  C29 POPEh 446      -3.189  62.439  72.240  1.00  0.00           C
ATOM  10739 0C21 POPEh 446      -3.199  63.489  71.399  1.00  0.00           C
ATOM  10741 1C21 POPEh 446      -3.179  64.939  71.799  1.00  0.00           C
ATOM  10744 2C21 POPEh 446      -3.389  65.919  70.619  1.00  0.00           C
ATOM  10747 3C21 POPEh 446      -2.229  65.989  69.609  1.00  0.00           C
ATOM  10750 4C21 POPEh 446      -2.449  67.109  68.569  1.00  0.00           C
ATOM  10753 5C21 POPEh 446      -1.249  67.369  67.649  1.00  0.00           C
ATOM  10756 6C21 POPEh 446      -0.059  68.009  68.380  1.00  0.00           C
ATOM  10759 7C21 POPEh 446       0.849  68.819  67.450  1.00  0.00           C
ATOM  10762 8C21 POPEh 446       1.869  69.689  68.179  1.00  0.00           C
ATOM  10766  C33 POPEh 446       3.589  61.019  76.979  1.00  0.00           C
ATOM  10769  C34 POPEh 446       2.449  61.069  75.949  1.00  0.00           C
ATOM  10772  C35 POPEh 446       2.649  60.139  74.759  1.00  0.00           C
ATOM  10775  C36 POPEh 446       3.709  60.659  73.779  1.00  0.00           C
ATOM  10778  C37 POPEh 446       3.919  59.669  72.638  1.00  0.00           C
ATOM  10781  C38 POPEh 446       5.089  60.029  71.719  1.00  0.00           C
ATOM  10784  C39 POPEh 446       4.759  61.019  70.600  1.00  0.00           C
ATOM  10787 0C31 POPEh 446       5.259  60.489  69.249  1.00  0.00           C
ATOM  10790 1C31 POPEh 446       4.819  61.329  68.049  1.00  0.00           C
ATOM  10793 2C31 POPEh 446       5.409  60.799  66.729  1.00  0.00           C
ATOM  10796 3C31 POPEh 446       4.859  59.439  66.309  1.00  0.00           C
ATOM  10799 4C31 POPEh 446       5.589  58.839  65.099  1.00  0.00           C
ATOM  10802 5C31 POPEh 446       5.159  57.409  64.779  1.00  0.00           C
ATOM  10805 6C31 POPEh 446       5.899  56.809  63.569  1.00  0.00           C
ATOM  10809  NH3 POPEi 447      20.419  72.039  44.079  1.00  0.00           N
ATOM  10813  C12 POPEi 447      19.219  72.889  43.779  1.00  0.00           C
ATOM  10816  C11 POPEi 447      18.199  72.779  44.920  1.00  0.00           C
ATOM  10819  P   POPEi 447      16.579  74.259  46.279  1.00  0.00           P
ATOM  10820  O13 POPEi 447      16.209  75.699  46.319  1.00  0.00           O
ATOM  10821  O14 POPEi 447      15.459  73.289  46.339  1.00  0.00           O
ATOM  10822  O11 POPEi 447      17.619  73.959  47.420  1.00  0.00           O
ATOM  10823  O12 POPEi 447      17.409  73.979  44.959  1.00  0.00           O
ATOM  10824  C1  POPEi 447      17.429  73.049  48.499  1.00  0.00           C
ATOM  10827  C2  POPEi 447      17.109  73.809  49.819  1.00  0.00           C
ATOM  10829  O21 POPEi 447      17.819  73.269  50.939  1.00  0.00           O
ATOM  10830  C21 POPEi 447      17.579  72.029  51.310  1.00  0.00           C
ATOM  10831  O22 POPEi 447      16.799  71.259  50.789  1.00  0.00           O
ATOM  10832  C22 POPEi 447      18.449  71.769  52.539  1.00  0.00           C
ATOM  10835  C3  POPEi 447      15.579  73.959  50.099  1.00  0.00           C
ATOM  10838  O31 POPEi 447      15.269  74.579  51.380  1.00  0.00           O
ATOM  10839  C31 POPEi 447      15.389  75.909  51.359  1.00  0.00           C
ATOM  10840  O32 POPEi 447      15.809  76.549  50.410  1.00  0.00           O
ATOM  10841  C32 POPEi 447      14.909  76.549  52.649  1.00  0.00           C
ATOM  10844  C23 POPEi 447      19.009  70.339  52.700  1.00  0.00           C
ATOM  10847  C24 POPEi 447      20.409  70.359  53.340  1.00  0.00           C
ATOM  10850  C25 POPEi 447      20.859  68.999  53.889  1.00  0.00           C
ATOM  10853  C26 POPEi 447      20.249  68.719  55.270  1.00  0.00           C
ATOM  10856  C27 POPEi 447      20.459  67.269  55.729  1.00  0.00           C
ATOM  10859  C28 POPEi 447      20.239  67.099  57.239  1.00  0.00           C
ATOM  10862  C29 POPEi 447      21.489  67.339  58.029  1.00  0.00           C
ATOM  10864 0C21 POPEi 447      21.669  66.969  59.299  1.00  0.00           C
ATOM  10866 1C21 POPEi 447      20.619  66.289  60.159  1.00  0.00           C
ATOM  10869 2C21 POPEi 447      21.179  65.109  60.959  1.00  0.00           C
ATOM  10872 3C21 POPEi 447      20.069  64.479  61.819  1.00  0.00           C
ATOM  10875 4C21 POPEi 447      20.579  63.379  62.759  1.00  0.00           C
ATOM  10878 5C21 POPEi 447      19.539  63.009  63.829  1.00  0.00           C
ATOM  10881 6C21 POPEi 447      18.279  62.369  63.239  1.00  0.00           C
ATOM  10884 7C21 POPEi 447      17.239  61.999  64.299  1.00  0.00           C
ATOM  10887 8C21 POPEi 447      16.059  61.229  63.699  1.00  0.00           C
ATOM  10891  C33 POPEi 447      15.759  76.199  53.880  1.00  0.00           C
ATOM  10894  C34 POPEi 447      15.289  74.949  54.629  1.00  0.00           C
ATOM  10897  C35 POPEi 447      16.089  74.749  55.919  1.00  0.00           C
ATOM  10900  C36 POPEi 447      15.669  73.509  56.729  1.00  0.00           C
ATOM  10903  C37 POPEi 447      16.899  72.699  57.179  1.00  0.00           C
ATOM  10906  C38 POPEi 447      16.559  71.549  58.149  1.00  0.00           C
ATOM  10909  C39 POPEi 447      16.389  71.979  59.609  1.00  0.00           C
ATOM  10912 0C31 POPEi 447      16.399  70.759  60.559  1.00  0.00           C
ATOM  10915 1C31 POPEi 447      16.289  71.149  62.039  1.00  0.00           C
ATOM  10918 2C31 POPEi 447      16.549  69.989  63.009  1.00  0.00           C
ATOM  10921 3C31 POPEi 447      15.439  68.929  63.059  1.00  0.00           C
ATOM  10924 4C31 POPEi 447      15.579  68.039  64.309  1.00  0.00           C
ATOM  10927 5C31 POPEi 447      14.599  66.869  64.419  1.00  0.00           C
ATOM  10930 6C31 POPEi 447      14.729  66.129  65.749  1.00  0.00           C
ATOM  10934  NH3 POPEj 448      82.599 104.519  46.479  1.00  0.00           N
ATOM  10938  C12 POPEj 448      82.249 104.909  45.069  1.00  0.00           C
ATOM  10941  C11 POPEj 448      83.159 105.999  44.439  1.00  0.00           C
ATOM  10944  P   POPEj 448      84.099 107.779  46.159  1.00  0.00           P
ATOM  10945  O13 POPEj 448      83.919 109.209  46.500  1.00  0.00           O
ATOM  10946  O14 POPEj 448      85.459 107.309  45.789  1.00  0.00           O
ATOM  10947  O11 POPEj 448      83.519 106.899  47.339  1.00  0.00           O
ATOM  10948  O12 POPEj 448      83.089 107.289  45.060  1.00  0.00           O
ATOM  10949  C1  POPEj 448      84.349 106.429  48.389  1.00  0.00           C
ATOM  10952  C2  POPEj 448      83.489 106.149  49.649  1.00  0.00           C
ATOM  10954  O21 POPEj 448      82.669 107.259  50.009  1.00  0.00           O
ATOM  10955  C21 POPEj 448      83.159 108.459  50.239  1.00  0.00           C
ATOM  10956  O22 POPEj 448      84.319 108.809  50.180  1.00  0.00           O
ATOM  10957  C22 POPEj 448      82.019 109.359  50.739  1.00  0.00           C
ATOM  10960  C3  POPEj 448      84.339 105.599  50.829  1.00  0.00           C
ATOM  10963  O31 POPEj 448      83.499 105.189  51.949  1.00  0.00           O
ATOM  10964  C31 POPEj 448      84.099 105.309  53.129  1.00  0.00           C
ATOM  10965  O32 POPEj 448      85.239 105.709  53.289  1.00  0.00           O
ATOM  10966  C32 POPEj 448      83.149 104.929  54.279  1.00  0.00           C
ATOM  10969  C23 POPEj 448      82.319 109.889  52.160  1.00  0.00           C
ATOM  10972  C24 POPEj 448      81.119 110.579  52.819  1.00  0.00           C
ATOM  10975  C25 POPEj 448      81.079 110.329  54.339  1.00  0.00           C
ATOM  10978  C26 POPEj 448      80.119 111.249  55.109  1.00  0.00           C
ATOM  10981  C27 POPEj 448      80.189 110.969  56.609  1.00  0.00           C
ATOM  10984  C28 POPEj 448      79.229 111.829  57.459  1.00  0.00           C
ATOM  10987  C29 POPEj 448      79.349 111.469  58.919  1.00  0.00           C
ATOM  10989 0C21 POPEj 448      78.329 111.209  59.749  1.00  0.00           C
ATOM  10991 1C21 POPEj 448      76.869 111.309  59.399  1.00  0.00           C
ATOM  10994 2C21 POPEj 448      75.919 111.259  60.609  1.00  0.00           C
ATOM  10997 3C21 POPEj 448      76.109 112.369  61.649  1.00  0.00           C
ATOM  11000 4C21 POPEj 448      74.909 112.439  62.609  1.00  0.00           C
ATOM  11003 5C21 POPEj 448      75.109 113.419  63.769  1.00  0.00           C
ATOM  11006 6C21 POPEj 448      73.859 113.539  64.659  1.00  0.00           C
ATOM  11009 7C21 POPEj 448      74.019 114.539  65.799  1.00  0.00           C
ATOM  11012 8C21 POPEj 448      72.729 114.739  66.599  1.00  0.00           C
ATOM  11016  C33 POPEj 448      83.219 106.019  55.369  1.00  0.00           C
[truncated: 1,899,251 more chars]
