# Supplementary material for: Characterizing Membrane Association and Periplasmic Transfer of Bacterial Lipoproteins through Molecular Dynamics Simulations
Source: Structure. 2020 Apr 7;28(4):475–487.e3. doi: 10.1016/j.str.2020.01.012 (PMC7139219; doi:10.1016/j.str.2020.01.012)
Supplement: Data S1. Final Coordinates from Simulations (Y–Z), Related to Figure 3 [file mmc3.zip › Y-Z/YDDW-2-atomistic.pdb]

TITLE     Protein
REMARK    THIS IS A SIMULATION BOX
CRYST1  129.276  129.276  166.965  90.00  90.00  90.00 P 1           1
MODEL        1
ATOM      1  N   CYSTA   1      61.633  85.773  83.622  1.00  0.00           N
ATOM      3  CA  CYSTA   1      62.993  85.743  83.112  1.00  0.00           C
ATOM      5  C   CYSTA   1      63.693  84.603  83.823  1.00  0.00           C
ATOM      6  O   CYSTA   1      64.333  83.753  83.202  1.00  0.00           O
ATOM      7  CB  CYSTA   1      63.763  87.073  83.383  1.00  0.00           C
ATOM     10  SG  CYSTA   1      62.703  88.533  83.192  1.00  0.00           S
ATOM     11  C1  CYSTA   1      64.043  89.743  83.442  1.00  0.00           C
ATOM     14  CA1 CYSTA   1      60.603  85.043  83.173  1.00  0.00           C
ATOM     15  OA1 CYSTA   1      59.783  84.693  84.002  1.00  0.00           O
ATOM     16  CA2 CYSTA   1      60.393  84.723  81.733  1.00  0.00           C
ATOM     19  C11 CYSTA   1      64.093  90.993  82.513  1.00  0.00           C
ATOM     21  O11 CYSTA   1      63.153  90.903  81.432  1.00  0.00           O
ATOM     22  CX1 CYSTA   1      63.383  90.123  80.412  1.00  0.00           C
ATOM     23  OX1 CYSTA   1      64.333  89.373  80.252  1.00  0.00           O
ATOM     24  CX2 CYSTA   1      62.233  90.263  79.423  1.00  0.00           C
ATOM     27  C12 CYSTA   1      65.553  91.393  82.063  1.00  0.00           C
ATOM     30  O12 CYSTA   1      66.433  90.273  81.873  1.00  0.00           O
ATOM     31  CD1 CYSTA   1      67.023  89.863  80.722  1.00  0.00           C
ATOM     32  OD1 CYSTA   1      67.623  88.813  80.633  1.00  0.00           O
ATOM     33  CD2 CYSTA   1      66.883  90.863  79.572  1.00  0.00           C
ATOM     36  CA3 CYSTA   1      61.203  83.523  81.203  1.00  0.00           C
ATOM     39  CA4 CYSTA   1      61.263  83.553  79.662  1.00  0.00           C
ATOM     42  CA5 CYSTA   1      62.643  83.203  79.093  1.00  0.00           C
ATOM     45  CA6 CYSTA   1      62.913  81.713  78.853  1.00  0.00           C
ATOM     48  CA7 CYSTA   1      61.833  81.113  77.953  1.00  0.00           C
ATOM     51  CA8 CYSTA   1      62.263  79.853  77.192  1.00  0.00           C
ATOM     54  CA9 CYSTA   1      61.113  79.253  76.372  1.00  0.00           C
ATOM     57 0CA1 CYSTA   1      60.463  80.213  75.352  1.00  0.00           C
ATOM     60 1CA1 CYSTA   1      61.413  80.653  74.233  1.00  0.00           C
ATOM     63 2CA1 CYSTA   1      60.713  81.553  73.213  1.00  0.00           C
ATOM     66 3CA1 CYSTA   1      61.613  81.963  72.033  1.00  0.00           C
ATOM     69 4CA1 CYSTA   1      60.863  82.743  70.942  1.00  0.00           C
ATOM     72 5CA1 CYSTA   1      59.773  81.943  70.223  1.00  0.00           C
ATOM     75 6CA1 CYSTA   1      59.103  82.723  69.093  1.00  0.00           C
ATOM     79  CD3 CYSTA   1      67.303  90.273  78.202  1.00  0.00           C
ATOM     82  CD4 CYSTA   1      66.863  91.173  77.042  1.00  0.00           C
ATOM     85  CD5 CYSTA   1      66.923  90.503  75.662  1.00  0.00           C
ATOM     88  CD6 CYSTA   1      65.913  89.353  75.523  1.00  0.00           C
ATOM     91  CD7 CYSTA   1      65.543  89.033  74.072  1.00  0.00           C
ATOM     94  CD8 CYSTA   1      64.383  88.033  73.982  1.00  0.00           C
ATOM     97  CD9 CYSTA   1      63.713  87.973  72.603  1.00  0.00           C
ATOM    100 0CD1 CYSTA   1      62.363  87.243  72.662  1.00  0.00           C
ATOM    103 1CD1 CYSTA   1      61.573  87.353  71.342  1.00  0.00           C
ATOM    106 2CD1 CYSTA   1      60.093  86.963  71.493  1.00  0.00           C
ATOM    109 3CD1 CYSTA   1      59.163  87.613  70.442  1.00  0.00           C
ATOM    112 4CD1 CYSTA   1      59.103  86.913  69.072  1.00  0.00           C
ATOM    115 5CD1 CYSTA   1      60.343  87.133  68.193  1.00  0.00           C
ATOM    118 6CD1 CYSTA   1      60.183  86.563  66.783  1.00  0.00           C
ATOM    122  CX3 CYSTA   1      62.703  90.183  77.953  1.00  0.00           C
ATOM    125  CX4 CYSTA   1      61.613  90.693  77.013  1.00  0.00           C
ATOM    128  CX5 CYSTA   1      62.163  91.223  75.693  1.00  0.00           C
ATOM    131  CX6 CYSTA   1      61.123  92.093  74.972  1.00  0.00           C
ATOM    134  CX7 CYSTA   1      61.753  92.993  73.912  1.00  0.00           C
ATOM    137  CX8 CYSTA   1      60.733  93.893  73.202  1.00  0.00           C
ATOM    140  CX9 CYSTA   1      61.413  94.913  72.332  1.00  0.00           C
ATOM    142 0CX1 CYSTA   1      61.353  95.023  70.993  1.00  0.00           C
ATOM    144 1CX1 CYSTA   1      60.583  94.153  70.023  1.00  0.00           C
ATOM    147 2CX1 CYSTA   1      61.403  93.873  68.752  1.00  0.00           C
ATOM    150 3CX1 CYSTA   1      60.663  92.933  67.793  1.00  0.00           C
ATOM    153 4CX1 CYSTA   1      61.323  92.823  66.412  1.00  0.00           C
ATOM    156 5CX1 CYSTA   1      60.553  91.873  65.492  1.00  0.00           C
ATOM    159 6CX1 CYSTA   1      60.943  92.023  64.012  1.00  0.00           C
ATOM    162 7CX1 CYSTA   1      60.163  91.053  63.112  1.00  0.00           C
ATOM    165 8CX1 CYSTA   1      60.413  91.243  61.612  1.00  0.00           C
ATOM    169  N   SER A   2      63.513  84.543  85.153  1.00  0.00           N
ATOM    171  CA  SER A   2      62.783  83.423  85.722  1.00  0.00           C
ATOM    173  CB  SER A   2      63.563  82.083  85.853  1.00  0.00           C
ATOM    176  OG  SER A   2      62.733  80.983  85.462  1.00  0.00           O
ATOM    178  C   SER A   2      62.393  83.993  87.052  1.00  0.00           C
ATOM    179  O   SER A   2      62.613  83.453  88.123  1.00  0.00           O
ATOM    180  N   CYS A   3      61.833  85.203  86.952  1.00  0.00           N
ATOM    182  CA  CYS A   3      61.223  85.923  88.033  1.00  0.00           C
ATOM    184  CB  CYS A   3      61.783  87.353  88.302  1.00  0.00           C
ATOM    187  SG  CYS A   3      62.443  88.243  86.862  1.00  0.00           S
ATOM    189  C   CYS A   3      59.823  86.003  87.523  1.00  0.00           C
ATOM    190  O   CYS A   3      59.643  86.423  86.392  1.00  0.00           O
ATOM    191  N   LYS A   4      58.833  85.513  88.283  1.00  0.00           N
ATOM    193  CA  LYS A   4      58.793  85.493  89.732  1.00  0.00           C
ATOM    195  CB  LYS A   4      57.543  86.263  90.243  1.00  0.00           C
ATOM    198  CG  LYS A   4      57.033  87.173  89.103  1.00  0.00           C
ATOM    201  CD  LYS A   4      55.953  88.193  89.452  1.00  0.00           C
ATOM    204  CE  LYS A   4      55.993  89.303  88.392  1.00  0.00           C
ATOM    207  NZ  LYS A   4      54.893  90.233  88.592  1.00  0.00           N
ATOM    211  C   LYS A   4      59.103  84.083  90.232  1.00  0.00           C
ATOM    212  O   LYS A   4      60.283  83.753  90.262  1.00  0.00           O
ATOM    213  N   SER A   5      58.213  83.143  90.612  1.00  0.00           N
ATOM    215  CA  SER A   5      58.773  81.823  90.982  1.00  0.00           C
ATOM    217  CB  SER A   5      57.983  80.933  91.993  1.00  0.00           C
ATOM    220  OG  SER A   5      58.223  81.353  93.342  1.00  0.00           O
ATOM    222  C   SER A   5      59.223  81.003  89.782  1.00  0.00           C
ATOM    223  O   SER A   5      60.383  81.003  89.393  1.00  0.00           O
ATOM    224  N   THR A   6      58.333  80.243  89.142  1.00  0.00           N
ATOM    226  CA  THR A   6      58.783  79.203  88.222  1.00  0.00           C
ATOM    228  CB  THR A   6      58.023  77.893  88.412  1.00  0.00           C
ATOM    230  OG1 THR A   6      58.723  77.003  89.273  1.00  0.00           O
ATOM    232  CG2 THR A   6      57.893  77.113  87.122  1.00  0.00           C
ATOM    236  C   THR A   6      58.933  79.653  86.762  1.00  0.00           C
ATOM    237  O   THR A   6      60.053  79.523  86.273  1.00  0.00           O
ATOM    238  N   PRO A   7      57.943  80.173  85.993  1.00  0.00           N
ATOM    239  CD  PRO A   7      57.823  79.493  84.683  1.00  0.00           C
ATOM    242  CA  PRO A   7      58.103  81.603  85.682  1.00  0.00           C
ATOM    244  CB  PRO A   7      58.173  81.753  84.152  1.00  0.00           C
ATOM    247  CG  PRO A   7      58.563  80.363  83.683  1.00  0.00           C
ATOM    250  C   PRO A   7      57.083  82.543  86.323  1.00  0.00           C
ATOM    251  O   PRO A   7      57.643  83.323  87.092  1.00  0.00           O
ATOM    252  N   PRO A   8      55.743  82.673  86.213  1.00  0.00           N
ATOM    253  CD  PRO A   8      54.853  82.073  85.213  1.00  0.00           C
ATOM    256  CA  PRO A   8      55.093  83.843  86.812  1.00  0.00           C
ATOM    258  CB  PRO A   8      53.743  83.973  86.082  1.00  0.00           C
ATOM    261  CG  PRO A   8      54.023  83.273  84.762  1.00  0.00           C
ATOM    264  C   PRO A   8      54.993  83.693  88.302  1.00  0.00           C
ATOM    265  O   PRO A   8      55.793  84.273  89.012  1.00  0.00           O
ATOM    266  N   GLU A   9      54.103  82.833  88.802  1.00  0.00           N
ATOM    268  CA  GLU A   9      54.133  82.423  90.182  1.00  0.00           C
ATOM    270  CB  GLU A   9      52.753  82.713  90.792  1.00  0.00           C
ATOM    273  CG  GLU A   9      52.803  83.263  92.243  1.00  0.00           C
ATOM    276  CD  GLU A   9      53.453  84.643  92.282  1.00  0.00           C
ATOM    277  OE1 GLU A   9      54.253  84.953  93.213  1.00  0.00           O
ATOM    278  OE2 GLU A   9      53.093  85.463  91.403  1.00  0.00           O
ATOM    279  C   GLU A   9      54.573  80.973  90.132  1.00  0.00           C
ATOM    280  O   GLU A   9      55.563  80.643  89.482  1.00  0.00           O
ATOM    281  N   SER A  10      53.853  80.013  90.743  1.00  0.00           N
ATOM    283  CA  SER A  10      54.263  78.613  90.763  1.00  0.00           C
ATOM    285  CB  SER A  10      54.253  78.043  92.203  1.00  0.00           C
ATOM    288  OG  SER A  10      54.753  76.703  92.313  1.00  0.00           O
ATOM    290  C   SER A  10      53.553  77.793  89.683  1.00  0.00           C
ATOM    291  O   SER A  10      53.363  76.593  89.793  1.00  0.00           O
ATOM    292  N   MET A  11      53.223  78.433  88.532  1.00  0.00           N
ATOM    294  CA  MET A  11      53.373  77.803  87.222  1.00  0.00           C
ATOM    296  CB  MET A  11      54.633  76.903  87.103  1.00  0.00           C
ATOM    299  CG  MET A  11      54.823  75.983  85.883  1.00  0.00           C
ATOM    302  SD  MET A  11      55.343  76.773  84.332  1.00  0.00           S
ATOM    303  CE  MET A  11      55.793  75.213  83.523  1.00  0.00           C
ATOM    307  C   MET A  11      52.153  77.233  86.532  1.00  0.00           C
ATOM    308  O   MET A  11      51.303  76.573  87.122  1.00  0.00           O
ATOM    309  N   VAL A  12      52.013  77.543  85.223  1.00  0.00           N
ATOM    311  CA  VAL A  12      50.963  77.063  84.323  1.00  0.00           C
ATOM    313  CB  VAL A  12      50.823  75.553  84.162  1.00  0.00           C
ATOM    315  CG1 VAL A  12      49.533  75.183  83.392  1.00  0.00           C
ATOM    319  CG2 VAL A  12      52.003  74.993  83.363  1.00  0.00           C
ATOM    323  C   VAL A  12      49.653  77.793  84.552  1.00  0.00           C
ATOM    324  O   VAL A  12      49.023  78.253  83.602  1.00  0.00           O
ATOM    325  N   THR A  13      49.223  77.993  85.813  1.00  0.00           N
ATOM    327  CA  THR A  13      48.013  78.753  86.122  1.00  0.00           C
ATOM    329  CB  THR A  13      47.203  77.993  87.162  1.00  0.00           C
ATOM    331  OG1 THR A  13      45.913  78.533  87.393  1.00  0.00           O
ATOM    333  CG2 THR A  13      47.913  77.933  88.523  1.00  0.00           C
ATOM    337  C   THR A  13      48.253  80.203  86.563  1.00  0.00           C
ATOM    338  O   THR A  13      47.273  80.933  86.652  1.00  0.00           O
ATOM    339  N   PRO A  14      49.483  80.723  86.703  1.00  0.00           N
ATOM    340  CD  PRO A  14      50.203  80.943  85.433  1.00  0.00           C
ATOM    343  CA  PRO A  14      49.783  81.943  87.453  1.00  0.00           C
ATOM    345  CB  PRO A  14      49.493  83.053  86.432  1.00  0.00           C
ATOM    348  CG  PRO A  14      50.093  82.463  85.153  1.00  0.00           C
ATOM    351  C   PRO A  14      49.413  82.333  88.882  1.00  0.00           C
ATOM    352  O   PRO A  14      50.153  83.263  89.222  1.00  0.00           O
ATOM    353  N   PRO A  15      48.523  81.923  89.793  1.00  0.00           N
ATOM    354  CD  PRO A  15      47.103  82.033  89.423  1.00  0.00           C
ATOM    357  CA  PRO A  15      48.683  82.513  91.133  1.00  0.00           C
ATOM    359  CB  PRO A  15      47.753  83.723  91.032  1.00  0.00           C
ATOM    362  CG  PRO A  15      46.553  83.223  90.223  1.00  0.00           C
ATOM    365  C   PRO A  15      48.223  81.633  92.273  1.00  0.00           C
ATOM    366  O   PRO A  15      47.113  81.783  92.782  1.00  0.00           O
ATOM    367  N   ALA A  16      49.043  80.753  92.843  1.00  0.00           N
ATOM    369  CA  ALA A  16      50.373  80.363  92.453  1.00  0.00           C
ATOM    371  CB  ALA A  16      51.143  80.013  93.713  1.00  0.00           C
ATOM    375  C   ALA A  16      50.403  79.203  91.473  1.00  0.00           C
ATOM    376  O   ALA A  16      50.423  79.413  90.262  1.00  0.00           O
ATOM    377  N   GLY A  17      50.443  77.963  91.982  1.00  0.00           N
ATOM    379  CA  GLY A  17      50.243  76.793  91.162  1.00  0.00           C
ATOM    382  C   GLY A  17      49.653  75.683  91.982  1.00  0.00           C
ATOM    383  O   GLY A  17      48.583  75.813  92.552  1.00  0.00           O
ATOM    384  N   SER A  18      50.303  74.543  92.133  1.00  0.00           N
ATOM    386  CA  SER A  18      51.743  74.393  92.082  1.00  0.00           C
ATOM    388  CB  SER A  18      52.183  73.283  93.062  1.00  0.00           C
ATOM    391  OG  SER A  18      51.593  73.563  94.323  1.00  0.00           O
ATOM    393  C   SER A  18      52.173  74.043  90.702  1.00  0.00           C
ATOM    394  O   SER A  18      51.433  74.203  89.732  1.00  0.00           O
ATOM    395  N   LYS A  19      53.403  73.493  90.573  1.00  0.00           N
ATOM    397  CA  LYS A  19      53.783  72.653  89.472  1.00  0.00           C
ATOM    399  CB  LYS A  19      54.933  71.723  89.912  1.00  0.00           C
ATOM    402  CG  LYS A  19      56.313  72.383  89.933  1.00  0.00           C
ATOM    405  CD  LYS A  19      57.323  71.483  90.662  1.00  0.00           C
ATOM    408  CE  LYS A  19      58.783  71.613  90.202  1.00  0.00           C
ATOM    411  NZ  LYS A  19      59.683  70.863  91.092  1.00  0.00           N
ATOM    415  C   LYS A  19      52.643  71.833  88.812  1.00  0.00           C
ATOM    416  O   LYS A  19      52.073  70.953  89.482  1.00  0.00           O
ATOM    417  N   PRO A  20      52.243  72.103  87.573  1.00  0.00           N
ATOM    418  CD  PRO A  20      53.123  72.683  86.552  1.00  0.00           C
ATOM    421  CA  PRO A  20      51.283  71.233  86.932  1.00  0.00           C
ATOM    423  CB  PRO A  20      52.233  70.503  85.982  1.00  0.00           C
ATOM    426  CG  PRO A  20      53.193  71.603  85.472  1.00  0.00           C
ATOM    429  C   PRO A  20      50.203  72.073  86.252  1.00  0.00           C
ATOM    430  O   PRO A  20      50.343  72.373  85.062  1.00  0.00           O
ATOM    431  N   PRO A  21      49.153  72.463  86.952  1.00  0.00           N
ATOM    432  CD  PRO A  21      48.403  73.623  86.463  1.00  0.00           C
ATOM    435  CA  PRO A  21      48.173  71.453  87.323  1.00  0.00           C
ATOM    437  CB  PRO A  21      47.183  71.563  86.143  1.00  0.00           C
ATOM    440  CG  PRO A  21      47.213  73.043  85.702  1.00  0.00           C
ATOM    443  C   PRO A  21      47.573  71.803  88.662  1.00  0.00           C
ATOM    444  O   PRO A  21      48.313  72.243  89.542  1.00  0.00           O
ATOM    445  N   ALA A  22      46.253  71.603  88.812  1.00  0.00           N
ATOM    447  CA  ALA A  22      45.483  71.663  90.033  1.00  0.00           C
ATOM    449  CB  ALA A  22      46.183  70.973  91.222  1.00  0.00           C
ATOM    453  C   ALA A  22      44.953  73.053  90.353  1.00  0.00           C
ATOM    454  O   ALA A  22      45.643  74.063  90.202  1.00  0.00           O
ATOM    455  N   THR A  23      43.663  73.153  90.792  1.00  0.00           N
ATOM    457  CA  THR A  23      43.133  74.383  91.372  1.00  0.00           C
ATOM    459  CB  THR A  23      42.273  75.273  90.453  1.00  0.00           C
ATOM    461  OG1 THR A  23      42.243  76.643  90.842  1.00  0.00           O
ATOM    463  CG2 THR A  23      40.843  74.763  90.372  1.00  0.00           C
ATOM    467  C   THR A  23      42.613  74.193  92.813  1.00  0.00           C
ATOM    468  O   THR A  23      41.833  74.993  93.313  1.00  0.00           O
ATOM    469  N   THR A  24      43.223  73.243  93.592  1.00  0.00           N
ATOM    471  CA  THR A  24      43.913  73.683  94.842  1.00  0.00           C
ATOM    473  CB  THR A  24      44.803  74.863  94.582  1.00  0.00           C
ATOM    475  OG1 THR A  24      44.043  76.053  94.452  1.00  0.00           O
ATOM    477  CG2 THR A  24      45.613  74.573  93.292  1.00  0.00           C
ATOM    481  C   THR A  24      44.753  72.703  95.713  1.00  0.00           C
ATOM    482  O   THR A  24      44.333  72.373  96.812  1.00  0.00           O
ATOM    483  N   GLN A  25      45.963  72.153  95.353  1.00  0.00           N
ATOM    485  CA  GLN A  25      47.303  72.783  95.282  1.00  0.00           C
ATOM    487  CB  GLN A  25      48.123  72.483  93.993  1.00  0.00           C
ATOM    490  CG  GLN A  25      48.723  71.053  93.823  1.00  0.00           C
ATOM    493  CD  GLN A  25      49.443  70.513  95.062  1.00  0.00           C
ATOM    494  OE1 GLN A  25      48.803  70.083  96.012  1.00  0.00           O
ATOM    495  NE2 GLN A  25      50.793  70.523  95.062  1.00  0.00           N
ATOM    498  C   GLN A  25      47.583  74.123  95.982  1.00  0.00           C
ATOM    499  O   GLN A  25      47.263  74.223  97.153  1.00  0.00           O
ATOM    500  N   GLN A  26      48.073  75.193  95.262  1.00  0.00           N
ATOM    502  CA  GLN A  26      47.953  76.643  95.533  1.00  0.00           C
ATOM    504  CB  GLN A  26      46.873  77.363  94.633  1.00  0.00           C
ATOM    507  CG  GLN A  26      47.243  78.473  93.622  1.00  0.00           C
ATOM    510  CD  GLN A  26      46.383  78.433  92.332  1.00  0.00           C
ATOM    511  OE1 GLN A  26      46.313  77.433  91.622  1.00  0.00           O
ATOM    512  NE2 GLN A  26      45.713  79.543  91.952  1.00  0.00           N
ATOM    515  C   GLN A  26      47.653  77.013  96.952  1.00  0.00           C
ATOM    516  O   GLN A  26      46.523  77.273  97.332  1.00  0.00           O
ATOM    517  N   SER A  27      48.683  77.113  97.802  1.00  0.00           N
ATOM    519  CA  SER A  27      48.443  77.913  98.982  1.00  0.00           C
ATOM    521  CB  SER A  27      49.443  77.633 100.103  1.00  0.00           C
ATOM    524  OG  SER A  27      48.873  78.063 101.333  1.00  0.00           O
ATOM    526  C   SER A  27      48.393  79.393  98.602  1.00  0.00           C
ATOM    527  O   SER A  27      49.023  79.833  97.642  1.00  0.00           O
ATOM    528  N   SER A  28      47.583  80.193  99.323  1.00  0.00           N
ATOM    530  CA  SER A  28      47.623  81.653  99.243  1.00  0.00           C
ATOM    532  CB  SER A  28      46.493  82.303 100.092  1.00  0.00           C
ATOM    535  OG  SER A  28      46.173  83.633  99.653  1.00  0.00           O
ATOM    537  C   SER A  28      48.993  82.193  99.642  1.00  0.00           C
ATOM    538  O   SER A  28      49.803  81.503 100.252  1.00  0.00           O
ATOM    539  N   GLN A  29      49.343  83.443  99.273  1.00  0.00           N
ATOM    541  CA  GLN A  29      50.473  84.183  99.842  1.00  0.00           C
ATOM    543  CB  GLN A  29      50.683  85.523  99.063  1.00  0.00           C
ATOM    546  CG  GLN A  29      52.083  86.223  99.172  1.00  0.00           C
ATOM    549  CD  GLN A  29      52.963  86.083  97.922  1.00  0.00           C
ATOM    550  OE1 GLN A  29      52.483  85.943  96.792  1.00  0.00           O
ATOM    551  NE2 GLN A  29      54.303  86.053  98.092  1.00  0.00           N
ATOM    554  C   GLN A  29      50.273  84.433 101.362  1.00  0.00           C
ATOM    555  O   GLN A  29      49.293  83.993 101.963  1.00  0.00           O
ATOM    556  N   PRO A  30      51.133  85.213 102.002  1.00  0.00           N
ATOM    557  CD  PRO A  30      50.553  86.323 102.762  1.00  0.00           C
ATOM    560  CA  PRO A  30      52.333  84.723 102.662  1.00  0.00           C
ATOM    562  CB  PRO A  30      52.733  85.883 103.612  1.00  0.00           C
ATOM    565  CG  PRO A  30      51.383  86.463 104.043  1.00  0.00           C
ATOM    568  C   PRO A  30      52.263  83.423 103.442  1.00  0.00           C
ATOM    569  O   PRO A  30      51.483  83.303 104.383  1.00  0.00           O
ATOM    570  N   MET A  31      53.163  82.473 103.173  1.00  0.00           N
ATOM    572  CA  MET A  31      53.323  81.343 104.052  1.00  0.00           C
ATOM    574  CB  MET A  31      54.093  80.193 103.383  1.00  0.00           C
ATOM    577  CG  MET A  31      53.453  79.843 102.033  1.00  0.00           C
ATOM    580  SD  MET A  31      51.653  79.673 102.122  1.00  0.00           S
ATOM    581  CE  MET A  31      51.843  77.973 102.653  1.00  0.00           C
ATOM    585  C   MET A  31      53.923  81.683 105.392  1.00  0.00           C
ATOM    586  O   MET A  31      54.983  82.293 105.512  1.00  0.00           O
ATOM    587  N   ARG A  32      53.203  81.273 106.423  1.00  0.00           N
ATOM    589  CA  ARG A  32      53.553  81.433 107.802  1.00  0.00           C
ATOM    591  CB  ARG A  32      52.603  82.443 108.493  1.00  0.00           C
ATOM    594  CG  ARG A  32      52.693  83.863 107.922  1.00  0.00           C
ATOM    597  CD  ARG A  32      54.063  84.503 108.182  1.00  0.00           C
ATOM    600  NE  ARG A  32      53.993  85.903 107.692  1.00  0.00           N
ATOM    602  CZ  ARG A  32      54.843  86.853 108.042  1.00  0.00           C
ATOM    603  NH1 ARG A  32      55.763  86.693 108.963  1.00  0.00           N
ATOM    606  NH2 ARG A  32      54.703  88.013 107.443  1.00  0.00           N
ATOM    609  C   ARG A  32      53.373  80.063 108.372  1.00  0.00           C
ATOM    610  O   ARG A  32      52.263  79.523 108.332  1.00  0.00           O
ATOM    611  N   GLY A  33      54.473  79.453 108.853  1.00  0.00           N
ATOM    613  CA  GLY A  33      54.443  78.073 109.312  1.00  0.00           C
ATOM    616  C   GLY A  33      54.683  77.903 110.773  1.00  0.00           C
ATOM    617  O   GLY A  33      55.393  78.683 111.412  1.00  0.00           O
ATOM    618  N   ILE A  34      54.213  76.763 111.292  1.00  0.00           N
ATOM    620  CA  ILE A  34      54.583  76.223 112.583  1.00  0.00           C
ATOM    622  CB  ILE A  34      53.323  76.063 113.433  1.00  0.00           C
ATOM    624  CG2 ILE A  34      53.553  75.273 114.732  1.00  0.00           C
ATOM    628  CG1 ILE A  34      52.673  77.433 113.722  1.00  0.00           C
ATOM    631  CD  ILE A  34      51.193  77.223 114.052  1.00  0.00           C
ATOM    635  C   ILE A  34      55.273  74.883 112.313  1.00  0.00           C
ATOM    636  O   ILE A  34      55.013  74.233 111.312  1.00  0.00           O
ATOM    637  N   TRP A  35      56.193  74.373 113.143  1.00  0.00           N
ATOM    639  CA  TRP A  35      56.723  73.033 113.012  1.00  0.00           C
ATOM    641  CB  TRP A  35      58.293  73.053 112.892  1.00  0.00           C
ATOM    644  CG  TRP A  35      58.983  71.863 112.273  1.00  0.00           C
ATOM    645  CD1 TRP A  35      58.323  70.733 111.902  1.00  0.00           C
ATOM    647  NE1 TRP A  35      59.053  70.053 110.972  1.00  0.00           N
ATOM    649  CE2 TRP A  35      60.273  70.593 110.853  1.00  0.00           C
ATOM    650  CD2 TRP A  35      60.303  71.743 111.672  1.00  0.00           C
ATOM    651  CE3 TRP A  35      61.453  72.523 111.642  1.00  0.00           C
ATOM    653  CZ3 TRP A  35      62.553  72.113 110.883  1.00  0.00           C
ATOM    655  CZ2 TRP A  35      61.333  70.223 110.042  1.00  0.00           C
ATOM    657  CH2 TRP A  35      62.483  71.003 110.083  1.00  0.00           C
ATOM    659  C   TRP A  35      56.223  72.193 114.192  1.00  0.00           C
ATOM    660  O   TRP A  35      56.983  71.713 115.033  1.00  0.00           O
ATOM    661  N   LEU A  36      54.883  71.923 114.243  1.00  0.00           N
ATOM    663  CA  LEU A  36      54.313  70.873 115.083  1.00  0.00           C
ATOM    665  CB  LEU A  36      52.763  70.823 115.182  1.00  0.00           C
ATOM    668  CG  LEU A  36      52.033  72.043 115.722  1.00  0.00           C
ATOM    670  CD1 LEU A  36      50.583  71.633 115.982  1.00  0.00           C
ATOM    674  CD2 LEU A  36      52.633  72.553 117.033  1.00  0.00           C
ATOM    678  C   LEU A  36      54.693  69.503 114.572  1.00  0.00           C
ATOM    679  O   LEU A  36      53.863  68.723 114.113  1.00  0.00           O
ATOM    680  N   ALA A  37      55.973  69.143 114.732  1.00  0.00           N
ATOM    682  CA  ALA A  37      56.483  67.823 114.523  1.00  0.00           C
ATOM    684  CB  ALA A  37      57.943  67.833 114.963  1.00  0.00           C
ATOM    688  C   ALA A  37      55.753  66.833 115.392  1.00  0.00           C
ATOM    689  O   ALA A  37      55.383  67.233 116.482  1.00  0.00           O
ATOM    690  N   THR A  38      55.443  65.593 114.972  1.00  0.00           N
ATOM    692  CA  THR A  38      54.283  64.923 115.582  1.00  0.00           C
ATOM    694  CB  THR A  38      52.903  65.063 114.982  1.00  0.00           C
ATOM    696  OG1 THR A  38      53.033  65.743 113.773  1.00  0.00           O
ATOM    698  CG2 THR A  38      52.023  66.023 115.822  1.00  0.00           C
ATOM    702  C   THR A  38      54.533  63.853 116.582  1.00  0.00           C
ATOM    703  O   THR A  38      54.423  64.263 117.702  1.00  0.00           O
ATOM    704  N   VAL A  39      54.873  62.553 116.482  1.00  0.00           N
ATOM    706  CA  VAL A  39      55.173  61.843 117.773  1.00  0.00           C
ATOM    708  CB  VAL A  39      54.923  60.323 117.853  1.00  0.00           C
ATOM    710  CG1 VAL A  39      55.733  59.633 116.792  1.00  0.00           C
ATOM    714  CG2 VAL A  39      55.143  59.683 119.233  1.00  0.00           C
ATOM    718  C   VAL A  39      56.143  62.513 118.773  1.00  0.00           C
ATOM    719  O   VAL A  39      56.033  62.343 119.963  1.00  0.00           O
ATOM    720  N   SER A  40      56.953  63.493 118.292  1.00  0.00           N
ATOM    722  CA  SER A  40      57.543  64.643 118.952  1.00  0.00           C
ATOM    724  CB  SER A  40      58.613  65.223 117.993  1.00  0.00           C
ATOM    727  OG  SER A  40      58.133  65.243 116.642  1.00  0.00           O
ATOM    729  C   SER A  40      56.723  65.813 119.592  1.00  0.00           C
ATOM    730  O   SER A  40      57.123  66.343 120.623  1.00  0.00           O
ATOM    731  N   ARG A  41      55.643  66.383 119.002  1.00  0.00           N
ATOM    733  CA  ARG A  41      54.723  67.413 119.572  1.00  0.00           C
ATOM    735  CB  ARG A  41      54.713  68.863 118.952  1.00  0.00           C
ATOM    738  CG  ARG A  41      55.943  69.773 119.113  1.00  0.00           C
ATOM    741  CD  ARG A  41      57.193  69.303 118.392  1.00  0.00           C
ATOM    744  NE  ARG A  41      58.033  68.563 119.362  1.00  0.00           N
ATOM    746  CZ  ARG A  41      58.953  69.043 120.182  1.00  0.00           C
ATOM    747  NH1 ARG A  41      59.053  70.283 120.562  1.00  0.00           N
ATOM    750  NH2 ARG A  41      59.723  68.173 120.802  1.00  0.00           N
ATOM    753  C   ARG A  41      53.263  66.923 119.502  1.00  0.00           C
ATOM    754  O   ARG A  41      52.283  67.683 119.563  1.00  0.00           O
ATOM    755  N   LEU A  42      53.123  65.603 119.362  1.00  0.00           N
ATOM    757  CA  LEU A  42      52.203  64.633 119.902  1.00  0.00           C
ATOM    759  CB  LEU A  42      51.943  63.333 119.063  1.00  0.00           C
ATOM    762  CG  LEU A  42      51.343  63.183 117.653  1.00  0.00           C
ATOM    764  CD1 LEU A  42      51.403  61.713 117.262  1.00  0.00           C
ATOM    768  CD2 LEU A  42      49.913  63.643 117.533  1.00  0.00           C
ATOM    772  C   LEU A  42      52.873  63.983 121.112  1.00  0.00           C
ATOM    773  O   LEU A  42      52.163  63.253 121.792  1.00  0.00           O
ATOM    774  N   ASP A  43      54.193  64.173 121.432  1.00  0.00           N
ATOM    776  CA  ASP A  43      54.843  63.553 122.622  1.00  0.00           C
ATOM    778  CB  ASP A  43      56.333  64.033 122.872  1.00  0.00           C
ATOM    781  CG  ASP A  43      57.473  63.093 122.443  1.00  0.00           C
ATOM    782  OD1 ASP A  43      57.453  61.893 122.822  1.00  0.00           O
ATOM    783  OD2 ASP A  43      58.483  63.623 121.893  1.00  0.00           O
ATOM    784  C   ASP A  43      54.043  63.963 123.853  1.00  0.00           C
ATOM    785  O   ASP A  43      53.833  63.223 124.802  1.00  0.00           O
ATOM    786  N   TRP A  44      53.563  65.213 123.742  1.00  0.00           N
ATOM    788  CA  TRP A  44      52.653  65.883 124.622  1.00  0.00           C
ATOM    790  CB  TRP A  44      53.113  67.353 124.592  1.00  0.00           C
ATOM    793  CG  TRP A  44      54.473  67.543 125.182  1.00  0.00           C
ATOM    794  CD1 TRP A  44      55.693  67.863 124.622  1.00  0.00           C
ATOM    796  NE1 TRP A  44      56.613  68.023 125.643  1.00  0.00           N
ATOM    798  CE2 TRP A  44      55.993  67.793 126.832  1.00  0.00           C
ATOM    799  CD2 TRP A  44      54.653  67.443 126.582  1.00  0.00           C
ATOM    800  CE3 TRP A  44      53.803  67.103 127.632  1.00  0.00           C
ATOM    802  CZ3 TRP A  44      54.343  67.033 128.912  1.00  0.00           C
ATOM    804  CZ2 TRP A  44      56.473  67.883 128.123  1.00  0.00           C
ATOM    806  CH2 TRP A  44      55.643  67.433 129.152  1.00  0.00           C
ATOM    808  C   TRP A  44      51.133  65.693 124.353  1.00  0.00           C
ATOM    809  O   TRP A  44      50.453  65.313 125.293  1.00  0.00           O
ATOM    810  N   PRO A  45      50.483  65.943 123.192  1.00  0.00           N
ATOM    811  CD  PRO A  45      50.863  67.033 122.313  1.00  0.00           C
ATOM    814  CA  PRO A  45      49.113  65.513 122.922  1.00  0.00           C
ATOM    816  CB  PRO A  45      48.783  66.073 121.523  1.00  0.00           C
ATOM    819  CG  PRO A  45      49.613  67.353 121.473  1.00  0.00           C
ATOM    822  C   PRO A  45      48.673  64.063 123.213  1.00  0.00           C
ATOM    823  O   PRO A  45      47.773  63.963 124.043  1.00  0.00           O
ATOM    824  N   PRO A  46      49.153  62.953 122.632  1.00  0.00           N
ATOM    825  CD  PRO A  46      49.123  62.723 121.193  1.00  0.00           C
ATOM    828  CA  PRO A  46      49.213  61.673 123.313  1.00  0.00           C
ATOM    830  CB  PRO A  46      49.953  60.753 122.342  1.00  0.00           C
ATOM    833  CG  PRO A  46      49.453  61.233 120.982  1.00  0.00           C
ATOM    836  C   PRO A  46      49.803  61.633 124.703  1.00  0.00           C
ATOM    837  O   PRO A  46      50.883  62.133 124.992  1.00  0.00           O
ATOM    838  N   VAL A  47      49.063  60.973 125.573  1.00  0.00           N
ATOM    840  CA  VAL A  47      49.413  60.613 126.912  1.00  0.00           C
ATOM    842  CB  VAL A  47      48.103  60.543 127.682  1.00  0.00           C
ATOM    844  CG1 VAL A  47      47.143  59.543 127.002  1.00  0.00           C
ATOM    848  CG2 VAL A  47      48.303  60.233 129.183  1.00  0.00           C
ATOM    852  C   VAL A  47      50.153  59.283 126.893  1.00  0.00           C
ATOM    853  O   VAL A  47      50.143  58.553 125.903  1.00  0.00           O
ATOM    854  N   SER A  48      50.753  58.883 128.023  1.00  0.00           N
ATOM    856  CA  SER A  48      51.313  57.543 128.222  1.00  0.00           C
ATOM    858  CB  SER A  48      51.633  57.213 129.703  1.00  0.00           C
ATOM    861  OG  SER A  48      52.713  57.963 130.243  1.00  0.00           O
ATOM    863  C   SER A  48      50.443  56.363 127.822  1.00  0.00           C
ATOM    864  O   SER A  48      50.963  55.393 127.282  1.00  0.00           O
ATOM    865  N   SER A  49      49.123  56.363 128.112  1.00  0.00           N
ATOM    867  CA  SER A  49      48.333  55.143 127.942  1.00  0.00           C
ATOM    869  CB  SER A  49      47.473  54.693 129.162  1.00  0.00           C
ATOM    872  OG  SER A  49      46.903  53.403 128.942  1.00  0.00           O
ATOM    874  C   SER A  49      47.343  55.323 126.832  1.00  0.00           C
ATOM    875  O   SER A  49      46.553  56.273 126.832  1.00  0.00           O
ATOM    876  N   VAL A  50      47.343  54.353 125.923  1.00  0.00           N
ATOM    878  CA  VAL A  50      46.573  54.293 124.712  1.00  0.00           C
ATOM    880  CB  VAL A  50      47.443  53.623 123.643  1.00  0.00           C
ATOM    882  CG1 VAL A  50      46.833  53.693 122.232  1.00  0.00           C
ATOM    886  CG2 VAL A  50      48.803  54.363 123.622  1.00  0.00           C
ATOM    890  C   VAL A  50      45.263  53.563 125.002  1.00  0.00           C
ATOM    891  O   VAL A  50      45.033  53.063 126.102  1.00  0.00           O
ATOM    892  N   ASN A  51      44.333  53.483 124.023  1.00  0.00           N
ATOM    894  CA  ASN A  51      43.233  52.543 124.023  1.00  0.00           C
ATOM    896  CB  ASN A  51      42.263  52.713 122.822  1.00  0.00           C
ATOM    899  CG  ASN A  51      42.823  52.173 121.502  1.00  0.00           C
ATOM    900  OD1 ASN A  51      43.393  52.903 120.682  1.00  0.00           O
ATOM    901  ND2 ASN A  51      42.583  50.863 121.242  1.00  0.00           N
ATOM    904  C   ASN A  51      43.683  51.093 124.183  1.00  0.00           C
ATOM    905  O   ASN A  51      44.753  50.663 123.752  1.00  0.00           O
ATOM    906  N   ILE A  52      42.823  50.313 124.832  1.00  0.00           N
ATOM    908  CA  ILE A  52      43.243  49.053 125.372  1.00  0.00           C
ATOM    910  CB  ILE A  52      43.923  49.223 126.733  1.00  0.00           C
ATOM    912  CG2 ILE A  52      42.893  49.613 127.822  1.00  0.00           C
ATOM    916  CG1 ILE A  52      44.843  48.023 127.082  1.00  0.00           C
ATOM    919  CD  ILE A  52      45.833  48.323 128.222  1.00  0.00           C
ATOM    923  C   ILE A  52      41.973  48.243 125.402  1.00  0.00           C
ATOM    924  O   ILE A  52      40.903  48.713 125.002  1.00  0.00           O
ATOM    925  N   SER A  53      42.033  46.983 125.853  1.00  0.00           N
ATOM    927  CA  SER A  53      40.903  46.103 125.953  1.00  0.00           C
ATOM    929  CB  SER A  53      41.413  44.633 126.023  1.00  0.00           C
ATOM    932  OG  SER A  53      42.423  44.483 127.023  1.00  0.00           O
ATOM    934  C   SER A  53      40.003  46.493 127.133  1.00  0.00           C
ATOM    935  O   SER A  53      39.043  47.253 127.002  1.00  0.00           O
ATOM    936  N   ASN A  54      40.273  45.983 128.342  1.00  0.00           N
ATOM    938  CA  ASN A  54      40.323  46.733 129.592  1.00  0.00           C
ATOM    940  CB  ASN A  54      39.663  45.883 130.722  1.00  0.00           C
ATOM    943  CG  ASN A  54      40.473  44.613 131.023  1.00  0.00           C
ATOM    944  OD1 ASN A  54      40.843  43.873 130.112  1.00  0.00           O
ATOM    945  ND2 ASN A  54      40.803  44.363 132.302  1.00  0.00           N
ATOM    948  C   ASN A  54      41.833  46.943 129.823  1.00  0.00           C
ATOM    949  O   ASN A  54      42.533  46.733 128.833  1.00  0.00           O
ATOM    950  N   PRO A  55      42.523  47.253 130.903  1.00  0.00           N
ATOM    951  CD  PRO A  55      43.803  46.543 131.063  1.00  0.00           C
ATOM    954  CA  PRO A  55      42.083  47.883 132.133  1.00  0.00           C
ATOM    956  CB  PRO A  55      43.253  47.643 133.103  1.00  0.00           C
ATOM    959  CG  PRO A  55      43.943  46.383 132.573  1.00  0.00           C
ATOM    962  C   PRO A  55      41.793  49.363 132.002  1.00  0.00           C
ATOM    963  O   PRO A  55      40.723  49.763 132.463  1.00  0.00           O
ATOM    964  N   THR A  56      42.713  50.183 131.432  1.00  0.00           N
ATOM    966  CA  THR A  56      42.663  51.643 131.432  1.00  0.00           C
ATOM    968  CB  THR A  56      43.423  52.353 132.583  1.00  0.00           C
ATOM    970  OG1 THR A  56      43.283  53.773 132.583  1.00  0.00           O
ATOM    972  CG2 THR A  56      44.943  52.143 132.523  1.00  0.00           C
ATOM    976  C   THR A  56      43.193  52.223 130.142  1.00  0.00           C
ATOM    977  O   THR A  56      44.223  51.793 129.613  1.00  0.00           O
ATOM    978  N   SER A  57      42.533  53.283 129.662  1.00  0.00           N
ATOM    980  CA  SER A  57      43.123  54.173 128.683  1.00  0.00           C
ATOM    982  CB  SER A  57      42.303  54.223 127.372  1.00  0.00           C
ATOM    985  OG  SER A  57      40.993  54.763 127.573  1.00  0.00           O
ATOM    987  C   SER A  57      43.203  55.533 129.323  1.00  0.00           C
ATOM    988  O   SER A  57      42.323  55.973 130.062  1.00  0.00           O
ATOM    989  N   ARG A  58      44.253  56.313 129.032  1.00  0.00           N
ATOM    991  CA  ARG A  58      44.203  57.733 129.312  1.00  0.00           C
ATOM    993  CB  ARG A  58      45.563  58.343 129.743  1.00  0.00           C
ATOM    996  CG  ARG A  58      45.943  58.193 131.232  1.00  0.00           C
ATOM    999  CD  ARG A  58      46.693  56.903 131.532  1.00  0.00           C
ATOM   1002  NE  ARG A  58      47.173  56.943 132.953  1.00  0.00           N
ATOM   1004  CZ  ARG A  58      48.363  57.373 133.332  1.00  0.00           C
ATOM   1005  NH1 ARG A  58      49.173  58.033 132.542  1.00  0.00           N
ATOM   1008  NH2 ARG A  58      48.813  57.083 134.523  1.00  0.00           N
ATOM   1011  C   ARG A  58      43.563  58.493 128.162  1.00  0.00           C
ATOM   1012  O   ARG A  58      43.863  59.663 127.953  1.00  0.00           O
ATOM   1013  N   ALA A  59      42.633  57.873 127.402  1.00  0.00           N
ATOM   1015  CA  ALA A  59      42.023  58.413 126.193  1.00  0.00           C
ATOM   1017  CB  ALA A  59      40.983  57.413 125.633  1.00  0.00           C
ATOM   1021  C   ALA A  59      41.363  59.773 126.382  1.00  0.00           C
ATOM   1022  O   ALA A  59      41.313  60.593 125.472  1.00  0.00           O
ATOM   1023  N   ARG A  60      40.843  60.013 127.603  1.00  0.00           N
ATOM   1025  CA  ARG A  60      40.373  61.293 128.092  1.00  0.00           C
ATOM   1027  CB  ARG A  60      39.923  61.183 129.563  1.00  0.00           C
ATOM   1030  CG  ARG A  60      38.943  60.063 129.933  1.00  0.00           C
ATOM   1033  CD  ARG A  60      38.313  60.273 131.323  1.00  0.00           C
ATOM   1036  NE  ARG A  60      39.443  60.363 132.313  1.00  0.00           N
ATOM   1038  CZ  ARG A  60      40.213  59.333 132.642  1.00  0.00           C
ATOM   1039  NH1 ARG A  60      39.933  58.103 132.282  1.00  0.00           N
ATOM   1042  NH2 ARG A  60      41.233  59.563 133.433  1.00  0.00           N
ATOM   1045  C   ARG A  60      41.433  62.373 128.112  1.00  0.00           C
ATOM   1046  O   ARG A  60      41.183  63.523 127.762  1.00  0.00           O
ATOM   1047  N   VAL A  61      42.663  62.053 128.563  1.00  0.00           N
ATOM   1049  CA  VAL A  61      43.773  62.983 128.592  1.00  0.00           C
ATOM   1051  CB  VAL A  61      44.983  62.393 129.312  1.00  0.00           C
ATOM   1053  CG1 VAL A  61      46.133  63.403 129.342  1.00  0.00           C
ATOM   1057  CG2 VAL A  61      44.603  61.963 130.752  1.00  0.00           C
ATOM   1061  C   VAL A  61      44.173  63.393 127.192  1.00  0.00           C
ATOM   1062  O   VAL A  61      44.223  64.583 126.893  1.00  0.00           O
ATOM   1063  N   GLN A  62      44.343  62.383 126.302  1.00  0.00           N
ATOM   1065  CA  GLN A  62      44.743  62.613 124.933  1.00  0.00           C
ATOM   1067  CB  GLN A  62      44.873  61.283 124.152  1.00  0.00           C
ATOM   1070  CG  GLN A  62      45.243  61.473 122.662  1.00  0.00           C
ATOM   1073  CD  GLN A  62      45.653  60.173 121.972  1.00  0.00           C
ATOM   1074  OE1 GLN A  62      45.733  59.083 122.552  1.00  0.00           O
ATOM   1075  NE2 GLN A  62      46.003  60.293 120.673  1.00  0.00           N
ATOM   1078  C   GLN A  62      43.773  63.513 124.203  1.00  0.00           C
ATOM   1079  O   GLN A  62      44.163  64.533 123.633  1.00  0.00           O
ATOM   1080  N   GLN A  63      42.463  63.203 124.253  1.00  0.00           N
ATOM   1082  CA  GLN A  63      41.463  63.983 123.552  1.00  0.00           C
ATOM   1084  CB  GLN A  63      40.053  63.313 123.612  1.00  0.00           C
ATOM   1087  CG  GLN A  63      39.333  63.503 124.963  1.00  0.00           C
ATOM   1090  CD  GLN A  63      38.103  62.643 125.223  1.00  0.00           C
ATOM   1091  OE1 GLN A  63      37.473  62.803 126.273  1.00  0.00           O
ATOM   1092  NE2 GLN A  63      37.743  61.713 124.312  1.00  0.00           N
ATOM   1095  C   GLN A  63      41.393  65.423 124.052  1.00  0.00           C
ATOM   1096  O   GLN A  63      41.253  66.343 123.252  1.00  0.00           O
ATOM   1097  N   GLN A  64      41.523  65.663 125.383  1.00  0.00           N
ATOM   1099  CA  GLN A  64      41.513  67.003 125.962  1.00  0.00           C
ATOM   1101  CB  GLN A  64      41.593  66.953 127.513  1.00  0.00           C
ATOM   1104  CG  GLN A  64      41.153  68.283 128.182  1.00  0.00           C
ATOM   1107  CD  GLN A  64      41.913  68.653 129.463  1.00  0.00           C
ATOM   1108  OE1 GLN A  64      42.183  69.823 129.712  1.00  0.00           O
ATOM   1109  NE2 GLN A  64      42.263  67.663 130.313  1.00  0.00           N
ATOM   1112  C   GLN A  64      42.673  67.853 125.453  1.00  0.00           C
ATOM   1113  O   GLN A  64      42.503  68.963 124.972  1.00  0.00           O
ATOM   1114  N   ALA A  65      43.883  67.273 125.453  1.00  0.00           N
ATOM   1116  CA  ALA A  65      45.043  67.843 124.813  1.00  0.00           C
ATOM   1118  CB  ALA A  65      46.213  66.873 124.992  1.00  0.00           C
ATOM   1122  C   ALA A  65      44.893  68.113 123.322  1.00  0.00           C
ATOM   1123  O   ALA A  65      45.313  69.153 122.822  1.00  0.00           O
ATOM   1124  N   MET A  66      44.273  67.193 122.573  1.00  0.00           N
ATOM   1126  CA  MET A  66      43.933  67.423 121.193  1.00  0.00           C
ATOM   1128  CB  MET A  66      43.403  66.133 120.542  1.00  0.00           C
ATOM   1131  CG  MET A  66      44.473  65.033 120.472  1.00  0.00           C
ATOM   1134  SD  MET A  66      43.883  63.443 119.813  1.00  0.00           S
ATOM   1135  CE  MET A  66      42.793  64.033 118.493  1.00  0.00           C
ATOM   1139  C   MET A  66      42.983  68.573 120.933  1.00  0.00           C
ATOM   1140  O   MET A  66      43.303  69.423 120.112  1.00  0.00           O
ATOM   1141  N   ILE A  67      41.853  68.703 121.662  1.00  0.00           N
ATOM   1143  CA  ILE A  67      40.963  69.863 121.543  1.00  0.00           C
ATOM   1145  CB  ILE A  67      39.543  69.643 122.063  1.00  0.00           C
ATOM   1147  CG2 ILE A  67      39.583  69.303 123.552  1.00  0.00           C
ATOM   1151  CG1 ILE A  67      38.573  70.833 121.812  1.00  0.00           C
ATOM   1154  CD  ILE A  67      38.243  71.073 120.332  1.00  0.00           C
ATOM   1158  C   ILE A  67      41.603  71.183 121.952  1.00  0.00           C
ATOM   1159  O   ILE A  67      41.473  72.183 121.232  1.00  0.00           O
ATOM   1160  N   ASP A  68      42.393  71.213 123.052  1.00  0.00           N
ATOM   1162  CA  ASP A  68      43.193  72.363 123.423  1.00  0.00           C
ATOM   1164  CB  ASP A  68      43.943  72.143 124.773  1.00  0.00           C
ATOM   1167  CG  ASP A  68      43.063  72.403 125.982  1.00  0.00           C
ATOM   1168  OD1 ASP A  68      41.813  72.413 125.853  1.00  0.00           O
ATOM   1169  OD2 ASP A  68      43.653  72.623 127.063  1.00  0.00           O
ATOM   1170  C   ASP A  68      44.223  72.793 122.383  1.00  0.00           C
ATOM   1171  O   ASP A  68      44.403  73.983 122.113  1.00  0.00           O
ATOM   1172  N   LYS A  69      44.943  71.863 121.712  1.00  0.00           N
ATOM   1174  CA  LYS A  69      45.833  72.283 120.643  1.00  0.00           C
ATOM   1176  CB  LYS A  69      46.853  71.213 120.232  1.00  0.00           C
ATOM   1179  CG  LYS A  69      46.303  70.073 119.373  1.00  0.00           C
ATOM   1182  CD  LYS A  69      47.383  69.093 118.892  1.00  0.00           C
ATOM   1185  CE  LYS A  69      48.353  69.683 117.863  1.00  0.00           C
ATOM   1188  NZ  LYS A  69      49.573  68.853 117.762  1.00  0.00           N
ATOM   1192  C   LYS A  69      45.073  72.693 119.393  1.00  0.00           C
ATOM   1193  O   LYS A  69      45.603  73.463 118.592  1.00  0.00           O
ATOM   1194  N   LEU A  70      43.833  72.183 119.183  1.00  0.00           N
ATOM   1196  CA  LEU A  70      43.003  72.623 118.082  1.00  0.00           C
ATOM   1198  CB  LEU A  70      41.643  71.883 117.883  1.00  0.00           C
ATOM   1201  CG  LEU A  70      41.533  70.333 117.752  1.00  0.00           C
ATOM   1203  CD1 LEU A  70      40.243  69.993 117.023  1.00  0.00           C
ATOM   1207  CD2 LEU A  70      42.643  69.513 117.103  1.00  0.00           C
ATOM   1211  C   LEU A  70      42.723  74.103 118.173  1.00  0.00           C
ATOM   1212  O   LEU A  70      43.063  74.883 117.273  1.00  0.00           O
ATOM   1213  N   ASP A  71      42.203  74.543 119.332  1.00  0.00           N
ATOM   1215  CA  ASP A  71      41.953  75.933 119.603  1.00  0.00           C
ATOM   1217  CB  ASP A  71      41.073  76.053 120.883  1.00  0.00           C
ATOM   1220  CG  ASP A  71      39.623  75.713 120.542  1.00  0.00           C
ATOM   1221  OD1 ASP A  71      39.333  75.373 119.362  1.00  0.00           O
ATOM   1222  OD2 ASP A  71      38.743  75.873 121.432  1.00  0.00           O
ATOM   1223  C   ASP A  71      43.213  76.793 119.613  1.00  0.00           C
ATOM   1224  O   ASP A  71      43.253  77.873 119.012  1.00  0.00           O
ATOM   1225  N   HIS A  72      44.323  76.323 120.213  1.00  0.00           N
ATOM   1227  CA  HIS A  72      45.603  77.013 120.153  1.00  0.00           C
ATOM   1229  CB  HIS A  72      46.723  76.193 120.863  1.00  0.00           C
ATOM   1232  ND1 HIS A  72      48.503  77.943 120.912  1.00  0.00           N
ATOM   1233  CG  HIS A  72      48.133  76.653 120.612  1.00  0.00           C
ATOM   1234  CE1 HIS A  72      49.743  78.053 120.442  1.00  0.00           C
ATOM   1236  NE2 HIS A  72      50.163  76.903 119.893  1.00  0.00           N
ATOM   1238  CD2 HIS A  72      49.153  75.993 120.002  1.00  0.00           C
ATOM   1240  C   HIS A  72      46.073  77.433 118.752  1.00  0.00           C
ATOM   1241  O   HIS A  72      46.283  78.613 118.493  1.00  0.00           O
ATOM   1242  N   LEU A  73      46.163  76.473 117.822  1.00  0.00           N
ATOM   1244  CA  LEU A  73      46.523  76.683 116.423  1.00  0.00           C
ATOM   1246  CB  LEU A  73      46.593  75.323 115.702  1.00  0.00           C
ATOM   1249  CG  LEU A  73      47.833  74.423 115.923  1.00  0.00           C
ATOM   1251  CD1 LEU A  73      48.093  73.703 114.603  1.00  0.00           C
ATOM   1255  CD2 LEU A  73      49.083  75.203 116.323  1.00  0.00           C
ATOM   1259  C   LEU A  73      45.593  77.563 115.603  1.00  0.00           C
ATOM   1260  O   LEU A  73      46.003  78.363 114.773  1.00  0.00           O
ATOM   1261  N   GLN A  74      44.273  77.373 115.773  1.00  0.00           N
ATOM   1263  CA  GLN A  74      43.253  78.123 115.052  1.00  0.00           C
ATOM   1265  CB  GLN A  74      41.863  77.573 115.472  1.00  0.00           C
ATOM   1268  CG  GLN A  74      40.703  78.163 114.642  1.00  0.00           C
ATOM   1271  CD  GLN A  74      39.353  77.673 115.142  1.00  0.00           C
ATOM   1272  OE1 GLN A  74      39.143  76.493 115.402  1.00  0.00           O
ATOM   1273  NE2 GLN A  74      38.363  78.593 115.252  1.00  0.00           N
ATOM   1276  C   GLN A  74      43.303  79.623 115.353  1.00  0.00           C
ATOM   1277  O   GLN A  74      43.233  80.503 114.482  1.00  0.00           O
ATOM   1278  N   ARG A  75      43.523  79.903 116.652  1.00  0.00           N
ATOM   1280  CA  ARG A  75      43.833  81.173 117.262  1.00  0.00           C
ATOM   1282  CB  ARG A  75      43.953  81.063 118.823  1.00  0.00           C
ATOM   1285  CG  ARG A  75      42.673  80.753 119.662  1.00  0.00           C
ATOM   1288  CD  ARG A  75      43.023  80.283 121.092  1.00  0.00           C
ATOM   1291  NE  ARG A  75      41.793  80.123 121.932  1.00  0.00           N
ATOM   1293  CZ  ARG A  75      41.793  80.133 123.273  1.00  0.00           C
ATOM   1294  NH1 ARG A  75      42.873  80.303 123.993  1.00  0.00           N
ATOM   1297  NH2 ARG A  75      40.663  79.973 123.923  1.00  0.00           N
ATOM   1300  C   ARG A  75      45.123  81.803 116.722  1.00  0.00           C
ATOM   1301  O   ARG A  75      45.203  83.023 116.692  1.00  0.00           O
ATOM   1302  N   LEU A  76      46.143  80.993 116.312  1.00  0.00           N
ATOM   1304  CA  LEU A  76      47.413  81.453 115.773  1.00  0.00           C
ATOM   1306  CB  LEU A  76      48.503  80.333 115.732  1.00  0.00           C
ATOM   1309  CG  LEU A  76      49.193  79.973 117.063  1.00  0.00           C
ATOM   1311  CD1 LEU A  76      50.113  78.763 116.853  1.00  0.00           C
ATOM   1315  CD2 LEU A  76      50.063  81.103 117.592  1.00  0.00           C
ATOM   1319  C   LEU A  76      47.323  82.033 114.362  1.00  0.00           C
ATOM   1320  O   LEU A  76      48.223  82.773 113.963  1.00  0.00           O
ATOM   1321  N   GLY A  77      46.273  81.713 113.573  1.00  0.00           N
ATOM   1323  CA  GLY A  77      45.863  82.403 112.342  1.00  0.00           C
ATOM   1326  C   GLY A  77      46.833  82.493 111.193  1.00  0.00           C
ATOM   1327  O   GLY A  77      46.873  83.483 110.462  1.00  0.00           O
ATOM   1328  N   ILE A  78      47.643  81.453 110.993  1.00  0.00           N
ATOM   1330  CA  ILE A  78      48.703  81.323 110.002  1.00  0.00           C
ATOM   1332  CB  ILE A  78      50.043  80.833 110.612  1.00  0.00           C
ATOM   1334  CG2 ILE A  78      50.563  81.883 111.613  1.00  0.00           C
ATOM   1338  CG1 ILE A  78      50.043  79.413 111.232  1.00  0.00           C
ATOM   1341  CD  ILE A  78      49.003  79.163 112.323  1.00  0.00           C
ATOM   1345  C   ILE A  78      48.233  80.463 108.823  1.00  0.00           C
ATOM   1346  O   ILE A  78      47.033  80.373 108.552  1.00  0.00           O
ATOM   1347  N   ASN A  79      49.153  79.903 108.003  1.00  0.00           N
ATOM   1349  CA  ASN A  79      48.773  79.173 106.802  1.00  0.00           C
ATOM   1351  CB  ASN A  79      49.513  79.703 105.533  1.00  0.00           C
ATOM   1354  CG  ASN A  79      48.953  81.043 105.042  1.00  0.00           C
ATOM   1355  OD1 ASN A  79      48.323  81.133 103.982  1.00  0.00           O
ATOM   1356  ND2 ASN A  79      49.223  82.133 105.783  1.00  0.00           N
ATOM   1359  C   ASN A  79      49.113  77.693 106.902  1.00  0.00           C
ATOM   1360  O   ASN A  79      48.503  76.893 106.203  1.00  0.00           O
ATOM   1361  N   THR A  80      50.073  77.293 107.752  1.00  0.00           N
ATOM   1363  CA  THR A  80      50.773  76.033 107.542  1.00  0.00           C
ATOM   1365  CB  THR A  80      51.913  76.193 106.523  1.00  0.00           C
ATOM   1367  OG1 THR A  80      51.403  76.633 105.282  1.00  0.00           O
ATOM   1369  CG2 THR A  80      52.663  74.903 106.193  1.00  0.00           C
ATOM   1373  C   THR A  80      51.373  75.563 108.842  1.00  0.00           C
ATOM   1374  O   THR A  80      51.733  76.363 109.703  1.00  0.00           O
ATOM   1375  N   VAL A  81      51.533  74.243 109.023  1.00  0.00           N
ATOM   1377  CA  VAL A  81      52.383  73.573 110.002  1.00  0.00           C
ATOM   1379  CB  VAL A  81      51.763  73.253 111.392  1.00  0.00           C
ATOM   1381  CG1 VAL A  81      50.403  73.943 111.563  1.00  0.00           C
ATOM   1385  CG2 VAL A  81      51.653  71.773 111.823  1.00  0.00           C
ATOM   1389  C   VAL A  81      53.073  72.373 109.362  1.00  0.00           C
ATOM   1390  O   VAL A  81      52.783  71.963 108.243  1.00  0.00           O
ATOM   1391  N   PHE A  82      54.083  71.813 110.042  1.00  0.00           N
ATOM   1393  CA  PHE A  82      54.863  70.693 109.552  1.00  0.00           C
ATOM   1395  CB  PHE A  82      56.323  71.153 109.353  1.00  0.00           C
ATOM   1398  CG  PHE A  82      56.383  72.103 108.192  1.00  0.00           C
ATOM   1399  CD1 PHE A  82      56.473  71.553 106.912  1.00  0.00           C
ATOM   1401  CE1 PHE A  82      56.363  72.353 105.773  1.00  0.00           C
ATOM   1403  CZ  PHE A  82      56.153  73.723 105.912  1.00  0.00           C
ATOM   1405  CD2 PHE A  82      56.243  73.493 108.322  1.00  0.00           C
ATOM   1407  CE2 PHE A  82      56.093  74.303 107.192  1.00  0.00           C
ATOM   1409  C   PHE A  82      54.793  69.523 110.503  1.00  0.00           C
ATOM   1410  O   PHE A  82      55.353  69.563 111.603  1.00  0.00           O
ATOM   1411  N   PHE A  83      54.093  68.453 110.122  1.00  0.00           N
ATOM   1413  CA  PHE A  83      53.523  67.503 111.052  1.00  0.00           C
ATOM   1415  CB  PHE A  83      51.993  67.483 110.773  1.00  0.00           C
ATOM   1418  CG  PHE A  83      51.163  66.733 111.773  1.00  0.00           C
ATOM   1419  CD1 PHE A  83      50.413  67.393 112.762  1.00  0.00           C
ATOM   1421  CE1 PHE A  83      49.573  66.663 113.612  1.00  0.00           C
ATOM   1423  CZ  PHE A  83      49.523  65.263 113.532  1.00  0.00           C
ATOM   1425  CD2 PHE A  83      51.093  65.343 111.692  1.00  0.00           C
ATOM   1427  CE2 PHE A  83      50.323  64.613 112.592  1.00  0.00           C
ATOM   1429  C   PHE A  83      54.223  66.133 110.933  1.00  0.00           C
ATOM   1430  O   PHE A  83      54.023  65.403 109.972  1.00  0.00           O
ATOM   1431  N   GLN A  84      55.073  65.773 111.923  1.00  0.00           N
ATOM   1433  CA  GLN A  84      55.883  64.553 112.013  1.00  0.00           C
ATOM   1435  CB  GLN A  84      57.393  64.923 112.412  1.00  0.00           C
ATOM   1438  CG  GLN A  84      58.363  64.013 113.222  1.00  0.00           C
ATOM   1441  CD  GLN A  84      59.793  64.533 113.423  1.00  0.00           C
ATOM   1442  OE1 GLN A  84      60.153  64.913 114.542  1.00  0.00           O
ATOM   1443  NE2 GLN A  84      60.633  64.453 112.362  1.00  0.00           N
ATOM   1446  C   GLN A  84      55.243  63.353 112.743  1.00  0.00           C
ATOM   1447  O   GLN A  84      54.033  63.123 112.762  1.00  0.00           O
ATOM   1448  N   VAL A  85      56.083  62.473 113.302  1.00  0.00           N
ATOM   1450  CA  VAL A  85      56.023  61.043 113.112  1.00  0.00           C
ATOM   1452  CB  VAL A  85      56.123  60.593 111.622  1.00  0.00           C
ATOM   1454  CG1 VAL A  85      55.073  61.163 110.652  1.00  0.00           C
ATOM   1458  CG2 VAL A  85      57.473  60.933 110.993  1.00  0.00           C
ATOM   1462  C   VAL A  85      57.123  60.323 113.952  1.00  0.00           C
ATOM   1463  O   VAL A  85      57.253  59.123 113.783  1.00  0.00           O
ATOM   1464  N   LYS A  86      57.893  60.983 114.893  1.00  0.00           N
ATOM   1466  CA  LYS A  86      58.823  60.303 115.853  1.00  0.00           C
ATOM   1468  CB  LYS A  86      60.313  60.333 115.453  1.00  0.00           C
ATOM   1471  CG  LYS A  86      60.843  61.733 115.092  1.00  0.00           C
ATOM   1474  CD  LYS A  86      62.353  61.823 115.322  1.00  0.00           C
ATOM   1477  CE  LYS A  86      62.933  63.193 114.982  1.00  0.00           C
ATOM   1480  NZ  LYS A  86      62.403  64.223 115.892  1.00  0.00           N
ATOM   1484  C   LYS A  86      58.953  60.873 117.293  1.00  0.00           C
ATOM   1485  O   LYS A  86      59.063  62.083 117.412  1.00  0.00           O
ATOM   1486  N   PRO A  87      59.073  60.093 118.383  1.00  0.00           N
ATOM   1487  CD  PRO A  87      59.013  58.623 118.412  1.00  0.00           C
ATOM   1490  CA  PRO A  87      59.413  60.623 119.692  1.00  0.00           C
ATOM   1492  CB  PRO A  87      58.773  59.593 120.643  1.00  0.00           C
ATOM   1495  CG  PRO A  87      58.663  58.273 119.862  1.00  0.00           C
ATOM   1498  C   PRO A  87      60.923  60.643 119.902  1.00  0.00           C
ATOM   1499  O   PRO A  87      61.693  60.453 118.963  1.00  0.00           O
ATOM   1500  N   ASP A  88      61.343  60.963 121.143  1.00  0.00           N
ATOM   1502  CA  ASP A  88      62.683  60.813 121.703  1.00  0.00           C
ATOM   1504  CB  ASP A  88      63.353  59.413 121.512  1.00  0.00           C
ATOM   1507  CG  ASP A  88      62.863  58.323 122.463  1.00  0.00           C
ATOM   1508  OD1 ASP A  88      61.843  58.513 123.152  1.00  0.00           O
ATOM   1509  OD2 ASP A  88      63.553  57.263 122.502  1.00  0.00           O
ATOM   1510  C   ASP A  88      63.663  61.883 121.213  1.00  0.00           C
ATOM   1511  O   ASP A  88      64.313  62.583 121.982  1.00  0.00           O
ATOM   1512  N   GLY A  89      63.843  61.963 119.883  1.00  0.00           N
ATOM   1514  CA  GLY A  89      64.993  62.633 119.273  1.00  0.00           C
ATOM   1517  C   GLY A  89      66.193  61.743 119.233  1.00  0.00           C
ATOM   1518  O   GLY A  89      67.303  62.193 118.952  1.00  0.00           O
ATOM   1519  N   THR A  90      65.963  60.433 119.432  1.00  0.00           N
ATOM   1521  CA  THR A  90      66.913  59.323 119.642  1.00  0.00           C
ATOM   1523  CB  THR A  90      66.143  58.003 119.872  1.00  0.00           C
ATOM   1525  OG1 THR A  90      66.903  56.813 119.832  1.00  0.00           O
ATOM   1527  CG2 THR A  90      65.073  57.803 118.783  1.00  0.00           C
ATOM   1531  C   THR A  90      67.983  59.143 118.592  1.00  0.00           C
ATOM   1532  O   THR A  90      69.033  58.543 118.812  1.00  0.00           O
ATOM   1533  N   ALA A  91      67.683  59.683 117.402  1.00  0.00           N
ATOM   1535  CA  ALA A  91      68.483  59.723 116.203  1.00  0.00           C
ATOM   1537  CB  ALA A  91      69.973  59.973 116.452  1.00  0.00           C
ATOM   1541  C   ALA A  91      68.123  58.553 115.302  1.00  0.00           C
ATOM   1542  O   ALA A  91      68.653  58.383 114.212  1.00  0.00           O
ATOM   1543  N   LEU A  92      67.113  57.793 115.722  1.00  0.00           N
ATOM   1545  CA  LEU A  92      66.553  56.613 115.103  1.00  0.00           C
ATOM   1547  CB  LEU A  92      66.833  55.413 116.032  1.00  0.00           C
ATOM   1550  CG  LEU A  92      66.533  54.013 115.472  1.00  0.00           C
ATOM   1552  CD1 LEU A  92      67.093  53.853 114.052  1.00  0.00           C
ATOM   1556  CD2 LEU A  92      67.153  52.963 116.403  1.00  0.00           C
ATOM   1560  C   LEU A  92      65.043  56.773 114.982  1.00  0.00           C
ATOM   1561  O   LEU A  92      64.443  57.573 115.692  1.00  0.00           O
ATOM   1562  N   TRP A  93      64.353  56.043 114.103  1.00  0.00           N
ATOM   1564  CA  TRP A  93      62.913  55.833 114.212  1.00  0.00           C
ATOM   1566  CB  TRP A  93      62.203  56.103 112.843  1.00  0.00           C
ATOM   1569  CG  TRP A  93      61.383  57.333 112.782  1.00  0.00           C
ATOM   1570  CD1 TRP A  93      60.053  57.393 112.942  1.00  0.00           C
ATOM   1572  NE1 TRP A  93      59.583  58.623 112.552  1.00  0.00           N
ATOM   1574  CE2 TRP A  93      60.653  59.423 112.253  1.00  0.00           C
ATOM   1575  CD2 TRP A  93      61.803  58.643 112.463  1.00  0.00           C
ATOM   1576  CE3 TRP A  93      63.033  59.213 112.393  1.00  0.00           C
ATOM   1578  CZ3 TRP A  93      63.143  60.573 112.142  1.00  0.00           C
ATOM   1580  CZ2 TRP A  93      60.743  60.773 111.942  1.00  0.00           C
ATOM   1582  CH2 TRP A  93      62.003  61.343 111.942  1.00  0.00           C
ATOM   1584  C   TRP A  93      62.583  54.403 114.603  1.00  0.00           C
ATOM   1585  O   TRP A  93      62.743  53.523 113.752  1.00  0.00           O
ATOM   1586  N   PRO A  94      62.103  54.123 115.813  1.00  0.00           N
ATOM   1587  CD  PRO A  94      62.733  54.703 117.002  1.00  0.00           C
ATOM   1590  CA  PRO A  94      61.573  52.783 116.112  1.00  0.00           C
ATOM   1592  CB  PRO A  94      61.973  52.543 117.583  1.00  0.00           C
ATOM   1595  CG  PRO A  94      63.143  53.483 117.822  1.00  0.00           C
ATOM   1598  C   PRO A  94      60.063  52.653 116.012  1.00  0.00           C
ATOM   1599  O   PRO A  94      59.593  51.543 116.222  1.00  0.00           O
ATOM   1600  N   SER A  95      59.303  53.733 115.773  1.00  0.00           N
ATOM   1602  CA  SER A  95      57.843  53.683 115.783  1.00  0.00           C
ATOM   1604  CB  SER A  95      57.223  53.833 117.192  1.00  0.00           C
ATOM   1607  OG  SER A  95      55.793  53.863 117.192  1.00  0.00           O
ATOM   1609  C   SER A  95      57.333  54.843 114.992  1.00  0.00           C
ATOM   1610  O   SER A  95      58.013  55.853 114.872  1.00  0.00           O
ATOM   1611  N   LYS A  96      56.113  54.723 114.452  1.00  0.00           N
ATOM   1613  CA  LYS A  96      55.363  55.803 113.862  1.00  0.00           C
ATOM   1615  CB  LYS A  96      55.213  55.733 112.302  1.00  0.00           C
ATOM   1618  CG  LYS A  96      56.343  56.223 111.362  1.00  0.00           C
ATOM   1621  CD  LYS A  96      57.673  55.483 111.523  1.00  0.00           C
ATOM   1624  CE  LYS A  96      58.723  55.653 110.402  1.00  0.00           C
ATOM   1627  NZ  LYS A  96      58.933  57.073 110.112  1.00  0.00           N
ATOM   1631  C   LYS A  96      53.973  55.853 114.493  1.00  0.00           C
ATOM   1632  O   LYS A  96      53.493  54.983 115.213  1.00  0.00           O
ATOM   1633  N   ILE A  97      53.273  56.923 114.142  1.00  0.00           N
ATOM   1635  CA  ILE A  97      51.943  57.383 114.472  1.00  0.00           C
ATOM   1637  CB  ILE A  97      51.943  58.883 114.233  1.00  0.00           C
ATOM   1639  CG2 ILE A  97      53.003  59.513 115.122  1.00  0.00           C
ATOM   1643  CG1 ILE A  97      52.183  59.353 112.762  1.00  0.00           C
ATOM   1646  CD  ILE A  97      53.263  58.713 111.902  1.00  0.00           C
ATOM   1650  C   ILE A  97      50.883  56.823 113.552  1.00  0.00           C
ATOM   1651  O   ILE A  97      49.773  57.363 113.462  1.00  0.00           O
ATOM   1652  N   LEU A  98      51.223  55.783 112.782  1.00  0.00           N
ATOM   1654  CA  LEU A  98      50.443  55.333 111.662  1.00  0.00           C
ATOM   1656  CB  LEU A  98      50.903  55.953 110.313  1.00  0.00           C
ATOM   1659  CG  LEU A  98      52.333  55.673 109.813  1.00  0.00           C
ATOM   1661  CD1 LEU A  98      52.463  54.433 108.923  1.00  0.00           C
ATOM   1665  CD2 LEU A  98      52.833  56.853 108.973  1.00  0.00           C
ATOM   1669  C   LEU A  98      50.533  53.823 111.613  1.00  0.00           C
ATOM   1670  O   LEU A  98      51.503  53.253 112.113  1.00  0.00           O
ATOM   1671  N   PRO A  99      49.573  53.153 111.012  1.00  0.00           N
ATOM   1672  CD  PRO A  99      48.163  53.543 111.152  1.00  0.00           C
ATOM   1675  CA  PRO A  99      49.723  51.753 110.633  1.00  0.00           C
ATOM   1677  CB  PRO A  99      48.283  51.223 110.542  1.00  0.00           C
ATOM   1680  CG  PRO A  99      47.423  52.223 111.312  1.00  0.00           C
ATOM   1683  C   PRO A  99      50.473  51.573 109.312  1.00  0.00           C
ATOM   1684  O   PRO A  99      50.253  52.333 108.372  1.00  0.00           O
ATOM   1685  N   TRP A 100      51.323  50.543 109.212  1.00  0.00           N
ATOM   1687  CA  TRP A 100      52.193  50.223 108.092  1.00  0.00           C
ATOM   1689  CB  TRP A 100      53.733  50.533 108.243  1.00  0.00           C
ATOM   1692  CG  TRP A 100      54.263  51.663 109.052  1.00  0.00           C
ATOM   1693  CD1 TRP A 100      55.343  52.393 108.643  1.00  0.00           C
ATOM   1695  NE1 TRP A 100      56.063  52.823 109.743  1.00  0.00           N
ATOM   1697  CE2 TRP A 100      55.413  52.433 110.883  1.00  0.00           C
ATOM   1698  CD2 TRP A 100      54.263  51.713 110.483  1.00  0.00           C
ATOM   1699  CE3 TRP A 100      53.483  51.123 111.452  1.00  0.00           C
ATOM   1701  CZ3 TRP A 100      53.813  51.283 112.773  1.00  0.00           C
ATOM   1703  CZ2 TRP A 100      55.833  52.443 112.212  1.00  0.00           C
ATOM   1705  CH2 TRP A 100      54.983  51.903 113.162  1.00  0.00           C
ATOM   1707  C   TRP A 100      52.183  48.703 107.962  1.00  0.00           C
ATOM   1708  O   TRP A 100      51.653  48.003 108.823  1.00  0.00           O
ATOM   1709  N   SER A 101      52.903  48.203 106.942  1.00  0.00           N
ATOM   1711  CA  SER A 101      53.433  46.853 106.912  1.00  0.00           C
ATOM   1713  CB  SER A 101      53.503  46.293 105.483  1.00  0.00           C
ATOM   1716  OG  SER A 101      52.203  45.923 105.033  1.00  0.00           O
ATOM   1718  C   SER A 101      54.783  46.693 107.552  1.00  0.00           C
ATOM   1719  O   SER A 101      54.933  45.883 108.453  1.00  0.00           O
ATOM   1720  N   ASP A 102      55.843  47.433 107.173  1.00  0.00           N
ATOM   1722  CA  ASP A 102      57.193  47.083 107.612  1.00  0.00           C
ATOM   1724  CB  ASP A 102      58.213  48.163 107.203  1.00  0.00           C
ATOM   1727  CG  ASP A 102      58.193  48.603 105.763  1.00  0.00           C
ATOM   1728  OD1 ASP A 102      57.263  48.303 104.982  1.00  0.00           O
ATOM   1729  OD2 ASP A 102      59.143  49.373 105.472  1.00  0.00           O
ATOM   1730  C   ASP A 102      57.403  47.023 109.122  1.00  0.00           C
ATOM   1731  O   ASP A 102      57.973  46.083 109.673  1.00  0.00           O
ATOM   1732  N   LEU A 103      56.903  48.063 109.793  1.00  0.00           N
ATOM   1734  CA  LEU A 103      57.143  48.343 111.183  1.00  0.00           C
ATOM   1736  CB  LEU A 103      57.503  49.853 111.372  1.00  0.00           C
ATOM   1739  CG  LEU A 103      58.783  50.433 110.713  1.00  0.00           C
ATOM   1741  CD1 LEU A 103      59.153  51.803 111.323  1.00  0.00           C
ATOM   1745  CD2 LEU A 103      60.023  49.553 110.842  1.00  0.00           C
ATOM   1749  C   LEU A 103      55.893  47.933 111.963  1.00  0.00           C
ATOM   1750  O   LEU A 103      55.553  48.483 113.003  1.00  0.00           O
ATOM   1751  N   MET A 104      55.143  46.923 111.452  1.00  0.00           N
ATOM   1753  CA  MET A 104      53.873  46.503 112.013  1.00  0.00           C
ATOM   1755  CB  MET A 104      53.123  45.583 111.012  1.00  0.00           C
ATOM   1758  CG  MET A 104      53.783  44.213 110.743  1.00  0.00           C
ATOM   1761  SD  MET A 104      52.713  42.963 109.982  1.00  0.00           S
ATOM   1762  CE  MET A 104      52.463  43.773 108.372  1.00  0.00           C
ATOM   1766  C   MET A 104      53.973  45.753 113.342  1.00  0.00           C
ATOM   1767  O   MET A 104      52.983  45.583 114.043  1.00  0.00           O
ATOM   1768  N   THR A 105      55.163  45.203 113.672  1.00  0.00           N
ATOM   1770  CA  THR A 105      55.283  44.163 114.703  1.00  0.00           C
ATOM   1772  CB  THR A 105      55.273  42.723 114.192  1.00  0.00           C
ATOM   1774  OG1 THR A 105      55.933  42.593 112.933  1.00  0.00           O
ATOM   1776  CG2 THR A 105      53.803  42.303 114.063  1.00  0.00           C
ATOM   1780  C   THR A 105      56.493  44.353 115.573  1.00  0.00           C
ATOM   1781  O   THR A 105      56.383  44.463 116.783  1.00  0.00           O
ATOM   1782  N   GLY A 106      57.723  44.393 115.023  1.00  0.00           N
ATOM   1784  CA  GLY A 106      58.903  44.633 115.842  1.00  0.00           C
ATOM   1787  C   GLY A 106      59.043  46.063 116.283  1.00  0.00           C
ATOM   1788  O   GLY A 106      59.753  46.353 117.243  1.00  0.00           O
ATOM   1789  N   LYS A 107      58.393  46.983 115.562  1.00  0.00           N
ATOM   1791  CA  LYS A 107      58.673  48.393 115.552  1.00  0.00           C
ATOM   1793  CB  LYS A 107      59.483  48.703 114.262  1.00  0.00           C
ATOM   1796  CG  LYS A 107      60.733  47.823 114.023  1.00  0.00           C
ATOM   1799  CD  LYS A 107      61.803  47.933 115.112  1.00  0.00           C
ATOM   1802  CE  LYS A 107      62.113  49.383 115.433  1.00  0.00           C
ATOM   1805  NZ  LYS A 107      63.293  49.453 116.273  1.00  0.00           N
ATOM   1809  C   LYS A 107      57.343  49.153 115.582  1.00  0.00           C
ATOM   1810  O   LYS A 107      57.183  50.203 114.963  1.00  0.00           O
ATOM   1811  N   ILE A 108      56.383  48.553 116.333  1.00  0.00           N
ATOM   1813  CA  ILE A 108      54.983  48.893 116.582  1.00  0.00           C
ATOM   1815  CB  ILE A 108      54.513  48.423 117.983  1.00  0.00           C
ATOM   1817  CG2 ILE A 108      53.003  48.713 118.213  1.00  0.00           C
ATOM   1821  CG1 ILE A 108      54.823  46.943 118.283  1.00  0.00           C
ATOM   1824  CD  ILE A 108      53.893  45.963 117.573  1.00  0.00           C
ATOM   1828  C   ILE A 108      54.593  50.353 116.502  1.00  0.00           C
ATOM   1829  O   ILE A 108      55.273  51.223 117.033  1.00  0.00           O
ATOM   1830  N   GLY A 109      53.433  50.643 115.883  1.00  0.00           N
ATOM   1832  CA  GLY A 109      52.813  51.953 115.832  1.00  0.00           C
ATOM   1835  C   GLY A 109      52.163  52.313 117.113  1.00  0.00           C
ATOM   1836  O   GLY A 109      51.093  51.833 117.443  1.00  0.00           O
ATOM   1837  N   GLU A 110      52.823  53.193 117.883  1.00  0.00           N
ATOM   1839  CA  GLU A 110      52.493  53.513 119.253  1.00  0.00           C
ATOM   1841  CB  GLU A 110      53.493  54.563 119.793  1.00  0.00           C
ATOM   1844  CG  GLU A 110      54.863  53.963 120.162  1.00  0.00           C
ATOM   1847  CD  GLU A 110      56.033  54.953 120.083  1.00  0.00           C
ATOM   1848  OE1 GLU A 110      55.753  56.163 119.902  1.00  0.00           O
ATOM   1849  OE2 GLU A 110      57.203  54.493 120.103  1.00  0.00           O
ATOM   1850  C   GLU A 110      51.093  54.053 119.472  1.00  0.00           C
ATOM   1851  O   GLU A 110      50.403  53.673 120.412  1.00  0.00           O
ATOM   1852  N   ASN A 111      50.623  54.953 118.612  1.00  0.00           N
ATOM   1854  CA  ASN A 111      49.293  55.433 118.792  1.00  0.00           C
ATOM   1856  CB  ASN A 111      49.323  56.563 119.862  1.00  0.00           C
ATOM   1859  CG  ASN A 111      47.933  56.893 120.383  1.00  0.00           C
ATOM   1860  OD1 ASN A 111      46.913  56.673 119.743  1.00  0.00           O
ATOM   1861  ND2 ASN A 111      47.893  57.453 121.613  1.00  0.00           N
ATOM   1864  C   ASN A 111      48.823  55.843 117.402  1.00  0.00           C
ATOM   1865  O   ASN A 111      49.563  56.573 116.733  1.00  0.00           O
ATOM   1866  N   PRO A 112      47.693  55.433 116.873  1.00  0.00           N
ATOM   1867  CD  PRO A 112      46.853  54.363 117.422  1.00  0.00           C
ATOM   1870  CA  PRO A 112      47.063  56.133 115.773  1.00  0.00           C
ATOM   1872  CB  PRO A 112      45.893  55.213 115.412  1.00  0.00           C
ATOM   1875  CG  PRO A 112      45.513  54.503 116.712  1.00  0.00           C
ATOM   1878  C   PRO A 112      46.633  57.553 116.143  1.00  0.00           C
ATOM   1879  O   PRO A 112      45.503  57.763 116.582  1.00  0.00           O
ATOM   1880  N   GLY A 113      47.513  58.573 115.972  1.00  0.00           N
ATOM   1882  CA  GLY A 113      47.183  59.943 116.342  1.00  0.00           C
ATOM   1885  C   GLY A 113      47.473  60.963 115.293  1.00  0.00           C
ATOM   1886  O   GLY A 113      47.013  62.093 115.383  1.00  0.00           O
ATOM   1887  N   TYR A 114      48.233  60.613 114.233  1.00  0.00           N
ATOM   1889  CA  TYR A 114      48.413  61.543 113.112  1.00  0.00           C
ATOM   1891  CB  TYR A 114      49.533  60.993 112.173  1.00  0.00           C
ATOM   1894  CG  TYR A 114      49.903  61.683 110.863  1.00  0.00           C
ATOM   1895  CD1 TYR A 114      48.963  62.053 109.893  1.00  0.00           C
ATOM   1897  CE1 TYR A 114      49.313  62.943 108.862  1.00  0.00           C
ATOM   1899  CZ  TYR A 114      50.633  63.383 108.752  1.00  0.00           C
ATOM   1900  OH  TYR A 114      50.953  64.483 107.953  1.00  0.00           O
ATOM   1902  CD2 TYR A 114      51.253  62.013 110.623  1.00  0.00           C
ATOM   1904  CE2 TYR A 114      51.633  62.833 109.552  1.00  0.00           C
ATOM   1906  C   TYR A 114      47.123  61.883 112.412  1.00  0.00           C
ATOM   1907  O   TYR A 114      46.813  63.063 112.243  1.00  0.00           O
ATOM   1908  N   ASP A 115      46.313  60.853 112.103  1.00  0.00           N
ATOM   1910  CA  ASP A 115      44.933  61.003 111.692  1.00  0.00           C
ATOM   1912  CB  ASP A 115      44.453  59.653 111.073  1.00  0.00           C
ATOM   1915  CG  ASP A 115      42.993  59.283 110.872  1.00  0.00           C
ATOM   1916  OD1 ASP A 115      42.113  59.683 111.652  1.00  0.00           O
ATOM   1917  OD2 ASP A 115      42.763  58.433 109.953  1.00  0.00           O
ATOM   1918  C   ASP A 115      44.063  61.863 112.612  1.00  0.00           C
ATOM   1919  O   ASP A 115      43.693  62.973 112.203  1.00  0.00           O
ATOM   1920  N   PRO A 116      43.873  61.523 113.892  1.00  0.00           N
ATOM   1921  CD  PRO A 116      44.023  60.123 114.323  1.00  0.00           C
ATOM   1924  CA  PRO A 116      42.883  62.193 114.712  1.00  0.00           C
ATOM   1926  CB  PRO A 116      42.943  61.393 116.012  1.00  0.00           C
ATOM   1929  CG  PRO A 116      43.093  59.963 115.523  1.00  0.00           C
ATOM   1932  C   PRO A 116      43.093  63.673 114.992  1.00  0.00           C
ATOM   1933  O   PRO A 116      42.123  64.393 115.162  1.00  0.00           O
ATOM   1934  N   LEU A 117      44.343  64.153 115.073  1.00  0.00           N
ATOM   1936  CA  LEU A 117      44.653  65.553 115.332  1.00  0.00           C
ATOM   1938  CB  LEU A 117      46.193  65.753 115.392  1.00  0.00           C
ATOM   1941  CG  LEU A 117      47.053  65.093 116.482  1.00  0.00           C
ATOM   1943  CD1 LEU A 117      47.993  66.163 117.052  1.00  0.00           C
ATOM   1947  CD2 LEU A 117      46.273  64.403 117.592  1.00  0.00           C
ATOM   1951  C   LEU A 117      44.163  66.543 114.253  1.00  0.00           C
ATOM   1952  O   LEU A 117      43.863  67.713 114.493  1.00  0.00           O
ATOM   1953  N   GLN A 118      44.283  66.093 112.993  1.00  0.00           N
ATOM   1955  CA  GLN A 118      45.003  66.783 111.923  1.00  0.00           C
ATOM   1957  CB  GLN A 118      44.273  67.993 111.242  1.00  0.00           C
ATOM   1960  CG  GLN A 118      44.043  68.223 109.683  1.00  0.00           C
ATOM   1963  CD  GLN A 118      42.673  68.503 108.982  1.00  0.00           C
ATOM   1964  OE1 GLN A 118      41.803  69.213 109.472  1.00  0.00           O
ATOM   1965  NE2 GLN A 118      42.493  68.043 107.732  1.00  0.00           N
ATOM   1968  C   GLN A 118      46.403  67.183 112.342  1.00  0.00           C
ATOM   1969  O   GLN A 118      46.663  67.733 113.403  1.00  0.00           O
ATOM   1970  N   PHE A 119      47.393  66.943 111.482  1.00  0.00           N
ATOM   1972  CA  PHE A 119      47.323  67.743 110.293  1.00  0.00           C
ATOM   1974  CB  PHE A 119      48.643  68.503 110.182  1.00  0.00           C
ATOM   1977  CG  PHE A 119      48.513  69.833 109.523  1.00  0.00           C
ATOM   1978  CD1 PHE A 119      47.293  70.443 109.172  1.00  0.00           C
ATOM   1980  CE1 PHE A 119      47.233  71.743 108.703  1.00  0.00           C
ATOM   1982  CZ  PHE A 119      48.413  72.443 108.493  1.00  0.00           C
ATOM   1984  CD2 PHE A 119      49.693  70.523 109.253  1.00  0.00           C
ATOM   1986  CE2 PHE A 119      49.633  71.813 108.722  1.00  0.00           C
ATOM   1988  C   PHE A 119      46.843  66.913 109.103  1.00  0.00           C
ATOM   1989  O   PHE A 119      46.603  67.393 108.003  1.00  0.00           O
ATOM   1990  N   MET A 120      46.473  65.663 109.412  1.00  0.00           N
ATOM   1992  CA  MET A 120      45.393  64.883 108.823  1.00  0.00           C
ATOM   1994  CB  MET A 120      45.663  63.493 109.362  1.00  0.00           C
ATOM   1997  CG  MET A 120      45.713  62.453 108.263  1.00  0.00           C
ATOM   2000  SD  MET A 120      44.173  62.393 107.352  1.00  0.00           S
ATOM   2001  CE  MET A 120      43.443  61.083 108.302  1.00  0.00           C
ATOM   2005  C   MET A 120      43.833  65.183 108.942  1.00  0.00           C
ATOM   2006  O   MET A 120      43.243  65.443 107.912  1.00  0.00           O
ATOM   2007  N   LEU A 121      43.103  65.223 110.132  1.00  0.00           N
ATOM   2009  CA  LEU A 121      41.623  65.413 110.173  1.00  0.00           C
ATOM   2011  CB  LEU A 121      40.983  64.253 110.972  1.00  0.00           C
ATOM   2014  CG  LEU A 121      41.073  62.893 110.273  1.00  0.00           C
ATOM   2016  CD1 LEU A 121      40.173  61.893 110.993  1.00  0.00           C
ATOM   2020  CD2 LEU A 121      40.693  62.953 108.792  1.00  0.00           C
ATOM   2024  C   LEU A 121      40.893  66.673 110.682  1.00  0.00           C
ATOM   2025  O   LEU A 121      39.933  67.113 110.042  1.00  0.00           O
ATOM   2026  N   ASP A 122      41.243  67.293 111.832  1.00  0.00           N
ATOM   2028  CA  ASP A 122      40.653  68.543 112.332  1.00  0.00           C
ATOM   2030  CB  ASP A 122      40.463  68.333 113.853  1.00  0.00           C
ATOM   2033  CG  ASP A 122      39.633  67.113 114.192  1.00  0.00           C
ATOM   2034  OD1 ASP A 122      38.633  66.803 113.493  1.00  0.00           O
ATOM   2035  OD2 ASP A 122      39.873  66.543 115.282  1.00  0.00           O
ATOM   2036  C   ASP A 122      41.333  69.973 112.113  1.00  0.00           C
ATOM   2037  O   ASP A 122      40.613  70.943 111.982  1.00  0.00           O
ATOM   2038  N   GLU A 123      42.673  70.213 112.023  1.00  0.00           N
ATOM   2040  CA  GLU A 123      43.353  71.433 111.473  1.00  0.00           C
ATOM   2042  CB  GLU A 123      44.903  71.403 111.252  1.00  0.00           C
ATOM   2045  CG  GLU A 123      45.743  71.193 112.523  1.00  0.00           C
ATOM   2048  CD  GLU A 123      47.273  71.193 112.492  1.00  0.00           C
ATOM   2049  OE1 GLU A 123      47.833  72.113 111.883  1.00  0.00           O
ATOM   2050  OE2 GLU A 123      47.853  70.383 113.273  1.00  0.00           O
ATOM   2051  C   GLU A 123      42.853  72.103 110.213  1.00  0.00           C
ATOM   2052  O   GLU A 123      42.263  73.163 110.282  1.00  0.00           O
ATOM   2053  N   ALA A 124      43.073  71.573 109.002  1.00  0.00           N
ATOM   2055  CA  ALA A 124      42.703  72.223 107.773  1.00  0.00           C
ATOM   2057  CB  ALA A 124      43.143  71.353 106.593  1.00  0.00           C
ATOM   2061  C   ALA A 124      41.213  72.543 107.732  1.00  0.00           C
ATOM   2062  O   ALA A 124      40.783  73.643 107.422  1.00  0.00           O
ATOM   2063  N   HIS A 125      40.373  71.593 108.202  1.00  0.00           N
ATOM   2065  CA  HIS A 125      38.983  71.913 108.472  1.00  0.00           C
ATOM   2067  CB  HIS A 125      38.263  70.613 108.853  1.00  0.00           C
ATOM   2070  ND1 HIS A 125      36.143  71.003 107.642  1.00  0.00           N
ATOM   2071  CG  HIS A 125      36.783  70.803 108.853  1.00  0.00           C
ATOM   2072  CE1 HIS A 125      34.873  71.143 107.942  1.00  0.00           C
ATOM   2074  NE2 HIS A 125      34.673  71.063 109.283  1.00  0.00           N
ATOM   2076  CD2 HIS A 125      35.903  70.843 109.872  1.00  0.00           C
ATOM   2078  C   HIS A 125      38.683  72.993 109.533  1.00  0.00           C
ATOM   2079  O   HIS A 125      37.893  73.903 109.283  1.00  0.00           O
ATOM   2080  N   LYS A 126      39.303  72.973 110.743  1.00  0.00           N
ATOM   2082  CA  LYS A 126      38.973  73.843 111.873  1.00  0.00           C
ATOM   2084  CB  LYS A 126      38.923  73.043 113.213  1.00  0.00           C
ATOM   2087  CG  LYS A 126      37.933  71.863 113.252  1.00  0.00           C
ATOM   2090  CD  LYS A 126      37.883  71.243 114.673  1.00  0.00           C
ATOM   2093  CE  LYS A 126      36.893  70.073 114.893  1.00  0.00           C
ATOM   2096  NZ  LYS A 126      37.163  69.273 116.122  1.00  0.00           N
ATOM   2100  C   LYS A 126      39.983  74.963 112.142  1.00  0.00           C
ATOM   2101  O   LYS A 126      39.653  76.133 112.262  1.00  0.00           O
ATOM   2102  N   ARG A 127      41.283  74.613 112.232  1.00  0.00           N
ATOM   2104  CA  ARG A 127      42.403  75.523 112.383  1.00  0.00           C
ATOM   2106  CB  ARG A 127      43.733  74.773 112.702  1.00  0.00           C
ATOM   2109  CG  ARG A 127      43.893  74.113 114.113  1.00  0.00           C
ATOM   2112  CD  ARG A 127      42.973  72.973 114.603  1.00  0.00           C
ATOM   2115  NE  ARG A 127      43.613  71.613 114.793  1.00  0.00           N
ATOM   2117  CZ  ARG A 127      44.763  71.263 115.383  1.00  0.00           C
ATOM   2118  NH1 ARG A 127      45.633  72.063 115.933  1.00  0.00           N
ATOM   2121  NH2 ARG A 127      45.173  70.003 115.322  1.00  0.00           N
ATOM   2124  C   ARG A 127      42.583  76.443 111.172  1.00  0.00           C
ATOM   2125  O   ARG A 127      42.853  77.633 111.302  1.00  0.00           O
ATOM   2126  N   GLY A 128      42.393  75.873 109.963  1.00  0.00           N
ATOM   2128  CA  GLY A 128      42.433  76.543 108.662  1.00  0.00           C
ATOM   2131  C   GLY A 128      43.823  76.673 108.123  1.00  0.00           C
ATOM   2132  O   GLY A 128      44.343  77.773 107.983  1.00  0.00           O
ATOM   2133  N   MET A 129      44.473  75.543 107.822  1.00  0.00           N
ATOM   2135  CA  MET A 129      45.833  75.513 107.332  1.00  0.00           C
ATOM   2137  CB  MET A 129      46.823  75.473 108.523  1.00  0.00           C
ATOM   2140  CG  MET A 129      46.833  76.693 109.423  1.00  0.00           C
ATOM   2143  SD  MET A 129      48.193  76.553 110.592  1.00  0.00           S
ATOM   2144  CE  MET A 129      47.213  75.993 111.993  1.00  0.00           C
ATOM   2148  C   MET A 129      46.163  74.323 106.442  1.00  0.00           C
ATOM   2149  O   MET A 129      45.533  73.273 106.502  1.00  0.00           O
ATOM   2150  N   LYS A 130      47.233  74.453 105.643  1.00  0.00           N
ATOM   2152  CA  LYS A 130      47.773  73.463 104.722  1.00  0.00           C
ATOM   2154  CB  LYS A 130      48.523  74.213 103.602  1.00  0.00           C
ATOM   2157  CG  LYS A 130      47.653  74.813 102.502  1.00  0.00           C
ATOM   2160  CD  LYS A 130      47.083  73.693 101.622  1.00  0.00           C
ATOM   2163  CE  LYS A 130      46.723  74.133 100.202  1.00  0.00           C
ATOM   2166  NZ  LYS A 130      46.263  72.943  99.452  1.00  0.00           N
ATOM   2170  C   LYS A 130      48.793  72.513 105.313  1.00  0.00           C
ATOM   2171  O   LYS A 130      49.813  72.943 105.863  1.00  0.00           O
ATOM   2172  N   VAL A 131      48.583  71.183 105.202  1.00  0.00           N
ATOM   2174  CA  VAL A 131      49.433  70.173 105.853  1.00  0.00           C
ATOM   2176  CB  VAL A 131      48.673  68.973 106.403  1.00  0.00           C
ATOM   2178  CG1 VAL A 131      47.903  68.303 105.282  1.00  0.00           C
ATOM   2182  CG2 VAL A 131      49.573  67.913 107.092  1.00  0.00           C
ATOM   2186  C   VAL A 131      50.663  69.683 105.122  1.00  0.00           C
ATOM   2187  O   VAL A 131      50.613  69.233 103.982  1.00  0.00           O
ATOM   2188  N   HIS A 132      51.803  69.603 105.842  1.00  0.00           N
ATOM   2190  CA  HIS A 132      52.963  68.843 105.412  1.00  0.00           C
ATOM   2192  CB  HIS A 132      54.193  69.753 105.363  1.00  0.00           C
ATOM   2195  ND1 HIS A 132      54.153  70.483 103.033  1.00  0.00           N
ATOM   2196  CG  HIS A 132      53.943  70.793 104.353  1.00  0.00           C
ATOM   2197  CE1 HIS A 132      53.663  71.523 102.372  1.00  0.00           C
ATOM   2199  NE2 HIS A 132      53.183  72.483 103.202  1.00  0.00           N
ATOM   2201  CD2 HIS A 132      53.363  72.003 104.482  1.00  0.00           C
ATOM   2203  C   HIS A 132      53.273  67.723 106.382  1.00  0.00           C
ATOM   2204  O   HIS A 132      53.293  67.903 107.592  1.00  0.00           O
ATOM   2205  N   ALA A 133      53.513  66.513 105.863  1.00  0.00           N
ATOM   2207  CA  ALA A 133      53.773  65.323 106.622  1.00  0.00           C
ATOM   2209  CB  ALA A 133      53.263  64.053 105.903  1.00  0.00           C
ATOM   2213  C   ALA A 133      55.243  65.243 106.773  1.00  0.00           C
ATOM   2214  O   ALA A 133      55.953  64.833 105.863  1.00  0.00           O
ATOM   2215  N   TRP A 134      55.763  65.703 107.912  1.00  0.00           N
ATOM   2217  CA  TRP A 134      57.173  65.723 108.173  1.00  0.00           C
ATOM   2219  CB  TRP A 134      57.583  66.783 109.243  1.00  0.00           C
ATOM   2222  CG  TRP A 134      59.053  66.843 109.542  1.00  0.00           C
ATOM   2223  CD1 TRP A 134      60.003  66.623 108.582  1.00  0.00           C
ATOM   2225  NE1 TRP A 134      61.243  66.713 109.152  1.00  0.00           N
ATOM   2227  CE2 TRP A 134      61.153  66.983 110.453  1.00  0.00           C
ATOM   2228  CD2 TRP A 134      59.793  67.093 110.763  1.00  0.00           C
ATOM   2229  CE3 TRP A 134      59.433  67.433 112.072  1.00  0.00           C
ATOM   2231  CZ3 TRP A 134      60.463  67.663 113.003  1.00  0.00           C
ATOM   2233  CZ2 TRP A 134      62.153  67.163 111.382  1.00  0.00           C
ATOM   2235  CH2 TRP A 134      61.783  67.493 112.673  1.00  0.00           C
ATOM   2237  C   TRP A 134      57.683  64.313 108.423  1.00  0.00           C
ATOM   2238  O   TRP A 134      57.553  63.723 109.493  1.00  0.00           O
ATOM   2239  N   PHE A 135      58.253  63.713 107.372  1.00  0.00           N
ATOM   2241  CA  PHE A 135      58.593  62.323 107.332  1.00  0.00           C
ATOM   2243  CB  PHE A 135      57.923  61.603 106.122  1.00  0.00           C
ATOM   2246  CG  PHE A 135      58.313  60.143 106.032  1.00  0.00           C
ATOM   2247  CD1 PHE A 135      57.893  59.223 107.002  1.00  0.00           C
ATOM   2249  CE1 PHE A 135      58.323  57.883 106.952  1.00  0.00           C
ATOM   2251  CZ  PHE A 135      59.173  57.463 105.923  1.00  0.00           C
ATOM   2253  CD2 PHE A 135      59.143  59.703 104.992  1.00  0.00           C
ATOM   2255  CE2 PHE A 135      59.573  58.363 104.943  1.00  0.00           C
ATOM   2257  C   PHE A 135      60.083  62.253 107.212  1.00  0.00           C
ATOM   2258  O   PHE A 135      60.703  63.013 106.463  1.00  0.00           O
ATOM   2259  N   ASN A 136      60.703  61.323 107.953  1.00  0.00           N
ATOM   2261  CA  ASN A 136      62.083  61.063 107.713  1.00  0.00           C
ATOM   2263  CB  ASN A 136      62.803  60.293 108.823  1.00  0.00           C
ATOM   2266  CG  ASN A 136      62.203  58.933 109.122  1.00  0.00           C
ATOM   2267  OD1 ASN A 136      61.013  58.703 109.383  1.00  0.00           O
ATOM   2268  ND2 ASN A 136      63.093  57.913 109.063  1.00  0.00           N
ATOM   2271  C   ASN A 136      62.343  60.353 106.392  1.00  0.00           C
ATOM   2272  O   ASN A 136      61.943  59.193 106.242  1.00  0.00           O
ATOM   2273  N   PRO A 137      63.073  60.903 105.442  1.00  0.00           N
ATOM   2274  CD  PRO A 137      63.833  62.133 105.682  1.00  0.00           C
ATOM   2277  CA  PRO A 137      63.813  60.063 104.533  1.00  0.00           C
ATOM   2279  CB  PRO A 137      64.523  61.113 103.683  1.00  0.00           C
ATOM   2282  CG  PRO A 137      64.993  62.113 104.722  1.00  0.00           C
ATOM   2285  C   PRO A 137      64.773  59.203 105.353  1.00  0.00           C
ATOM   2286  O   PRO A 137      65.163  59.593 106.463  1.00  0.00           O
ATOM   2287  N   TYR A 138      65.123  58.013 104.883  1.00  0.00           N
ATOM   2289  CA  TYR A 138      66.283  57.343 105.412  1.00  0.00           C
ATOM   2291  CB  TYR A 138      67.543  58.233 105.332  1.00  0.00           C
ATOM   2294  CG  TYR A 138      67.853  58.603 103.923  1.00  0.00           C
ATOM   2295  CD1 TYR A 138      67.823  59.943 103.523  1.00  0.00           C
ATOM   2297  CE1 TYR A 138      68.103  60.283 102.192  1.00  0.00           C
ATOM   2299  CZ  TYR A 138      68.493  59.303 101.292  1.00  0.00           C
ATOM   2300  OH  TYR A 138      68.763  59.733  99.982  1.00  0.00           O
ATOM   2302  CD2 TYR A 138      68.233  57.613 103.012  1.00  0.00           C
ATOM   2304  CE2 TYR A 138      68.573  57.973 101.712  1.00  0.00           C
ATOM   2306  C   TYR A 138      66.173  56.713 106.802  1.00  0.00           C
ATOM   2307  O   TYR A 138      66.223  55.503 106.932  1.00  0.00           O
ATOM   2308  N   ARG A 139      66.093  57.533 107.863  1.00  0.00           N
ATOM   2310  CA  ARG A 139      66.483  57.223 109.233  1.00  0.00           C
ATOM   2312  CB  ARG A 139      66.963  58.563 109.872  1.00  0.00           C
ATOM   2315  CG  ARG A 139      67.353  58.543 111.362  1.00  0.00           C
ATOM   2318  CD  ARG A 139      66.243  59.073 112.253  1.00  0.00           C
ATOM   2321  NE  ARG A 139      66.573  60.363 112.922  1.00  0.00           N
ATOM   2323  CZ  ARG A 139      66.013  60.753 114.072  1.00  0.00           C
ATOM   2324  NH1 ARG A 139      65.193  60.013 114.782  1.00  0.00           N
ATOM   2327  NH2 ARG A 139      66.283  61.933 114.572  1.00  0.00           N
ATOM   2330  C   ARG A 139      65.543  56.353 110.062  1.00  0.00           C
ATOM   2331  O   ARG A 139      65.083  56.673 111.162  1.00  0.00           O
ATOM   2332  N   VAL A 140      65.233  55.183 109.513  1.00  0.00           N
ATOM   2334  CA  VAL A 140      64.323  54.193 110.042  1.00  0.00           C
ATOM   2336  CB  VAL A 140      63.483  53.633 108.892  1.00  0.00           C
ATOM   2338  CG1 VAL A 140      62.393  52.693 109.423  1.00  0.00           C
ATOM   2342  CG2 VAL A 140      62.823  54.763 108.073  1.00  0.00           C
ATOM   2346  C   VAL A 140      65.143  53.073 110.702  1.00  0.00           C
ATOM   2347  O   VAL A 140      66.183  52.683 110.173  1.00  0.00           O
ATOM   2348  N   SER A 141      64.703  52.483 111.853  1.00  0.00           N
ATOM   2350  CA  SER A 141      65.183  51.143 112.212  1.00  0.00           C
ATOM   2352  CB  SER A 141      65.293  50.723 113.722  1.00  0.00           C
ATOM   2355  OG  SER A 141      64.543  51.523 114.633  1.00  0.00           O
ATOM   2357  C   SER A 141      64.463  50.083 111.423  1.00  0.00           C
ATOM   2358  O   SER A 141      63.363  49.643 111.773  1.00  0.00           O
ATOM   2359  N   VAL A 142      65.113  49.663 110.332  1.00  0.00           N
ATOM   2361  CA  VAL A 142      64.723  48.543 109.513  1.00  0.00           C
ATOM   2363  CB  VAL A 142      64.733  48.823 108.003  1.00  0.00           C
ATOM   2365  CG1 VAL A 142      63.953  50.113 107.732  1.00  0.00           C
ATOM   2369  CG2 VAL A 142      66.143  48.973 107.412  1.00  0.00           C
ATOM   2373  C   VAL A 142      65.653  47.393 109.862  1.00  0.00           C
ATOM   2374  O   VAL A 142      66.543  47.483 110.702  1.00  0.00           O
ATOM   2375  N   ASN A 143      65.433  46.273 109.162  1.00  0.00           N
ATOM   2377  CA  ASN A 143      66.183  45.043 109.192  1.00  0.00           C
ATOM   2379  CB  ASN A 143      65.573  44.193 108.052  1.00  0.00           C
ATOM   2382  CG  ASN A 143      66.063  42.753 107.942  1.00  0.00           C
ATOM   2383  OD1 ASN A 143      67.083  42.333 108.482  1.00  0.00           O
ATOM   2384  ND2 ASN A 143      65.263  41.943 107.212  1.00  0.00           N
ATOM   2387  C   ASN A 143      67.703  45.253 109.032  1.00  0.00           C
ATOM   2388  O   ASN A 143      68.163  46.083 108.263  1.00  0.00           O
ATOM   2389  N   THR A 144      68.523  44.493 109.782  1.00  0.00           N
ATOM   2391  CA  THR A 144      69.973  44.703 109.922  1.00  0.00           C
ATOM   2393  CB  THR A 144      70.583  43.873 111.043  1.00  0.00           C
ATOM   2395  OG1 THR A 144      69.713  43.843 112.162  1.00  0.00           O
ATOM   2397  CG2 THR A 144      71.913  44.463 111.523  1.00  0.00           C
ATOM   2401  C   THR A 144      70.733  44.383 108.633  1.00  0.00           C
ATOM   2402  O   THR A 144      71.833  44.853 108.403  1.00  0.00           O
ATOM   2403  N   LYS A 145      70.143  43.613 107.713  1.00  0.00           N
ATOM   2405  CA  LYS A 145      70.723  43.413 106.382  1.00  0.00           C
ATOM   2407  CB  LYS A 145      69.983  42.243 105.702  1.00  0.00           C
ATOM   2410  CG  LYS A 145      70.123  40.893 106.423  1.00  0.00           C
ATOM   2413  CD  LYS A 145      69.243  39.823 105.773  1.00  0.00           C
ATOM   2416  CE  LYS A 145      67.743  40.123 105.763  1.00  0.00           C
ATOM   2419  NZ  LYS A 145      67.013  39.033 105.103  1.00  0.00           N
ATOM   2423  C   LYS A 145      70.873  44.653 105.453  1.00  0.00           C
ATOM   2424  O   LYS A 145      72.013  44.893 105.042  1.00  0.00           O
ATOM   2425  N   PRO A 146      69.833  45.493 105.173  1.00  0.00           N
ATOM   2426  CD  PRO A 146      68.443  45.023 105.252  1.00  0.00           C
ATOM   2429  CA  PRO A 146      69.863  46.703 104.323  1.00  0.00           C
ATOM   2431  CB  PRO A 146      68.513  47.353 104.683  1.00  0.00           C
ATOM   2434  CG  PRO A 146      67.543  46.183 104.832  1.00  0.00           C
ATOM   2437  C   PRO A 146      70.943  47.803 104.383  1.00  0.00           C
ATOM   2438  O   PRO A 146      70.593  48.973 104.222  1.00  0.00           O
ATOM   2439  N   GLY A 147      72.243  47.513 104.572  1.00  0.00           N
ATOM   2441  CA  GLY A 147      73.323  48.493 104.533  1.00  0.00           C
ATOM   2444  C   GLY A 147      73.363  49.393 105.752  1.00  0.00           C
ATOM   2445  O   GLY A 147      72.903  50.523 105.713  1.00  0.00           O
ATOM   2446  N   THR A 148      73.933  48.903 106.853  1.00  0.00           N
ATOM   2448  CA  THR A 148      73.823  49.493 108.192  1.00  0.00           C
ATOM   2450  CB  THR A 148      73.003  48.553 109.082  1.00  0.00           C
ATOM   2452  OG1 THR A 148      72.843  48.923 110.433  1.00  0.00           O
ATOM   2454  CG2 THR A 148      73.563  47.123 109.082  1.00  0.00           C
ATOM   2458  C   THR A 148      75.173  49.843 108.812  1.00  0.00           C
ATOM   2459  O   THR A 148      75.983  48.953 109.043  1.00  0.00           O
ATOM   2460  N   ILE A 149      75.443  51.143 109.072  1.00  0.00           N
ATOM   2462  CA  ILE A 149      76.693  51.743 109.592  1.00  0.00           C
ATOM   2464  CB  ILE A 149      78.053  51.453 108.892  1.00  0.00           C
ATOM   2466  CG2 ILE A 149      78.673  50.133 109.412  1.00  0.00           C
ATOM   2470  CG1 ILE A 149      78.123  51.503 107.342  1.00  0.00           C
ATOM   2473  CD  ILE A 149      77.063  50.773 106.512  1.00  0.00           C
ATOM   2477  C   ILE A 149      76.413  53.233 109.922  1.00  0.00           C
ATOM   2478  O   ILE A 149      75.243  53.523 110.103  1.00  0.00           O
ATOM   2479  N   ARG A 150      77.383  54.203 110.083  1.00  0.00           N
ATOM   2481  CA  ARG A 150      77.173  55.673 110.202  1.00  0.00           C
ATOM   2483  CB  ARG A 150      76.483  56.293 111.473  1.00  0.00           C
ATOM   2486  CG  ARG A 150      75.243  55.623 112.072  1.00  0.00           C
ATOM   2489  CD  ARG A 150      75.463  54.293 112.773  1.00  0.00           C
ATOM   2492  NE  ARG A 150      75.633  54.463 114.243  1.00  0.00           N
ATOM   2494  CZ  ARG A 150      75.383  53.513 115.132  1.00  0.00           C
ATOM   2495  NH1 ARG A 150      74.413  52.643 114.953  1.00  0.00           N
ATOM   2498  NH2 ARG A 150      76.103  53.503 116.222  1.00  0.00           N
ATOM   2501  C   ARG A 150      78.533  56.373 109.933  1.00  0.00           C
ATOM   2502  O   ARG A 150      79.423  55.663 109.533  1.00  0.00           O
ATOM   2503  N   GLU A 151      78.823  57.703 110.083  1.00  0.00           N
ATOM   2505  CA  GLU A 151      80.203  58.253 109.943  1.00  0.00           C
ATOM   2507  CB  GLU A 151      80.373  59.833 109.933  1.00  0.00           C
ATOM   2510  CG  GLU A 151      79.803  60.823 108.882  1.00  0.00           C
ATOM   2513  CD  GLU A 151      80.723  62.063 108.912  1.00  0.00           C
ATOM   2514  OE1 GLU A 151      80.883  62.643 110.023  1.00  0.00           O
ATOM   2515  OE2 GLU A 151      81.463  62.363 107.933  1.00  0.00           O
ATOM   2516  C   GLU A 151      81.273  57.793 111.003  1.00  0.00           C
ATOM   2517  O   GLU A 151      81.533  56.623 111.242  1.00  0.00           O
ATOM   2518  N   LEU A 152      81.953  58.773 111.652  1.00  0.00           N
ATOM   2520  CA  LEU A 152      83.273  58.733 112.222  1.00  0.00           C
ATOM   2522  CB  LEU A 152      84.053  59.973 111.662  1.00  0.00           C
ATOM   2525  CG  LEU A 152      85.593  59.953 111.812  1.00  0.00           C
ATOM   2527  CD1 LEU A 152      86.293  60.683 110.652  1.00  0.00           C
ATOM   2531  CD2 LEU A 152      86.073  60.603 113.112  1.00  0.00           C
ATOM   2535  C   LEU A 152      83.083  58.773 113.732  1.00  0.00           C
ATOM   2536  O   LEU A 152      82.973  57.763 114.432  1.00  0.00           O
ATOM   2537  N   ASN A 153      82.943  59.993 114.292  1.00  0.00           N
ATOM   2539  CA  ASN A 153      82.353  60.203 115.592  1.00  0.00           C
ATOM   2541  CB  ASN A 153      83.213  59.723 116.802  1.00  0.00           C
ATOM   2544  CG  ASN A 153      84.643  60.243 116.802  1.00  0.00           C
ATOM   2545  OD1 ASN A 153      84.953  61.343 117.273  1.00  0.00           O
ATOM   2546  ND2 ASN A 153      85.603  59.383 116.372  1.00  0.00           N
ATOM   2549  C   ASN A 153      81.843  61.643 115.732  1.00  0.00           C
ATOM   2550  O   ASN A 153      81.373  62.063 116.783  1.00  0.00           O
ATOM   2551  N   SER A 154      81.823  62.393 114.613  1.00  0.00           N
ATOM   2553  CA  SER A 154      81.223  63.703 114.472  1.00  0.00           C
ATOM   2555  CB  SER A 154      82.013  64.533 113.453  1.00  0.00           C
ATOM   2558  OG  SER A 154      82.323  63.773 112.273  1.00  0.00           O
ATOM   2560  C   SER A 154      79.763  63.673 114.093  1.00  0.00           C
ATOM   2561  O   SER A 154      79.223  62.673 113.643  1.00  0.00           O
ATOM   2562  N   THR A 155      79.043  64.783 114.342  1.00  0.00           N
ATOM   2564  CA  THR A 155      77.613  64.883 114.133  1.00  0.00           C
ATOM   2566  CB  THR A 155      77.023  66.033 114.943  1.00  0.00           C
ATOM   2568  OG1 THR A 155      75.593  66.033 114.982  1.00  0.00           O
ATOM   2570  CG2 THR A 155      77.523  67.413 114.472  1.00  0.00           C
ATOM   2574  C   THR A 155      77.223  64.953 112.662  1.00  0.00           C
ATOM   2575  O   THR A 155      77.963  65.493 111.842  1.00  0.00           O
ATOM   2576  N   LEU A 156      76.023  64.403 112.332  1.00  0.00           N
ATOM   2578  CA  LEU A 156      75.533  64.253 110.972  1.00  0.00           C
ATOM   2580  CB  LEU A 156      75.593  65.503 110.033  1.00  0.00           C
ATOM   2583  CG  LEU A 156      74.813  66.803 110.402  1.00  0.00           C
ATOM   2585  CD1 LEU A 156      73.313  66.693 110.202  1.00  0.00           C
ATOM   2589  CD2 LEU A 156      75.053  67.353 111.802  1.00  0.00           C
ATOM   2593  C   LEU A 156      76.173  63.003 110.363  1.00  0.00           C
ATOM   2594  O   LEU A 156      77.383  62.893 110.252  1.00  0.00           O
ATOM   2595  N   SER A 157      75.353  61.973 110.052  1.00  0.00           N
ATOM   2597  CA  SER A 157      75.833  60.773 109.373  1.00  0.00           C
ATOM   2599  CB  SER A 157      76.303  59.663 110.322  1.00  0.00           C
ATOM   2602  OG  SER A 157      77.443  60.053 111.063  1.00  0.00           O
ATOM   2604  C   SER A 157      74.723  60.103 108.602  1.00  0.00           C
ATOM   2605  O   SER A 157      73.573  60.523 108.683  1.00  0.00           O
ATOM   2606  N   GLN A 158      75.023  59.003 107.883  1.00  0.00           N
ATOM   2608  CA  GLN A 158      74.083  58.223 107.113  1.00  0.00           C
ATOM   2610  CB  GLN A 158      74.243  58.613 105.623  1.00  0.00           C
ATOM   2613  CG  GLN A 158      73.623  57.663 104.582  1.00  0.00           C
ATOM   2616  CD  GLN A 158      73.193  58.493 103.383  1.00  0.00           C
ATOM   2617  OE1 GLN A 158      73.993  58.723 102.472  1.00  0.00           O
ATOM   2618  NE2 GLN A 158      71.933  58.973 103.372  1.00  0.00           N
ATOM   2621  C   GLN A 158      74.413  56.773 107.293  1.00  0.00           C
ATOM   2622  O   GLN A 158      75.553  56.533 107.642  1.00  0.00           O
ATOM   2623  N   GLN A 159      73.503  55.763 107.103  1.00  0.00           N
ATOM   2625  CA  GLN A 159      73.873  54.363 107.342  1.00  0.00           C
ATOM   2627  CB  GLN A 159      72.823  53.183 107.212  1.00  0.00           C
ATOM   2630  CG  GLN A 159      71.843  52.723 108.353  1.00  0.00           C
ATOM   2633  CD  GLN A 159      72.303  52.903 109.802  1.00  0.00           C
ATOM   2634  OE1 GLN A 159      72.723  51.953 110.462  1.00  0.00           O
ATOM   2635  NE2 GLN A 159      72.173  54.133 110.322  1.00  0.00           N
ATOM   2638  C   GLN A 159      75.133  53.993 106.582  1.00  0.00           C
ATOM   2639  O   GLN A 159      76.073  53.583 107.253  1.00  0.00           O
ATOM   2640  N   PRO A 160      75.353  54.153 105.302  1.00  0.00           N
ATOM   2641  CD  PRO A 160      74.473  53.593 104.283  1.00  0.00           C
ATOM   2644  CA  PRO A 160      76.713  54.153 104.802  1.00  0.00           C
ATOM   2646  CB  PRO A 160      76.533  54.233 103.322  1.00  0.00           C
ATOM   2649  CG  PRO A 160      75.493  53.133 103.243  1.00  0.00           C
ATOM   2652  C   PRO A 160      77.753  55.053 105.363  1.00  0.00           C
ATOM   2653  O   PRO A 160      77.553  56.233 105.603  1.00  0.00           O
ATOM   2654  N   ALA A 161      78.913  54.413 105.623  1.00  0.00           N
ATOM   2656  CA  ALA A 161      79.853  54.853 106.593  1.00  0.00           C
ATOM   2658  CB  ALA A 161      80.733  53.663 107.013  1.00  0.00           C
ATOM   2662  C   ALA A 161      80.703  55.993 106.143  1.00  0.00           C
ATOM   2663  O   ALA A 161      80.673  56.433 104.992  1.00  0.00           O
ATOM   2664  N   SER A 162      81.543  56.523 107.052  1.00  0.00           N
ATOM   2666  CA  SER A 162      82.603  57.413 106.662  1.00  0.00           C
ATOM   2668  CB  SER A 162      82.803  58.643 107.583  1.00  0.00           C
ATOM   2671  OG  SER A 162      83.483  58.373 108.802  1.00  0.00           O
ATOM   2673  C   SER A 162      83.913  56.693 106.593  1.00  0.00           C
ATOM   2674  O   SER A 162      84.133  55.613 107.133  1.00  0.00           O
ATOM   2675  N   VAL A 163      84.863  57.363 105.942  1.00  0.00           N
ATOM   2677  CA  VAL A 163      86.263  57.163 106.152  1.00  0.00           C
ATOM   2679  CB  VAL A 163      87.063  57.633 104.943  1.00  0.00           C
ATOM   2681  CG1 VAL A 163      88.323  56.753 104.872  1.00  0.00           C
ATOM   2685  CG2 VAL A 163      86.243  57.453 103.652  1.00  0.00           C
ATOM   2689  C   VAL A 163      86.703  57.883 107.412  1.00  0.00           C
ATOM   2690  O   VAL A 163      86.943  59.093 107.443  1.00  0.00           O
ATOM   2691  N   TYR A 164      86.873  57.103 108.512  1.00  0.00           N
ATOM   2693  CA  TYR A 164      87.673  57.493 109.662  1.00  0.00           C
ATOM   2695  CB  TYR A 164      87.603  56.423 110.813  1.00  0.00           C
ATOM   2698  CG  TYR A 164      88.283  56.913 112.072  1.00  0.00           C
ATOM   2699  CD1 TYR A 164      87.553  57.363 113.192  1.00  0.00           C
ATOM   2701  CE1 TYR A 164      88.223  57.953 114.283  1.00  0.00           C
ATOM   2703  CZ  TYR A 164      89.613  58.093 114.253  1.00  0.00           C
ATOM   2704  OH  TYR A 164      90.283  58.683 115.343  1.00  0.00           O
ATOM   2706  CD2 TYR A 164      89.673  56.973 112.122  1.00  0.00           C
ATOM   2708  CE2 TYR A 164      90.333  57.623 113.162  1.00  0.00           C
ATOM   2710  C   TYR A 164      89.093  57.823 109.183  1.00  0.00           C
ATOM   2711  O   TYR A 164      89.673  57.113 108.363  1.00  0.00           O
ATOM   2712  N   VAL A 165      89.673  58.933 109.673  1.00  0.00           N
ATOM   2714  CA  VAL A 165      90.933  59.443 109.142  1.00  0.00           C
ATOM   2716  CB  VAL A 165      91.323  60.803 109.732  1.00  0.00           C
ATOM   2718  CG1 VAL A 165      92.623  61.323 109.103  1.00  0.00           C
ATOM   2722  CG2 VAL A 165      90.213  61.843 109.482  1.00  0.00           C
ATOM   2726  C   VAL A 165      92.033  58.423 109.383  1.00  0.00           C
ATOM   2727  O   VAL A 165      92.093  57.783 110.433  1.00  0.00           O
ATOM   2728  N   GLN A 166      92.903  58.163 108.392  1.00  0.00           N
ATOM   2730  CA  GLN A 166      93.993  57.213 108.503  1.00  0.00           C
ATOM   2732  CB  GLN A 166      95.163  57.663 109.442  1.00  0.00           C
ATOM   2735  CG  GLN A 166      94.853  57.783 110.962  1.00  0.00           C
ATOM   2738  CD  GLN A 166      96.083  58.053 111.823  1.00  0.00           C
ATOM   2739  OE1 GLN A 166      97.203  58.203 111.323  1.00  0.00           O
ATOM   2740  NE2 GLN A 166      95.853  58.123 113.152  1.00  0.00           N
ATOM   2743  C   GLN A 166      93.603  55.743 108.713  1.00  0.00           C
ATOM   2744  O   GLN A 166      94.473  54.913 108.932  1.00  0.00           O
ATOM   2745  N   HIS A 167      92.313  55.353 108.563  1.00  0.00           N
ATOM   2747  CA  HIS A 167      91.873  53.963 108.662  1.00  0.00           C
ATOM   2749  CB  HIS A 167      90.683  53.793 109.642  1.00  0.00           C
ATOM   2752  ND1 HIS A 167      90.153  53.643 112.063  1.00  0.00           N
ATOM   2753  CG  HIS A 167      91.103  53.843 111.073  1.00  0.00           C
ATOM   2754  CE1 HIS A 167      90.813  53.743 113.192  1.00  0.00           C
ATOM   2756  NE2 HIS A 167      92.123  53.983 112.993  1.00  0.00           N
ATOM   2758  CD2 HIS A 167      92.313  54.053 111.633  1.00  0.00           C
ATOM   2760  C   HIS A 167      91.483  53.403 107.302  1.00  0.00           C
ATOM   2761  O   HIS A 167      91.263  54.133 106.342  1.00  0.00           O
ATOM   2762  N   ARG A 168      91.433  52.063 107.133  1.00  0.00           N
ATOM   2764  CA  ARG A 168      91.033  51.513 105.832  1.00  0.00           C
ATOM   2766  CB  ARG A 168      91.843  50.263 105.442  1.00  0.00           C
ATOM   2769  CG  ARG A 168      93.343  50.523 105.262  1.00  0.00           C
ATOM   2772  CD  ARG A 168      94.013  49.293 104.662  1.00  0.00           C
ATOM   2775  NE  ARG A 168      95.463  49.563 104.513  1.00  0.00           N
ATOM   2777  CZ  ARG A 168      96.383  48.673 104.172  1.00  0.00           C
ATOM   2778  NH1 ARG A 168      96.103  47.413 103.912  1.00  0.00           N
ATOM   2781  NH2 ARG A 168      97.623  49.113 104.082  1.00  0.00           N
ATOM   2784  C   ARG A 168      89.573  51.133 105.732  1.00  0.00           C
ATOM   2785  O   ARG A 168      89.053  50.993 104.633  1.00  0.00           O
ATOM   2786  N   ASP A 169      88.913  50.973 106.893  1.00  0.00           N
ATOM   2788  CA  ASP A 169      87.623  50.323 107.002  1.00  0.00           C
ATOM   2790  CB  ASP A 169      87.673  49.123 107.972  1.00  0.00           C
ATOM   2793  CG  ASP A 169      88.563  47.973 107.523  1.00  0.00           C
ATOM   2794  OD1 ASP A 169      89.183  48.013 106.423  1.00  0.00           O
ATOM   2795  OD2 ASP A 169      88.653  47.023 108.342  1.00  0.00           O
ATOM   2796  C   ASP A 169      86.633  51.353 107.482  1.00  0.00           C
ATOM   2797  O   ASP A 169      87.023  52.433 107.912  1.00  0.00           O
ATOM   2798  N   TRP A 170      85.323  51.103 107.342  1.00  0.00           N
ATOM   2800  CA  TRP A 170      84.373  52.193 107.433  1.00  0.00           C
ATOM   2802  CB  TRP A 170      83.773  52.463 106.032  1.00  0.00           C
ATOM   2805  CG  TRP A 170      84.823  52.663 104.982  1.00  0.00           C
ATOM   2806  CD1 TRP A 170      85.813  53.603 105.073  1.00  0.00           C
ATOM   2808  NE1 TRP A 170      86.603  53.563 103.963  1.00  0.00           N
ATOM   2810  CE2 TRP A 170      86.153  52.583 103.123  1.00  0.00           C
ATOM   2811  CD2 TRP A 170      85.043  51.963 103.742  1.00  0.00           C
ATOM   2812  CE3 TRP A 170      84.403  50.903 103.112  1.00  0.00           C
ATOM   2814  CZ3 TRP A 170      84.863  50.503 101.853  1.00  0.00           C
ATOM   2816  CZ2 TRP A 170      86.603  52.193 101.873  1.00  0.00           C
ATOM   2818  CH2 TRP A 170      85.923  51.153 101.242  1.00  0.00           C
ATOM   2820  C   TRP A 170      83.343  51.943 108.523  1.00  0.00           C
ATOM   2821  O   TRP A 170      82.503  51.033 108.433  1.00  0.00           O
ATOM   2822  N   ILE A 171      83.453  52.743 109.603  1.00  0.00           N
ATOM   2824  CA  ILE A 171      82.873  52.573 110.923  1.00  0.00           C
ATOM   2826  CB  ILE A 171      83.873  53.023 111.993  1.00  0.00           C
ATOM   2828  CG2 ILE A 171      84.293  54.493 111.753  1.00  0.00           C
ATOM   2832  CG1 ILE A 171      83.423  52.823 113.462  1.00  0.00           C
ATOM   2835  CD  ILE A 171      84.563  52.793 114.472  1.00  0.00           C
ATOM   2839  C   ILE A 171      81.553  53.303 111.043  1.00  0.00           C
ATOM   2840  O   ILE A 171      81.133  53.913 110.092  1.00  0.00           O
ATOM   2841  N   ARG A 172      80.873  53.173 112.203  1.00  0.00           N
ATOM   2843  CA  ARG A 172      79.753  53.953 112.702  1.00  0.00           C
ATOM   2845  CB  ARG A 172      78.843  52.983 113.523  1.00  0.00           C
ATOM   2848  CG  ARG A 172      78.383  51.723 112.752  1.00  0.00           C
ATOM   2851  CD  ARG A 172      77.023  51.203 113.243  1.00  0.00           C
ATOM   2854  NE  ARG A 172      76.673  49.903 112.612  1.00  0.00           N
ATOM   2856  CZ  ARG A 172      75.413  49.523 112.433  1.00  0.00           C
ATOM   2857  NH1 ARG A 172      74.383  50.243 112.813  1.00  0.00           N
ATOM   2860  NH2 ARG A 172      75.133  48.383 111.853  1.00  0.00           N
ATOM   2863  C   ARG A 172      80.073  55.103 113.693  1.00  0.00           C
ATOM   2864  O   ARG A 172      80.813  54.953 114.673  1.00  0.00           O
ATOM   2865  N   THR A 173      79.403  56.263 113.532  1.00  0.00           N
ATOM   2867  CA  THR A 173      79.253  57.323 114.542  1.00  0.00           C
ATOM   2869  CB  THR A 173      78.703  58.623 113.973  1.00  0.00           C
ATOM   2871  OG1 THR A 173      79.133  58.833 112.673  1.00  0.00           O
ATOM   2873  CG2 THR A 173      79.123  59.913 114.683  1.00  0.00           C
ATOM   2877  C   THR A 173      78.283  56.943 115.673  1.00  0.00           C
ATOM   2878  O   THR A 173      77.683  55.873 115.692  1.00  0.00           O
ATOM   2879  N   SER A 174      78.143  57.853 116.652  1.00  0.00           N
ATOM   2881  CA  SER A 174      77.083  57.913 117.662  1.00  0.00           C
ATOM   2883  CB  SER A 174      77.733  57.533 119.043  1.00  0.00           C
ATOM   2886  OG  SER A 174      76.873  57.483 120.192  1.00  0.00           O
ATOM   2888  C   SER A 174      76.353  59.283 117.802  1.00  0.00           C
ATOM   2889  O   SER A 174      75.293  59.333 118.433  1.00  0.00           O
ATOM   2890  N   GLY A 175      76.853  60.423 117.243  1.00  0.00           N
ATOM   2892  CA  GLY A 175      76.313  61.783 117.523  1.00  0.00           C
ATOM   2895  C   GLY A 175      75.293  62.313 116.532  1.00  0.00           C
ATOM   2896  O   GLY A 175      74.433  63.153 116.792  1.00  0.00           O
ATOM   2897  N   ASP A 176      75.513  61.783 115.353  1.00  0.00           N
ATOM   2899  CA  ASP A 176      74.793  61.453 114.152  1.00  0.00           C
ATOM   2901  CB  ASP A 176      75.613  60.193 113.773  1.00  0.00           C
ATOM   2904  CG  ASP A 176      75.023  58.793 113.802  1.00  0.00           C
ATOM   2905  OD1 ASP A 176      75.503  57.983 114.633  1.00  0.00           O
ATOM   2906  OD2 ASP A 176      74.213  58.493 112.902  1.00  0.00           O
ATOM   2907  C   ASP A 176      73.283  61.273 114.133  1.00  0.00           C
ATOM   2908  O   ASP A 176      72.593  61.333 115.142  1.00  0.00           O
ATOM   2909  N   ARG A 177      72.723  61.073 112.912  1.00  0.00           N
ATOM   2911  CA  ARG A 177      71.413  60.453 112.762  1.00  0.00           C
ATOM   2913  CB  ARG A 177      70.353  61.183 111.902  1.00  0.00           C
ATOM   2916  CG  ARG A 177      69.923  62.583 112.332  1.00  0.00           C
ATOM   2919  CD  ARG A 177      69.873  62.833 113.833  1.00  0.00           C
ATOM   2922  NE  ARG A 177      69.583  64.293 113.982  1.00  0.00           N
ATOM   2924  CZ  ARG A 177      70.473  65.233 113.703  1.00  0.00           C
ATOM   2925  NH1 ARG A 177      71.733  64.973 113.372  1.00  0.00           N
ATOM   2928  NH2 ARG A 177      70.113  66.493 113.773  1.00  0.00           N
ATOM   2931  C   ARG A 177      71.573  59.123 112.082  1.00  0.00           C
ATOM   2932  O   ARG A 177      72.223  59.023 111.043  1.00  0.00           O
ATOM   2933  N   PHE A 178      70.923  58.083 112.612  1.00  0.00           N
ATOM   2935  CA  PHE A 178      70.993  56.753 112.063  1.00  0.00           C
ATOM   2937  CB  PHE A 178      70.533  55.733 113.162  1.00  0.00           C
ATOM   2940  CG  PHE A 178      71.253  55.953 114.482  1.00  0.00           C
ATOM   2941  CD1 PHE A 178      72.643  55.843 114.572  1.00  0.00           C
ATOM   2943  CE1 PHE A 178      73.313  56.153 115.773  1.00  0.00           C
ATOM   2945  CZ  PHE A 178      72.603  56.523 116.902  1.00  0.00           C
ATOM   2947  CD2 PHE A 178      70.553  56.293 115.643  1.00  0.00           C
ATOM   2949  CE2 PHE A 178      71.203  56.573 116.853  1.00  0.00           C
ATOM   2951  C   PHE A 178      70.123  56.633 110.792  1.00  0.00           C
ATOM   2952  O   PHE A 178      69.113  55.933 110.743  1.00  0.00           O
ATOM   2953  N   VAL A 179      70.513  57.353 109.703  1.00  0.00           N
ATOM   2955  CA  VAL A 179      69.833  57.393 108.403  1.00  0.00           C
ATOM   2957  CB  VAL A 179      69.993  58.703 107.622  1.00  0.00           C
ATOM   2959  CG1 VAL A 179      70.853  58.593 106.353  1.00  0.00           C
ATOM   2963  CG2 VAL A 179      70.523  59.823 108.512  1.00  0.00           C
ATOM   2967  C   VAL A 179      70.103  56.103 107.662  1.00  0.00           C
ATOM   2968  O   VAL A 179      71.053  55.453 108.003  1.00  0.00           O
ATOM   2969  N   LEU A 180      69.303  55.653 106.683  1.00  0.00           N
ATOM   2971  CA  LEU A 180      69.653  54.543 105.792  1.00  0.00           C
ATOM   2973  CB  LEU A 180      68.433  53.673 105.402  1.00  0.00           C
ATOM   2976  CG  LEU A 180      67.803  52.893 106.563  1.00  0.00           C
ATOM   2978  CD1 LEU A 180      66.383  52.433 106.203  1.00  0.00           C
ATOM   2982  CD2 LEU A 180      68.653  51.673 106.883  1.00  0.00           C
ATOM   2986  C   LEU A 180      70.373  55.003 104.523  1.00  0.00           C
ATOM   2987  O   LEU A 180      70.623  56.183 104.332  1.00  0.00           O
ATOM   2988  N   ASP A 181      70.763  54.073 103.622  1.00  0.00           N
ATOM   2990  CA  ASP A 181      71.423  54.403 102.372  1.00  0.00           C
ATOM   2992  CB  ASP A 181      72.103  53.113 101.853  1.00  0.00           C
ATOM   2995  CG  ASP A 181      73.253  53.433 100.903  1.00  0.00           C
ATOM   2996  OD1 ASP A 181      73.563  54.623 100.722  1.00  0.00           O
ATOM   2997  OD2 ASP A 181      73.883  52.483 100.392  1.00  0.00           O
ATOM   2998  C   ASP A 181      70.493  54.883 101.252  1.00  0.00           C
ATOM   2999  O   ASP A 181      69.383  54.363 101.122  1.00  0.00           O
ATOM   3000  N   PRO A 182      70.853  55.813 100.372  1.00  0.00           N
ATOM   3001  CD  PRO A 182      71.663  56.973 100.713  1.00  0.00           C
ATOM   3004  CA  PRO A 182      70.253  55.903  99.052  1.00  0.00           C
ATOM   3006  CB  PRO A 182      70.653  57.303  98.543  1.00  0.00           C
ATOM   3009  CG  PRO A 182      71.823  57.773  99.423  1.00  0.00           C
ATOM   3012  C   PRO A 182      70.743  54.793  98.143  1.00  0.00           C
ATOM   3013  O   PRO A 182      69.973  54.293  97.323  1.00  0.00           O
ATOM   3014  N   GLY A 183      72.023  54.393  98.273  1.00  0.00           N
ATOM   3016  CA  GLY A 183      72.723  53.443  97.412  1.00  0.00           C
ATOM   3019  C   GLY A 183      72.203  52.023  97.402  1.00  0.00           C
ATOM   3020  O   GLY A 183      72.283  51.343  96.382  1.00  0.00           O
ATOM   3021  N   ILE A 184      71.643  51.533  98.523  1.00  0.00           N
ATOM   3023  CA  ILE A 184      71.023  50.203  98.633  1.00  0.00           C
ATOM   3025  CB  ILE A 184      70.833  49.643 100.052  1.00  0.00           C
ATOM   3027  CG2 ILE A 184      70.433  48.153  99.992  1.00  0.00           C
ATOM   3031  CG1 ILE A 184      72.013  49.833 101.043  1.00  0.00           C
ATOM   3034  CD  ILE A 184      73.163  48.843 100.912  1.00  0.00           C
ATOM   3038  C   ILE A 184      69.633  50.233  97.983  1.00  0.00           C
ATOM   3039  O   ILE A 184      68.753  50.953  98.472  1.00  0.00           O
ATOM   3040  N   PRO A 185      69.303  49.443  96.963  1.00  0.00           N
ATOM   3041  CD  PRO A 185      70.263  48.773  96.082  1.00  0.00           C
ATOM   3044  CA  PRO A 185      67.973  49.463  96.372  1.00  0.00           C
ATOM   3046  CB  PRO A 185      68.113  48.603  95.103  1.00  0.00           C
ATOM   3049  CG  PRO A 185      69.583  48.763  94.722  1.00  0.00           C
ATOM   3052  C   PRO A 185      66.903  48.923  97.302  1.00  0.00           C
ATOM   3053  O   PRO A 185      65.773  49.383  97.232  1.00  0.00           O
ATOM   3054  N   GLU A 186      67.213  47.963  98.213  1.00  0.00           N
ATOM   3056  CA  GLU A 186      66.313  47.503  99.262  1.00  0.00           C
ATOM   3058  CB  GLU A 186      66.983  46.443 100.182  1.00  0.00           C
ATOM   3061  CG  GLU A 186      67.343  45.113  99.502  1.00  0.00           C
ATOM   3064  CD  GLU A 186      67.833  44.073 100.493  1.00  0.00           C
ATOM   3065  OE1 GLU A 186      68.183  44.413 101.652  1.00  0.00           O
ATOM   3066  OE2 GLU A 186      67.903  42.893 100.073  1.00  0.00           O
ATOM   3067  C   GLU A 186      65.843  48.613 100.182  1.00  0.00           C
ATOM   3068  O   GLU A 186      64.653  48.763 100.483  1.00  0.00           O
ATOM   3069  N   VAL A 187      66.773  49.493 100.612  1.00  0.00           N
ATOM   3071  CA  VAL A 187      66.433  50.633 101.442  1.00  0.00           C
ATOM   3073  CB  VAL A 187      67.673  51.433 101.812  1.00  0.00           C
ATOM   3075  CG1 VAL A 187      67.273  52.773 102.453  1.00  0.00           C
ATOM   3079  CG2 VAL A 187      68.543  50.623 102.773  1.00  0.00           C
ATOM   3083  C   VAL A 187      65.433  51.543 100.773  1.00  0.00           C
ATOM   3084  O   VAL A 187      64.463  52.013 101.362  1.00  0.00           O
ATOM   3085  N   GLN A 188      65.623  51.793  99.463  1.00  0.00           N
ATOM   3087  CA  GLN A 188      64.723  52.583  98.683  1.00  0.00           C
ATOM   3089  CB  GLN A 188      65.283  52.723  97.253  1.00  0.00           C
ATOM   3092  CG  GLN A 188      64.443  53.593  96.312  1.00  0.00           C
ATOM   3095  CD  GLN A 188      64.403  55.053  96.762  1.00  0.00           C
ATOM   3096  OE1 GLN A 188      65.373  55.773  96.523  1.00  0.00           O
ATOM   3097  NE2 GLN A 188      63.293  55.513  97.372  1.00  0.00           N
ATOM   3100  C   GLN A 188      63.293  52.033  98.633  1.00  0.00           C
ATOM   3101  O   GLN A 188      62.353  52.813  98.763  1.00  0.00           O
ATOM   3102  N   ASP A 189      63.123  50.703  98.442  1.00  0.00           N
ATOM   3104  CA  ASP A 189      61.863  49.993  98.532  1.00  0.00           C
ATOM   3106  CB  ASP A 189      62.073  48.573  97.962  1.00  0.00           C
ATOM   3109  CG  ASP A 189      60.773  47.873  97.632  1.00  0.00           C
ATOM   3110  OD1 ASP A 189      59.763  48.573  97.362  1.00  0.00           O
ATOM   3111  OD2 ASP A 189      60.793  46.613  97.502  1.00  0.00           O
ATOM   3112  C   ASP A 189      61.203  49.993  99.933  1.00  0.00           C
ATOM   3113  O   ASP A 189      60.063  50.423 100.062  1.00  0.00           O
ATOM   3114  N   TRP A 190      61.953  49.653 101.012  1.00  0.00           N
ATOM   3116  CA  TRP A 190      61.513  49.743 102.412  1.00  0.00           C
ATOM   3118  CB  TRP A 190      62.613  49.253 103.423  1.00  0.00           C
ATOM   3121  CG  TRP A 190      62.993  47.793 103.462  1.00  0.00           C
ATOM   3122  CD1 TRP A 190      64.193  47.223 103.133  1.00  0.00           C
ATOM   3124  NE1 TRP A 190      64.163  45.863 103.353  1.00  0.00           N
ATOM   3126  CE2 TRP A 190      62.963  45.533 103.903  1.00  0.00           C
ATOM   3127  CD2 TRP A 190      62.203  46.723 104.012  1.00  0.00           C
ATOM   3128  CE3 TRP A 190      60.933  46.653 104.572  1.00  0.00           C
ATOM   3130  CZ3 TRP A 190      60.463  45.433 105.062  1.00  0.00           C
ATOM   3132  CZ2 TRP A 190      62.463  44.303 104.312  1.00  0.00           C
ATOM   3134  CH2 TRP A 190      61.203  44.273 104.902  1.00  0.00           C
ATOM   3136  C   TRP A 190      61.093  51.163 102.813  1.00  0.00           C
ATOM   3137  O   TRP A 190      60.093  51.403 103.493  1.00  0.00           O
ATOM   3138  N   ILE A 191      61.833  52.203 102.402  1.00  0.00           N
ATOM   3140  CA  ILE A 191      61.373  53.573 102.612  1.00  0.00           C
ATOM   3142  CB  ILE A 191      62.473  54.613 102.393  1.00  0.00           C
ATOM   3144  CG2 ILE A 191      61.913  56.043 102.573  1.00  0.00           C
ATOM   3148  CG1 ILE A 191      63.633  54.373 103.383  1.00  0.00           C
ATOM   3151  CD  ILE A 191      64.893  55.133 102.972  1.00  0.00           C
ATOM   3155  C   ILE A 191      60.113  53.903 101.823  1.00  0.00           C
ATOM   3156  O   ILE A 191      59.173  54.503 102.342  1.00  0.00           O
ATOM   3157  N   THR A 192      60.033  53.493 100.533  1.00  0.00           N
ATOM   3159  CA  THR A 192      58.823  53.713  99.732  1.00  0.00           C
ATOM   3161  CB  THR A 192      58.923  53.603  98.202  1.00  0.00           C
ATOM   3163  OG1 THR A 192      59.643  52.483  97.723  1.00  0.00           O
ATOM   3165  CG2 THR A 192      59.693  54.843  97.702  1.00  0.00           C
ATOM   3169  C   THR A 192      57.593  53.003 100.243  1.00  0.00           C
ATOM   3170  O   THR A 192      56.513  53.573 100.162  1.00  0.00           O
ATOM   3171  N   SER A 193      57.723  51.773 100.792  1.00  0.00           N
ATOM   3173  CA  SER A 193      56.643  51.053 101.473  1.00  0.00           C
ATOM   3175  CB  SER A 193      56.953  49.563 101.802  1.00  0.00           C
ATOM   3178  OG  SER A 193      58.103  49.383 102.642  1.00  0.00           O
ATOM   3180  C   SER A 193      56.093  51.753 102.713  1.00  0.00           C
ATOM   3181  O   SER A 193      54.883  51.883 102.853  1.00  0.00           O
ATOM   3182  N   ILE A 194      56.953  52.303 103.602  1.00  0.00           N
ATOM   3184  CA  ILE A 194      56.503  53.153 104.722  1.00  0.00           C
ATOM   3186  CB  ILE A 194      57.673  53.633 105.603  1.00  0.00           C
ATOM   3188  CG2 ILE A 194      57.223  54.713 106.622  1.00  0.00           C
ATOM   3192  CG1 ILE A 194      58.353  52.443 106.312  1.00  0.00           C
ATOM   3195  CD  ILE A 194      59.633  52.813 107.072  1.00  0.00           C
ATOM   3199  C   ILE A 194      55.733  54.393 104.273  1.00  0.00           C
ATOM   3200  O   ILE A 194      54.703  54.773 104.842  1.00  0.00           O
ATOM   3201  N   VAL A 195      56.243  55.093 103.243  1.00  0.00           N
ATOM   3203  CA  VAL A 195      55.623  56.253 102.653  1.00  0.00           C
ATOM   3205  CB  VAL A 195      56.593  56.943 101.712  1.00  0.00           C
ATOM   3207  CG1 VAL A 195      55.903  58.103 100.993  1.00  0.00           C
ATOM   3211  CG2 VAL A 195      57.763  57.453 102.562  1.00  0.00           C
ATOM   3215  C   VAL A 195      54.293  55.953 101.982  1.00  0.00           C
ATOM   3216  O   VAL A 195      53.303  56.683 102.092  1.00  0.00           O
ATOM   3217  N   ALA A 196      54.233  54.813 101.273  1.00  0.00           N
ATOM   3219  CA  ALA A 196      53.023  54.263 100.713  1.00  0.00           C
ATOM   3221  CB  ALA A 196      53.383  52.983  99.943  1.00  0.00           C
ATOM   3225  C   ALA A 196      51.953  53.993 101.762  1.00  0.00           C
ATOM   3226  O   ALA A 196      50.783  54.343 101.603  1.00  0.00           O
ATOM   3227  N   GLU A 197      52.383  53.433 102.902  1.00  0.00           N
ATOM   3229  CA  GLU A 197      51.593  53.323 104.093  1.00  0.00           C
ATOM   3231  CB  GLU A 197      52.303  52.393 105.112  1.00  0.00           C
ATOM   3234  CG  GLU A 197      52.493  50.943 104.572  1.00  0.00           C
ATOM   3237  CD  GLU A 197      51.253  50.063 104.552  1.00  0.00           C
ATOM   3238  OE1 GLU A 197      50.173  50.523 105.002  1.00  0.00           O
ATOM   3239  OE2 GLU A 197      51.383  48.883 104.122  1.00  0.00           O
ATOM   3240  C   GLU A 197      51.123  54.643 104.703  1.00  0.00           C
ATOM   3241  O   GLU A 197      49.943  54.783 105.002  1.00  0.00           O
ATOM   3242  N   VAL A 198      51.963  55.713 104.872  1.00  0.00           N
ATOM   3244  CA  VAL A 198      51.443  56.983 105.422  1.00  0.00           C
ATOM   3246  CB  VAL A 198      52.483  58.073 105.792  1.00  0.00           C
ATOM   3248  CG1 VAL A 198      53.203  58.733 104.613  1.00  0.00           C
ATOM   3252  CG2 VAL A 198      51.773  59.173 106.633  1.00  0.00           C
ATOM   3256  C   VAL A 198      50.333  57.603 104.592  1.00  0.00           C
ATOM   3257  O   VAL A 198      49.303  58.003 105.112  1.00  0.00           O
ATOM   3258  N   VAL A 199      50.483  57.643 103.263  1.00  0.00           N
ATOM   3260  CA  VAL A 199      49.493  58.183 102.372  1.00  0.00           C
ATOM   3262  CB  VAL A 199      50.103  58.383 101.012  1.00  0.00           C
ATOM   3264  CG1 VAL A 199      49.133  59.103 100.062  1.00  0.00           C
ATOM   3268  CG2 VAL A 199      51.343  59.253 101.203  1.00  0.00           C
ATOM   3272  C   VAL A 199      48.263  57.323 102.262  1.00  0.00           C
ATOM   3273  O   VAL A 199      47.143  57.803 102.323  1.00  0.00           O
ATOM   3274  N   SER A 200      48.443  55.983 102.122  1.00  0.00           N
ATOM   3276  CA  SER A 200      47.323  55.073 101.942  1.00  0.00           C
ATOM   3278  CB  SER A 200      47.713  53.583 101.662  1.00  0.00           C
ATOM   3281  OG  SER A 200      48.213  52.863 102.802  1.00  0.00           O
ATOM   3283  C   SER A 200      46.383  55.123 103.133  1.00  0.00           C
ATOM   3284  O   SER A 200      45.173  55.083 102.983  1.00  0.00           O
ATOM   3285  N   ARG A 201      46.943  55.253 104.342  1.00  0.00           N
ATOM   3287  CA  ARG A 201      46.183  55.593 105.523  1.00  0.00           C
ATOM   3289  CB  ARG A 201      47.003  55.323 106.812  1.00  0.00           C
ATOM   3292  CG  ARG A 201      47.093  53.833 107.222  1.00  0.00           C
ATOM   3295  CD  ARG A 201      47.933  52.963 106.292  1.00  0.00           C
ATOM   3298  NE  ARG A 201      47.823  51.563 106.762  1.00  0.00           N
ATOM   3300  CZ  ARG A 201      47.403  50.583 105.972  1.00  0.00           C
ATOM   3301  NH1 ARG A 201      46.863  50.763 104.782  1.00  0.00           N
ATOM   3304  NH2 ARG A 201      47.573  49.343 106.372  1.00  0.00           N
ATOM   3307  C   ARG A 201      45.593  56.993 105.552  1.00  0.00           C
ATOM   3308  O   ARG A 201      44.433  57.163 105.942  1.00  0.00           O
ATOM   3309  N   TYR A 202      46.373  58.043 105.202  1.00  0.00           N
ATOM   3311  CA  TYR A 202      46.133  59.403 105.692  1.00  0.00           C
ATOM   3313  CB  TYR A 202      47.263  59.803 106.683  1.00  0.00           C
ATOM   3316  CG  TYR A 202      47.333  58.983 107.953  1.00  0.00           C
ATOM   3317  CD1 TYR A 202      46.253  58.253 108.493  1.00  0.00           C
ATOM   3319  CE1 TYR A 202      46.363  57.573 109.722  1.00  0.00           C
ATOM   3321  CZ  TYR A 202      47.523  57.703 110.483  1.00  0.00           C
ATOM   3322  OH  TYR A 202      47.543  57.203 111.812  1.00  0.00           O
ATOM   3324  CD2 TYR A 202      48.513  59.023 108.703  1.00  0.00           C
ATOM   3326  CE2 TYR A 202      48.603  58.403 109.953  1.00  0.00           C
ATOM   3328  C   TYR A 202      46.093  60.473 104.582  1.00  0.00           C
ATOM   3329  O   TYR A 202      47.153  60.803 104.043  1.00  0.00           O
ATOM   3330  N   PRO A 203      44.963  61.083 104.233  1.00  0.00           N
ATOM   3331  CD  PRO A 203      43.623  60.593 104.552  1.00  0.00           C
ATOM   3334  CA  PRO A 203      44.903  62.293 103.412  1.00  0.00           C
ATOM   3336  CB  PRO A 203      43.413  62.633 103.252  1.00  0.00           C
ATOM   3339  CG  PRO A 203      42.673  61.773 104.283  1.00  0.00           C
ATOM   3342  C   PRO A 203      45.653  63.493 103.952  1.00  0.00           C
ATOM   3343  O   PRO A 203      45.533  63.823 105.122  1.00  0.00           O
ATOM   3344  N   VAL A 204      46.383  64.203 103.092  1.00  0.00           N
ATOM   3346  CA  VAL A 204      47.093  65.393 103.503  1.00  0.00           C
ATOM   3348  CB  VAL A 204      48.433  65.073 104.162  1.00  0.00           C
ATOM   3350  CG1 VAL A 204      48.323  64.553 105.612  1.00  0.00           C
ATOM   3354  CG2 VAL A 204      49.253  64.093 103.302  1.00  0.00           C
ATOM   3358  C   VAL A 204      47.253  66.303 102.282  1.00  0.00           C
ATOM   3359  O   VAL A 204      46.823  65.963 101.193  1.00  0.00           O
ATOM   3360  N   ASP A 205      47.863  67.483 102.412  1.00  0.00           N
ATOM   3362  CA  ASP A 205      48.223  68.383 101.353  1.00  0.00           C
ATOM   3364  CB  ASP A 205      48.033  69.833 101.862  1.00  0.00           C
ATOM   3367  CG  ASP A 205      46.563  70.163 101.982  1.00  0.00           C
ATOM   3368  OD1 ASP A 205      45.803  69.843 101.032  1.00  0.00           O
ATOM   3369  OD2 ASP A 205      46.213  70.893 102.942  1.00  0.00           O
ATOM   3370  C   ASP A 205      49.683  68.283 100.972  1.00  0.00           C
ATOM   3371  O   ASP A 205      50.073  68.873  99.982  1.00  0.00           O
ATOM   3372  N   GLY A 206      50.543  67.553 101.712  1.00  0.00           N
ATOM   3374  CA  GLY A 206      51.973  67.663 101.452  1.00  0.00           C
ATOM   3377  C   GLY A 206      52.803  66.503 101.942  1.00  0.00           C
ATOM   3378  O   GLY A 206      52.313  65.443 102.313  1.00  0.00           O
ATOM   3379  N   VAL A 207      54.133  66.703 101.912  1.00  0.00           N
ATOM   3381  CA  VAL A 207      55.113  65.983 102.692  1.00  0.00           C
ATOM   3383  CB  VAL A 207      55.713  64.723 102.042  1.00  0.00           C
ATOM   3385  CG1 VAL A 207      56.863  64.083 102.853  1.00  0.00           C
ATOM   3389  CG2 VAL A 207      54.633  63.663 101.862  1.00  0.00           C
ATOM   3393  C   VAL A 207      56.203  66.993 102.953  1.00  0.00           C
ATOM   3394  O   VAL A 207      56.653  67.673 102.042  1.00  0.00           O
ATOM   3395  N   GLN A 208      56.693  67.083 104.203  1.00  0.00           N
ATOM   3397  CA  GLN A 208      58.003  67.643 104.423  1.00  0.00           C
ATOM   3399  CB  GLN A 208      58.103  68.653 105.562  1.00  0.00           C
ATOM   3402  CG  GLN A 208      59.553  69.133 105.832  1.00  0.00           C
ATOM   3405  CD  GLN A 208      59.553  70.313 106.792  1.00  0.00           C
ATOM   3406  OE1 GLN A 208      59.183  70.203 107.953  1.00  0.00           O
ATOM   3407  NE2 GLN A 208      59.903  71.513 106.283  1.00  0.00           N
ATOM   3410  C   GLN A 208      59.003  66.543 104.622  1.00  0.00           C
ATOM   3411  O   GLN A 208      58.843  65.633 105.422  1.00  0.00           O
ATOM   3412  N   PHE A 209      60.073  66.613 103.872  1.00  0.00           N
ATOM   3414  CA  PHE A 209      61.153  65.683 103.942  1.00  0.00           C
ATOM   3416  CB  PHE A 209      61.653  65.513 102.492  1.00  0.00           C
ATOM   3419  CG  PHE A 209      60.593  64.953 101.582  1.00  0.00           C
ATOM   3420  CD1 PHE A 209      60.263  63.603 101.753  1.00  0.00           C
ATOM   3422  CE1 PHE A 209      59.493  62.943 100.802  1.00  0.00           C
ATOM   3424  CZ  PHE A 209      59.043  63.623  99.662  1.00  0.00           C
ATOM   3426  CD2 PHE A 209      60.113  65.653 100.462  1.00  0.00           C
ATOM   3428  CE2 PHE A 209      59.353  64.973  99.493  1.00  0.00           C
ATOM   3430  C   PHE A 209      62.183  66.213 104.953  1.00  0.00           C
ATOM   3431  O   PHE A 209      62.663  67.333 104.852  1.00  0.00           O
ATOM   3432  N   ASP A 210      62.443  65.423 106.003  1.00  0.00           N
ATOM   3434  CA  ASP A 210      63.293  65.723 107.142  1.00  0.00           C
ATOM   3436  CB  ASP A 210      63.113  64.543 108.152  1.00  0.00           C
ATOM   3439  CG  ASP A 210      63.603  64.703 109.572  1.00  0.00           C
ATOM   3440  OD1 ASP A 210      64.383  65.633 109.852  1.00  0.00           O
ATOM   3441  OD2 ASP A 210      63.253  63.823 110.402  1.00  0.00           O
ATOM   3442  C   ASP A 210      64.743  65.993 106.792  1.00  0.00           C
ATOM   3443  O   ASP A 210      65.233  65.513 105.783  1.00  0.00           O
ATOM   3444  N   ASP A 211      65.473  66.763 107.642  1.00  0.00           N
ATOM   3446  CA  ASP A 211      66.793  67.263 107.362  1.00  0.00           C
ATOM   3448  CB  ASP A 211      67.293  68.253 108.472  1.00  0.00           C
ATOM   3451  CG  ASP A 211      67.453  67.803 109.933  1.00  0.00           C
ATOM   3452  OD1 ASP A 211      66.473  67.873 110.732  1.00  0.00           O
ATOM   3453  OD2 ASP A 211      68.633  67.623 110.343  1.00  0.00           O
ATOM   3454  C   ASP A 211      67.783  66.153 107.063  1.00  0.00           C
ATOM   3455  O   ASP A 211      68.783  66.363 106.372  1.00  0.00           O
ATOM   3456  N   TYR A 212      67.453  64.923 107.513  1.00  0.00           N
ATOM   3458  CA  TYR A 212      68.263  63.723 107.612  1.00  0.00           C
ATOM   3460  CB  TYR A 212      67.563  62.703 108.563  1.00  0.00           C
ATOM   3463  CG  TYR A 212      67.223  63.313 109.893  1.00  0.00           C
ATOM   3464  CD1 TYR A 212      67.873  64.453 110.412  1.00  0.00           C
ATOM   3466  CE1 TYR A 212      67.523  64.963 111.662  1.00  0.00           C
ATOM   3468  CZ  TYR A 212      66.503  64.363 112.393  1.00  0.00           C
ATOM   3469  OH  TYR A 212      66.153  64.853 113.652  1.00  0.00           O
ATOM   3471  CD2 TYR A 212      66.183  62.743 110.633  1.00  0.00           C
ATOM   3473  CE2 TYR A 212      65.803  63.293 111.862  1.00  0.00           C
ATOM   3475  C   TYR A 212      68.573  63.023 106.302  1.00  0.00           C
ATOM   3476  O   TYR A 212      68.683  61.803 106.232  1.00  0.00           O
ATOM   3477  N   PHE A 213      68.733  63.813 105.243  1.00  0.00           N
ATOM   3479  CA  PHE A 213      69.223  63.413 103.952  1.00  0.00           C
ATOM   3481  CB  PHE A 213      68.143  63.533 102.892  1.00  0.00           C
ATOM   3484  CG  PHE A 213      67.353  64.813 102.822  1.00  0.00           C
ATOM   3485  CD1 PHE A 213      67.863  66.123 102.872  1.00  0.00           C
ATOM   3487  CE1 PHE A 213      66.973  67.213 102.953  1.00  0.00           C
ATOM   3489  CZ  PHE A 213      65.603  66.973 103.062  1.00  0.00           C
ATOM   3491  CD2 PHE A 213      65.983  64.633 102.673  1.00  0.00           C
ATOM   3493  CE2 PHE A 213      65.113  65.693 102.883  1.00  0.00           C
ATOM   3495  C   PHE A 213      70.433  64.203 103.543  1.00  0.00           C
ATOM   3496  O   PHE A 213      70.723  64.393 102.372  1.00  0.00           O
ATOM   3497  N   TYR A 214      71.173  64.673 104.533  1.00  0.00           N
ATOM   3499  CA  TYR A 214      72.483  65.193 104.332  1.00  0.00           C
ATOM   3501  CB  TYR A 214      72.803  66.113 105.552  1.00  0.00           C
ATOM   3504  CG  TYR A 214      72.633  65.333 106.812  1.00  0.00           C
ATOM   3505  CD1 TYR A 214      73.603  64.383 107.092  1.00  0.00           C
ATOM   3507  CE1 TYR A 214      73.453  63.493 108.123  1.00  0.00           C
ATOM   3509  CZ  TYR A 214      72.413  63.623 109.032  1.00  0.00           C
ATOM   3510  OH  TYR A 214      72.343  62.813 110.182  1.00  0.00           O
ATOM   3512  CD2 TYR A 214      71.533  65.453 107.692  1.00  0.00           C
ATOM   3514  CE2 TYR A 214      71.453  64.613 108.823  1.00  0.00           C
ATOM   3516  C   TYR A 214      73.393  63.983 104.172  1.00  0.00           C
ATOM   3517  O   TYR A 214      73.033  62.873 104.592  1.00  0.00           O
ATOM   3518  N   THR A 215      74.563  64.163 103.573  1.00  0.00           N
ATOM   3520  CA  THR A 215      75.593  63.143 103.633  1.00  0.00           C
ATOM   3522  CB  THR A 215      75.523  62.173 102.443  1.00  0.00           C
ATOM   3524  OG1 THR A 215      74.263  61.543 102.372  1.00  0.00           O
ATOM   3526  CG2 THR A 215      76.593  61.083 102.573  1.00  0.00           C
ATOM   3530  C   THR A 215      76.873  63.933 103.563  1.00  0.00           C
ATOM   3531  O   THR A 215      76.983  64.833 102.752  1.00  0.00           O
ATOM   3532  N   GLU A 216      77.863  63.653 104.412  1.00  0.00           N
ATOM   3534  CA  GLU A 216      79.093  64.413 104.463  1.00  0.00           C
ATOM   3536  CB  GLU A 216      79.743  64.473 105.883  1.00  0.00           C
ATOM   3539  CG  GLU A 216      78.873  64.903 107.103  1.00  0.00           C
ATOM   3542  CD  GLU A 216      77.463  64.343 107.082  1.00  0.00           C
ATOM   3543  OE1 GLU A 216      77.303  63.093 106.993  1.00  0.00           O
ATOM   3544  OE2 GLU A 216      76.513  65.173 107.052  1.00  0.00           O
ATOM   3545  C   GLU A 216      80.033  63.723 103.493  1.00  0.00           C
ATOM   3546  O   GLU A 216      79.663  62.763 102.822  1.00  0.00           O
ATOM   3547  N   SER A 217      81.293  64.173 103.412  1.00  0.00           N
ATOM   3549  CA  SER A 217      82.383  63.513 102.713  1.00  0.00           C
ATOM   3551  CB  SER A 217      83.753  64.033 103.213  1.00  0.00           C
ATOM   3554  OG  SER A 217      83.703  65.443 103.453  1.00  0.00           O
ATOM   3556  C   SER A 217      82.393  61.973 102.592  1.00  0.00           C
ATOM   3557  O   SER A 217      82.703  61.533 101.493  1.00  0.00           O
ATOM   3558  N   PRO A 218      82.103  61.063 103.552  1.00  0.00           N
ATOM   3559  CD  PRO A 218      82.063  61.423 104.963  1.00  0.00           C
ATOM   3562  CA  PRO A 218      81.303  59.833 103.392  1.00  0.00           C
ATOM   3564  CB  PRO A 218      80.153  60.023 104.373  1.00  0.00           C
ATOM   3567  CG  PRO A 218      80.793  60.783 105.503  1.00  0.00           C
ATOM   3570  C   PRO A 218      80.733  59.273 102.103  1.00  0.00           C
ATOM   3571  O   PRO A 218      81.323  59.313 101.023  1.00  0.00           O
ATOM   3572  N   GLY A 219      79.563  58.623 102.253  1.00  0.00           N
ATOM   3574  CA  GLY A 219      79.113  57.523 101.432  1.00  0.00           C
ATOM   3577  C   GLY A 219      80.123  56.453 101.232  1.00  0.00           C
ATOM   3578  O   GLY A 219      80.553  56.183 100.112  1.00  0.00           O
ATOM   3579  N   SER A 220      80.603  55.863 102.332  1.00  0.00           N
ATOM   3581  CA  SER A 220      81.723  54.933 102.342  1.00  0.00           C
ATOM   3583  CB  SER A 220      82.883  55.453 103.222  1.00  0.00           C
ATOM   3586  OG  SER A 220      84.123  54.933 102.752  1.00  0.00           O
ATOM   3588  C   SER A 220      81.313  53.563 102.822  1.00  0.00           C
ATOM   3589  O   SER A 220      82.083  52.833 103.462  1.00  0.00           O
ATOM   3590  N   ARG A 221      80.083  53.113 102.523  1.00  0.00           N
ATOM   3592  CA  ARG A 221      79.843  51.683 102.502  1.00  0.00           C
ATOM   3594  CB  ARG A 221      78.383  51.363 102.853  1.00  0.00           C
ATOM   3597  CG  ARG A 221      78.033  49.883 103.152  1.00  0.00           C
ATOM   3600  CD  ARG A 221      78.983  49.213 104.152  1.00  0.00           C
ATOM   3603  NE  ARG A 221      78.273  47.983 104.613  1.00  0.00           N
ATOM   3605  CZ  ARG A 221      78.323  47.533 105.863  1.00  0.00           C
ATOM   3606  NH1 ARG A 221      79.213  47.953 106.722  1.00  0.00           N
ATOM   3609  NH2 ARG A 221      77.413  46.653 106.242  1.00  0.00           N
ATOM   3612  C   ARG A 221      80.153  51.153 101.122  1.00  0.00           C
ATOM   3613  O   ARG A 221      80.303  51.903 100.162  1.00  0.00           O
ATOM   3614  N   LEU A 222      80.213  49.823 100.993  1.00  0.00           N
ATOM   3616  CA  LEU A 222      80.363  49.123  99.743  1.00  0.00           C
ATOM   3618  CB  LEU A 222      80.133  47.623 100.033  1.00  0.00           C
ATOM   3621  CG  LEU A 222      80.313  46.693  98.823  1.00  0.00           C
ATOM   3623  CD1 LEU A 222      81.753  46.763  98.302  1.00  0.00           C
ATOM   3627  CD2 LEU A 222      79.923  45.263  99.222  1.00  0.00           C
ATOM   3631  C   LEU A 222      79.383  49.553  98.662  1.00  0.00           C
ATOM   3632  O   LEU A 222      79.783  49.813  97.523  1.00  0.00           O
ATOM   3633  N   ASN A 223      78.083  49.663  98.982  1.00  0.00           N
ATOM   3635  CA  ASN A 223      77.083  49.913  97.962  1.00  0.00           C
ATOM   3637  CB  ASN A 223      75.683  49.513  98.453  1.00  0.00           C
ATOM   3640  CG  ASN A 223      75.633  48.023  98.833  1.00  0.00           C
ATOM   3641  OD1 ASN A 223      76.373  47.503  99.662  1.00  0.00           O
ATOM   3642  ND2 ASN A 223      74.643  47.333  98.232  1.00  0.00           N
ATOM   3645  C   ASN A 223      77.053  51.353  97.472  1.00  0.00           C
ATOM   3646  O   ASN A 223      76.783  51.643  96.323  1.00  0.00           O
ATOM   3647  N   ASP A 224      77.443  52.313  98.313  1.00  0.00           N
ATOM   3649  CA  ASP A 224      77.813  53.613  97.822  1.00  0.00           C
ATOM   3651  CB  ASP A 224      78.083  54.523  99.043  1.00  0.00           C
ATOM   3654  CG  ASP A 224      76.823  55.243  99.472  1.00  0.00           C
ATOM   3655  OD1 ASP A 224      75.873  55.333  98.662  1.00  0.00           O
ATOM   3656  OD2 ASP A 224      76.883  55.913 100.542  1.00  0.00           O
ATOM   3657  C   ASP A 224      79.013  53.603  96.873  1.00  0.00           C
ATOM   3658  O   ASP A 224      78.973  54.193  95.792  1.00  0.00           O
ATOM   3659  N   ASN A 225      80.093  52.863  97.203  1.00  0.00           N
ATOM   3661  CA  ASN A 225      81.253  52.693  96.342  1.00  0.00           C
ATOM   3663  CB  ASN A 225      82.353  51.843  97.023  1.00  0.00           C
ATOM   3666  CG  ASN A 225      82.863  52.503  98.292  1.00  0.00           C
ATOM   3667  OD1 ASN A 225      82.863  53.713  98.493  1.00  0.00           O
ATOM   3668  ND2 ASN A 225      83.403  51.653  99.192  1.00  0.00           N
ATOM   3671  C   ASN A 225      80.953  52.023  95.013  1.00  0.00           C
ATOM   3672  O   ASN A 225      81.433  52.433  93.952  1.00  0.00           O
ATOM   3673  N   GLU A 226      80.123  50.953  95.023  1.00  0.00           N
ATOM   3675  CA  GLU A 226      79.643  50.313  93.812  1.00  0.00           C
ATOM   3677  CB  GLU A 226      78.943  48.963  94.052  1.00  0.00           C
ATOM   3680  CG  GLU A 226      77.433  49.063  94.312  1.00  0.00           C
ATOM   3683  CD  GLU A 226      76.793  47.843  94.893  1.00  0.00           C
ATOM   3684  OE1 GLU A 226      77.493  46.923  95.402  1.00  0.00           O
ATOM   3685  OE2 GLU A 226      75.533  47.793  94.852  1.00  0.00           O
ATOM   3686  C   GLU A 226      78.783  51.263  93.012  1.00  0.00           C
ATOM   3687  O   GLU A 226      78.893  51.343  91.792  1.00  0.00           O
ATOM   3688  N   THR A 227      77.933  52.073  93.652  1.00  0.00           N
ATOM   3690  CA  THR A 227      77.183  53.093  92.942  1.00  0.00           C
ATOM   3692  CB  THR A 227      76.063  53.733  93.773  1.00  0.00           C
ATOM   3694  OG1 THR A 227      75.263  52.753  94.412  1.00  0.00           O
ATOM   3696  CG2 THR A 227      75.093  54.443  92.822  1.00  0.00           C
ATOM   3700  C   THR A 227      78.103  54.133  92.273  1.00  0.00           C
ATOM   3701  O   THR A 227      77.893  54.533  91.133  1.00  0.00           O
ATOM   3702  N   TYR A 228      79.203  54.573  92.902  1.00  0.00           N
ATOM   3704  CA  TYR A 228      80.173  55.483  92.273  1.00  0.00           C
ATOM   3706  CB  TYR A 228      81.283  55.973  93.232  1.00  0.00           C
ATOM   3709  CG  TYR A 228      80.743  56.543  94.502  1.00  0.00           C
ATOM   3710  CD1 TYR A 228      79.533  57.263  94.552  1.00  0.00           C
ATOM   3712  CE1 TYR A 228      79.003  57.663  95.783  1.00  0.00           C
ATOM   3714  CZ  TYR A 228      79.713  57.373  96.952  1.00  0.00           C
ATOM   3715  OH  TYR A 228      79.203  57.723  98.202  1.00  0.00           O
ATOM   3717  CD2 TYR A 228      81.463  56.313  95.682  1.00  0.00           C
ATOM   3719  CE2 TYR A 228      80.933  56.703  96.912  1.00  0.00           C
ATOM   3721  C   TYR A 228      80.893  54.933  91.052  1.00  0.00           C
ATOM   3722  O   TYR A 228      81.083  55.643  90.062  1.00  0.00           O
ATOM   3723  N   ARG A 229      81.323  53.663  91.082  1.00  0.00           N
ATOM   3725  CA  ARG A 229      82.063  53.093  89.963  1.00  0.00           C
ATOM   3727  CB  ARG A 229      82.843  51.833  90.433  1.00  0.00           C
ATOM   3730  CG  ARG A 229      81.973  50.603  90.702  1.00  0.00           C
ATOM   3733  CD  ARG A 229      82.423  49.683  91.832  1.00  0.00           C
ATOM   3736  NE  ARG A 229      83.753  49.093  91.502  1.00  0.00           N
ATOM   3738  CZ  ARG A 229      84.603  48.723  92.443  1.00  0.00           C
ATOM   3739  NH1 ARG A 229      84.213  48.633  93.703  1.00  0.00           N
ATOM   3742  NH2 ARG A 229      85.823  48.413  92.082  1.00  0.00           N
ATOM   3745  C   ARG A 229      81.103  52.753  88.823  1.00  0.00           C
ATOM   3746  O   ARG A 229      81.503  52.653  87.662  1.00  0.00           O
ATOM   3747  N   LYS A 230      79.793  52.603  89.133  1.00  0.00           N
ATOM   3749  CA  LYS A 230      78.723  52.513  88.162  1.00  0.00           C
ATOM   3751  CB  LYS A 230      77.433  51.943  88.802  1.00  0.00           C
ATOM   3754  CG  LYS A 230      77.503  50.463  89.192  1.00  0.00           C
ATOM   3757  CD  LYS A 230      76.283  50.063  90.052  1.00  0.00           C
ATOM   3760  CE  LYS A 230      76.343  48.613  90.552  1.00  0.00           C
ATOM   3763  NZ  LYS A 230      75.143  48.263  91.333  1.00  0.00           N
ATOM   3767  C   LYS A 230      78.383  53.843  87.502  1.00  0.00           C
ATOM   3768  O   LYS A 230      77.993  53.883  86.342  1.00  0.00           O
ATOM   3769  N   TYR A 231      78.593  54.983  88.182  1.00  0.00           N
ATOM   3771  CA  TYR A 231      78.513  56.263  87.492  1.00  0.00           C
ATOM   3773  CB  TYR A 231      78.473  57.473  88.472  1.00  0.00           C
ATOM   3776  CG  TYR A 231      77.243  57.443  89.332  1.00  0.00           C
ATOM   3777  CD1 TYR A 231      75.963  57.273  88.763  1.00  0.00           C
ATOM   3779  CE1 TYR A 231      74.833  57.243  89.572  1.00  0.00           C
ATOM   3781  CZ  TYR A 231      74.953  57.373  90.953  1.00  0.00           C
ATOM   3782  OH  TYR A 231      73.803  57.233  91.733  1.00  0.00           O
ATOM   3784  CD2 TYR A 231      77.343  57.633  90.722  1.00  0.00           C
ATOM   3786  CE2 TYR A 231      76.203  57.603  91.532  1.00  0.00           C
ATOM   3788  C   TYR A 231      79.643  56.533  86.523  1.00  0.00           C
ATOM   3789  O   TYR A 231      79.473  57.273  85.552  1.00  0.00           O
ATOM   3790  N   GLY A 232      80.833  55.933  86.773  1.00  0.00           N
ATOM   3792  CA  GLY A 232      82.083  56.223  86.063  1.00  0.00           C
ATOM   3795  C   GLY A 232      83.083  56.973  86.912  1.00  0.00           C
ATOM   3796  O   GLY A 232      83.983  57.653  86.412  1.00  0.00           O
ATOM   3797  N   GLY A 233      82.973  56.893  88.263  1.00  0.00           N
ATOM   3799  CA  GLY A 233      83.863  57.593  89.183  1.00  0.00           C
ATOM   3802  C   GLY A 233      85.043  56.813  89.692  1.00  0.00           C
ATOM   3803  O   GLY A 233      84.913  55.723  90.243  1.00  0.00           O
ATOM   3804  N   ALA A 234      86.253  57.413  89.572  1.00  0.00           N
ATOM   3806  CA  ALA A 234      87.503  56.773  89.953  1.00  0.00           C
ATOM   3808  CB  ALA A 234      88.573  57.193  88.923  1.00  0.00           C
ATOM   3812  C   ALA A 234      87.983  57.133  91.372  1.00  0.00           C
ATOM   3813  O   ALA A 234      88.633  56.343  92.052  1.00  0.00           O
ATOM   3814  N   PHE A 235      87.603  58.323  91.862  1.00  0.00           N
ATOM   3816  CA  PHE A 235      87.853  58.803  93.222  1.00  0.00           C
ATOM   3818  CB  PHE A 235      88.923  59.943  93.313  1.00  0.00           C
ATOM   3821  CG  PHE A 235      90.333  59.483  93.023  1.00  0.00           C
ATOM   3822  CD1 PHE A 235      90.763  59.183  91.712  1.00  0.00           C
ATOM   3824  CE1 PHE A 235      92.103  58.863  91.473  1.00  0.00           C
ATOM   3826  CZ  PHE A 235      93.033  58.863  92.513  1.00  0.00           C
ATOM   3828  CD2 PHE A 235      91.283  59.473  94.063  1.00  0.00           C
ATOM   3830  CE2 PHE A 235      92.623  59.163  93.812  1.00  0.00           C
ATOM   3832  C   PHE A 235      86.543  59.273  93.823  1.00  0.00           C
ATOM   3833  O   PHE A 235      85.483  58.723  93.523  1.00  0.00           O
ATOM   3834  N   ALA A 236      86.553  60.283  94.712  1.00  0.00           N
ATOM   3836  CA  ALA A 236      85.433  60.623  95.552  1.00  0.00           C
ATOM   3838  CB  ALA A 236      85.863  60.633  97.023  1.00  0.00           C
ATOM   3842  C   ALA A 236      84.833  61.963  95.192  1.00  0.00           C
ATOM   3843  O   ALA A 236      84.053  62.513  95.962  1.00  0.00           O
ATOM   3844  N   SER A 237      85.063  62.433  93.952  1.00  0.00           N
ATOM   3846  CA  SER A 237      84.473  63.633  93.353  1.00  0.00           C
ATOM   3848  CB  SER A 237      85.273  63.983  92.063  1.00  0.00           C
ATOM   3851  OG  SER A 237      84.853  65.183  91.412  1.00  0.00           O
ATOM   3853  C   SER A 237      82.983  63.453  93.023  1.00  0.00           C
ATOM   3854  O   SER A 237      82.363  64.123  92.203  1.00  0.00           O
ATOM   3855  N   LYS A 238      82.323  62.573  93.773  1.00  0.00           N
ATOM   3857  CA  LYS A 238      80.913  62.293  93.722  1.00  0.00           C
ATOM   3859  CB  LYS A 238      80.603  60.863  94.262  1.00  0.00           C
ATOM   3862  CG  LYS A 238      81.443  60.383  95.462  1.00  0.00           C
ATOM   3865  CD  LYS A 238      81.233  61.173  96.753  1.00  0.00           C
ATOM   3868  CE  LYS A 238      81.893  60.513  97.953  1.00  0.00           C
ATOM   3871  NZ  LYS A 238      81.583  61.323  99.133  1.00  0.00           N
ATOM   3875  C   LYS A 238      80.143  63.283  94.533  1.00  0.00           C
ATOM   3876  O   LYS A 238      78.993  63.043  94.893  1.00  0.00           O
ATOM   3877  N   ALA A 239      80.753  64.433  94.862  1.00  0.00           N
ATOM   3879  CA  ALA A 239      80.163  65.433  95.713  1.00  0.00           C
ATOM   3881  CB  ALA A 239      81.133  66.603  95.933  1.00  0.00           C
ATOM   3885  C   ALA A 239      78.833  65.923  95.192  1.00  0.00           C
ATOM   3886  O   ALA A 239      77.863  65.853  95.933  1.00  0.00           O
ATOM   3887  N   ASP A 240      78.713  66.313  93.903  1.00  0.00           N
ATOM   3889  CA  ASP A 240      77.413  66.573  93.302  1.00  0.00           C
ATOM   3891  CB  ASP A 240      77.573  67.393  92.002  1.00  0.00           C
ATOM   3894  CG  ASP A 240      76.353  68.273  91.783  1.00  0.00           C
ATOM   3895  OD1 ASP A 240      75.353  68.153  92.533  1.00  0.00           O
ATOM   3896  OD2 ASP A 240      76.493  69.253  91.003  1.00  0.00           O
ATOM   3897  C   ASP A 240      76.523  65.343  93.152  1.00  0.00           C
ATOM   3898  O   ASP A 240      75.323  65.383  93.423  1.00  0.00           O
ATOM   3899  N   TRP A 241      77.123  64.193  92.793  1.00  0.00           N
ATOM   3901  CA  TRP A 241      76.413  62.923  92.662  1.00  0.00           C
ATOM   3903  CB  TRP A 241      77.313  61.773  92.192  1.00  0.00           C
ATOM   3906  CG  TRP A 241      78.063  62.043  90.933  1.00  0.00           C
ATOM   3907  CD1 TRP A 241      77.923  63.023  89.982  1.00  0.00           C
ATOM   3909  NE1 TRP A 241      78.953  62.923  89.072  1.00  0.00           N
ATOM   3911  CE2 TRP A 241      79.763  61.883  89.423  1.00  0.00           C
ATOM   3912  CD2 TRP A 241      79.203  61.263  90.562  1.00  0.00           C
ATOM   3913  CE3 TRP A 241      79.783  60.123  91.082  1.00  0.00           C
ATOM   3915  CZ3 TRP A 241      80.983  59.673  90.552  1.00  0.00           C
ATOM   3917  CZ2 TRP A 241      80.953  61.433  88.882  1.00  0.00           C
ATOM   3919  CH2 TRP A 241      81.583  60.343  89.493  1.00  0.00           C
ATOM   3921  C   TRP A 241      75.693  62.503  93.932  1.00  0.00           C
ATOM   3922  O   TRP A 241      74.573  62.023  93.912  1.00  0.00           O
ATOM   3923  N   ARG A 242      76.293  62.713  95.112  1.00  0.00           N
ATOM   3925  CA  ARG A 242      75.583  62.593  96.362  1.00  0.00           C
ATOM   3927  CB  ARG A 242      76.533  62.753  97.562  1.00  0.00           C
ATOM   3930  CG  ARG A 242      77.603  61.673  97.612  1.00  0.00           C
ATOM   3933  CD  ARG A 242      77.103  60.253  97.542  1.00  0.00           C
ATOM   3936  NE  ARG A 242      76.393  59.913  98.812  1.00  0.00           N
ATOM   3938  CZ  ARG A 242      75.823  58.733  98.942  1.00  0.00           C
ATOM   3939  NH1 ARG A 242      75.843  57.853  97.972  1.00  0.00           N
ATOM   3942  NH2 ARG A 242      75.273  58.323 100.062  1.00  0.00           N
ATOM   3945  C   ARG A 242      74.433  63.533  96.552  1.00  0.00           C
ATOM   3946  O   ARG A 242      73.423  63.123  97.113  1.00  0.00           O
ATOM   3947  N   ARG A 243      74.543  64.793  96.102  1.00  0.00           N
ATOM   3949  CA  ARG A 243      73.453  65.743  96.143  1.00  0.00           C
ATOM   3951  CB  ARG A 243      73.943  67.163  95.732  1.00  0.00           C
ATOM   3954  CG  ARG A 243      75.183  67.623  96.523  1.00  0.00           C
ATOM   3957  CD  ARG A 243      75.733  69.053  96.382  1.00  0.00           C
ATOM   3960  NE  ARG A 243      76.093  69.373  94.963  1.00  0.00           N
ATOM   3962  CZ  ARG A 243      76.703  70.493  94.592  1.00  0.00           C
ATOM   3963  NH1 ARG A 243      76.683  71.553  95.353  1.00  0.00           N
ATOM   3966  NH2 ARG A 243      77.223  70.623  93.383  1.00  0.00           N
ATOM   3969  C   ARG A 243      72.243  65.293  95.313  1.00  0.00           C
ATOM   3970  O   ARG A 243      71.113  65.373  95.783  1.00  0.00           O
ATOM   3971  N   ASN A 244      72.443  64.743  94.082  1.00  0.00           N
ATOM   3973  CA  ASN A 244      71.323  64.243  93.302  1.00  0.00           C
ATOM   3975  CB  ASN A 244      71.403  64.613  91.802  1.00  0.00           C
ATOM   3978  CG  ASN A 244      72.613  64.063  91.073  1.00  0.00           C
ATOM   3979  OD1 ASN A 244      73.653  63.743  91.642  1.00  0.00           O
ATOM   3980  ND2 ASN A 244      72.483  63.943  89.732  1.00  0.00           N
ATOM   3983  C   ASN A 244      70.933  62.773  93.512  1.00  0.00           C
ATOM   3984  O   ASN A 244      69.763  62.433  93.332  1.00  0.00           O
ATOM   3985  N   ASN A 245      71.833  61.893  94.023  1.00  0.00           N
ATOM   3987  CA  ASN A 245      71.433  60.603  94.592  1.00  0.00           C
ATOM   3989  CB  ASN A 245      72.613  59.823  95.252  1.00  0.00           C
ATOM   3992  CG  ASN A 245      73.643  59.293  94.262  1.00  0.00           C
ATOM   3993  OD1 ASN A 245      73.563  59.453  93.052  1.00  0.00           O
ATOM   3994  ND2 ASN A 245      74.673  58.583  94.793  1.00  0.00           N
ATOM   3997  C   ASN A 245      70.453  60.783  95.743  1.00  0.00           C
ATOM   3998  O   ASN A 245      69.373  60.213  95.792  1.00  0.00           O
ATOM   3999  N   THR A 246      70.813  61.693  96.652  1.00  0.00           N
ATOM   4001  CA  THR A 246      69.973  62.133  97.732  1.00  0.00           C
ATOM   4003  CB  THR A 246      70.763  63.133  98.573  1.00  0.00           C
ATOM   4005  OG1 THR A 246      71.673  62.463  99.432  1.00  0.00           O
ATOM   4007  CG2 THR A 246      69.903  63.973  99.482  1.00  0.00           C
ATOM   4011  C   THR A 246      68.653  62.703  97.232  1.00  0.00           C
ATOM   4012  O   THR A 246      67.563  62.273  97.603  1.00  0.00           O
ATOM   4013  N   GLN A 247      68.733  63.633  96.263  1.00  0.00           N
ATOM   4015  CA  GLN A 247      67.583  64.293  95.692  1.00  0.00           C
ATOM   4017  CB  GLN A 247      68.053  65.403  94.732  1.00  0.00           C
ATOM   4020  CG  GLN A 247      66.973  66.363  94.222  1.00  0.00           C
ATOM   4023  CD  GLN A 247      66.433  67.153  95.392  1.00  0.00           C
ATOM   4024  OE1 GLN A 247      66.763  68.313  95.612  1.00  0.00           O
ATOM   4025  NE2 GLN A 247      65.573  66.493  96.203  1.00  0.00           N
ATOM   4028  C   GLN A 247      66.583  63.413  94.933  1.00  0.00           C
ATOM   4029  O   GLN A 247      65.363  63.593  95.042  1.00  0.00           O
ATOM   4030  N   GLN A 248      67.103  62.463  94.142  1.00  0.00           N
ATOM   4032  CA  GLN A 248      66.383  61.473  93.372  1.00  0.00           C
ATOM   4034  CB  GLN A 248      67.363  60.743  92.422  1.00  0.00           C
ATOM   4037  CG  GLN A 248      66.783  59.623  91.523  1.00  0.00           C
ATOM   4040  CD  GLN A 248      67.833  58.983  90.612  1.00  0.00           C
ATOM   4041  OE1 GLN A 248      68.603  58.113  91.032  1.00  0.00           O
ATOM   4042  NE2 GLN A 248      67.913  59.413  89.332  1.00  0.00           N
ATOM   4045  C   GLN A 248      65.603  60.493  94.243  1.00  0.00           C
ATOM   4046  O   GLN A 248      64.543  60.003  93.862  1.00  0.00           O
ATOM   4047  N   LEU A 249      66.103  60.173  95.453  1.00  0.00           N
ATOM   4049  CA  LEU A 249      65.383  59.363  96.423  1.00  0.00           C
ATOM   4051  CB  LEU A 249      66.213  59.053  97.692  1.00  0.00           C
ATOM   4054  CG  LEU A 249      65.473  58.123  98.693  1.00  0.00           C
ATOM   4056  CD1 LEU A 249      66.403  57.033  99.212  1.00  0.00           C
ATOM   4060  CD2 LEU A 249      64.813  58.863  99.872  1.00  0.00           C
ATOM   4064  C   LEU A 249      64.093  60.003  96.862  1.00  0.00           C
ATOM   4065  O   LEU A 249      63.033  59.393  96.893  1.00  0.00           O
ATOM   4066  N   ILE A 250      64.153  61.303  97.162  1.00  0.00           N
ATOM   4068  CA  ILE A 250      63.003  62.103  97.523  1.00  0.00           C
ATOM   4070  CB  ILE A 250      63.443  63.483  97.953  1.00  0.00           C
ATOM   4072  CG2 ILE A 250      62.273  64.333  98.462  1.00  0.00           C
ATOM   4076  CG1 ILE A 250      64.473  63.373  99.072  1.00  0.00           C
ATOM   4079  CD  ILE A 250      64.053  62.583 100.322  1.00  0.00           C
ATOM   4083  C   ILE A 250      62.003  62.153  96.403  1.00  0.00           C
ATOM   4084  O   ILE A 250      60.803  61.953  96.622  1.00  0.00           O
ATOM   4085  N   ALA A 251      62.483  62.323  95.153  1.00  0.00           N
ATOM   4087  CA  ALA A 251      61.673  62.333  93.952  1.00  0.00           C
ATOM   4089  CB  ALA A 251      62.563  62.683  92.752  1.00  0.00           C
ATOM   4093  C   ALA A 251      60.853  61.073  93.732  1.00  0.00           C
ATOM   4094  O   ALA A 251      59.633  61.133  93.563  1.00  0.00           O
ATOM   4095  N   LYS A 252      61.483  59.883  93.872  1.00  0.00           N
ATOM   4097  CA  LYS A 252      60.803  58.603  93.942  1.00  0.00           C
ATOM   4099  CB  LYS A 252      61.823  57.463  93.923  1.00  0.00           C
ATOM   4102  CG  LYS A 252      61.243  56.033  93.993  1.00  0.00           C
ATOM   4105  CD  LYS A 252      62.353  55.003  93.693  1.00  0.00           C
ATOM   4108  CE  LYS A 252      61.933  53.533  93.512  1.00  0.00           C
ATOM   4111  NZ  LYS A 252      61.353  52.913  94.732  1.00  0.00           N
ATOM   4115  C   LYS A 252      59.873  58.413  95.122  1.00  0.00           C
ATOM   4116  O   LYS A 252      58.763  57.903  94.972  1.00  0.00           O
ATOM   4117  N   VAL A 253      60.283  58.853  96.333  1.00  0.00           N
ATOM   4119  CA  VAL A 253      59.423  58.843  97.513  1.00  0.00           C
ATOM   4121  CB  VAL A 253      60.153  59.313  98.773  1.00  0.00           C
ATOM   4123  CG1 VAL A 253      59.163  59.483  99.933  1.00  0.00           C
ATOM   4127  CG2 VAL A 253      61.183  58.263  99.233  1.00  0.00           C
ATOM   4131  C   VAL A 253      58.153  59.653  97.313  1.00  0.00           C
ATOM   4132  O   VAL A 253      57.053  59.143  97.533  1.00  0.00           O
ATOM   4133  N   SER A 254      58.243  60.893  96.792  1.00  0.00           N
ATOM   4135  CA  SER A 254      57.093  61.693  96.442  1.00  0.00           C
ATOM   4137  CB  SER A 254      57.523  63.033  95.832  1.00  0.00           C
ATOM   4140  OG  SER A 254      56.463  63.793  95.243  1.00  0.00           O
ATOM   4142  C   SER A 254      56.183  61.063  95.433  1.00  0.00           C
ATOM   4143  O   SER A 254      54.973  61.093  95.592  1.00  0.00           O
ATOM   4144  N   HIS A 255      56.763  60.473  94.383  1.00  0.00           N
ATOM   4146  CA  HIS A 255      56.003  59.873  93.313  1.00  0.00           C
ATOM   4148  CB  HIS A 255      56.943  59.443  92.192  1.00  0.00           C
ATOM   4151  ND1 HIS A 255      55.653  59.843  90.122  1.00  0.00           N
ATOM   4152  CG  HIS A 255      56.193  58.943  91.023  1.00  0.00           C
ATOM   4153  CE1 HIS A 255      55.003  59.083  89.253  1.00  0.00           C
ATOM   4155  NE2 HIS A 255      55.093  57.773  89.563  1.00  0.00           N
ATOM   4157  CD2 HIS A 255      55.873  57.673  90.692  1.00  0.00           C
ATOM   4159  C   HIS A 255      55.083  58.753  93.802  1.00  0.00           C
ATOM   4160  O   HIS A 255      53.953  58.593  93.342  1.00  0.00           O
ATOM   4161  N   THR A 256      55.513  57.973  94.813  1.00  0.00           N
ATOM   4163  CA  THR A 256      54.623  57.063  95.533  1.00  0.00           C
ATOM   4165  CB  THR A 256      55.293  55.943  96.323  1.00  0.00           C
ATOM   4167  OG1 THR A 256      56.043  56.383  97.443  1.00  0.00           O
ATOM   4169  CG2 THR A 256      56.283  55.233  95.392  1.00  0.00           C
ATOM   4173  C   THR A 256      53.483  57.733  96.302  1.00  0.00           C
ATOM   4174  O   THR A 256      52.343  57.263  96.242  1.00  0.00           O
ATOM   4175  N   ILE A 257      53.693  58.893  96.982  1.00  0.00           N
ATOM   4177  CA  ILE A 257      52.583  59.713  97.482  1.00  0.00           C
ATOM   4179  CB  ILE A 257      53.023  60.943  98.313  1.00  0.00           C
ATOM   4181  CG2 ILE A 257      51.783  61.753  98.773  1.00  0.00           C
ATOM   4185  CG1 ILE A 257      53.863  60.553  99.552  1.00  0.00           C
ATOM   4188  CD  ILE A 257      55.283  61.103  99.542  1.00  0.00           C
ATOM   4192  C   ILE A 257      51.673  60.203  96.372  1.00  0.00           C
ATOM   4193  O   ILE A 257      50.453  60.013  96.423  1.00  0.00           O
ATOM   4194  N   LYS A 258      52.243  60.753  95.293  1.00  0.00           N
ATOM   4196  CA  LYS A 258      51.543  61.303  94.142  1.00  0.00           C
ATOM   4198  CB  LYS A 258      52.503  61.913  93.103  1.00  0.00           C
ATOM   4201  CG  LYS A 258      53.183  63.193  93.592  1.00  0.00           C
ATOM   4204  CD  LYS A 258      54.073  63.773  92.482  1.00  0.00           C
ATOM   4207  CE  LYS A 258      54.613  65.173  92.773  1.00  0.00           C
ATOM   4210  NZ  LYS A 258      53.493  66.113  92.922  1.00  0.00           N
ATOM   4214  C   LYS A 258      50.623  60.333  93.442  1.00  0.00           C
ATOM   4215  O   LYS A 258      49.513  60.673  93.033  1.00  0.00           O
ATOM   4216  N   SER A 259      51.053  59.063  93.353  1.00  0.00           N
ATOM   4218  CA  SER A 259      50.213  57.973  92.883  1.00  0.00           C
ATOM   4220  CB  SER A 259      50.963  56.633  92.933  1.00  0.00           C
ATOM   4223  OG  SER A 259      51.943  56.593  91.893  1.00  0.00           O
ATOM   4225  C   SER A 259      48.903  57.793  93.622  1.00  0.00           C
ATOM   4226  O   SER A 259      47.863  57.643  92.983  1.00  0.00           O
ATOM   4227  N   ILE A 260      48.893  57.863  94.963  1.00  0.00           N
ATOM   4229  CA  ILE A 260      47.693  57.703  95.763  1.00  0.00           C
ATOM   4231  CB  ILE A 260      48.093  57.223  97.162  1.00  0.00           C
ATOM   4233  CG2 ILE A 260      46.863  56.883  98.033  1.00  0.00           C
ATOM   4237  CG1 ILE A 260      49.083  56.023  97.122  1.00  0.00           C
ATOM   4240  CD  ILE A 260      48.583  54.793  96.362  1.00  0.00           C
ATOM   4244  C   ILE A 260      46.933  59.023  95.863  1.00  0.00           C
ATOM   4245  O   ILE A 260      45.713  59.113  96.003  1.00  0.00           O
ATOM   4246  N   LYS A 261      47.693  60.143  95.792  1.00  0.00           N
ATOM   4248  CA  LYS A 261      47.253  61.463  96.162  1.00  0.00           C
ATOM   4250  CB  LYS A 261      47.653  61.733  97.653  1.00  0.00           C
ATOM   4253  CG  LYS A 261      47.923  63.173  98.092  1.00  0.00           C
ATOM   4256  CD  LYS A 261      47.263  63.573  99.423  1.00  0.00           C
ATOM   4259  CE  LYS A 261      45.743  63.833  99.373  1.00  0.00           C
ATOM   4262  NZ  LYS A 261      45.423  65.163  98.802  1.00  0.00           N
ATOM   4266  C   LYS A 261      47.753  62.533  95.182  1.00  0.00           C
ATOM   4267  O   LYS A 261      48.943  62.843  95.223  1.00  0.00           O
ATOM   4268  N   PRO A 262      46.973  63.153  94.312  1.00  0.00           N
ATOM   4269  CD  PRO A 262      45.633  62.723  93.942  1.00  0.00           C
ATOM   4272  CA  PRO A 262      47.493  64.103  93.332  1.00  0.00           C
ATOM   4274  CB  PRO A 262      46.373  64.233  92.273  1.00  0.00           C
ATOM   4277  CG  PRO A 262      45.593  62.933  92.433  1.00  0.00           C
ATOM   4280  C   PRO A 262      47.823  65.423  93.993  1.00  0.00           C
ATOM   4281  O   PRO A 262      48.863  66.013  93.683  1.00  0.00           O
ATOM   4282  N   GLY A 263      46.933  65.913  94.893  1.00  0.00           N
ATOM   4284  CA  GLY A 263      47.123  67.153  95.633  1.00  0.00           C
ATOM   4287  C   GLY A 263      48.043  66.973  96.802  1.00  0.00           C
ATOM   4288  O   GLY A 263      47.593  66.773  97.933  1.00  0.00           O
ATOM   4289  N   VAL A 264      49.343  67.003  96.493  1.00  0.00           N
ATOM   4291  CA  VAL A 264      50.413  66.953  97.453  1.00  0.00           C
ATOM   4293  CB  VAL A 264      50.863  65.523  97.732  1.00  0.00           C
ATOM   4295  CG1 VAL A 264      51.283  64.793  96.442  1.00  0.00           C
ATOM   4299  CG2 VAL A 264      51.933  65.483  98.833  1.00  0.00           C
ATOM   4303  C   VAL A 264      51.543  67.883  97.013  1.00  0.00           C
ATOM   4304  O   VAL A 264      52.113  67.733  95.933  1.00  0.00           O
ATOM   4305  N   GLU A 265      51.833  68.913  97.843  1.00  0.00           N
ATOM   4307  CA  GLU A 265      52.973  69.823  97.773  1.00  0.00           C
ATOM   4309  CB  GLU A 265      52.563  71.283  98.152  1.00  0.00           C
ATOM   4312  CG  GLU A 265      51.543  71.403  99.323  1.00  0.00           C
ATOM   4315  CD  GLU A 265      51.303  72.813  99.862  1.00  0.00           C
ATOM   4316  OE1 GLU A 265      51.173  73.783  99.082  1.00  0.00           O
ATOM   4317  OE2 GLU A 265      51.233  72.963 101.112  1.00  0.00           O
ATOM   4318  C   GLU A 265      54.183  69.293  98.552  1.00  0.00           C
ATOM   4319  O   GLU A 265      54.053  68.383  99.373  1.00  0.00           O
ATOM   4320  N   PHE A 266      55.433  69.763  98.313  1.00  0.00           N
ATOM   4322  CA  PHE A 266      56.613  69.143  98.942  1.00  0.00           C
ATOM   4324  CB  PHE A 266      57.383  68.203  97.993  1.00  0.00           C
ATOM   4327  CG  PHE A 266      56.503  67.043  97.673  1.00  0.00           C
ATOM   4328  CD1 PHE A 266      55.673  67.033  96.543  1.00  0.00           C
ATOM   4330  CE1 PHE A 266      54.773  65.983  96.353  1.00  0.00           C
ATOM   4332  CZ  PHE A 266      54.723  64.913  97.262  1.00  0.00           C
ATOM   4334  CD2 PHE A 266      56.423  66.003  98.592  1.00  0.00           C
ATOM   4336  CE2 PHE A 266      55.553  64.923  98.383  1.00  0.00           C
ATOM   4338  C   PHE A 266      57.623  70.103  99.542  1.00  0.00           C
ATOM   4339  O   PHE A 266      58.193  70.963  98.872  1.00  0.00           O
ATOM   4340  N   GLY A 267      57.913  69.903 100.842  1.00  0.00           N
ATOM   4342  CA  GLY A 267      58.943  70.633 101.552  1.00  0.00           C
ATOM   4345  C   GLY A 267      60.133  69.793 101.932  1.00  0.00           C
ATOM   4346  O   GLY A 267      60.063  68.573 101.993  1.00  0.00           O
ATOM   4347  N   VAL A 268      61.253  70.443 102.253  1.00  0.00           N
ATOM   4349  CA  VAL A 268      62.543  69.903 102.632  1.00  0.00           C
ATOM   4351  CB  VAL A 268      63.513  69.753 101.442  1.00  0.00           C
ATOM   4353  CG1 VAL A 268      65.023  69.823 101.762  1.00  0.00           C
ATOM   4357  CG2 VAL A 268      63.163  68.443 100.713  1.00  0.00           C
ATOM   4361  C   VAL A 268      63.073  70.923 103.592  1.00  0.00           C
ATOM   4362  O   VAL A 268      62.973  72.113 103.322  1.00  0.00           O
ATOM   4363  N   SER A 269      63.653  70.523 104.722  1.00  0.00           N
ATOM   4365  CA  SER A 269      64.423  71.463 105.512  1.00  0.00           C
ATOM   4367  CB  SER A 269      64.233  71.233 107.033  1.00  0.00           C
ATOM   4370  OG  SER A 269      64.413  69.853 107.362  1.00  0.00           O
ATOM   4372  C   SER A 269      65.903  71.413 105.182  1.00  0.00           C
ATOM   4373  O   SER A 269      66.583  70.493 105.662  1.00  0.00           O
ATOM   4374  N   PRO A 270      66.473  72.343 104.412  1.00  0.00           N
ATOM   4375  CD  PRO A 270      65.833  73.083 103.332  1.00  0.00           C
ATOM   4378  CA  PRO A 270      67.883  72.653 104.472  1.00  0.00           C
ATOM   4380  CB  PRO A 270      68.093  73.833 103.512  1.00  0.00           C
ATOM   4383  CG  PRO A 270      66.963  73.703 102.502  1.00  0.00           C
ATOM   4386  C   PRO A 270      68.423  72.983 105.822  1.00  0.00           C
ATOM   4387  O   PRO A 270      67.753  73.653 106.603  1.00  0.00           O
ATOM   4388  N   ALA A 271      69.673  72.593 106.092  1.00  0.00           N
ATOM   4390  CA  ALA A 271      70.453  73.333 107.033  1.00  0.00           C
ATOM   4392  CB  ALA A 271      71.663  72.533 107.492  1.00  0.00           C
ATOM   4396  C   ALA A 271      70.943  74.603 106.362  1.00  0.00           C
ATOM   4397  O   ALA A 271      71.123  74.673 105.153  1.00  0.00           O
ATOM   4398  N   GLY A 272      71.193  75.653 107.133  1.00  0.00           N
ATOM   4400  CA  GLY A 272      71.723  76.893 106.603  1.00  0.00           C
ATOM   4403  C   GLY A 272      73.183  76.863 106.213  1.00  0.00           C
ATOM   4404  O   GLY A 272      73.683  77.843 105.673  1.00  0.00           O
ATOM   4405  N   VAL A 273      73.933  75.773 106.502  1.00  0.00           N
ATOM   4407  CA  VAL A 273      75.373  75.713 106.252  1.00  0.00           C
ATOM   4409  CB  VAL A 273      76.173  75.083 107.402  1.00  0.00           C
ATOM   4411  CG1 VAL A 273      77.683  74.923 107.103  1.00  0.00           C
ATOM   4415  CG2 VAL A 273      76.063  76.033 108.602  1.00  0.00           C
ATOM   4419  C   VAL A 273      75.723  75.153 104.893  1.00  0.00           C
ATOM   4420  O   VAL A 273      76.843  75.293 104.432  1.00  0.00           O
ATOM   4421  N   TRP A 274      74.763  74.653 104.103  1.00  0.00           N
ATOM   4423  CA  TRP A 274      75.053  74.263 102.723  1.00  0.00           C
ATOM   4425  CB  TRP A 274      74.823  72.773 102.502  1.00  0.00           C
ATOM   4428  CG  TRP A 274      73.513  72.293 103.033  1.00  0.00           C
ATOM   4429  CD1 TRP A 274      73.243  71.773 104.262  1.00  0.00           C
ATOM   4431  NE1 TRP A 274      71.983  71.243 104.273  1.00  0.00           N
ATOM   4433  CE2 TRP A 274      71.383  71.513 103.092  1.00  0.00           C
ATOM   4434  CD2 TRP A 274      72.303  72.223 102.293  1.00  0.00           C
ATOM   4435  CE3 TRP A 274      71.933  72.653 101.032  1.00  0.00           C
ATOM   4437  CZ3 TRP A 274      70.623  72.433 100.633  1.00  0.00           C
ATOM   4439  CZ2 TRP A 274      70.143  71.143 102.612  1.00  0.00           C
ATOM   4441  CH2 TRP A 274      69.743  71.683 101.392  1.00  0.00           C
ATOM   4443  C   TRP A 274      74.363  75.163 101.712  1.00  0.00           C
ATOM   4444  O   TRP A 274      73.253  75.663 101.923  1.00  0.00           O
ATOM   4445  N   ARG A 275      75.143  75.553 100.692  1.00  0.00           N
ATOM   4447  CA  ARG A 275      75.273  76.943 100.313  1.00  0.00           C
ATOM   4449  CB  ARG A 275      76.263  77.553 101.333  1.00  0.00           C
ATOM   4452  CG  ARG A 275      75.703  77.903 102.723  1.00  0.00           C
ATOM   4455  CD  ARG A 275      76.783  78.343 103.713  1.00  0.00           C
ATOM   4458  NE  ARG A 275      76.053  78.843 104.912  1.00  0.00           N
ATOM   4460  CZ  ARG A 275      76.653  79.153 106.052  1.00  0.00           C
ATOM   4461  NH1 ARG A 275      77.953  79.113 106.152  1.00  0.00           N
ATOM   4464  NH2 ARG A 275      75.913  79.413 107.103  1.00  0.00           N
ATOM   4467  C   ARG A 275      75.793  77.133  98.872  1.00  0.00           C
ATOM   4468  O   ARG A 275      76.213  76.153  98.283  1.00  0.00           O
ATOM   4469  N   ASN A 276      75.783  78.393  98.313  1.00  0.00           N
ATOM   4471  CA  ASN A 276      76.563  78.893  97.173  1.00  0.00           C
ATOM   4473  CB  ASN A 276      76.143  78.433  95.743  1.00  0.00           C
ATOM   4476  CG  ASN A 276      75.073  79.273  95.042  1.00  0.00           C
ATOM   4477  OD1 ASN A 276      74.333  80.053  95.643  1.00  0.00           O
ATOM   4478  ND2 ASN A 276      75.053  79.193  93.693  1.00  0.00           N
ATOM   4481  C   ASN A 276      76.723  80.413  97.293  1.00  0.00           C
ATOM   4482  O   ASN A 276      76.233  81.023  98.232  1.00  0.00           O
ATOM   4483  N   ARG A 277      77.453  81.053  96.353  1.00  0.00           N
ATOM   4485  CA  ARG A 277      77.443  82.503  96.242  1.00  0.00           C
ATOM   4487  CB  ARG A 277      78.843  83.053  96.642  1.00  0.00           C
ATOM   4490  CG  ARG A 277      78.873  84.573  96.893  1.00  0.00           C
ATOM   4493  CD  ARG A 277      80.283  85.193  96.762  1.00  0.00           C
ATOM   4496  NE  ARG A 277      80.483  85.843  95.412  1.00  0.00           N
ATOM   4498  CZ  ARG A 277      79.793  86.903  95.023  1.00  0.00           C
ATOM   4499  NH1 ARG A 277      78.893  87.483  95.792  1.00  0.00           N
ATOM   4502  NH2 ARG A 277      80.043  87.473  93.862  1.00  0.00           N
ATOM   4505  C   ARG A 277      77.173  82.903  94.793  1.00  0.00           C
ATOM   4506  O   ARG A 277      77.913  82.513  93.903  1.00  0.00           O
ATOM   4507  N   SER A 278      76.123  83.713  94.502  1.00  0.00           N
ATOM   4509  CA  SER A 278      75.973  84.293  93.152  1.00  0.00           C
ATOM   4511  CB  SER A 278      75.173  83.493  92.063  1.00  0.00           C
ATOM   4514  OG  SER A 278      75.463  82.093  92.033  1.00  0.00           O
ATOM   4516  C   SER A 278      75.253  85.623  93.313  1.00  0.00           C
ATOM   4517  O   SER A 278      75.163  86.143  94.423  1.00  0.00           O
ATOM   4518  N   HIS A 279      74.723  86.233  92.232  1.00  0.00           N
ATOM   4520  CA  HIS A 279      74.083  87.523  92.313  1.00  0.00           C
ATOM   4522  CB  HIS A 279      75.103  88.673  92.142  1.00  0.00           C
ATOM   4525  ND1 HIS A 279      74.413  90.373  93.823  1.00  0.00           N
ATOM   4526  CG  HIS A 279      74.583  90.043  92.502  1.00  0.00           C
ATOM   4527  CE1 HIS A 279      74.073  91.643  93.842  1.00  0.00           C
ATOM   4529  NE2 HIS A 279      74.013  92.153  92.583  1.00  0.00           N
ATOM   4531  CD2 HIS A 279      74.353  91.123  91.722  1.00  0.00           C
ATOM   4533  C   HIS A 279      72.973  87.593  91.273  1.00  0.00           C
ATOM   4534  O   HIS A 279      72.763  86.603  90.582  1.00  0.00           O
ATOM   4535  N   ASP A 280      72.273  88.753  91.242  1.00  0.00           N
ATOM   4537  CA  ASP A 280      71.183  89.193  90.363  1.00  0.00           C
ATOM   4539  CB  ASP A 280      70.933  88.383  89.072  1.00  0.00           C
ATOM   4542  CG  ASP A 280      72.153  88.363  88.162  1.00  0.00           C
ATOM   4543  OD1 ASP A 280      72.783  89.443  87.972  1.00  0.00           O
ATOM   4544  OD2 ASP A 280      72.423  87.283  87.573  1.00  0.00           O
ATOM   4545  C   ASP A 280      69.933  89.423  91.213  1.00  0.00           C
ATOM   4546  O   ASP A 280      70.033  90.113  92.243  1.00  0.00           O
ATOM   4547  N   PRO A 281      68.763  88.893  90.883  1.00  0.00           N
ATOM   4548  CD  PRO A 281      67.913  89.523  89.852  1.00  0.00           C
ATOM   4551  CA  PRO A 281      67.923  88.373  91.942  1.00  0.00           C
ATOM   4553  CB  PRO A 281      66.743  89.343  91.923  1.00  0.00           C
ATOM   4556  CG  PRO A 281      66.483  89.553  90.433  1.00  0.00           C
ATOM   4559  C   PRO A 281      67.573  86.973  91.482  1.00  0.00           C
ATOM   4560  O   PRO A 281      68.023  86.593  90.402  1.00  0.00           O
ATOM   4561  N   LEU A 282      66.783  86.213  92.273  1.00  0.00           N
ATOM   4563  CA  LEU A 282      66.123  84.943  91.972  1.00  0.00           C
ATOM   4565  CB  LEU A 282      66.253  84.333  90.533  1.00  0.00           C
ATOM   4568  CG  LEU A 282      65.233  84.693  89.442  1.00  0.00           C
ATOM   4570  CD1 LEU A 282      65.093  86.183  89.162  1.00  0.00           C
ATOM   4574  CD2 LEU A 282      65.683  84.003  88.152  1.00  0.00           C
ATOM   4578  C   LEU A 282      66.363  83.943  93.112  1.00  0.00           C
ATOM   4579  O   LEU A 282      66.383  84.333  94.273  1.00  0.00           O
ATOM   4580  N   GLY A 283      66.323  82.623  92.782  1.00  0.00           N
ATOM   4582  CA  GLY A 283      66.673  81.423  93.543  1.00  0.00           C
ATOM   4585  C   GLY A 283      68.113  81.203  93.862  1.00  0.00           C
ATOM   4586  O   GLY A 283      69.023  81.473  93.092  1.00  0.00           O
ATOM   4587  N   SER A 284      68.353  80.633  95.042  1.00  0.00           N
ATOM   4589  CA  SER A 284      69.643  80.713  95.673  1.00  0.00           C
ATOM   4591  CB  SER A 284      69.573  81.653  96.883  1.00  0.00           C
ATOM   4594  OG  SER A 284      69.093  82.933  96.463  1.00  0.00           O
ATOM   4596  C   SER A 284      70.063  79.363  96.112  1.00  0.00           C
ATOM   4597  O   SER A 284      69.233  78.483  96.302  1.00  0.00           O
ATOM   4598  N   ASP A 285      71.383  79.163  96.333  1.00  0.00           N
ATOM   4600  CA  ASP A 285      71.803  78.393  97.472  1.00  0.00           C
ATOM   4602  CB  ASP A 285      72.673  77.123  97.222  1.00  0.00           C
ATOM   4605  CG  ASP A 285      73.283  76.753  95.883  1.00  0.00           C
ATOM   4606  OD1 ASP A 285      72.953  77.263  94.802  1.00  0.00           O
ATOM   4607  OD2 ASP A 285      74.053  75.753  95.883  1.00  0.00           O
ATOM   4608  C   ASP A 285      72.333  79.373  98.532  1.00  0.00           C
ATOM   4609  O   ASP A 285      72.643  80.523  98.252  1.00  0.00           O
ATOM   4610  N   THR A 286      72.303  78.963  99.823  1.00  0.00           N
ATOM   4612  CA  THR A 286      72.523  79.823 100.993  1.00  0.00           C
ATOM   4614  CB  THR A 286      72.073  79.093 102.262  1.00  0.00           C
ATOM   4616  OG1 THR A 286      70.873  78.353 102.013  1.00  0.00           O
ATOM   4618  CG2 THR A 286      71.713  80.073 103.383  1.00  0.00           C
ATOM   4622  C   THR A 286      73.973  80.333 101.063  1.00  0.00           C
ATOM   4623  O   THR A 286      74.823  79.903 100.313  1.00  0.00           O
ATOM   4624  N   ARG A 287      74.363  81.223 101.982  1.00  0.00           N
ATOM   4626  CA  ARG A 287      75.613  82.013 102.033  1.00  0.00           C
ATOM   4628  CB  ARG A 287      76.073  82.003 103.503  1.00  0.00           C
ATOM   4631  CG  ARG A 287      77.183  83.003 103.853  1.00  0.00           C
ATOM   4634  CD  ARG A 287      78.193  82.523 104.883  1.00  0.00           C
ATOM   4637  NE  ARG A 287      77.483  82.443 106.193  1.00  0.00           N
ATOM   4639  CZ  ARG A 287      78.153  82.083 107.273  1.00  0.00           C
ATOM   4640  NH1 ARG A 287      79.413  81.723 107.222  1.00  0.00           N
ATOM   4643  NH2 ARG A 287      77.553  82.113 108.442  1.00  0.00           N
ATOM   4646  C   ARG A 287      76.893  81.873 101.152  1.00  0.00           C
ATOM   4647  O   ARG A 287      77.363  82.843 100.573  1.00  0.00           O
ATOM   4648  N   GLY A 288      77.573  80.703 101.162  1.00  0.00           N
ATOM   4650  CA  GLY A 288      78.873  80.503 100.523  1.00  0.00           C
ATOM   4653  C   GLY A 288      79.183  79.033 100.313  1.00  0.00           C
ATOM   4654  O   GLY A 288      79.233  78.273 101.283  1.00  0.00           O
ATOM   4655  N   ALA A 289      79.423  78.633  99.043  1.00  0.00           N
ATOM   4657  CA  ALA A 289      79.303  77.283  98.482  1.00  0.00           C
ATOM   4659  CB  ALA A 289      79.933  77.273  97.072  1.00  0.00           C
ATOM   4663  C   ALA A 289      79.773  76.073  99.243  1.00  0.00           C
ATOM   4664  O   ALA A 289      79.033  75.103  99.412  1.00  0.00           O
ATOM   4665  N   ALA A 290      81.033  76.103  99.692  1.00  0.00           N
ATOM   4667  CA  ALA A 290      81.903  74.953  99.692  1.00  0.00           C
ATOM   4669  CB  ALA A 290      83.323  75.433  99.982  1.00  0.00           C
ATOM   4673  C   ALA A 290      81.533  73.833 100.652  1.00  0.00           C
ATOM   4674  O   ALA A 290      82.003  72.703 100.533  1.00  0.00           O
ATOM   4675  N   ALA A 291      80.603  74.083 101.582  1.00  0.00           N
ATOM   4677  CA  ALA A 291      80.073  73.113 102.513  1.00  0.00           C
ATOM   4679  CB  ALA A 291      79.553  73.923 103.713  1.00  0.00           C
ATOM   4683  C   ALA A 291      78.963  72.253 101.893  1.00  0.00           C
ATOM   4684  O   ALA A 291      78.393  71.373 102.533  1.00  0.00           O
ATOM   4685  N   TYR A 292      78.703  72.393 100.573  1.00  0.00           N
ATOM   4687  CA  TYR A 292      78.043  71.353  99.813  1.00  0.00           C
ATOM   4689  CB  TYR A 292      77.793  71.773  98.332  1.00  0.00           C
ATOM   4692  CG  TYR A 292      78.993  71.713  97.383  1.00  0.00           C
ATOM   4693  CD1 TYR A 292      79.453  70.493  96.842  1.00  0.00           C
ATOM   4695  CE1 TYR A 292      80.523  70.463  95.933  1.00  0.00           C
ATOM   4697  CZ  TYR A 292      81.133  71.663  95.533  1.00  0.00           C
ATOM   4698  OH  TYR A 292      82.293  71.683  94.722  1.00  0.00           O
ATOM   4700  CD2 TYR A 292      79.573  72.903  96.912  1.00  0.00           C
ATOM   4702  CE2 TYR A 292      80.623  72.873  95.993  1.00  0.00           C
ATOM   4704  C   TYR A 292      78.753  69.993  99.883  1.00  0.00           C
ATOM   4705  O   TYR A 292      78.093  68.973  99.773  1.00  0.00           O
ATOM   4706  N   ASP A 293      80.103  69.943 100.073  1.00  0.00           N
ATOM   4708  CA  ASP A 293      80.833  68.703 100.322  1.00  0.00           C
ATOM   4710  CB  ASP A 293      82.373  68.913 100.243  1.00  0.00           C
ATOM   4713  CG  ASP A 293      83.123  67.583 100.182  1.00  0.00           C
ATOM   4714  OD1 ASP A 293      82.763  66.713  99.342  1.00  0.00           O
ATOM   4715  OD2 ASP A 293      84.123  67.433 100.933  1.00  0.00           O
ATOM   4716  C   ASP A 293      80.463  67.993 101.622  1.00  0.00           C
ATOM   4717  O   ASP A 293      80.383  66.763 101.692  1.00  0.00           O
ATOM   4718  N   GLU A 294      80.213  68.763 102.702  1.00  0.00           N
ATOM   4720  CA  GLU A 294      80.053  68.243 104.052  1.00  0.00           C
ATOM   4722  CB  GLU A 294      80.823  69.163 105.083  1.00  0.00           C
ATOM   4725  CG  GLU A 294      80.833  68.793 106.613  1.00  0.00           C
ATOM   4728  CD  GLU A 294      81.553  69.803 107.523  1.00  0.00           C
ATOM   4729  OE1 GLU A 294      82.773  70.043 107.293  1.00  0.00           O
ATOM   4730  OE2 GLU A 294      80.913  70.373 108.462  1.00  0.00           O
ATOM   4731  C   GLU A 294      78.583  68.113 104.393  1.00  0.00           C
ATOM   4732  O   GLU A 294      78.223  67.723 105.483  1.00  0.00           O
ATOM   4733  N   SER A 295      77.653  68.423 103.462  1.00  0.00           N
ATOM   4735  CA  SER A 295      76.233  68.163 103.732  1.00  0.00           C
ATOM   4737  CB  SER A 295      75.413  69.453 103.973  1.00  0.00           C
ATOM   4740  OG  SER A 295      75.683  70.063 105.223  1.00  0.00           O
ATOM   4742  C   SER A 295      75.513  67.483 102.603  1.00  0.00           C
ATOM   4743  O   SER A 295      74.333  67.193 102.723  1.00  0.00           O
ATOM   4744  N   TYR A 296      76.183  67.253 101.452  1.00  0.00           N
ATOM   4746  CA  TYR A 296      75.623  66.793 100.202  1.00  0.00           C
ATOM   4748  CB  TYR A 296      75.923  65.313  99.883  1.00  0.00           C
ATOM   4751  CG  TYR A 296      77.403  65.033  99.732  1.00  0.00           C
ATOM   4752  CD1 TYR A 296      78.263  65.913  99.052  1.00  0.00           C
ATOM   4754  CE1 TYR A 296      79.623  65.643  98.942  1.00  0.00           C
ATOM   4756  CZ  TYR A 296      80.153  64.453  99.442  1.00  0.00           C
ATOM   4757  OH  TYR A 296      81.523  64.183  99.312  1.00  0.00           O
ATOM   4759  CD2 TYR A 296      77.953  63.833 100.213  1.00  0.00           C
ATOM   4761  CE2 TYR A 296      79.313  63.533 100.052  1.00  0.00           C
ATOM   4763  C   TYR A 296      74.183  67.163  99.893  1.00  0.00           C
ATOM   4764  O   TYR A 296      73.303  66.333  99.633  1.00  0.00           O
ATOM   4765  N   ALA A 297      73.963  68.473  99.782  1.00  0.00           N
ATOM   4767  CA  ALA A 297      72.723  69.013  99.353  1.00  0.00           C
ATOM   4769  CB  ALA A 297      71.863  69.133 100.612  1.00  0.00           C
ATOM   4773  C   ALA A 297      73.043  70.333  98.693  1.00  0.00           C
ATOM   4774  O   ALA A 297      74.033  70.983  99.043  1.00  0.00           O
ATOM   4775  N   ASP A 298      72.273  70.713  97.653  1.00  0.00           N
ATOM   4777  CA  ASP A 298      72.523  71.913  96.873  1.00  0.00           C
ATOM   4779  CB  ASP A 298      72.983  71.463  95.462  1.00  0.00           C
ATOM   4782  CG  ASP A 298      73.233  72.583  94.482  1.00  0.00           C
ATOM   4783  OD1 ASP A 298      72.303  73.323  94.103  1.00  0.00           O
ATOM   4784  OD2 ASP A 298      74.403  72.733  94.043  1.00  0.00           O
ATOM   4785  C   ASP A 298      71.253  72.743  96.873  1.00  0.00           C
ATOM   4786  O   ASP A 298      70.243  72.313  96.333  1.00  0.00           O
ATOM   4787  N   THR A 299      71.213  73.913  97.513  1.00  0.00           N
ATOM   4789  CA  THR A 299      69.993  74.693  97.732  1.00  0.00           C
ATOM   4791  CB  THR A 299      69.883  75.503  99.063  1.00  0.00           C
ATOM   4793  OG1 THR A 299      71.083  76.103  99.542  1.00  0.00           O
ATOM   4795  CG2 THR A 299      68.803  76.553  99.032  1.00  0.00           C
ATOM   4799  C   THR A 299      69.283  75.143  96.452  1.00  0.00           C
ATOM   4800  O   THR A 299      68.073  74.973  96.362  1.00  0.00           O
ATOM   4801  N   ARG A 300      70.043  75.513  95.372  1.00  0.00           N
ATOM   4803  CA  ARG A 300      69.573  75.563  93.973  1.00  0.00           C
ATOM   4805  CB  ARG A 300      70.723  75.883  92.953  1.00  0.00           C
ATOM   4808  CG  ARG A 300      71.033  77.373  92.692  1.00  0.00           C
ATOM   4811  CD  ARG A 300      72.273  77.613  91.812  1.00  0.00           C
ATOM   4814  NE  ARG A 300      72.463  79.103  91.722  1.00  0.00           N
ATOM   4816  CZ  ARG A 300      73.053  79.743  90.722  1.00  0.00           C
ATOM   4817  NH1 ARG A 300      73.683  79.173  89.732  1.00  0.00           N
ATOM   4820  NH2 ARG A 300      73.013  81.053  90.623  1.00  0.00           N
ATOM   4823  C   ARG A 300      68.913  74.273  93.462  1.00  0.00           C
ATOM   4824  O   ARG A 300      67.853  74.303  92.853  1.00  0.00           O
ATOM   4825  N   ARG A 301      69.503  73.093  93.722  1.00  0.00           N
ATOM   4827  CA  ARG A 301      68.883  71.803  93.403  1.00  0.00           C
ATOM   4829  CB  ARG A 301      69.763  70.593  93.833  1.00  0.00           C
ATOM   4832  CG  ARG A 301      69.173  69.203  93.512  1.00  0.00           C
ATOM   4835  CD  ARG A 301      69.303  68.793  92.063  1.00  0.00           C
ATOM   4838  NE  ARG A 301      70.763  68.593  91.842  1.00  0.00           N
ATOM   4840  CZ  ARG A 301      71.273  68.023  90.763  1.00  0.00           C
ATOM   4841  NH1 ARG A 301      70.503  67.473  89.862  1.00  0.00           N
ATOM   4844  NH2 ARG A 301      72.583  67.953  90.652  1.00  0.00           N
ATOM   4847  C   ARG A 301      67.543  71.613  94.082  1.00  0.00           C
ATOM   4848  O   ARG A 301      66.573  71.213  93.433  1.00  0.00           O
ATOM   4849  N   TRP A 302      67.453  71.943  95.383  1.00  0.00           N
ATOM   4851  CA  TRP A 302      66.183  71.873  96.073  1.00  0.00           C
ATOM   4853  CB  TRP A 302      66.343  72.023  97.603  1.00  0.00           C
ATOM   4856  CG  TRP A 302      67.233  70.973  98.173  1.00  0.00           C
ATOM   4857  CD1 TRP A 302      68.563  71.153  98.392  1.00  0.00           C
ATOM   4859  NE1 TRP A 302      69.153  70.003  98.802  1.00  0.00           N
ATOM   4861  CE2 TRP A 302      68.223  69.033  98.892  1.00  0.00           C
ATOM   4862  CD2 TRP A 302      66.973  69.603  98.512  1.00  0.00           C
ATOM   4863  CE3 TRP A 302      65.833  68.813  98.532  1.00  0.00           C
ATOM   4865  CZ3 TRP A 302      65.953  67.503  99.002  1.00  0.00           C
ATOM   4867  CZ2 TRP A 302      68.343  67.743  99.323  1.00  0.00           C
ATOM   4869  CH2 TRP A 302      67.183  66.983  99.362  1.00  0.00           C
ATOM   4871  C   TRP A 302      65.133  72.803  95.493  1.00  0.00           C
ATOM   4872  O   TRP A 302      64.013  72.373  95.252  1.00  0.00           O
ATOM   4873  N   VAL A 303      65.483  74.073  95.153  1.00  0.00           N
ATOM   4875  CA  VAL A 303      64.593  74.993  94.432  1.00  0.00           C
ATOM   4877  CB  VAL A 303      65.313  76.273  94.023  1.00  0.00           C
ATOM   4879  CG1 VAL A 303      64.423  77.163  93.123  1.00  0.00           C
ATOM   4883  CG2 VAL A 303      65.733  77.053  95.273  1.00  0.00           C
ATOM   4887  C   VAL A 303      63.963  74.413  93.182  1.00  0.00           C
ATOM   4888  O   VAL A 303      62.753  74.423  92.993  1.00  0.00           O
ATOM   4889  N   GLU A 304      64.803  73.923  92.262  1.00  0.00           N
ATOM   4891  CA  GLU A 304      64.363  73.503  90.953  1.00  0.00           C
ATOM   4893  CB  GLU A 304      65.633  73.393  90.092  1.00  0.00           C
ATOM   4896  CG  GLU A 304      66.333  74.763  89.922  1.00  0.00           C
ATOM   4899  CD  GLU A 304      67.453  74.703  88.903  1.00  0.00           C
ATOM   4900  OE1 GLU A 304      68.643  74.823  89.283  1.00  0.00           O
ATOM   4901  OE2 GLU A 304      67.113  74.543  87.702  1.00  0.00           O
ATOM   4902  C   GLU A 304      63.603  72.183  90.953  1.00  0.00           C
ATOM   4903  O   GLU A 304      62.533  71.993  90.363  1.00  0.00           O
ATOM   4904  N   GLN A 305      64.133  71.233  91.703  1.00  0.00           N
ATOM   4906  CA  GLN A 305      63.763  69.853  91.572  1.00  0.00           C
ATOM   4908  CB  GLN A 305      64.263  69.183  90.252  1.00  0.00           C
ATOM   4911  CG  GLN A 305      63.923  67.673  90.002  1.00  0.00           C
ATOM   4914  CD  GLN A 305      63.273  66.933  91.193  1.00  0.00           C
ATOM   4915  OE1 GLN A 305      62.183  67.293  91.622  1.00  0.00           O
ATOM   4916  NE2 GLN A 305      63.993  65.973  91.802  1.00  0.00           N
ATOM   4919  C   GLN A 305      64.333  69.163  92.773  1.00  0.00           C
ATOM   4920  O   GLN A 305      65.383  68.523  92.732  1.00  0.00           O
ATOM   4921  N   GLY A 306      63.573  69.263  93.862  1.00  0.00           N
ATOM   4923  CA  GLY A 306      63.483  68.203  94.852  1.00  0.00           C
ATOM   4926  C   GLY A 306      62.103  67.713  95.062  1.00  0.00           C
ATOM   4927  O   GLY A 306      61.843  67.143  96.112  1.00  0.00           O
ATOM   4928  N   LEU A 307      61.213  67.983  94.082  1.00  0.00           N
ATOM   4930  CA  LEU A 307      59.743  68.033  94.072  1.00  0.00           C
ATOM   4932  CB  LEU A 307      58.993  66.993  94.912  1.00  0.00           C
ATOM   4935  CG  LEU A 307      59.243  65.543  94.502  1.00  0.00           C
ATOM   4937  CD1 LEU A 307      59.673  65.313  93.042  1.00  0.00           C
ATOM   4941  CD2 LEU A 307      60.153  64.883  95.533  1.00  0.00           C
ATOM   4945  C   LEU A 307      59.243  69.363  94.533  1.00  0.00           C
ATOM   4946  O   LEU A 307      58.053  69.623  94.692  1.00  0.00           O
ATOM   4947  N   LEU A 308      60.203  70.233  94.793  1.00  0.00           N
ATOM   4949  CA  LEU A 308      60.133  71.133  95.903  1.00  0.00           C
ATOM   4951  CB  LEU A 308      61.573  71.273  96.432  1.00  0.00           C
ATOM   4954  CG  LEU A 308      61.913  70.473  97.702  1.00  0.00           C
ATOM   4956  CD1 LEU A 308      61.693  71.373  98.892  1.00  0.00           C
ATOM   4960  CD2 LEU A 308      61.093  69.203  97.962  1.00  0.00           C
ATOM   4964  C   LEU A 308      59.543  72.443  95.483  1.00  0.00           C
ATOM   4965  O   LEU A 308      60.173  73.273  94.832  1.00  0.00           O
ATOM   4966  N   ASP A 309      58.273  72.663  95.863  1.00  0.00           N
ATOM   4968  CA  ASP A 309      57.653  73.933  95.682  1.00  0.00           C
ATOM   4970  CB  ASP A 309      56.133  73.793  95.402  1.00  0.00           C
ATOM   4973  CG  ASP A 309      55.313  73.123  96.482  1.00  0.00           C
ATOM   4974  OD1 ASP A 309      55.823  72.313  97.293  1.00  0.00           O
ATOM   4975  OD2 ASP A 309      54.073  73.243  96.333  1.00  0.00           O
ATOM   4976  C   ASP A 309      58.003  74.873  96.823  1.00  0.00           C
ATOM   4977  O   ASP A 309      58.053  76.083  96.622  1.00  0.00           O
ATOM   4978  N   TYR A 310      58.323  74.313  98.012  1.00  0.00           N
ATOM   4980  CA  TYR A 310      58.693  75.053  99.203  1.00  0.00           C
ATOM   4982  CB  TYR A 310      57.653  74.853 100.343  1.00  0.00           C
ATOM   4985  CG  TYR A 310      56.243  75.273 100.042  1.00  0.00           C
ATOM   4986  CD1 TYR A 310      55.913  76.233  99.072  1.00  0.00           C
ATOM   4988  CE1 TYR A 310      54.573  76.583  98.842  1.00  0.00           C
ATOM   4990  CZ  TYR A 310      53.563  75.953  99.552  1.00  0.00           C
ATOM   4991  OH  TYR A 310      52.213  76.163  99.222  1.00  0.00           O
ATOM   4993  CD2 TYR A 310      55.213  74.723 100.813  1.00  0.00           C
ATOM   4995  CE2 TYR A 310      53.883  75.033 100.552  1.00  0.00           C
ATOM   4997  C   TYR A 310      60.003  74.573  99.802  1.00  0.00           C
ATOM   4998  O   TYR A 310      60.113  73.473 100.322  1.00  0.00           O
ATOM   4999  N   ILE A 311      61.053  75.383  99.832  1.00  0.00           N
ATOM   5001  CA  ILE A 311      62.323  75.113 100.483  1.00  0.00           C
ATOM   5003  CB  ILE A 311      63.463  75.823  99.753  1.00  0.00           C
ATOM   5005  CG2 ILE A 311      64.813  75.253 100.213  1.00  0.00           C
ATOM   5009  CG1 ILE A 311      63.353  75.703  98.222  1.00  0.00           C
ATOM   5012  CD  ILE A 311      63.183  74.283  97.723  1.00  0.00           C
ATOM   5016  C   ILE A 311      62.173  75.633 101.902  1.00  0.00           C
ATOM   5017  O   ILE A 311      61.513  76.643 102.133  1.00  0.00           O
ATOM   5018  N   ALA A 312      62.723  74.983 102.933  1.00  0.00           N
ATOM   5020  CA  ALA A 312      62.593  75.513 104.283  1.00  0.00           C
ATOM   5022  CB  ALA A 312      61.623  74.663 105.103  1.00  0.00           C
ATOM   5026  C   ALA A 312      63.903  75.613 105.042  1.00  0.00           C
ATOM   5027  O   ALA A 312      64.073  74.863 106.003  1.00  0.00           O
ATOM   5028  N   PRO A 313      64.873  76.453 104.662  1.00  0.00           N
ATOM   5029  CD  PRO A 313      64.723  77.453 103.602  1.00  0.00           C
ATOM   5032  CA  PRO A 313      66.103  76.663 105.412  1.00  0.00           C
ATOM   5034  CB  PRO A 313      66.773  77.903 104.773  1.00  0.00           C
ATOM   5037  CG  PRO A 313      65.613  78.603 104.063  1.00  0.00           C
ATOM   5040  C   PRO A 313      65.973  76.813 106.902  1.00  0.00           C
ATOM   5041  O   PRO A 313      65.213  77.653 107.393  1.00  0.00           O
ATOM   5042  N   GLN A 314      66.793  76.063 107.653  1.00  0.00           N
ATOM   5044  CA  GLN A 314      66.973  76.243 109.063  1.00  0.00           C
ATOM   5046  CB  GLN A 314      67.703  75.003 109.633  1.00  0.00           C
ATOM   5049  CG  GLN A 314      67.743  75.033 111.162  1.00  0.00           C
ATOM   5052  CD  GLN A 314      68.523  73.873 111.773  1.00  0.00           C
ATOM   5053  OE1 GLN A 314      69.193  73.093 111.102  1.00  0.00           O
ATOM   5054  NE2 GLN A 314      68.453  73.723 113.123  1.00  0.00           N
ATOM   5057  C   GLN A 314      67.743  77.533 109.323  1.00  0.00           C
ATOM   5058  O   GLN A 314      68.963  77.553 109.463  1.00  0.00           O
ATOM   5059  N   ILE A 315      67.023  78.673 109.412  1.00  0.00           N
ATOM   5061  CA  ILE A 315      67.553  79.933 109.883  1.00  0.00           C
ATOM   5063  CB  ILE A 315      66.963  81.163 109.203  1.00  0.00           C
ATOM   5065  CG2 ILE A 315      67.503  82.453 109.862  1.00  0.00           C
ATOM   5069  CG1 ILE A 315      67.333  81.073 107.692  1.00  0.00           C
ATOM   5072  CD  ILE A 315      67.493  82.413 106.982  1.00  0.00           C
ATOM   5076  C   ILE A 315      67.543  79.943 111.392  1.00  0.00           C
ATOM   5077  O   ILE A 315      66.813  80.623 112.103  1.00  0.00           O
ATOM   5078  N   TYR A 316      68.443  79.123 111.923  1.00  0.00           N
ATOM   5080  CA  TYR A 316      68.583  78.923 113.322  1.00  0.00           C
ATOM   5082  CB  TYR A 316      68.253  77.453 113.612  1.00  0.00           C
ATOM   5085  CG  TYR A 316      68.203  77.093 115.052  1.00  0.00           C
ATOM   5086  CD1 TYR A 316      69.273  76.383 115.582  1.00  0.00           C
ATOM   5088  CE1 TYR A 316      69.203  75.823 116.862  1.00  0.00           C
ATOM   5090  CZ  TYR A 316      68.043  75.943 117.603  1.00  0.00           C
ATOM   5091  OH  TYR A 316      67.993  75.283 118.842  1.00  0.00           O
ATOM   5093  CD2 TYR A 316      67.053  77.283 115.842  1.00  0.00           C
ATOM   5095  CE2 TYR A 316      66.973  76.703 117.122  1.00  0.00           C
ATOM   5097  C   TYR A 316      70.013  79.303 113.552  1.00  0.00           C
ATOM   5098  O   TYR A 316      70.953  78.603 113.182  1.00  0.00           O
ATOM   5099  N   TRP A 317      70.233  80.473 114.152  1.00  0.00           N
ATOM   5101  CA  TRP A 317      71.523  80.933 114.563  1.00  0.00           C
ATOM   5103  CB  TRP A 317      71.403  82.453 114.902  1.00  0.00           C
ATOM   5106  CG  TRP A 317      70.603  82.813 116.102  1.00  0.00           C
ATOM   5107  CD1 TRP A 317      69.283  83.173 116.122  1.00  0.00           C
ATOM   5109  NE1 TRP A 317      68.873  83.323 117.433  1.00  0.00           N
ATOM   5111  CE2 TRP A 317      69.913  83.133 118.273  1.00  0.00           C
ATOM   5112  CD2 TRP A 317      71.033  82.793 117.482  1.00  0.00           C
ATOM   5113  CE3 TRP A 317      72.253  82.523 118.112  1.00  0.00           C
ATOM   5115  CZ3 TRP A 317      72.313  82.593 119.513  1.00  0.00           C
ATOM   5117  CZ2 TRP A 317      69.983  83.223 119.642  1.00  0.00           C
ATOM   5119  CH2 TRP A 317      71.203  82.943 120.262  1.00  0.00           C
ATOM   5121  C   TRP A 317      72.213  80.053 115.633  1.00  0.00           C
ATOM   5122  O   TRP A 317      73.423  79.813 115.472  1.00  0.00           O
ATOM   5123  N   PRO A 318      71.583  79.513 116.712  1.00  0.00           N
ATOM   5124  CD  PRO A 318      70.143  79.593 117.013  1.00  0.00           C
ATOM   5127  CA  PRO A 318      72.313  78.943 117.822  1.00  0.00           C
ATOM   5129  CB  PRO A 318      71.343  78.943 119.023  1.00  0.00           C
ATOM   5132  CG  PRO A 318      69.933  79.103 118.453  1.00  0.00           C
ATOM   5135  C   PRO A 318      72.923  77.583 117.533  1.00  0.00           C
ATOM   5136  O   PRO A 318      73.943  77.283 118.133  1.00  0.00           O
ATOM   5137  N   PHE A 319      72.333  76.733 116.662  1.00  0.00           N
ATOM   5139  CA  PHE A 319      72.923  75.443 116.252  1.00  0.00           C
ATOM   5141  CB  PHE A 319      71.993  74.633 115.293  1.00  0.00           C
ATOM   5144  CG  PHE A 319      72.523  73.293 114.872  1.00  0.00           C
ATOM   5145  CD1 PHE A 319      72.423  72.183 115.722  1.00  0.00           C
ATOM   5147  CE1 PHE A 319      72.903  70.923 115.302  1.00  0.00           C
ATOM   5149  CZ  PHE A 319      73.473  70.793 114.032  1.00  0.00           C
ATOM   5151  CD2 PHE A 319      73.053  73.133 113.592  1.00  0.00           C
ATOM   5153  CE2 PHE A 319      73.533  71.893 113.173  1.00  0.00           C
ATOM   5155  C   PHE A 319      74.253  75.643 115.562  1.00  0.00           C
ATOM   5156  O   PHE A 319      75.243  74.953 115.822  1.00  0.00           O
ATOM   5157  N   SER A 320      74.283  76.653 114.673  1.00  0.00           N
ATOM   5159  CA  SER A 320      75.473  77.053 113.942  1.00  0.00           C
ATOM   5161  CB  SER A 320      75.173  78.043 112.793  1.00  0.00           C
ATOM   5164  OG  SER A 320      74.503  77.413 111.692  1.00  0.00           O
ATOM   5166  C   SER A 320      76.513  77.713 114.832  1.00  0.00           C
ATOM   5167  O   SER A 320      77.663  77.883 114.432  1.00  0.00           O
ATOM   5168  N   ARG A 321      76.113  78.083 116.063  1.00  0.00           N
ATOM   5170  CA  ARG A 321      76.983  78.433 117.173  1.00  0.00           C
ATOM   5172  CB  ARG A 321      78.233  77.533 117.402  1.00  0.00           C
ATOM   5175  CG  ARG A 321      77.933  76.033 117.592  1.00  0.00           C
ATOM   5178  CD  ARG A 321      79.223  75.213 117.743  1.00  0.00           C
ATOM   5181  NE  ARG A 321      78.883  73.773 117.933  1.00  0.00           N
ATOM   5183  CZ  ARG A 321      78.463  72.953 116.972  1.00  0.00           C
ATOM   5184  NH1 ARG A 321      78.213  73.413 115.773  1.00  0.00           N
ATOM   5187  NH2 ARG A 321      78.303  71.673 117.232  1.00  0.00           N
ATOM   5190  C   ARG A 321      77.373  79.883 117.063  1.00  0.00           C
ATOM   5191  O   ARG A 321      78.523  80.243 117.313  1.00  0.00           O
ATOM   5192  N   SER A 322      76.433  80.753 116.662  1.00  0.00           N
ATOM   5194  CA  SER A 322      76.713  82.173 116.652  1.00  0.00           C
ATOM   5196  CB  SER A 322      76.033  83.023 115.533  1.00  0.00           C
ATOM   5199  OG  SER A 322      74.623  83.103 115.662  1.00  0.00           O
ATOM   5201  C   SER A 322      76.393  82.753 118.003  1.00  0.00           C
ATOM   5202  O   SER A 322      75.583  82.243 118.773  1.00  0.00           O
ATOM   5203  N   ALA A 323      77.133  83.823 118.342  1.00  0.00           N
ATOM   5205  CA  ALA A 323      76.933  84.543 119.572  1.00  0.00           C
ATOM   5207  CB  ALA A 323      78.293  85.113 120.013  1.00  0.00           C
ATOM   5211  C   ALA A 323      75.913  85.643 119.353  1.00  0.00           C
ATOM   5212  O   ALA A 323      74.983  85.533 118.563  1.00  0.00           O
ATOM   5213  N   ALA A 324      76.133  86.813 119.963  1.00  0.00           N
ATOM   5215  CA  ALA A 324      75.433  88.063 119.753  1.00  0.00           C
ATOM   5217  CB  ALA A 324      76.033  89.083 120.722  1.00  0.00           C
ATOM   5221  C   ALA A 324      75.463  88.613 118.332  1.00  0.00           C
ATOM   5222  O   ALA A 324      75.063  89.743 118.062  1.00  0.00           O
ATOM   5223  N   ARG A 325      75.933  87.813 117.383  1.00  0.00           N
ATOM   5225  CA  ARG A 325      76.073  88.073 115.982  1.00  0.00           C
ATOM   5227  CB  ARG A 325      77.403  87.443 115.483  1.00  0.00           C
ATOM   5230  CG  ARG A 325      78.683  87.963 116.162  1.00  0.00           C
ATOM   5233  CD  ARG A 325      79.883  87.083 115.773  1.00  0.00           C
ATOM   5236  NE  ARG A 325      81.133  87.693 116.323  1.00  0.00           N
ATOM   5238  CZ  ARG A 325      82.333  87.243 115.982  1.00  0.00           C
ATOM   5239  NH1 ARG A 325      82.463  86.073 115.392  1.00  0.00           N
ATOM   5242  NH2 ARG A 325      83.433  87.943 116.183  1.00  0.00           N
ATOM   5245  C   ARG A 325      74.903  87.443 115.232  1.00  0.00           C
ATOM   5246  O   ARG A 325      74.923  87.353 114.002  1.00  0.00           O
ATOM   5247  N   TYR A 326      73.853  87.003 115.953  1.00  0.00           N
ATOM   5249  CA  TYR A 326      72.663  86.413 115.372  1.00  0.00           C
ATOM   5251  CB  TYR A 326      71.703  85.923 116.502  1.00  0.00           C
ATOM   5254  CG  TYR A 326      71.673  86.733 117.793  1.00  0.00           C
ATOM   5255  CD1 TYR A 326      71.133  88.023 117.883  1.00  0.00           C
ATOM   5257  CE1 TYR A 326      71.133  88.743 119.093  1.00  0.00           C
ATOM   5259  CZ  TYR A 326      71.633  88.133 120.252  1.00  0.00           C
ATOM   5260  OH  TYR A 326      71.733  88.833 121.463  1.00  0.00           O
ATOM   5262  CD2 TYR A 326      72.113  86.133 118.982  1.00  0.00           C
ATOM   5264  CE2 TYR A 326      72.083  86.813 120.202  1.00  0.00           C
ATOM   5266  C   TYR A 326      71.953  87.273 114.342  1.00  0.00           C
ATOM   5267  O   TYR A 326      71.693  86.833 113.222  1.00  0.00           O
ATOM   5268  N   ASP A 327      71.703  88.563 114.673  1.00  0.00           N
ATOM   5270  CA  ASP A 327      70.943  89.493 113.853  1.00  0.00           C
ATOM   5272  CB  ASP A 327      70.743  90.833 114.613  1.00  0.00           C
ATOM   5275  CG  ASP A 327      69.713  90.693 115.713  1.00  0.00           C
ATOM   5276  OD1 ASP A 327      69.023  89.653 115.802  1.00  0.00           O
ATOM   5277  OD2 ASP A 327      69.563  91.693 116.473  1.00  0.00           O
ATOM   5278  C   ASP A 327      71.593  89.733 112.523  1.00  0.00           C
ATOM   5279  O   ASP A 327      70.943  89.753 111.473  1.00  0.00           O
ATOM   5280  N   VAL A 328      72.923  89.883 112.533  1.00  0.00           N
ATOM   5282  CA  VAL A 328      73.713  90.153 111.342  1.00  0.00           C
ATOM   5284  CB  VAL A 328      75.073  90.753 111.683  1.00  0.00           C
ATOM   5286  CG1 VAL A 328      74.833  91.963 112.622  1.00  0.00           C
ATOM   5290  CG2 VAL A 328      76.073  89.753 112.313  1.00  0.00           C
ATOM   5294  C   VAL A 328      73.853  88.913 110.493  1.00  0.00           C
ATOM   5295  O   VAL A 328      74.023  88.983 109.273  1.00  0.00           O
ATOM   5296  N   LEU A 329      73.753  87.723 111.112  1.00  0.00           N
ATOM   5298  CA  LEU A 329      73.773  86.463 110.412  1.00  0.00           C
ATOM   5300  CB  LEU A 329      74.023  85.323 111.423  1.00  0.00           C
ATOM   5303  CG  LEU A 329      74.003  83.913 110.813  1.00  0.00           C
ATOM   5305  CD1 LEU A 329      75.153  83.733 109.823  1.00  0.00           C
ATOM   5309  CD2 LEU A 329      74.063  82.863 111.923  1.00  0.00           C
ATOM   5313  C   LEU A 329      72.493  86.193 109.653  1.00  0.00           C
ATOM   5314  O   LEU A 329      72.513  85.843 108.472  1.00  0.00           O
ATOM   5315  N   ALA A 330      71.333  86.373 110.332  1.00  0.00           N
ATOM   5317  CA  ALA A 330      70.033  86.313 109.722  1.00  0.00           C
ATOM   5319  CB  ALA A 330      68.953  86.413 110.813  1.00  0.00           C
ATOM   5323  C   ALA A 330      69.843  87.363 108.633  1.00  0.00           C
ATOM   5324  O   ALA A 330      69.343  87.043 107.562  1.00  0.00           O
ATOM   5325  N   LYS A 331      70.313  88.613 108.853  1.00  0.00           N
ATOM   5327  CA  LYS A 331      70.463  89.623 107.822  1.00  0.00           C
ATOM   5329  CB  LYS A 331      71.113  90.933 108.383  1.00  0.00           C
ATOM   5332  CG  LYS A 331      70.183  91.813 109.233  1.00  0.00           C
ATOM   5335  CD  LYS A 331      69.253  92.693 108.383  1.00  0.00           C
ATOM   5338  CE  LYS A 331      69.893  93.983 107.832  1.00  0.00           C
ATOM   5341  NZ  LYS A 331      68.993  94.623 106.832  1.00  0.00           N
ATOM   5345  C   LYS A 331      71.313  89.193 106.633  1.00  0.00           C
ATOM   5346  O   LYS A 331      70.873  89.313 105.503  1.00  0.00           O
ATOM   5347  N   TRP A 332      72.523  88.653 106.873  1.00  0.00           N
ATOM   5349  CA  TRP A 332      73.403  88.183 105.822  1.00  0.00           C
ATOM   5351  CB  TRP A 332      74.803  87.823 106.392  1.00  0.00           C
ATOM   5354  CG  TRP A 332      75.823  87.473 105.343  1.00  0.00           C
ATOM   5355  CD1 TRP A 332      75.963  86.233 104.793  1.00  0.00           C
ATOM   5357  NE1 TRP A 332      76.823  86.283 103.713  1.00  0.00           N
ATOM   5359  CE2 TRP A 332      77.253  87.553 103.552  1.00  0.00           C
ATOM   5360  CD2 TRP A 332      76.663  88.343 104.563  1.00  0.00           C
ATOM   5361  CE3 TRP A 332      76.933  89.703 104.603  1.00  0.00           C
ATOM   5363  CZ3 TRP A 332      77.743  90.253 103.602  1.00  0.00           C
ATOM   5365  CZ2 TRP A 332      78.073  88.083 102.583  1.00  0.00           C
ATOM   5367  CH2 TRP A 332      78.303  89.453 102.612  1.00  0.00           C
ATOM   5369  C   TRP A 332      72.833  87.033 105.002  1.00  0.00           C
ATOM   5370  O   TRP A 332      72.893  87.033 103.783  1.00  0.00           O
ATOM   5371  N   TRP A 333      72.223  86.013 105.643  1.00  0.00           N
ATOM   5373  CA  TRP A 333      71.533  84.933 104.953  1.00  0.00           C
ATOM   5375  CB  TRP A 333      71.103  83.833 105.962  1.00  0.00           C
ATOM   5378  CG  TRP A 333      72.213  83.053 106.613  1.00  0.00           C
ATOM   5379  CD1 TRP A 333      73.503  82.863 106.193  1.00  0.00           C
ATOM   5381  NE1 TRP A 333      74.123  81.923 107.002  1.00  0.00           N
ATOM   5383  CE2 TRP A 333      73.243  81.513 107.962  1.00  0.00           C
ATOM   5384  CD2 TRP A 333      72.043  82.223 107.773  1.00  0.00           C
ATOM   5385  CE3 TRP A 333      70.983  82.033 108.652  1.00  0.00           C
ATOM   5387  CZ3 TRP A 333      71.133  81.123 109.703  1.00  0.00           C
ATOM   5389  CZ2 TRP A 333      73.383  80.583 108.993  1.00  0.00           C
ATOM   5391  CH2 TRP A 333      72.303  80.393 109.862  1.00  0.00           C
ATOM   5393  C   TRP A 333      70.373  85.403 104.082  1.00  0.00           C
ATOM   5394  O   TRP A 333      70.263  84.993 102.933  1.00  0.00           O
ATOM   5395  N   ALA A 334      69.563  86.353 104.582  1.00  0.00           N
ATOM   5397  CA  ALA A 334      68.583  87.073 103.783  1.00  0.00           C
ATOM   5399  CB  ALA A 334      67.813  88.003 104.722  1.00  0.00           C
ATOM   5403  C   ALA A 334      69.173  87.863 102.603  1.00  0.00           C
ATOM   5404  O   ALA A 334      68.643  87.913 101.493  1.00  0.00           O
ATOM   5405  N   ASP A 335      70.323  88.493 102.822  1.00  0.00           N
ATOM   5407  CA  ASP A 335      71.043  89.213 101.802  1.00  0.00           C
ATOM   5409  CB  ASP A 335      72.023  90.183 102.513  1.00  0.00           C
ATOM   5412  CG  ASP A 335      71.333  91.403 103.073  1.00  0.00           C
ATOM   5413  OD1 ASP A 335      70.183  91.733 102.653  1.00  0.00           O
ATOM   5414  OD2 ASP A 335      71.963  92.123 103.892  1.00  0.00           O
ATOM   5415  C   ASP A 335      71.753  88.303 100.802  1.00  0.00           C
ATOM   5416  O   ASP A 335      72.043  88.723  99.683  1.00  0.00           O
ATOM   5417  N   VAL A 336      72.043  87.023 101.102  1.00  0.00           N
ATOM   5419  CA  VAL A 336      72.433  86.023 100.112  1.00  0.00           C
ATOM   5421  CB  VAL A 336      73.063  84.793 100.763  1.00  0.00           C
ATOM   5423  CG1 VAL A 336      73.443  83.753  99.683  1.00  0.00           C
ATOM   5427  CG2 VAL A 336      74.303  85.243 101.563  1.00  0.00           C
ATOM   5431  C   VAL A 336      71.293  85.583  99.203  1.00  0.00           C
ATOM   5432  O   VAL A 336      71.443  85.493  97.983  1.00  0.00           O
ATOM   5433  N   VAL A 337      70.123  85.293  99.813  1.00  0.00           N
ATOM   5435  CA  VAL A 337      68.933  84.853  99.103  1.00  0.00           C
ATOM   5437  CB  VAL A 337      67.873  84.233  99.982  1.00  0.00           C
ATOM   5439  CG1 VAL A 337      68.473  83.043 100.763  1.00  0.00           C
ATOM   5443  CG2 VAL A 337      67.283  85.213 100.982  1.00  0.00           C
ATOM   5447  C   VAL A 337      68.333  85.903  98.162  1.00  0.00           C
ATOM   5448  O   VAL A 337      67.853  85.623  97.072  1.00  0.00           O
ATOM   5449  N   LYS A 338      68.363  87.193  98.532  1.00  0.00           N
ATOM   5451  CA  LYS A 338      67.953  88.243  97.632  1.00  0.00           C
ATOM   5453  CB  LYS A 338      68.013  89.603  98.372  1.00  0.00           C
ATOM   5456  CG  LYS A 338      66.883  89.923  99.342  1.00  0.00           C
ATOM   5459  CD  LYS A 338      67.243  91.223 100.083  1.00  0.00           C
ATOM   5462  CE  LYS A 338      67.293  91.083 101.603  1.00  0.00           C
ATOM   5465  NZ  LYS A 338      67.733  92.373 102.153  1.00  0.00           N
ATOM   5469  C   LYS A 338      68.653  88.333  96.242  1.00  0.00           C
ATOM   5470  O   LYS A 338      67.933  88.313  95.243  1.00  0.00           O
ATOM   5471  N   PRO A 339      69.983  88.463  96.133  1.00  0.00           N
ATOM   5472  CD  PRO A 339      70.663  89.443  96.963  1.00  0.00           C
ATOM   5475  CA  PRO A 339      70.863  88.143  95.013  1.00  0.00           C
ATOM   5477  CB  PRO A 339      72.243  88.293  95.662  1.00  0.00           C
ATOM   5480  CG  PRO A 339      72.083  89.583  96.452  1.00  0.00           C
ATOM   5483  C   PRO A 339      70.793  86.883  94.152  1.00  0.00           C
ATOM   5484  O   PRO A 339      70.493  87.003  92.983  1.00  0.00           O
ATOM   5485  N   THR A 340      71.203  85.693  94.633  1.00  0.00           N
ATOM   5487  CA  THR A 340      71.583  84.583  93.742  1.00  0.00           C
ATOM   5489  CB  THR A 340      72.343  83.463  94.472  1.00  0.00           C
ATOM   5491  OG1 THR A 340      71.813  83.273  95.763  1.00  0.00           O
ATOM   5493  CG2 THR A 340      72.363  82.093  93.783  1.00  0.00           C
ATOM   5497  C   THR A 340      70.473  84.103  92.822  1.00  0.00           C
ATOM   5498  O   THR A 340      69.303  84.193  93.152  1.00  0.00           O
ATOM   5499  N   ARG A 341      70.793  83.643  91.582  1.00  0.00           N
ATOM   5501  CA  ARG A 341      69.783  83.583  90.533  1.00  0.00           C
ATOM   5503  CB  ARG A 341      70.373  84.393  89.353  1.00  0.00           C
ATOM   5506  CG  ARG A 341      69.413  84.563  88.162  1.00  0.00           C
ATOM   5509  CD  ARG A 341      69.963  85.383  86.993  1.00  0.00           C
ATOM   5512  NE  ARG A 341      68.823  85.373  86.023  1.00  0.00           N
ATOM   5514  CZ  ARG A 341      67.803  86.213  86.112  1.00  0.00           C
ATOM   5515  NH1 ARG A 341      67.803  87.193  86.972  1.00  0.00           N
ATOM   5518  NH2 ARG A 341      66.743  85.973  85.383  1.00  0.00           N
ATOM   5521  C   ARG A 341      69.343  82.213  89.982  1.00  0.00           C
ATOM   5522  O   ARG A 341      70.003  81.693  89.082  1.00  0.00           O
ATOM   5523  N   THR A 342      68.173  81.653  90.433  1.00  0.00           N
ATOM   5525  CA  THR A 342      67.493  80.433  89.922  1.00  0.00           C
ATOM   5527  CB  THR A 342      68.133  79.093  90.353  1.00  0.00           C
ATOM   5529  OG1 THR A 342      68.213  78.943  91.773  1.00  0.00           O
ATOM   5531  CG2 THR A 342      69.553  78.933  89.842  1.00  0.00           C
ATOM   5535  C   THR A 342      66.013  80.273  90.343  1.00  0.00           C
ATOM   5536  O   THR A 342      65.693  79.303  91.023  1.00  0.00           O
ATOM   5537  N   ARG A 343      65.053  81.143  89.992  1.00  0.00           N
ATOM   5539  CA  ARG A 343      63.623  80.923  90.273  1.00  0.00           C
ATOM   5541  CB  ARG A 343      63.053  79.513  89.862  1.00  0.00           C
ATOM   5544  CG  ARG A 343      62.963  79.273  88.332  1.00  0.00           C
ATOM   5547  CD  ARG A 343      64.263  78.943  87.583  1.00  0.00           C
ATOM   5550  NE  ARG A 343      64.563  77.483  87.732  1.00  0.00           N
ATOM   5552  CZ  ARG A 343      64.033  76.533  86.972  1.00  0.00           C
ATOM   5553  NH1 ARG A 343      63.153  76.763  86.023  1.00  0.00           N
ATOM   5556  NH2 ARG A 343      64.453  75.303  87.133  1.00  0.00           N
ATOM   5559  C   ARG A 343      63.093  81.443  91.633  1.00  0.00           C
ATOM   5560  O   ARG A 343      62.563  80.683  92.422  1.00  0.00           O
ATOM   5561  N   LEU A 344      63.223  82.773  91.912  1.00  0.00           N
ATOM   5563  CA  LEU A 344      62.943  83.463  93.202  1.00  0.00           C
ATOM   5565  CB  LEU A 344      61.553  84.183  93.243  1.00  0.00           C
ATOM   5568  CG  LEU A 344      61.583  85.653  92.802  1.00  0.00           C
ATOM   5570  CD1 LEU A 344      62.233  85.813  91.423  1.00  0.00           C
ATOM   5574  CD2 LEU A 344      60.173  86.273  92.863  1.00  0.00           C
ATOM   5578  C   LEU A 344      63.053  82.703  94.502  1.00  0.00           C
ATOM   5579  O   LEU A 344      62.053  82.163  94.963  1.00  0.00           O
ATOM   5580  N   TYR A 345      64.233  82.723  95.192  1.00  0.00           N
ATOM   5582  CA  TYR A 345      64.513  81.903  96.372  1.00  0.00           C
ATOM   5584  CB  TYR A 345      65.903  82.143  97.002  1.00  0.00           C
ATOM   5587  CG  TYR A 345      66.183  81.003  97.953  1.00  0.00           C
ATOM   5588  CD1 TYR A 345      66.293  79.673  97.502  1.00  0.00           C
ATOM   5590  CE1 TYR A 345      66.393  78.613  98.423  1.00  0.00           C
ATOM   5592  CZ  TYR A 345      66.463  78.883  99.793  1.00  0.00           C
ATOM   5593  OH  TYR A 345      66.563  77.883 100.773  1.00  0.00           O
ATOM   5595  CD2 TYR A 345      66.223  81.233  99.323  1.00  0.00           C
ATOM   5597  CE2 TYR A 345      66.403  80.193 100.243  1.00  0.00           C
ATOM   5599  C   TYR A 345      63.483  82.153  97.433  1.00  0.00           C
ATOM   5600  O   TYR A 345      62.883  81.263  97.993  1.00  0.00           O
ATOM   5601  N   ILE A 346      63.163  83.423  97.562  1.00  0.00           N
ATOM   5603  CA  ILE A 346      62.193  84.043  98.403  1.00  0.00           C
ATOM   5605  CB  ILE A 346      62.063  85.453  97.843  1.00  0.00           C
ATOM   5607  CG2 ILE A 346      61.313  86.253  98.912  1.00  0.00           C
ATOM   5611  CG1 ILE A 346      63.363  86.123  97.273  1.00  0.00           C
ATOM   5614  CD  ILE A 346      64.763  85.803  97.822  1.00  0.00           C
ATOM   5618  C   ILE A 346      60.813  83.423  98.263  1.00  0.00           C
ATOM   5619  O   ILE A 346      60.043  83.233  99.203  1.00  0.00           O
ATOM   5620  N   GLY A 347      60.443  83.163  97.002  1.00  0.00           N
ATOM   5622  CA  GLY A 347      59.103  82.803  96.603  1.00  0.00           C
ATOM   5625  C   GLY A 347      58.913  81.343  96.733  1.00  0.00           C
ATOM   5626  O   GLY A 347      57.783  80.883  96.823  1.00  0.00           O
ATOM   5627  N   ILE A 348      60.033  80.593  96.773  1.00  0.00           N
ATOM   5629  CA  ILE A 348      60.013  79.183  97.042  1.00  0.00           C
ATOM   5631  CB  ILE A 348      60.623  78.283  95.962  1.00  0.00           C
ATOM   5633  CG2 ILE A 348      60.103  78.763  94.592  1.00  0.00           C
ATOM   5637  CG1 ILE A 348      62.163  78.093  95.982  1.00  0.00           C
ATOM   5640  CD  ILE A 348      62.893  79.193  95.262  1.00  0.00           C
ATOM   5644  C   ILE A 348      60.603  78.833  98.392  1.00  0.00           C
ATOM   5645  O   ILE A 348      60.603  77.663  98.722  1.00  0.00           O
ATOM   5646  N   ALA A 349      61.073  79.763  99.253  1.00  0.00           N
ATOM   5648  CA  ALA A 349      61.793  79.393 100.462  1.00  0.00           C
ATOM   5650  CB  ALA A 349      63.293  79.653 100.402  1.00  0.00           C
ATOM   5654  C   ALA A 349      61.263  80.053 101.692  1.00  0.00           C
ATOM   5655  O   ALA A 349      60.883  81.223 101.712  1.00  0.00           O
ATOM   5656  N   PHE A 350      61.213  79.263 102.773  1.00  0.00           N
ATOM   5658  CA  PHE A 350      60.673  79.663 104.043  1.00  0.00           C
ATOM   5660  CB  PHE A 350      59.463  78.813 104.423  1.00  0.00           C
ATOM   5663  CG  PHE A 350      58.373  78.883 103.412  1.00  0.00           C
ATOM   5664  CD1 PHE A 350      58.103  80.063 102.692  1.00  0.00           C
ATOM   5666  CE1 PHE A 350      57.143  80.063 101.683  1.00  0.00           C
ATOM   5668  CZ  PHE A 350      56.393  78.903 101.452  1.00  0.00           C
ATOM   5670  CD2 PHE A 350      57.593  77.743 103.182  1.00  0.00           C
ATOM   5672  CE2 PHE A 350      56.583  77.763 102.222  1.00  0.00           C
ATOM   5674  C   PHE A 350      61.653  79.483 105.173  1.00  0.00           C
ATOM   5675  O   PHE A 350      62.163  78.403 105.462  1.00  0.00           O
ATOM   5676  N   TYR A 351      61.903  80.563 105.883  1.00  0.00           N
ATOM   5678  CA  TYR A 351      63.053  80.653 106.753  1.00  0.00           C
ATOM   5680  CB  TYR A 351      63.623  82.083 106.733  1.00  0.00           C
ATOM   5683  CG  TYR A 351      63.873  82.373 105.282  1.00  0.00           C
ATOM   5684  CD1 TYR A 351      65.043  81.933 104.653  1.00  0.00           C
ATOM   5686  CE1 TYR A 351      65.233  82.143 103.283  1.00  0.00           C
ATOM   5688  CZ  TYR A 351      64.223  82.733 102.513  1.00  0.00           C
ATOM   5689  OH  TYR A 351      64.423  83.083 101.172  1.00  0.00           O
ATOM   5691  CD2 TYR A 351      62.873  82.963 104.493  1.00  0.00           C
ATOM   5693  CE2 TYR A 351      63.013  83.063 103.103  1.00  0.00           C
ATOM   5695  C   TYR A 351      62.603  80.243 108.112  1.00  0.00           C
ATOM   5696  O   TYR A 351      61.833  80.923 108.783  1.00  0.00           O
ATOM   5697  N   LYS A 352      63.033  79.053 108.552  1.00  0.00           N
ATOM   5699  CA  LYS A 352      62.563  78.513 109.793  1.00  0.00           C
ATOM   5701  CB  LYS A 352      62.023  77.063 109.703  1.00  0.00           C
ATOM   5704  CG  LYS A 352      62.783  75.963 108.973  1.00  0.00           C
ATOM   5707  CD  LYS A 352      61.993  74.633 109.113  1.00  0.00           C
ATOM   5710  CE  LYS A 352      60.533  74.563 108.592  1.00  0.00           C
ATOM   5713  NZ  LYS A 352      59.743  73.483 109.243  1.00  0.00           N
ATOM   5717  C   LYS A 352      63.483  78.823 110.933  1.00  0.00           C
ATOM   5718  O   LYS A 352      64.623  78.353 110.982  1.00  0.00           O
ATOM   5719  N   VAL A 353      63.013  79.683 111.853  1.00  0.00           N
ATOM   5721  CA  VAL A 353      63.713  80.113 113.052  1.00  0.00           C
ATOM   5723  CB  VAL A 353      63.443  81.573 113.403  1.00  0.00           C
ATOM   5725  CG1 VAL A 353      63.603  82.413 112.122  1.00  0.00           C
ATOM   5729  CG2 VAL A 353      62.043  81.783 114.023  1.00  0.00           C
ATOM   5733  C   VAL A 353      63.313  79.193 114.172  1.00  0.00           C
ATOM   5734  O   VAL A 353      62.433  78.373 114.002  1.00  0.00           O
ATOM   5735  N   GLY A 354      63.963  79.273 115.353  1.00  0.00           N
ATOM   5737  CA  GLY A 354      63.623  78.353 116.432  1.00  0.00           C
ATOM   5740  C   GLY A 354      62.993  78.963 117.653  1.00  0.00           C
ATOM   5741  O   GLY A 354      63.243  80.113 118.012  1.00  0.00           O
ATOM   5742  N   GLU A 355      62.233  78.123 118.372  1.00  0.00           N
ATOM   5744  CA  GLU A 355      61.793  78.363 119.732  1.00  0.00           C
ATOM   5746  CB  GLU A 355      60.413  77.733 120.073  1.00  0.00           C
ATOM   5749  CG  GLU A 355      59.253  78.313 119.262  1.00  0.00           C
ATOM   5752  CD  GLU A 355      58.853  79.693 119.712  1.00  0.00           C
ATOM   5753  OE1 GLU A 355      59.273  80.123 120.813  1.00  0.00           O
ATOM   5754  OE2 GLU A 355      57.963  80.243 119.023  1.00  0.00           O
ATOM   5755  C   GLU A 355      62.853  77.873 120.692  1.00  0.00           C
ATOM   5756  O   GLU A 355      63.343  78.703 121.452  1.00  0.00           O
ATOM   5757  N   PRO A 356      63.343  76.623 120.773  1.00  0.00           N
ATOM   5758  CD  PRO A 356      62.773  75.403 120.223  1.00  0.00           C
ATOM   5761  CA  PRO A 356      64.273  76.263 121.823  1.00  0.00           C
ATOM   5763  CB  PRO A 356      63.883  74.823 122.203  1.00  0.00           C
ATOM   5766  CG  PRO A 356      62.543  74.613 121.493  1.00  0.00           C
ATOM   5769  C   PRO A 356      65.683  76.323 121.292  1.00  0.00           C
ATOM   5770  O   PRO A 356      65.903  76.023 120.122  1.00  0.00           O
ATOM   5771  N   SER A 357      66.653  76.613 122.142  1.00  0.00           N
ATOM   5773  CA  SER A 357      68.053  76.353 121.923  1.00  0.00           C
ATOM   5775  CB  SER A 357      68.923  77.253 122.843  1.00  0.00           C
ATOM   5778  OG  SER A 357      68.763  78.623 122.482  1.00  0.00           O
ATOM   5780  C   SER A 357      68.303  74.883 122.222  1.00  0.00           C
ATOM   5781  O   SER A 357      67.803  74.333 123.202  1.00  0.00           O
ATOM   5782  N   LYS A 358      69.043  74.143 121.353  1.00  0.00           N
ATOM   5784  CA  LYS A 358      69.323  72.733 121.593  1.00  0.00           C
ATOM   5786  CB  LYS A 358      68.883  71.813 120.412  1.00  0.00           C
ATOM   5789  CG  LYS A 358      69.983  71.233 119.502  1.00  0.00           C
ATOM   5792  CD  LYS A 358      69.473  70.073 118.622  1.00  0.00           C
ATOM   5795  CE  LYS A 358      70.623  69.293 117.972  1.00  0.00           C
ATOM   5798  NZ  LYS A 358      70.103  68.153 117.192  1.00  0.00           N
ATOM   5802  C   LYS A 358      70.793  72.543 121.902  1.00  0.00           C
ATOM   5803  O   LYS A 358      71.663  73.273 121.423  1.00  0.00           O
ATOM   5804  N   ILE A 359      71.073  71.543 122.752  1.00  0.00           N
ATOM   5806  CA  ILE A 359      72.273  71.363 123.532  1.00  0.00           C
ATOM   5808  CB  ILE A 359      72.123  71.973 124.933  1.00  0.00           C
ATOM   5810  CG2 ILE A 359      73.383  71.743 125.783  1.00  0.00           C
ATOM   5814  CG1 ILE A 359      71.753  73.473 124.943  1.00  0.00           C
ATOM   5817  CD  ILE A 359      70.253  73.703 125.092  1.00  0.00           C
ATOM   5821  C   ILE A 359      72.423  69.853 123.622  1.00  0.00           C
ATOM   5822  O   ILE A 359      71.423  69.143 123.622  1.00  0.00           O
ATOM   5823  N   GLU A 360      73.683  69.343 123.622  1.00  0.00           N
ATOM   5825  CA  GLU A 360      74.063  67.943 123.543  1.00  0.00           C
ATOM   5827  CB  GLU A 360      75.563  67.793 123.112  1.00  0.00           C
ATOM   5830  CG  GLU A 360      76.713  68.493 123.923  1.00  0.00           C
ATOM   5833  CD  GLU A 360      76.883  70.013 123.802  1.00  0.00           C
ATOM   5834  OE1 GLU A 360      76.023  70.683 123.182  1.00  0.00           O
ATOM   5835  OE2 GLU A 360      77.923  70.533 124.292  1.00  0.00           O
ATOM   5836  C   GLU A 360      73.573  66.953 124.603  1.00  0.00           C
ATOM   5837  O   GLU A 360      73.103  65.893 124.203  1.00  0.00           O
ATOM   5838  N   PRO A 361      73.513  67.193 125.923  1.00  0.00           N
ATOM   5839  CD  PRO A 361      74.553  67.953 126.593  1.00  0.00           C
ATOM   5842  CA  PRO A 361      72.863  66.253 126.853  1.00  0.00           C
ATOM   5844  CB  PRO A 361      73.353  66.743 128.243  1.00  0.00           C
ATOM   5847  CG  PRO A 361      74.023  68.103 128.003  1.00  0.00           C
ATOM   5850  C   PRO A 361      71.333  66.233 126.792  1.00  0.00           C
ATOM   5851  O   PRO A 361      70.713  65.663 127.692  1.00  0.00           O
ATOM   5852  N   ASP A 362      70.713  66.813 125.752  1.00  0.00           N
ATOM   5854  CA  ASP A 362      69.303  66.693 125.433  1.00  0.00           C
ATOM   5856  CB  ASP A 362      68.913  65.233 125.042  1.00  0.00           C
ATOM   5859  CG  ASP A 362      69.393  64.893 123.633  1.00  0.00           C
ATOM   5860  OD1 ASP A 362      69.513  65.843 122.813  1.00  0.00           O
ATOM   5861  OD2 ASP A 362      69.453  63.693 123.273  1.00  0.00           O
ATOM   5862  C   ASP A 362      68.353  67.433 126.372  1.00  0.00           C
ATOM   5863  O   ASP A 362      67.133  67.333 126.263  1.00  0.00           O
ATOM   5864  N   TRP A 363      68.883  68.313 127.232  1.00  0.00           N
ATOM   5866  CA  TRP A 363      68.113  69.273 127.993  1.00  0.00           C
ATOM   5868  CB  TRP A 363      68.713  69.483 129.393  1.00  0.00           C
ATOM   5871  CG  TRP A 363      68.603  68.253 130.223  1.00  0.00           C
ATOM   5872  CD1 TRP A 363      69.523  67.253 130.442  1.00  0.00           C
ATOM   5874  NE1 TRP A 363      68.973  66.323 131.292  1.00  0.00           N
ATOM   5876  CE2 TRP A 363      67.703  66.683 131.613  1.00  0.00           C
ATOM   5877  CD2 TRP A 363      67.423  67.903 130.953  1.00  0.00           C
ATOM   5878  CE3 TRP A 363      66.183  68.503 131.102  1.00  0.00           C
ATOM   5880  CZ3 TRP A 363      65.203  67.863 131.862  1.00  0.00           C
ATOM   5882  CZ2 TRP A 363      66.763  66.093 132.422  1.00  0.00           C
ATOM   5884  CH2 TRP A 363      65.503  66.673 132.513  1.00  0.00           C
ATOM   5886  C   TRP A 363      67.983  70.593 127.243  1.00  0.00           C
ATOM   5887  O   TRP A 363      68.653  71.583 127.502  1.00  0.00           O
ATOM   5888  N   MET A 364      67.093  70.653 126.242  1.00  0.00           N
ATOM   5890  CA  MET A 364      66.893  71.833 125.433  1.00  0.00           C
ATOM   5892  CB  MET A 364      65.973  71.473 124.253  1.00  0.00           C
ATOM   5895  CG  MET A 364      66.563  70.323 123.412  1.00  0.00           C
ATOM   5898  SD  MET A 364      65.523  69.733 122.052  1.00  0.00           S
ATOM   5899  CE  MET A 364      65.483  71.323 121.213  1.00  0.00           C
ATOM   5903  C   MET A 364      66.353  73.053 126.183  1.00  0.00           C
ATOM   5904  O   MET A 364      65.393  72.943 126.932  1.00  0.00           O
ATOM   5905  N   ILE A 365      66.963  74.243 125.993  1.00  0.00           N
ATOM   5907  CA  ILE A 365      66.643  75.493 126.703  1.00  0.00           C
ATOM   5909  CB  ILE A 365      67.873  76.413 126.893  1.00  0.00           C
ATOM   5911  CG2 ILE A 365      67.453  77.743 127.552  1.00  0.00           C
ATOM   5915  CG1 ILE A 365      69.003  75.763 127.713  1.00  0.00           C
ATOM   5918  CD  ILE A 365      70.373  76.403 127.443  1.00  0.00           C
ATOM   5922  C   ILE A 365      65.633  76.253 125.863  1.00  0.00           C
ATOM   5923  O   ILE A 365      65.773  76.303 124.653  1.00  0.00           O
ATOM   5924  N   ASN A 366      64.573  76.873 126.412  1.00  0.00           N
ATOM   5926  CA  ASN A 366      63.643  77.603 125.573  1.00  0.00           C
ATOM   5928  CB  ASN A 366      62.253  77.643 126.252  1.00  0.00           C
ATOM   5931  CG  ASN A 366      61.163  77.763 125.202  1.00  0.00           C
ATOM   5932  OD1 ASN A 366      60.813  76.763 124.563  1.00  0.00           O
ATOM   5933  ND2 ASN A 366      60.543  78.953 125.052  1.00  0.00           N
ATOM   5936  C   ASN A 366      64.163  79.003 125.243  1.00  0.00           C
ATOM   5937  O   ASN A 366      64.653  79.743 126.102  1.00  0.00           O
ATOM   5938  N   GLY A 367      64.073  79.433 123.963  1.00  0.00           N
ATOM   5940  CA  GLY A 367      64.213  80.823 123.552  1.00  0.00           C
ATOM   5943  C   GLY A 367      63.053  81.653 124.043  1.00  0.00           C
ATOM   5944  O   GLY A 367      61.983  81.143 124.383  1.00  0.00           O
ATOM   5945  N   GLY A 368      63.223  82.973 124.152  1.00  0.00           N
ATOM   5947  CA  GLY A 368      62.143  83.813 124.642  1.00  0.00           C
ATOM   5950  C   GLY A 368      61.143  84.153 123.563  1.00  0.00           C
ATOM   5951  O   GLY A 368      61.473  84.233 122.383  1.00  0.00           O
ATOM   5952  N   VAL A 369      59.883  84.453 123.923  1.00  0.00           N
ATOM   5954  CA  VAL A 369      58.933  84.933 122.922  1.00  0.00           C
ATOM   5956  CB  VAL A 369      57.483  84.683 123.342  1.00  0.00           C
ATOM   5958  CG1 VAL A 369      57.313  83.203 123.742  1.00  0.00           C
ATOM   5962  CG2 VAL A 369      57.033  85.563 124.502  1.00  0.00           C
ATOM   5966  C   VAL A 369      59.203  86.383 122.482  1.00  0.00           C
ATOM   5967  O   VAL A 369      58.733  86.773 121.412  1.00  0.00           O
ATOM   5968  N   PRO A 370      59.973  87.253 123.162  1.00  0.00           N
ATOM   5969  CD  PRO A 370      60.073  87.363 124.622  1.00  0.00           C
ATOM   5972  CA  PRO A 370      60.563  88.423 122.523  1.00  0.00           C
ATOM   5974  CB  PRO A 370      61.063  89.323 123.662  1.00  0.00           C
ATOM   5977  CG  PRO A 370      60.253  88.863 124.872  1.00  0.00           C
ATOM   5980  C   PRO A 370      61.693  88.073 121.582  1.00  0.00           C
ATOM   5981  O   PRO A 370      61.813  88.793 120.592  1.00  0.00           O
ATOM   5982  N   GLU A 371      62.543  87.063 121.883  1.00  0.00           N
ATOM   5984  CA  GLU A 371      63.633  86.633 121.012  1.00  0.00           C
ATOM   5986  CB  GLU A 371      64.493  85.503 121.642  1.00  0.00           C
ATOM   5989  CG  GLU A 371      65.073  85.893 123.012  1.00  0.00           C
ATOM   5992  CD  GLU A 371      66.133  84.943 123.532  1.00  0.00           C
ATOM   5993  OE1 GLU A 371      66.213  83.773 123.103  1.00  0.00           O
ATOM   5994  OE2 GLU A 371      66.873  85.383 124.452  1.00  0.00           O
ATOM   5995  C   GLU A 371      63.133  86.143 119.683  1.00  0.00           C
ATOM   5996  O   GLU A 371      63.623  86.523 118.622  1.00  0.00           O
ATOM   5997  N   LEU A 372      62.053  85.313 119.692  1.00  0.00           N
ATOM   5999  CA  LEU A 372      61.353  85.033 118.453  1.00  0.00           C
ATOM   6001  CB  LEU A 372      60.143  84.093 118.643  1.00  0.00           C
ATOM   6004  CG  LEU A 372      59.163  84.063 117.443  1.00  0.00           C
ATOM   6006  CD1 LEU A 372      59.923  83.653 116.162  1.00  0.00           C
ATOM   6010  CD2 LEU A 372      57.983  83.153 117.782  1.00  0.00           C
ATOM   6014  C   LEU A 372      60.783  86.263 117.802  1.00  0.00           C
ATOM   6015  O   LEU A 372      61.003  86.523 116.622  1.00  0.00           O
ATOM   6016  N   LYS A 373      59.983  87.053 118.563  1.00  0.00           N
ATOM   6018  CA  LYS A 373      59.153  88.083 117.972  1.00  0.00           C
ATOM   6020  CB  LYS A 373      58.363  88.853 119.072  1.00  0.00           C
ATOM   6023  CG  LYS A 373      57.673  90.133 118.563  1.00  0.00           C
ATOM   6026  CD  LYS A 373      56.613  90.763 119.482  1.00  0.00           C
ATOM   6029  CE  LYS A 373      57.123  91.493 120.722  1.00  0.00           C
ATOM   6032  NZ  LYS A 373      57.523  90.513 121.743  1.00  0.00           N
ATOM   6036  C   LYS A 373      59.983  89.053 117.173  1.00  0.00           C
ATOM   6037  O   LYS A 373      59.743  89.263 115.993  1.00  0.00           O
ATOM   6038  N   LYS A 374      61.103  89.483 117.793  1.00  0.00           N
ATOM   6040  CA  LYS A 374      62.113  90.313 117.203  1.00  0.00           C
ATOM   6042  CB  LYS A 374      63.233  90.533 118.243  1.00  0.00           C
ATOM   6045  CG  LYS A 374      64.403  91.343 117.673  1.00  0.00           C
ATOM   6048  CD  LYS A 374      65.513  91.643 118.662  1.00  0.00           C
ATOM   6051  CE  LYS A 374      66.603  92.423 117.933  1.00  0.00           C
ATOM   6054  NZ  LYS A 374      67.603  92.863 118.903  1.00  0.00           N
ATOM   6058  C   LYS A 374      62.743  89.743 115.953  1.00  0.00           C
ATOM   6059  O   LYS A 374      63.003  90.463 114.982  1.00  0.00           O
ATOM   6060  N   GLN A 375      63.033  88.443 115.903  1.00  0.00           N
ATOM   6062  CA  GLN A 375      63.573  87.823 114.712  1.00  0.00           C
ATOM   6064  CB  GLN A 375      63.913  86.343 114.972  1.00  0.00           C
ATOM   6067  CG  GLN A 375      64.683  85.703 113.792  1.00  0.00           C
ATOM   6070  CD  GLN A 375      65.803  86.653 113.392  1.00  0.00           C
ATOM   6071  OE1 GLN A 375      66.593  87.023 114.262  1.00  0.00           O
ATOM   6072  NE2 GLN A 375      65.853  87.163 112.153  1.00  0.00           N
ATOM   6075  C   GLN A 375      62.653  87.903 113.503  1.00  0.00           C
ATOM   6076  O   GLN A 375      63.083  88.183 112.383  1.00  0.00           O
ATOM   6077  N   LEU A 376      61.353  87.693 113.713  1.00  0.00           N
ATOM   6079  CA  LEU A 376      60.323  87.963 112.743  1.00  0.00           C
ATOM   6081  CB  LEU A 376      58.973  87.423 113.213  1.00  0.00           C
ATOM   6084  CG  LEU A 376      59.033  85.943 113.633  1.00  0.00           C
ATOM   6086  CD1 LEU A 376      57.693  85.533 114.192  1.00  0.00           C
ATOM   6090  CD2 LEU A 376      59.463  85.003 112.502  1.00  0.00           C
ATOM   6094  C   LEU A 376      60.213  89.433 112.342  1.00  0.00           C
ATOM   6095  O   LEU A 376      60.063  89.723 111.152  1.00  0.00           O
ATOM   6096  N   ASP A 377      60.363  90.393 113.283  1.00  0.00           N
ATOM   6098  CA  ASP A 377      60.513  91.803 112.942  1.00  0.00           C
ATOM   6100  CB  ASP A 377      60.853  92.743 114.133  1.00  0.00           C
ATOM   6103  CG  ASP A 377      59.903  92.843 115.302  1.00  0.00           C
ATOM   6104  OD1 ASP A 377      59.243  91.863 115.673  1.00  0.00           O
ATOM   6105  OD2 ASP A 377      59.983  93.923 115.962  1.00  0.00           O
ATOM   6106  C   ASP A 377      61.693  92.033 112.002  1.00  0.00           C
ATOM   6107  O   ASP A 377      61.613  92.763 111.023  1.00  0.00           O
ATOM   6108  N   LEU A 378      62.853  91.393 112.293  1.00  0.00           N
ATOM   6110  CA  LEU A 378      64.003  91.383 111.423  1.00  0.00           C
ATOM   6112  CB  LEU A 378      65.233  90.693 112.063  1.00  0.00           C
ATOM   6115  CG  LEU A 378      66.173  91.633 112.853  1.00  0.00           C
ATOM   6117  CD1 LEU A 378      65.603  92.083 114.203  1.00  0.00           C
ATOM   6121  CD2 LEU A 378      67.503  90.913 113.073  1.00  0.00           C
ATOM   6125  C   LEU A 378      63.713  90.763 110.083  1.00  0.00           C
ATOM   6126  O   LEU A 378      64.173  91.243 109.052  1.00  0.00           O
ATOM   6127  N   ASN A 379      62.953  89.653 110.023  1.00  0.00           N
ATOM   6129  CA  ASN A 379      62.513  89.083 108.773  1.00  0.00           C
ATOM   6131  CB  ASN A 379      61.873  87.693 109.032  1.00  0.00           C
ATOM   6134  CG  ASN A 379      62.813  86.693 109.712  1.00  0.00           C
ATOM   6135  OD1 ASN A 379      62.343  85.843 110.462  1.00  0.00           O
ATOM   6136  ND2 ASN A 379      64.153  86.783 109.533  1.00  0.00           N
ATOM   6139  C   ASN A 379      61.613  90.013 107.933  1.00  0.00           C
ATOM   6140  O   ASN A 379      61.863  90.213 106.753  1.00  0.00           O
ATOM   6141  N   ASP A 380      60.603  90.693 108.503  1.00  0.00           N
ATOM   6143  CA  ASP A 380      59.773  91.573 107.692  1.00  0.00           C
ATOM   6145  CB  ASP A 380      58.343  91.563 108.263  1.00  0.00           C
ATOM   6148  CG  ASP A 380      58.073  92.593 109.323  1.00  0.00           C
ATOM   6149  OD1 ASP A 380      57.753  92.173 110.462  1.00  0.00           O
ATOM   6150  OD2 ASP A 380      58.093  93.813 109.012  1.00  0.00           O
ATOM   6151  C   ASP A 380      60.403  92.963 107.463  1.00  0.00           C
ATOM   6152  O   ASP A 380      60.083  93.653 106.493  1.00  0.00           O
ATOM   6153  N   ALA A 381      61.393  93.373 108.273  1.00  0.00           N
ATOM   6155  CA  ALA A 381      62.143  94.593 108.023  1.00  0.00           C
ATOM   6157  CB  ALA A 381      62.663  95.153 109.362  1.00  0.00           C
ATOM   6161  C   ALA A 381      63.323  94.333 107.113  1.00  0.00           C
ATOM   6162  O   ALA A 381      64.093  95.223 106.743  1.00  0.00           O
ATOM   6163  N   VAL A 382      63.473  93.063 106.692  1.00  0.00           N
ATOM   6165  CA  VAL A 382      64.373  92.633 105.633  1.00  0.00           C
ATOM   6167  CB  VAL A 382      65.373  91.623 106.172  1.00  0.00           C
ATOM   6169  CG1 VAL A 382      66.353  91.093 105.112  1.00  0.00           C
ATOM   6173  CG2 VAL A 382      66.223  92.323 107.243  1.00  0.00           C
ATOM   6177  C   VAL A 382      63.493  92.063 104.533  1.00  0.00           C
ATOM   6178  O   VAL A 382      63.523  90.873 104.243  1.00  0.00           O
ATOM   6179  N   PRO A 383      62.683  92.883 103.882  1.00  0.00           N
ATOM   6180  CD  PRO A 383      63.003  94.273 103.622  1.00  0.00           C
ATOM   6183  CA  PRO A 383      61.283  92.573 103.543  1.00  0.00           C
ATOM   6185  CB  PRO A 383      60.803  93.943 103.033  1.00  0.00           C
ATOM   6188  CG  PRO A 383      62.093  94.553 102.463  1.00  0.00           C
ATOM   6191  C   PRO A 383      61.073  91.563 102.443  1.00  0.00           C
ATOM   6192  O   PRO A 383      59.933  91.343 102.042  1.00  0.00           O
ATOM   6193  N   GLU A 384      62.133  90.953 101.932  1.00  0.00           N
ATOM   6195  CA  GLU A 384      62.133  89.773 101.133  1.00  0.00           C
ATOM   6197  CB  GLU A 384      63.593  89.613 100.682  1.00  0.00           C
ATOM   6200  CG  GLU A 384      63.923  88.303  99.963  1.00  0.00           C
ATOM   6203  CD  GLU A 384      64.523  87.263 100.903  1.00  0.00           C
ATOM   6204  OE1 GLU A 384      65.373  87.683 101.712  1.00  0.00           O
ATOM   6205  OE2 GLU A 384      64.163  86.053 100.792  1.00  0.00           O
ATOM   6206  C   GLU A 384      61.583  88.553 101.873  1.00  0.00           C
ATOM   6207  O   GLU A 384      60.673  87.893 101.372  1.00  0.00           O
ATOM   6208  N   ILE A 385      62.043  88.293 103.123  1.00  0.00           N
ATOM   6210  CA  ILE A 385      61.553  87.173 103.923  1.00  0.00           C
ATOM   6212  CB  ILE A 385      62.573  86.453 104.793  1.00  0.00           C
ATOM   6214  CG2 ILE A 385      63.693  85.963 103.872  1.00  0.00           C
ATOM   6218  CG1 ILE A 385      63.143  87.253 105.972  1.00  0.00           C
ATOM   6221  CD  ILE A 385      64.463  87.973 105.713  1.00  0.00           C
ATOM   6225  C   ILE A 385      60.223  87.443 104.613  1.00  0.00           C
ATOM   6226  O   ILE A 385      60.043  87.623 105.832  1.00  0.00           O
ATOM   6227  N   SER A 386      59.193  87.413 103.773  1.00  0.00           N
ATOM   6229  CA  SER A 386      57.803  87.353 104.142  1.00  0.00           C
ATOM   6231  CB  SER A 386      56.953  87.733 102.912  1.00  0.00           C
ATOM   6234  OG  SER A 386      57.313  86.933 101.802  1.00  0.00           O
ATOM   6236  C   SER A 386      57.393  85.973 104.613  1.00  0.00           C
ATOM   6237  O   SER A 386      56.363  85.793 105.262  1.00  0.00           O
ATOM   6238  N   GLY A 387      58.183  84.953 104.243  1.00  0.00           N
ATOM   6240  CA  GLY A 387      57.893  83.553 104.482  1.00  0.00           C
ATOM   6243  C   GLY A 387      58.693  82.963 105.573  1.00  0.00           C
ATOM   6244  O   GLY A 387      59.823  82.543 105.363  1.00  0.00           O
ATOM   6245  N   THR A 388      58.123  82.863 106.773  1.00  0.00           N
ATOM   6247  CA  THR A 388      58.893  82.523 107.962  1.00  0.00           C
ATOM   6249  CB  THR A 388      59.183  83.723 108.853  1.00  0.00           C
ATOM   6251  OG1 THR A 388      59.463  84.863 108.052  1.00  0.00           O
ATOM   6253  CG2 THR A 388      60.443  83.453 109.673  1.00  0.00           C
ATOM   6257  C   THR A 388      58.133  81.513 108.752  1.00  0.00           C
ATOM   6258  O   THR A 388      56.903  81.483 108.773  1.00  0.00           O
ATOM   6259  N   ILE A 389      58.863  80.583 109.393  1.00  0.00           N
ATOM   6261  CA  ILE A 389      58.303  79.443 110.083  1.00  0.00           C
ATOM   6263  CB  ILE A 389      58.463  78.143 109.273  1.00  0.00           C
ATOM   6265  CG2 ILE A 389      57.973  76.873 110.013  1.00  0.00           C
ATOM   6269  CG1 ILE A 389      57.923  78.243 107.832  1.00  0.00           C
ATOM   6272  CD  ILE A 389      58.323  77.063 106.942  1.00  0.00           C
ATOM   6276  C   ILE A 389      59.073  79.353 111.382  1.00  0.00           C
ATOM   6277  O   ILE A 389      60.153  79.923 111.523  1.00  0.00           O
ATOM   6278  N   LEU A 390      58.523  78.653 112.362  1.00  0.00           N
ATOM   6280  CA  LEU A 390      59.183  78.363 113.602  1.00  0.00           C
ATOM   6282  CB  LEU A 390      58.263  78.853 114.703  1.00  0.00           C
ATOM   6285  CG  LEU A 390      58.573  80.313 114.972  1.00  0.00           C
ATOM   6287  CD1 LEU A 390      57.263  81.073 115.192  1.00  0.00           C
ATOM   6291  CD2 LEU A 390      59.503  80.273 116.183  1.00  0.00           C
ATOM   6295  C   LEU A 390      59.453  76.903 113.842  1.00  0.00           C
ATOM   6296  O   LEU A 390      58.823  76.043 113.222  1.00  0.00           O
ATOM   6297  N   PHE A 391      60.413  76.603 114.743  1.00  0.00           N
ATOM   6299  CA  PHE A 391      60.493  75.293 115.353  1.00  0.00           C
ATOM   6301  CB  PHE A 391      61.203  74.303 114.412  1.00  0.00           C
ATOM   6304  CG  PHE A 391      62.683  74.543 114.222  1.00  0.00           C
ATOM   6305  CD1 PHE A 391      63.133  75.493 113.302  1.00  0.00           C
ATOM   6307  CE1 PHE A 391      64.503  75.763 113.162  1.00  0.00           C
ATOM   6309  CZ  PHE A 391      65.423  75.053 113.923  1.00  0.00           C
ATOM   6311  CD2 PHE A 391      63.643  73.793 114.943  1.00  0.00           C
ATOM   6313  CE2 PHE A 391      65.003  74.053 114.802  1.00  0.00           C
ATOM   6315  C   PHE A 391      61.113  75.183 116.743  1.00  0.00           C
ATOM   6316  O   PHE A 391      62.173  75.723 117.042  1.00  0.00           O
ATOM   6317  N   ARG A 392      60.583  74.393 117.662  1.00  0.00           N
ATOM   6319  CA  ARG A 392      59.333  73.673 117.612  1.00  0.00           C
ATOM   6321  CB  ARG A 392      59.513  72.263 118.202  1.00  0.00           C
ATOM   6324  CG  ARG A 392      60.083  71.233 117.203  1.00  0.00           C
ATOM   6327  CD  ARG A 392      61.543  71.433 116.792  1.00  0.00           C
ATOM   6330  NE  ARG A 392      62.333  70.243 117.232  1.00  0.00           N
ATOM   6332  CZ  ARG A 392      62.813  69.323 116.412  1.00  0.00           C
ATOM   6333  NH1 ARG A 392      62.983  69.523 115.112  1.00  0.00           N
ATOM   6336  NH2 ARG A 392      63.193  68.163 116.912  1.00  0.00           N
ATOM   6339  C   ARG A 392      58.233  74.493 118.243  1.00  0.00           C
ATOM   6340  O   ARG A 392      58.293  75.713 118.232  1.00  0.00           O
ATOM   6341  N   GLU A 393      57.163  73.873 118.763  1.00  0.00           N
ATOM   6343  CA  GLU A 393      56.123  74.593 119.463  1.00  0.00           C
ATOM   6345  CB  GLU A 393      54.963  75.053 118.552  1.00  0.00           C
ATOM   6348  CG  GLU A 393      53.703  75.523 119.312  1.00  0.00           C
ATOM   6351  CD  GLU A 393      52.763  76.383 118.482  1.00  0.00           C
ATOM   6352  OE1 GLU A 393      51.803  75.813 117.902  1.00  0.00           O
ATOM   6353  OE2 GLU A 393      52.873  77.623 118.563  1.00  0.00           O
ATOM   6354  C   GLU A 393      55.613  73.683 120.523  1.00  0.00           C
ATOM   6355  O   GLU A 393      55.483  72.473 120.313  1.00  0.00           O
ATOM   6356  N   ASP A 394      55.333  74.223 121.712  1.00  0.00           N
ATOM   6358  CA  ASP A 394      54.723  73.483 122.782  1.00  0.00           C
ATOM   6360  CB  ASP A 394      55.593  73.433 124.072  1.00  0.00           C
ATOM   6363  CG  ASP A 394      56.713  72.423 124.002  1.00  0.00           C
ATOM   6364  OD1 ASP A 394      57.043  71.903 122.902  1.00  0.00           O
ATOM   6365  OD2 ASP A 394      57.343  72.193 125.062  1.00  0.00           O
ATOM   6366  C   ASP A 394      53.403  74.173 123.092  1.00  0.00           C
ATOM   6367  O   ASP A 394      53.333  75.363 123.372  1.00  0.00           O
ATOM   6368  N   TYR A 395      52.303  73.423 123.103  1.00  0.00           N
ATOM   6370  CA  TYR A 395      50.973  73.963 123.353  1.00  0.00           C
ATOM   6372  CB  TYR A 395      49.883  73.053 122.673  1.00  0.00           C
ATOM   6375  CG  TYR A 395      49.603  71.733 123.383  1.00  0.00           C
ATOM   6376  CD1 TYR A 395      50.623  70.983 123.993  1.00  0.00           C
ATOM   6378  CE1 TYR A 395      50.333  69.913 124.832  1.00  0.00           C
ATOM   6380  CZ  TYR A 395      49.023  69.483 124.992  1.00  0.00           C
ATOM   6381  OH  TYR A 395      48.803  68.403 125.872  1.00  0.00           O
ATOM   6383  CD2 TYR A 395      48.283  71.293 123.543  1.00  0.00           C
ATOM   6385  CE2 TYR A 395      47.993  70.163 124.332  1.00  0.00           C
ATOM   6387  C   TYR A 395      50.713  74.053 124.862  1.00  0.00           C
ATOM   6388  O   TYR A 395      49.603  74.343 125.302  1.00  0.00           O
ATOM   6389  N   LEU A 396      51.783  73.833 125.662  1.00  0.00           N
ATOM   6391  CA  LEU A 396      51.833  73.523 127.082  1.00  0.00           C
ATOM   6393  CB  LEU A 396      52.823  72.343 127.232  1.00  0.00           C
ATOM   6396  CG  LEU A 396      53.133  71.803 128.643  1.00  0.00           C
ATOM   6398  CD1 LEU A 396      54.533  72.213 129.122  1.00  0.00           C
ATOM   6402  CD2 LEU A 396      52.083  72.143 129.703  1.00  0.00           C
ATOM   6406  C   LEU A 396      52.193  74.733 127.942  1.00  0.00           C
ATOM   6407  O   LEU A 396      51.353  75.283 128.643  1.00  0.00           O
ATOM   6408  N   ASN A 397      53.413  75.293 127.802  1.00  0.00           N
ATOM   6410  CA  ASN A 397      53.603  76.723 128.033  1.00  0.00           C
ATOM   6412  CB  ASN A 397      54.623  77.043 129.152  1.00  0.00           C
ATOM   6415  CG  ASN A 397      54.033  76.963 130.552  1.00  0.00           C
ATOM   6416  OD1 ASN A 397      54.743  76.573 131.473  1.00  0.00           O
ATOM   6417  ND2 ASN A 397      52.733  77.263 130.752  1.00  0.00           N
ATOM   6420  C   ASN A 397      54.073  77.323 126.733  1.00  0.00           C
ATOM   6421  O   ASN A 397      55.073  76.883 126.183  1.00  0.00           O
ATOM   6422  N   LYS A 398      53.273  78.253 126.152  1.00  0.00           N
ATOM   6424  CA  LYS A 398      53.283  78.433 124.712  1.00  0.00           C
ATOM   6426  CB  LYS A 398      52.023  79.103 124.012  1.00  0.00           C
ATOM   6429  CG  LYS A 398      50.683  79.283 124.743  1.00  0.00           C
ATOM   6432  CD  LYS A 398      49.563  78.463 124.072  1.00  0.00           C
ATOM   6435  CE  LYS A 398      48.203  78.453 124.773  1.00  0.00           C
ATOM   6438  NZ  LYS A 398      47.643  79.813 124.902  1.00  0.00           N
ATOM   6442  C   LYS A 398      54.493  79.253 124.353  1.00  0.00           C
ATOM   6443  O   LYS A 398      55.073  79.973 125.182  1.00  0.00           O
ATOM   6444  N   PRO A 399      54.803  79.283 123.073  1.00  0.00           N
ATOM   6445  CD  PRO A 399      54.663  78.133 122.162  1.00  0.00           C
ATOM   6448  CA  PRO A 399      55.543  80.383 122.482  1.00  0.00           C
ATOM   6450  CB  PRO A 399      55.923  79.843 121.122  1.00  0.00           C
ATOM   6453  CG  PRO A 399      55.743  78.333 121.122  1.00  0.00           C
ATOM   6456  C   PRO A 399      54.753  81.673 122.342  1.00  0.00           C
ATOM   6457  O   PRO A 399      54.843  82.383 121.353  1.00  0.00           O
ATOM   6458  N   GLN A 400      54.003  81.973 123.392  1.00  0.00           N
ATOM   6460  CA  GLN A 400      52.963  82.933 123.563  1.00  0.00           C
ATOM   6462  CB  GLN A 400      53.353  83.953 124.642  1.00  0.00           C
ATOM   6465  CG  GLN A 400      52.223  84.163 125.673  1.00  0.00           C
ATOM   6468  CD  GLN A 400      51.643  82.853 126.222  1.00  0.00           C
ATOM   6469  OE1 GLN A 400      50.433  82.623 126.222  1.00  0.00           O
ATOM   6470  NE2 GLN A 400      52.513  81.923 126.652  1.00  0.00           N
ATOM   6473  C   GLN A 400      52.323  83.613 122.372  1.00  0.00           C
ATOM   6474  O   GLN A 400      52.853  84.533 121.753  1.00  0.00           O
ATOM   6475  N   THR A 401      51.093  83.143 122.082  1.00  0.00           N
ATOM   6477  CA  THR A 401      50.283  83.493 120.953  1.00  0.00           C
ATOM   6479  CB  THR A 401      48.983  82.683 120.863  1.00  0.00           C
ATOM   6481  OG1 THR A 401      48.043  82.953 121.902  1.00  0.00           O
ATOM   6483  CG2 THR A 401      49.343  81.213 121.012  1.00  0.00           C
ATOM   6487  C   THR A 401      49.993  84.963 120.923  1.00  0.00           C
ATOM   6488  O   THR A 401      50.133  85.593 119.902  1.00  0.00           O
ATOM   6489  N   GLN A 402      49.713  85.583 122.082  1.00  0.00           N
ATOM   6491  CA  GLN A 402      49.593  87.023 122.183  1.00  0.00           C
ATOM   6493  CB  GLN A 402      49.333  87.413 123.672  1.00  0.00           C
ATOM   6496  CG  GLN A 402      47.973  86.943 124.253  1.00  0.00           C
ATOM   6499  CD  GLN A 402      47.903  85.483 124.703  1.00  0.00           C
ATOM   6500  OE1 GLN A 402      48.753  84.613 124.482  1.00  0.00           O
ATOM   6501  NE2 GLN A 402      46.793  85.183 125.412  1.00  0.00           N
ATOM   6504  C   GLN A 402      50.833  87.803 121.703  1.00  0.00           C
ATOM   6505  O   GLN A 402      50.753  88.713 120.892  1.00  0.00           O
ATOM   6506  N   GLN A 403      52.023  87.403 122.173  1.00  0.00           N
ATOM   6508  CA  GLN A 403      53.263  88.063 121.792  1.00  0.00           C
ATOM   6510  CB  GLN A 403      54.423  87.493 122.662  1.00  0.00           C
ATOM   6513  CG  GLN A 403      54.213  87.743 124.172  1.00  0.00           C
ATOM   6516  CD  GLN A 403      54.023  89.233 124.452  1.00  0.00           C
ATOM   6517  OE1 GLN A 403      54.823  90.063 124.002  1.00  0.00           O
ATOM   6518  NE2 GLN A 403      52.963  89.563 125.223  1.00  0.00           N
ATOM   6521  C   GLN A 403      53.633  87.873 120.332  1.00  0.00           C
ATOM   6522  O   GLN A 403      53.933  88.813 119.603  1.00  0.00           O
ATOM   6523  N   ALA A 404      53.643  86.613 119.893  1.00  0.00           N
ATOM   6525  CA  ALA A 404      54.213  86.223 118.622  1.00  0.00           C
ATOM   6527  CB  ALA A 404      54.413  84.703 118.693  1.00  0.00           C
ATOM   6531  C   ALA A 404      53.373  86.663 117.422  1.00  0.00           C
ATOM   6532  O   ALA A 404      53.893  87.093 116.392  1.00  0.00           O
ATOM   6533  N   VAL A 405      52.023  86.593 117.592  1.00  0.00           N
ATOM   6535  CA  VAL A 405      50.993  86.723 116.563  1.00  0.00           C
ATOM   6537  CB  VAL A 405      49.583  86.533 117.142  1.00  0.00           C
ATOM   6539  CG1 VAL A 405      48.493  87.313 116.392  1.00  0.00           C
ATOM   6543  CG2 VAL A 405      49.243  85.033 117.133  1.00  0.00           C
ATOM   6547  C   VAL A 405      51.093  87.993 115.763  1.00  0.00           C
ATOM   6548  O   VAL A 405      50.873  87.973 114.552  1.00  0.00           O
ATOM   6549  N   SER A 406      51.473  89.113 116.403  1.00  0.00           N
ATOM   6551  CA  SER A 406      51.713  90.413 115.792  1.00  0.00           C
ATOM   6553  CB  SER A 406      52.273  91.423 116.832  1.00  0.00           C
ATOM   6556  OG  SER A 406      51.383  91.503 117.953  1.00  0.00           O
ATOM   6558  C   SER A 406      52.653  90.393 114.613  1.00  0.00           C
ATOM   6559  O   SER A 406      52.513  91.143 113.652  1.00  0.00           O
ATOM   6560  N   TYR A 407      53.663  89.503 114.673  1.00  0.00           N
ATOM   6562  CA  TYR A 407      54.693  89.363 113.662  1.00  0.00           C
ATOM   6564  CB  TYR A 407      56.073  89.653 114.302  1.00  0.00           C
ATOM   6567  CG  TYR A 407      56.113  91.113 114.653  1.00  0.00           C
ATOM   6568  CD1 TYR A 407      56.423  92.043 113.652  1.00  0.00           C
ATOM   6570  CE1 TYR A 407      56.473  93.403 113.942  1.00  0.00           C
ATOM   6572  CZ  TYR A 407      56.313  93.853 115.262  1.00  0.00           C
ATOM   6573  OH  TYR A 407      56.543  95.213 115.592  1.00  0.00           O
ATOM   6575  CD2 TYR A 407      55.843  91.573 115.953  1.00  0.00           C
ATOM   6577  CE2 TYR A 407      55.963  92.933 116.263  1.00  0.00           C
ATOM   6579  C   TYR A 407      54.683  88.013 112.953  1.00  0.00           C
ATOM   6580  O   TYR A 407      55.493  87.763 112.072  1.00  0.00           O
ATOM   6581  N   LEU A 408      53.713  87.133 113.292  1.00  0.00           N
ATOM   6583  CA  LEU A 408      53.413  85.903 112.552  1.00  0.00           C
ATOM   6585  CB  LEU A 408      53.033  84.703 113.472  1.00  0.00           C
ATOM   6588  CG  LEU A 408      54.183  83.803 113.973  1.00  0.00           C
ATOM   6590  CD1 LEU A 408      55.153  83.373 112.863  1.00  0.00           C
ATOM   6594  CD2 LEU A 408      54.873  84.433 115.173  1.00  0.00           C
ATOM   6598  C   LEU A 408      52.233  86.073 111.622  1.00  0.00           C
ATOM   6599  O   LEU A 408      52.303  85.783 110.433  1.00  0.00           O
ATOM   6600  N   GLN A 409      51.073  86.453 112.173  1.00  0.00           N
ATOM   6602  CA  GLN A 409      49.843  86.553 111.432  1.00  0.00           C
ATOM   6604  CB  GLN A 409      48.603  86.773 112.332  1.00  0.00           C
ATOM   6607  CG  GLN A 409      48.163  85.533 113.152  1.00  0.00           C
ATOM   6610  CD  GLN A 409      46.833  85.683 113.912  1.00  0.00           C
ATOM   6611  OE1 GLN A 409      46.533  85.043 114.922  1.00  0.00           O
ATOM   6612  NE2 GLN A 409      45.983  86.613 113.423  1.00  0.00           N
ATOM   6615  C   GLN A 409      49.833  87.643 110.372  1.00  0.00           C
ATOM   6616  O   GLN A 409      50.103  88.803 110.662  1.00  0.00           O
ATOM   6617  N   SER A 410      49.383  87.313 109.152  1.00  0.00           N
ATOM   6619  CA  SER A 410      49.003  88.363 108.222  1.00  0.00           C
ATOM   6621  CB  SER A 410      49.013  87.853 106.762  1.00  0.00           C
ATOM   6624  OG  SER A 410      48.893  88.953 105.872  1.00  0.00           O
ATOM   6626  C   SER A 410      47.653  88.983 108.612  1.00  0.00           C
ATOM   6627  O   SER A 410      47.303  90.083 108.222  1.00  0.00           O
ATOM   6628  N   ARG A 411      46.883  88.283 109.463  1.00  0.00           N
ATOM   6630  CA  ARG A 411      45.533  88.643 109.852  1.00  0.00           C
ATOM   6632  CB  ARG A 411      44.703  87.363 110.173  1.00  0.00           C
ATOM   6635  CG  ARG A 411      44.813  86.133 109.262  1.00  0.00           C
ATOM   6638  CD  ARG A 411      44.093  84.933 109.902  1.00  0.00           C
ATOM   6641  NE  ARG A 411      43.873  83.883 108.862  1.00  0.00           N
ATOM   6643  CZ  ARG A 411      43.043  84.063 107.853  1.00  0.00           C
ATOM   6644  NH1 ARG A 411      42.133  85.013 107.832  1.00  0.00           N
ATOM   6647  NH2 ARG A 411      43.153  83.303 106.783  1.00  0.00           N
ATOM   6650  C   ARG A 411      45.413  89.473 111.143  1.00  0.00           C
ATOM   6651  O   ARG A 411      44.323  89.503 111.703  1.00  0.00           O
ATOM   6652  N   TRP A 412      46.483  90.073 111.722  1.00  0.00           N
ATOM   6654  CA  TRP A 412      46.423  90.533 113.112  1.00  0.00           C
ATOM   6656  CB  TRP A 412      47.783  90.203 113.853  1.00  0.00           C
ATOM   6659  CG  TRP A 412      48.143  90.973 115.103  1.00  0.00           C
ATOM   6660  CD1 TRP A 412      47.813  90.753 116.412  1.00  0.00           C
ATOM   6662  NE1 TRP A 412      48.313  91.763 117.192  1.00  0.00           N
ATOM   6664  CE2 TRP A 412      48.933  92.683 116.412  1.00  0.00           C
ATOM   6665  CD2 TRP A 412      48.833  92.233 115.083  1.00  0.00           C
ATOM   6666  CE3 TRP A 412      49.393  92.993 114.063  1.00  0.00           C
ATOM   6668  CZ3 TRP A 412      50.123  94.133 114.402  1.00  0.00           C
ATOM   6670  CZ2 TRP A 412      49.583  93.863 116.743  1.00  0.00           C
ATOM   6672  CH2 TRP A 412      50.213  94.563 115.722  1.00  0.00           C
ATOM   6674  C   TRP A 412      46.023  91.993 113.383  1.00  0.00           C
ATOM   6675  O   TRP A 412      45.773  92.353 114.533  1.00  0.00           O
ATOM   6676  N   GLY A 413      45.983  92.873 112.372  1.00  0.00           N
ATOM   6678  CA  GLY A 413      46.003  94.303 112.632  1.00  0.00           C
ATOM   6681  C   GLY A 413      44.713  94.993 113.092  1.00  0.00           C
ATOM   6682  OT1 GLY A 413      43.613  94.373 113.112  1.00  0.00           O
ATOM   6683  OT2 GLY A 413      44.803  96.223 113.372  1.00  0.00           O
ATOM   6684  NH3 POPEB 414      29.743  82.583  83.783  1.00  0.00           N
ATOM   6688  C12 POPEB 414      28.483  83.323  83.383  1.00  0.00           C
ATOM   6691  C11 POPEB 414      27.343  83.243  84.432  1.00  0.00           C
ATOM   6694  P   POPEB 414      24.773  83.983  84.342  1.00  0.00           P
ATOM   6695  O13 POPEB 414      23.663  83.013  84.472  1.00  0.00           O
ATOM   6696  O14 POPEB 414      25.083  84.823  85.512  1.00  0.00           O
ATOM   6697  O11 POPEB 414      24.463  84.973  83.162  1.00  0.00           O
ATOM   6698  O12 POPEB 414      26.063  83.223  83.792  1.00  0.00           O
ATOM   6699  C1  POPEB 414      23.773  84.583  81.972  1.00  0.00           C
ATOM   6702  C2  POPEB 414      24.563  84.893  80.673  1.00  0.00           C
ATOM   6704  O21 POPEB 414      23.883  84.243  79.572  1.00  0.00           O
ATOM   6705  C21 POPEB 414      22.763  84.883  79.212  1.00  0.00           C
ATOM   6706  O22 POPEB 414      22.413  85.953  79.653  1.00  0.00           O
ATOM   6707  C22 POPEB 414      21.943  84.013  78.263  1.00  0.00           C
ATOM   6710  C3  POPEB 414      26.033  84.393  80.792  1.00  0.00           C
ATOM   6713  O31 POPEB 414      26.823  84.633  79.613  1.00  0.00           O
ATOM   6714  C31 POPEB 414      26.533  84.003  78.462  1.00  0.00           C
ATOM   6715  O32 POPEB 414      26.433  84.583  77.393  1.00  0.00           O
ATOM   6716  C32 POPEB 414      26.483  82.473  78.592  1.00  0.00           C
ATOM   6719  C23 POPEB 414      21.223  84.833  77.173  1.00  0.00           C
ATOM   6722  C24 POPEB 414      20.303  83.963  76.302  1.00  0.00           C
ATOM   6725  C25 POPEB 414      19.633  84.743  75.162  1.00  0.00           C
ATOM   6728  C26 POPEB 414      20.503  84.893  73.903  1.00  0.00           C
ATOM   6731  C27 POPEB 414      19.683  85.383  72.702  1.00  0.00           C
ATOM   6734  C28 POPEB 414      20.363  85.143  71.333  1.00  0.00           C
ATOM   6737  C29 POPEB 414      21.423  86.173  71.012  1.00  0.00           C
ATOM   6739 0C21 POPEB 414      21.803  86.543  69.773  1.00  0.00           C
ATOM   6741 1C21 POPEB 414      21.293  85.973  68.473  1.00  0.00           C
ATOM   6744 2C21 POPEB 414      20.673  87.053  67.562  1.00  0.00           C
ATOM   6747 3C21 POPEB 414      20.483  86.503  66.143  1.00  0.00           C
ATOM   6750 4C21 POPEB 414      19.873  87.503  65.152  1.00  0.00           C
ATOM   6753 5C21 POPEB 414      18.373  87.713  65.373  1.00  0.00           C
ATOM   6756 6C21 POPEB 414      17.803  88.643  64.302  1.00  0.00           C
ATOM   6759 7C21 POPEB 414      16.293  88.823  64.453  1.00  0.00           C
ATOM   6762 8C21 POPEB 414      15.743  89.703  63.333  1.00  0.00           C
ATOM   6766  C33 POPEB 414      25.453  81.883  77.592  1.00  0.00           C
ATOM   6769  C34 POPEB 414      24.963  80.493  78.003  1.00  0.00           C
ATOM   6772  C35 POPEB 414      23.703  80.033  77.253  1.00  0.00           C
ATOM   6775  C36 POPEB 414      23.943  79.823  75.752  1.00  0.00           C
ATOM   6778  C37 POPEB 414      23.493  80.983  74.872  1.00  0.00           C
ATOM   6781  C38 POPEB 414      23.843  80.753  73.403  1.00  0.00           C
ATOM   6784  C39 POPEB 414      23.723  82.023  72.562  1.00  0.00           C
ATOM   6787 0C31 POPEB 414      24.053  81.753  71.082  1.00  0.00           C
ATOM   6790 1C31 POPEB 414      23.943  83.023  70.232  1.00  0.00           C
ATOM   6793 2C31 POPEB 414      24.373  82.793  68.773  1.00  0.00           C
ATOM   6796 3C31 POPEB 414      25.823  83.173  68.462  1.00  0.00           C
ATOM   6799 4C31 POPEB 414      26.913  82.503  69.312  1.00  0.00           C
ATOM   6802 5C31 POPEB 414      28.323  82.933  68.882  1.00  0.00           C
ATOM   6805 6C31 POPEB 414      29.423  81.933  69.242  1.00  0.00           C
ATOM   6809  NH3 POPEC 415      10.223  26.103  47.202  1.00  0.00           N
ATOM   6813  C12 POPEC 415      10.503  24.653  46.842  1.00  0.00           C
ATOM   6816  C11 POPEC 415       9.423  23.643  47.332  1.00  0.00           C
ATOM   6819  P   POPEC 415       9.043  21.023  47.622  1.00  0.00           P
ATOM   6820  O13 POPEC 415       7.843  20.793  46.802  1.00  0.00           O
ATOM   6821  O14 POPEC 415       9.953  19.863  47.712  1.00  0.00           O
ATOM   6822  O11 POPEC 415       8.643  21.473  49.063  1.00  0.00           O
ATOM   6823  O12 POPEC 415       9.863  22.293  47.103  1.00  0.00           O
ATOM   6824  C1  POPEC 415       7.293  21.573  49.492  1.00  0.00           C
ATOM   6827  C2  POPEC 415       7.073  20.823  50.842  1.00  0.00           C
ATOM   6829  O21 POPEC 415       6.393  21.663  51.802  1.00  0.00           O
ATOM   6830  C21 POPEC 415       7.023  22.753  52.202  1.00  0.00           C
ATOM   6831  O22 POPEC 415       8.143  23.103  51.912  1.00  0.00           O
ATOM   6832  C22 POPEC 415       6.103  23.543  53.122  1.00  0.00           C
ATOM   6835  C3  POPEC 415       8.353  20.163  51.432  1.00  0.00           C
ATOM   6838  O31 POPEC 415       8.053  19.563  52.712  1.00  0.00           O
ATOM   6839  C31 POPEC 415       7.633  18.303  52.682  1.00  0.00           C
ATOM   6840  O32 POPEC 415       7.703  17.543  51.753  1.00  0.00           O
ATOM   6841  C32 POPEC 415       6.953  17.973  54.012  1.00  0.00           C
ATOM   6844  C23 POPEC 415       6.883  24.153  54.302  1.00  0.00           C
ATOM   6847  C24 POPEC 415       7.303  23.143  55.383  1.00  0.00           C
ATOM   6850  C25 POPEC 415       8.643  22.423  55.142  1.00  0.00           C
ATOM   6853  C26 POPEC 415       9.073  21.693  56.423  1.00  0.00           C
ATOM   6856  C27 POPEC 415      10.433  20.983  56.352  1.00  0.00           C
ATOM   6859  C28 POPEC 415      10.723  20.253  57.682  1.00  0.00           C
ATOM   6862  C29 POPEC 415      12.143  19.773  57.813  1.00  0.00           C
ATOM   6864 0C21 POPEC 415      12.553  18.563  58.263  1.00  0.00           C
ATOM   6866 1C21 POPEC 415      11.683  17.423  58.732  1.00  0.00           C
ATOM   6869 2C21 POPEC 415      11.333  17.553  60.232  1.00  0.00           C
ATOM   6872 3C21 POPEC 415      10.643  16.303  60.812  1.00  0.00           C
ATOM   6875 4C21 POPEC 415      11.403  15.723  62.013  1.00  0.00           C
ATOM   6878 5C21 POPEC 415      10.653  14.633  62.792  1.00  0.00           C
ATOM   6881 6C21 POPEC 415      10.203  13.423  61.942  1.00  0.00           C
ATOM   6884 7C21 POPEC 415       9.453  12.383  62.792  1.00  0.00           C
ATOM   6887 8C21 POPEC 415       8.813  11.273  61.963  1.00  0.00           C
ATOM   6891  C33 POPEC 415       7.883  18.203  55.222  1.00  0.00           C
ATOM   6894  C34 POPEC 415       7.113  18.203  56.553  1.00  0.00           C
ATOM   6897  C35 POPEC 415       6.853  16.813  57.122  1.00  0.00           C
ATOM   6900  C36 POPEC 415       6.203  16.903  58.512  1.00  0.00           C
ATOM   6903  C37 POPEC 415       6.243  15.603  59.323  1.00  0.00           C
ATOM   6906  C38 POPEC 415       5.793  15.833  60.763  1.00  0.00           C
ATOM   6909  C39 POPEC 415       5.653  14.543  61.582  1.00  0.00           C
ATOM   6912 0C31 POPEC 415       4.953  14.793  62.932  1.00  0.00           C
ATOM   6915 1C31 POPEC 415       4.883  13.553  63.832  1.00  0.00           C
ATOM   6918 2C31 POPEC 415       3.973  13.743  65.052  1.00  0.00           C
ATOM   6921 3C31 POPEC 415       4.433  14.833  66.032  1.00  0.00           C
ATOM   6924 4C31 POPEC 415       3.473  14.983  67.223  1.00  0.00           C
ATOM   6927 5C31 POPEC 415       3.793  16.193  68.123  1.00  0.00           C
ATOM   6930 6C31 POPEC 415       2.723  16.443  69.192  1.00  0.00           C
ATOM   6934  NH3 POPED 416      33.043  90.343  44.292  1.00  0.00           N
ATOM   6938  C12 POPED 416      32.113  91.533  44.412  1.00  0.00           C
ATOM   6941  C11 POPED 416      32.613  92.763  43.622  1.00  0.00           C
ATOM   6944  P   POPED 416      31.963  95.223  43.032  1.00  0.00           P
ATOM   6945  O13 POPED 416      33.423  95.483  43.032  1.00  0.00           O
ATOM   6946  O14 POPED 416      31.223  95.183  41.753  1.00  0.00           O
ATOM   6947  O11 POPED 416      31.313  96.313  43.962  1.00  0.00           O
ATOM   6948  O12 POPED 416      31.713  93.853  43.822  1.00  0.00           O
ATOM   6949  C1  POPED 416      30.753  95.993  45.232  1.00  0.00           C
ATOM   6952  C2  POPED 416      30.213  97.303  45.852  1.00  0.00           C
ATOM   6954  O21 POPED 416      30.163  97.293  47.283  1.00  0.00           O
ATOM   6955  C21 POPED 416      29.403  96.433  47.912  1.00  0.00           C
ATOM   6956  O22 POPED 416      28.803  95.483  47.462  1.00  0.00           O
ATOM   6957  C22 POPED 416      29.453  96.843  49.393  1.00  0.00           C
ATOM   6960  C3  POPED 416      28.873  97.753  45.203  1.00  0.00           C
ATOM   6963  O31 POPED 416      28.383  98.923  45.882  1.00  0.00           O
ATOM   6964  C31 POPED 416      27.183  98.793  46.443  1.00  0.00           C
ATOM   6965  O32 POPED 416      26.253  98.143  46.012  1.00  0.00           O
ATOM   6966  C32 POPED 416      27.253  99.433  47.822  1.00  0.00           C
ATOM   6969  C23 POPED 416      28.523  96.073  50.362  1.00  0.00           C
ATOM   6972  C24 POPED 416      28.663  96.633  51.792  1.00  0.00           C
ATOM   6975  C25 POPED 416      28.463  95.593  52.902  1.00  0.00           C
ATOM   6978  C26 POPED 416      28.303  96.223  54.292  1.00  0.00           C
ATOM   6981  C27 POPED 416      28.533  95.233  55.453  1.00  0.00           C
ATOM   6984  C28 POPED 416      28.353  95.863  56.852  1.00  0.00           C
ATOM   6987  C29 POPED 416      26.923  95.823  57.363  1.00  0.00           C
ATOM   6989 0C21 POPED 416      26.483  95.253  58.502  1.00  0.00           C
ATOM   6991 1C21 POPED 416      27.303  94.523  59.543  1.00  0.00           C
ATOM   6994 2C21 POPED 416      26.703  93.153  59.912  1.00  0.00           C
ATOM   6997 3C21 POPED 416      26.833  92.113  58.782  1.00  0.00           C
ATOM   7000 4C21 POPED 416      26.263  90.733  59.133  1.00  0.00           C
ATOM   7003 5C21 POPED 416      24.763  90.703  59.453  1.00  0.00           C
ATOM   7006 6C21 POPED 416      23.883  91.283  58.342  1.00  0.00           C
ATOM   7009 7C21 POPED 416      22.383  91.083  58.603  1.00  0.00           C
ATOM   7012 8C21 POPED 416      21.493  91.533  57.442  1.00  0.00           C
ATOM   7016  C33 POPED 416      26.553 100.793  47.922  1.00  0.00           C
ATOM   7019  C34 POPED 416      26.063 101.053  49.352  1.00  0.00           C
ATOM   7022  C35 POPED 416      27.123 100.913  50.443  1.00  0.00           C
ATOM   7025  C36 POPED 416      26.463 100.883  51.823  1.00  0.00           C
ATOM   7028  C37 POPED 416      27.413 100.543  52.972  1.00  0.00           C
ATOM   7031  C38 POPED 416      26.663  99.823  54.102  1.00  0.00           C
ATOM   7034  C39 POPED 416      27.583  99.403  55.262  1.00  0.00           C
ATOM   7037 0C31 POPED 416      27.633 100.413  56.412  1.00  0.00           C
ATOM   7040 1C31 POPED 416      26.403 100.343  57.332  1.00  0.00           C
ATOM   7043 2C31 POPED 416      26.483 101.353  58.482  1.00  0.00           C
ATOM   7046 3C31 POPED 416      27.663 101.153  59.453  1.00  0.00           C
ATOM   7049 4C31 POPED 416      27.643  99.803  60.182  1.00  0.00           C
ATOM   7052 5C31 POPED 416      28.713  99.713  61.282  1.00  0.00           C
ATOM   7055 6C31 POPED 416      28.563  98.473  62.162  1.00  0.00           C
ATOM   7059  NH3 POPEE 417       8.113  98.673  40.142  1.00  0.00           N
ATOM   7063  C12 POPEE 417       6.713  98.143  40.262  1.00  0.00           C
ATOM   7066  C11 POPEE 417       5.903  98.833  41.363  1.00  0.00           C
ATOM   7069  P   POPEE 417       3.273  98.973  41.072  1.00  0.00           P
ATOM   7070  O13 POPEE 417       3.593 100.323  40.583  1.00  0.00           O
ATOM   7071  O14 POPEE 417       2.513  98.113  40.133  1.00  0.00           O
ATOM   7072  O11 POPEE 417       2.543  99.033  42.462  1.00  0.00           O
ATOM   7073  O12 POPEE 417       4.623  98.223  41.432  1.00  0.00           O
ATOM   7074  C1  POPEE 417       2.733 100.053  43.452  1.00  0.00           C
ATOM   7077  C2  POPEE 417       1.353 100.363  44.092  1.00  0.00           C
ATOM   7079  O21 POPEE 417       1.303 101.613  44.812  1.00  0.00           O
ATOM   7080  C21 POPEE 417       1.903 101.673  45.992  1.00  0.00           C
ATOM   7081  O22 POPEE 417       2.843 100.983  46.342  1.00  0.00           O
ATOM   7082  C22 POPEE 417       1.103 102.653  46.883  1.00  0.00           C
ATOM   7085  C3  POPEE 417       0.813  99.133  44.902  1.00  0.00           C
ATOM   7088  O31 POPEE 417      -0.487  99.393  45.492  1.00  0.00           O
ATOM   7089  C31 POPEE 417      -0.647  98.903  46.722  1.00  0.00           C
ATOM   7090  O32 POPEE 417       0.193  98.313  47.363  1.00  0.00           O
ATOM   7091  C32 POPEE 417      -2.053  99.223  47.213  1.00  0.00           C
ATOM   7094  C23 POPEE 417       1.463 102.633  48.382  1.00  0.00           C
ATOM   7097  C24 POPEE 417       0.643 103.583  49.282  1.00  0.00           C
ATOM   7100  C25 POPEE 417       1.083 103.443  50.742  1.00  0.00           C
ATOM   7103  C26 POPEE 417       0.173 104.113  51.782  1.00  0.00           C
ATOM   7106  C27 POPEE 417       0.133 103.303  53.092  1.00  0.00           C
ATOM   7109  C28 POPEE 417      -0.347 104.083  54.323  1.00  0.00           C
ATOM   7112  C29 POPEE 417       0.673 105.103  54.762  1.00  0.00           C
ATOM   7114 0C21 POPEE 417       1.593 104.933  55.732  1.00  0.00           C
ATOM   7116 1C21 POPEE 417       1.833 103.693  56.542  1.00  0.00           C
ATOM   7119 2C21 POPEE 417       1.243 103.783  57.972  1.00  0.00           C
ATOM   7122 3C21 POPEE 417       1.823 102.733  58.942  1.00  0.00           C
ATOM   7125 4C21 POPEE 417       1.573 101.273  58.522  1.00  0.00           C
ATOM   7128 5C21 POPEE 417       0.143 100.783  58.802  1.00  0.00           C
ATOM   7131 6C21 POPEE 417      -0.197  99.543  57.972  1.00  0.00           C
ATOM   7134 7C21 POPEE 417      -1.313  98.663  58.552  1.00  0.00           C
ATOM   7137 8C21 POPEE 417      -0.853  97.813  59.743  1.00  0.00           C
ATOM   7141  C33 POPEE 417      -2.213  98.883  48.712  1.00  0.00           C
ATOM   7144  C34 POPEE 417      -1.493  99.893  49.622  1.00  0.00           C
ATOM   7147  C35 POPEE 417      -0.457  99.263  50.562  1.00  0.00           C
ATOM   7150  C36 POPEE 417      -1.043  98.433  51.712  1.00  0.00           C
ATOM   7153  C37 POPEE 417       0.083  97.953  52.633  1.00  0.00           C
ATOM   7156  C38 POPEE 417      -0.427  97.353  53.953  1.00  0.00           C
ATOM   7159  C39 POPEE 417       0.443  97.723  55.152  1.00  0.00           C
ATOM   7162 0C31 POPEE 417       1.893  97.223  55.082  1.00  0.00           C
ATOM   7165 1C31 POPEE 417       2.833  98.053  55.973  1.00  0.00           C
ATOM   7168 2C31 POPEE 417       4.313  97.673  55.833  1.00  0.00           C
ATOM   7171 3C31 POPEE 417       4.713  96.413  56.623  1.00  0.00           C
ATOM   7174 4C31 POPEE 417       4.633  96.603  58.153  1.00  0.00           C
ATOM   7177 5C31 POPEE 417       5.573  95.673  58.912  1.00  0.00           C
ATOM   7180 6C31 POPEE 417       5.763  96.063  60.383  1.00  0.00           C
ATOM   7184  NH3 POPEF 418     103.163  89.173  41.152  1.00  0.00           N
ATOM   7188  C12 POPEF 418     103.723  90.263  40.282  1.00  0.00           C
ATOM   7191  C11 POPEF 418     104.743  91.113  41.052  1.00  0.00           C
ATOM   7194  P   POPEF 418     107.253  90.623  41.493  1.00  0.00           P
ATOM   7195  O13 POPEF 418     107.623  90.263  40.102  1.00  0.00           O
ATOM   7196  O14 POPEF 418     107.463  92.023  41.932  1.00  0.00           O
ATOM   7197  O11 POPEF 418     108.063  89.663  42.442  1.00  0.00           O
ATOM   7198  O12 POPEF 418     105.723  90.273  41.693  1.00  0.00           O
ATOM   7199  C1  POPEF 418     107.513  88.463  42.982  1.00  0.00           C
ATOM   7202  C2  POPEF 418     108.033  88.223  44.422  1.00  0.00           C
ATOM   7204  O21 POPEF 418     106.983  87.543  45.133  1.00  0.00           O
ATOM   7205  C21 POPEF 418     107.393  86.723  46.082  1.00  0.00           C
ATOM   7206  O22 POPEF 418     108.533  86.373  46.282  1.00  0.00           O
ATOM   7207  C22 POPEF 418     106.183  86.343  46.932  1.00  0.00           C
ATOM   7210  C3  POPEF 418     108.383  89.553  45.162  1.00  0.00           C
ATOM   7213  O31 POPEF 418     109.283  89.363  46.262  1.00  0.00           O
ATOM   7214  C31 POPEF 418     108.723  89.303  47.462  1.00  0.00           C
ATOM   7215  O32 POPEF 418     107.533  89.383  47.703  1.00  0.00           O
ATOM   7216  C32 POPEF 418     109.803  89.153  48.543  1.00  0.00           C
ATOM   7219  C23 POPEF 418     106.443  85.083  47.782  1.00  0.00           C
ATOM   7222  C24 POPEF 418     105.283  84.843  48.752  1.00  0.00           C
ATOM   7225  C25 POPEF 418     105.303  83.463  49.403  1.00  0.00           C
ATOM   7228  C26 POPEF 418     106.493  83.213  50.322  1.00  0.00           C
ATOM   7231  C27 POPEF 418     106.233  81.993  51.212  1.00  0.00           C
ATOM   7234  C28 POPEF 418     107.393  81.583  52.132  1.00  0.00           C
ATOM   7237  C29 POPEF 418     107.733  82.623  53.182  1.00  0.00           C
ATOM   7239 0C21 POPEF 418     107.383  82.583  54.482  1.00  0.00           C
ATOM   7241 1C21 POPEF 418     106.543  81.533  55.162  1.00  0.00           C
ATOM   7244 2C21 POPEF 418     107.353  80.483  55.963  1.00  0.00           C
ATOM   7247 3C21 POPEF 418     108.293  79.623  55.102  1.00  0.00           C
ATOM   7250 4C21 POPEF 418     108.893  78.433  55.882  1.00  0.00           C
ATOM   7253 5C21 POPEF 418     108.063  77.153  55.713  1.00  0.00           C
ATOM   7256 6C21 POPEF 418     108.533  76.003  56.612  1.00  0.00           C
ATOM   7259 7C21 POPEF 418     107.923  74.653  56.203  1.00  0.00           C
ATOM   7262 8C21 POPEF 418     108.353  73.493  57.103  1.00  0.00           C
ATOM   7266  C33 POPEF 418     109.723  90.323  49.543  1.00  0.00           C
ATOM   7269  C34 POPEF 418     110.383  90.003  50.882  1.00  0.00           C
ATOM   7272  C35 POPEF 418     110.173  91.163  51.862  1.00  0.00           C
ATOM   7275  C36 POPEF 418     110.883  90.953  53.203  1.00  0.00           C
ATOM   7278  C37 POPEF 418     110.383  91.963  54.242  1.00  0.00           C
ATOM   7281  C38 POPEF 418     110.873  91.613  55.653  1.00  0.00           C
ATOM   7284  C39 POPEF 418     110.303  92.503  56.763  1.00  0.00           C
ATOM   7287 0C31 POPEF 418     110.683  93.983  56.602  1.00  0.00           C
ATOM   7290 1C31 POPEF 418     111.203  94.613  57.902  1.00  0.00           C
ATOM   7293 2C31 POPEF 418     110.153  94.693  59.023  1.00  0.00           C
ATOM   7296 3C31 POPEF 418     109.553  96.093  59.242  1.00  0.00           C
ATOM   7299 4C31 POPEF 418     110.573  97.123  59.732  1.00  0.00           C
ATOM   7302 5C31 POPEF 418     109.893  98.373  60.342  1.00  0.00           C
ATOM   7305 6C31 POPEF 418     110.863  99.523  60.612  1.00  0.00           C
ATOM   7309  NH3 POPEG 419      17.743  50.163  44.793  1.00  0.00           N
ATOM   7313  C12 POPEG 419      18.753  49.163  45.262  1.00  0.00           C
ATOM   7316  C11 POPEG 419      18.163  48.293  46.392  1.00  0.00           C
ATOM   7319  P   POPEG 419      17.113  46.103  45.373  1.00  0.00           P
ATOM   7320  O13 POPEG 419      15.843  45.743  44.692  1.00  0.00           O
ATOM   7321  O14 POPEG 419      18.413  45.933  44.682  1.00  0.00           O
ATOM   7322  O11 POPEG 419      17.183  45.153  46.633  1.00  0.00           O
ATOM   7323  O12 POPEG 419      17.013  47.563  45.973  1.00  0.00           O
ATOM   7324  C1  POPEG 419      18.373  45.023  47.412  1.00  0.00           C
ATOM   7327  C2  POPEG 419      18.123  45.663  48.782  1.00  0.00           C
ATOM   7329  O21 POPEG 419      19.073  45.143  49.723  1.00  0.00           O
ATOM   7330  C21 POPEG 419      20.183  45.873  49.732  1.00  0.00           C
ATOM   7331  O22 POPEG 419      20.393  46.853  49.042  1.00  0.00           O
ATOM   7332  C22 POPEG 419      21.133  45.333  50.783  1.00  0.00           C
ATOM   7335  C3  POPEG 419      16.673  45.353  49.242  1.00  0.00           C
ATOM   7338  O31 POPEG 419      16.433  45.443  50.653  1.00  0.00           O
ATOM   7339  C31 POPEG 419      16.783  46.513  51.322  1.00  0.00           C
ATOM   7340  O32 POPEG 419      17.453  47.453  50.952  1.00  0.00           O
ATOM   7341  C32 POPEG 419      16.063  46.433  52.652  1.00  0.00           C
ATOM   7344  C23 POPEG 419      20.883  46.013  52.142  1.00  0.00           C
ATOM   7347  C24 POPEG 419      22.193  46.143  52.932  1.00  0.00           C
ATOM   7350  C25 POPEG 419      22.083  47.133  54.092  1.00  0.00           C
ATOM   7353  C26 POPEG 419      21.463  46.523  55.352  1.00  0.00           C
ATOM   7356  C27 POPEG 419      21.273  47.573  56.453  1.00  0.00           C
ATOM   7359  C28 POPEG 419      20.663  46.983  57.732  1.00  0.00           C
ATOM   7362  C29 POPEG 419      20.243  48.123  58.633  1.00  0.00           C
ATOM   7364 0C21 POPEG 419      20.133  48.103  59.962  1.00  0.00           C
ATOM   7366 1C21 POPEG 419      20.403  46.953  60.892  1.00  0.00           C
ATOM   7369 2C21 POPEG 419      21.323  47.333  62.072  1.00  0.00           C
ATOM   7372 3C21 POPEG 419      20.753  48.423  62.982  1.00  0.00           C
ATOM   7375 4C21 POPEG 419      21.683  48.743  64.162  1.00  0.00           C
ATOM   7378 5C21 POPEG 419      21.073  49.783  65.102  1.00  0.00           C
ATOM   7381 6C21 POPEG 419      22.073  50.243  66.182  1.00  0.00           C
ATOM   7384 7C21 POPEG 419      21.683  51.543  66.862  1.00  0.00           C
ATOM   7387 8C21 POPEG 419      22.733  52.053  67.852  1.00  0.00           C
ATOM   7391  C33 POPEG 419      17.023  46.693  53.822  1.00  0.00           C
ATOM   7394  C34 POPEG 419      16.223  47.053  55.072  1.00  0.00           C
ATOM   7397  C35 POPEG 419      17.043  47.663  56.192  1.00  0.00           C
ATOM   7400  C36 POPEG 419      16.133  48.253  57.283  1.00  0.00           C
ATOM   7403  C37 POPEG 419      16.923  49.093  58.293  1.00  0.00           C
ATOM   7406  C38 POPEG 419      16.093  50.243  58.863  1.00  0.00           C
ATOM   7409  C39 POPEG 419      14.863  49.813  59.673  1.00  0.00           C
ATOM   7412 0C31 POPEG 419      15.233  48.913  60.863  1.00  0.00           C
ATOM   7415 1C31 POPEG 419      14.193  48.983  61.982  1.00  0.00           C
ATOM   7418 2C31 POPEG 419      14.513  48.013  63.122  1.00  0.00           C
ATOM   7421 3C31 POPEG 419      13.743  48.293  64.422  1.00  0.00           C
ATOM   7424 4C31 POPEG 419      12.263  48.613  64.193  1.00  0.00           C
ATOM   7427 5C31 POPEG 419      11.473  48.603  65.503  1.00  0.00           C
ATOM   7430 6C31 POPEG 419       9.993  48.983  65.332  1.00  0.00           C
ATOM   7434  NH3 POPEH 420      72.123  43.103  46.942  1.00  0.00           N
ATOM   7438  C12 POPEH 420      72.063  43.033  45.443  1.00  0.00           C
ATOM   7441  C11 POPEH 420      71.073  44.103  44.913  1.00  0.00           C
ATOM   7444  P   POPEH 420      70.733  46.733  45.053  1.00  0.00           P
ATOM   7445  O13 POPEH 420      71.123  46.913  43.642  1.00  0.00           O
ATOM   7446  O14 POPEH 420      69.303  46.933  45.392  1.00  0.00           O
ATOM   7447  O11 POPEH 420      71.563  47.783  45.882  1.00  0.00           O
ATOM   7448  O12 POPEH 420      71.273  45.343  45.602  1.00  0.00           O
ATOM   7449  C1  POPEH 420      72.923  47.563  46.262  1.00  0.00           C
ATOM   7452  C2  POPEH 420      73.023  47.183  47.752  1.00  0.00           C
ATOM   7454  O21 POPEH 420      72.783  48.373  48.543  1.00  0.00           O
ATOM   7455  C21 POPEH 420      72.043  48.193  49.632  1.00  0.00           C
ATOM   7456  O22 POPEH 420      71.523  47.153  49.972  1.00  0.00           O
ATOM   7457  C22 POPEH 420      71.883  49.553  50.332  1.00  0.00           C
ATOM   7460  C3  POPEH 420      74.433  46.633  48.083  1.00  0.00           C
ATOM   7463  O31 POPEH 420      74.393  45.823  49.282  1.00  0.00           O
ATOM   7464  C31 POPEH 420      75.143  46.263  50.292  1.00  0.00           C
ATOM   7465  O32 POPEH 420      75.823  47.273  50.273  1.00  0.00           O
ATOM   7466  C32 POPEH 420      75.093  45.293  51.453  1.00  0.00           C
ATOM   7469  C23 POPEH 420      70.933  49.533  51.563  1.00  0.00           C
ATOM   7472  C24 POPEH 420      71.643  49.553  52.922  1.00  0.00           C
ATOM   7475  C25 POPEH 420      70.653  49.883  54.053  1.00  0.00           C
ATOM   7478  C26 POPEH 420      71.293  50.183  55.422  1.00  0.00           C
ATOM   7481  C27 POPEH 420      70.233  50.673  56.423  1.00  0.00           C
ATOM   7484  C28 POPEH 420      70.813  51.223  57.743  1.00  0.00           C
ATOM   7487  C29 POPEH 420      69.743  51.953  58.533  1.00  0.00           C
ATOM   7489 0C21 POPEH 420      69.453  51.803  59.832  1.00  0.00           C
ATOM   7491 1C21 POPEH 420      70.163  50.893  60.802  1.00  0.00           C
ATOM   7494 2C21 POPEH 420      69.733  51.123  62.262  1.00  0.00           C
ATOM   7497 3C21 POPEH 420      70.213  52.453  62.873  1.00  0.00           C
ATOM   7500 4C21 POPEH 420      69.843  52.573  64.352  1.00  0.00           C
ATOM   7503 5C21 POPEH 420      70.313  53.873  65.023  1.00  0.00           C
ATOM   7506 6C21 POPEH 420      71.833  54.003  65.203  1.00  0.00           C
ATOM   7509 7C21 POPEH 420      72.213  55.263  65.993  1.00  0.00           C
ATOM   7512 8C21 POPEH 420      73.723  55.523  66.052  1.00  0.00           C
ATOM   7516  C33 POPEH 420      74.993  45.943  52.852  1.00  0.00           C
ATOM   7519  C34 POPEH 420      74.813  44.843  53.902  1.00  0.00           C
ATOM   7522  C35 POPEH 420      75.043  45.303  55.352  1.00  0.00           C
ATOM   7525  C36 POPEH 420      75.373  44.133  56.293  1.00  0.00           C
ATOM   7528  C37 POPEH 420      75.703  44.603  57.703  1.00  0.00           C
ATOM   7531  C38 POPEH 420      76.363  43.523  58.582  1.00  0.00           C
ATOM   7534  C39 POPEH 420      77.883  43.363  58.372  1.00  0.00           C
ATOM   7537 0C31 POPEH 420      78.743  44.213  59.333  1.00  0.00           C
ATOM   7540 1C31 POPEH 420      78.913  45.683  58.912  1.00  0.00           C
ATOM   7543 2C31 POPEH 420      79.683  46.533  59.942  1.00  0.00           C
ATOM   7546 3C31 POPEH 420      78.863  46.813  61.212  1.00  0.00           C
ATOM   7549 4C31 POPEH 420      79.633  47.623  62.252  1.00  0.00           C
ATOM   7552 5C31 POPEH 420      78.783  47.963  63.482  1.00  0.00           C
ATOM   7555 6C31 POPEH 420      77.953  49.243  63.333  1.00  0.00           C
ATOM   7559  NH3 POPEI 421     100.193  66.853  44.923  1.00  0.00           N
ATOM   7563  C12 POPEI 421     100.333  68.103  44.133  1.00  0.00           C
ATOM   7566  C11 POPEI 421      98.993  68.773  43.993  1.00  0.00           C
ATOM   7569  P   POPEI 421      98.733  71.093  42.822  1.00  0.00           P
ATOM   7570  O13 POPEI 421      99.553  72.313  42.873  1.00  0.00           O
ATOM   7571  O14 POPEI 421      98.783  70.263  41.592  1.00  0.00           O
ATOM   7572  O11 POPEI 421      97.243  71.343  43.333  1.00  0.00           O
ATOM   7573  O12 POPEI 421      99.233  70.183  44.002  1.00  0.00           O
ATOM   7574  C1  POPEI 421      96.943  72.353  44.333  1.00  0.00           C
ATOM   7577  C2  POPEI 421      96.273  71.803  45.643  1.00  0.00           C
ATOM   7579  O21 POPEI 421      96.173  72.903  46.563  1.00  0.00           O
ATOM   7580  C21 POPEI 421      95.203  72.853  47.462  1.00  0.00           C
ATOM   7581  O22 POPEI 421      94.423  71.923  47.642  1.00  0.00           O
ATOM   7582  C22 POPEI 421      95.133  74.243  48.122  1.00  0.00           C
ATOM   7585  C3  POPEI 421      97.123  70.663  46.262  1.00  0.00           C
ATOM   7588  O31 POPEI 421      96.493  69.993  47.363  1.00  0.00           O
ATOM   7589  C31 POPEI 421      97.273  69.663  48.382  1.00  0.00           C
ATOM   7590  O32 POPEI 421      98.453  69.933  48.512  1.00  0.00           O
ATOM   7591  C32 POPEI 421      96.453  68.853  49.383  1.00  0.00           C
ATOM   7594  C23 POPEI 421      94.393  74.353  49.482  1.00  0.00           C
ATOM   7597  C24 POPEI 421      95.273  73.963  50.682  1.00  0.00           C
ATOM   7600  C25 POPEI 421      94.763  74.493  52.033  1.00  0.00           C
ATOM   7603  C26 POPEI 421      95.133  75.963  52.313  1.00  0.00           C
ATOM   7606  C27 POPEI 421      94.883  76.363  53.782  1.00  0.00           C
ATOM   7609  C28 POPEI 421      95.463  77.743  54.133  1.00  0.00           C
ATOM   7612  C29 POPEI 421      95.933  78.003  55.552  1.00  0.00           C
ATOM   7614 0C21 POPEI 421      95.543  77.483  56.732  1.00  0.00           C
ATOM   7616 1C21 POPEI 421      94.443  76.503  57.043  1.00  0.00           C
ATOM   7619 2C21 POPEI 421      93.523  77.043  58.162  1.00  0.00           C
ATOM   7622 3C21 POPEI 421      92.513  76.003  58.662  1.00  0.00           C
ATOM   7625 4C21 POPEI 421      91.433  76.633  59.552  1.00  0.00           C
ATOM   7628 5C21 POPEI 421      90.323  75.673  59.993  1.00  0.00           C
ATOM   7631 6C21 POPEI 421      90.813  74.343  60.592  1.00  0.00           C
ATOM   7634 7C21 POPEI 421      89.673  73.553  61.252  1.00  0.00           C
ATOM   7637 8C21 POPEI 421      90.053  72.113  61.633  1.00  0.00           C
ATOM   7641  C33 POPEI 421      97.173  68.493  50.703  1.00  0.00           C
ATOM   7644  C34 POPEI 421      96.373  67.393  51.423  1.00  0.00           C
ATOM   7647  C35 POPEI 421      96.883  67.063  52.832  1.00  0.00           C
ATOM   7650  C36 POPEI 421      96.533  68.113  53.892  1.00  0.00           C
ATOM   7653  C37 POPEI 421      97.013  67.673  55.282  1.00  0.00           C
ATOM   7656  C38 POPEI 421      96.743  68.713  56.383  1.00  0.00           C
ATOM   7659  C39 POPEI 421      97.413  68.373  57.732  1.00  0.00           C
ATOM   7662 0C31 POPEI 421      97.083  66.983  58.293  1.00  0.00           C
ATOM   7665 1C31 POPEI 421      95.633  66.853  58.782  1.00  0.00           C
ATOM   7668 2C31 POPEI 421      95.133  65.403  58.813  1.00  0.00           C
ATOM   7671 3C31 POPEI 421      96.033  64.423  59.572  1.00  0.00           C
ATOM   7674 4C31 POPEI 421      95.343  63.073  59.802  1.00  0.00           C
ATOM   7677 5C31 POPEI 421      96.193  62.103  60.622  1.00  0.00           C
ATOM   7680 6C31 POPEI 421      95.423  60.833  60.982  1.00  0.00           C
ATOM   7684  NH3 POPEJ 422      83.923  86.643  82.063  1.00  0.00           N
ATOM   7688  C12 POPEJ 422      82.903  87.643  82.502  1.00  0.00           C
ATOM   7691  C11 POPEJ 422      82.913  88.843  81.543  1.00  0.00           C
ATOM   7694  P   POPEJ 422      80.773  90.393  81.232  1.00  0.00           P
ATOM   7695  O13 POPEJ 422      79.603  89.543  81.512  1.00  0.00           O
ATOM   7696  O14 POPEJ 422      80.673  91.843  81.523  1.00  0.00           O
ATOM   7697  O11 POPEJ 422      81.203  90.203  79.703  1.00  0.00           O
ATOM   7698  O12 POPEJ 422      82.023  89.843  82.002  1.00  0.00           O
ATOM   7699  C1  POPEJ 422      80.173  90.333  78.713  1.00  0.00           C
ATOM   7702  C2  POPEJ 422      79.793  88.953  78.123  1.00  0.00           C
ATOM   7704  O21 POPEJ 422      80.173  88.953  76.733  1.00  0.00           O
ATOM   7705  C21 POPEJ 422      79.373  89.553  75.863  1.00  0.00           C
ATOM   7706  O22 POPEJ 422      78.373  90.193  76.143  1.00  0.00           O
ATOM   7707  C22 POPEJ 422      79.953  89.383  74.463  1.00  0.00           C
ATOM   7710  C3  POPEJ 422      78.323  88.543  78.442  1.00  0.00           C
ATOM   7713  O31 POPEJ 422      77.843  87.493  77.572  1.00  0.00           O
ATOM   7714  C31 POPEJ 422      76.533  87.293  77.723  1.00  0.00           C
ATOM   7715  O32 POPEJ 422      75.863  87.773  78.612  1.00  0.00           O
ATOM   7716  C32 POPEJ 422      75.983  86.433  76.582  1.00  0.00           C
ATOM   7719  C23 POPEJ 422      78.873  89.403  73.353  1.00  0.00           C
ATOM   7722  C24 POPEJ 422      79.483  89.313  71.943  1.00  0.00           C
ATOM   7725  C25 POPEJ 422      79.863  87.883  71.523  1.00  0.00           C
ATOM   7728  C26 POPEJ 422      80.733  87.843  70.252  1.00  0.00           C
ATOM   7731  C27 POPEJ 422      80.903  86.433  69.673  1.00  0.00           C
ATOM   7734  C28 POPEJ 422      81.803  86.413  68.423  1.00  0.00           C
ATOM   7737  C29 POPEJ 422      81.973  85.023  67.843  1.00  0.00           C
ATOM   7739 0C21 POPEJ 422      81.833  84.653  66.552  1.00  0.00           C
ATOM   7741 1C21 POPEJ 422      81.523  85.573  65.402  1.00  0.00           C
ATOM   7744 2C21 POPEJ 422      82.373  85.303  64.142  1.00  0.00           C
ATOM   7747 3C21 POPEJ 422      81.893  84.113  63.293  1.00  0.00           C
ATOM   7750 4C21 POPEJ 422      82.323  84.243  61.823  1.00  0.00           C
ATOM   7753 5C21 POPEJ 422      83.843  84.183  61.582  1.00  0.00           C
ATOM   7756 6C21 POPEJ 422      84.453  82.813  61.932  1.00  0.00           C
ATOM   7759 7C21 POPEJ 422      85.693  82.483  61.103  1.00  0.00           C
ATOM   7762 8C21 POPEJ 422      86.083  81.013  61.192  1.00  0.00           C
ATOM   7766  C33 POPEJ 422      76.453  86.863  75.173  1.00  0.00           C
ATOM   7769  C34 POPEJ 422      75.873  85.913  74.122  1.00  0.00           C
ATOM   7772  C35 POPEJ 422      76.353  86.053  72.662  1.00  0.00           C
ATOM   7775  C36 POPEJ 422      75.523  85.133  71.753  1.00  0.00           C
ATOM   7778  C37 POPEJ 422      75.723  85.303  70.232  1.00  0.00           C
ATOM   7781  C38 POPEJ 422      74.713  84.513  69.362  1.00  0.00           C
ATOM   7784  C39 POPEJ 422      73.263  84.553  69.883  1.00  0.00           C
ATOM   7787 0C31 POPEJ 422      72.183  84.043  68.923  1.00  0.00           C
ATOM   7790 1C31 POPEJ 422      70.983  83.433  69.673  1.00  0.00           C
ATOM   7793 2C31 POPEJ 422      69.863  82.943  68.752  1.00  0.00           C
ATOM   7796 3C31 POPEJ 422      68.863  81.993  69.443  1.00  0.00           C
ATOM   7799 4C31 POPEJ 422      68.173  82.583  70.682  1.00  0.00           C
ATOM   7802 5C31 POPEJ 422      67.013  81.693  71.172  1.00  0.00           C
ATOM   7805 6C31 POPEJ 422      66.413  82.153  72.502  1.00  0.00           C
ATOM   7809  NH3 POPEK 423     105.933  15.373  41.072  1.00  0.00           N
ATOM   7813  C12 POPEK 423     106.523  14.103  40.513  1.00  0.00           C
ATOM   7816  C11 POPEK 423     106.203  12.883  41.412  1.00  0.00           C
ATOM   7819  P   POPEK 423     108.243  11.423  42.283  1.00  0.00           P
ATOM   7820  O13 POPEK 423     108.123   9.983  42.613  1.00  0.00           O
ATOM   7821  O14 POPEK 423     109.583  11.843  41.833  1.00  0.00           O
ATOM   7822  O11 POPEK 423     107.833  12.233  43.582  1.00  0.00           O
ATOM   7823  O12 POPEK 423     107.133  11.823  41.233  1.00  0.00           O
ATOM   7824  C1  POPEK 423     108.763  12.513  44.632  1.00  0.00           C
ATOM   7827  C2  POPEK 423     108.413  11.753  45.932  1.00  0.00           C
ATOM   7829  O21 POPEK 423     107.853  12.633  46.942  1.00  0.00           O
ATOM   7830  C21 POPEK 423     108.683  13.373  47.642  1.00  0.00           C
ATOM   7831  O22 POPEK 423     109.873  13.523  47.462  1.00  0.00           O
ATOM   7832  C22 POPEK 423     107.903  13.923  48.842  1.00  0.00           C
ATOM   7835  C3  POPEK 423     109.583  10.853  46.453  1.00  0.00           C
ATOM   7838  O31 POPEK 423     109.493  10.493  47.842  1.00  0.00           O
ATOM   7839  C31 POPEK 423     108.643   9.543  48.162  1.00  0.00           C
ATOM   7840  O32 POPEK 423     107.993   8.883  47.372  1.00  0.00           O
ATOM   7841  C32 POPEK 423     108.603   9.443  49.692  1.00  0.00           C
ATOM   7844  C23 POPEK 423     108.743  14.753  49.842  1.00  0.00           C
ATOM   7847  C24 POPEK 423     108.193  14.673  51.282  1.00  0.00           C
ATOM   7850  C25 POPEK 423     108.553  13.353  51.973  1.00  0.00           C
ATOM   7853  C26 POPEK 423     107.973  13.243  53.382  1.00  0.00           C
ATOM   7856  C27 POPEK 423     108.443  11.983  54.123  1.00  0.00           C
ATOM   7859  C28 POPEK 423     109.633  12.243  55.063  1.00  0.00           C
ATOM   7862  C29 POPEK 423     110.073  10.963  55.732  1.00  0.00           C
ATOM   7864 0C21 POPEK 423     109.773  10.573  56.982  1.00  0.00           C
ATOM   7866 1C21 POPEK 423     108.923  11.343  57.953  1.00  0.00           C
ATOM   7869 2C21 POPEK 423     108.433  10.493  59.142  1.00  0.00           C
ATOM   7872 3C21 POPEK 423     107.333   9.493  58.773  1.00  0.00           C
ATOM   7875 4C21 POPEK 423     106.873   8.683  59.982  1.00  0.00           C
ATOM   7878 5C21 POPEK 423     105.693   7.743  59.682  1.00  0.00           C
ATOM   7881 6C21 POPEK 423     105.283   6.973  60.932  1.00  0.00           C
ATOM   7884 7C21 POPEK 423     104.063   6.063  60.742  1.00  0.00           C
ATOM   7887 8C21 POPEK 423     103.623   5.463  62.072  1.00  0.00           C
ATOM   7891  C33 POPEK 423     107.363   8.733  50.282  1.00  0.00           C
ATOM   7894  C34 POPEK 423     107.133   9.203  51.722  1.00  0.00           C
ATOM   7897  C35 POPEK 423     106.193   8.323  52.543  1.00  0.00           C
ATOM   7900  C36 POPEK 423     106.833   7.033  53.083  1.00  0.00           C
ATOM   7903  C37 POPEK 423     107.893   7.303  54.162  1.00  0.00           C
ATOM   7906  C38 POPEK 423     108.223   6.043  54.972  1.00  0.00           C
ATOM   7909  C39 POPEK 423     109.213   6.303  56.113  1.00  0.00           C
ATOM   7912 0C31 POPEK 423     109.233   5.153  57.132  1.00  0.00           C
ATOM   7915 1C31 POPEK 423     110.023   5.483  58.403  1.00  0.00           C
ATOM   7918 2C31 POPEK 423     109.643   4.563  59.562  1.00  0.00           C
ATOM   7921 3C31 POPEK 423     110.293   4.973  60.892  1.00  0.00           C
ATOM   7924 4C31 POPEK 423     109.563   4.363  62.103  1.00  0.00           C
ATOM   7927 5C31 POPEK 423     110.233   4.703  63.432  1.00  0.00           C
ATOM   7930 6C31 POPEK 423     109.503   4.093  64.632  1.00  0.00           C
ATOM   7934  NH3 POPEL 424     122.743  55.453  46.113  1.00  0.00           N
ATOM   7938  C12 POPEL 424     123.803  55.123  45.092  1.00  0.00           C
ATOM   7941  C11 POPEL 424     125.073  54.543  45.732  1.00  0.00           C
ATOM   7944  P   POPEL 424     126.083  52.233  46.313  1.00  0.00           P
ATOM   7945  O13 POPEL 424     126.373  50.973  45.612  1.00  0.00           O
ATOM   7946  O14 POPEL 424     127.243  52.953  46.903  1.00  0.00           O
ATOM   7947  O11 POPEL 424     124.933  52.023  47.392  1.00  0.00           O
ATOM   7948  O12 POPEL 424     125.303  53.193  45.313  1.00  0.00           O
ATOM   7949  C1  POPEL 424     124.123  50.833  47.313  1.00  0.00           C
ATOM   7952  C2  POPEL 424     122.633  51.033  47.792  1.00  0.00           C
ATOM   7954  O21 POPEL 424     122.453  51.793  49.002  1.00  0.00           O
ATOM   7955  C21 POPEL 424     123.113  51.393  50.072  1.00  0.00           C
ATOM   7956  O22 POPEL 424     123.893  50.473  50.152  1.00  0.00           O
ATOM   7957  C22 POPEL 424     122.643  52.233  51.273  1.00  0.00           C
ATOM   7960  C3  POPEL 424     121.833  49.693  47.792  1.00  0.00           C
ATOM   7963  O31 POPEL 424     122.353  48.653  48.652  1.00  0.00           O
ATOM   7964  C31 POPEL 424     121.693  48.393  49.762  1.00  0.00           C
ATOM   7965  O32 POPEL 424     120.673  48.943  50.152  1.00  0.00           O
ATOM   7966  C32 POPEL 424     122.453  47.293  50.523  1.00  0.00           C
ATOM   7969  C23 POPEL 424     122.343  51.313  52.472  1.00  0.00           C
ATOM   7972  C24 POPEL 424     122.063  52.073  53.773  1.00  0.00           C
ATOM   7975  C25 POPEL 424     121.923  51.093  54.953  1.00  0.00           C
ATOM   7978  C26 POPEL 424     121.853  51.773  56.322  1.00  0.00           C
ATOM   7981  C27 POPEL 424     122.023  50.733  57.442  1.00  0.00           C
ATOM   7984  C28 POPEL 424     121.863  51.303  58.863  1.00  0.00           C
ATOM   7987  C29 POPEL 424     122.163  50.233  59.892  1.00  0.00           C
ATOM   7989 0C21 POPEL 424     121.503  49.973  61.043  1.00  0.00           C
ATOM   7991 1C21 POPEL 424     120.363  50.753  61.652  1.00  0.00           C
ATOM   7994 2C21 POPEL 424     120.673  51.063  63.133  1.00  0.00           C
ATOM   7997 3C21 POPEL 424     119.623  51.963  63.802  1.00  0.00           C
ATOM   8000 4C21 POPEL 424     120.233  52.933  64.832  1.00  0.00           C
ATOM   8003 5C21 POPEL 424     120.863  52.283  66.063  1.00  0.00           C
ATOM   8006 6C21 POPEL 424     119.863  51.963  67.183  1.00  0.00           C
ATOM   8009 7C21 POPEL 424     120.533  51.323  68.403  1.00  0.00           C
ATOM   8012 8C21 POPEL 424     119.553  51.033  69.542  1.00  0.00           C
ATOM   8016  C33 POPEL 424     122.393  47.523  52.033  1.00  0.00           C
ATOM   8019  C34 POPEL 424     123.663  47.113  52.792  1.00  0.00           C
ATOM   8022  C35 POPEL 424     123.643  47.713  54.203  1.00  0.00           C
ATOM   8025  C36 POPEL 424     123.693  46.693  55.342  1.00  0.00           C
ATOM   8028  C37 POPEL 424     122.853  47.163  56.523  1.00  0.00           C
ATOM   8031  C38 POPEL 424     122.953  46.233  57.743  1.00  0.00           C
ATOM   8034  C39 POPEL 424     121.853  46.543  58.762  1.00  0.00           C
ATOM   8037 0C31 POPEL 424     122.033  45.813  60.092  1.00  0.00           C
ATOM   8040 1C31 POPEL 424     120.783  45.973  60.963  1.00  0.00           C
ATOM   8043 2C31 POPEL 424     121.083  45.873  62.462  1.00  0.00           C
ATOM   8046 3C31 POPEL 424     119.953  46.503  63.293  1.00  0.00           C
ATOM   8049 4C31 POPEL 424     120.353  46.773  64.743  1.00  0.00           C
ATOM   8052 5C31 POPEL 424     119.273  47.553  65.503  1.00  0.00           C
ATOM   8055 6C31 POPEL 424     119.693  47.923  66.923  1.00  0.00           C
ATOM   8059  NH3 POPEM 425      24.733  51.563  43.102  1.00  0.00           N
ATOM   8063  C12 POPEM 425      23.523  52.123  42.423  1.00  0.00           C
ATOM   8066  C11 POPEM 425      22.493  52.673  43.432  1.00  0.00           C
ATOM   8069  P   POPEM 425      19.923  53.283  43.452  1.00  0.00           P
ATOM   8070  O13 POPEM 425      19.083  52.073  43.492  1.00  0.00           O
ATOM   8071  O14 POPEM 425      19.373  54.513  42.822  1.00  0.00           O
ATOM   8072  O11 POPEM 425      20.333  53.733  44.942  1.00  0.00           O
ATOM   8073  O12 POPEM 425      21.293  52.973  42.722  1.00  0.00           O
ATOM   8074  C1  POPEM 425      19.403  53.343  45.982  1.00  0.00           C
ATOM   8077  C2  POPEM 425      19.693  53.903  47.423  1.00  0.00           C
ATOM   8079  O21 POPEM 425      18.573  54.633  47.943  1.00  0.00           O
ATOM   8080  C21 POPEM 425      18.523  55.913  47.782  1.00  0.00           C
ATOM   8081  O22 POPEM 425      19.053  56.583  46.912  1.00  0.00           O
ATOM   8082  C22 POPEM 425      17.703  56.473  48.962  1.00  0.00           C
ATOM   8085  C3  POPEM 425      21.063  54.583  47.712  1.00  0.00           C
ATOM   8088  O31 POPEM 425      21.063  54.983  49.112  1.00  0.00           O
ATOM   8089  C31 POPEM 425      21.833  55.993  49.453  1.00  0.00           C
ATOM   8090  O32 POPEM 425      22.683  56.523  48.752  1.00  0.00           O
ATOM   8091  C32 POPEM 425      21.483  56.483  50.872  1.00  0.00           C
ATOM   8094  C23 POPEM 425      17.403  57.983  48.832  1.00  0.00           C
ATOM   8097  C24 POPEM 425      16.753  58.583  50.082  1.00  0.00           C
ATOM   8100  C25 POPEM 425      16.443  60.063  49.892  1.00  0.00           C
ATOM   8103  C26 POPEM 425      16.013  60.833  51.142  1.00  0.00           C
ATOM   8106  C27 POPEM 425      16.223  62.343  50.932  1.00  0.00           C
ATOM   8109  C28 POPEM 425      15.893  63.163  52.173  1.00  0.00           C
ATOM   8112  C29 POPEM 425      16.393  64.583  52.072  1.00  0.00           C
ATOM   8114 0C21 POPEM 425      15.823  65.623  52.712  1.00  0.00           C
ATOM   8116 1C21 POPEM 425      14.633  65.483  53.622  1.00  0.00           C
ATOM   8119 2C21 POPEM 425      14.653  66.433  54.832  1.00  0.00           C
ATOM   8122 3C21 POPEM 425      13.433  66.153  55.703  1.00  0.00           C
ATOM   8125 4C21 POPEM 425      13.273  67.113  56.883  1.00  0.00           C
ATOM   8128 5C21 POPEM 425      12.053  66.713  57.722  1.00  0.00           C
ATOM   8131 6C21 POPEM 425      11.793  67.633  58.923  1.00  0.00           C
ATOM   8134 7C21 POPEM 425      10.543  67.193  59.702  1.00  0.00           C
ATOM   8137 8C21 POPEM 425       9.823  68.323  60.432  1.00  0.00           C
ATOM   8141  C33 POPEM 425      21.533  55.403  51.982  1.00  0.00           C
ATOM   8144  C34 POPEM 425      22.633  55.603  53.042  1.00  0.00           C
ATOM   8147  C35 POPEM 425      22.093  56.113  54.393  1.00  0.00           C
ATOM   8150  C36 POPEM 425      23.173  56.183  55.482  1.00  0.00           C
ATOM   8153  C37 POPEM 425      22.613  56.343  56.903  1.00  0.00           C
ATOM   8156  C38 POPEM 425      23.583  57.093  57.832  1.00  0.00           C
ATOM   8159  C39 POPEM 425      23.493  56.683  59.302  1.00  0.00           C
ATOM   8162 0C31 POPEM 425      22.193  57.023  60.032  1.00  0.00           C
ATOM   8165 1C31 POPEM 425      22.053  56.163  61.293  1.00  0.00           C
ATOM   8168 2C31 POPEM 425      21.013  56.673  62.302  1.00  0.00           C
ATOM   8171 3C31 POPEM 425      21.503  57.853  63.153  1.00  0.00           C
ATOM   8174 4C31 POPEM 425      20.553  58.123  64.312  1.00  0.00           C
ATOM   8177 5C31 POPEM 425      20.773  59.473  64.982  1.00  0.00           C
ATOM   8180 6C31 POPEM 425      19.743  59.763  66.082  1.00  0.00           C
ATOM   8184  NH3 POPEN 426      25.193 117.573  84.753  1.00  0.00           N
ATOM   8188  C12 POPEN 426      26.213 118.653  85.023  1.00  0.00           C
ATOM   8191  C11 POPEN 426      27.403 118.623  84.023  1.00  0.00           C
ATOM   8194  P   POPEN 426      28.733 120.893  84.542  1.00  0.00           P
ATOM   8195  O13 POPEN 426      28.123 121.383  85.792  1.00  0.00           O
ATOM   8196  O14 POPEN 426      30.163 121.193  84.312  1.00  0.00           O
ATOM   8197  O11 POPEN 426      27.903 121.423  83.302  1.00  0.00           O
ATOM   8198  O12 POPEN 426      28.543 119.323  84.513  1.00  0.00           O
ATOM   8199  C1  POPEN 426      28.543 121.903  82.113  1.00  0.00           C
ATOM   8202  C2  POPEN 426      28.863 123.433  82.122  1.00  0.00           C
ATOM   8204  O21 POPEN 426      30.273 123.693  82.293  1.00  0.00           O
ATOM   8205  C21 POPEN 426      31.153 123.823  81.252  1.00  0.00           C
ATOM   8206  O22 POPEN 426      32.323 124.083  81.423  1.00  0.00           O
ATOM   8207  C22 POPEN 426      30.483 123.743  79.862  1.00  0.00           C
ATOM   8210  C3  POPEN 426      28.013 124.223  83.192  1.00  0.00           C
ATOM   8213  O31 POPEN 426      28.433 125.583  83.363  1.00  0.00           O
ATOM   8214  C31 POPEN 426      28.453 126.463  82.342  1.00  0.00           C
ATOM   8215  O32 POPEN 426      29.313 127.313  82.222  1.00  0.00           O
ATOM   8216  C32 POPEN 426      27.293 126.343  81.342  1.00  0.00           C
ATOM   8219  C23 POPEN 426      31.463 123.593  78.662  1.00  0.00           C
ATOM   8222  C24 POPEN 426      30.703 123.623  77.313  1.00  0.00           C
ATOM   8225  C25 POPEN 426      31.413 122.923  76.143  1.00  0.00           C
ATOM   8228  C26 POPEN 426      32.243 123.853  75.232  1.00  0.00           C
ATOM   8231  C27 POPEN 426      33.193 123.053  74.323  1.00  0.00           C
ATOM   8234  C28 POPEN 426      33.863 123.893  73.222  1.00  0.00           C
ATOM   8237  C29 POPEN 426      34.903 124.873  73.722  1.00  0.00           C
ATOM   8239 0C21 POPEN 426      35.733 125.563  72.922  1.00  0.00           C
ATOM   8241 1C21 POPEN 426      35.763 125.523  71.412  1.00  0.00           C
ATOM   8244 2C21 POPEN 426      36.893 124.643  70.863  1.00  0.00           C
ATOM   8247 3C21 POPEN 426      37.143 124.883  69.362  1.00  0.00           C
ATOM   8250 4C21 POPEN 426      38.343 124.073  68.833  1.00  0.00           C
ATOM   8253 5C21 POPEN 426      38.893 124.563  67.482  1.00  0.00           C
ATOM   8256 6C21 POPEN 426      39.973 123.633  66.932  1.00  0.00           C
ATOM   8259 7C21 POPEN 426      40.823 124.243  65.802  1.00  0.00           C
ATOM   8262 8C21 POPEN 426      41.733 123.213  65.142  1.00  0.00           C
ATOM   8266  C33 POPEN 426      27.643 127.013  79.992  1.00  0.00           C
ATOM   8269  C34 POPEN 426      26.703 126.613  78.842  1.00  0.00           C
ATOM   8272  C35 POPEN 426      26.973 125.183  78.363  1.00  0.00           C
ATOM   8275  C36 POPEN 426      26.263 124.833  77.052  1.00  0.00           C
ATOM   8278  C37 POPEN 426      26.733 123.473  76.523  1.00  0.00           C
ATOM   8281  C38 POPEN 426      26.243 123.193  75.092  1.00  0.00           C
ATOM   8284  C39 POPEN 426      26.973 122.003  74.472  1.00  0.00           C
ATOM   8287 0C31 POPEN 426      26.333 121.603  73.143  1.00  0.00           C
ATOM   8290 1C31 POPEN 426      26.993 120.413  72.443  1.00  0.00           C
ATOM   8293 2C31 POPEN 426      26.383 120.213  71.052  1.00  0.00           C
ATOM   8296 3C31 POPEN 426      26.943 119.023  70.282  1.00  0.00           C
ATOM   8299 4C31 POPEN 426      26.293 118.883  68.903  1.00  0.00           C
ATOM   8302 5C31 POPEN 426      26.793 117.673  68.112  1.00  0.00           C
ATOM   8305 6C31 POPEN 426      26.063 117.473  66.783  1.00  0.00           C
ATOM   8309  NH3 POPEO 427      -3.963  71.283  87.702  1.00  0.00           N
ATOM   8313  C12 POPEO 427      -2.743  70.443  87.953  1.00  0.00           C
ATOM   8316  C11 POPEO 427      -1.493  71.283  88.292  1.00  0.00           C
ATOM   8319  P   POPEO 427       0.423  69.733  87.323  1.00  0.00           P
ATOM   8320  O13 POPEO 427       1.843  70.163  87.323  1.00  0.00           O
ATOM   8321  O14 POPEO 427       0.093  68.293  87.352  1.00  0.00           O
ATOM   8322  O11 POPEO 427      -0.287  70.353  86.043  1.00  0.00           O
ATOM   8323  O12 POPEO 427      -0.367  70.433  88.493  1.00  0.00           O
ATOM   8324  C1  POPEO 427       0.423  70.283  84.802  1.00  0.00           C
ATOM   8327  C2  POPEO 427      -0.297  71.033  83.643  1.00  0.00           C
ATOM   8329  O21 POPEO 427      -1.103  70.103  82.892  1.00  0.00           O
ATOM   8330  C21 POPEO 427      -1.863  70.663  81.942  1.00  0.00           C
ATOM   8331  O22 POPEO 427      -2.263  71.813  81.952  1.00  0.00           O
ATOM   8332  C22 POPEO 427      -2.073  69.653  80.813  1.00  0.00           C
ATOM   8335  C3  POPEO 427       0.773  71.743  82.743  1.00  0.00           C
ATOM   8338  O31 POPEO 427       1.923  70.903  82.443  1.00  0.00           O
ATOM   8339  C31 POPEO 427       1.803  70.133  81.353  1.00  0.00           C
ATOM   8340  O32 POPEO 427       0.833  70.093  80.623  1.00  0.00           O
ATOM   8341  C32 POPEO 427       3.103  69.393  81.073  1.00  0.00           C
ATOM   8344  C23 POPEO 427      -3.543  69.413  80.462  1.00  0.00           C
ATOM   8347  C24 POPEO 427      -3.733  68.313  79.412  1.00  0.00           C
ATOM   8350  C25 POPEO 427      -3.143  68.703  78.053  1.00  0.00           C
ATOM   8353  C26 POPEO 427      -3.323  67.623  76.993  1.00  0.00           C
ATOM   8356  C27 POPEO 427      -2.623  67.993  75.682  1.00  0.00           C
ATOM   8359  C28 POPEO 427      -3.123  67.123  74.522  1.00  0.00           C
ATOM   8362  C29 POPEO 427      -2.653  67.623  73.182  1.00  0.00           C
ATOM   8364 0C21 POPEO 427      -3.353  67.563  72.042  1.00  0.00           C
ATOM   8366 1C21 POPEO 427      -4.713  66.953  71.853  1.00  0.00           C
ATOM   8369 2C21 POPEO 427      -4.743  65.893  70.743  1.00  0.00           C
ATOM   8372 3C21 POPEO 427      -6.133  65.253  70.632  1.00  0.00           C
ATOM   8375 4C21 POPEO 427      -6.323  64.343  69.412  1.00  0.00           C
ATOM   8378 5C21 POPEO 427      -5.333  63.183  69.303  1.00  0.00           C
ATOM   8381 6C21 POPEO 427      -5.853  62.103  68.342  1.00  0.00           C
ATOM   8384 7C21 POPEO 427      -4.883  60.933  68.132  1.00  0.00           C
ATOM   8387 8C21 POPEO 427      -5.503  59.783  67.323  1.00  0.00           C
ATOM   8391  C33 POPEO 427       3.163  69.033  79.572  1.00  0.00           C
ATOM   8394  C34 POPEO 427       4.563  68.643  79.093  1.00  0.00           C
ATOM   8397  C35 POPEO 427       4.633  68.493  77.572  1.00  0.00           C
ATOM   8400  C36 POPEO 427       6.073  68.553  77.072  1.00  0.00           C
ATOM   8403  C37 POPEO 427       6.233  68.493  75.542  1.00  0.00           C
ATOM   8406  C38 POPEO 427       7.693  68.753  75.162  1.00  0.00           C
ATOM   8409  C39 POPEO 427       8.083  68.303  73.742  1.00  0.00           C
ATOM   8412 0C31 POPEO 427       7.433  69.133  72.632  1.00  0.00           C
ATOM   8415 1C31 POPEO 427       8.163  68.943  71.302  1.00  0.00           C
ATOM   8418 2C31 POPEO 427       7.553  69.753  70.153  1.00  0.00           C
ATOM   8421 3C31 POPEO 427       8.003  69.253  68.773  1.00  0.00           C
ATOM   8424 4C31 POPEO 427       7.273  67.973  68.353  1.00  0.00           C
ATOM   8427 5C31 POPEO 427       7.693  67.443  66.982  1.00  0.00           C
ATOM   8430 6C31 POPEO 427       6.633  66.523  66.392  1.00  0.00           C
ATOM   8434  NH3 POPEP 428      83.553  51.743  45.443  1.00  0.00           N
ATOM   8438  C12 POPEP 428      82.163  52.303  45.322  1.00  0.00           C
ATOM   8441  C11 POPEP 428      81.093  51.253  45.612  1.00  0.00           C
ATOM   8444  P   POPEP 428      78.503  51.003  45.113  1.00  0.00           P
ATOM   8445  O13 POPEP 428      78.023  51.423  43.762  1.00  0.00           O
ATOM   8446  O14 POPEP 428      78.753  49.553  45.322  1.00  0.00           O
ATOM   8447  O11 POPEP 428      77.483  51.563  46.173  1.00  0.00           O
ATOM   8448  O12 POPEP 428      79.813  51.843  45.373  1.00  0.00           O
ATOM   8449  C1  POPEP 428      77.863  52.193  47.392  1.00  0.00           C
ATOM   8452  C2  POPEP 428      76.813  51.923  48.522  1.00  0.00           C
ATOM   8454  O21 POPEP 428      77.193  52.553  49.762  1.00  0.00           O
ATOM   8455  C21 POPEP 428      76.853  53.823  49.953  1.00  0.00           C
ATOM   8456  O22 POPEP 428      76.503  54.593  49.082  1.00  0.00           O
ATOM   8457  C22 POPEP 428      77.243  54.213  51.383  1.00  0.00           C
ATOM   8460  C3  POPEP 428      76.683  50.383  48.782  1.00  0.00           C
ATOM   8463  O31 POPEP 428      77.233  50.033  50.063  1.00  0.00           O
ATOM   8464  C31 POPEP 428      78.243  49.183  50.142  1.00  0.00           C
ATOM   8465  O32 POPEP 428      78.703  48.513  49.232  1.00  0.00           O
ATOM   8466  C32 POPEP 428      78.723  49.243  51.602  1.00  0.00           C
ATOM   8469  C23 POPEP 428      76.143  53.953  52.432  1.00  0.00           C
ATOM   8472  C24 POPEP 428      75.883  52.463  52.743  1.00  0.00           C
ATOM   8475  C25 POPEP 428      75.943  52.203  54.253  1.00  0.00           C
ATOM   8478  C26 POPEP 428      75.543  50.783  54.692  1.00  0.00           C
ATOM   8481  C27 POPEP 428      75.463  50.723  56.222  1.00  0.00           C
ATOM   8484  C28 POPEP 428      75.663  49.333  56.842  1.00  0.00           C
ATOM   8487  C29 POPEP 428      74.413  48.483  56.833  1.00  0.00           C
ATOM   8489 0C21 POPEP 428      73.653  48.173  57.892  1.00  0.00           C
ATOM   8491 1C21 POPEP 428      73.883  48.593  59.333  1.00  0.00           C
ATOM   8494 2C21 POPEP 428      73.733  47.433  60.322  1.00  0.00           C
ATOM   8497 3C21 POPEP 428      74.133  47.833  61.742  1.00  0.00           C
ATOM   8500 4C21 POPEP 428      73.753  46.763  62.773  1.00  0.00           C
ATOM   8503 5C21 POPEP 428      74.003  47.203  64.212  1.00  0.00           C
ATOM   8506 6C21 POPEP 428      73.553  46.133  65.212  1.00  0.00           C
ATOM   8509 7C21 POPEP 428      73.683  46.593  66.663  1.00  0.00           C
ATOM   8512 8C21 POPEP 428      73.153  45.583  67.673  1.00  0.00           C
ATOM   8516  C33 POPEP 428      79.993  48.423  51.932  1.00  0.00           C
ATOM   8519  C34 POPEP 428      79.763  47.393  53.042  1.00  0.00           C
ATOM   8522  C35 POPEP 428      79.263  47.933  54.393  1.00  0.00           C
ATOM   8525  C36 POPEP 428      80.163  49.003  55.023  1.00  0.00           C
ATOM   8528  C37 POPEP 428      79.623  49.463  56.383  1.00  0.00           C
ATOM   8531  C38 POPEP 428      80.373  50.633  57.013  1.00  0.00           C
ATOM   8534  C39 POPEP 428      79.663  51.083  58.293  1.00  0.00           C
ATOM   8537 0C31 POPEP 428      80.383  52.163  59.102  1.00  0.00           C
ATOM   8540 1C31 POPEP 428      79.643  52.333  60.432  1.00  0.00           C
ATOM   8543 2C31 POPEP 428      80.113  53.473  61.342  1.00  0.00           C
ATOM   8546 3C31 POPEP 428      79.393  53.323  62.682  1.00  0.00           C
ATOM   8549 4C31 POPEP 428      79.733  54.373  63.743  1.00  0.00           C
ATOM   8552 5C31 POPEP 428      79.073  54.013  65.082  1.00  0.00           C
ATOM   8555 6C31 POPEP 428      79.303  55.013  66.203  1.00  0.00           C
ATOM   8559  NH3 POPEQ 429      87.803  45.153  90.993  1.00  0.00           N
ATOM   8563  C12 POPEQ 429      87.943  43.683  91.133  1.00  0.00           C
ATOM   8566  C11 POPEQ 429      86.623  43.033  90.713  1.00  0.00           C
ATOM   8569  P   POPEQ 429      85.323  40.843  91.162  1.00  0.00           P
ATOM   8570  O13 POPEQ 429      85.423  39.713  92.113  1.00  0.00           O
ATOM   8571  O14 POPEQ 429      84.153  41.733  91.333  1.00  0.00           O
ATOM   8572  O11 POPEQ 429      85.323  40.243  89.703  1.00  0.00           O
ATOM   8573  O12 POPEQ 429      86.643  41.693  91.183  1.00  0.00           O
ATOM   8574  C1  POPEQ 429      84.103  39.733  89.162  1.00  0.00           C
ATOM   8577  C2  POPEQ 429      83.933  40.033  87.653  1.00  0.00           C
ATOM   8579  O21 POPEQ 429      84.513  38.983  86.862  1.00  0.00           O
ATOM   8580  C21 POPEQ 429      83.883  38.713  85.732  1.00  0.00           C
ATOM   8581  O22 POPEQ 429      82.733  38.993  85.442  1.00  0.00           O
ATOM   8582  C22 POPEQ 429      84.923  38.093  84.793  1.00  0.00           C
ATOM   8585  C3  POPEQ 429      84.563  41.403  87.282  1.00  0.00           C
ATOM   8588  O31 POPEQ 429      83.863  42.013  86.183  1.00  0.00           O
ATOM   8589  C31 POPEQ 429      82.693  42.523  86.543  1.00  0.00           C
ATOM   8590  O32 POPEQ 429      82.243  42.543  87.673  1.00  0.00           O
ATOM   8591  C32 POPEQ 429      82.003  43.053  85.313  1.00  0.00           C
ATOM   8594  C23 POPEQ 429      84.303  37.603  83.472  1.00  0.00           C
ATOM   8597  C24 POPEQ 429      83.803  36.163  83.543  1.00  0.00           C
ATOM   8600  C25 POPEQ 429      82.733  35.853  82.492  1.00  0.00           C
ATOM   8603  C26 POPEQ 429      83.053  36.323  81.063  1.00  0.00           C
ATOM   8606  C27 POPEQ 429      84.383  35.813  80.472  1.00  0.00           C
ATOM   8609  C28 POPEQ 429      84.493  36.163  78.982  1.00  0.00           C
ATOM   8612  C29 POPEQ 429      85.893  36.073  78.412  1.00  0.00           C
ATOM   8614 0C21 POPEQ 429      86.223  35.713  77.153  1.00  0.00           C
ATOM   8616 1C21 POPEQ 429      85.263  35.363  76.043  1.00  0.00           C
ATOM   8619 2C21 POPEQ 429      85.613  36.023  74.692  1.00  0.00           C
ATOM   8622 3C21 POPEQ 429      86.903  35.493  74.032  1.00  0.00           C
ATOM   8625 4C21 POPEQ 429      87.213  36.153  72.673  1.00  0.00           C
ATOM   8628 5C21 POPEQ 429      86.183  35.833  71.582  1.00  0.00           C
ATOM   8631 6C21 POPEQ 429      86.383  36.673  70.313  1.00  0.00           C
ATOM   8634 7C21 POPEQ 429      85.233  36.503  69.323  1.00  0.00           C
ATOM   8637 8C21 POPEQ 429      85.493  37.153  67.962  1.00  0.00           C
ATOM   8641  C33 POPEQ 429      81.053  44.223  85.643  1.00  0.00           C
ATOM   8644  C34 POPEQ 429      80.283  44.553  84.383  1.00  0.00           C
ATOM   8647  C35 POPEQ 429      79.163  45.553  84.592  1.00  0.00           C
ATOM   8650  C36 POPEQ 429      78.203  45.563  83.403  1.00  0.00           C
ATOM   8653  C37 POPEQ 429      76.913  46.333  83.713  1.00  0.00           C
ATOM   8656  C38 POPEQ 429      75.743  45.843  82.863  1.00  0.00           C
ATOM   8659  C39 POPEQ 429      75.893  46.183  81.372  1.00  0.00           C
ATOM   8662 0C31 POPEQ 429      74.513  46.123  80.722  1.00  0.00           C
ATOM   8665 1C31 POPEQ 429      74.493  46.533  79.253  1.00  0.00           C
ATOM   8668 2C31 POPEQ 429      73.063  46.733  78.732  1.00  0.00           C
ATOM   8671 3C31 POPEQ 429      72.113  45.593  79.133  1.00  0.00           C
ATOM   8674 4C31 POPEQ 429      70.673  45.853  78.693  1.00  0.00           C
ATOM   8677 5C31 POPEQ 429      69.693  44.923  79.402  1.00  0.00           C
ATOM   8680 6C31 POPEQ 429      68.253  45.113  78.952  1.00  0.00           C
ATOM   8684  NH3 POPER 430      14.043 126.473  87.662  1.00  0.00           N
ATOM   8688  C12 POPER 430      13.003 127.333  88.322  1.00  0.00           C
ATOM   8691  C11 POPER 430      12.163 128.183  87.342  1.00  0.00           C
ATOM   8694  P   POPER 430       9.503 128.013  87.212  1.00  0.00           P
ATOM   8695  O13 POPER 430       8.803 126.863  87.832  1.00  0.00           O
ATOM   8696  O14 POPER 430       9.523 129.253  88.033  1.00  0.00           O
ATOM   8697  O11 POPER 430       8.903 128.293  85.763  1.00  0.00           O
ATOM   8698  O12 POPER 430      10.983 127.503  86.902  1.00  0.00           O
ATOM   8699  C1  POPER 430       9.473 127.743  84.563  1.00  0.00           C
ATOM   8702  C2  POPER 430       8.643 128.143  83.283  1.00  0.00           C
ATOM   8704  O21 POPER 430       8.943 127.363  82.092  1.00  0.00           O
ATOM   8705  C21 POPER 430      10.193 127.363  81.642  1.00  0.00           C
ATOM   8706  O22 POPER 430      11.143 127.873  82.183  1.00  0.00           O
ATOM   8707  C22 POPER 430      10.263 126.723  80.252  1.00  0.00           C
ATOM   8710  C3  POPER 430       8.693 129.683  82.983  1.00  0.00           C
ATOM   8713  O31 POPER 430       7.563 130.133  82.203  1.00  0.00           O
ATOM   8714  C31 POPER 430       7.613 130.763  81.003  1.00  0.00           C
ATOM   8715  O32 POPER 430       6.703 131.493  80.623  1.00  0.00           O
ATOM   8716  C32 POPER 430       8.823 130.433  80.112  1.00  0.00           C
ATOM   8719  C23 POPER 430      11.713 126.663  79.722  1.00  0.00           C
ATOM   8722  C24 POPER 430      11.803 126.003  78.342  1.00  0.00           C
ATOM   8725  C25 POPER 430      13.243 125.903  77.822  1.00  0.00           C
ATOM   8728  C26 POPER 430      13.303 125.553  76.333  1.00  0.00           C
ATOM   8731  C27 POPER 430      12.813 124.143  75.993  1.00  0.00           C
ATOM   8734  C28 POPER 430      12.163 124.023  74.603  1.00  0.00           C
ATOM   8737  C29 POPER 430      13.103 124.483  73.523  1.00  0.00           C
ATOM   8739 0C21 POPER 430      13.543 123.783  72.472  1.00  0.00           C
ATOM   8741 1C21 POPER 430      13.183 122.373  72.092  1.00  0.00           C
ATOM   8744 2C21 POPER 430      12.563 122.283  70.682  1.00  0.00           C
ATOM   8747 3C21 POPER 430      13.513 122.743  69.563  1.00  0.00           C
ATOM   8750 4C21 POPER 430      12.903 122.553  68.162  1.00  0.00           C
ATOM   8753 5C21 POPER 430      13.913 122.843  67.063  1.00  0.00           C
ATOM   8756 6C21 POPER 430      13.323 122.763  65.653  1.00  0.00           C
ATOM   8759 7C21 POPER 430      14.383 122.943  64.562  1.00  0.00           C
ATOM   8762 8C21 POPER 430      13.823 122.873  63.143  1.00  0.00           C
ATOM   8766  C33 POPER 430       8.353 129.913  78.732  1.00  0.00           C
ATOM   8769  C34 POPER 430       9.443 129.533  77.712  1.00  0.00           C
ATOM   8772  C35 POPER 430       8.893 128.513  76.703  1.00  0.00           C
ATOM   8775  C36 POPER 430       9.833 128.153  75.542  1.00  0.00           C
ATOM   8778  C37 POPER 430       9.303 126.983  74.692  1.00  0.00           C
ATOM   8781  C38 POPER 430       8.273 127.393  73.622  1.00  0.00           C
ATOM   8784  C39 POPER 430       8.893 127.963  72.332  1.00  0.00           C
ATOM   8787 0C31 POPER 430       9.833 126.993  71.593  1.00  0.00           C
ATOM   8790 1C31 POPER 430      10.023 127.363  70.112  1.00  0.00           C
ATOM   8793 2C31 POPER 430      11.153 126.603  69.393  1.00  0.00           C
ATOM   8796 3C31 POPER 430      12.563 127.143  69.712  1.00  0.00           C
ATOM   8799 4C31 POPER 430      13.343 127.583  68.462  1.00  0.00           C
ATOM   8802 5C31 POPER 430      14.603 128.383  68.792  1.00  0.00           C
ATOM   8805 6C31 POPER 430      15.363 128.913  67.562  1.00  0.00           C
ATOM   8809  NH3 POPES 431     127.993  40.453  43.692  1.00  0.00           N
ATOM   8813  C12 POPES 431     127.233  39.393  42.932  1.00  0.00           C
ATOM   8816  C11 POPES 431     126.703  38.313  43.892  1.00  0.00           C
ATOM   8819  P   POPES 431     126.643  35.723  43.283  1.00  0.00           P
ATOM   8820  O13 POPES 431     128.083  35.603  42.982  1.00  0.00           O
ATOM   8821  O14 POPES 431     125.733  34.843  42.512  1.00  0.00           O
ATOM   8822  O11 POPES 431     126.443  35.273  44.783  1.00  0.00           O
ATOM   8823  O12 POPES 431     126.133  37.213  43.182  1.00  0.00           O
ATOM   8824  C1  POPES 431     125.573  35.893  45.742  1.00  0.00           C
ATOM   8827  C2  POPES 431     124.053  35.863  45.392  1.00  0.00           C
ATOM   8829  O21 POPES 431     123.383  36.803  46.252  1.00  0.00           O
ATOM   8830  C21 POPES 431     122.243  37.283  45.783  1.00  0.00           C
ATOM   8831  O22 POPES 431     121.813  37.083  44.653  1.00  0.00           O
ATOM   8832  C22 POPES 431     121.543  38.183  46.812  1.00  0.00           C
ATOM   8835  C3  POPES 431     123.393  34.443  45.482  1.00  0.00           C
ATOM   8838  O31 POPES 431     123.203  33.953  46.833  1.00  0.00           O
ATOM   8839  C31 POPES 431     123.993  32.983  47.293  1.00  0.00           C
ATOM   8840  O32 POPES 431     125.053  32.643  46.802  1.00  0.00           O
ATOM   8841  C32 POPES 431     123.343  32.373  48.533  1.00  0.00           C
ATOM   8844  C23 POPES 431     120.153  37.663  47.252  1.00  0.00           C
ATOM   8847  C24 POPES 431     119.763  38.103  48.673  1.00  0.00           C
ATOM   8850  C25 POPES 431     118.483  37.393  49.152  1.00  0.00           C
ATOM   8853  C26 POPES 431     118.533  36.903  50.612  1.00  0.00           C
ATOM   8856  C27 POPES 431     118.593  38.023  51.642  1.00  0.00           C
ATOM   8859  C28 POPES 431     118.393  37.483  53.062  1.00  0.00           C
ATOM   8862  C29 POPES 431     118.353  38.633  54.042  1.00  0.00           C
ATOM   8864 0C21 POPES 431     119.103  38.793  55.142  1.00  0.00           C
ATOM   8866 1C21 POPES 431     120.123  37.823  55.692  1.00  0.00           C
ATOM   8869 2C21 POPES 431     119.683  37.313  57.072  1.00  0.00           C
ATOM   8872 3C21 POPES 431     119.713  38.413  58.143  1.00  0.00           C
ATOM   8875 4C21 POPES 431     119.823  37.863  59.562  1.00  0.00           C
ATOM   8878 5C21 POPES 431     118.493  37.353  60.142  1.00  0.00           C
ATOM   8881 6C21 POPES 431     118.663  37.043  61.633  1.00  0.00           C
ATOM   8884 7C21 POPES 431     117.393  36.503  62.302  1.00  0.00           C
ATOM   8887 8C21 POPES 431     117.683  36.063  63.732  1.00  0.00           C
ATOM   8891  C33 POPES 431     124.153  32.613  49.842  1.00  0.00           C
ATOM   8894  C34 POPES 431     123.223  32.533  51.063  1.00  0.00           C
ATOM   8897  C35 POPES 431     123.913  32.813  52.402  1.00  0.00           C
ATOM   8900  C36 POPES 431     122.883  32.803  53.543  1.00  0.00           C
ATOM   8903  C37 POPES 431     123.493  32.903  54.942  1.00  0.00           C
ATOM   8906  C38 POPES 431     122.693  33.783  55.903  1.00  0.00           C
ATOM   8909  C39 POPES 431     123.133  33.543  57.353  1.00  0.00           C
ATOM   8912 0C31 POPES 431     122.933  34.763  58.273  1.00  0.00           C
ATOM   8915 1C31 POPES 431     123.363  34.443  59.702  1.00  0.00           C
ATOM   8918 2C31 POPES 431     123.533  35.673  60.612  1.00  0.00           C
ATOM   8921 3C31 POPES 431     124.603  36.663  60.122  1.00  0.00           C
ATOM   8924 4C31 POPES 431     125.283  37.433  61.273  1.00  0.00           C
ATOM   8927 5C31 POPES 431     125.573  38.893  60.932  1.00  0.00           C
ATOM   8930 6C31 POPES 431     126.353  39.623  62.043  1.00  0.00           C
ATOM   8934  NH3 POPET 432     112.673  93.313  81.743  1.00  0.00           N
ATOM   8938  C12 POPET 432     113.713  92.243  81.633  1.00  0.00           C
ATOM   8941  C11 POPET 432     114.713  92.263  82.773  1.00  0.00           C
ATOM   8944  P   POPET 432     117.193  91.483  82.632  1.00  0.00           P
ATOM   8945  O13 POPET 432     117.523  92.913  82.463  1.00  0.00           O
ATOM   8946  O14 POPET 432     117.723  90.843  83.842  1.00  0.00           O
ATOM   8947  O11 POPET 432     117.823  90.753  81.372  1.00  0.00           O
ATOM   8948  O12 POPET 432     115.643  91.203  82.533  1.00  0.00           O
ATOM   8949  C1  POPET 432     117.233  90.873  80.073  1.00  0.00           C
ATOM   8952  C2  POPET 432     116.623  89.553  79.542  1.00  0.00           C
ATOM   8954  O21 POPET 432     116.743  89.553  78.103  1.00  0.00           O
ATOM   8955  C21 POPET 432     115.813  90.083  77.342  1.00  0.00           C
ATOM   8956  O22 POPET 432     114.743  90.563  77.682  1.00  0.00           O
ATOM   8957  C22 POPET 432     116.273  90.003  75.892  1.00  0.00           C
ATOM   8960  C3  POPET 432     115.203  89.273  80.112  1.00  0.00           C
ATOM   8963  O31 POPET 432     114.583  88.163  79.432  1.00  0.00           O
ATOM   8964  C31 POPET 432     113.253  88.133  79.523  1.00  0.00           C
ATOM   8965  O32 POPET 432     112.583  88.953  80.122  1.00  0.00           O
ATOM   8966  C32 POPET 432     112.743  86.913  78.763  1.00  0.00           C
ATOM   8969  C23 POPET 432     116.353  91.423  75.313  1.00  0.00           C
ATOM   8972  C24 POPET 432     116.963  91.473  73.903  1.00  0.00           C
ATOM   8975  C25 POPET 432     116.783  92.863  73.272  1.00  0.00           C
ATOM   8978  C26 POPET 432     115.363  93.083  72.752  1.00  0.00           C
ATOM   8981  C27 POPET 432     115.283  93.213  71.222  1.00  0.00           C
ATOM   8984  C28 POPET 432     113.893  92.883  70.662  1.00  0.00           C
ATOM   8987  C29 POPET 432     112.843  93.863  71.113  1.00  0.00           C
ATOM   8989 0C21 POPET 432     111.883  94.423  70.363  1.00  0.00           C
ATOM   8991 1C21 POPET 432     111.603  94.183  68.903  1.00  0.00           C
ATOM   8994 2C21 POPET 432     110.333  93.343  68.713  1.00  0.00           C
ATOM   8997 3C21 POPET 432     110.073  92.973  67.243  1.00  0.00           C
ATOM   9000 4C21 POPET 432     108.833  92.083  67.083  1.00  0.00           C
ATOM   9003 5C21 POPET 432     108.943  91.123  65.903  1.00  0.00           C
ATOM   9006 6C21 POPET 432     107.703  90.233  65.763  1.00  0.00           C
ATOM   9009 7C21 POPET 432     107.853  89.163  64.673  1.00  0.00           C
ATOM   9012 8C21 POPET 432     106.503  88.663  64.152  1.00  0.00           C
ATOM   9016  C33 POPET 432     112.523  87.253  77.282  1.00  0.00           C
ATOM   9019  C34 POPET 432     112.103  86.023  76.473  1.00  0.00           C
ATOM   9022  C35 POPET 432     112.123  86.333  74.982  1.00  0.00           C
ATOM   9025  C36 POPET 432     111.963  85.083  74.122  1.00  0.00           C
ATOM   9028  C37 POPET 432     112.323  85.363  72.662  1.00  0.00           C
ATOM   9031  C38 POPET 432     112.373  84.083  71.823  1.00  0.00           C
ATOM   9034  C39 POPET 432     110.983  83.453  71.703  1.00  0.00           C
ATOM   9037 0C31 POPET 432     110.933  82.223  70.802  1.00  0.00           C
ATOM   9040 1C31 POPET 432     109.503  81.673  70.693  1.00  0.00           C
ATOM   9043 2C31 POPET 432     109.423  80.343  69.932  1.00  0.00           C
ATOM   9046 3C31 POPET 432     109.683  80.503  68.433  1.00  0.00           C
ATOM   9049 4C31 POPET 432     109.633  79.173  67.673  1.00  0.00           C
ATOM   9052 5C31 POPET 432     109.823  79.383  66.162  1.00  0.00           C
ATOM   9055 6C31 POPET 432     109.873  78.083  65.362  1.00  0.00           C
ATOM   9059  NH3 POPEU 433     132.809  44.853  45.092  1.00  0.00           N
ATOM   9063  C12 POPEU 433     132.259  43.533  45.542  1.00  0.00           C
ATOM   9066  C11 POPEU 433     130.809  43.653  46.072  1.00  0.00           C
ATOM   9069  P   POPEU 433     128.333  44.183  45.232  1.00  0.00           P
ATOM   9070  O13 POPEU 433     127.693  45.473  44.913  1.00  0.00           O
ATOM   9071  O14 POPEU 433     127.913  43.013  44.432  1.00  0.00           O
ATOM   9072  O11 POPEU 433     128.003  43.883  46.753  1.00  0.00           O
ATOM   9073  O12 POPEU 433     129.919  44.293  45.162  1.00  0.00           O
ATOM   9074  C1  POPEU 433     128.223  42.623  47.363  1.00  0.00           C
ATOM   9077  C2  POPEU 433     127.033  42.173  48.232  1.00  0.00           C
ATOM   9079  O21 POPEU 433     127.153  40.793  48.543  1.00  0.00           O
ATOM   9080  C21 POPEU 433     127.013  39.913  47.572  1.00  0.00           C
ATOM   9081  O22 POPEU 433     127.063  40.103  46.373  1.00  0.00           O
ATOM   9082  C22 POPEU 433     126.753  38.543  48.203  1.00  0.00           C
ATOM   9085  C3  POPEU 433     125.583  42.483  47.773  1.00  0.00           C
ATOM   9088  O31 POPEU 433     124.683  42.503  48.912  1.00  0.00           O
ATOM   9089  C31 POPEU 433     123.993  41.433  49.253  1.00  0.00           C
ATOM   9090  O32 POPEU 433     123.973  40.373  48.662  1.00  0.00           O
ATOM   9091  C32 POPEU 433     123.243  41.763  50.562  1.00  0.00           C
ATOM   9094  C23 POPEU 433     126.643  38.623  49.743  1.00  0.00           C
ATOM   9097  C24 POPEU 433     126.343  37.283  50.383  1.00  0.00           C
ATOM   9100  C25 POPEU 433     125.963  37.433  51.852  1.00  0.00           C
ATOM   9103  C26 POPEU 433     127.133  37.103  52.792  1.00  0.00           C
ATOM   9106  C27 POPEU 433     126.703  37.093  54.263  1.00  0.00           C
ATOM   9109  C28 POPEU 433     127.603  36.203  55.142  1.00  0.00           C
ATOM   9112  C29 POPEU 433     126.813  35.343  56.092  1.00  0.00           C
ATOM   9114 0C21 POPEU 433     127.113  35.113  57.383  1.00  0.00           C
ATOM   9116 1C21 POPEU 433     128.303  35.673  58.112  1.00  0.00           C
ATOM   9119 2C21 POPEU 433     128.443  35.143  59.552  1.00  0.00           C
ATOM   9122 3C21 POPEU 433     129.049  33.743  59.632  1.00  0.00           C
ATOM   9125 4C21 POPEU 433     129.279  33.263  61.072  1.00  0.00           C
ATOM   9128 5C21 POPEU 433     127.973  33.213  61.883  1.00  0.00           C
ATOM   9131 6C21 POPEU 433     128.093  32.483  63.223  1.00  0.00           C
ATOM   9134 7C21 POPEU 433     126.713  32.293  63.863  1.00  0.00           C
ATOM   9137 8C21 POPEU 433     126.723  31.593  65.212  1.00  0.00           C
ATOM   9141  C33 POPEU 433     122.613  40.533  51.273  1.00  0.00           C
ATOM   9144  C34 POPEU 433     122.323  40.743  52.773  1.00  0.00           C
ATOM   9147  C35 POPEU 433     121.063  41.573  53.102  1.00  0.00           C
ATOM   9150  C36 POPEU 433     121.053  41.963  54.592  1.00  0.00           C
ATOM   9153  C37 POPEU 433     119.703  42.503  55.092  1.00  0.00           C
ATOM   9156  C38 POPEU 433     119.773  43.093  56.512  1.00  0.00           C
ATOM   9159  C39 POPEU 433     120.023  42.023  57.582  1.00  0.00           C
ATOM   9162 0C31 POPEU 433     120.093  42.573  59.012  1.00  0.00           C
ATOM   9165 1C31 POPEU 433     120.353  41.473  60.043  1.00  0.00           C
ATOM   9168 2C31 POPEU 433     120.423  41.973  61.493  1.00  0.00           C
ATOM   9171 3C31 POPEU 433     120.563  40.833  62.523  1.00  0.00           C
ATOM   9174 4C31 POPEU 433     122.003  40.563  62.982  1.00  0.00           C
ATOM   9177 5C31 POPEU 433     122.043  39.973  64.403  1.00  0.00           C
ATOM   9180 6C31 POPEU 433     123.443  39.633  64.912  1.00  0.00           C
ATOM   9184  NH3 POPEV 434      92.263  38.203  91.193  1.00  0.00           N
ATOM   9188  C12 POPEV 434      93.193  38.723  92.253  1.00  0.00           C
ATOM   9191  C11 POPEV 434      93.583  40.183  92.002  1.00  0.00           C
ATOM   9194  P   POPEV 434      91.303  41.363  91.412  1.00  0.00           P
ATOM   9195  O13 POPEV 434      90.393  40.203  91.482  1.00  0.00           O
ATOM   9196  O14 POPEV 434      90.743  42.693  91.733  1.00  0.00           O
ATOM   9197  O11 POPEV 434      92.033  41.323  89.992  1.00  0.00           O
ATOM   9198  O12 POPEV 434      92.533  41.083  92.362  1.00  0.00           O
ATOM   9199  C1  POPEV 434      91.203  41.443  88.833  1.00  0.00           C
ATOM   9202  C2  POPEV 434      90.933  40.053  88.173  1.00  0.00           C
ATOM   9204  O21 POPEV 434      91.803  39.773  87.072  1.00  0.00           O
ATOM   9205  C21 POPEV 434      91.713  40.473  85.962  1.00  0.00           C
ATOM   9206  O22 POPEV 434      91.143  41.543  85.813  1.00  0.00           O
ATOM   9207  C22 POPEV 434      92.383  39.683  84.842  1.00  0.00           C
ATOM   9210  C3  POPEV 434      89.433  39.773  87.832  1.00  0.00           C
ATOM   9213  O31 POPEV 434      89.273  38.613  86.993  1.00  0.00           O
ATOM   9214  C31 POPEV 434      89.313  37.423  87.552  1.00  0.00           C
ATOM   9215  O32 POPEV 434      89.393  37.203  88.742  1.00  0.00           O
ATOM   9216  C32 POPEV 434      89.123  36.333  86.482  1.00  0.00           C
ATOM   9219  C23 POPEV 434      92.453  40.453  83.503  1.00  0.00           C
ATOM   9222  C24 POPEV 434      92.883  39.503  82.372  1.00  0.00           C
ATOM   9225  C25 POPEV 434      93.643  40.183  81.222  1.00  0.00           C
ATOM   9228  C26 POPEV 434      92.783  40.843  80.142  1.00  0.00           C
ATOM   9231  C27 POPEV 434      93.673  41.333  78.982  1.00  0.00           C
ATOM   9234  C28 POPEV 434      93.023  42.403  78.073  1.00  0.00           C
ATOM   9237  C29 POPEV 434      92.763  43.813  78.563  1.00  0.00           C
ATOM   9239 0C21 POPEV 434      93.063  44.463  79.703  1.00  0.00           C
ATOM   9241 1C21 POPEV 434      93.813  44.003  80.942  1.00  0.00           C
ATOM   9244 2C21 POPEV 434      94.633  45.113  81.622  1.00  0.00           C
ATOM   9247 3C21 POPEV 434      93.763  46.203  82.273  1.00  0.00           C
ATOM   9250 4C21 POPEV 434      94.553  47.413  82.793  1.00  0.00           C
ATOM   9253 5C21 POPEV 434      95.373  47.123  84.052  1.00  0.00           C
ATOM   9256 6C21 POPEV 434      96.083  48.373  84.572  1.00  0.00           C
ATOM   9259 7C21 POPEV 434      97.163  48.073  85.612  1.00  0.00           C
ATOM   9262 8C21 POPEV 434      97.863  49.333  86.143  1.00  0.00           C
ATOM   9266  C33 POPEV 434      89.793  36.593  85.112  1.00  0.00           C
ATOM   9269  C34 POPEV 434      89.133  37.723  84.302  1.00  0.00           C
ATOM   9272  C35 POPEV 434      89.373  37.613  82.802  1.00  0.00           C
ATOM   9275  C36 POPEV 434      88.913  38.883  82.072  1.00  0.00           C
ATOM   9278  C37 POPEV 434      88.683  38.653  80.573  1.00  0.00           C
ATOM   9281  C38 POPEV 434      88.493  39.963  79.802  1.00  0.00           C
ATOM   9284  C39 POPEV 434      88.313  39.763  78.292  1.00  0.00           C
ATOM   9287 0C31 POPEV 434      89.433  38.903  77.682  1.00  0.00           C
ATOM   9290 1C31 POPEV 434      89.463  38.963  76.162  1.00  0.00           C
ATOM   9293 2C31 POPEV 434      90.583  38.083  75.573  1.00  0.00           C
ATOM   9296 3C31 POPEV 434      90.593  38.163  74.043  1.00  0.00           C
ATOM   9299 4C31 POPEV 434      91.763  37.423  73.403  1.00  0.00           C
ATOM   9302 5C31 POPEV 434      91.723  37.573  71.873  1.00  0.00           C
ATOM   9305 6C31 POPEV 434      92.753  36.713  71.143  1.00  0.00           C
ATOM   9309  NH3 POPEW 435     114.823  22.763  85.142  1.00  0.00           N
ATOM   9313  C12 POPEW 435     115.613  21.903  86.092  1.00  0.00           C
ATOM   9316  C11 POPEW 435     117.103  22.123  85.853  1.00  0.00           C
ATOM   9319  P   POPEW 435     118.203  23.053  88.012  1.00  0.00           P
ATOM   9320  O13 POPEW 435     116.973  23.873  88.112  1.00  0.00           O
ATOM   9321  O14 POPEW 435     118.743  22.533  89.283  1.00  0.00           O
ATOM   9322  O11 POPEW 435     119.333  23.913  87.282  1.00  0.00           O
ATOM   9323  O12 POPEW 435     117.883  21.853  87.013  1.00  0.00           O
ATOM   9324  C1  POPEW 435     119.833  23.723  85.953  1.00  0.00           C
ATOM   9327  C2  POPEW 435     119.573  24.953  85.023  1.00  0.00           C
ATOM   9329  O21 POPEW 435     119.563  24.553  83.633  1.00  0.00           O
ATOM   9330  C21 POPEW 435     118.393  24.363  83.062  1.00  0.00           C
ATOM   9331  O22 POPEW 435     117.303  24.383  83.622  1.00  0.00           O
ATOM   9332  C22 POPEW 435     118.573  24.033  81.582  1.00  0.00           C
ATOM   9335  C3  POPEW 435     120.723  25.983  85.282  1.00  0.00           C
ATOM   9338  O31 POPEW 435     120.593  27.233  84.563  1.00  0.00           O
ATOM   9339  C31 POPEW 435     121.133  27.253  83.342  1.00  0.00           C
ATOM   9340  O32 POPEW 435     121.723  26.333  82.813  1.00  0.00           O
ATOM   9341  C32 POPEW 435     120.853  28.603  82.682  1.00  0.00           C
ATOM   9344  C23 POPEW 435     117.313  23.383  80.953  1.00  0.00           C
ATOM   9347  C24 POPEW 435     117.023  23.853  79.533  1.00  0.00           C
ATOM   9350  C25 POPEW 435     118.073  23.383  78.512  1.00  0.00           C
ATOM   9353  C26 POPEW 435     117.713  23.783  77.083  1.00  0.00           C
ATOM   9356  C27 POPEW 435     117.943  25.283  76.783  1.00  0.00           C
ATOM   9359  C28 POPEW 435     117.533  25.703  75.363  1.00  0.00           C
ATOM   9362  C29 POPEW 435     118.113  24.783  74.312  1.00  0.00           C
ATOM   9364 0C21 POPEW 435     119.033  25.093  73.392  1.00  0.00           C
ATOM   9366 1C21 POPEW 435     119.693  26.423  73.202  1.00  0.00           C
ATOM   9369 2C21 POPEW 435     120.983  26.233  72.383  1.00  0.00           C
ATOM   9372 3C21 POPEW 435     121.623  27.553  71.972  1.00  0.00           C
ATOM   9375 4C21 POPEW 435     122.263  27.453  70.573  1.00  0.00           C
ATOM   9378 5C21 POPEW 435     123.333  26.363  70.472  1.00  0.00           C
ATOM   9381 6C21 POPEW 435     123.863  26.233  69.043  1.00  0.00           C
ATOM   9384 7C21 POPEW 435     124.963  25.173  68.923  1.00  0.00           C
ATOM   9387 8C21 POPEW 435     125.593  25.143  67.542  1.00  0.00           C
ATOM   9391  C33 POPEW 435     120.703  28.483  81.133  1.00  0.00           C
ATOM   9394  C34 POPEW 435     120.043  29.753  80.552  1.00  0.00           C
ATOM   9397  C35 POPEW 435     119.593  29.653  79.082  1.00  0.00           C
ATOM   9400  C36 POPEW 435     120.693  29.893  78.042  1.00  0.00           C
ATOM   9403  C37 POPEW 435     120.163  30.513  76.733  1.00  0.00           C
ATOM   9406  C38 POPEW 435     121.263  30.723  75.682  1.00  0.00           C
ATOM   9409  C39 POPEW 435     120.833  31.403  74.373  1.00  0.00           C
ATOM   9412 0C31 POPEW 435     119.493  30.883  73.833  1.00  0.00           C
ATOM   9415 1C31 POPEW 435     119.313  31.163  72.342  1.00  0.00           C
ATOM   9418 2C31 POPEW 435     117.933  30.693  71.853  1.00  0.00           C
ATOM   9421 3C31 POPEW 435     117.643  31.013  70.383  1.00  0.00           C
ATOM   9424 4C31 POPEW 435     118.613  30.343  69.402  1.00  0.00           C
ATOM   9427 5C31 POPEW 435     118.283  30.663  67.942  1.00  0.00           C
ATOM   9430 6C31 POPEW 435     119.343  30.163  66.963  1.00  0.00           C
ATOM   9434  NH3 POPEX 436      72.813  38.173  90.122  1.00  0.00           N
ATOM   9438  C12 POPEX 436      72.743  37.033  89.152  1.00  0.00           C
ATOM   9441  C11 POPEX 436      71.983  35.823  89.712  1.00  0.00           C
ATOM   9444  P   POPEX 436      73.253  33.563  89.262  1.00  0.00           P
ATOM   9445  O13 POPEX 436      74.213  32.733  90.013  1.00  0.00           O
ATOM   9446  O14 POPEX 436      72.013  32.873  88.833  1.00  0.00           O
ATOM   9447  O11 POPEX 436      73.963  34.183  87.993  1.00  0.00           O
ATOM   9448  O12 POPEX 436      72.883  34.813  90.153  1.00  0.00           O
ATOM   9449  C1  POPEX 436      73.283  34.753  86.883  1.00  0.00           C
ATOM   9452  C2  POPEX 436      73.723  34.093  85.573  1.00  0.00           C
ATOM   9454  O21 POPEX 436      72.973  34.683  84.513  1.00  0.00           O
ATOM   9455  C21 POPEX 436      73.573  35.593  83.792  1.00  0.00           C
ATOM   9456  O22 POPEX 436      74.703  36.013  83.942  1.00  0.00           O
ATOM   9457  C22 POPEX 436      72.593  36.083  82.723  1.00  0.00           C
ATOM   9460  C3  POPEX 436      73.433  32.573  85.533  1.00  0.00           C
ATOM   9463  O31 POPEX 436      74.263  31.903  84.563  1.00  0.00           O
ATOM   9464  C31 POPEX 436      73.823  31.953  83.313  1.00  0.00           C
ATOM   9465  O32 POPEX 436      72.803  32.473  82.933  1.00  0.00           O
ATOM   9466  C32 POPEX 436      74.843  31.273  82.402  1.00  0.00           C
ATOM   9469  C23 POPEX 436      73.153  36.023  81.283  1.00  0.00           C
ATOM   9472  C24 POPEX 436      72.183  36.413  80.153  1.00  0.00           C
ATOM   9475  C25 POPEX 436      70.883  35.603  80.132  1.00  0.00           C
ATOM   9478  C26 POPEX 436      69.883  36.053  79.063  1.00  0.00           C
ATOM   9481  C27 POPEX 436      68.643  35.163  78.942  1.00  0.00           C
ATOM   9484  C28 POPEX 436      67.603  35.773  77.983  1.00  0.00           C
ATOM   9487  C29 POPEX 436      66.343  34.953  77.822  1.00  0.00           C
ATOM   9489 0C21 POPEX 436      65.583  34.913  76.722  1.00  0.00           C
ATOM   9491 1C21 POPEX 436      65.813  35.683  75.442  1.00  0.00           C
ATOM   9494 2C21 POPEX 436      64.953  35.133  74.283  1.00  0.00           C
ATOM   9497 3C21 POPEX 436      64.953  36.063  73.062  1.00  0.00           C
ATOM   9500 4C21 POPEX 436      64.043  35.553  71.932  1.00  0.00           C
ATOM   9503 5C21 POPEX 436      64.003  36.483  70.702  1.00  0.00           C
ATOM   9506 6C21 POPEX 436      65.393  36.783  70.132  1.00  0.00           C
ATOM   9509 7C21 POPEX 436      65.363  37.583  68.822  1.00  0.00           C
ATOM   9512 8C21 POPEX 436      66.763  37.903  68.302  1.00  0.00           C
ATOM   9516  C33 POPEX 436      74.463  29.803  82.142  1.00  0.00           C
ATOM   9519  C34 POPEX 436      75.263  29.123  81.032  1.00  0.00           C
ATOM   9522  C35 POPEX 436      76.783  29.313  81.162  1.00  0.00           C
ATOM   9525  C36 POPEX 436      77.543  28.673  79.992  1.00  0.00           C
ATOM   9528  C37 POPEX 436      78.983  29.203  79.893  1.00  0.00           C
ATOM   9531  C38 POPEX 436      80.033  28.093  79.762  1.00  0.00           C
ATOM   9534  C39 POPEX 436      80.063  27.393  78.403  1.00  0.00           C
ATOM   9537 0C31 POPEX 436      81.113  26.283  78.412  1.00  0.00           C
ATOM   9540 1C31 POPEX 436      81.233  25.563  77.072  1.00  0.00           C
ATOM   9543 2C31 POPEX 436      81.873  24.173  77.232  1.00  0.00           C
ATOM   9546 3C31 POPEX 436      81.863  23.333  75.942  1.00  0.00           C
ATOM   9549 4C31 POPEX 436      82.273  24.133  74.703  1.00  0.00           C
ATOM   9552 5C31 POPEX 436      82.573  23.243  73.493  1.00  0.00           C
ATOM   9555 6C31 POPEX 436      83.033  24.033  72.273  1.00  0.00           C
ATOM   9559  NH3 POPEY 437      68.743  49.703  46.132  1.00  0.00           N
ATOM   9563  C12 POPEY 437      69.973  50.353  46.703  1.00  0.00           C
ATOM   9566  C11 POPEY 437      70.733  51.153  45.653  1.00  0.00           C
ATOM   9569  P   POPEY 437      72.603  52.953  45.682  1.00  0.00           P
ATOM   9570  O13 POPEY 437      72.613  52.793  44.212  1.00  0.00           O
ATOM   9571  O14 POPEY 437      73.943  53.043  46.293  1.00  0.00           O
ATOM   9572  O11 POPEY 437      71.733  54.193  46.113  1.00  0.00           O
ATOM   9573  O12 POPEY 437      71.873  51.693  46.303  1.00  0.00           O
ATOM   9574  C1  POPEY 437      71.143  54.273  47.412  1.00  0.00           C
ATOM   9577  C2  POPEY 437      72.063  54.913  48.493  1.00  0.00           C
ATOM   9579  O21 POPEY 437      71.403  54.723  49.752  1.00  0.00           O
ATOM   9580  C21 POPEY 437      72.143  54.353  50.773  1.00  0.00           C
ATOM   9581  O22 POPEY 437      73.323  54.063  50.732  1.00  0.00           O
ATOM   9582  C22 POPEY 437      71.263  54.273  52.013  1.00  0.00           C
ATOM   9585  C3  POPEY 437      72.313  56.433  48.242  1.00  0.00           C
ATOM   9588  O31 POPEY 437      73.493  56.893  48.923  1.00  0.00           O
ATOM   9589  C31 POPEY 437      73.343  57.343  50.162  1.00  0.00           C
ATOM   9590  O32 POPEY 437      72.283  57.553  50.723  1.00  0.00           O
ATOM   9591  C32 POPEY 437      74.703  57.393  50.872  1.00  0.00           C
ATOM   9594  C23 POPEY 437      72.083  53.893  53.263  1.00  0.00           C
ATOM   9597  C24 POPEY 437      71.213  53.793  54.513  1.00  0.00           C
ATOM   9600  C25 POPEY 437      70.903  55.163  55.133  1.00  0.00           C
ATOM   9603  C26 POPEY 437      71.653  55.343  56.453  1.00  0.00           C
ATOM   9606  C27 POPEY 437      71.703  56.783  56.953  1.00  0.00           C
ATOM   9609  C28 POPEY 437      72.563  56.933  58.223  1.00  0.00           C
ATOM   9612  C29 POPEY 437      71.933  56.243  59.403  1.00  0.00           C
ATOM   9614 0C21 POPEY 437      71.643  56.783  60.602  1.00  0.00           C
ATOM   9616 1C21 POPEY 437      71.933  58.203  61.033  1.00  0.00           C
ATOM   9619 2C21 POPEY 437      73.173  58.273  61.942  1.00  0.00           C
ATOM   9622 3C21 POPEY 437      74.493  57.893  61.252  1.00  0.00           C
ATOM   9625 4C21 POPEY 437      75.583  57.473  62.252  1.00  0.00           C
ATOM   9628 5C21 POPEY 437      76.143  58.633  63.073  1.00  0.00           C
ATOM   9631 6C21 POPEY 437      76.533  58.213  64.502  1.00  0.00           C
ATOM   9634 7C21 POPEY 437      76.733  59.423  65.432  1.00  0.00           C
ATOM   9637 8C21 POPEY 437      76.813  59.033  66.902  1.00  0.00           C
ATOM   9641  C33 POPEY 437      74.723  58.373  52.062  1.00  0.00           C
ATOM   9644  C34 POPEY 437      76.143  58.783  52.482  1.00  0.00           C
ATOM   9647  C35 POPEY 437      76.143  60.003  53.423  1.00  0.00           C
ATOM   9650  C36 POPEY 437      76.313  59.633  54.892  1.00  0.00           C
ATOM   9653  C37 POPEY 437      75.993  60.803  55.842  1.00  0.00           C
ATOM   9656  C38 POPEY 437      76.623  60.633  57.223  1.00  0.00           C
ATOM   9659  C39 POPEY 437      78.103  61.043  57.262  1.00  0.00           C
ATOM   9662 0C31 POPEY 437      78.743  60.713  58.613  1.00  0.00           C
ATOM   9665 1C31 POPEY 437      80.213  61.123  58.712  1.00  0.00           C
ATOM   9668 2C31 POPEY 437      80.803  60.903  60.113  1.00  0.00           C
ATOM   9671 3C31 POPEY 437      80.823  59.433  60.542  1.00  0.00           C
ATOM   9674 4C31 POPEY 437      81.253  59.253  62.002  1.00  0.00           C
ATOM   9677 5C31 POPEY 437      81.303  57.783  62.423  1.00  0.00           C
ATOM   9680 6C31 POPEY 437      81.603  57.583  63.912  1.00  0.00           C
ATOM   9684  NH3 POPEZ 438     105.633 104.053  42.043  1.00  0.00           N
ATOM   9688  C12 POPEZ 438     106.193 102.773  41.512  1.00  0.00           C
ATOM   9691  C11 POPEZ 438     106.703 101.883  42.652  1.00  0.00           C
ATOM   9694  P   POPEZ 438     104.993 100.143  43.552  1.00  0.00           P
ATOM   9695  O13 POPEZ 438     103.603 100.253  44.023  1.00  0.00           O
ATOM   9696  O14 POPEZ 438     105.203  99.593  42.192  1.00  0.00           O
ATOM   9697  O11 POPEZ 438     105.903  99.473  44.672  1.00  0.00           O
ATOM   9698  O12 POPEZ 438     105.643 101.593  43.593  1.00  0.00           O
ATOM   9699  C1  POPEZ 438     105.383  98.783  45.822  1.00  0.00           C
ATOM   9702  C2  POPEZ 438     106.023  99.283  47.153  1.00  0.00           C
ATOM   9704  O21 POPEZ 438     105.023  99.523  48.162  1.00  0.00           O
ATOM   9705  C21 POPEZ 438     104.693  98.413  48.832  1.00  0.00           C
ATOM   9706  O22 POPEZ 438     105.143  97.303  48.642  1.00  0.00           O
ATOM   9707  C22 POPEZ 438     103.703  98.783  49.953  1.00  0.00           C
ATOM   9710  C3  POPEZ 438     106.853 100.583  46.912  1.00  0.00           C
ATOM   9713  O31 POPEZ 438     107.093 101.453  48.052  1.00  0.00           O
ATOM   9714  C31 POPEZ 438     107.563 100.873  49.172  1.00  0.00           C
ATOM   9715  O32 POPEZ 438     107.943  99.723  49.282  1.00  0.00           O
ATOM   9716  C32 POPEZ 438     107.653 101.963  50.243  1.00  0.00           C
ATOM   9719  C23 POPEZ 438     103.473  97.643  50.973  1.00  0.00           C
ATOM   9722  C24 POPEZ 438     104.633  97.453  51.963  1.00  0.00           C
ATOM   9725  C25 POPEZ 438     104.543  96.083  52.662  1.00  0.00           C
ATOM   9728  C26 POPEZ 438     105.783  95.723  53.493  1.00  0.00           C
ATOM   9731  C27 POPEZ 438     105.693  94.273  54.002  1.00  0.00           C
ATOM   9734  C28 POPEZ 438     106.893  93.833  54.863  1.00  0.00           C
ATOM   9737  C29 POPEZ 438     106.743  92.383  55.252  1.00  0.00           C
ATOM   9739 0C21 POPEZ 438     106.343  91.913  56.442  1.00  0.00           C
ATOM   9741 1C21 POPEZ 438     105.973  92.743  57.642  1.00  0.00           C
ATOM   9744 2C21 POPEZ 438     106.013  91.923  58.942  1.00  0.00           C
ATOM   9747 3C21 POPEZ 438     107.413  91.383  59.282  1.00  0.00           C
ATOM   9750 4C21 POPEZ 438     107.523  90.773  60.692  1.00  0.00           C
ATOM   9753 5C21 POPEZ 438     107.123  91.723  61.833  1.00  0.00           C
ATOM   9756 6C21 POPEZ 438     107.913  93.043  61.842  1.00  0.00           C
ATOM   9759 7C21 POPEZ 438     107.613  93.893  63.083  1.00  0.00           C
ATOM   9762 8C21 POPEZ 438     108.543  95.093  63.213  1.00  0.00           C
ATOM   9766  C33 POPEZ 438     107.933 101.493  51.693  1.00  0.00           C
ATOM   9769  C34 POPEZ 438     106.683 101.163  52.512  1.00  0.00           C
ATOM   9772  C35 POPEZ 438     106.963 101.193  54.032  1.00  0.00           C
ATOM   9775  C36 POPEZ 438     106.333  99.993  54.752  1.00  0.00           C
ATOM   9778  C37 POPEZ 438     106.513 100.013  56.282  1.00  0.00           C
ATOM   9781  C38 POPEZ 438     106.373  98.623  56.903  1.00  0.00           C
ATOM   9784  C39 POPEZ 438     105.093  97.853  56.512  1.00  0.00           C
ATOM   9787 0C31 POPEZ 438     103.873  98.143  57.383  1.00  0.00           C
ATOM   9790 1C31 POPEZ 438     103.293  96.843  57.962  1.00  0.00           C
ATOM   9793 2C31 POPEZ 438     102.103  97.063  58.902  1.00  0.00           C
ATOM   9796 3C31 POPEZ 438     101.603  95.763  59.543  1.00  0.00           C
ATOM   9799 4C31 POPEZ 438     102.673  95.083  60.402  1.00  0.00           C
ATOM   9802 5C31 POPEZ 438     102.083  94.383  61.633  1.00  0.00           C
ATOM   9805 6C31 POPEZ 438     103.153  93.773  62.523  1.00  0.00           C
ATOM   9809  NH3 POPEa 439      88.133  -1.313  83.652  1.00  0.00           N
ATOM   9813  C12 POPEa 439      87.353  -1.763  84.852  1.00  0.00           C
ATOM   9816  C11 POPEa 439      86.793  -0.583  85.652  1.00  0.00           C
ATOM   9819  P   POPEa 439      84.943  -0.103  87.433  1.00  0.00           P
ATOM   9820  O13 POPEa 439      83.813  -0.883  87.983  1.00  0.00           O
ATOM   9821  O14 POPEa 439      85.753   0.637  88.423  1.00  0.00           O
ATOM   9822  O11 POPEa 439      84.383   0.837  86.283  1.00  0.00           O
ATOM   9823  O12 POPEa 439      85.863  -1.093  86.622  1.00  0.00           O
ATOM   9824  C1  POPEa 439      83.113   0.537  85.692  1.00  0.00           C
ATOM   9827  C2  POPEa 439      83.063   0.897  84.183  1.00  0.00           C
ATOM   9829  O21 POPEa 439      81.703   1.267  83.882  1.00  0.00           O
ATOM   9830  C21 POPEa 439      81.243   1.147  82.662  1.00  0.00           C
ATOM   9831  O22 POPEa 439      81.193   0.127  81.993  1.00  0.00           O
ATOM   9832  C22 POPEa 439      80.833   2.507  82.122  1.00  0.00           C
ATOM   9835  C3  POPEa 439      83.753  -0.183  83.292  1.00  0.00           C
ATOM   9838  O31 POPEa 439      83.993   0.317  81.952  1.00  0.00           O
ATOM   9839  C31 POPEa 439      85.103  -0.083  81.323  1.00  0.00           C
ATOM   9840  O32 POPEa 439      86.043  -0.673  81.832  1.00  0.00           O
ATOM   9841  C32 POPEa 439      84.873   0.207  79.832  1.00  0.00           C
ATOM   9844  C23 POPEa 439      80.203   2.407  80.713  1.00  0.00           C
ATOM   9847  C24 POPEa 439      80.173   3.753  79.982  1.00  0.00           C
ATOM   9850  C25 POPEa 439      79.883   3.563  78.493  1.00  0.00           C
ATOM   9853  C26 POPEa 439      80.133   4.833  77.692  1.00  0.00           C
ATOM   9856  C27 POPEa 439      80.053   4.583  76.182  1.00  0.00           C
ATOM   9859  C28 POPEa 439      80.643   5.733  75.343  1.00  0.00           C
ATOM   9862  C29 POPEa 439      82.143   5.823  75.433  1.00  0.00           C
ATOM   9864 0C21 POPEa 439      82.953   6.293  74.472  1.00  0.00           C
ATOM   9866 1C21 POPEa 439      82.513   6.863  73.143  1.00  0.00           C
ATOM   9869 2C21 POPEa 439      82.953   8.323  72.983  1.00  0.00           C
ATOM   9872 3C21 POPEa 439      82.283   8.983  71.773  1.00  0.00           C
ATOM   9875 4C21 POPEa 439      82.843  10.383  71.502  1.00  0.00           C
ATOM   9878 5C21 POPEa 439      82.183  11.083  70.302  1.00  0.00           C
ATOM   9881 6C21 POPEa 439      80.703  11.423  70.512  1.00  0.00           C
ATOM   9884 7C21 POPEa 439      80.133  12.253  69.353  1.00  0.00           C
ATOM   9887 8C21 POPEa 439      78.713  12.763  69.603  1.00  0.00           C
ATOM   9891  C33 POPEa 439      86.013  -0.103  78.842  1.00  0.00           C
ATOM   9894  C34 POPEa 439      85.553   0.007  77.372  1.00  0.00           C
ATOM   9897  C35 POPEa 439      85.143   1.417  76.912  1.00  0.00           C
ATOM   9900  C36 POPEa 439      84.723   1.467  75.422  1.00  0.00           C
ATOM   9903  C37 POPEa 439      84.303   2.857  74.893  1.00  0.00           C
ATOM   9906  C38 POPEa 439      84.773   3.187  73.453  1.00  0.00           C
ATOM   9909  C39 POPEa 439      83.933   2.607  72.282  1.00  0.00           C
ATOM   9912 0C31 POPEa 439      84.143   3.423  70.982  1.00  0.00           C
ATOM   9915 1C31 POPEa 439      83.313   2.957  69.773  1.00  0.00           C
ATOM   9918 2C31 POPEa 439      83.273   4.003  68.633  1.00  0.00           C
ATOM   9921 3C31 POPEa 439      82.513   3.523  67.393  1.00  0.00           C
ATOM   9924 4C31 POPEa 439      82.323   4.603  66.312  1.00  0.00           C
ATOM   9927 5C31 POPEa 439      81.633   4.063  65.052  1.00  0.00           C
ATOM   9930 6C31 POPEa 439      81.473   5.093  63.923  1.00  0.00           C
ATOM   9934  NH3 POPEb 440      70.033  83.953  83.273  1.00  0.00           N
ATOM   9938  C12 POPEb 440      69.623  82.503  83.232  1.00  0.00           C
ATOM   9941  C11 POPEb 440      68.463  82.213  84.192  1.00  0.00           C
ATOM   9944  P   POPEb 440      66.883  80.193  84.753  1.00  0.00           P
ATOM   9945  O13 POPEb 440      67.563  78.973  85.223  1.00  0.00           O
ATOM   9946  O14 POPEb 440      66.393  81.143  85.792  1.00  0.00           O
ATOM   9947  O11 POPEb 440      65.723  79.803  83.752  1.00  0.00           O
ATOM   9948  O12 POPEb 440      67.853  80.993  83.792  1.00  0.00           O
ATOM   9949  C1  POPEb 440      65.903  79.743  82.342  1.00  0.00           C
ATOM   9952  C2  POPEb 440      66.633  78.463  81.853  1.00  0.00           C
ATOM   9954  O21 POPEb 440      66.323  78.213  80.472  1.00  0.00           O
ATOM   9955  C21 POPEb 440      66.863  78.943  79.533  1.00  0.00           C
ATOM   9956  O22 POPEb 440      67.503  79.973  79.683  1.00  0.00           O
ATOM   9957  C22 POPEb 440      66.583  78.253  78.182  1.00  0.00           C
ATOM   9960  C3  POPEb 440      66.203  77.203  82.682  1.00  0.00           C
ATOM   9963  O31 POPEb 440      66.333  75.963  81.932  1.00  0.00           O
ATOM   9964  C31 POPEb 440      65.413  75.723  80.962  1.00  0.00           C
ATOM   9965  O32 POPEb 440      65.703  75.353  79.832  1.00  0.00           O
ATOM   9966  C32 POPEb 440      63.963  75.943  81.392  1.00  0.00           C
ATOM   9969  C23 POPEb 440      67.333  78.833  76.952  1.00  0.00           C
ATOM   9972  C24 POPEb 440      66.983  78.093  75.643  1.00  0.00           C
ATOM   9975  C25 POPEb 440      65.693  78.563  74.963  1.00  0.00           C
ATOM   9978  C26 POPEb 440      65.243  77.653  73.792  1.00  0.00           C
ATOM   9981  C27 POPEb 440      63.903  78.123  73.182  1.00  0.00           C
ATOM   9984  C28 POPEb 440      63.413  77.313  71.972  1.00  0.00           C
ATOM   9987  C29 POPEb 440      62.143  77.923  71.423  1.00  0.00           C
ATOM   9989 0C21 POPEb 440      61.183  77.323  70.693  1.00  0.00           C
ATOM   9991 1C21 POPEb 440      61.143  75.893  70.232  1.00  0.00           C
ATOM   9994 2C21 POPEb 440      59.713  75.303  70.252  1.00  0.00           C
ATOM   9997 3C21 POPEb 440      59.233  74.933  71.663  1.00  0.00           C
ATOM  10000 4C21 POPEb 440      57.853  74.233  71.683  1.00  0.00           C
ATOM  10003 5C21 POPEb 440      57.763  73.003  70.772  1.00  0.00           C
ATOM  10006 6C21 POPEb 440      56.553  72.103  71.073  1.00  0.00           C
ATOM  10009 7C21 POPEb 440      56.543  70.833  70.212  1.00  0.00           C
ATOM  10012 8C21 POPEb 440      55.393  69.873  70.542  1.00  0.00           C
ATOM  10016  C33 POPEb 440      63.353  77.213  80.752  1.00  0.00           C
ATOM  10019  C34 POPEb 440      61.933  76.983  80.232  1.00  0.00           C
ATOM  10022  C35 POPEb 440      61.933  76.303  78.862  1.00  0.00           C
ATOM  10025  C36 POPEb 440      60.533  76.123  78.272  1.00  0.00           C
ATOM  10028  C37 POPEb 440      60.583  75.543  76.853  1.00  0.00           C
ATOM  10031  C38 POPEb 440      59.233  75.043  76.333  1.00  0.00           C
ATOM  10034  C39 POPEb 440      58.133  76.123  76.203  1.00  0.00           C
ATOM  10037 0C31 POPEb 440      58.233  76.913  74.893  1.00  0.00           C
ATOM  10040 1C31 POPEb 440      57.063  77.873  74.662  1.00  0.00           C
ATOM  10043 2C31 POPEb 440      57.183  78.643  73.342  1.00  0.00           C
ATOM  10046 3C31 POPEb 440      56.323  78.073  72.203  1.00  0.00           C
ATOM  10049 4C31 POPEb 440      54.883  78.593  72.243  1.00  0.00           C
ATOM  10052 5C31 POPEb 440      54.003  78.003  71.133  1.00  0.00           C
ATOM  10055 6C31 POPEb 440      52.673  78.753  70.962  1.00  0.00           C
ATOM  10059  NH3 POPEc 441      98.633  35.163  45.392  1.00  0.00           N
ATOM  10063  C12 POPEc 441      97.273  35.183  44.783  1.00  0.00           C
ATOM  10066  C11 POPEc 441      96.993  33.883  44.023  1.00  0.00           C
ATOM  10069  P   POPEc 441      94.703  32.613  43.712  1.00  0.00           P
ATOM  10070  O13 POPEc 441      95.323  31.513  42.932  1.00  0.00           O
ATOM  10071  O14 POPEc 441      93.343  33.023  43.302  1.00  0.00           O
ATOM  10072  O11 POPEc 441      94.753  32.323  45.273  1.00  0.00           O
ATOM  10073  O12 POPEc 441      95.643  33.863  43.572  1.00  0.00           O
ATOM  10074  C1  POPEc 441      93.593  31.803  45.942  1.00  0.00           C
ATOM  10077  C2  POPEc 441      92.663  32.893  46.592  1.00  0.00           C
ATOM  10079  O21 POPEc 441      93.293  33.713  47.613  1.00  0.00           O
ATOM  10080  C21 POPEc 441      93.613  33.173  48.762  1.00  0.00           C
ATOM  10081  O22 POPEc 441      93.703  31.983  49.012  1.00  0.00           O
ATOM  10082  C22 POPEc 441      93.813  34.273  49.813  1.00  0.00           C
ATOM  10085  C3  POPEc 441      91.333  32.233  47.072  1.00  0.00           C
ATOM  10088  O31 POPEc 441      90.463  33.163  47.732  1.00  0.00           O
ATOM  10089  C31 POPEc 441      89.843  32.963  48.902  1.00  0.00           C
ATOM  10090  O32 POPEc 441      88.943  33.683  49.312  1.00  0.00           O
ATOM  10091  C32 POPEc 441      90.343  31.743  49.673  1.00  0.00           C
ATOM  10094  C23 POPEc 441      93.343  33.733  51.173  1.00  0.00           C
ATOM  10097  C24 POPEc 441      93.243  34.743  52.322  1.00  0.00           C
ATOM  10100  C25 POPEc 441      92.223  34.193  53.333  1.00  0.00           C
ATOM  10103  C26 POPEc 441      92.063  34.933  54.653  1.00  0.00           C
ATOM  10106  C27 POPEc 441      91.143  34.123  55.583  1.00  0.00           C
ATOM  10109  C28 POPEc 441      90.363  34.943  56.612  1.00  0.00           C
ATOM  10112  C29 POPEc 441      91.273  35.643  57.602  1.00  0.00           C
ATOM  10114 0C21 POPEc 441      91.343  35.403  58.923  1.00  0.00           C
ATOM  10116 1C21 POPEc 441      90.543  34.363  59.653  1.00  0.00           C
ATOM  10119 2C21 POPEc 441      90.303  34.693  61.133  1.00  0.00           C
ATOM  10122 3C21 POPEc 441      89.633  33.493  61.823  1.00  0.00           C
ATOM  10125 4C21 POPEc 441      89.863  33.423  63.342  1.00  0.00           C
ATOM  10128 5C21 POPEc 441      89.223  32.183  64.002  1.00  0.00           C
ATOM  10131 6C21 POPEc 441      89.173  30.923  63.122  1.00  0.00           C
ATOM  10134 7C21 POPEc 441      88.653  29.703  63.902  1.00  0.00           C
ATOM  10137 8C21 POPEc 441      88.013  28.633  63.003  1.00  0.00           C
ATOM  10141  C33 POPEc 441      89.923  31.693  51.152  1.00  0.00           C
ATOM  10144  C34 POPEc 441      90.453  30.383  51.742  1.00  0.00           C
ATOM  10147  C35 POPEc 441      90.453  30.333  53.273  1.00  0.00           C
ATOM  10150  C36 POPEc 441      90.983  28.983  53.802  1.00  0.00           C
ATOM  10153  C37 POPEc 441      90.093  27.803  53.392  1.00  0.00           C
ATOM  10156  C38 POPEc 441      90.453  26.493  54.102  1.00  0.00           C
ATOM  10159  C39 POPEc 441      89.353  25.433  53.932  1.00  0.00           C
ATOM  10162 0C31 POPEc 441      89.423  24.293  54.962  1.00  0.00           C
ATOM  10165 1C31 POPEc 441      90.483  23.223  54.653  1.00  0.00           C
ATOM  10168 2C31 POPEc 441      90.563  22.183  55.773  1.00  0.00           C
ATOM  10171 3C31 POPEc 441      91.563  21.043  55.523  1.00  0.00           C
ATOM  10174 4C31 POPEc 441      92.983  21.513  55.203  1.00  0.00           C
ATOM  10177 5C31 POPEc 441      93.993  20.353  55.122  1.00  0.00           C
ATOM  10180 6C31 POPEc 441      95.373  20.783  54.613  1.00  0.00           C
ATOM  10184  NH3 POPEd 442      58.013  34.263  46.963  1.00  0.00           N
ATOM  10188  C12 POPEd 442      57.183  34.653  45.783  1.00  0.00           C
ATOM  10191  C11 POPEd 442      57.363  36.123  45.373  1.00  0.00           C
ATOM  10194  P   POPEd 442      56.773  38.543  46.002  1.00  0.00           P
ATOM  10195  O13 POPEd 442      58.063  39.103  45.513  1.00  0.00           O
ATOM  10196  O14 POPEd 442      55.593  38.633  45.113  1.00  0.00           O
ATOM  10197  O11 POPEd 442      56.453  39.283  47.372  1.00  0.00           O
ATOM  10198  O12 POPEd 442      57.013  37.023  46.423  1.00  0.00           O
ATOM  10199  C1  POPEd 442      57.013  38.863  48.622  1.00  0.00           C
ATOM  10202  C2  POPEd 442      55.923  38.323  49.583  1.00  0.00           C
ATOM  10204  O21 POPEd 442      56.363  38.233  50.952  1.00  0.00           O
ATOM  10205  C21 POPEd 442      56.293  39.363  51.633  1.00  0.00           C
ATOM  10206  O22 POPEd 442      56.163  40.483  51.152  1.00  0.00           O
ATOM  10207  C22 POPEd 442      56.333  39.063  53.122  1.00  0.00           C
ATOM  10210  C3  POPEd 442      55.393  36.923  49.133  1.00  0.00           C
ATOM  10213  O31 POPEd 442      54.473  36.273  50.032  1.00  0.00           O
ATOM  10214  C31 POPEd 442      53.563  36.933  50.732  1.00  0.00           C
ATOM  10215  O32 POPEd 442      53.333  38.133  50.703  1.00  0.00           O
ATOM  10216  C32 POPEd 442      52.793  35.943  51.602  1.00  0.00           C
ATOM  10219  C23 POPEd 442      55.423  40.023  53.912  1.00  0.00           C
ATOM  10222  C24 POPEd 442      55.323  39.623  55.392  1.00  0.00           C
ATOM  10225  C25 POPEd 442      54.853  40.783  56.273  1.00  0.00           C
ATOM  10228  C26 POPEd 442      54.983  40.453  57.773  1.00  0.00           C
ATOM  10231  C27 POPEd 442      54.713  41.673  58.673  1.00  0.00           C
ATOM  10234  C28 POPEd 442      55.083  41.413  60.142  1.00  0.00           C
ATOM  10237  C29 POPEd 442      54.193  40.383  60.783  1.00  0.00           C
ATOM  10239 0C21 POPEd 442      53.983  40.263  62.103  1.00  0.00           C
ATOM  10241 1C21 POPEd 442      54.663  41.063  63.172  1.00  0.00           C
ATOM  10244 2C21 POPEd 442      54.543  40.403  64.562  1.00  0.00           C
ATOM  10247 3C21 POPEd 442      53.183  40.633  65.243  1.00  0.00           C
ATOM  10250 4C21 POPEd 442      52.573  39.373  65.892  1.00  0.00           C
ATOM  10253 5C21 POPEd 442      53.473  38.663  66.923  1.00  0.00           C
ATOM  10256 6C21 POPEd 442      53.643  39.393  68.263  1.00  0.00           C
ATOM  10259 7C21 POPEd 442      54.383  38.523  69.283  1.00  0.00           C
ATOM  10262 8C21 POPEd 442      54.653  39.213  70.623  1.00  0.00           C
ATOM  10266  C33 POPEd 442      53.143  36.073  53.102  1.00  0.00           C
ATOM  10269  C34 POPEd 442      52.393  35.033  53.912  1.00  0.00           C
ATOM  10272  C35 POPEd 442      52.713  35.073  55.412  1.00  0.00           C
ATOM  10275  C36 POPEd 442      52.033  33.933  56.162  1.00  0.00           C
ATOM  10278  C37 POPEd 442      52.483  33.833  57.622  1.00  0.00           C
ATOM  10281  C38 POPEd 442      51.553  32.933  58.442  1.00  0.00           C
ATOM  10284  C39 POPEd 442      51.863  32.933  59.942  1.00  0.00           C
ATOM  10287 0C31 POPEd 442      51.793  34.343  60.542  1.00  0.00           C
ATOM  10290 1C31 POPEd 442      52.123  34.403  62.033  1.00  0.00           C
ATOM  10293 2C31 POPEd 442      52.163  35.853  62.543  1.00  0.00           C
ATOM  10296 3C31 POPEd 442      50.783  36.523  62.633  1.00  0.00           C
ATOM  10299 4C31 POPEd 442      49.943  36.013  63.802  1.00  0.00           C
ATOM  10302 5C31 POPEd 442      48.493  36.523  63.762  1.00  0.00           C
ATOM  10305 6C31 POPEd 442      47.643  35.963  64.902  1.00  0.00           C
ATOM  10309  NH3 POPEe 443      95.003  45.403  44.902  1.00  0.00           N
ATOM  10313  C12 POPEe 443      95.213  46.863  44.632  1.00  0.00           C
ATOM  10316  C11 POPEe 443      94.713  47.663  45.852  1.00  0.00           C
ATOM  10319  P   POPEe 443      96.613  46.963  47.652  1.00  0.00           P
ATOM  10320  O13 POPEe 443      96.683  45.653  46.942  1.00  0.00           O
ATOM  10321  O14 POPEe 443      96.183  46.943  49.063  1.00  0.00           O
ATOM  10322  O11 POPEe 443      98.003  47.733  47.552  1.00  0.00           O
ATOM  10323  O12 POPEe 443      95.703  47.953  46.823  1.00  0.00           O
ATOM  10324  C1  POPEe 443      98.033  49.163  47.752  1.00  0.00           C
ATOM  10327  C2  POPEe 443      98.143  49.573  49.263  1.00  0.00           C
ATOM  10329  O21 POPEe 443      97.513  50.853  49.412  1.00  0.00           O
ATOM  10330  C21 POPEe 443      97.283  51.283  50.633  1.00  0.00           C
ATOM  10331  O22 POPEe 443      97.383  50.663  51.672  1.00  0.00           O
ATOM  10332  C22 POPEe 443      96.913  52.763  50.583  1.00  0.00           C
ATOM  10335  C3  POPEe 443      99.643  49.633  49.702  1.00  0.00           C
ATOM  10338  O31 POPEe 443      99.773  49.383  51.122  1.00  0.00           O
ATOM  10339  C31 POPEe 443     100.193  48.173  51.442  1.00  0.00           C
ATOM  10340  O32 POPEe 443     100.743  47.393  50.682  1.00  0.00           O
ATOM  10341  C32 POPEe 443      99.993  47.853  52.912  1.00  0.00           C
ATOM  10344  C23 POPEe 443      95.483  53.003  51.122  1.00  0.00           C
ATOM  10347  C24 POPEe 443      95.043  54.443  50.882  1.00  0.00           C
ATOM  10350  C25 POPEe 443      93.543  54.653  51.082  1.00  0.00           C
ATOM  10353  C26 POPEe 443      93.103  54.553  52.543  1.00  0.00           C
ATOM  10356  C27 POPEe 443      91.933  55.493  52.873  1.00  0.00           C
ATOM  10359  C28 POPEe 443      91.513  55.403  54.342  1.00  0.00           C
ATOM  10362  C29 POPEe 443      90.533  56.473  54.743  1.00  0.00           C
ATOM  10364 0C21 POPEe 443      90.183  56.703  56.022  1.00  0.00           C
ATOM  10366 1C21 POPEe 443      90.723  55.893  57.173  1.00  0.00           C
ATOM  10369 2C21 POPEe 443      90.233  56.363  58.552  1.00  0.00           C
ATOM  10372 3C21 POPEe 443      88.723  56.193  58.732  1.00  0.00           C
ATOM  10375 4C21 POPEe 443      88.253  56.403  60.182  1.00  0.00           C
ATOM  10378 5C21 POPEe 443      88.373  55.133  61.033  1.00  0.00           C
ATOM  10381 6C21 POPEe 443      87.873  55.313  62.462  1.00  0.00           C
ATOM  10384 7C21 POPEe 443      87.933  54.023  63.283  1.00  0.00           C
ATOM  10387 8C21 POPEe 443      87.573  54.223  64.752  1.00  0.00           C
ATOM  10391  C33 POPEe 443      98.913  46.753  53.112  1.00  0.00           C
ATOM  10394  C34 POPEe 443      98.853  46.243  54.552  1.00  0.00           C
ATOM  10397  C35 POPEe 443      97.583  45.423  54.853  1.00  0.00           C
ATOM  10400  C36 POPEe 443      97.633  44.753  56.222  1.00  0.00           C
ATOM  10403  C37 POPEe 443      96.493  43.733  56.402  1.00  0.00           C
ATOM  10406  C38 POPEe 443      96.393  43.023  57.752  1.00  0.00           C
ATOM  10409  C39 POPEe 443      96.243  43.953  58.953  1.00  0.00           C
ATOM  10412 0C31 POPEe 443      96.223  43.153  60.262  1.00  0.00           C
ATOM  10415 1C31 POPEe 443      96.123  44.063  61.493  1.00  0.00           C
ATOM  10418 2C31 POPEe 443      96.123  43.283  62.803  1.00  0.00           C
ATOM  10421 3C31 POPEe 443      97.493  42.663  63.153  1.00  0.00           C
ATOM  10424 4C31 POPEe 443      97.593  42.283  64.632  1.00  0.00           C
ATOM  10427 5C31 POPEe 443      98.983  42.503  65.243  1.00  0.00           C
ATOM  10430 6C31 POPEe 443      98.933  42.503  66.773  1.00  0.00           C
ATOM  10434  NH3 POPEf 444      69.853  33.393  47.252  1.00  0.00           N
ATOM  10438  C12 POPEf 444      68.493  33.913  47.613  1.00  0.00           C
ATOM  10441  C11 POPEf 444      67.413  33.213  46.812  1.00  0.00           C
ATOM  10444  P   POPEf 444      65.263  34.713  46.953  1.00  0.00           P
ATOM  10445  O13 POPEf 444      66.023  35.493  45.952  1.00  0.00           O
ATOM  10446  O14 POPEf 444      63.943  34.213  46.532  1.00  0.00           O
ATOM  10447  O11 POPEf 444      65.083  35.513  48.312  1.00  0.00           O
ATOM  10448  O12 POPEf 444      66.143  33.473  47.402  1.00  0.00           O
ATOM  10449  C1  POPEf 444      64.193  36.643  48.353  1.00  0.00           C
ATOM  10452  C2  POPEf 444      62.943  36.473  49.292  1.00  0.00           C
ATOM  10454  O21 POPEf 444      63.273  36.943  50.622  1.00  0.00           O
ATOM  10455  C21 POPEf 444      62.253  37.493  51.232  1.00  0.00           C
ATOM  10456  O22 POPEf 444      61.173  37.753  50.732  1.00  0.00           O
ATOM  10457  C22 POPEf 444      62.583  37.763  52.692  1.00  0.00           C
ATOM  10460  C3  POPEf 444      62.343  35.033  49.372  1.00  0.00           C
ATOM  10463  O31 POPEf 444      61.283  34.933  50.373  1.00  0.00           O
ATOM  10464  C31 POPEf 444      60.053  35.183  49.912  1.00  0.00           C
ATOM  10465  O32 POPEf 444      59.733  35.303  48.752  1.00  0.00           O
ATOM  10466  C32 POPEf 444      59.033  35.413  51.052  1.00  0.00           C
ATOM  10469  C23 POPEf 444      61.573  38.743  53.333  1.00  0.00           C
ATOM  10472  C24 POPEf 444      61.683  38.863  54.853  1.00  0.00           C
ATOM  10475  C25 POPEf 444      60.523  39.713  55.392  1.00  0.00           C
ATOM  10478  C26 POPEf 444      60.583  40.023  56.883  1.00  0.00           C
ATOM  10481  C27 POPEf 444      59.413  40.913  57.302  1.00  0.00           C
ATOM  10484  C28 POPEf 444      59.553  41.523  58.703  1.00  0.00           C
ATOM  10487  C29 POPEf 444      59.443  40.513  59.813  1.00  0.00           C
ATOM  10489 0C21 POPEf 444      59.103  40.793  61.082  1.00  0.00           C
ATOM  10491 1C21 POPEf 444      58.823  42.173  61.633  1.00  0.00           C
ATOM  10494 2C21 POPEf 444      59.793  42.573  62.762  1.00  0.00           C
ATOM  10497 3C21 POPEf 444      61.273  42.543  62.332  1.00  0.00           C
ATOM  10500 4C21 POPEf 444      62.213  43.293  63.293  1.00  0.00           C
ATOM  10503 5C21 POPEf 444      62.083  42.863  64.752  1.00  0.00           C
ATOM  10506 6C21 POPEf 444      63.143  43.513  65.643  1.00  0.00           C
ATOM  10509 7C21 POPEf 444      63.053  43.073  67.113  1.00  0.00           C
ATOM  10512 8C21 POPEf 444      64.123  43.713  68.003  1.00  0.00           C
ATOM  10516  C33 POPEf 444      59.533  35.273  52.502  1.00  0.00           C
ATOM  10519  C34 POPEf 444      58.403  35.543  53.502  1.00  0.00           C
ATOM  10522  C35 POPEf 444      58.833  35.473  54.982  1.00  0.00           C
ATOM  10525  C36 POPEf 444      57.673  35.903  55.892  1.00  0.00           C
ATOM  10528  C37 POPEf 444      58.113  36.163  57.342  1.00  0.00           C
ATOM  10531  C38 POPEf 444      57.083  37.003  58.112  1.00  0.00           C
ATOM  10534  C39 POPEf 444      55.963  36.173  58.752  1.00  0.00           C
ATOM  10537 0C31 POPEf 444      56.343  35.583  60.122  1.00  0.00           C
ATOM  10540 1C31 POPEf 444      56.553  36.643  61.203  1.00  0.00           C
ATOM  10543 2C31 POPEf 444      56.913  36.053  62.572  1.00  0.00           C
ATOM  10546 3C31 POPEf 444      56.753  37.073  63.703  1.00  0.00           C
ATOM  10549 4C31 POPEf 444      56.433  36.423  65.063  1.00  0.00           C
ATOM  10552 5C31 POPEf 444      55.003  35.863  65.122  1.00  0.00           C
ATOM  10555 6C31 POPEf 444      54.633  35.243  66.462  1.00  0.00           C
ATOM  10559  NH3 POPEg 445      96.293   8.493  83.882  1.00  0.00           N
ATOM  10563  C12 POPEg 445      96.593   7.013  83.783  1.00  0.00           C
ATOM  10566  C11 POPEg 445      97.173   6.493  85.092  1.00  0.00           C
ATOM  10569  P   POPEg 445      96.223   4.113  85.503  1.00  0.00           P
ATOM  10570  O13 POPEg 445      97.603   3.603  85.243  1.00  0.00           O
ATOM  10571  O14 POPEg 445      95.373   3.463  86.512  1.00  0.00           O
ATOM  10572  O11 POPEg 445      95.423   4.073  84.122  1.00  0.00           O
ATOM  10573  O12 POPEg 445      96.223   5.663  85.773  1.00  0.00           O
ATOM  10574  C1  POPEg 445      95.183   2.777  83.523  1.00  0.00           C
ATOM  10577  C2  POPEg 445      95.343   2.747  81.963  1.00  0.00           C
ATOM  10579  O21 POPEg 445      96.753   2.767  81.582  1.00  0.00           O
ATOM  10580  C21 POPEg 445      96.923   2.257  80.363  1.00  0.00           C
ATOM  10581  O22 POPEg 445      96.013   1.817  79.683  1.00  0.00           O
ATOM  10582  C22 POPEg 445      98.363   2.267  79.872  1.00  0.00           C
ATOM  10585  C3  POPEg 445      94.503   3.833  81.213  1.00  0.00           C
ATOM  10588  O31 POPEg 445      93.333   3.247  80.592  1.00  0.00           O
ATOM  10589  C31 POPEg 445      92.973   3.293  79.283  1.00  0.00           C
ATOM  10590  O32 POPEg 445      91.913   2.847  78.892  1.00  0.00           O
ATOM  10591  C32 POPEg 445      93.993   4.003  78.383  1.00  0.00           C
ATOM  10594  C23 POPEg 445      98.343   1.857  78.372  1.00  0.00           C
ATOM  10597  C24 POPEg 445      99.713   1.637  77.732  1.00  0.00           C
ATOM  10600  C25 POPEg 445      99.603   1.277  76.242  1.00  0.00           C
ATOM  10603  C26 POPEg 445      99.513   2.517  75.322  1.00  0.00           C
ATOM  10606  C27 POPEg 445      98.873   2.167  73.973  1.00  0.00           C
ATOM  10609  C28 POPEg 445      98.363   3.383  73.162  1.00  0.00           C
ATOM  10612  C29 POPEg 445      99.393   4.073  72.293  1.00  0.00           C
ATOM  10614 0C21 POPEg 445      99.333   4.183  70.953  1.00  0.00           C
ATOM  10616 1C21 POPEg 445      98.263   3.603  70.052  1.00  0.00           C
ATOM  10619 2C21 POPEg 445      97.033   4.523  69.943  1.00  0.00           C
ATOM  10622 3C21 POPEg 445      95.893   3.913  69.113  1.00  0.00           C
ATOM  10625 4C21 POPEg 445      95.533   4.733  67.863  1.00  0.00           C
ATOM  10628 5C21 POPEg 445      96.603   4.693  66.762  1.00  0.00           C
ATOM  10631 6C21 POPEg 445      96.813   3.293  66.172  1.00  0.00           C
ATOM  10634 7C21 POPEg 445      97.613   3.333  64.872  1.00  0.00           C
ATOM  10637 8C21 POPEg 445      98.063   1.967  64.352  1.00  0.00           C
ATOM  10641  C33 POPEg 445      93.793   3.953  76.842  1.00  0.00           C
ATOM  10644  C34 POPEg 445      95.013   4.583  76.143  1.00  0.00           C
ATOM  10647  C35 POPEg 445      95.183   4.203  74.662  1.00  0.00           C
ATOM  10650  C36 POPEg 445      93.883   4.193  73.862  1.00  0.00           C
ATOM  10653  C37 POPEg 445      94.093   4.563  72.393  1.00  0.00           C
ATOM  10656  C38 POPEg 445      92.803   4.573  71.552  1.00  0.00           C
ATOM  10659  C39 POPEg 445      91.633   5.273  72.253  1.00  0.00           C
ATOM  10662 0C31 POPEg 445      90.533   5.763  71.302  1.00  0.00           C
ATOM  10665 1C31 POPEg 445      89.383   6.423  72.083  1.00  0.00           C
ATOM  10668 2C31 POPEg 445      88.183   6.813  71.213  1.00  0.00           C
ATOM  10671 3C31 POPEg 445      88.563   7.593  69.953  1.00  0.00           C
ATOM  10674 4C31 POPEg 445      87.423   8.473  69.432  1.00  0.00           C
ATOM  10677 5C31 POPEg 445      87.793   9.193  68.132  1.00  0.00           C
ATOM  10680 6C31 POPEg 445      86.813  10.313  67.782  1.00  0.00           C
ATOM  10684  NH3 POPEh 446     111.903  99.993  82.023  1.00  0.00           N
ATOM  10688  C12 POPEh 446     112.363 100.283  80.623  1.00  0.00           C
ATOM  10691  C11 POPEh 446     113.683  99.563  80.302  1.00  0.00           C
ATOM  10694  P   POPEh 446     114.153  97.203  81.292  1.00  0.00           P
ATOM  10695  O13 POPEh 446     114.013  97.853  82.603  1.00  0.00           O
ATOM  10696  O14 POPEh 446     113.673  95.803  81.183  1.00  0.00           O
ATOM  10697  O11 POPEh 446     115.683  97.223  80.923  1.00  0.00           O
ATOM  10698  O12 POPEh 446     113.473  98.153  80.232  1.00  0.00           O
ATOM  10699  C1  POPEh 446     116.153  97.423  79.592  1.00  0.00           C
ATOM  10702  C2  POPEh 446     117.463  96.623  79.362  1.00  0.00           C
ATOM  10704  O21 POPEh 446     117.693  96.473  77.953  1.00  0.00           O
ATOM  10705  C21 POPEh 446     118.003  97.593  77.323  1.00  0.00           C
ATOM  10706  O22 POPEh 446     118.253  98.663  77.852  1.00  0.00           O
ATOM  10707  C22 POPEh 446     117.903  97.393  75.822  1.00  0.00           C
ATOM  10710  C3  POPEh 446     117.393  95.213  80.033  1.00  0.00           C
ATOM  10713  O31 POPEh 446     118.473  94.353  79.572  1.00  0.00           O
ATOM  10714  C31 POPEh 446     118.123  93.623  78.512  1.00  0.00           C
ATOM  10715  O32 POPEh 446     116.993  93.463  78.092  1.00  0.00           O
ATOM  10716  C32 POPEh 446     119.343  92.953  77.913  1.00  0.00           C
ATOM  10719  C23 POPEh 446     119.253  97.523  75.103  1.00  0.00           C
ATOM  10722  C24 POPEh 446     119.503  96.413  74.082  1.00  0.00           C
ATOM  10725  C25 POPEh 446     118.633  96.423  72.822  1.00  0.00           C
ATOM  10728  C26 POPEh 446     119.283  95.563  71.733  1.00  0.00           C
ATOM  10731  C27 POPEh 446     118.553  95.513  70.392  1.00  0.00           C
ATOM  10734  C28 POPEh 446     119.373  94.733  69.353  1.00  0.00           C
ATOM  10737  C29 POPEh 446     118.893  94.903  67.933  1.00  0.00           C
ATOM  10739 0C21 POPEh 446     118.333  93.983  67.133  1.00  0.00           C
ATOM  10741 1C21 POPEh 446     118.003  92.553  67.453  1.00  0.00           C
ATOM  10744 2C21 POPEh 446     116.473  92.373  67.492  1.00  0.00           C
ATOM  10747 3C21 POPEh 446     116.023  90.943  67.782  1.00  0.00           C
ATOM  10750 4C21 POPEh 446     114.573  90.713  67.332  1.00  0.00           C
ATOM  10753 5C21 POPEh 446     113.773  89.773  68.243  1.00  0.00           C
ATOM  10756 6C21 POPEh 446     112.313  89.643  67.782  1.00  0.00           C
ATOM  10759 7C21 POPEh 446     111.573  88.513  68.512  1.00  0.00           C
ATOM  10762 8C21 POPEh 446     110.053  88.683  68.493  1.00  0.00           C
ATOM  10766  C33 POPEh 446     119.593  93.493  76.493  1.00  0.00           C
ATOM  10769  C34 POPEh 446     120.413  92.493  75.682  1.00  0.00           C
ATOM  10772  C35 POPEh 446     120.643  92.983  74.262  1.00  0.00           C
ATOM  10775  C36 POPEh 446     121.823  92.283  73.602  1.00  0.00           C
ATOM  10778  C37 POPEh 446     122.123  92.873  72.223  1.00  0.00           C
ATOM  10781  C38 POPEh 446     123.573  92.603  71.803  1.00  0.00           C
ATOM  10784  C39 POPEh 446     123.783  92.293  70.322  1.00  0.00           C
ATOM  10787 0C31 POPEh 446     123.193  93.323  69.353  1.00  0.00           C
ATOM  10790 1C31 POPEh 446     123.413  92.873  67.913  1.00  0.00           C
ATOM  10793 2C31 POPEh 446     122.373  93.433  66.932  1.00  0.00           C
ATOM  10796 3C31 POPEh 446     122.513  92.773  65.552  1.00  0.00           C
ATOM  10799 4C31 POPEh 446     121.613  93.423  64.492  1.00  0.00           C
ATOM  10802 5C31 POPEh 446     121.573  92.593  63.203  1.00  0.00           C
ATOM  10805 6C31 POPEh 446     120.823  93.283  62.062  1.00  0.00           C
ATOM  10809  NH3 POPEi 447      66.853  25.123  44.273  1.00  0.00           N
ATOM  10813  C12 POPEi 447      67.543  26.383  44.723  1.00  0.00           C
ATOM  10816  C11 POPEi 447      67.013  27.603  43.953  1.00  0.00           C
ATOM  10819  P   POPEi 447      67.103  30.233  44.123  1.00  0.00           P
ATOM  10820  O13 POPEi 447      68.063  31.183  44.732  1.00  0.00           O
ATOM  10821  O14 POPEi 447      67.003  30.353  42.652  1.00  0.00           O
ATOM  10822  O11 POPEi 447      65.693  30.353  44.802  1.00  0.00           O
ATOM  10823  O12 POPEi 447      67.623  28.773  44.482  1.00  0.00           O
ATOM  10824  C1  POPEi 447      65.283  29.513  45.882  1.00  0.00           C
ATOM  10827  C2  POPEi 447      64.883  30.333  47.132  1.00  0.00           C
ATOM  10829  O21 POPEi 447      64.953  29.423  48.232  1.00  0.00           O
ATOM  10830  C21 POPEi 447      65.573  29.683  49.372  1.00  0.00           C
ATOM  10831  O22 POPEi 447      65.813  28.813  50.203  1.00  0.00           O
ATOM  10832  C22 POPEi 447      65.983  31.143  49.572  1.00  0.00           C
ATOM  10835  C3  POPEi 447      63.453  30.923  46.982  1.00  0.00           C
ATOM  10838  O31 POPEi 447      63.013  31.613  48.172  1.00  0.00           O
ATOM  10839  C31 POPEi 447      61.853  31.253  48.752  1.00  0.00           C
ATOM  10840  O32 POPEi 447      61.033  32.053  49.172  1.00  0.00           O
ATOM  10841  C32 POPEi 447      61.743  29.743  49.012  1.00  0.00           C
ATOM  10844  C23 POPEi 447      66.463  31.453  51.002  1.00  0.00           C
ATOM  10847  C24 POPEi 447      66.413  32.973  51.262  1.00  0.00           C
ATOM  10850  C25 POPEi 447      65.013  33.473  51.642  1.00  0.00           C
ATOM  10853  C26 POPEi 447      64.623  33.163  53.092  1.00  0.00           C
ATOM  10856  C27 POPEi 447      63.123  32.873  53.213  1.00  0.00           C
ATOM  10859  C28 POPEi 447      62.643  32.613  54.653  1.00  0.00           C
ATOM  10862  C29 POPEi 447      62.763  33.833  55.532  1.00  0.00           C
ATOM  10864 0C21 POPEi 447      63.103  33.863  56.833  1.00  0.00           C
ATOM  10866 1C21 POPEi 447      63.413  32.683  57.722  1.00  0.00           C
ATOM  10869 2C21 POPEi 447      64.823  32.723  58.342  1.00  0.00           C
ATOM  10872 3C21 POPEi 447      65.063  33.853  59.352  1.00  0.00           C
ATOM  10875 4C21 POPEi 447      66.333  33.603  60.173  1.00  0.00           C
ATOM  10878 5C21 POPEi 447      66.513  34.583  61.342  1.00  0.00           C
ATOM  10881 6C21 POPEi 447      65.763  34.133  62.582  1.00  0.00           C
ATOM  10884 7C21 POPEi 447      66.153  34.913  63.842  1.00  0.00           C
ATOM  10887 8C21 POPEi 447      65.503  34.343  65.092  1.00  0.00           C
ATOM  10891  C33 POPEi 447      61.713  29.413  50.532  1.00  0.00           C
ATOM  10894  C34 POPEi 447      61.663  27.893  50.732  1.00  0.00           C
ATOM  10897  C35 POPEi 447      61.493  27.433  52.182  1.00  0.00           C
ATOM  10900  C36 POPEi 447      62.773  27.293  53.013  1.00  0.00           C
ATOM  10903  C37 POPEi 447      62.393  26.783  54.412  1.00  0.00           C
ATOM  10906  C38 POPEi 447      63.563  26.503  55.373  1.00  0.00           C
ATOM  10909  C39 POPEi 447      63.023  26.523  56.802  1.00  0.00           C
ATOM  10912 0C31 POPEi 447      63.873  25.783  57.852  1.00  0.00           C
ATOM  10915 1C31 POPEi 447      63.203  25.893  59.222  1.00  0.00           C
ATOM  10918 2C31 POPEi 447      64.013  25.303  60.383  1.00  0.00           C
ATOM  10921 3C31 POPEi 447      63.243  25.423  61.712  1.00  0.00           C
ATOM  10924 4C31 POPEi 447      64.023  24.953  62.932  1.00  0.00           C
ATOM  10927 5C31 POPEi 447      63.213  25.093  64.232  1.00  0.00           C
ATOM  10930 6C31 POPEi 447      64.003  24.753  65.492  1.00  0.00           C
ATOM  10934  NH3 POPEj 448      29.453 110.693  41.022  1.00  0.00           N
ATOM  10938  C12 POPEj 448      28.843 112.013  41.332  1.00  0.00           C
ATOM  10941  C11 POPEj 448      27.403 111.743  41.792  1.00  0.00           C
ATOM  10944  P   POPEj 448      25.683 109.773  41.592  1.00  0.00           P
ATOM  10945  O13 POPEj 448      24.583 109.883  40.612  1.00  0.00           O
ATOM  10946  O14 POPEj 448      26.133 108.423  41.963  1.00  0.00           O
ATOM  10947  O11 POPEj 448      25.253 110.583  42.873  1.00  0.00           O
ATOM  10948  O12 POPEj 448      26.873 110.633  41.062  1.00  0.00           O
ATOM  10949  C1  POPEj 448      25.083 109.973  44.142  1.00  0.00           C
ATOM  10952  C2  POPEj 448      24.083 110.853  44.902  1.00  0.00           C
ATOM  10954  O21 POPEj 448      24.253 110.633  46.313  1.00  0.00           O
ATOM  10955  C21 POPEj 448      23.423 109.993  47.092  1.00  0.00           C
ATOM  10956  O22 POPEj 448      22.353 109.503  46.782  1.00  0.00           O
ATOM  10957  C22 POPEj 448      24.033 109.963  48.482  1.00  0.00           C
ATOM  10960  C3  POPEj 448      22.673 110.723  44.222  1.00  0.00           C
ATOM  10963  O31 POPEj 448      21.913 111.943  44.263  1.00  0.00           O
ATOM  10964  C31 POPEj 448      21.323 112.203  45.432  1.00  0.00           C
ATOM  10965  O32 POPEj 448      21.673 113.073  46.212  1.00  0.00           O
ATOM  10966  C32 POPEj 448      20.043 111.373  45.583  1.00  0.00           C
ATOM  10969  C23 POPEj 448      23.363 108.943  49.412  1.00  0.00           C
ATOM  10972  C24 POPEj 448      23.903 109.083  50.842  1.00  0.00           C
ATOM  10975  C25 POPEj 448      23.243 108.163  51.872  1.00  0.00           C
ATOM  10978  C26 POPEj 448      23.283 106.673  51.512  1.00  0.00           C
ATOM  10981  C27 POPEj 448      23.653 105.723  52.662  1.00  0.00           C
ATOM  10984  C28 POPEj 448      22.983 106.023  54.023  1.00  0.00           C
ATOM  10987  C29 POPEj 448      23.873 106.763  55.002  1.00  0.00           C
ATOM  10989 0C21 POPEj 448      23.463 107.583  55.993  1.00  0.00           C
ATOM  10991 1C21 POPEj 448      22.033 107.933  56.332  1.00  0.00           C
ATOM  10994 2C21 POPEj 448      21.893 109.223  57.153  1.00  0.00           C
ATOM  10997 3C21 POPEj 448      22.623 109.173  58.512  1.00  0.00           C
ATOM  11000 4C21 POPEj 448      21.813 109.743  59.682  1.00  0.00           C
ATOM  11003 5C21 POPEj 448      20.683 108.803  60.133  1.00  0.00           C
ATOM  11006 6C21 POPEj 448      20.143 109.133  61.532  1.00  0.00           C
ATOM  11009 7C21 POPEj 448      19.053 108.143  61.982  1.00  0.00           C
ATOM  11012 8C21 POPEj 448      18.773 108.203  63.482  1.00  0.00           C
ATOM  11016  C33 POPEj 448      19.483 111.383  47.023  1.00  0.00           C
[truncated: 1,899,251 more chars]
