# Supplementary material for: Characterizing Membrane Association and Periplasmic Transfer of Bacterial Lipoproteins through Molecular Dynamics Simulations
Source: Structure. 2020 Apr 7;28(4):475–487.e3. doi: 10.1016/j.str.2020.01.012 (PMC7139219; doi:10.1016/j.str.2020.01.012)
Supplement: Data S1. Final Coordinates from Simulations (Y–Z), Related to Figure 3 [file mmc3.zip › Y-Z/YDDW-3-atomistic.pdb]

TITLE     Protein
REMARK    THIS IS A SIMULATION BOX
CRYST1  129.202  129.202  167.130  90.00  90.00  90.00 P 1           1
MODEL        1
ATOM      1  N   CYSTA   1      48.886  66.291  85.350  1.00  0.00           N
ATOM      3  CA  CYSTA   1      49.336  67.571  84.850  1.00  0.00           C
ATOM      5  C   CYSTA   1      49.926  68.361  86.040  1.00  0.00           C
ATOM      6  O   CYSTA   1      50.876  69.101  85.850  1.00  0.00           O
ATOM      7  CB  CYSTA   1      48.326  68.531  84.060  1.00  0.00           C
ATOM     10  SG  CYSTA   1      46.796  68.011  83.140  1.00  0.00           S
ATOM     11  C1  CYSTA   1      47.026  66.431  82.250  1.00  0.00           C
ATOM     14  CA1 CYSTA   1      49.656  65.201  85.500  1.00  0.00           C
ATOM     15  OA1 CYSTA   1      50.096  64.961  86.620  1.00  0.00           O
ATOM     16  CA2 CYSTA   1      49.766  64.201  84.410  1.00  0.00           C
ATOM     19  C11 CYSTA   1      45.786  65.771  81.530  1.00  0.00           C
ATOM     21  O11 CYSTA   1      45.716  66.311  80.200  1.00  0.00           O
ATOM     22  CX1 CYSTA   1      45.146  65.491  79.330  1.00  0.00           C
ATOM     23  OX1 CYSTA   1      44.676  64.391  79.560  1.00  0.00           O
ATOM     24  CX2 CYSTA   1      45.266  66.161  77.980  1.00  0.00           C
ATOM     27  C12 CYSTA   1      44.356  65.721  82.200  1.00  0.00           C
ATOM     30  O12 CYSTA   1      43.856  66.961  82.750  1.00  0.00           O
ATOM     31  CD1 CYSTA   1      42.856  67.701  82.210  1.00  0.00           C
ATOM     32  OD1 CYSTA   1      42.256  68.561  82.830  1.00  0.00           O
ATOM     33  CD2 CYSTA   1      42.626  67.381  80.740  1.00  0.00           C
ATOM     36  CA3 CYSTA   1      51.116  64.071  83.700  1.00  0.00           C
ATOM     39  CA4 CYSTA   1      50.946  62.941  82.670  1.00  0.00           C
ATOM     42  CA5 CYSTA   1      51.736  63.111  81.380  1.00  0.00           C
ATOM     45  CA6 CYSTA   1      51.436  62.011  80.350  1.00  0.00           C
ATOM     48  CA7 CYSTA   1      51.586  60.591  80.910  1.00  0.00           C
ATOM     51  CA8 CYSTA   1      51.226  59.541  79.860  1.00  0.00           C
ATOM     54  CA9 CYSTA   1      51.306  58.121  80.420  1.00  0.00           C
ATOM     57 0CA1 CYSTA   1      52.256  57.261  79.590  1.00  0.00           C
ATOM     60 1CA1 CYSTA   1      51.646  56.841  78.260  1.00  0.00           C
ATOM     63 2CA1 CYSTA   1      52.656  56.161  77.340  1.00  0.00           C
ATOM     66 3CA1 CYSTA   1      51.956  55.361  76.240  1.00  0.00           C
ATOM     69 4CA1 CYSTA   1      52.916  54.811  75.180  1.00  0.00           C
ATOM     72 5CA1 CYSTA   1      53.446  55.911  74.250  1.00  0.00           C
ATOM     75 6CA1 CYSTA   1      54.106  55.371  72.980  1.00  0.00           C
ATOM     79  CD3 CYSTA   1      41.606  68.301  80.020  1.00  0.00           C
ATOM     82  CD4 CYSTA   1      40.166  67.851  80.260  1.00  0.00           C
ATOM     85  CD5 CYSTA   1      39.166  68.391  79.220  1.00  0.00           C
ATOM     88  CD6 CYSTA   1      38.866  67.451  78.040  1.00  0.00           C
ATOM     91  CD7 CYSTA   1      40.076  67.011  77.200  1.00  0.00           C
ATOM     94  CD8 CYSTA   1      39.616  66.241  75.960  1.00  0.00           C
ATOM     97  CD9 CYSTA   1      40.686  65.331  75.350  1.00  0.00           C
ATOM    100 0CD1 CYSTA   1      40.136  64.531  74.160  1.00  0.00           C
ATOM    103 1CD1 CYSTA   1      40.706  63.111  74.030  1.00  0.00           C
ATOM    106 2CD1 CYSTA   1      42.146  63.021  73.500  1.00  0.00           C
ATOM    109 3CD1 CYSTA   1      42.576  61.551  73.340  1.00  0.00           C
ATOM    112 4CD1 CYSTA   1      43.896  61.341  72.580  1.00  0.00           C
ATOM    115 5CD1 CYSTA   1      45.116  61.951  73.280  1.00  0.00           C
ATOM    118 6CD1 CYSTA   1      46.436  61.641  72.570  1.00  0.00           C
ATOM    122  CX3 CYSTA   1      44.836  65.341  76.740  1.00  0.00           C
ATOM    125  CX4 CYSTA   1      44.776  66.251  75.510  1.00  0.00           C
ATOM    128  CX5 CYSTA   1      46.046  67.091  75.340  1.00  0.00           C
ATOM    131  CX6 CYSTA   1      45.996  68.081  74.180  1.00  0.00           C
ATOM    134  CX7 CYSTA   1      47.236  68.991  74.210  1.00  0.00           C
ATOM    137  CX8 CYSTA   1      47.066  70.261  73.370  1.00  0.00           C
ATOM    140  CX9 CYSTA   1      48.276  71.131  73.540  1.00  0.00           C
ATOM    142 0CX1 CYSTA   1      48.786  72.011  72.660  1.00  0.00           C
ATOM    144 1CX1 CYSTA   1      48.246  72.341  71.300  1.00  0.00           C
ATOM    147 2CX1 CYSTA   1      47.346  73.591  71.300  1.00  0.00           C
ATOM    150 3CX1 CYSTA   1      46.836  73.891  69.880  1.00  0.00           C
ATOM    153 4CX1 CYSTA   1      45.756  74.971  69.800  1.00  0.00           C
ATOM    156 5CX1 CYSTA   1      46.296  76.381  70.060  1.00  0.00           C
ATOM    159 6CX1 CYSTA   1      45.346  77.471  69.560  1.00  0.00           C
ATOM    162 7CX1 CYSTA   1      45.896  78.891  69.750  1.00  0.00           C
ATOM    165 8CX1 CYSTA   1      45.016  79.971  69.110  1.00  0.00           C
ATOM    169  N   SER A   2      49.476  68.301  87.330  1.00  0.00           N
ATOM    171  CA  SER A   2      48.526  67.441  88.060  1.00  0.00           C
ATOM    173  CB  SER A   2      48.446  67.671  89.600  1.00  0.00           C
ATOM    176  OG  SER A   2      49.506  66.981  90.260  1.00  0.00           O
ATOM    178  C   SER A   2      47.126  67.411  87.520  1.00  0.00           C
ATOM    179  O   SER A   2      46.646  68.391  86.960  1.00  0.00           O
ATOM    180  N   CYS A   3      46.496  66.211  87.550  1.00  0.00           N
ATOM    182  CA  CYS A   3      45.366  65.961  86.690  1.00  0.00           C
ATOM    184  CB  CYS A   3      45.786  65.621  85.240  1.00  0.00           C
ATOM    187  SG  CYS A   3      46.416  63.931  84.820  1.00  0.00           S
ATOM    189  C   CYS A   3      44.596  64.761  87.080  1.00  0.00           C
ATOM    190  O   CYS A   3      45.086  63.911  87.820  1.00  0.00           O
ATOM    191  N   LYS A   4      43.396  64.611  86.470  1.00  0.00           N
ATOM    193  CA  LYS A   4      42.236  65.251  87.050  1.00  0.00           C
ATOM    195  CB  LYS A   4      41.136  65.791  86.090  1.00  0.00           C
ATOM    198  CG  LYS A   4      41.276  67.321  85.880  1.00  0.00           C
ATOM    201  CD  LYS A   4      39.996  68.011  85.420  1.00  0.00           C
ATOM    204  CE  LYS A   4      40.036  69.521  85.690  1.00  0.00           C
ATOM    207  NZ  LYS A   4      38.726  70.171  85.490  1.00  0.00           N
ATOM    211  C   LYS A   4      41.756  64.311  88.120  1.00  0.00           C
ATOM    212  O   LYS A   4      40.726  63.641  88.050  1.00  0.00           O
ATOM    213  N   SER A   5      42.576  64.301  89.190  1.00  0.00           N
ATOM    215  CA  SER A   5      42.446  63.521  90.390  1.00  0.00           C
ATOM    217  CB  SER A   5      43.816  63.241  91.070  1.00  0.00           C
ATOM    220  OG  SER A   5      44.666  62.451  90.230  1.00  0.00           O
ATOM    222  C   SER A   5      41.576  64.371  91.270  1.00  0.00           C
ATOM    223  O   SER A   5      41.896  64.741  92.400  1.00  0.00           O
ATOM    224  N   THR A   6      40.416  64.701  90.700  1.00  0.00           N
ATOM    226  CA  THR A   6      39.326  65.401  91.300  1.00  0.00           C
ATOM    228  CB  THR A   6      38.636  66.311  90.280  1.00  0.00           C
ATOM    230  OG1 THR A   6      39.266  67.591  90.230  1.00  0.00           O
ATOM    232  CG2 THR A   6      37.166  66.611  90.580  1.00  0.00           C
ATOM    236  C   THR A   6      38.446  64.331  91.900  1.00  0.00           C
ATOM    237  O   THR A   6      37.566  63.741  91.290  1.00  0.00           O
ATOM    238  N   PRO A   7      38.726  63.991  93.130  1.00  0.00           N
ATOM    239  CD  PRO A   7      39.486  62.751  93.340  1.00  0.00           C
ATOM    242  CA  PRO A   7      37.676  64.111  94.110  1.00  0.00           C
ATOM    244  CB  PRO A   7      37.876  62.931  95.080  1.00  0.00           C
ATOM    247  CG  PRO A   7      38.626  61.891  94.260  1.00  0.00           C
ATOM    250  C   PRO A   7      37.926  65.471  94.730  1.00  0.00           C
ATOM    251  O   PRO A   7      39.006  66.021  94.530  1.00  0.00           O
ATOM    252  N   PRO A   8      36.976  66.041  95.400  1.00  0.00           N
ATOM    253  CD  PRO A   8      36.156  67.001  94.630  1.00  0.00           C
ATOM    256  CA  PRO A   8      37.386  66.671  96.630  1.00  0.00           C
ATOM    258  CB  PRO A   8      37.506  68.171  96.300  1.00  0.00           C
ATOM    261  CG  PRO A   8      36.456  68.401  95.210  1.00  0.00           C
ATOM    264  C   PRO A   8      36.226  66.341  97.520  1.00  0.00           C
ATOM    265  O   PRO A   8      35.186  67.001  97.450  1.00  0.00           O
ATOM    266  N   GLU A   9      36.306  65.271  98.340  1.00  0.00           N
ATOM    268  CA  GLU A   9      35.066  64.791  98.920  1.00  0.00           C
ATOM    270  CB  GLU A   9      35.076  63.291  99.290  1.00  0.00           C
ATOM    273  CG  GLU A   9      33.656  62.671  99.450  1.00  0.00           C
ATOM    276  CD  GLU A   9      33.596  61.171  99.100  1.00  0.00           C
ATOM    277  OE1 GLU A   9      33.146  60.361  99.970  1.00  0.00           O
ATOM    278  OE2 GLU A   9      33.956  60.841  97.940  1.00  0.00           O
ATOM    279  C   GLU A   9      34.616  65.761 100.000  1.00  0.00           C
ATOM    280  O   GLU A   9      35.306  66.071 100.970  1.00  0.00           O
ATOM    281  N   SER A  10      33.476  66.401  99.730  1.00  0.00           N
ATOM    283  CA  SER A  10      33.056  67.601 100.430  1.00  0.00           C
ATOM    285  CB  SER A  10      32.496  68.651  99.460  1.00  0.00           C
ATOM    288  OG  SER A  10      33.566  69.311  98.790  1.00  0.00           O
ATOM    290  C   SER A  10      32.016  67.261 101.440  1.00  0.00           C
ATOM    291  O   SER A  10      31.456  68.131 102.090  1.00  0.00           O
ATOM    292  N   MET A  11      31.776  65.951 101.630  1.00  0.00           N
ATOM    294  CA  MET A  11      30.886  65.451 102.660  1.00  0.00           C
ATOM    296  CB  MET A  11      30.046  64.251 102.140  1.00  0.00           C
ATOM    299  CG  MET A  11      28.566  64.431 102.530  1.00  0.00           C
ATOM    302  SD  MET A  11      27.786  65.821 101.660  1.00  0.00           S
ATOM    303  CE  MET A  11      26.516  66.151 102.900  1.00  0.00           C
ATOM    307  C   MET A  11      31.756  65.051 103.830  1.00  0.00           C
ATOM    308  O   MET A  11      31.656  65.601 104.920  1.00  0.00           O
ATOM    309  N   VAL A  12      32.686  64.111 103.600  1.00  0.00           N
ATOM    311  CA  VAL A  12      33.766  63.841 104.510  1.00  0.00           C
ATOM    313  CB  VAL A  12      33.556  62.581 105.350  1.00  0.00           C
ATOM    315  CG1 VAL A  12      34.496  62.631 106.560  1.00  0.00           C
ATOM    319  CG2 VAL A  12      32.096  62.481 105.840  1.00  0.00           C
ATOM    323  C   VAL A  12      34.926  63.671 103.560  1.00  0.00           C
ATOM    324  O   VAL A  12      34.716  63.441 102.380  1.00  0.00           O
ATOM    325  N   THR A  13      36.176  63.741 104.040  1.00  0.00           N
ATOM    327  CA  THR A  13      37.376  63.771 103.190  1.00  0.00           C
ATOM    329  CB  THR A  13      38.406  64.641 103.940  1.00  0.00           C
ATOM    331  OG1 THR A  13      39.236  65.421 103.090  1.00  0.00           O
ATOM    333  CG2 THR A  13      39.296  63.861 104.910  1.00  0.00           C
ATOM    337  C   THR A  13      37.946  62.381 102.740  1.00  0.00           C
ATOM    338  O   THR A  13      39.046  62.361 102.180  1.00  0.00           O
ATOM    339  N   PRO A  14      37.376  61.151 102.840  1.00  0.00           N
ATOM    340  CD  PRO A  14      36.336  60.741 103.770  1.00  0.00           C
ATOM    343  CA  PRO A  14      37.756  60.031 101.980  1.00  0.00           C
ATOM    345  CB  PRO A  14      36.796  58.891 102.400  1.00  0.00           C
ATOM    348  CG  PRO A  14      36.446  59.221 103.840  1.00  0.00           C
ATOM    351  C   PRO A  14      37.616  60.261 100.480  1.00  0.00           C
ATOM    352  O   PRO A  14      36.566  60.771 100.120  1.00  0.00           O
ATOM    353  N   PRO A  15      38.506  59.931  99.550  1.00  0.00           N
ATOM    354  CD  PRO A  15      38.106  59.681  98.160  1.00  0.00           C
ATOM    357  CA  PRO A  15      39.916  59.721  99.730  1.00  0.00           C
ATOM    359  CB  PRO A  15      40.096  58.461  98.870  1.00  0.00           C
ATOM    362  CG  PRO A  15      39.176  58.681  97.650  1.00  0.00           C
ATOM    365  C   PRO A  15      40.586  60.941  99.150  1.00  0.00           C
ATOM    366  O   PRO A  15      41.526  60.791  98.380  1.00  0.00           O
ATOM    367  N   ALA A  16      40.096  62.141  99.440  1.00  0.00           N
ATOM    369  CA  ALA A  16      40.766  63.361  99.070  1.00  0.00           C
ATOM    371  CB  ALA A  16      40.346  63.831  97.660  1.00  0.00           C
ATOM    375  C   ALA A  16      40.286  64.441 100.020  1.00  0.00           C
ATOM    376  O   ALA A  16      39.096  64.511 100.300  1.00  0.00           O
ATOM    377  N   GLY A  17      41.126  65.391 100.460  1.00  0.00           N
ATOM    379  CA  GLY A  17      42.436  65.741  99.920  1.00  0.00           C
ATOM    382  C   GLY A  17      43.586  64.851 100.320  1.00  0.00           C
ATOM    383  O   GLY A  17      43.426  63.831 100.970  1.00  0.00           O
ATOM    384  N   SER A  18      44.786  65.291  99.940  1.00  0.00           N
ATOM    386  CA  SER A  18      46.066  64.741 100.350  1.00  0.00           C
ATOM    388  CB  SER A  18      47.006  65.901 100.660  1.00  0.00           C
ATOM    391  OG  SER A  18      47.136  66.771  99.540  1.00  0.00           O
ATOM    393  C   SER A  18      46.606  63.801  99.280  1.00  0.00           C
ATOM    394  O   SER A  18      46.336  64.001  98.100  1.00  0.00           O
ATOM    395  N   LYS A  19      47.316  62.691  99.620  1.00  0.00           N
ATOM    397  CA  LYS A  19      47.626  61.671  98.620  1.00  0.00           C
ATOM    399  CB  LYS A  19      48.976  61.881  97.870  1.00  0.00           C
ATOM    402  CG  LYS A  19      48.756  62.891  96.730  1.00  0.00           C
ATOM    405  CD  LYS A  19      49.796  62.951  95.610  1.00  0.00           C
ATOM    408  CE  LYS A  19      49.076  63.441  94.340  1.00  0.00           C
ATOM    411  NZ  LYS A  19      49.966  63.941  93.300  1.00  0.00           N
ATOM    415  C   LYS A  19      47.406  60.231  99.060  1.00  0.00           C
ATOM    416  O   LYS A  19      48.336  59.461  99.300  1.00  0.00           O
ATOM    417  N   PRO A  20      46.156  59.881  99.280  1.00  0.00           N
ATOM    418  CD  PRO A  20      45.886  59.401 100.630  1.00  0.00           C
ATOM    421  CA  PRO A  20      45.316  59.141  98.310  1.00  0.00           C
ATOM    423  CB  PRO A  20      44.056  59.011  99.190  1.00  0.00           C
ATOM    426  CG  PRO A  20      44.586  58.621 100.570  1.00  0.00           C
ATOM    429  C   PRO A  20      45.166  59.731  96.870  1.00  0.00           C
ATOM    430  O   PRO A  20      46.186  60.201  96.360  1.00  0.00           O
ATOM    431  N   PRO A  21      44.056  59.711  96.110  1.00  0.00           N
ATOM    432  CD  PRO A  21      43.046  58.661  96.180  1.00  0.00           C
ATOM    435  CA  PRO A  21      43.986  60.381  94.820  1.00  0.00           C
ATOM    437  CB  PRO A  21      43.516  59.271  93.870  1.00  0.00           C
ATOM    440  CG  PRO A  21      42.656  58.331  94.740  1.00  0.00           C
ATOM    443  C   PRO A  21      42.926  61.481  94.860  1.00  0.00           C
ATOM    444  O   PRO A  21      41.736  61.191  94.810  1.00  0.00           O
ATOM    445  N   ALA A  22      43.266  62.781  94.860  1.00  0.00           N
ATOM    447  CA  ALA A  22      44.556  63.321  95.220  1.00  0.00           C
ATOM    449  CB  ALA A  22      45.496  63.531  94.020  1.00  0.00           C
ATOM    453  C   ALA A  22      44.286  64.581  96.030  1.00  0.00           C
ATOM    454  O   ALA A  22      43.766  64.491  97.140  1.00  0.00           O
ATOM    455  N   THR A  23      44.606  65.811  95.600  1.00  0.00           N
ATOM    457  CA  THR A  23      44.036  66.411  94.390  1.00  0.00           C
ATOM    459  CB  THR A  23      42.776  67.271  94.670  1.00  0.00           C
ATOM    461  OG1 THR A  23      42.996  68.371  95.550  1.00  0.00           O
ATOM    463  CG2 THR A  23      41.736  66.411  95.390  1.00  0.00           C
ATOM    467  C   THR A  23      45.096  67.211  93.630  1.00  0.00           C
ATOM    468  O   THR A  23      45.986  66.671  92.970  1.00  0.00           O
ATOM    469  N   THR A  24      45.036  68.541  93.700  1.00  0.00           N
ATOM    471  CA  THR A  24      45.806  69.461  92.870  1.00  0.00           C
ATOM    473  CB  THR A  24      45.136  70.821  92.680  1.00  0.00           C
ATOM    475  OG1 THR A  24      43.726  70.671  92.680  1.00  0.00           O
ATOM    477  CG2 THR A  24      45.486  71.431  91.310  1.00  0.00           C
ATOM    481  C   THR A  24      47.246  69.601  93.370  1.00  0.00           C
ATOM    482  O   THR A  24      47.586  69.441  94.540  1.00  0.00           O
ATOM    483  N   GLN A  25      48.176  69.891  92.430  1.00  0.00           N
ATOM    485  CA  GLN A  25      49.566  70.161  92.730  1.00  0.00           C
ATOM    487  CB  GLN A  25      50.376  70.331  91.430  1.00  0.00           C
ATOM    490  CG  GLN A  25      51.906  70.491  91.610  1.00  0.00           C
ATOM    493  CD  GLN A  25      52.476  69.571  92.700  1.00  0.00           C
ATOM    494  OE1 GLN A  25      52.026  68.431  92.890  1.00  0.00           O
ATOM    495  NE2 GLN A  25      53.526  70.061  93.390  1.00  0.00           N
ATOM    498  C   GLN A  25      49.736  71.401  93.580  1.00  0.00           C
ATOM    499  O   GLN A  25      50.546  71.451  94.500  1.00  0.00           O
ATOM    500  N   GLN A  26      48.946  72.421  93.280  1.00  0.00           N
ATOM    502  CA  GLN A  26      48.746  73.571  94.130  1.00  0.00           C
ATOM    504  CB  GLN A  26      48.356  74.831  93.300  1.00  0.00           C
ATOM    507  CG  GLN A  26      47.326  74.611  92.150  1.00  0.00           C
ATOM    510  CD  GLN A  26      47.716  75.401  90.890  1.00  0.00           C
ATOM    511  OE1 GLN A  26      48.816  75.251  90.370  1.00  0.00           O
ATOM    512  NE2 GLN A  26      46.786  76.231  90.360  1.00  0.00           N
ATOM    515  C   GLN A  26      47.826  73.291  95.310  1.00  0.00           C
ATOM    516  O   GLN A  26      46.686  72.861  95.170  1.00  0.00           O
ATOM    517  N   SER A  27      48.346  73.491  96.540  1.00  0.00           N
ATOM    519  CA  SER A  27      47.566  73.601  97.760  1.00  0.00           C
ATOM    521  CB  SER A  27      48.436  73.361  99.020  1.00  0.00           C
ATOM    524  OG  SER A  27      47.646  73.191 100.200  1.00  0.00           O
ATOM    526  C   SER A  27      46.896  74.961  97.890  1.00  0.00           C
ATOM    527  O   SER A  27      47.276  75.931  97.240  1.00  0.00           O
ATOM    528  N   SER A  28      45.896  75.061  98.770  1.00  0.00           N
ATOM    530  CA  SER A  28      45.136  76.271  99.020  1.00  0.00           C
ATOM    532  CB  SER A  28      43.816  75.891  99.750  1.00  0.00           C
ATOM    535  OG  SER A  28      42.706  76.681  99.360  1.00  0.00           O
ATOM    537  C   SER A  28      45.956  77.241  99.870  1.00  0.00           C
ATOM    538  O   SER A  28      46.956  76.871 100.460  1.00  0.00           O
ATOM    539  N   GLN A  29      45.576  78.541  99.950  1.00  0.00           N
ATOM    541  CA  GLN A  29      46.106  79.491 100.950  1.00  0.00           C
ATOM    543  CB  GLN A  29      45.576  80.921 100.580  1.00  0.00           C
ATOM    546  CG  GLN A  29      46.326  82.161 101.160  1.00  0.00           C
ATOM    549  CD  GLN A  29      47.266  82.801 100.140  1.00  0.00           C
ATOM    550  OE1 GLN A  29      46.846  83.061  99.010  1.00  0.00           O
ATOM    551  NE2 GLN A  29      48.536  83.081 100.510  1.00  0.00           N
ATOM    554  C   GLN A  29      45.596  79.141 102.360  1.00  0.00           C
ATOM    555  O   GLN A  29      44.776  78.231 102.490  1.00  0.00           O
ATOM    556  N   PRO A  30      45.946  79.871 103.430  1.00  0.00           N
ATOM    557  CD  PRO A  30      44.916  80.181 104.410  1.00  0.00           C
ATOM    560  CA  PRO A  30      47.286  80.041 104.010  1.00  0.00           C
ATOM    562  CB  PRO A  30      47.036  81.011 105.180  1.00  0.00           C
ATOM    565  CG  PRO A  30      45.616  80.711 105.660  1.00  0.00           C
ATOM    568  C   PRO A  30      47.876  78.741 104.530  1.00  0.00           C
ATOM    569  O   PRO A  30      47.206  78.011 105.260  1.00  0.00           O
ATOM    570  N   MET A  31      49.156  78.431 104.240  1.00  0.00           N
ATOM    572  CA  MET A  31      49.736  77.211 104.770  1.00  0.00           C
ATOM    574  CB  MET A  31      50.996  76.761 104.000  1.00  0.00           C
ATOM    577  CG  MET A  31      50.756  76.631 102.480  1.00  0.00           C
ATOM    580  SD  MET A  31      49.316  75.641 102.000  1.00  0.00           S
ATOM    581  CE  MET A  31      50.226  74.101 102.210  1.00  0.00           C
ATOM    585  C   MET A  31      50.066  77.281 106.250  1.00  0.00           C
ATOM    586  O   MET A  31      50.986  77.961 106.690  1.00  0.00           O
ATOM    587  N   ARG A  32      49.306  76.511 107.050  1.00  0.00           N
ATOM    589  CA  ARG A  32      49.446  76.391 108.480  1.00  0.00           C
ATOM    591  CB  ARG A  32      48.046  76.561 109.140  1.00  0.00           C
ATOM    594  CG  ARG A  32      47.376  77.951 108.920  1.00  0.00           C
ATOM    597  CD  ARG A  32      48.136  79.091 109.610  1.00  0.00           C
ATOM    600  NE  ARG A  32      47.336  80.371 109.550  1.00  0.00           N
ATOM    602  CZ  ARG A  32      47.366  81.281 110.530  1.00  0.00           C
ATOM    603  NH1 ARG A  32      48.226  81.191 111.510  1.00  0.00           N
ATOM    606  NH2 ARG A  32      46.566  82.321 110.530  1.00  0.00           N
ATOM    609  C   ARG A  32      49.986  75.001 108.740  1.00  0.00           C
ATOM    610  O   ARG A  32      49.316  74.011 108.410  1.00  0.00           O
ATOM    611  N   GLY A  33      51.206  74.871 109.290  1.00  0.00           N
ATOM    613  CA  GLY A  33      51.846  73.571 109.450  1.00  0.00           C
ATOM    616  C   GLY A  33      52.086  73.131 110.870  1.00  0.00           C
ATOM    617  O   GLY A  33      52.136  73.921 111.800  1.00  0.00           O
ATOM    618  N   ILE A  34      52.396  71.841 111.000  1.00  0.00           N
ATOM    620  CA  ILE A  34      52.846  71.181 112.220  1.00  0.00           C
ATOM    622  CB  ILE A  34      51.826  70.111 112.640  1.00  0.00           C
ATOM    624  CG2 ILE A  34      52.246  69.411 113.960  1.00  0.00           C
ATOM    628  CG1 ILE A  34      50.396  70.701 112.700  1.00  0.00           C
ATOM    631  CD  ILE A  34      49.336  69.691 113.130  1.00  0.00           C
ATOM    635  C   ILE A  34      54.196  70.551 111.890  1.00  0.00           C
ATOM    636  O   ILE A  34      54.476  70.311 110.720  1.00  0.00           O
ATOM    637  N   TRP A  35      55.106  70.261 112.850  1.00  0.00           N
ATOM    639  CA  TRP A  35      56.296  69.461 112.540  1.00  0.00           C
ATOM    641  CB  TRP A  35      57.656  70.271 112.680  1.00  0.00           C
ATOM    644  CG  TRP A  35      58.856  69.861 111.870  1.00  0.00           C
ATOM    645  CD1 TRP A  35      58.816  68.781 111.040  1.00  0.00           C
ATOM    647  NE1 TRP A  35      59.816  68.871 110.110  1.00  0.00           N
ATOM    649  CE2 TRP A  35      60.656  69.881 110.410  1.00  0.00           C
ATOM    650  CD2 TRP A  35      60.096  70.551 111.520  1.00  0.00           C
ATOM    651  CE3 TRP A  35      60.756  71.701 111.950  1.00  0.00           C
ATOM    653  CZ3 TRP A  35      61.946  72.111 111.360  1.00  0.00           C
ATOM    655  CZ2 TRP A  35      61.806  70.311 109.770  1.00  0.00           C
ATOM    657  CH2 TRP A  35      62.466  71.421 110.280  1.00  0.00           C
ATOM    659  C   TRP A  35      56.246  68.181 113.390  1.00  0.00           C
ATOM    660  O   TRP A  35      57.086  67.941 114.260  1.00  0.00           O
ATOM    661  N   LEU A  36      55.246  67.291 113.100  1.00  0.00           N
ATOM    663  CA  LEU A  36      55.246  65.891 113.510  1.00  0.00           C
ATOM    665  CB  LEU A  36      53.936  65.101 113.240  1.00  0.00           C
ATOM    668  CG  LEU A  36      52.676  65.571 113.950  1.00  0.00           C
ATOM    670  CD1 LEU A  36      51.606  64.491 113.770  1.00  0.00           C
ATOM    674  CD2 LEU A  36      52.916  65.821 115.430  1.00  0.00           C
ATOM    678  C   LEU A  36      56.286  65.091 112.790  1.00  0.00           C
ATOM    679  O   LEU A  36      56.016  64.281 111.920  1.00  0.00           O
ATOM    680  N   ALA A  37      57.546  65.261 113.200  1.00  0.00           N
ATOM    682  CA  ALA A  37      58.626  64.441 112.740  1.00  0.00           C
ATOM    684  CB  ALA A  37      59.906  65.051 113.310  1.00  0.00           C
ATOM    688  C   ALA A  37      58.436  62.941 113.060  1.00  0.00           C
ATOM    689  O   ALA A  37      57.746  62.611 114.000  1.00  0.00           O
ATOM    690  N   THR A  38      58.986  62.031 112.230  1.00  0.00           N
ATOM    692  CA  THR A  38      58.696  60.591 112.090  1.00  0.00           C
ATOM    694  CB  THR A  38      57.316  60.221 111.570  1.00  0.00           C
ATOM    696  OG1 THR A  38      57.116  60.911 110.370  1.00  0.00           O
ATOM    698  CG2 THR A  38      56.126  60.621 112.460  1.00  0.00           C
ATOM    702  C   THR A  38      59.086  59.791 113.280  1.00  0.00           C
ATOM    703  O   THR A  38      58.586  60.081 114.340  1.00  0.00           O
ATOM    704  N   VAL A  39      59.996  58.801 113.260  1.00  0.00           N
ATOM    706  CA  VAL A  39      60.456  58.061 114.470  1.00  0.00           C
ATOM    708  CB  VAL A  39      61.516  57.001 114.260  1.00  0.00           C
ATOM    710  CG1 VAL A  39      62.016  57.091 112.830  1.00  0.00           C
ATOM    714  CG2 VAL A  39      60.956  55.591 114.560  1.00  0.00           C
ATOM    718  C   VAL A  39      60.696  58.881 115.740  1.00  0.00           C
ATOM    719  O   VAL A  39      60.556  58.381 116.830  1.00  0.00           O
ATOM    720  N   SER A  40      60.996  60.171 115.600  1.00  0.00           N
ATOM    722  CA  SER A  40      60.956  61.251 116.560  1.00  0.00           C
ATOM    724  CB  SER A  40      61.706  62.481 115.960  1.00  0.00           C
ATOM    727  OG  SER A  40      61.316  62.731 114.600  1.00  0.00           O
ATOM    729  C   SER A  40      59.616  61.671 117.180  1.00  0.00           C
ATOM    730  O   SER A  40      59.606  62.061 118.340  1.00  0.00           O
ATOM    731  N   ARG A  41      58.466  61.721 116.470  1.00  0.00           N
ATOM    733  CA  ARG A  41      57.086  61.931 116.980  1.00  0.00           C
ATOM    735  CB  ARG A  41      56.386  63.301 116.650  1.00  0.00           C
ATOM    738  CG  ARG A  41      56.976  64.591 117.260  1.00  0.00           C
ATOM    741  CD  ARG A  41      58.336  65.021 116.710  1.00  0.00           C
ATOM    744  NE  ARG A  41      59.416  64.681 117.690  1.00  0.00           N
ATOM    746  CZ  ARG A  41      59.596  65.221 118.890  1.00  0.00           C
ATOM    747  NH1 ARG A  41      58.846  66.151 119.390  1.00  0.00           N
ATOM    750  NH2 ARG A  41      60.516  64.691 119.670  1.00  0.00           N
ATOM    753  C   ARG A  41      56.136  60.821 116.480  1.00  0.00           C
ATOM    754  O   ARG A  41      54.906  60.921 116.440  1.00  0.00           O
ATOM    755  N   LEU A  42      56.746  59.701 116.070  1.00  0.00           N
ATOM    757  CA  LEU A  42      56.436  58.311 116.270  1.00  0.00           C
ATOM    759  CB  LEU A  42      57.076  57.401 115.170  1.00  0.00           C
ATOM    762  CG  LEU A  42      56.596  57.281 113.710  1.00  0.00           C
ATOM    764  CD1 LEU A  42      57.496  56.311 112.920  1.00  0.00           C
ATOM    768  CD2 LEU A  42      55.166  56.821 113.510  1.00  0.00           C
ATOM    772  C   LEU A  42      57.186  57.841 117.510  1.00  0.00           C
ATOM    773  O   LEU A  42      56.936  56.741 117.950  1.00  0.00           O
ATOM    774  N   ASP A  43      58.106  58.631 118.140  1.00  0.00           N
ATOM    776  CA  ASP A  43      58.916  58.151 119.280  1.00  0.00           C
ATOM    778  CB  ASP A  43      60.016  59.151 119.800  1.00  0.00           C
ATOM    781  CG  ASP A  43      61.456  58.771 119.470  1.00  0.00           C
ATOM    782  OD1 ASP A  43      61.776  57.551 119.570  1.00  0.00           O
ATOM    783  OD2 ASP A  43      62.326  59.671 119.360  1.00  0.00           O
ATOM    784  C   ASP A  43      57.986  57.881 120.430  1.00  0.00           C
ATOM    785  O   ASP A  43      58.296  57.111 121.330  1.00  0.00           O
ATOM    786  N   TRP A  44      56.806  58.521 120.380  1.00  0.00           N
ATOM    788  CA  TRP A  44      55.676  58.211 121.200  1.00  0.00           C
ATOM    790  CB  TRP A  44      55.146  59.541 121.780  1.00  0.00           C
ATOM    793  CG  TRP A  44      56.176  60.201 122.630  1.00  0.00           C
ATOM    794  CD1 TRP A  44      57.056  61.211 122.340  1.00  0.00           C
ATOM    796  NE1 TRP A  44      57.946  61.341 123.380  1.00  0.00           N
ATOM    798  CE2 TRP A  44      57.676  60.401 124.330  1.00  0.00           C
ATOM    799  CD2 TRP A  44      56.546  59.661 123.900  1.00  0.00           C
ATOM    800  CE3 TRP A  44      56.036  58.631 124.690  1.00  0.00           C
ATOM    802  CZ3 TRP A  44      56.696  58.301 125.870  1.00  0.00           C
ATOM    804  CZ2 TRP A  44      58.316  60.081 125.510  1.00  0.00           C
ATOM    806  CH2 TRP A  44      57.836  59.001 126.260  1.00  0.00           C
ATOM    808  C   TRP A  44      54.626  57.321 120.510  1.00  0.00           C
ATOM    809  O   TRP A  44      54.326  56.281 121.110  1.00  0.00           O
ATOM    810  N   PRO A  45      54.006  57.571 119.340  1.00  0.00           N
ATOM    811  CD  PRO A  45      53.806  58.921 118.800  1.00  0.00           C
ATOM    814  CA  PRO A  45      53.146  56.601 118.650  1.00  0.00           C
ATOM    816  CB  PRO A  45      52.656  57.331 117.380  1.00  0.00           C
ATOM    819  CG  PRO A  45      52.656  58.801 117.790  1.00  0.00           C
ATOM    822  C   PRO A  45      53.616  55.151 118.480  1.00  0.00           C
ATOM    823  O   PRO A  45      52.906  54.311 119.030  1.00  0.00           O
ATOM    824  N   PRO A  46      54.676  54.741 117.780  1.00  0.00           N
ATOM    825  CD  PRO A  46      54.826  54.991 116.360  1.00  0.00           C
ATOM    828  CA  PRO A  46      55.436  53.561 118.110  1.00  0.00           C
ATOM    830  CB  PRO A  46      56.586  53.541 117.120  1.00  0.00           C
ATOM    833  CG  PRO A  46      55.886  54.001 115.850  1.00  0.00           C
ATOM    836  C   PRO A  46      55.866  53.391 119.540  1.00  0.00           C
ATOM    837  O   PRO A  46      56.516  54.231 120.150  1.00  0.00           O
ATOM    838  N   VAL A  47      55.516  52.211 120.030  1.00  0.00           N
ATOM    840  CA  VAL A  47      55.786  51.671 121.320  1.00  0.00           C
ATOM    842  CB  VAL A  47      54.536  50.851 121.640  1.00  0.00           C
ATOM    844  CG1 VAL A  47      54.366  49.701 120.630  1.00  0.00           C
ATOM    848  CG2 VAL A  47      54.546  50.371 123.090  1.00  0.00           C
ATOM    852  C   VAL A  47      57.086  50.861 121.280  1.00  0.00           C
ATOM    853  O   VAL A  47      57.636  50.621 120.210  1.00  0.00           O
ATOM    854  N   SER A  48      57.656  50.391 122.420  1.00  0.00           N
ATOM    856  CA  SER A  48      58.966  49.711 122.460  1.00  0.00           C
ATOM    858  CB  SER A  48      59.416  49.221 123.870  1.00  0.00           C
ATOM    861  OG  SER A  48      59.736  50.281 124.750  1.00  0.00           O
ATOM    863  C   SER A  48      59.086  48.451 121.620  1.00  0.00           C
ATOM    864  O   SER A  48      60.166  48.131 121.120  1.00  0.00           O
ATOM    865  N   SER A  49      57.996  47.661 121.550  1.00  0.00           N
ATOM    867  CA  SER A  49      57.926  46.381 120.850  1.00  0.00           C
ATOM    869  CB  SER A  49      57.136  45.291 121.630  1.00  0.00           C
ATOM    872  OG  SER A  49      57.316  44.001 121.040  1.00  0.00           O
ATOM    874  C   SER A  49      57.266  46.581 119.500  1.00  0.00           C
ATOM    875  O   SER A  49      56.606  47.591 119.270  1.00  0.00           O
ATOM    876  N   VAL A  50      57.436  45.611 118.590  1.00  0.00           N
ATOM    878  CA  VAL A  50      56.936  45.641 117.220  1.00  0.00           C
ATOM    880  CB  VAL A  50      58.026  45.931 116.170  1.00  0.00           C
ATOM    882  CG1 VAL A  50      57.456  46.231 114.770  1.00  0.00           C
ATOM    886  CG2 VAL A  50      58.786  47.201 116.580  1.00  0.00           C
ATOM    890  C   VAL A  50      56.236  44.291 117.000  1.00  0.00           C
ATOM    891  O   VAL A  50      56.176  43.451 117.900  1.00  0.00           O
ATOM    892  N   ASN A  51      55.656  44.061 115.810  1.00  0.00           N
ATOM    894  CA  ASN A  51      55.136  42.791 115.380  1.00  0.00           C
ATOM    896  CB  ASN A  51      54.386  42.981 114.030  1.00  0.00           C
ATOM    899  CG  ASN A  51      55.356  43.111 112.870  1.00  0.00           C
ATOM    900  OD1 ASN A  51      55.986  44.141 112.650  1.00  0.00           O
ATOM    901  ND2 ASN A  51      55.516  42.001 112.120  1.00  0.00           N
ATOM    904  C   ASN A  51      56.216  41.691 115.320  1.00  0.00           C
ATOM    905  O   ASN A  51      57.406  41.941 115.100  1.00  0.00           O
ATOM    906  N   ILE A  52      55.806  40.441 115.550  1.00  0.00           N
ATOM    908  CA  ILE A  52      56.686  39.381 115.950  1.00  0.00           C
ATOM    910  CB  ILE A  52      57.126  39.571 117.400  1.00  0.00           C
ATOM    912  CG2 ILE A  52      55.906  39.451 118.350  1.00  0.00           C
ATOM    916  CG1 ILE A  52      58.366  38.721 117.780  1.00  0.00           C
ATOM    919  CD  ILE A  52      58.966  39.121 119.130  1.00  0.00           C
ATOM    923  C   ILE A  52      55.976  38.081 115.620  1.00  0.00           C
ATOM    924  O   ILE A  52      54.836  38.081 115.160  1.00  0.00           O
ATOM    925  N   SER A  53      56.646  36.921 115.780  1.00  0.00           N
ATOM    927  CA  SER A  53      56.126  35.611 115.440  1.00  0.00           C
ATOM    929  CB  SER A  53      57.296  34.601 115.230  1.00  0.00           C
ATOM    932  OG  SER A  53      58.296  34.721 116.250  1.00  0.00           O
ATOM    934  C   SER A  53      55.146  35.111 116.480  1.00  0.00           C
ATOM    935  O   SER A  53      53.946  35.321 116.350  1.00  0.00           O
ATOM    936  N   ASN A  54      55.636  34.461 117.550  1.00  0.00           N
ATOM    938  CA  ASN A  54      55.116  34.631 118.900  1.00  0.00           C
ATOM    940  CB  ASN A  54      54.796  33.271 119.590  1.00  0.00           C
ATOM    943  CG  ASN A  54      55.966  32.301 119.730  1.00  0.00           C
ATOM    944  OD1 ASN A  54      56.496  31.771 118.760  1.00  0.00           O
ATOM    945  ND2 ASN A  54      56.366  32.041 121.000  1.00  0.00           N
ATOM    948  C   ASN A  54      56.056  35.601 119.640  1.00  0.00           C
ATOM    949  O   ASN A  54      56.406  36.641 119.100  1.00  0.00           O
ATOM    950  N   PRO A  55      56.526  35.331 120.840  1.00  0.00           N
ATOM    951  CD  PRO A  55      57.986  35.111 120.830  1.00  0.00           C
ATOM    954  CA  PRO A  55      56.256  36.211 122.000  1.00  0.00           C
ATOM    956  CB  PRO A  55      57.596  36.761 122.450  1.00  0.00           C
ATOM    959  CG  PRO A  55      58.486  35.571 122.190  1.00  0.00           C
ATOM    962  C   PRO A  55      55.156  37.261 121.990  1.00  0.00           C
ATOM    963  O   PRO A  55      53.996  36.871 122.070  1.00  0.00           O
ATOM    964  N   THR A  56      55.496  38.561 121.980  1.00  0.00           N
ATOM    966  CA  THR A  56      54.556  39.621 122.330  1.00  0.00           C
ATOM    968  CB  THR A  56      54.636  39.971 123.830  1.00  0.00           C
ATOM    970  OG1 THR A  56      53.776  41.041 124.210  1.00  0.00           O
ATOM    972  CG2 THR A  56      56.056  40.341 124.270  1.00  0.00           C
ATOM    976  C   THR A  56      54.766  40.831 121.430  1.00  0.00           C
ATOM    977  O   THR A  56      55.876  41.261 121.140  1.00  0.00           O
ATOM    978  N   SER A  57      53.666  41.451 120.970  1.00  0.00           N
ATOM    980  CA  SER A  57      53.696  42.771 120.350  1.00  0.00           C
ATOM    982  CB  SER A  57      53.266  42.801 118.850  1.00  0.00           C
ATOM    985  OG  SER A  57      51.876  42.571 118.620  1.00  0.00           O
ATOM    987  C   SER A  57      52.836  43.701 121.170  1.00  0.00           C
ATOM    988  O   SER A  57      51.796  43.321 121.720  1.00  0.00           O
ATOM    989  N   ARG A  58      53.246  44.981 121.280  1.00  0.00           N
ATOM    991  CA  ARG A  58      52.486  46.041 121.930  1.00  0.00           C
ATOM    993  CB  ARG A  58      53.336  47.111 122.690  1.00  0.00           C
ATOM    996  CG  ARG A  58      53.706  46.791 124.150  1.00  0.00           C
ATOM    999  CD  ARG A  58      55.126  46.281 124.320  1.00  0.00           C
ATOM   1002  NE  ARG A  58      55.276  45.841 125.740  1.00  0.00           N
ATOM   1004  CZ  ARG A  58      55.876  46.551 126.680  1.00  0.00           C
ATOM   1005  NH1 ARG A  58      56.366  47.741 126.450  1.00  0.00           N
ATOM   1008  NH2 ARG A  58      56.026  46.061 127.900  1.00  0.00           N
ATOM   1011  C   ARG A  58      51.606  46.721 120.900  1.00  0.00           C
ATOM   1012  O   ARG A  58      51.346  47.921 120.940  1.00  0.00           O
ATOM   1013  N   ALA A  59      51.076  45.941 119.950  1.00  0.00           N
ATOM   1015  CA  ALA A  59      50.376  46.391 118.770  1.00  0.00           C
ATOM   1017  CB  ALA A  59      49.886  45.141 118.040  1.00  0.00           C
ATOM   1021  C   ALA A  59      49.196  47.261 119.090  1.00  0.00           C
ATOM   1022  O   ALA A  59      48.906  48.251 118.420  1.00  0.00           O
ATOM   1023  N   ARG A  60      48.546  46.891 120.200  1.00  0.00           N
ATOM   1025  CA  ARG A  60      47.486  47.581 120.880  1.00  0.00           C
ATOM   1027  CB  ARG A  60      47.266  46.821 122.200  1.00  0.00           C
ATOM   1030  CG  ARG A  60      46.936  45.321 122.100  1.00  0.00           C
ATOM   1033  CD  ARG A  60      46.486  44.781 123.460  1.00  0.00           C
ATOM   1036  NE  ARG A  60      47.506  45.191 124.490  1.00  0.00           N
ATOM   1038  CZ  ARG A  60      48.616  44.531 124.830  1.00  0.00           C
ATOM   1039  NH1 ARG A  60      48.936  43.371 124.350  1.00  0.00           N
ATOM   1042  NH2 ARG A  60      49.356  45.041 125.790  1.00  0.00           N
ATOM   1045  C   ARG A  60      47.806  49.001 121.300  1.00  0.00           C
ATOM   1046  O   ARG A  60      47.026  49.931 121.140  1.00  0.00           O
ATOM   1047  N   VAL A  61      49.016  49.201 121.880  1.00  0.00           N
ATOM   1049  CA  VAL A  61      49.546  50.491 122.290  1.00  0.00           C
ATOM   1051  CB  VAL A  61      50.876  50.371 123.040  1.00  0.00           C
ATOM   1053  CG1 VAL A  61      51.326  51.771 123.490  1.00  0.00           C
ATOM   1057  CG2 VAL A  61      50.746  49.441 124.250  1.00  0.00           C
ATOM   1061  C   VAL A  61      49.766  51.381 121.090  1.00  0.00           C
ATOM   1062  O   VAL A  61      49.266  52.491 121.030  1.00  0.00           O
ATOM   1063  N   GLN A  62      50.476  50.841 120.060  1.00  0.00           N
ATOM   1065  CA  GLN A  62      50.696  51.551 118.820  1.00  0.00           C
ATOM   1067  CB  GLN A  62      51.676  50.791 117.880  1.00  0.00           C
ATOM   1070  CG  GLN A  62      52.106  51.631 116.640  1.00  0.00           C
ATOM   1073  CD  GLN A  62      53.136  50.931 115.760  1.00  0.00           C
ATOM   1074  OE1 GLN A  62      53.586  49.821 116.020  1.00  0.00           O
ATOM   1075  NE2 GLN A  62      53.556  51.591 114.650  1.00  0.00           N
ATOM   1078  C   GLN A  62      49.406  51.881 118.080  1.00  0.00           C
ATOM   1079  O   GLN A  62      49.216  53.011 117.660  1.00  0.00           O
ATOM   1080  N   GLN A  63      48.446  50.941 117.920  1.00  0.00           N
ATOM   1082  CA  GLN A  63      47.176  51.261 117.300  1.00  0.00           C
ATOM   1084  CB  GLN A  63      46.306  50.021 116.950  1.00  0.00           C
ATOM   1087  CG  GLN A  63      45.676  49.221 118.120  1.00  0.00           C
ATOM   1090  CD  GLN A  63      44.866  48.011 117.660  1.00  0.00           C
ATOM   1091  OE1 GLN A  63      43.986  47.491 118.350  1.00  0.00           O
ATOM   1092  NE2 GLN A  63      45.166  47.501 116.440  1.00  0.00           N
ATOM   1095  C   GLN A  63      46.326  52.271 118.050  1.00  0.00           C
ATOM   1096  O   GLN A  63      45.706  53.131 117.440  1.00  0.00           O
ATOM   1097  N   GLN A  64      46.296  52.201 119.400  1.00  0.00           N
ATOM   1099  CA  GLN A  64      45.616  53.201 120.210  1.00  0.00           C
ATOM   1101  CB  GLN A  64      45.646  52.781 121.700  1.00  0.00           C
ATOM   1104  CG  GLN A  64      44.716  53.631 122.610  1.00  0.00           C
ATOM   1107  CD  GLN A  64      45.326  53.901 123.980  1.00  0.00           C
ATOM   1108  OE1 GLN A  64      45.466  55.031 124.440  1.00  0.00           O
ATOM   1109  NE2 GLN A  64      45.756  52.841 124.690  1.00  0.00           N
ATOM   1112  C   GLN A  64      46.256  54.581 120.050  1.00  0.00           C
ATOM   1113  O   GLN A  64      45.606  55.581 119.800  1.00  0.00           O
ATOM   1114  N   ALA A  65      47.596  54.651 120.110  1.00  0.00           N
ATOM   1116  CA  ALA A  65      48.356  55.851 119.870  1.00  0.00           C
ATOM   1118  CB  ALA A  65      49.836  55.551 120.100  1.00  0.00           C
ATOM   1122  C   ALA A  65      48.166  56.431 118.500  1.00  0.00           C
ATOM   1123  O   ALA A  65      48.076  57.651 118.310  1.00  0.00           O
ATOM   1124  N   MET A  66      48.106  55.581 117.480  1.00  0.00           N
ATOM   1126  CA  MET A  66      47.726  56.021 116.160  1.00  0.00           C
ATOM   1128  CB  MET A  66      47.966  54.911 115.130  1.00  0.00           C
ATOM   1131  CG  MET A  66      49.466  54.601 115.010  1.00  0.00           C
ATOM   1134  SD  MET A  66      49.876  53.131 114.020  1.00  0.00           S
ATOM   1135  CE  MET A  66      48.756  53.411 112.640  1.00  0.00           C
ATOM   1139  C   MET A  66      46.326  56.611 116.030  1.00  0.00           C
ATOM   1140  O   MET A  66      46.206  57.691 115.480  1.00  0.00           O
ATOM   1141  N   ILE A  67      45.266  55.981 116.580  1.00  0.00           N
ATOM   1143  CA  ILE A  67      43.926  56.601 116.560  1.00  0.00           C
ATOM   1145  CB  ILE A  67      42.766  55.641 116.780  1.00  0.00           C
ATOM   1147  CG2 ILE A  67      42.816  55.021 118.190  1.00  0.00           C
ATOM   1151  CG1 ILE A  67      41.376  56.271 116.520  1.00  0.00           C
ATOM   1154  CD  ILE A  67      41.216  56.931 115.150  1.00  0.00           C
ATOM   1158  C   ILE A  67      43.826  57.891 117.370  1.00  0.00           C
ATOM   1159  O   ILE A  67      43.326  58.901 116.870  1.00  0.00           O
ATOM   1160  N   ASP A  68      44.416  57.941 118.570  1.00  0.00           N
ATOM   1162  CA  ASP A  68      44.506  59.141 119.380  1.00  0.00           C
ATOM   1164  CB  ASP A  68      45.046  58.861 120.820  1.00  0.00           C
ATOM   1167  CG  ASP A  68      44.216  57.851 121.630  1.00  0.00           C
ATOM   1168  OD1 ASP A  68      43.276  57.231 121.080  1.00  0.00           O
ATOM   1169  OD2 ASP A  68      44.526  57.681 122.850  1.00  0.00           O
ATOM   1170  C   ASP A  68      45.246  60.291 118.700  1.00  0.00           C
ATOM   1171  O   ASP A  68      44.796  61.451 118.770  1.00  0.00           O
ATOM   1172  N   LYS A  69      46.356  60.061 117.950  1.00  0.00           N
ATOM   1174  CA  LYS A  69      46.926  61.141 117.160  1.00  0.00           C
ATOM   1176  CB  LYS A  69      48.406  60.911 116.750  1.00  0.00           C
ATOM   1179  CG  LYS A  69      48.666  59.991 115.540  1.00  0.00           C
ATOM   1182  CD  LYS A  69      50.166  59.881 115.210  1.00  0.00           C
ATOM   1185  CE  LYS A  69      50.796  61.151 114.620  1.00  0.00           C
ATOM   1188  NZ  LYS A  69      52.276  61.091 114.630  1.00  0.00           N
ATOM   1192  C   LYS A  69      46.146  61.481 115.900  1.00  0.00           C
ATOM   1193  O   LYS A  69      46.236  62.611 115.430  1.00  0.00           O
ATOM   1194  N   LEU A  70      45.336  60.541 115.320  1.00  0.00           N
ATOM   1196  CA  LEU A  70      44.486  60.891 114.180  1.00  0.00           C
ATOM   1198  CB  LEU A  70      43.646  59.741 113.560  1.00  0.00           C
ATOM   1201  CG  LEU A  70      44.326  58.431 113.120  1.00  0.00           C
ATOM   1203  CD1 LEU A  70      43.336  57.681 112.210  1.00  0.00           C
ATOM   1207  CD2 LEU A  70      45.706  58.501 112.460  1.00  0.00           C
ATOM   1211  C   LEU A  70      43.496  61.981 114.520  1.00  0.00           C
ATOM   1212  O   LEU A  70      43.466  63.051 113.910  1.00  0.00           O
ATOM   1213  N   ASP A  71      42.726  61.751 115.600  1.00  0.00           N
ATOM   1215  CA  ASP A  71      41.756  62.681 116.100  1.00  0.00           C
ATOM   1217  CB  ASP A  71      40.986  62.031 117.260  1.00  0.00           C
ATOM   1220  CG  ASP A  71      39.896  61.091 116.770  1.00  0.00           C
ATOM   1221  OD1 ASP A  71      39.906  60.601 115.610  1.00  0.00           O
ATOM   1222  OD2 ASP A  71      38.996  60.831 117.610  1.00  0.00           O
ATOM   1223  C   ASP A  71      42.366  64.011 116.530  1.00  0.00           C
ATOM   1224  O   ASP A  71      41.846  65.071 116.170  1.00  0.00           O
ATOM   1225  N   HIS A  72      43.516  64.021 117.250  1.00  0.00           N
ATOM   1227  CA  HIS A  72      44.176  65.241 117.670  1.00  0.00           C
ATOM   1229  CB  HIS A  72      45.476  64.881 118.440  1.00  0.00           C
ATOM   1232  ND1 HIS A  72      45.936  67.211 119.210  1.00  0.00           N
ATOM   1233  CG  HIS A  72      46.406  66.031 118.660  1.00  0.00           C
ATOM   1234  CE1 HIS A  72      46.946  68.061 119.070  1.00  0.00           C
ATOM   1236  NE2 HIS A  72      48.016  67.481 118.490  1.00  0.00           N
ATOM   1238  CD2 HIS A  72      47.676  66.181 118.220  1.00  0.00           C
ATOM   1240  C   HIS A  72      44.496  66.221 116.530  1.00  0.00           C
ATOM   1241  O   HIS A  72      44.086  67.381 116.550  1.00  0.00           O
ATOM   1242  N   LEU A  73      45.166  65.721 115.480  1.00  0.00           N
ATOM   1244  CA  LEU A  73      45.466  66.481 114.280  1.00  0.00           C
ATOM   1246  CB  LEU A  73      46.306  65.611 113.320  1.00  0.00           C
ATOM   1249  CG  LEU A  73      47.806  65.441 113.620  1.00  0.00           C
ATOM   1251  CD1 LEU A  73      48.516  65.401 112.260  1.00  0.00           C
ATOM   1255  CD2 LEU A  73      48.386  66.571 114.460  1.00  0.00           C
ATOM   1259  C   LEU A  73      44.256  66.951 113.500  1.00  0.00           C
ATOM   1260  O   LEU A  73      44.206  68.081 113.000  1.00  0.00           O
ATOM   1261  N   GLN A  74      43.216  66.101 113.380  1.00  0.00           N
ATOM   1263  CA  GLN A  74      41.976  66.431 112.710  1.00  0.00           C
ATOM   1265  CB  GLN A  74      41.046  65.191 112.670  1.00  0.00           C
ATOM   1268  CG  GLN A  74      39.736  65.411 111.860  1.00  0.00           C
ATOM   1271  CD  GLN A  74      38.886  64.141 111.810  1.00  0.00           C
ATOM   1272  OE1 GLN A  74      39.396  63.021 111.840  1.00  0.00           O
ATOM   1273  NE2 GLN A  74      37.546  64.311 111.710  1.00  0.00           N
ATOM   1276  C   GLN A  74      41.276  67.601 113.390  1.00  0.00           C
ATOM   1277  O   GLN A  74      40.686  68.461 112.730  1.00  0.00           O
ATOM   1278  N   ARG A  75      41.366  67.661 114.730  1.00  0.00           N
ATOM   1280  CA  ARG A  75      40.896  68.771 115.540  1.00  0.00           C
ATOM   1282  CB  ARG A  75      40.856  68.401 117.040  1.00  0.00           C
ATOM   1285  CG  ARG A  75      39.926  67.251 117.440  1.00  0.00           C
ATOM   1288  CD  ARG A  75      40.396  66.691 118.780  1.00  0.00           C
ATOM   1291  NE  ARG A  75      39.546  65.551 119.200  1.00  0.00           N
ATOM   1293  CZ  ARG A  75      39.506  65.131 120.460  1.00  0.00           C
ATOM   1294  NH1 ARG A  75      40.356  65.501 121.390  1.00  0.00           N
ATOM   1297  NH2 ARG A  75      38.496  64.391 120.860  1.00  0.00           N
ATOM   1300  C   ARG A  75      41.756  70.021 115.480  1.00  0.00           C
ATOM   1301  O   ARG A  75      41.316  71.051 115.980  1.00  0.00           O
ATOM   1302  N   LEU A  76      42.986  69.961 114.940  1.00  0.00           N
ATOM   1304  CA  LEU A  76      43.826  71.131 114.730  1.00  0.00           C
ATOM   1306  CB  LEU A  76      45.336  70.771 114.730  1.00  0.00           C
ATOM   1309  CG  LEU A  76      45.936  70.381 116.090  1.00  0.00           C
ATOM   1311  CD1 LEU A  76      47.376  69.901 115.910  1.00  0.00           C
ATOM   1315  CD2 LEU A  76      45.896  71.561 117.070  1.00  0.00           C
ATOM   1319  C   LEU A  76      43.486  71.911 113.470  1.00  0.00           C
ATOM   1320  O   LEU A  76      43.886  73.071 113.360  1.00  0.00           O
ATOM   1321  N   GLY A  77      42.736  71.341 112.500  1.00  0.00           N
ATOM   1323  CA  GLY A  77      42.106  72.081 111.390  1.00  0.00           C
ATOM   1326  C   GLY A  77      42.976  72.971 110.520  1.00  0.00           C
ATOM   1327  O   GLY A  77      42.546  74.021 110.020  1.00  0.00           O
ATOM   1328  N   ILE A  78      44.236  72.571 110.310  1.00  0.00           N
ATOM   1330  CA  ILE A  78      45.276  73.241 109.560  1.00  0.00           C
ATOM   1332  CB  ILE A  78      46.616  73.331 110.310  1.00  0.00           C
ATOM   1334  CG2 ILE A  78      46.446  74.161 111.600  1.00  0.00           C
ATOM   1338  CG1 ILE A  78      47.326  71.981 110.620  1.00  0.00           C
ATOM   1341  CD  ILE A  78      46.496  70.931 111.370  1.00  0.00           C
ATOM   1345  C   ILE A  78      45.426  72.631 108.170  1.00  0.00           C
ATOM   1346  O   ILE A  78      44.496  72.021 107.640  1.00  0.00           O
ATOM   1347  N   ASN A  79      46.566  72.851 107.480  1.00  0.00           N
ATOM   1349  CA  ASN A  79      46.746  72.491 106.080  1.00  0.00           C
ATOM   1351  CB  ASN A  79      47.276  73.701 105.270  1.00  0.00           C
ATOM   1354  CG  ASN A  79      46.166  74.681 104.910  1.00  0.00           C
ATOM   1355  OD1 ASN A  79      45.866  74.811 103.730  1.00  0.00           O
ATOM   1356  ND2 ASN A  79      45.556  75.371 105.900  1.00  0.00           N
ATOM   1359  C   ASN A  79      47.776  71.401 105.890  1.00  0.00           C
ATOM   1360  O   ASN A  79      47.726  70.671 104.900  1.00  0.00           O
ATOM   1361  N   THR A  80      48.746  71.291 106.810  1.00  0.00           N
ATOM   1363  CA  THR A  80      50.046  70.711 106.500  1.00  0.00           C
ATOM   1365  CB  THR A  80      51.026  71.741 105.890  1.00  0.00           C
ATOM   1367  OG1 THR A  80      50.486  72.351 104.740  1.00  0.00           O
ATOM   1369  CG2 THR A  80      52.346  71.131 105.420  1.00  0.00           C
ATOM   1373  C   THR A  80      50.656  70.211 107.790  1.00  0.00           C
ATOM   1374  O   THR A  80      50.366  70.721 108.870  1.00  0.00           O
ATOM   1375  N   VAL A  81      51.536  69.201 107.700  1.00  0.00           N
ATOM   1377  CA  VAL A  81      52.396  68.681 108.750  1.00  0.00           C
ATOM   1379  CB  VAL A  81      51.836  67.451 109.470  1.00  0.00           C
ATOM   1381  CG1 VAL A  81      50.396  67.711 109.910  1.00  0.00           C
ATOM   1385  CG2 VAL A  81      52.696  66.991 110.660  1.00  0.00           C
ATOM   1389  C   VAL A  81      53.716  68.351 108.050  1.00  0.00           C
ATOM   1390  O   VAL A  81      53.806  68.371 106.820  1.00  0.00           O
ATOM   1391  N   PHE A  82      54.806  68.101 108.780  1.00  0.00           N
ATOM   1393  CA  PHE A  82      56.076  67.751 108.180  1.00  0.00           C
ATOM   1395  CB  PHE A  82      57.056  68.931 108.330  1.00  0.00           C
ATOM   1398  CG  PHE A  82      56.696  70.021 107.370  1.00  0.00           C
ATOM   1399  CD1 PHE A  82      57.216  69.961 106.080  1.00  0.00           C
ATOM   1401  CE1 PHE A  82      56.866  70.901 105.100  1.00  0.00           C
ATOM   1403  CZ  PHE A  82      55.956  71.911 105.420  1.00  0.00           C
ATOM   1405  CD2 PHE A  82      55.826  71.081 107.700  1.00  0.00           C
ATOM   1407  CE2 PHE A  82      55.446  72.011 106.720  1.00  0.00           C
ATOM   1409  C   PHE A  82      56.606  66.491 108.830  1.00  0.00           C
ATOM   1410  O   PHE A  82      56.866  66.441 110.030  1.00  0.00           O
ATOM   1411  N   PHE A  83      56.716  65.391 108.060  1.00  0.00           N
ATOM   1413  CA  PHE A  83      56.636  64.061 108.640  1.00  0.00           C
ATOM   1415  CB  PHE A  83      55.346  63.451 108.040  1.00  0.00           C
ATOM   1418  CG  PHE A  83      54.926  62.161 108.670  1.00  0.00           C
ATOM   1419  CD1 PHE A  83      54.056  62.121 109.780  1.00  0.00           C
ATOM   1421  CE1 PHE A  83      53.616  60.891 110.280  1.00  0.00           C
ATOM   1423  CZ  PHE A  83      54.066  59.691 109.700  1.00  0.00           C
ATOM   1425  CD2 PHE A  83      55.316  60.971 108.070  1.00  0.00           C
ATOM   1427  CE2 PHE A  83      54.906  59.741 108.590  1.00  0.00           C
ATOM   1429  C   PHE A  83      57.916  63.281 108.360  1.00  0.00           C
ATOM   1430  O   PHE A  83      58.186  62.901 107.230  1.00  0.00           O
ATOM   1431  N   GLN A  84      58.766  63.071 109.410  1.00  0.00           N
ATOM   1433  CA  GLN A  84      60.166  62.631 109.280  1.00  0.00           C
ATOM   1435  CB  GLN A  84      61.116  63.241 110.380  1.00  0.00           C
ATOM   1438  CG  GLN A  84      62.586  63.531 109.980  1.00  0.00           C
ATOM   1441  CD  GLN A  84      63.466  64.111 111.110  1.00  0.00           C
ATOM   1442  OE1 GLN A  84      63.246  63.921 112.310  1.00  0.00           O
ATOM   1443  NE2 GLN A  84      64.526  64.831 110.710  1.00  0.00           N
ATOM   1446  C   GLN A  84      60.366  61.121 109.280  1.00  0.00           C
ATOM   1447  O   GLN A  84      59.516  60.311 108.930  1.00  0.00           O
ATOM   1448  N   VAL A  85      61.566  60.691 109.720  1.00  0.00           N
ATOM   1450  CA  VAL A  85      62.136  59.421 109.390  1.00  0.00           C
ATOM   1452  CB  VAL A  85      62.626  59.371 107.910  1.00  0.00           C
ATOM   1454  CG1 VAL A  85      61.496  59.561 106.880  1.00  0.00           C
ATOM   1458  CG2 VAL A  85      63.656  60.451 107.600  1.00  0.00           C
ATOM   1462  C   VAL A  85      63.296  59.031 110.360  1.00  0.00           C
ATOM   1463  O   VAL A  85      63.896  57.991 110.140  1.00  0.00           O
ATOM   1464  N   LYS A  86      63.646  59.791 111.460  1.00  0.00           N
ATOM   1466  CA  LYS A  86      64.606  59.331 112.510  1.00  0.00           C
ATOM   1468  CB  LYS A  86      65.896  60.201 112.640  1.00  0.00           C
ATOM   1471  CG  LYS A  86      65.626  61.711 112.820  1.00  0.00           C
ATOM   1474  CD  LYS A  86      66.846  62.461 113.370  1.00  0.00           C
ATOM   1477  CE  LYS A  86      66.576  63.921 113.720  1.00  0.00           C
ATOM   1480  NZ  LYS A  86      65.486  64.001 114.710  1.00  0.00           N
ATOM   1484  C   LYS A  86      64.096  59.361 113.970  1.00  0.00           C
ATOM   1485  O   LYS A  86      63.346  60.281 114.280  1.00  0.00           O
ATOM   1486  N   PRO A  87      64.496  58.481 114.910  1.00  0.00           N
ATOM   1487  CD  PRO A  87      65.236  57.251 114.640  1.00  0.00           C
ATOM   1490  CA  PRO A  87      64.336  58.691 116.340  1.00  0.00           C
ATOM   1492  CB  PRO A  87      64.286  57.251 116.890  1.00  0.00           C
ATOM   1495  CG  PRO A  87      65.076  56.391 115.890  1.00  0.00           C
ATOM   1498  C   PRO A  87      65.556  59.401 116.890  1.00  0.00           C
ATOM   1499  O   PRO A  87      66.336  59.971 116.110  1.00  0.00           O
ATOM   1500  N   ASP A  88      65.736  59.391 118.220  1.00  0.00           N
ATOM   1502  CA  ASP A  88      66.946  59.751 118.930  1.00  0.00           C
ATOM   1504  CB  ASP A  88      68.236  58.981 118.470  1.00  0.00           C
ATOM   1507  CG  ASP A  88      68.316  57.511 118.870  1.00  0.00           C
ATOM   1508  OD1 ASP A  88      67.356  56.971 119.470  1.00  0.00           O
ATOM   1509  OD2 ASP A  88      69.396  56.921 118.590  1.00  0.00           O
ATOM   1510  C   ASP A  88      67.196  61.251 118.890  1.00  0.00           C
ATOM   1511  O   ASP A  88      66.946  61.981 119.830  1.00  0.00           O
ATOM   1512  N   GLY A  89      67.716  61.751 117.760  1.00  0.00           N
ATOM   1514  CA  GLY A  89      68.306  63.091 117.660  1.00  0.00           C
ATOM   1517  C   GLY A  89      69.796  63.051 117.650  1.00  0.00           C
ATOM   1518  O   GLY A  89      70.436  64.081 117.420  1.00  0.00           O
ATOM   1519  N   THR A  90      70.366  61.841 117.790  1.00  0.00           N
ATOM   1521  CA  THR A  90      71.776  61.491 117.980  1.00  0.00           C
ATOM   1523  CB  THR A  90      71.936  59.961 117.870  1.00  0.00           C
ATOM   1525  OG1 THR A  90      73.276  59.531 118.000  1.00  0.00           O
ATOM   1527  CG2 THR A  90      71.406  59.411 116.540  1.00  0.00           C
ATOM   1531  C   THR A  90      72.806  62.211 117.110  1.00  0.00           C
ATOM   1532  O   THR A  90      73.906  62.521 117.550  1.00  0.00           O
ATOM   1533  N   ALA A  91      72.376  62.511 115.870  1.00  0.00           N
ATOM   1535  CA  ALA A  91      72.986  63.351 114.860  1.00  0.00           C
ATOM   1537  CB  ALA A  91      74.076  64.301 115.380  1.00  0.00           C
ATOM   1541  C   ALA A  91      73.396  62.491 113.680  1.00  0.00           C
ATOM   1542  O   ALA A  91      74.016  62.931 112.720  1.00  0.00           O
ATOM   1543  N   LEU A  92      72.926  61.231 113.710  1.00  0.00           N
ATOM   1545  CA  LEU A  92      73.106  60.181 112.740  1.00  0.00           C
ATOM   1547  CB  LEU A  92      73.956  59.061 113.380  1.00  0.00           C
ATOM   1550  CG  LEU A  92      74.476  57.971 112.440  1.00  0.00           C
ATOM   1552  CD1 LEU A  92      75.326  58.531 111.280  1.00  0.00           C
ATOM   1556  CD2 LEU A  92      75.296  56.991 113.280  1.00  0.00           C
ATOM   1560  C   LEU A  92      71.746  59.581 112.420  1.00  0.00           C
ATOM   1561  O   LEU A  92      70.816  59.721 113.220  1.00  0.00           O
ATOM   1562  N   TRP A  93      71.546  58.941 111.250  1.00  0.00           N
ATOM   1564  CA  TRP A  93      70.456  58.001 111.040  1.00  0.00           C
ATOM   1566  CB  TRP A  93      69.836  58.191 109.620  1.00  0.00           C
ATOM   1569  CG  TRP A  93      68.496  58.831 109.590  1.00  0.00           C
ATOM   1570  CD1 TRP A  93      67.306  58.201 109.490  1.00  0.00           C
ATOM   1572  NE1 TRP A  93      66.306  59.121 109.350  1.00  0.00           N
ATOM   1574  CE2 TRP A  93      66.826  60.381 109.450  1.00  0.00           C
ATOM   1575  CD2 TRP A  93      68.206  60.221 109.670  1.00  0.00           C
ATOM   1576  CE3 TRP A  93      69.006  61.301 109.920  1.00  0.00           C
ATOM   1578  CZ3 TRP A  93      68.416  62.561 109.990  1.00  0.00           C
ATOM   1580  CZ2 TRP A  93      66.236  61.631 109.520  1.00  0.00           C
ATOM   1582  CH2 TRP A  93      67.056  62.721 109.820  1.00  0.00           C
ATOM   1584  C   TRP A  93      70.946  56.571 111.110  1.00  0.00           C
ATOM   1585  O   TRP A  93      71.576  56.131 110.150  1.00  0.00           O
ATOM   1586  N   PRO A  94      70.726  55.781 112.150  1.00  0.00           N
ATOM   1587  CD  PRO A  94      70.866  56.241 113.540  1.00  0.00           C
ATOM   1590  CA  PRO A  94      70.866  54.331 112.060  1.00  0.00           C
ATOM   1592  CB  PRO A  94      71.096  53.891 113.510  1.00  0.00           C
ATOM   1595  CG  PRO A  94      71.696  55.131 114.170  1.00  0.00           C
ATOM   1598  C   PRO A  94      69.686  53.621 111.430  1.00  0.00           C
ATOM   1599  O   PRO A  94      69.876  52.501 110.960  1.00  0.00           O
ATOM   1600  N   SER A  95      68.476  54.171 111.480  1.00  0.00           N
ATOM   1602  CA  SER A  95      67.276  53.421 111.140  1.00  0.00           C
ATOM   1604  CB  SER A  95      66.666  52.691 112.370  1.00  0.00           C
ATOM   1607  OG  SER A  95      65.416  52.061 112.080  1.00  0.00           O
ATOM   1609  C   SER A  95      66.226  54.321 110.560  1.00  0.00           C
ATOM   1610  O   SER A  95      66.176  55.521 110.850  1.00  0.00           O
ATOM   1611  N   LYS A  96      65.356  53.751 109.710  1.00  0.00           N
ATOM   1613  CA  LYS A  96      64.186  54.391 109.170  1.00  0.00           C
ATOM   1615  CB  LYS A  96      64.246  54.571 107.620  1.00  0.00           C
ATOM   1618  CG  LYS A  96      65.026  55.761 107.060  1.00  0.00           C
ATOM   1621  CD  LYS A  96      66.546  55.751 107.230  1.00  0.00           C
ATOM   1624  CE  LYS A  96      67.286  56.811 106.410  1.00  0.00           C
ATOM   1627  NZ  LYS A  96      66.596  58.111 106.470  1.00  0.00           N
ATOM   1631  C   LYS A  96      62.906  53.611 109.490  1.00  0.00           C
ATOM   1632  O   LYS A  96      62.886  52.461 109.940  1.00  0.00           O
ATOM   1633  N   ILE A  97      61.786  54.261 109.190  1.00  0.00           N
ATOM   1635  CA  ILE A  97      60.386  53.881 109.220  1.00  0.00           C
ATOM   1637  CB  ILE A  97      59.546  55.161 109.190  1.00  0.00           C
ATOM   1639  CG2 ILE A  97      59.896  56.011 110.390  1.00  0.00           C
ATOM   1643  CG1 ILE A  97      59.686  56.061 107.920  1.00  0.00           C
ATOM   1646  CD  ILE A  97      61.046  56.311 107.280  1.00  0.00           C
ATOM   1650  C   ILE A  97      59.886  53.171 107.980  1.00  0.00           C
ATOM   1651  O   ILE A  97      58.676  53.041 107.780  1.00  0.00           O
ATOM   1652  N   LEU A  98      60.776  52.751 107.070  1.00  0.00           N
ATOM   1654  CA  LEU A  98      60.376  52.291 105.760  1.00  0.00           C
ATOM   1656  CB  LEU A  98      60.506  53.391 104.680  1.00  0.00           C
ATOM   1659  CG  LEU A  98      61.886  54.051 104.480  1.00  0.00           C
ATOM   1661  CD1 LEU A  98      62.746  53.331 103.450  1.00  0.00           C
ATOM   1665  CD2 LEU A  98      61.696  55.471 103.980  1.00  0.00           C
ATOM   1669  C   LEU A  98      61.246  51.121 105.400  1.00  0.00           C
ATOM   1670  O   LEU A  98      62.356  51.011 105.910  1.00  0.00           O
ATOM   1671  N   PRO A  99      60.806  50.251 104.500  1.00  0.00           N
ATOM   1672  CD  PRO A  99      59.396  49.841 104.420  1.00  0.00           C
ATOM   1675  CA  PRO A  99      61.686  49.251 103.920  1.00  0.00           C
ATOM   1677  CB  PRO A  99      60.746  48.131 103.460  1.00  0.00           C
ATOM   1680  CG  PRO A  99      59.466  48.331 104.250  1.00  0.00           C
ATOM   1683  C   PRO A  99      62.476  49.801 102.740  1.00  0.00           C
ATOM   1684  O   PRO A  99      61.926  50.551 101.930  1.00  0.00           O
ATOM   1685  N   TRP A 100      63.756  49.441 102.610  1.00  0.00           N
ATOM   1687  CA  TRP A 100      64.656  49.991 101.630  1.00  0.00           C
ATOM   1689  CB  TRP A 100      65.126  51.441 101.920  1.00  0.00           C
ATOM   1692  CG  TRP A 100      65.726  51.821 103.250  1.00  0.00           C
ATOM   1693  CD1 TRP A 100      66.396  53.011 103.300  1.00  0.00           C
ATOM   1695  NE1 TRP A 100      66.716  53.321 104.590  1.00  0.00           N
ATOM   1697  CE2 TRP A 100      66.276  52.331 105.420  1.00  0.00           C
ATOM   1698  CD2 TRP A 100      65.686  51.331 104.610  1.00  0.00           C
ATOM   1699  CE3 TRP A 100      65.276  50.141 105.220  1.00  0.00           C
ATOM   1701  CZ3 TRP A 100      65.416  50.011 106.600  1.00  0.00           C
ATOM   1703  CZ2 TRP A 100      66.476  52.151 106.780  1.00  0.00           C
ATOM   1705  CH2 TRP A 100      66.006  50.991 107.370  1.00  0.00           C
ATOM   1707  C   TRP A 100      65.866  49.101 101.470  1.00  0.00           C
ATOM   1708  O   TRP A 100      66.036  48.151 102.220  1.00  0.00           O
ATOM   1709  N   SER A 101      66.706  49.371 100.450  1.00  0.00           N
ATOM   1711  CA  SER A 101      67.866  48.571 100.120  1.00  0.00           C
ATOM   1713  CB  SER A 101      68.326  48.791  98.650  1.00  0.00           C
ATOM   1716  OG  SER A 101      67.376  48.221  97.730  1.00  0.00           O
ATOM   1718  C   SER A 101      69.066  48.741 101.030  1.00  0.00           C
ATOM   1719  O   SER A 101      69.586  47.781 101.580  1.00  0.00           O
ATOM   1720  N   ASP A 102      69.576  49.971 101.210  1.00  0.00           N
ATOM   1722  CA  ASP A 102      70.876  50.241 101.800  1.00  0.00           C
ATOM   1724  CB  ASP A 102      71.146  51.761 101.780  1.00  0.00           C
ATOM   1727  CG  ASP A 102      71.106  52.331 100.380  1.00  0.00           C
ATOM   1728  OD1 ASP A 102      70.826  51.611  99.380  1.00  0.00           O
ATOM   1729  OD2 ASP A 102      71.296  53.561 100.300  1.00  0.00           O
ATOM   1730  C   ASP A 102      70.986  49.761 103.220  1.00  0.00           C
ATOM   1731  O   ASP A 102      71.966  49.171 103.670  1.00  0.00           O
ATOM   1732  N   LEU A 103      69.926  50.021 103.980  1.00  0.00           N
ATOM   1734  CA  LEU A 103      69.936  49.961 105.410  1.00  0.00           C
ATOM   1736  CB  LEU A 103      69.416  51.311 105.940  1.00  0.00           C
ATOM   1739  CG  LEU A 103      70.196  52.601 105.570  1.00  0.00           C
ATOM   1741  CD1 LEU A 103      69.816  53.751 106.520  1.00  0.00           C
ATOM   1745  CD2 LEU A 103      71.726  52.461 105.590  1.00  0.00           C
ATOM   1749  C   LEU A 103      69.076  48.781 105.840  1.00  0.00           C
ATOM   1750  O   LEU A 103      68.626  48.661 106.980  1.00  0.00           O
ATOM   1751  N   MET A 104      68.856  47.821 104.930  1.00  0.00           N
ATOM   1753  CA  MET A 104      67.936  46.721 105.100  1.00  0.00           C
ATOM   1755  CB  MET A 104      67.836  45.881 103.800  1.00  0.00           C
ATOM   1758  CG  MET A 104      69.096  45.151 103.320  1.00  0.00           C
ATOM   1761  SD  MET A 104      68.706  43.821 102.150  1.00  0.00           S
ATOM   1762  CE  MET A 104      68.226  44.871 100.740  1.00  0.00           C
ATOM   1766  C   MET A 104      68.256  45.781 106.260  1.00  0.00           C
ATOM   1767  O   MET A 104      67.376  45.151 106.840  1.00  0.00           O
ATOM   1768  N   THR A 105      69.556  45.601 106.580  1.00  0.00           N
ATOM   1770  CA  THR A 105      70.056  44.551 107.450  1.00  0.00           C
ATOM   1772  CB  THR A 105      70.796  43.441 106.720  1.00  0.00           C
ATOM   1774  OG1 THR A 105      71.716  43.961 105.760  1.00  0.00           O
ATOM   1776  CG2 THR A 105      69.786  42.551 106.000  1.00  0.00           C
ATOM   1780  C   THR A 105      70.976  45.051 108.540  1.00  0.00           C
ATOM   1781  O   THR A 105      70.836  44.711 109.710  1.00  0.00           O
ATOM   1782  N   GLY A 106      71.976  45.901 108.210  1.00  0.00           N
ATOM   1784  CA  GLY A 106      72.896  46.431 109.220  1.00  0.00           C
ATOM   1787  C   GLY A 106      72.236  47.531 110.000  1.00  0.00           C
ATOM   1788  O   GLY A 106      72.556  47.841 111.150  1.00  0.00           O
ATOM   1789  N   LYS A 107      71.276  48.171 109.330  1.00  0.00           N
ATOM   1791  CA  LYS A 107      70.766  49.451 109.700  1.00  0.00           C
ATOM   1793  CB  LYS A 107      71.346  50.501 108.730  1.00  0.00           C
ATOM   1796  CG  LYS A 107      72.876  50.491 108.590  1.00  0.00           C
ATOM   1799  CD  LYS A 107      73.666  50.781 109.870  1.00  0.00           C
ATOM   1802  CE  LYS A 107      73.046  51.911 110.680  1.00  0.00           C
ATOM   1805  NZ  LYS A 107      74.016  52.441 111.650  1.00  0.00           N
ATOM   1809  C   LYS A 107      69.246  49.381 109.730  1.00  0.00           C
ATOM   1810  O   LYS A 107      68.566  50.361 109.420  1.00  0.00           O
ATOM   1811  N   ILE A 108      68.726  48.171 110.110  1.00  0.00           N
ATOM   1813  CA  ILE A 108      67.336  47.671 110.140  1.00  0.00           C
ATOM   1815  CB  ILE A 108      67.106  46.681 111.300  1.00  0.00           C
ATOM   1817  CG2 ILE A 108      65.656  46.121 111.350  1.00  0.00           C
ATOM   1821  CG1 ILE A 108      68.106  45.501 111.310  1.00  0.00           C
ATOM   1824  CD  ILE A 108      67.846  44.501 110.180  1.00  0.00           C
ATOM   1828  C   ILE A 108      66.216  48.691 110.230  1.00  0.00           C
ATOM   1829  O   ILE A 108      66.256  49.611 111.050  1.00  0.00           O
ATOM   1830  N   GLY A 109      65.146  48.501 109.450  1.00  0.00           N
ATOM   1832  CA  GLY A 109      63.936  49.291 109.580  1.00  0.00           C
ATOM   1835  C   GLY A 109      63.176  48.981 110.840  1.00  0.00           C
ATOM   1836  O   GLY A 109      62.576  47.921 110.980  1.00  0.00           O
ATOM   1837  N   GLU A 110      63.156  49.901 111.800  1.00  0.00           N
ATOM   1839  CA  GLU A 110      62.546  49.671 113.100  1.00  0.00           C
ATOM   1841  CB  GLU A 110      62.796  50.881 114.030  1.00  0.00           C
ATOM   1844  CG  GLU A 110      64.186  50.831 114.710  1.00  0.00           C
ATOM   1847  CD  GLU A 110      64.606  52.191 115.260  1.00  0.00           C
ATOM   1848  OE1 GLU A 110      63.816  53.161 115.130  1.00  0.00           O
ATOM   1849  OE2 GLU A 110      65.716  52.271 115.830  1.00  0.00           O
ATOM   1850  C   GLU A 110      61.066  49.331 113.130  1.00  0.00           C
ATOM   1851  O   GLU A 110      60.646  48.411 113.840  1.00  0.00           O
ATOM   1852  N   ASN A 111      60.216  50.041 112.370  1.00  0.00           N
ATOM   1854  CA  ASN A 111      58.806  49.761 112.390  1.00  0.00           C
ATOM   1856  CB  ASN A 111      58.176  50.531 113.590  1.00  0.00           C
ATOM   1859  CG  ASN A 111      56.816  50.011 114.030  1.00  0.00           C
ATOM   1860  OD1 ASN A 111      55.946  49.671 113.230  1.00  0.00           O
ATOM   1861  ND2 ASN A 111      56.606  49.951 115.360  1.00  0.00           N
ATOM   1864  C   ASN A 111      58.246  50.221 111.050  1.00  0.00           C
ATOM   1865  O   ASN A 111      58.526  51.381 110.710  1.00  0.00           O
ATOM   1866  N   PRO A 112      57.496  49.461 110.240  1.00  0.00           N
ATOM   1867  CD  PRO A 112      57.206  48.041 110.460  1.00  0.00           C
ATOM   1870  CA  PRO A 112      56.646  50.031 109.190  1.00  0.00           C
ATOM   1872  CB  PRO A 112      56.076  48.811 108.450  1.00  0.00           C
ATOM   1875  CG  PRO A 112      56.066  47.681 109.490  1.00  0.00           C
ATOM   1878  C   PRO A 112      55.596  50.941 109.790  1.00  0.00           C
ATOM   1879  O   PRO A 112      54.516  50.491 110.180  1.00  0.00           O
ATOM   1880  N   GLY A 113      55.916  52.231 109.960  1.00  0.00           N
ATOM   1882  CA  GLY A 113      55.046  53.141 110.700  1.00  0.00           C
ATOM   1885  C   GLY A 113      54.786  54.441 110.030  1.00  0.00           C
ATOM   1886  O   GLY A 113      53.826  55.111 110.360  1.00  0.00           O
ATOM   1887  N   TYR A 114      55.586  54.851 109.040  1.00  0.00           N
ATOM   1889  CA  TYR A 114      55.286  56.041 108.250  1.00  0.00           C
ATOM   1891  CB  TYR A 114      56.566  56.381 107.450  1.00  0.00           C
ATOM   1894  CG  TYR A 114      56.586  57.521 106.450  1.00  0.00           C
ATOM   1895  CD1 TYR A 114      55.686  57.591 105.370  1.00  0.00           C
ATOM   1897  CE1 TYR A 114      55.566  58.771 104.620  1.00  0.00           C
ATOM   1899  CZ  TYR A 114      56.416  59.841 104.890  1.00  0.00           C
ATOM   1900  OH  TYR A 114      56.096  61.111 104.410  1.00  0.00           O
ATOM   1902  CD2 TYR A 114      57.516  58.571 106.600  1.00  0.00           C
ATOM   1904  CE2 TYR A 114      57.466  59.711 105.800  1.00  0.00           C
ATOM   1906  C   TYR A 114      54.026  55.891 107.420  1.00  0.00           C
ATOM   1907  O   TYR A 114      53.156  56.771 107.420  1.00  0.00           O
ATOM   1908  N   ASP A 115      53.916  54.721 106.760  1.00  0.00           N
ATOM   1910  CA  ASP A 115      52.716  54.211 106.130  1.00  0.00           C
ATOM   1912  CB  ASP A 115      53.076  53.021 105.180  1.00  0.00           C
ATOM   1915  CG  ASP A 115      51.986  52.111 104.640  1.00  0.00           C
ATOM   1916  OD1 ASP A 115      50.966  51.871 105.320  1.00  0.00           O
ATOM   1917  OD2 ASP A 115      52.266  51.481 103.580  1.00  0.00           O
ATOM   1918  C   ASP A 115      51.446  54.231 106.990  1.00  0.00           C
ATOM   1919  O   ASP A 115      50.616  55.121 106.770  1.00  0.00           O
ATOM   1920  N   PRO A 116      51.316  53.411 108.040  1.00  0.00           N
ATOM   1921  CD  PRO A 116      52.186  52.241 108.250  1.00  0.00           C
ATOM   1924  CA  PRO A 116      50.036  53.231 108.720  1.00  0.00           C
ATOM   1926  CB  PRO A 116      50.336  52.121 109.730  1.00  0.00           C
ATOM   1929  CG  PRO A 116      51.326  51.231 109.000  1.00  0.00           C
ATOM   1932  C   PRO A 116      49.496  54.481 109.400  1.00  0.00           C
ATOM   1933  O   PRO A 116      48.296  54.631 109.570  1.00  0.00           O
ATOM   1934  N   LEU A 117      50.376  55.391 109.830  1.00  0.00           N
ATOM   1936  CA  LEU A 117      50.036  56.671 110.440  1.00  0.00           C
ATOM   1938  CB  LEU A 117      51.396  57.391 110.660  1.00  0.00           C
ATOM   1941  CG  LEU A 117      52.206  57.111 111.930  1.00  0.00           C
ATOM   1943  CD1 LEU A 117      52.186  58.341 112.840  1.00  0.00           C
ATOM   1947  CD2 LEU A 117      51.826  55.821 112.660  1.00  0.00           C
ATOM   1951  C   LEU A 117      49.206  57.621 109.580  1.00  0.00           C
ATOM   1952  O   LEU A 117      48.376  58.411 110.040  1.00  0.00           O
ATOM   1953  N   GLN A 118      49.576  57.671 108.290  1.00  0.00           N
ATOM   1955  CA  GLN A 118      49.856  58.911 107.580  1.00  0.00           C
ATOM   1957  CB  GLN A 118      48.596  59.731 107.160  1.00  0.00           C
ATOM   1960  CG  GLN A 118      48.446  60.221 105.670  1.00  0.00           C
ATOM   1963  CD  GLN A 118      47.246  60.041 104.710  1.00  0.00           C
ATOM   1964  OE1 GLN A 118      46.066  60.111 105.020  1.00  0.00           O
ATOM   1965  NE2 GLN A 118      47.556  59.881 103.410  1.00  0.00           N
ATOM   1968  C   GLN A 118      50.866  59.831 108.260  1.00  0.00           C
ATOM   1969  O   GLN A 118      50.786  60.181 109.430  1.00  0.00           O
ATOM   1970  N   PHE A 119      51.846  60.311 107.500  1.00  0.00           N
ATOM   1972  CA  PHE A 119      51.426  61.261 106.500  1.00  0.00           C
ATOM   1974  CB  PHE A 119      52.176  62.581 106.760  1.00  0.00           C
ATOM   1977  CG  PHE A 119      51.376  63.821 106.520  1.00  0.00           C
ATOM   1978  CD1 PHE A 119      50.026  63.841 106.090  1.00  0.00           C
ATOM   1980  CE1 PHE A 119      49.306  65.021 105.940  1.00  0.00           C
ATOM   1982  CZ  PHE A 119      49.946  66.231 106.160  1.00  0.00           C
ATOM   1984  CD2 PHE A 119      52.006  65.061 106.700  1.00  0.00           C
ATOM   1986  CE2 PHE A 119      51.296  66.241 106.480  1.00  0.00           C
ATOM   1988  C   PHE A 119      51.486  60.621 105.100  1.00  0.00           C
ATOM   1989  O   PHE A 119      51.136  61.211 104.090  1.00  0.00           O
ATOM   1990  N   MET A 120      51.736  59.291 105.050  1.00  0.00           N
ATOM   1992  CA  MET A 120      51.206  58.321 104.070  1.00  0.00           C
ATOM   1994  CB  MET A 120      52.086  57.091 104.260  1.00  0.00           C
ATOM   1997  CG  MET A 120      52.746  56.641 102.960  1.00  0.00           C
ATOM   2000  SD  MET A 120      51.576  56.011 101.740  1.00  0.00           S
ATOM   2001  CE  MET A 120      51.596  54.291 102.270  1.00  0.00           C
ATOM   2005  C   MET A 120      49.726  57.751 103.950  1.00  0.00           C
ATOM   2006  O   MET A 120      49.206  57.781 102.840  1.00  0.00           O
ATOM   2007  N   LEU A 121      48.996  57.231 105.010  1.00  0.00           N
ATOM   2009  CA  LEU A 121      47.636  56.611 104.860  1.00  0.00           C
ATOM   2011  CB  LEU A 121      47.636  55.121 105.310  1.00  0.00           C
ATOM   2014  CG  LEU A 121      48.446  54.131 104.440  1.00  0.00           C
ATOM   2016  CD1 LEU A 121      48.086  52.681 104.810  1.00  0.00           C
ATOM   2020  CD2 LEU A 121      48.206  54.311 102.940  1.00  0.00           C
ATOM   2024  C   LEU A 121      46.326  57.231 105.490  1.00  0.00           C
ATOM   2025  O   LEU A 121      45.336  57.361 104.770  1.00  0.00           O
ATOM   2026  N   ASP A 122      46.256  57.601 106.800  1.00  0.00           N
ATOM   2028  CA  ASP A 122      45.106  58.221 107.500  1.00  0.00           C
ATOM   2030  CB  ASP A 122      45.136  57.741 108.980  1.00  0.00           C
ATOM   2033  CG  ASP A 122      44.816  56.271 109.190  1.00  0.00           C
ATOM   2034  OD1 ASP A 122      44.096  55.691 108.340  1.00  0.00           O
ATOM   2035  OD2 ASP A 122      45.096  55.751 110.300  1.00  0.00           O
ATOM   2036  C   ASP A 122      44.916  59.791 107.660  1.00  0.00           C
ATOM   2037  O   ASP A 122      43.796  60.271 107.830  1.00  0.00           O
ATOM   2038  N   GLU A 123      45.956  60.671 107.670  1.00  0.00           N
ATOM   2040  CA  GLU A 123      45.906  62.151 107.650  1.00  0.00           C
ATOM   2042  CB  GLU A 123      47.246  62.941 107.730  1.00  0.00           C
ATOM   2045  CG  GLU A 123      47.916  62.831 109.110  1.00  0.00           C
ATOM   2048  CD  GLU A 123      49.186  63.591 109.470  1.00  0.00           C
ATOM   2049  OE1 GLU A 123      49.286  64.781 109.120  1.00  0.00           O
ATOM   2050  OE2 GLU A 123      49.926  63.021 110.330  1.00  0.00           O
ATOM   2051  C   GLU A 123      45.096  62.791 106.550  1.00  0.00           C
ATOM   2052  O   GLU A 123      43.996  63.241 106.830  1.00  0.00           O
ATOM   2053  N   ALA A 124      45.556  62.831 105.290  1.00  0.00           N
ATOM   2055  CA  ALA A 124      44.806  63.191 104.100  1.00  0.00           C
ATOM   2057  CB  ALA A 124      45.496  62.471 102.950  1.00  0.00           C
ATOM   2061  C   ALA A 124      43.346  62.751 104.120  1.00  0.00           C
ATOM   2062  O   ALA A 124      42.416  63.531 103.940  1.00  0.00           O
ATOM   2063  N   HIS A 125      43.166  61.471 104.470  1.00  0.00           N
ATOM   2065  CA  HIS A 125      41.926  60.741 104.450  1.00  0.00           C
ATOM   2067  CB  HIS A 125      42.316  59.251 104.460  1.00  0.00           C
ATOM   2070  ND1 HIS A 125      40.846  58.171 102.800  1.00  0.00           N
ATOM   2071  CG  HIS A 125      41.156  58.381 104.130  1.00  0.00           C
ATOM   2072  CE1 HIS A 125      39.766  57.421 102.830  1.00  0.00           C
ATOM   2074  NE2 HIS A 125      39.386  57.111 104.090  1.00  0.00           N
ATOM   2076  CD2 HIS A 125      40.286  57.731 104.930  1.00  0.00           C
ATOM   2078  C   HIS A 125      40.986  61.031 105.630  1.00  0.00           C
ATOM   2079  O   HIS A 125      39.816  60.661 105.650  1.00  0.00           O
ATOM   2080  N   LYS A 126      41.486  61.711 106.680  1.00  0.00           N
ATOM   2082  CA  LYS A 126      40.716  61.961 107.900  1.00  0.00           C
ATOM   2084  CB  LYS A 126      40.936  60.861 108.990  1.00  0.00           C
ATOM   2087  CG  LYS A 126      40.526  59.431 108.560  1.00  0.00           C
ATOM   2090  CD  LYS A 126      40.966  58.351 109.570  1.00  0.00           C
ATOM   2093  CE  LYS A 126      40.496  56.921 109.230  1.00  0.00           C
ATOM   2096  NZ  LYS A 126      41.156  55.911 110.080  1.00  0.00           N
ATOM   2100  C   LYS A 126      41.046  63.331 108.480  1.00  0.00           C
ATOM   2101  O   LYS A 126      40.206  64.221 108.540  1.00  0.00           O
ATOM   2102  N   ARG A 127      42.316  63.541 108.880  1.00  0.00           N
ATOM   2104  CA  ARG A 127      42.866  64.791 109.360  1.00  0.00           C
ATOM   2106  CB  ARG A 127      44.366  64.661 109.750  1.00  0.00           C
ATOM   2109  CG  ARG A 127      44.756  63.761 110.960  1.00  0.00           C
ATOM   2112  CD  ARG A 127      44.556  62.231 110.930  1.00  0.00           C
ATOM   2115  NE  ARG A 127      45.816  61.391 110.940  1.00  0.00           N
ATOM   2117  CZ  ARG A 127      46.926  61.511 111.680  1.00  0.00           C
ATOM   2118  NH1 ARG A 127      47.196  62.441 112.550  1.00  0.00           N
ATOM   2121  NH2 ARG A 127      47.976  60.741 111.450  1.00  0.00           N
ATOM   2124  C   ARG A 127      42.726  65.961 108.370  1.00  0.00           C
ATOM   2125  O   ARG A 127      42.446  67.081 108.760  1.00  0.00           O
ATOM   2126  N   GLY A 128      42.886  65.691 107.050  1.00  0.00           N
ATOM   2128  CA  GLY A 128      42.656  66.631 105.950  1.00  0.00           C
ATOM   2131  C   GLY A 128      43.816  67.501 105.560  1.00  0.00           C
ATOM   2132  O   GLY A 128      43.666  68.721 105.490  1.00  0.00           O
ATOM   2133  N   MET A 129      45.016  66.931 105.280  1.00  0.00           N
ATOM   2135  CA  MET A 129      46.206  67.741 105.090  1.00  0.00           C
ATOM   2137  CB  MET A 129      46.946  67.901 106.430  1.00  0.00           C
ATOM   2140  CG  MET A 129      46.176  68.681 107.500  1.00  0.00           C
ATOM   2143  SD  MET A 129      47.236  68.971 108.920  1.00  0.00           S
ATOM   2144  CE  MET A 129      46.616  67.611 109.920  1.00  0.00           C
ATOM   2148  C   MET A 129      47.216  67.261 104.050  1.00  0.00           C
ATOM   2149  O   MET A 129      47.286  66.091 103.700  1.00  0.00           O
ATOM   2150  N   LYS A 130      48.046  68.221 103.550  1.00  0.00           N
ATOM   2152  CA  LYS A 130      49.176  68.051 102.640  1.00  0.00           C
ATOM   2154  CB  LYS A 130      49.586  69.421 102.040  1.00  0.00           C
ATOM   2157  CG  LYS A 130      48.706  69.871 100.870  1.00  0.00           C
ATOM   2160  CD  LYS A 130      49.146  69.211  99.560  1.00  0.00           C
ATOM   2163  CE  LYS A 130      48.196  69.451  98.390  1.00  0.00           C
ATOM   2166  NZ  LYS A 130      48.536  68.551  97.280  1.00  0.00           N
ATOM   2170  C   LYS A 130      50.446  67.461 103.230  1.00  0.00           C
ATOM   2171  O   LYS A 130      51.056  68.081 104.100  1.00  0.00           O
ATOM   2172  N   VAL A 131      50.926  66.281 102.760  1.00  0.00           N
ATOM   2174  CA  VAL A 131      52.116  65.651 103.320  1.00  0.00           C
ATOM   2176  CB  VAL A 131      52.096  64.121 103.340  1.00  0.00           C
ATOM   2178  CG1 VAL A 131      51.636  63.611 102.000  1.00  0.00           C
ATOM   2182  CG2 VAL A 131      53.456  63.481 103.740  1.00  0.00           C
ATOM   2186  C   VAL A 131      53.426  66.111 102.750  1.00  0.00           C
ATOM   2187  O   VAL A 131      53.666  66.051 101.550  1.00  0.00           O
ATOM   2188  N   HIS A 132      54.356  66.461 103.640  1.00  0.00           N
ATOM   2190  CA  HIS A 132      55.756  66.491 103.300  1.00  0.00           C
ATOM   2192  CB  HIS A 132      56.366  67.831 103.680  1.00  0.00           C
ATOM   2195  ND1 HIS A 132      56.386  69.231 101.670  1.00  0.00           N
ATOM   2196  CG  HIS A 132      55.746  68.871 102.830  1.00  0.00           C
ATOM   2197  CE1 HIS A 132      55.536  70.041 101.070  1.00  0.00           C
ATOM   2199  NE2 HIS A 132      54.396  70.221 101.790  1.00  0.00           N
ATOM   2201  CD2 HIS A 132      54.546  69.481 102.940  1.00  0.00           C
ATOM   2203  C   HIS A 132      56.506  65.421 104.040  1.00  0.00           C
ATOM   2204  O   HIS A 132      56.566  65.421 105.270  1.00  0.00           O
ATOM   2205  N   ALA A 133      57.136  64.491 103.320  1.00  0.00           N
ATOM   2207  CA  ALA A 133      58.066  63.541 103.880  1.00  0.00           C
ATOM   2209  CB  ALA A 133      58.356  62.431 102.850  1.00  0.00           C
ATOM   2213  C   ALA A 133      59.346  64.231 104.280  1.00  0.00           C
ATOM   2214  O   ALA A 133      60.226  64.481 103.460  1.00  0.00           O
ATOM   2215  N   TRP A 134      59.506  64.571 105.570  1.00  0.00           N
ATOM   2217  CA  TRP A 134      60.736  65.121 106.090  1.00  0.00           C
ATOM   2219  CB  TRP A 134      60.546  65.821 107.480  1.00  0.00           C
ATOM   2222  CG  TRP A 134      61.746  66.511 108.050  1.00  0.00           C
ATOM   2223  CD1 TRP A 134      62.776  67.001 107.290  1.00  0.00           C
ATOM   2225  NE1 TRP A 134      63.716  67.541 108.110  1.00  0.00           N
ATOM   2227  CE2 TRP A 134      63.346  67.461 109.400  1.00  0.00           C
ATOM   2228  CD2 TRP A 134      62.096  66.811 109.420  1.00  0.00           C
ATOM   2229  CE3 TRP A 134      61.476  66.621 110.660  1.00  0.00           C
ATOM   2231  CZ3 TRP A 134      62.106  67.111 111.810  1.00  0.00           C
ATOM   2233  CZ2 TRP A 134      63.976  67.931 110.540  1.00  0.00           C
ATOM   2235  CH2 TRP A 134      63.336  67.731 111.750  1.00  0.00           C
ATOM   2237  C   TRP A 134      61.856  64.091 106.010  1.00  0.00           C
ATOM   2238  O   TRP A 134      61.836  63.041 106.630  1.00  0.00           O
ATOM   2239  N   PHE A 135      62.846  64.341 105.150  1.00  0.00           N
ATOM   2241  CA  PHE A 135      63.906  63.401 104.860  1.00  0.00           C
ATOM   2243  CB  PHE A 135      63.716  62.761 103.470  1.00  0.00           C
ATOM   2246  CG  PHE A 135      64.846  61.821 103.130  1.00  0.00           C
ATOM   2247  CD1 PHE A 135      64.926  60.571 103.740  1.00  0.00           C
ATOM   2249  CE1 PHE A 135      65.966  59.691 103.410  1.00  0.00           C
ATOM   2251  CZ  PHE A 135      66.916  60.051 102.460  1.00  0.00           C
ATOM   2253  CD2 PHE A 135      65.836  62.201 102.210  1.00  0.00           C
ATOM   2255  CE2 PHE A 135      66.866  61.321 101.880  1.00  0.00           C
ATOM   2257  C   PHE A 135      65.206  64.131 104.950  1.00  0.00           C
ATOM   2258  O   PHE A 135      65.366  65.251 104.450  1.00  0.00           O
ATOM   2259  N   ASN A 136      66.206  63.511 105.610  1.00  0.00           N
ATOM   2261  CA  ASN A 136      67.506  64.081 105.680  1.00  0.00           C
ATOM   2263  CB  ASN A 136      68.386  63.501 106.800  1.00  0.00           C
ATOM   2266  CG  ASN A 136      68.536  61.991 106.670  1.00  0.00           C
ATOM   2267  OD1 ASN A 136      67.576  61.211 106.600  1.00  0.00           O
ATOM   2268  ND2 ASN A 136      69.806  61.531 106.600  1.00  0.00           N
ATOM   2271  C   ASN A 136      68.216  64.001 104.340  1.00  0.00           C
ATOM   2272  O   ASN A 136      68.396  62.901 103.820  1.00  0.00           O
ATOM   2273  N   PRO A 137      68.706  65.061 103.740  1.00  0.00           N
ATOM   2274  CD  PRO A 137      68.646  66.401 104.330  1.00  0.00           C
ATOM   2277  CA  PRO A 137      69.876  64.941 102.910  1.00  0.00           C
ATOM   2279  CB  PRO A 137      70.026  66.381 102.400  1.00  0.00           C
ATOM   2282  CG  PRO A 137      69.716  67.221 103.630  1.00  0.00           C
ATOM   2285  C   PRO A 137      71.046  64.441 103.750  1.00  0.00           C
ATOM   2286  O   PRO A 137      71.046  64.641 104.970  1.00  0.00           O
ATOM   2287  N   TYR A 138      72.006  63.751 103.130  1.00  0.00           N
ATOM   2289  CA  TYR A 138      73.306  63.581 103.740  1.00  0.00           C
ATOM   2291  CB  TYR A 138      73.936  64.931 104.150  1.00  0.00           C
ATOM   2294  CG  TYR A 138      74.036  65.801 102.940  1.00  0.00           C
ATOM   2295  CD1 TYR A 138      73.336  67.011 102.860  1.00  0.00           C
ATOM   2297  CE1 TYR A 138      73.406  67.791 101.700  1.00  0.00           C
ATOM   2299  CZ  TYR A 138      74.236  67.421 100.660  1.00  0.00           C
ATOM   2300  OH  TYR A 138      74.376  68.291  99.570  1.00  0.00           O
ATOM   2302  CD2 TYR A 138      74.826  65.401 101.860  1.00  0.00           C
ATOM   2304  CE2 TYR A 138      74.946  66.221 100.750  1.00  0.00           C
ATOM   2306  C   TYR A 138      73.426  62.591 104.880  1.00  0.00           C
ATOM   2307  O   TYR A 138      74.176  61.631 104.790  1.00  0.00           O
ATOM   2308  N   ARG A 139      72.776  62.861 106.020  1.00  0.00           N
ATOM   2310  CA  ARG A 139      73.186  62.431 107.340  1.00  0.00           C
ATOM   2312  CB  ARG A 139      72.796  63.561 108.340  1.00  0.00           C
ATOM   2315  CG  ARG A 139      73.046  63.271 109.830  1.00  0.00           C
ATOM   2318  CD  ARG A 139      71.766  62.871 110.550  1.00  0.00           C
ATOM   2321  NE  ARG A 139      71.296  63.871 111.550  1.00  0.00           N
ATOM   2323  CZ  ARG A 139      70.486  63.561 112.550  1.00  0.00           C
ATOM   2324  NH1 ARG A 139      70.086  62.341 112.860  1.00  0.00           N
ATOM   2327  NH2 ARG A 139      70.036  64.501 113.360  1.00  0.00           N
ATOM   2330  C   ARG A 139      72.776  61.001 107.700  1.00  0.00           C
ATOM   2331  O   ARG A 139      72.076  60.701 108.670  1.00  0.00           O
ATOM   2332  N   VAL A 140      73.226  60.071 106.860  1.00  0.00           N
ATOM   2334  CA  VAL A 140      72.906  58.661 106.890  1.00  0.00           C
ATOM   2336  CB  VAL A 140      72.656  58.121 105.490  1.00  0.00           C
ATOM   2338  CG1 VAL A 140      72.036  56.711 105.510  1.00  0.00           C
ATOM   2342  CG2 VAL A 140      71.666  59.051 104.780  1.00  0.00           C
ATOM   2346  C   VAL A 140      74.076  57.921 107.480  1.00  0.00           C
ATOM   2347  O   VAL A 140      75.236  58.231 107.240  1.00  0.00           O
ATOM   2348  N   SER A 141      73.786  56.851 108.240  1.00  0.00           N
ATOM   2350  CA  SER A 141      74.736  55.751 108.350  1.00  0.00           C
ATOM   2352  CB  SER A 141      74.286  54.731 109.420  1.00  0.00           C
ATOM   2355  OG  SER A 141      74.126  55.281 110.730  1.00  0.00           O
ATOM   2357  C   SER A 141      74.796  54.941 107.050  1.00  0.00           C
ATOM   2358  O   SER A 141      74.076  53.961 106.890  1.00  0.00           O
ATOM   2359  N   VAL A 142      75.646  55.321 106.100  1.00  0.00           N
ATOM   2361  CA  VAL A 142      76.086  54.421 105.050  1.00  0.00           C
ATOM   2363  CB  VAL A 142      76.156  55.071 103.670  1.00  0.00           C
ATOM   2365  CG1 VAL A 142      74.756  55.601 103.300  1.00  0.00           C
ATOM   2369  CG2 VAL A 142      77.256  56.151 103.630  1.00  0.00           C
ATOM   2373  C   VAL A 142      77.416  53.801 105.430  1.00  0.00           C
ATOM   2374  O   VAL A 142      77.956  54.011 106.520  1.00  0.00           O
ATOM   2375  N   ASN A 143      77.966  53.001 104.510  1.00  0.00           N
ATOM   2377  CA  ASN A 143      79.276  52.381 104.540  1.00  0.00           C
ATOM   2379  CB  ASN A 143      79.366  51.671 103.160  1.00  0.00           C
ATOM   2382  CG  ASN A 143      80.556  50.761 102.900  1.00  0.00           C
ATOM   2383  OD1 ASN A 143      81.626  50.811 103.520  1.00  0.00           O
ATOM   2384  ND2 ASN A 143      80.316  49.791 102.000  1.00  0.00           N
ATOM   2387  C   ASN A 143      80.416  53.361 104.790  1.00  0.00           C
ATOM   2388  O   ASN A 143      80.386  54.511 104.360  1.00  0.00           O
ATOM   2389  N   THR A 144      81.466  52.941 105.520  1.00  0.00           N
ATOM   2391  CA  THR A 144      82.586  53.781 105.960  1.00  0.00           C
ATOM   2393  CB  THR A 144      83.486  53.001 106.930  1.00  0.00           C
ATOM   2395  OG1 THR A 144      82.716  52.381 107.940  1.00  0.00           O
ATOM   2397  CG2 THR A 144      84.506  53.891 107.650  1.00  0.00           C
ATOM   2401  C   THR A 144      83.456  54.281 104.800  1.00  0.00           C
ATOM   2402  O   THR A 144      84.156  55.281 104.880  1.00  0.00           O
ATOM   2403  N   LYS A 145      83.446  53.581 103.650  1.00  0.00           N
ATOM   2405  CA  LYS A 145      84.106  54.021 102.440  1.00  0.00           C
ATOM   2407  CB  LYS A 145      84.086  52.851 101.430  1.00  0.00           C
ATOM   2410  CG  LYS A 145      85.016  51.671 101.760  1.00  0.00           C
ATOM   2413  CD  LYS A 145      84.826  50.521 100.750  1.00  0.00           C
ATOM   2416  CE  LYS A 145      83.396  49.971 100.740  1.00  0.00           C
ATOM   2419  NZ  LYS A 145      83.136  48.961  99.710  1.00  0.00           N
ATOM   2423  C   LYS A 145      83.656  55.351 101.790  1.00  0.00           C
ATOM   2424  O   LYS A 145      84.556  56.131 101.470  1.00  0.00           O
ATOM   2425  N   PRO A 146      82.356  55.671 101.620  1.00  0.00           N
ATOM   2426  CD  PRO A 146      81.416  54.571 101.300  1.00  0.00           C
ATOM   2429  CA  PRO A 146      81.856  56.901 100.980  1.00  0.00           C
ATOM   2431  CB  PRO A 146      80.336  56.681 101.140  1.00  0.00           C
ATOM   2434  CG  PRO A 146      80.106  55.211 100.840  1.00  0.00           C
ATOM   2437  C   PRO A 146      82.176  58.281 101.570  1.00  0.00           C
ATOM   2438  O   PRO A 146      81.266  59.101 101.650  1.00  0.00           O
ATOM   2439  N   GLY A 147      83.426  58.611 101.960  1.00  0.00           N
ATOM   2441  CA  GLY A 147      83.776  59.941 102.480  1.00  0.00           C
ATOM   2444  C   GLY A 147      83.236  60.221 103.870  1.00  0.00           C
ATOM   2445  O   GLY A 147      82.106  60.681 104.030  1.00  0.00           O
ATOM   2446  N   THR A 148      84.026  59.981 104.940  1.00  0.00           N
ATOM   2448  CA  THR A 148      83.496  60.001 106.300  1.00  0.00           C
ATOM   2450  CB  THR A 148      83.056  58.591 106.730  1.00  0.00           C
ATOM   2452  OG1 THR A 148      82.556  58.471 108.060  1.00  0.00           O
ATOM   2454  CG2 THR A 148      84.206  57.601 106.630  1.00  0.00           C
ATOM   2458  C   THR A 148      84.446  60.701 107.260  1.00  0.00           C
ATOM   2459  O   THR A 148      85.566  60.241 107.500  1.00  0.00           O
ATOM   2460  N   ILE A 149      84.036  61.881 107.770  1.00  0.00           N
ATOM   2462  CA  ILE A 149      84.776  62.861 108.570  1.00  0.00           C
ATOM   2464  CB  ILE A 149      86.096  63.481 108.060  1.00  0.00           C
ATOM   2466  CG2 ILE A 149      87.286  62.591 108.490  1.00  0.00           C
ATOM   2470  CG1 ILE A 149      86.266  63.901 106.560  1.00  0.00           C
ATOM   2473  CD  ILE A 149      85.686  63.011 105.470  1.00  0.00           C
ATOM   2477  C   ILE A 149      83.746  63.841 109.160  1.00  0.00           C
ATOM   2478  O   ILE A 149      82.596  63.451 109.160  1.00  0.00           O
ATOM   2479  N   ARG A 150      84.056  65.051 109.710  1.00  0.00           N
ATOM   2481  CA  ARG A 150      83.106  66.071 110.210  1.00  0.00           C
ATOM   2483  CB  ARG A 150      82.336  65.721 111.520  1.00  0.00           C
ATOM   2486  CG  ARG A 150      81.236  64.631 111.400  1.00  0.00           C
ATOM   2489  CD  ARG A 150      81.576  63.191 111.790  1.00  0.00           C
ATOM   2492  NE  ARG A 150      81.736  63.161 113.270  1.00  0.00           N
ATOM   2494  CZ  ARG A 150      81.926  62.111 114.040  1.00  0.00           C
ATOM   2495  NH1 ARG A 150      81.876  60.871 113.600  1.00  0.00           N
ATOM   2498  NH2 ARG A 150      82.216  62.341 115.300  1.00  0.00           N
ATOM   2501  C   ARG A 150      83.846  67.441 110.300  1.00  0.00           C
ATOM   2502  O   ARG A 150      84.946  67.531 109.780  1.00  0.00           O
ATOM   2503  N   GLU A 151      83.356  68.551 110.920  1.00  0.00           N
ATOM   2505  CA  GLU A 151      84.156  69.781 111.050  1.00  0.00           C
ATOM   2507  CB  GLU A 151      83.466  71.161 111.470  1.00  0.00           C
ATOM   2510  CG  GLU A 151      82.596  72.041 110.530  1.00  0.00           C
ATOM   2513  CD  GLU A 151      82.766  73.501 110.990  1.00  0.00           C
ATOM   2514  OE1 GLU A 151      82.106  73.951 111.960  1.00  0.00           O
ATOM   2515  OE2 GLU A 151      83.736  74.131 110.480  1.00  0.00           O
ATOM   2516  C   GLU A 151      85.336  69.631 112.040  1.00  0.00           C
ATOM   2517  O   GLU A 151      86.306  68.931 111.810  1.00  0.00           O
ATOM   2518  N   LEU A 152      85.246  70.401 113.140  1.00  0.00           N
ATOM   2520  CA  LEU A 152      86.306  70.961 113.920  1.00  0.00           C
ATOM   2522  CB  LEU A 152      86.276  72.531 113.780  1.00  0.00           C
ATOM   2525  CG  LEU A 152      87.526  73.271 114.290  1.00  0.00           C
ATOM   2527  CD1 LEU A 152      87.716  74.631 113.610  1.00  0.00           C
ATOM   2531  CD2 LEU A 152      87.496  73.461 115.800  1.00  0.00           C
ATOM   2535  C   LEU A 152      85.956  70.461 115.300  1.00  0.00           C
ATOM   2536  O   LEU A 152      86.396  69.391 115.710  1.00  0.00           O
ATOM   2537  N   ASN A 153      85.076  71.181 116.000  1.00  0.00           N
ATOM   2539  CA  ASN A 153      84.396  70.731 117.200  1.00  0.00           C
ATOM   2541  CB  ASN A 153      85.306  70.531 118.440  1.00  0.00           C
ATOM   2544  CG  ASN A 153      86.316  71.661 118.590  1.00  0.00           C
ATOM   2545  OD1 ASN A 153      85.996  72.851 118.600  1.00  0.00           O
ATOM   2546  ND2 ASN A 153      87.626  71.301 118.660  1.00  0.00           N
ATOM   2549  C   ASN A 153      83.236  71.671 117.480  1.00  0.00           C
ATOM   2550  O   ASN A 153      82.676  71.721 118.570  1.00  0.00           O
ATOM   2551  N   SER A 154      82.826  72.441 116.460  1.00  0.00           N
ATOM   2553  CA  SER A 154      81.656  73.291 116.460  1.00  0.00           C
ATOM   2555  CB  SER A 154      81.906  74.541 115.570  1.00  0.00           C
ATOM   2558  OG  SER A 154      82.796  74.181 114.490  1.00  0.00           O
ATOM   2560  C   SER A 154      80.426  72.571 115.940  1.00  0.00           C
ATOM   2561  O   SER A 154      80.506  71.671 115.120  1.00  0.00           O
ATOM   2562  N   THR A 155      79.236  72.931 116.450  1.00  0.00           N
ATOM   2564  CA  THR A 155      77.956  72.461 115.900  1.00  0.00           C
ATOM   2566  CB  THR A 155      76.786  72.891 116.790  1.00  0.00           C
ATOM   2568  OG1 THR A 155      75.526  72.341 116.400  1.00  0.00           O
ATOM   2570  CG2 THR A 155      76.676  74.431 116.830  1.00  0.00           C
ATOM   2574  C   THR A 155      77.726  72.891 114.460  1.00  0.00           C
ATOM   2575  O   THR A 155      78.126  73.981 114.070  1.00  0.00           O
ATOM   2576  N   LEU A 156      77.056  72.011 113.680  1.00  0.00           N
ATOM   2578  CA  LEU A 156      76.906  72.111 112.250  1.00  0.00           C
ATOM   2580  CB  LEU A 156      76.336  73.471 111.720  1.00  0.00           C
ATOM   2583  CG  LEU A 156      74.956  74.011 112.230  1.00  0.00           C
ATOM   2585  CD1 LEU A 156      73.776  73.061 112.010  1.00  0.00           C
ATOM   2589  CD2 LEU A 156      74.916  74.481 113.680  1.00  0.00           C
ATOM   2593  C   LEU A 156      78.206  71.641 111.580  1.00  0.00           C
ATOM   2594  O   LEU A 156      79.286  72.181 111.780  1.00  0.00           O
ATOM   2595  N   SER A 157      78.156  70.521 110.820  1.00  0.00           N
ATOM   2597  CA  SER A 157      79.266  70.091 109.980  1.00  0.00           C
ATOM   2599  CB  SER A 157      80.436  69.371 110.690  1.00  0.00           C
ATOM   2602  OG  SER A 157      80.766  69.931 111.960  1.00  0.00           O
ATOM   2604  C   SER A 157      78.806  69.091 108.930  1.00  0.00           C
ATOM   2605  O   SER A 157      77.666  68.641 108.910  1.00  0.00           O
ATOM   2606  N   GLN A 158      79.726  68.731 108.010  1.00  0.00           N
ATOM   2608  CA  GLN A 158      79.506  67.771 106.950  1.00  0.00           C
ATOM   2610  CB  GLN A 158      79.486  68.561 105.630  1.00  0.00           C
ATOM   2613  CG  GLN A 158      79.466  67.761 104.310  1.00  0.00           C
ATOM   2616  CD  GLN A 158      78.646  68.581 103.330  1.00  0.00           C
ATOM   2617  OE1 GLN A 158      79.126  69.601 102.840  1.00  0.00           O
ATOM   2618  NE2 GLN A 158      77.376  68.201 103.090  1.00  0.00           N
ATOM   2621  C   GLN A 158      80.596  66.741 106.970  1.00  0.00           C
ATOM   2622  O   GLN A 158      81.666  67.041 107.490  1.00  0.00           O
ATOM   2623  N   GLN A 159      80.366  65.491 106.470  1.00  0.00           N
ATOM   2625  CA  GLN A 159      81.356  64.411 106.450  1.00  0.00           C
ATOM   2627  CB  GLN A 159      80.976  63.001 105.850  1.00  0.00           C
ATOM   2630  CG  GLN A 159      80.236  61.861 106.640  1.00  0.00           C
ATOM   2633  CD  GLN A 159      80.386  61.811 108.160  1.00  0.00           C
ATOM   2634  OE1 GLN A 159      81.136  61.021 108.750  1.00  0.00           O
ATOM   2635  NE2 GLN A 159      79.606  62.671 108.830  1.00  0.00           N
ATOM   2638  C   GLN A 159      82.696  64.911 105.930  1.00  0.00           C
ATOM   2639  O   GLN A 159      83.586  65.151 106.730  1.00  0.00           O
ATOM   2640  N   PRO A 160      82.936  65.171 104.670  1.00  0.00           N
ATOM   2641  CD  PRO A 160      82.726  64.181 103.630  1.00  0.00           C
ATOM   2644  CA  PRO A 160      83.936  66.131 104.250  1.00  0.00           C
ATOM   2646  CB  PRO A 160      83.656  66.221 102.770  1.00  0.00           C
ATOM   2649  CG  PRO A 160      83.546  64.721 102.470  1.00  0.00           C
ATOM   2652  C   PRO A 160      84.166  67.401 105.060  1.00  0.00           C
ATOM   2653  O   PRO A 160      83.276  68.211 105.290  1.00  0.00           O
ATOM   2654  N   ALA A 161      85.416  67.511 105.550  1.00  0.00           N
ATOM   2656  CA  ALA A 161      85.726  68.011 106.870  1.00  0.00           C
ATOM   2658  CB  ALA A 161      86.996  67.301 107.380  1.00  0.00           C
ATOM   2662  C   ALA A 161      85.896  69.511 106.950  1.00  0.00           C
ATOM   2663  O   ALA A 161      85.696  70.231 105.980  1.00  0.00           O
ATOM   2664  N   SER A 162      86.276  70.051 108.120  1.00  0.00           N
ATOM   2666  CA  SER A 162      86.746  71.421 108.230  1.00  0.00           C
ATOM   2668  CB  SER A 162      86.406  72.101 109.580  1.00  0.00           C
ATOM   2671  OG  SER A 162      87.126  71.511 110.660  1.00  0.00           O
ATOM   2673  C   SER A 162      88.236  71.511 108.100  1.00  0.00           C
ATOM   2674  O   SER A 162      88.976  70.531 108.210  1.00  0.00           O
ATOM   2675  N   VAL A 163      88.736  72.741 107.960  1.00  0.00           N
ATOM   2677  CA  VAL A 163      90.066  73.061 108.410  1.00  0.00           C
ATOM   2679  CB  VAL A 163      90.696  74.161 107.560  1.00  0.00           C
ATOM   2681  CG1 VAL A 163      92.226  74.161 107.780  1.00  0.00           C
ATOM   2685  CG2 VAL A 163      90.396  73.921 106.060  1.00  0.00           C
ATOM   2689  C   VAL A 163      89.986  73.471 109.890  1.00  0.00           C
ATOM   2690  O   VAL A 163      89.566  74.581 110.230  1.00  0.00           O
ATOM   2691  N   TYR A 164      90.436  72.571 110.810  1.00  0.00           N
ATOM   2693  CA  TYR A 164      90.846  72.961 112.140  1.00  0.00           C
ATOM   2695  CB  TYR A 164      91.246  71.741 113.060  1.00  0.00           C
ATOM   2698  CG  TYR A 164      91.506  72.151 114.500  1.00  0.00           C
ATOM   2699  CD1 TYR A 164      90.566  71.921 115.520  1.00  0.00           C
ATOM   2701  CE1 TYR A 164      90.786  72.401 116.820  1.00  0.00           C
ATOM   2703  CZ  TYR A 164      91.976  73.061 117.150  1.00  0.00           C
ATOM   2704  OH  TYR A 164      92.176  73.551 118.460  1.00  0.00           O
ATOM   2706  CD2 TYR A 164      92.726  72.751 114.870  1.00  0.00           C
ATOM   2708  CE2 TYR A 164      92.956  73.211 116.170  1.00  0.00           C
ATOM   2710  C   TYR A 164      91.956  74.001 112.030  1.00  0.00           C
ATOM   2711  O   TYR A 164      92.876  73.901 111.210  1.00  0.00           O
ATOM   2712  N   VAL A 165      91.836  75.091 112.820  1.00  0.00           N
ATOM   2714  CA  VAL A 165      92.676  76.261 112.770  1.00  0.00           C
ATOM   2716  CB  VAL A 165      92.186  77.251 113.820  1.00  0.00           C
ATOM   2718  CG1 VAL A 165      93.036  78.541 113.810  1.00  0.00           C
ATOM   2722  CG2 VAL A 165      90.706  77.571 113.530  1.00  0.00           C
ATOM   2726  C   VAL A 165      94.126  75.901 113.000  1.00  0.00           C
ATOM   2727  O   VAL A 165      94.406  75.031 113.810  1.00  0.00           O
ATOM   2728  N   GLN A 166      95.086  76.491 112.250  1.00  0.00           N
ATOM   2730  CA  GLN A 166      96.496  76.141 112.320  1.00  0.00           C
ATOM   2732  CB  GLN A 166      97.226  76.711 113.600  1.00  0.00           C
ATOM   2735  CG  GLN A 166      96.676  76.191 114.960  1.00  0.00           C
ATOM   2738  CD  GLN A 166      97.506  76.471 116.220  1.00  0.00           C
ATOM   2739  OE1 GLN A 166      98.716  76.701 116.170  1.00  0.00           O
ATOM   2740  NE2 GLN A 166      96.836  76.431 117.400  1.00  0.00           N
ATOM   2743  C   GLN A 166      96.876  74.661 112.070  1.00  0.00           C
ATOM   2744  O   GLN A 166      97.976  74.251 112.460  1.00  0.00           O
ATOM   2745  N   HIS A 167      96.026  73.831 111.410  1.00  0.00           N
ATOM   2747  CA  HIS A 167      96.276  72.421 111.150  1.00  0.00           C
ATOM   2749  CB  HIS A 167      95.276  71.451 111.840  1.00  0.00           C
ATOM   2752  ND1 HIS A 167      94.616  70.371 113.980  1.00  0.00           N
ATOM   2753  CG  HIS A 167      95.456  71.251 113.320  1.00  0.00           C
ATOM   2754  CE1 HIS A 167      95.016  70.411 115.250  1.00  0.00           C
ATOM   2756  NE2 HIS A 167      96.066  71.251 115.420  1.00  0.00           N
ATOM   2758  CD2 HIS A 167      96.356  71.791 114.190  1.00  0.00           C
ATOM   2760  C   HIS A 167      96.226  72.151 109.660  1.00  0.00           C
ATOM   2761  O   HIS A 167      95.596  72.861 108.870  1.00  0.00           O
ATOM   2762  N   ARG A 168      96.916  71.101 109.200  1.00  0.00           N
ATOM   2764  CA  ARG A 168      97.006  70.821 107.780  1.00  0.00           C
ATOM   2766  CB  ARG A 168      98.396  70.271 107.430  1.00  0.00           C
ATOM   2769  CG  ARG A 168      99.536  71.251 107.730  1.00  0.00           C
ATOM   2772  CD  ARG A 168     100.856  70.741 107.170  1.00  0.00           C
ATOM   2775  NE  ARG A 168     101.856  71.851 107.300  1.00  0.00           N
ATOM   2777  CZ  ARG A 168     103.076  71.761 106.800  1.00  0.00           C
ATOM   2778  NH1 ARG A 168     103.496  70.631 106.290  1.00  0.00           N
ATOM   2781  NH2 ARG A 168     103.876  72.791 106.890  1.00  0.00           N
ATOM   2784  C   ARG A 168      96.006  69.781 107.330  1.00  0.00           C
ATOM   2785  O   ARG A 168      95.686  69.691 106.150  1.00  0.00           O
ATOM   2786  N   ASP A 169      95.506  68.971 108.270  1.00  0.00           N
ATOM   2788  CA  ASP A 169      94.666  67.831 108.000  1.00  0.00           C
ATOM   2790  CB  ASP A 169      95.156  66.551 108.700  1.00  0.00           C
ATOM   2793  CG  ASP A 169      96.496  66.081 108.180  1.00  0.00           C
ATOM   2794  OD1 ASP A 169      96.776  66.211 106.970  1.00  0.00           O
ATOM   2795  OD2 ASP A 169      97.216  65.451 109.000  1.00  0.00           O
ATOM   2796  C   ASP A 169      93.296  68.111 108.530  1.00  0.00           C
ATOM   2797  O   ASP A 169      93.046  69.041 109.300  1.00  0.00           O
ATOM   2798  N   TRP A 170      92.336  67.301 108.090  1.00  0.00           N
ATOM   2800  CA  TRP A 170      90.956  67.671 108.210  1.00  0.00           C
ATOM   2802  CB  TRP A 170      90.396  67.941 106.790  1.00  0.00           C
ATOM   2805  CG  TRP A 170      91.266  68.871 105.990  1.00  0.00           C
ATOM   2806  CD1 TRP A 170      91.586  70.141 106.380  1.00  0.00           C
ATOM   2808  NE1 TRP A 170      92.366  70.751 105.430  1.00  0.00           N
ATOM   2810  CE2 TRP A 170      92.576  69.881 104.410  1.00  0.00           C
ATOM   2811  CD2 TRP A 170      91.926  68.661 104.730  1.00  0.00           C
ATOM   2812  CE3 TRP A 170      92.036  67.571 103.870  1.00  0.00           C
ATOM   2814  CZ3 TRP A 170      92.706  67.741 102.660  1.00  0.00           C
ATOM   2816  CZ2 TRP A 170      93.236  70.051 103.210  1.00  0.00           C
ATOM   2818  CH2 TRP A 170      93.276  68.971 102.330  1.00  0.00           C
ATOM   2820  C   TRP A 170      90.236  66.601 109.010  1.00  0.00           C
ATOM   2821  O   TRP A 170      90.246  65.431 108.640  1.00  0.00           O
ATOM   2822  N   ILE A 171      89.686  67.001 110.170  1.00  0.00           N
ATOM   2824  CA  ILE A 171      89.346  66.181 111.310  1.00  0.00           C
ATOM   2826  CB  ILE A 171      89.886  66.851 112.610  1.00  0.00           C
ATOM   2828  CG2 ILE A 171      89.376  68.301 112.740  1.00  0.00           C
ATOM   2832  CG1 ILE A 171      89.636  66.081 113.930  1.00  0.00           C
ATOM   2835  CD  ILE A 171      90.626  66.401 115.060  1.00  0.00           C
ATOM   2839  C   ILE A 171      87.846  65.841 111.300  1.00  0.00           C
ATOM   2840  O   ILE A 171      87.186  65.901 110.270  1.00  0.00           O
ATOM   2841  N   ARG A 172      87.276  65.391 112.440  1.00  0.00           N
ATOM   2843  CA  ARG A 172      85.846  65.301 112.700  1.00  0.00           C
ATOM   2845  CB  ARG A 172      85.396  63.831 112.980  1.00  0.00           C
ATOM   2848  CG  ARG A 172      85.916  62.761 112.000  1.00  0.00           C
ATOM   2851  CD  ARG A 172      85.066  61.481 112.040  1.00  0.00           C
ATOM   2854  NE  ARG A 172      85.606  60.441 111.090  1.00  0.00           N
ATOM   2856  CZ  ARG A 172      84.886  59.481 110.540  1.00  0.00           C
ATOM   2857  NH1 ARG A 172      83.576  59.471 110.550  1.00  0.00           N
ATOM   2860  NH2 ARG A 172      85.436  58.511 109.860  1.00  0.00           N
ATOM   2863  C   ARG A 172      85.436  66.101 113.950  1.00  0.00           C
ATOM   2864  O   ARG A 172      86.006  65.901 115.020  1.00  0.00           O
ATOM   2865  N   THR A 173      84.376  66.931 113.880  1.00  0.00           N
ATOM   2867  CA  THR A 173      83.486  67.281 115.010  1.00  0.00           C
ATOM   2869  CB  THR A 173      82.316  68.171 114.610  1.00  0.00           C
ATOM   2871  OG1 THR A 173      82.766  69.111 113.690  1.00  0.00           O
ATOM   2873  CG2 THR A 173      81.736  69.021 115.740  1.00  0.00           C
ATOM   2877  C   THR A 173      82.836  66.091 115.690  1.00  0.00           C
ATOM   2878  O   THR A 173      82.686  65.001 115.130  1.00  0.00           O
ATOM   2879  N   SER A 174      82.436  66.261 116.960  1.00  0.00           N
ATOM   2881  CA  SER A 174      81.626  65.311 117.720  1.00  0.00           C
ATOM   2883  CB  SER A 174      82.306  65.101 119.110  1.00  0.00           C
ATOM   2886  OG  SER A 174      81.616  64.221 120.010  1.00  0.00           O
ATOM   2888  C   SER A 174      80.226  65.841 117.950  1.00  0.00           C
ATOM   2889  O   SER A 174      79.386  65.161 118.530  1.00  0.00           O
ATOM   2890  N   GLY A 175      79.956  67.081 117.510  1.00  0.00           N
ATOM   2892  CA  GLY A 175      78.896  67.951 117.980  1.00  0.00           C
ATOM   2895  C   GLY A 175      77.986  68.401 116.890  1.00  0.00           C
ATOM   2896  O   GLY A 175      77.176  69.301 117.090  1.00  0.00           O
ATOM   2897  N   ASP A 176      78.136  67.861 115.680  1.00  0.00           N
ATOM   2899  CA  ASP A 176      77.516  68.381 114.490  1.00  0.00           C
ATOM   2901  CB  ASP A 176      78.586  68.321 113.390  1.00  0.00           C
ATOM   2904  CG  ASP A 176      79.106  66.921 113.110  1.00  0.00           C
ATOM   2905  OD1 ASP A 176      79.676  66.301 114.060  1.00  0.00           O
ATOM   2906  OD2 ASP A 176      78.946  66.461 111.960  1.00  0.00           O
ATOM   2907  C   ASP A 176      76.276  67.611 114.110  1.00  0.00           C
ATOM   2908  O   ASP A 176      75.556  67.071 114.940  1.00  0.00           O
ATOM   2909  N   ARG A 177      75.976  67.521 112.800  1.00  0.00           N
ATOM   2911  CA  ARG A 177      75.216  66.411 112.280  1.00  0.00           C
ATOM   2913  CB  ARG A 177      73.976  66.791 111.450  1.00  0.00           C
ATOM   2916  CG  ARG A 177      72.986  67.741 112.110  1.00  0.00           C
ATOM   2919  CD  ARG A 177      72.536  67.361 113.520  1.00  0.00           C
ATOM   2922  NE  ARG A 177      71.426  68.331 113.840  1.00  0.00           N
ATOM   2924  CZ  ARG A 177      71.676  69.611 114.120  1.00  0.00           C
ATOM   2925  NH1 ARG A 177      72.896  70.031 114.390  1.00  0.00           N
ATOM   2928  NH2 ARG A 177      70.666  70.461 114.080  1.00  0.00           N
ATOM   2931  C   ARG A 177      76.096  65.601 111.370  1.00  0.00           C
ATOM   2932  O   ARG A 177      76.676  66.141 110.440  1.00  0.00           O
ATOM   2933  N   PHE A 178      76.136  64.281 111.580  1.00  0.00           N
ATOM   2935  CA  PHE A 178      76.956  63.331 110.860  1.00  0.00           C
ATOM   2937  CB  PHE A 178      77.026  62.011 111.690  1.00  0.00           C
ATOM   2940  CG  PHE A 178      77.396  62.271 113.150  1.00  0.00           C
ATOM   2941  CD1 PHE A 178      78.486  63.091 113.480  1.00  0.00           C
ATOM   2943  CE1 PHE A 178      78.806  63.371 114.820  1.00  0.00           C
ATOM   2945  CZ  PHE A 178      78.036  62.841 115.850  1.00  0.00           C
ATOM   2947  CD2 PHE A 178      76.636  61.761 114.200  1.00  0.00           C
ATOM   2949  CE2 PHE A 178      76.936  62.041 115.540  1.00  0.00           C
ATOM   2951  C   PHE A 178      76.446  63.101 109.420  1.00  0.00           C
ATOM   2952  O   PHE A 178      76.106  62.001 108.990  1.00  0.00           O
ATOM   2953  N   VAL A 179      76.386  64.221 108.660  1.00  0.00           N
ATOM   2955  CA  VAL A 179      76.066  64.511 107.270  1.00  0.00           C
ATOM   2957  CB  VAL A 179      76.086  66.051 107.200  1.00  0.00           C
ATOM   2959  CG1 VAL A 179      76.396  66.701 105.850  1.00  0.00           C
ATOM   2963  CG2 VAL A 179      74.756  66.621 107.690  1.00  0.00           C
ATOM   2967  C   VAL A 179      77.046  63.841 106.320  1.00  0.00           C
ATOM   2968  O   VAL A 179      78.226  64.001 106.510  1.00  0.00           O
ATOM   2969  N   LEU A 180      76.646  63.081 105.280  1.00  0.00           N
ATOM   2971  CA  LEU A 180      77.516  62.731 104.140  1.00  0.00           C
ATOM   2973  CB  LEU A 180      76.986  61.521 103.330  1.00  0.00           C
ATOM   2976  CG  LEU A 180      76.816  60.211 104.120  1.00  0.00           C
ATOM   2978  CD1 LEU A 180      75.886  59.261 103.350  1.00  0.00           C
ATOM   2982  CD2 LEU A 180      78.166  59.541 104.420  1.00  0.00           C
ATOM   2986  C   LEU A 180      77.786  63.921 103.210  1.00  0.00           C
ATOM   2987  O   LEU A 180      77.336  65.031 103.480  1.00  0.00           O
ATOM   2988  N   ASP A 181      78.556  63.771 102.110  1.00  0.00           N
ATOM   2990  CA  ASP A 181      78.966  64.881 101.260  1.00  0.00           C
ATOM   2992  CB  ASP A 181      80.516  64.871 101.200  1.00  0.00           C
ATOM   2995  CG  ASP A 181      81.226  65.511 100.020  1.00  0.00           C
ATOM   2996  OD1 ASP A 181      80.926  66.681  99.730  1.00  0.00           O
ATOM   2997  OD2 ASP A 181      82.116  64.851  99.430  1.00  0.00           O
ATOM   2998  C   ASP A 181      78.306  64.891  99.880  1.00  0.00           C
ATOM   2999  O   ASP A 181      78.016  63.821  99.340  1.00  0.00           O
ATOM   3000  N   PRO A 182      78.056  66.051  99.260  1.00  0.00           N
ATOM   3001  CD  PRO A 182      78.046  67.361  99.930  1.00  0.00           C
ATOM   3004  CA  PRO A 182      77.616  66.151  97.880  1.00  0.00           C
ATOM   3006  CB  PRO A 182      77.226  67.631  97.710  1.00  0.00           C
ATOM   3009  CG  PRO A 182      77.946  68.401  98.830  1.00  0.00           C
ATOM   3012  C   PRO A 182      78.696  65.781  96.890  1.00  0.00           C
ATOM   3013  O   PRO A 182      78.376  65.321  95.800  1.00  0.00           O
ATOM   3014  N   GLY A 183      79.976  66.031  97.230  1.00  0.00           N
ATOM   3016  CA  GLY A 183      81.126  65.891  96.350  1.00  0.00           C
ATOM   3019  C   GLY A 183      81.616  64.481  96.170  1.00  0.00           C
ATOM   3020  O   GLY A 183      82.576  64.231  95.440  1.00  0.00           O
ATOM   3021  N   ILE A 184      80.976  63.491  96.840  1.00  0.00           N
ATOM   3023  CA  ILE A 184      81.206  62.081  96.590  1.00  0.00           C
ATOM   3025  CB  ILE A 184      81.176  61.131  97.810  1.00  0.00           C
ATOM   3027  CG2 ILE A 184      81.876  59.811  97.420  1.00  0.00           C
ATOM   3031  CG1 ILE A 184      81.756  61.701  99.120  1.00  0.00           C
ATOM   3034  CD  ILE A 184      83.246  62.061  99.060  1.00  0.00           C
ATOM   3038  C   ILE A 184      80.096  61.581  95.660  1.00  0.00           C
ATOM   3039  O   ILE A 184      78.926  61.551  96.060  1.00  0.00           O
ATOM   3040  N   PRO A 185      80.376  61.081  94.470  1.00  0.00           N
ATOM   3041  CD  PRO A 185      81.536  61.461  93.660  1.00  0.00           C
ATOM   3044  CA  PRO A 185      79.326  60.501  93.650  1.00  0.00           C
ATOM   3046  CB  PRO A 185      79.976  60.301  92.280  1.00  0.00           C
ATOM   3049  CG  PRO A 185      81.046  61.381  92.220  1.00  0.00           C
ATOM   3052  C   PRO A 185      78.716  59.221  94.240  1.00  0.00           C
ATOM   3053  O   PRO A 185      77.546  58.961  93.970  1.00  0.00           O
ATOM   3054  N   GLU A 186      79.476  58.421  95.020  1.00  0.00           N
ATOM   3056  CA  GLU A 186      78.946  57.241  95.710  1.00  0.00           C
ATOM   3058  CB  GLU A 186      80.046  56.431  96.480  1.00  0.00           C
ATOM   3061  CG  GLU A 186      81.056  55.671  95.570  1.00  0.00           C
ATOM   3064  CD  GLU A 186      81.996  54.691  96.290  1.00  0.00           C
ATOM   3065  OE1 GLU A 186      81.916  54.551  97.540  1.00  0.00           O
ATOM   3066  OE2 GLU A 186      82.846  54.081  95.580  1.00  0.00           O
ATOM   3067  C   GLU A 186      77.806  57.581  96.660  1.00  0.00           C
ATOM   3068  O   GLU A 186      76.716  57.011  96.610  1.00  0.00           O
ATOM   3069  N   VAL A 187      78.006  58.621  97.500  1.00  0.00           N
ATOM   3071  CA  VAL A 187      77.036  59.161  98.440  1.00  0.00           C
ATOM   3073  CB  VAL A 187      77.596  60.361  99.200  1.00  0.00           C
ATOM   3075  CG1 VAL A 187      76.496  61.131  99.970  1.00  0.00           C
ATOM   3079  CG2 VAL A 187      78.686  59.901 100.180  1.00  0.00           C
ATOM   3083  C   VAL A 187      75.766  59.591  97.760  1.00  0.00           C
ATOM   3084  O   VAL A 187      74.666  59.301  98.230  1.00  0.00           O
ATOM   3085  N   GLN A 188      75.886  60.281  96.600  1.00  0.00           N
ATOM   3087  CA  GLN A 188      74.756  60.731  95.840  1.00  0.00           C
ATOM   3089  CB  GLN A 188      75.236  61.491  94.590  1.00  0.00           C
ATOM   3092  CG  GLN A 188      74.106  62.081  93.700  1.00  0.00           C
ATOM   3095  CD  GLN A 188      73.266  63.051  94.510  1.00  0.00           C
ATOM   3096  OE1 GLN A 188      73.826  63.931  95.150  1.00  0.00           O
ATOM   3097  NE2 GLN A 188      71.926  62.901  94.550  1.00  0.00           N
ATOM   3100  C   GLN A 188      73.846  59.601  95.390  1.00  0.00           C
ATOM   3101  O   GLN A 188      72.636  59.691  95.580  1.00  0.00           O
ATOM   3102  N   ASP A 189      74.426  58.501  94.830  1.00  0.00           N
ATOM   3104  CA  ASP A 189      73.706  57.281  94.490  1.00  0.00           C
ATOM   3106  CB  ASP A 189      74.636  56.301  93.710  1.00  0.00           C
ATOM   3109  CG  ASP A 189      73.866  55.271  92.870  1.00  0.00           C
ATOM   3110  OD1 ASP A 189      72.836  55.681  92.290  1.00  0.00           O
ATOM   3111  OD2 ASP A 189      74.386  54.131  92.730  1.00  0.00           O
ATOM   3112  C   ASP A 189      73.076  56.591  95.700  1.00  0.00           C
ATOM   3113  O   ASP A 189      71.886  56.271  95.690  1.00  0.00           O
ATOM   3114  N   TRP A 190      73.836  56.441  96.810  1.00  0.00           N
ATOM   3116  CA  TRP A 190      73.346  55.861  98.070  1.00  0.00           C
ATOM   3118  CB  TRP A 190      74.486  55.751  99.140  1.00  0.00           C
ATOM   3121  CG  TRP A 190      75.576  54.761  98.840  1.00  0.00           C
ATOM   3122  CD1 TRP A 190      76.916  54.971  98.670  1.00  0.00           C
ATOM   3124  NE1 TRP A 190      77.556  53.801  98.320  1.00  0.00           N
ATOM   3126  CE2 TRP A 190      76.636  52.781  98.390  1.00  0.00           C
ATOM   3127  CD2 TRP A 190      75.386  53.341  98.730  1.00  0.00           C
ATOM   3128  CE3 TRP A 190      74.276  52.521  98.910  1.00  0.00           C
ATOM   3130  CZ3 TRP A 190      74.446  51.131  98.790  1.00  0.00           C
ATOM   3132  CZ2 TRP A 190      76.796  51.421  98.220  1.00  0.00           C
ATOM   3134  CH2 TRP A 190      75.686  50.601  98.460  1.00  0.00           C
ATOM   3136  C   TRP A 190      72.166  56.631  98.680  1.00  0.00           C
ATOM   3137  O   TRP A 190      71.116  56.091  99.030  1.00  0.00           O
ATOM   3138  N   ILE A 191      72.256  57.961  98.760  1.00  0.00           N
ATOM   3140  CA  ILE A 191      71.106  58.761  99.140  1.00  0.00           C
ATOM   3142  CB  ILE A 191      71.496  60.201  99.450  1.00  0.00           C
ATOM   3144  CG2 ILE A 191      70.226  61.041  99.770  1.00  0.00           C
ATOM   3148  CG1 ILE A 191      72.516  60.301 100.600  1.00  0.00           C
ATOM   3151  CD  ILE A 191      73.176  61.681 100.650  1.00  0.00           C
ATOM   3155  C   ILE A 191      69.946  58.681  98.150  1.00  0.00           C
ATOM   3156  O   ILE A 191      68.776  58.581  98.550  1.00  0.00           O
ATOM   3157  N   THR A 192      70.196  58.721  96.810  1.00  0.00           N
ATOM   3159  CA  THR A 192      69.116  58.551  95.830  1.00  0.00           C
ATOM   3161  CB  THR A 192      69.346  59.021  94.380  1.00  0.00           C
ATOM   3163  OG1 THR A 192      70.606  58.681  93.780  1.00  0.00           O
ATOM   3165  CG2 THR A 192      69.316  60.561  94.400  1.00  0.00           C
ATOM   3169  C   THR A 192      68.376  57.221  95.880  1.00  0.00           C
ATOM   3170  O   THR A 192      67.166  57.211  95.680  1.00  0.00           O
ATOM   3171  N   SER A 193      69.066  56.081  96.160  1.00  0.00           N
ATOM   3173  CA  SER A 193      68.456  54.781  96.440  1.00  0.00           C
ATOM   3175  CB  SER A 193      69.456  53.581  96.460  1.00  0.00           C
ATOM   3178  OG  SER A 193      70.606  53.811  97.280  1.00  0.00           O
ATOM   3180  C   SER A 193      67.546  54.721  97.660  1.00  0.00           C
ATOM   3181  O   SER A 193      66.446  54.161  97.580  1.00  0.00           O
ATOM   3182  N   ILE A 194      67.916  55.321  98.800  1.00  0.00           N
ATOM   3184  CA  ILE A 194      67.036  55.491  99.960  1.00  0.00           C
ATOM   3186  CB  ILE A 194      67.756  56.141 101.150  1.00  0.00           C
ATOM   3188  CG2 ILE A 194      66.766  56.451 102.310  1.00  0.00           C
ATOM   3192  CG1 ILE A 194      68.956  55.291 101.620  1.00  0.00           C
ATOM   3195  CD  ILE A 194      69.816  55.961 102.690  1.00  0.00           C
ATOM   3199  C   ILE A 194      65.766  56.291  99.660  1.00  0.00           C
ATOM   3200  O   ILE A 194      64.656  55.991 100.100  1.00  0.00           O
ATOM   3201  N   VAL A 195      65.936  57.391  98.900  1.00  0.00           N
ATOM   3203  CA  VAL A 195      64.856  58.211  98.390  1.00  0.00           C
ATOM   3205  CB  VAL A 195      65.396  59.531  97.870  1.00  0.00           C
ATOM   3207  CG1 VAL A 195      64.246  60.361  97.270  1.00  0.00           C
ATOM   3211  CG2 VAL A 195      66.006  60.251  99.090  1.00  0.00           C
ATOM   3215  C   VAL A 195      63.946  57.511  97.390  1.00  0.00           C
ATOM   3216  O   VAL A 195      62.726  57.581  97.480  1.00  0.00           O
ATOM   3217  N   ALA A 196      64.496  56.741  96.440  1.00  0.00           N
ATOM   3219  CA  ALA A 196      63.696  55.921  95.550  1.00  0.00           C
ATOM   3221  CB  ALA A 196      64.646  55.201  94.570  1.00  0.00           C
ATOM   3225  C   ALA A 196      62.836  54.901  96.280  1.00  0.00           C
ATOM   3226  O   ALA A 196      61.656  54.711  95.990  1.00  0.00           O
ATOM   3227  N   GLU A 197      63.416  54.261  97.310  1.00  0.00           N
ATOM   3229  CA  GLU A 197      62.706  53.381  98.220  1.00  0.00           C
ATOM   3231  CB  GLU A 197      63.696  52.631  99.140  1.00  0.00           C
ATOM   3234  CG  GLU A 197      64.576  51.651  98.330  1.00  0.00           C
ATOM   3237  CD  GLU A 197      63.976  50.271  98.110  1.00  0.00           C
ATOM   3238  OE1 GLU A 197      62.776  50.081  97.820  1.00  0.00           O
ATOM   3239  OE2 GLU A 197      64.746  49.271  98.250  1.00  0.00           O
ATOM   3240  C   GLU A 197      61.586  54.011  99.030  1.00  0.00           C
ATOM   3241  O   GLU A 197      60.496  53.451  99.100  1.00  0.00           O
ATOM   3242  N   VAL A 198      61.746  55.221  99.610  1.00  0.00           N
ATOM   3244  CA  VAL A 198      60.616  55.881 100.270  1.00  0.00           C
ATOM   3246  CB  VAL A 198      60.916  57.131 101.110  1.00  0.00           C
ATOM   3248  CG1 VAL A 198      61.316  58.371 100.290  1.00  0.00           C
ATOM   3252  CG2 VAL A 198      59.706  57.481 102.020  1.00  0.00           C
ATOM   3256  C   VAL A 198      59.456  56.131  99.340  1.00  0.00           C
ATOM   3257  O   VAL A 198      58.306  55.981  99.720  1.00  0.00           O
ATOM   3258  N   VAL A 199      59.706  56.491  98.080  1.00  0.00           N
ATOM   3260  CA  VAL A 199      58.636  56.821  97.160  1.00  0.00           C
ATOM   3262  CB  VAL A 199      59.196  57.711  96.080  1.00  0.00           C
ATOM   3264  CG1 VAL A 199      58.076  58.241  95.170  1.00  0.00           C
ATOM   3268  CG2 VAL A 199      59.916  58.901  96.740  1.00  0.00           C
ATOM   3272  C   VAL A 199      58.016  55.601  96.520  1.00  0.00           C
ATOM   3273  O   VAL A 199      56.816  55.521  96.240  1.00  0.00           O
ATOM   3274  N   SER A 200      58.846  54.561  96.270  1.00  0.00           N
ATOM   3276  CA  SER A 200      58.376  53.291  95.760  1.00  0.00           C
ATOM   3278  CB  SER A 200      59.496  52.321  95.270  1.00  0.00           C
ATOM   3281  OG  SER A 200      60.186  51.631  96.330  1.00  0.00           O
ATOM   3283  C   SER A 200      57.476  52.611  96.770  1.00  0.00           C
ATOM   3284  O   SER A 200      56.426  52.061  96.420  1.00  0.00           O
ATOM   3285  N   ARG A 201      57.846  52.661  98.060  1.00  0.00           N
ATOM   3287  CA  ARG A 201      56.976  52.291  99.150  1.00  0.00           C
ATOM   3289  CB  ARG A 201      57.776  52.081 100.460  1.00  0.00           C
ATOM   3292  CG  ARG A 201      58.596  50.761 100.540  1.00  0.00           C
ATOM   3295  CD  ARG A 201      59.786  50.571  99.580  1.00  0.00           C
ATOM   3298  NE  ARG A 201      60.326  49.181  99.790  1.00  0.00           N
ATOM   3300  CZ  ARG A 201      60.476  48.241  98.860  1.00  0.00           C
ATOM   3301  NH1 ARG A 201      60.206  48.451  97.590  1.00  0.00           N
ATOM   3304  NH2 ARG A 201      60.956  47.051  99.190  1.00  0.00           N
ATOM   3307  C   ARG A 201      55.776  53.221  99.380  1.00  0.00           C
ATOM   3308  O   ARG A 201      54.636  52.771  99.450  1.00  0.00           O
ATOM   3309  N   TYR A 202      55.976  54.551  99.510  1.00  0.00           N
ATOM   3311  CA  TYR A 202      55.036  55.421 100.210  1.00  0.00           C
ATOM   3313  CB  TYR A 202      55.726  55.981 101.490  1.00  0.00           C
ATOM   3316  CG  TYR A 202      56.076  54.941 102.520  1.00  0.00           C
ATOM   3317  CD1 TYR A 202      55.496  53.661 102.620  1.00  0.00           C
ATOM   3319  CE1 TYR A 202      55.836  52.791 103.660  1.00  0.00           C
ATOM   3321  CZ  TYR A 202      56.706  53.201 104.670  1.00  0.00           C
ATOM   3322  OH  TYR A 202      56.886  52.381 105.800  1.00  0.00           O
ATOM   3324  CD2 TYR A 202      56.996  55.311 103.510  1.00  0.00           C
ATOM   3326  CE2 TYR A 202      57.296  54.461 104.580  1.00  0.00           C
ATOM   3328  C   TYR A 202      54.586  56.631  99.380  1.00  0.00           C
ATOM   3329  O   TYR A 202      55.346  57.601  99.290  1.00  0.00           O
ATOM   3330  N   PRO A 203      53.386  56.681  98.800  1.00  0.00           N
ATOM   3331  CD  PRO A 203      52.566  55.521  98.510  1.00  0.00           C
ATOM   3334  CA  PRO A 203      52.836  57.891  98.190  1.00  0.00           C
ATOM   3336  CB  PRO A 203      51.496  57.451  97.570  1.00  0.00           C
ATOM   3339  CG  PRO A 203      51.186  56.101  98.220  1.00  0.00           C
ATOM   3342  C   PRO A 203      52.626  59.041  99.140  1.00  0.00           C
ATOM   3343  O   PRO A 203      51.936  58.901 100.150  1.00  0.00           O
ATOM   3344  N   VAL A 204      53.156  60.221  98.800  1.00  0.00           N
ATOM   3346  CA  VAL A 204      52.906  61.441  99.550  1.00  0.00           C
ATOM   3348  CB  VAL A 204      54.066  61.791 100.490  1.00  0.00           C
ATOM   3350  CG1 VAL A 204      54.146  60.751 101.620  1.00  0.00           C
ATOM   3354  CG2 VAL A 204      55.396  61.821  99.740  1.00  0.00           C
ATOM   3358  C   VAL A 204      52.546  62.551  98.560  1.00  0.00           C
ATOM   3359  O   VAL A 204      52.276  62.291  97.390  1.00  0.00           O
ATOM   3360  N   ASP A 205      52.506  63.811  99.010  1.00  0.00           N
ATOM   3362  CA  ASP A 205      52.366  65.011  98.250  1.00  0.00           C
ATOM   3364  CB  ASP A 205      51.436  66.021  98.970  1.00  0.00           C
ATOM   3367  CG  ASP A 205      50.026  65.521  98.950  1.00  0.00           C
ATOM   3368  OD1 ASP A 205      49.226  66.121  98.190  1.00  0.00           O
ATOM   3369  OD2 ASP A 205      49.706  64.571  99.710  1.00  0.00           O
ATOM   3370  C   ASP A 205      53.676  65.731  98.190  1.00  0.00           C
ATOM   3371  O   ASP A 205      53.816  66.651  97.400  1.00  0.00           O
ATOM   3372  N   GLY A 206      54.666  65.351  99.010  1.00  0.00           N
ATOM   3374  CA  GLY A 206      55.776  66.251  99.210  1.00  0.00           C
ATOM   3377  C   GLY A 206      56.896  65.631  99.950  1.00  0.00           C
ATOM   3378  O   GLY A 206      56.786  64.571 100.560  1.00  0.00           O
ATOM   3379  N   VAL A 207      58.036  66.321  99.920  1.00  0.00           N
ATOM   3381  CA  VAL A 207      59.206  65.981 100.690  1.00  0.00           C
ATOM   3383  CB  VAL A 207      60.316  65.381  99.830  1.00  0.00           C
ATOM   3385  CG1 VAL A 207      61.606  65.111 100.630  1.00  0.00           C
ATOM   3389  CG2 VAL A 207      59.806  64.091  99.180  1.00  0.00           C
ATOM   3393  C   VAL A 207      59.676  67.261 101.320  1.00  0.00           C
ATOM   3394  O   VAL A 207      59.846  68.281 100.650  1.00  0.00           O
ATOM   3395  N   GLN A 208      59.936  67.241 102.640  1.00  0.00           N
ATOM   3397  CA  GLN A 208      60.746  68.271 103.230  1.00  0.00           C
ATOM   3399  CB  GLN A 208      60.246  68.781 104.580  1.00  0.00           C
ATOM   3402  CG  GLN A 208      61.166  69.841 105.230  1.00  0.00           C
ATOM   3405  CD  GLN A 208      60.456  70.511 106.400  1.00  0.00           C
ATOM   3406  OE1 GLN A 208      60.056  69.861 107.360  1.00  0.00           O
ATOM   3407  NE2 GLN A 208      60.236  71.841 106.310  1.00  0.00           N
ATOM   3410  C   GLN A 208      62.156  67.781 103.350  1.00  0.00           C
ATOM   3411  O   GLN A 208      62.436  66.701 103.860  1.00  0.00           O
ATOM   3412  N   PHE A 209      63.096  68.581 102.890  1.00  0.00           N
ATOM   3414  CA  PHE A 209      64.496  68.291 103.030  1.00  0.00           C
ATOM   3416  CB  PHE A 209      65.206  68.711 101.740  1.00  0.00           C
ATOM   3419  CG  PHE A 209      64.616  68.061 100.520  1.00  0.00           C
ATOM   3420  CD1 PHE A 209      64.906  66.721 100.260  1.00  0.00           C
ATOM   3422  CE1 PHE A 209      64.596  66.151  99.020  1.00  0.00           C
ATOM   3424  CZ  PHE A 209      63.946  66.911  98.040  1.00  0.00           C
ATOM   3426  CD2 PHE A 209      63.916  68.801  99.550  1.00  0.00           C
ATOM   3428  CE2 PHE A 209      63.596  68.231  98.310  1.00  0.00           C
ATOM   3430  C   PHE A 209      65.006  69.001 104.290  1.00  0.00           C
ATOM   3431  O   PHE A 209      64.806  70.201 104.480  1.00  0.00           O
ATOM   3432  N   ASP A 210      65.596  68.211 105.210  1.00  0.00           N
ATOM   3434  CA  ASP A 210      66.106  68.571 106.510  1.00  0.00           C
ATOM   3436  CB  ASP A 210      66.616  67.241 107.120  1.00  0.00           C
ATOM   3439  CG  ASP A 210      66.696  67.111 108.620  1.00  0.00           C
ATOM   3440  OD1 ASP A 210      66.876  68.111 109.340  1.00  0.00           O
ATOM   3441  OD2 ASP A 210      66.656  65.931 109.060  1.00  0.00           O
ATOM   3442  C   ASP A 210      67.186  69.621 106.510  1.00  0.00           C
ATOM   3443  O   ASP A 210      67.906  69.751 105.520  1.00  0.00           O
ATOM   3444  N   ASP A 211      67.356  70.371 107.630  1.00  0.00           N
ATOM   3446  CA  ASP A 211      68.186  71.551 107.710  1.00  0.00           C
ATOM   3448  CB  ASP A 211      67.976  72.321 109.060  1.00  0.00           C
ATOM   3451  CG  ASP A 211      68.186  71.621 110.410  1.00  0.00           C
ATOM   3452  OD1 ASP A 211      67.166  71.221 111.030  1.00  0.00           O
ATOM   3453  OD2 ASP A 211      69.346  71.581 110.900  1.00  0.00           O
ATOM   3454  C   ASP A 211      69.646  71.231 107.430  1.00  0.00           C
ATOM   3455  O   ASP A 211      70.436  72.091 107.040  1.00  0.00           O
ATOM   3456  N   TYR A 212      69.976  69.931 107.550  1.00  0.00           N
ATOM   3458  CA  TYR A 212      71.246  69.251 107.510  1.00  0.00           C
ATOM   3460  CB  TYR A 212      71.096  67.781 108.010  1.00  0.00           C
ATOM   3463  CG  TYR A 212      70.386  67.641 109.330  1.00  0.00           C
ATOM   3464  CD1 TYR A 212      70.206  68.701 110.240  1.00  0.00           C
ATOM   3466  CE1 TYR A 212      69.486  68.531 111.420  1.00  0.00           C
ATOM   3468  CZ  TYR A 212      69.006  67.271 111.760  1.00  0.00           C
ATOM   3469  OH  TYR A 212      68.306  67.101 112.960  1.00  0.00           O
ATOM   3471  CD2 TYR A 212      69.836  66.391 109.670  1.00  0.00           C
ATOM   3473  CE2 TYR A 212      69.146  66.211 110.870  1.00  0.00           C
ATOM   3475  C   TYR A 212      71.916  69.211 106.140  1.00  0.00           C
ATOM   3476  O   TYR A 212      72.656  68.281 105.850  1.00  0.00           O
ATOM   3477  N   PHE A 213      71.686  70.221 105.300  1.00  0.00           N
ATOM   3479  CA  PHE A 213      72.386  70.511 104.070  1.00  0.00           C
ATOM   3481  CB  PHE A 213      71.446  70.481 102.850  1.00  0.00           C
ATOM   3484  CG  PHE A 213      70.136  71.211 103.000  1.00  0.00           C
ATOM   3485  CD1 PHE A 213      69.956  72.421 103.700  1.00  0.00           C
ATOM   3487  CE1 PHE A 213      68.666  72.881 104.000  1.00  0.00           C
ATOM   3489  CZ  PHE A 213      67.556  72.131 103.590  1.00  0.00           C
ATOM   3491  CD2 PHE A 213      69.016  70.571 102.470  1.00  0.00           C
ATOM   3493  CE2 PHE A 213      67.746  71.001 102.800  1.00  0.00           C
ATOM   3495  C   PHE A 213      73.126  71.831 104.130  1.00  0.00           C
ATOM   3496  O   PHE A 213      73.416  72.481 103.130  1.00  0.00           O
ATOM   3497  N   TYR A 214      73.426  72.271 105.340  1.00  0.00           N
ATOM   3499  CA  TYR A 214      74.346  73.351 105.550  1.00  0.00           C
ATOM   3501  CB  TYR A 214      74.116  73.941 106.980  1.00  0.00           C
ATOM   3504  CG  TYR A 214      74.286  72.851 107.990  1.00  0.00           C
ATOM   3505  CD1 TYR A 214      75.596  72.451 108.220  1.00  0.00           C
ATOM   3507  CE1 TYR A 214      75.866  71.301 108.930  1.00  0.00           C
ATOM   3509  CZ  TYR A 214      74.856  70.641 109.620  1.00  0.00           C
ATOM   3510  OH  TYR A 214      75.186  69.611 110.510  1.00  0.00           O
ATOM   3512  CD2 TYR A 214      73.236  72.151 108.620  1.00  0.00           C
ATOM   3514  CE2 TYR A 214      73.526  71.061 109.460  1.00  0.00           C
ATOM   3516  C   TYR A 214      75.766  72.851 105.280  1.00  0.00           C
ATOM   3517  O   TYR A 214      76.056  71.651 105.330  1.00  0.00           O
ATOM   3518  N   THR A 215      76.696  73.771 105.010  1.00  0.00           N
ATOM   3520  CA  THR A 215      78.106  73.451 105.080  1.00  0.00           C
ATOM   3522  CB  THR A 215      78.706  73.041 103.730  1.00  0.00           C
ATOM   3524  OG1 THR A 215      77.956  72.121 102.980  1.00  0.00           O
ATOM   3526  CG2 THR A 215      80.136  72.511 103.860  1.00  0.00           C
ATOM   3530  C   THR A 215      78.776  74.741 105.520  1.00  0.00           C
ATOM   3531  O   THR A 215      78.506  75.791 104.950  1.00  0.00           O
ATOM   3532  N   GLU A 216      79.666  74.731 106.510  1.00  0.00           N
ATOM   3534  CA  GLU A 216      80.346  75.921 107.000  1.00  0.00           C
ATOM   3536  CB  GLU A 216      80.756  75.801 108.500  1.00  0.00           C
ATOM   3539  CG  GLU A 216      79.636  75.511 109.550  1.00  0.00           C
ATOM   3542  CD  GLU A 216      78.586  74.481 109.130  1.00  0.00           C
ATOM   3543  OE1 GLU A 216      78.996  73.351 108.740  1.00  0.00           O
ATOM   3544  OE2 GLU A 216      77.376  74.831 109.110  1.00  0.00           O
ATOM   3545  C   GLU A 216      81.566  76.121 106.110  1.00  0.00           C
ATOM   3546  O   GLU A 216      81.756  75.401 105.140  1.00  0.00           O
ATOM   3547  N   SER A 217      82.446  77.101 106.410  1.00  0.00           N
ATOM   3549  CA  SER A 217      83.776  77.251 105.800  1.00  0.00           C
ATOM   3551  CB  SER A 217      84.806  78.011 106.700  1.00  0.00           C
ATOM   3554  OG  SER A 217      84.326  79.291 107.100  1.00  0.00           O
ATOM   3556  C   SER A 217      84.496  76.001 105.250  1.00  0.00           C
ATOM   3557  O   SER A 217      84.936  76.101 104.120  1.00  0.00           O
ATOM   3558  N   PRO A 218      84.686  74.841 105.910  1.00  0.00           N
ATOM   3559  CD  PRO A 218      84.436  74.721 107.350  1.00  0.00           C
ATOM   3562  CA  PRO A 218      84.656  73.491 105.340  1.00  0.00           C
ATOM   3564  CB  PRO A 218      83.506  72.851 106.110  1.00  0.00           C
ATOM   3567  CG  PRO A 218      83.686  73.401 107.510  1.00  0.00           C
ATOM   3570  C   PRO A 218      84.546  73.101 103.870  1.00  0.00           C
ATOM   3571  O   PRO A 218      85.106  73.711 102.970  1.00  0.00           O
ATOM   3572  N   GLY A 219      83.846  71.961 103.660  1.00  0.00           N
ATOM   3574  CA  GLY A 219      83.976  71.091 102.500  1.00  0.00           C
ATOM   3577  C   GLY A 219      85.426  70.761 102.210  1.00  0.00           C
ATOM   3578  O   GLY A 219      85.936  71.081 101.150  1.00  0.00           O
ATOM   3579  N   SER A 220      86.136  70.201 103.210  1.00  0.00           N
ATOM   3581  CA  SER A 220      87.606  70.151 103.180  1.00  0.00           C
ATOM   3583  CB  SER A 220      88.216  70.921 104.390  1.00  0.00           C
ATOM   3586  OG  SER A 220      89.586  71.301 104.190  1.00  0.00           O
ATOM   3588  C   SER A 220      88.136  68.731 103.140  1.00  0.00           C
ATOM   3589  O   SER A 220      89.236  68.451 103.600  1.00  0.00           O
ATOM   3590  N   ARG A 221      87.396  67.731 102.610  1.00  0.00           N
ATOM   3592  CA  ARG A 221      87.996  66.431 102.290  1.00  0.00           C
ATOM   3594  CB  ARG A 221      86.996  65.261 102.420  1.00  0.00           C
ATOM   3597  CG  ARG A 221      87.396  63.761 102.220  1.00  0.00           C
ATOM   3600  CD  ARG A 221      88.406  63.181 103.230  1.00  0.00           C
ATOM   3603  NE  ARG A 221      88.196  61.691 103.300  1.00  0.00           N
ATOM   3605  CZ  ARG A 221      88.256  60.961 104.410  1.00  0.00           C
ATOM   3606  NH1 ARG A 221      88.816  61.421 105.500  1.00  0.00           N
ATOM   3609  NH2 ARG A 221      87.766  59.741 104.410  1.00  0.00           N
ATOM   3612  C   ARG A 221      88.536  66.471 100.880  1.00  0.00           C
ATOM   3613  O   ARG A 221      88.316  67.411 100.120  1.00  0.00           O
ATOM   3614  N   LEU A 222      89.256  65.411 100.470  1.00  0.00           N
ATOM   3616  CA  LEU A 222      89.846  65.261  99.170  1.00  0.00           C
ATOM   3618  CB  LEU A 222      90.476  63.851  99.140  1.00  0.00           C
ATOM   3621  CG  LEU A 222      91.266  63.501  97.870  1.00  0.00           C
ATOM   3623  CD1 LEU A 222      92.406  64.501  97.630  1.00  0.00           C
ATOM   3627  CD2 LEU A 222      91.816  62.061  97.960  1.00  0.00           C
ATOM   3631  C   LEU A 222      88.876  65.441  98.010  1.00  0.00           C
ATOM   3632  O   LEU A 222      89.206  66.131  97.050  1.00  0.00           O
ATOM   3633  N   ASN A 223      87.656  64.851  98.060  1.00  0.00           N
ATOM   3635  CA  ASN A 223      86.756  64.871  96.920  1.00  0.00           C
ATOM   3637  CB  ASN A 223      85.676  63.761  97.010  1.00  0.00           C
ATOM   3640  CG  ASN A 223      86.226  62.331  96.940  1.00  0.00           C
ATOM   3641  OD1 ASN A 223      87.376  62.031  97.260  1.00  0.00           O
ATOM   3642  ND2 ASN A 223      85.346  61.381  96.530  1.00  0.00           N
ATOM   3645  C   ASN A 223      86.066  66.231  96.730  1.00  0.00           C
ATOM   3646  O   ASN A 223      85.706  66.631  95.620  1.00  0.00           O
ATOM   3647  N   ASP A 224      85.906  67.041  97.800  1.00  0.00           N
ATOM   3649  CA  ASP A 224      85.486  68.411  97.690  1.00  0.00           C
ATOM   3651  CB  ASP A 224      85.106  68.941  99.090  1.00  0.00           C
ATOM   3654  CG  ASP A 224      83.636  68.731  99.400  1.00  0.00           C
ATOM   3655  OD1 ASP A 224      82.846  68.551  98.440  1.00  0.00           O
ATOM   3656  OD2 ASP A 224      83.256  68.941 100.580  1.00  0.00           O
ATOM   3657  C   ASP A 224      86.546  69.281  97.040  1.00  0.00           C
ATOM   3658  O   ASP A 224      86.276  70.041  96.110  1.00  0.00           O
ATOM   3659  N   ASN A 225      87.816  69.101  97.460  1.00  0.00           N
ATOM   3661  CA  ASN A 225      88.976  69.741  96.850  1.00  0.00           C
ATOM   3663  CB  ASN A 225      90.256  69.361  97.630  1.00  0.00           C
ATOM   3666  CG  ASN A 225      90.186  69.891  99.060  1.00  0.00           C
ATOM   3667  OD1 ASN A 225      89.646  70.971  99.310  1.00  0.00           O
ATOM   3668  ND2 ASN A 225      90.746  69.141 100.040  1.00  0.00           N
ATOM   3671  C   ASN A 225      89.166  69.371  95.380  1.00  0.00           C
ATOM   3672  O   ASN A 225      89.426  70.221  94.510  1.00  0.00           O
ATOM   3673  N   GLU A 226      88.996  68.071  95.040  1.00  0.00           N
ATOM   3675  CA  GLU A 226      88.936  67.621  93.670  1.00  0.00           C
ATOM   3677  CB  GLU A 226      89.056  66.081  93.530  1.00  0.00           C
ATOM   3680  CG  GLU A 226      87.776  65.251  93.280  1.00  0.00           C
ATOM   3683  CD  GLU A 226      88.166  63.821  92.920  1.00  0.00           C
ATOM   3684  OE1 GLU A 226      88.546  63.041  93.840  1.00  0.00           O
ATOM   3685  OE2 GLU A 226      88.186  63.531  91.690  1.00  0.00           O
ATOM   3686  C   GLU A 226      87.766  68.221  92.900  1.00  0.00           C
ATOM   3687  O   GLU A 226      87.936  68.651  91.770  1.00  0.00           O
ATOM   3688  N   THR A 227      86.556  68.321  93.490  1.00  0.00           N
ATOM   3690  CA  THR A 227      85.446  69.061  92.890  1.00  0.00           C
ATOM   3692  CB  THR A 227      84.116  68.851  93.630  1.00  0.00           C
ATOM   3694  OG1 THR A 227      83.776  67.471  93.690  1.00  0.00           O
ATOM   3696  CG2 THR A 227      82.946  69.491  92.860  1.00  0.00           C
ATOM   3700  C   THR A 227      85.746  70.551  92.670  1.00  0.00           C
ATOM   3701  O   THR A 227      85.466  71.101  91.610  1.00  0.00           O
ATOM   3702  N   TYR A 228      86.376  71.271  93.630  1.00  0.00           N
ATOM   3704  CA  TYR A 228      86.736  72.681  93.470  1.00  0.00           C
ATOM   3706  CB  TYR A 228      87.396  73.301  94.730  1.00  0.00           C
ATOM   3709  CG  TYR A 228      86.566  73.141  95.980  1.00  0.00           C
ATOM   3710  CD1 TYR A 228      85.156  73.121  95.950  1.00  0.00           C
ATOM   3712  CE1 TYR A 228      84.436  72.881  97.120  1.00  0.00           C
ATOM   3714  CZ  TYR A 228      85.106  72.701  98.330  1.00  0.00           C
ATOM   3715  OH  TYR A 228      84.386  72.471  99.500  1.00  0.00           O
ATOM   3717  CD2 TYR A 228      87.226  72.971  97.210  1.00  0.00           C
ATOM   3719  CE2 TYR A 228      86.496  72.731  98.380  1.00  0.00           C
ATOM   3721  C   TYR A 228      87.686  72.961  92.320  1.00  0.00           C
ATOM   3722  O   TYR A 228      87.496  73.891  91.530  1.00  0.00           O
ATOM   3723  N   ARG A 229      88.736  72.151  92.160  1.00  0.00           N
ATOM   3725  CA  ARG A 229      89.726  72.361  91.120  1.00  0.00           C
ATOM   3727  CB  ARG A 229      91.026  71.601  91.500  1.00  0.00           C
ATOM   3730  CG  ARG A 229      91.036  70.091  91.210  1.00  0.00           C
ATOM   3733  CD  ARG A 229      91.846  69.261  92.200  1.00  0.00           C
ATOM   3736  NE  ARG A 229      93.226  69.791  92.190  1.00  0.00           N
ATOM   3738  CZ  ARG A 229      94.176  69.461  93.050  1.00  0.00           C
ATOM   3739  NH1 ARG A 229      93.946  68.721  94.120  1.00  0.00           N
ATOM   3742  NH2 ARG A 229      95.376  69.961  92.880  1.00  0.00           N
ATOM   3745  C   ARG A 229      89.206  71.921  89.750  1.00  0.00           C
ATOM   3746  O   ARG A 229      89.746  72.301  88.720  1.00  0.00           O
ATOM   3747  N   LYS A 230      88.096  71.151  89.710  1.00  0.00           N
ATOM   3749  CA  LYS A 230      87.316  70.871  88.510  1.00  0.00           C
ATOM   3751  CB  LYS A 230      86.566  69.521  88.660  1.00  0.00           C
ATOM   3754  CG  LYS A 230      87.426  68.251  88.710  1.00  0.00           C
ATOM   3757  CD  LYS A 230      86.576  67.081  89.270  1.00  0.00           C
ATOM   3760  CE  LYS A 230      87.326  65.801  89.630  1.00  0.00           C
ATOM   3763  NZ  LYS A 230      86.416  64.781  90.190  1.00  0.00           N
ATOM   3767  C   LYS A 230      86.296  71.961  88.150  1.00  0.00           C
ATOM   3768  O   LYS A 230      85.876  72.071  87.000  1.00  0.00           O
ATOM   3769  N   TYR A 231      85.926  72.861  89.110  1.00  0.00           N
ATOM   3771  CA  TYR A 231      85.136  74.051  88.830  1.00  0.00           C
ATOM   3773  CB  TYR A 231      84.326  74.561  90.060  1.00  0.00           C
ATOM   3776  CG  TYR A 231      83.226  73.641  90.490  1.00  0.00           C
ATOM   3777  CD1 TYR A 231      82.356  73.051  89.550  1.00  0.00           C
ATOM   3779  CE1 TYR A 231      81.326  72.191  89.980  1.00  0.00           C
ATOM   3781  CZ  TYR A 231      81.136  71.971  91.340  1.00  0.00           C
ATOM   3782  OH  TYR A 231      80.186  71.011  91.720  1.00  0.00           O
ATOM   3784  CD2 TYR A 231      82.986  73.431  91.860  1.00  0.00           C
ATOM   3786  CE2 TYR A 231      81.926  72.631  92.280  1.00  0.00           C
ATOM   3788  C   TYR A 231      86.016  75.221  88.460  1.00  0.00           C
ATOM   3789  O   TYR A 231      85.526  76.311  88.160  1.00  0.00           O
ATOM   3790  N   GLY A 232      87.346  75.041  88.490  1.00  0.00           N
ATOM   3792  CA  GLY A 232      88.266  76.141  88.300  1.00  0.00           C
ATOM   3795  C   GLY A 232      88.426  77.021  89.520  1.00  0.00           C
ATOM   3796  O   GLY A 232      88.356  78.251  89.440  1.00  0.00           O
ATOM   3797  N   GLY A 233      88.606  76.401  90.700  1.00  0.00           N
ATOM   3799  CA  GLY A 233      88.966  77.101  91.930  1.00  0.00           C
ATOM   3802  C   GLY A 233      90.386  76.911  92.360  1.00  0.00           C
ATOM   3803  O   GLY A 233      90.886  75.801  92.560  1.00  0.00           O
ATOM   3804  N   ALA A 234      91.066  78.061  92.610  1.00  0.00           N
ATOM   3806  CA  ALA A 234      92.416  78.111  93.120  1.00  0.00           C
ATOM   3808  CB  ALA A 234      93.036  79.391  92.540  1.00  0.00           C
ATOM   3812  C   ALA A 234      92.536  78.241  94.630  1.00  0.00           C
ATOM   3813  O   ALA A 234      93.616  78.041  95.200  1.00  0.00           O
ATOM   3814  N   PHE A 235      91.426  78.571  95.320  1.00  0.00           N
ATOM   3816  CA  PHE A 235      91.376  78.911  96.720  1.00  0.00           C
ATOM   3818  CB  PHE A 235      91.636  80.441  97.000  1.00  0.00           C
ATOM   3821  CG  PHE A 235      93.106  80.781  97.010  1.00  0.00           C
ATOM   3822  CD1 PHE A 235      93.786  81.101  95.820  1.00  0.00           C
ATOM   3824  CE1 PHE A 235      95.146  81.441  95.830  1.00  0.00           C
ATOM   3826  CZ  PHE A 235      95.836  81.531  97.050  1.00  0.00           C
ATOM   3828  CD2 PHE A 235      93.806  80.901  98.220  1.00  0.00           C
ATOM   3830  CE2 PHE A 235      95.156  81.281  98.250  1.00  0.00           C
ATOM   3832  C   PHE A 235      90.006  78.491  97.240  1.00  0.00           C
ATOM   3833  O   PHE A 235      89.216  77.851  96.550  1.00  0.00           O
ATOM   3834  N   ALA A 236      89.636  78.851  98.470  1.00  0.00           N
ATOM   3836  CA  ALA A 236      88.326  78.591  99.020  1.00  0.00           C
ATOM   3838  CB  ALA A 236      88.506  78.291 100.500  1.00  0.00           C
ATOM   3842  C   ALA A 236      87.356  79.731  98.760  1.00  0.00           C
ATOM   3843  O   ALA A 236      86.746  80.301  99.660  1.00  0.00           O
ATOM   3844  N   SER A 237      87.176  80.081  97.470  1.00  0.00           N
ATOM   3846  CA  SER A 237      86.236  81.111  97.030  1.00  0.00           C
ATOM   3848  CB  SER A 237      86.806  81.961  95.870  1.00  0.00           C
ATOM   3851  OG  SER A 237      85.996  83.101  95.640  1.00  0.00           O
ATOM   3853  C   SER A 237      84.986  80.411  96.540  1.00  0.00           C
ATOM   3854  O   SER A 237      84.146  80.971  95.840  1.00  0.00           O
ATOM   3855  N   LYS A 238      84.826  79.141  96.930  1.00  0.00           N
ATOM   3857  CA  LYS A 238      83.786  78.251  96.500  1.00  0.00           C
ATOM   3859  CB  LYS A 238      84.316  76.791  96.560  1.00  0.00           C
ATOM   3862  CG  LYS A 238      85.156  76.411  97.800  1.00  0.00           C
ATOM   3865  CD  LYS A 238      84.406  76.521  99.140  1.00  0.00           C
ATOM   3868  CE  LYS A 238      85.186  75.941 100.330  1.00  0.00           C
ATOM   3871  NZ  LYS A 238      84.376  76.031 101.550  1.00  0.00           N
ATOM   3875  C   LYS A 238      82.536  78.421  97.320  1.00  0.00           C
ATOM   3876  O   LYS A 238      81.706  77.521  97.400  1.00  0.00           O
ATOM   3877  N   ALA A 239      82.366  79.591  97.970  1.00  0.00           N
ATOM   3879  CA  ALA A 239      81.246  79.831  98.840  1.00  0.00           C
ATOM   3881  CB  ALA A 239      81.466  81.151  99.600  1.00  0.00           C
ATOM   3885  C   ALA A 239      79.896  79.781  98.150  1.00  0.00           C
ATOM   3886  O   ALA A 239      79.016  79.061  98.620  1.00  0.00           O
ATOM   3887  N   ASP A 240      79.706  80.431  96.970  1.00  0.00           N
ATOM   3889  CA  ASP A 240      78.496  80.211  96.180  1.00  0.00           C
ATOM   3891  CB  ASP A 240      78.306  81.251  95.030  1.00  0.00           C
ATOM   3894  CG  ASP A 240      76.866  81.221  94.550  1.00  0.00           C
ATOM   3895  OD1 ASP A 240      76.006  80.741  95.340  1.00  0.00           O
ATOM   3896  OD2 ASP A 240      76.536  81.811  93.500  1.00  0.00           O
ATOM   3897  C   ASP A 240      78.366  78.781  95.680  1.00  0.00           C
ATOM   3898  O   ASP A 240      77.306  78.151  95.690  1.00  0.00           O
ATOM   3899  N   TRP A 241      79.496  78.211  95.280  1.00  0.00           N
ATOM   3901  CA  TRP A 241      79.606  76.901  94.690  1.00  0.00           C
ATOM   3903  CB  TRP A 241      81.026  76.621  94.160  1.00  0.00           C
ATOM   3906  CG  TRP A 241      81.676  77.741  93.410  1.00  0.00           C
ATOM   3907  CD1 TRP A 241      81.176  78.941  92.970  1.00  0.00           C
ATOM   3909  NE1 TRP A 241      82.186  79.701  92.440  1.00  0.00           N
ATOM   3911  CE2 TRP A 241      83.346  78.991  92.480  1.00  0.00           C
ATOM   3912  CD2 TRP A 241      83.066  77.741  93.060  1.00  0.00           C
ATOM   3913  CE3 TRP A 241      84.086  76.791  93.180  1.00  0.00           C
ATOM   3915  CZ3 TRP A 241      85.336  77.081  92.660  1.00  0.00           C
ATOM   3917  CZ2 TRP A 241      84.606  79.311  92.010  1.00  0.00           C
ATOM   3919  CH2 TRP A 241      85.596  78.321  92.080  1.00  0.00           C
ATOM   3921  C   TRP A 241      79.146  75.791  95.650  1.00  0.00           C
ATOM   3922  O   TRP A 241      78.666  74.741  95.260  1.00  0.00           O
ATOM   3923  N   ARG A 242      79.336  75.971  96.980  1.00  0.00           N
ATOM   3925  CA  ARG A 242      78.726  75.081  97.960  1.00  0.00           C
ATOM   3927  CB  ARG A 242      79.336  75.251  99.370  1.00  0.00           C
ATOM   3930  CG  ARG A 242      80.806  74.821  99.460  1.00  0.00           C
ATOM   3933  CD  ARG A 242      81.086  73.391  99.030  1.00  0.00           C
ATOM   3936  NE  ARG A 242      80.646  72.381 100.050  1.00  0.00           N
ATOM   3938  CZ  ARG A 242      80.836  71.091  99.800  1.00  0.00           C
ATOM   3939  NH1 ARG A 242      81.356  70.711  98.650  1.00  0.00           N
ATOM   3942  NH2 ARG A 242      80.616  70.131 100.660  1.00  0.00           N
ATOM   3945  C   ARG A 242      77.226  75.181  98.040  1.00  0.00           C
ATOM   3946  O   ARG A 242      76.536  74.181  98.180  1.00  0.00           O
ATOM   3947  N   ARG A 243      76.686  76.401  97.930  1.00  0.00           N
ATOM   3949  CA  ARG A 243      75.266  76.691  97.970  1.00  0.00           C
ATOM   3951  CB  ARG A 243      75.026  78.221  97.980  1.00  0.00           C
ATOM   3954  CG  ARG A 243      75.766  78.841  99.170  1.00  0.00           C
ATOM   3957  CD  ARG A 243      75.566  80.311  99.500  1.00  0.00           C
ATOM   3960  NE  ARG A 243      75.856  81.101  98.270  1.00  0.00           N
ATOM   3962  CZ  ARG A 243      75.666  82.411  98.200  1.00  0.00           C
ATOM   3963  NH1 ARG A 243      74.976  83.051  99.100  1.00  0.00           N
ATOM   3966  NH2 ARG A 243      76.106  83.061  97.150  1.00  0.00           N
ATOM   3969  C   ARG A 243      74.526  76.021  96.840  1.00  0.00           C
ATOM   3970  O   ARG A 243      73.456  75.461  97.030  1.00  0.00           O
ATOM   3971  N   ASN A 244      75.106  76.021  95.640  1.00  0.00           N
ATOM   3973  CA  ASN A 244      74.506  75.341  94.510  1.00  0.00           C
ATOM   3975  CB  ASN A 244      74.626  76.211  93.240  1.00  0.00           C
ATOM   3978  CG  ASN A 244      76.036  76.341  92.710  1.00  0.00           C
ATOM   3979  OD1 ASN A 244      76.986  76.081  93.440  1.00  0.00           O
ATOM   3980  ND2 ASN A 244      76.186  76.771  91.440  1.00  0.00           N
ATOM   3983  C   ASN A 244      74.946  73.901  94.300  1.00  0.00           C
ATOM   3984  O   ASN A 244      74.186  73.151  93.680  1.00  0.00           O
ATOM   3985  N   ASN A 245      76.096  73.421  94.850  1.00  0.00           N
ATOM   3987  CA  ASN A 245      76.356  71.981  95.020  1.00  0.00           C
ATOM   3989  CB  ASN A 245      77.716  71.631  95.710  1.00  0.00           C
ATOM   3992  CG  ASN A 245      78.896  71.751  94.770  1.00  0.00           C
ATOM   3993  OD1 ASN A 245      78.776  72.101  93.600  1.00  0.00           O
ATOM   3994  ND2 ASN A 245      80.116  71.451  95.290  1.00  0.00           N
ATOM   3997  C   ASN A 245      75.316  71.321  95.910  1.00  0.00           C
ATOM   3998  O   ASN A 245      74.696  70.321  95.580  1.00  0.00           O
ATOM   3999  N   THR A 246      75.076  71.951  97.070  1.00  0.00           N
ATOM   4001  CA  THR A 246      74.036  71.541  97.990  1.00  0.00           C
ATOM   4003  CB  THR A 246      73.996  72.491  99.180  1.00  0.00           C
ATOM   4005  OG1 THR A 246      75.046  72.181 100.080  1.00  0.00           O
ATOM   4007  CG2 THR A 246      72.676  72.351  99.950  1.00  0.00           C
ATOM   4011  C   THR A 246      72.676  71.551  97.340  1.00  0.00           C
ATOM   4012  O   THR A 246      71.936  70.571  97.350  1.00  0.00           O
ATOM   4013  N   GLN A 247      72.346  72.671  96.670  1.00  0.00           N
ATOM   4015  CA  GLN A 247      71.066  72.851  96.040  1.00  0.00           C
ATOM   4017  CB  GLN A 247      70.956  74.281  95.480  1.00  0.00           C
ATOM   4020  CG  GLN A 247      69.576  74.691  94.950  1.00  0.00           C
ATOM   4023  CD  GLN A 247      68.596  74.701  96.110  1.00  0.00           C
ATOM   4024  OE1 GLN A 247      68.266  75.741  96.680  1.00  0.00           O
ATOM   4025  NE2 GLN A 247      68.136  73.501  96.500  1.00  0.00           N
ATOM   4028  C   GLN A 247      70.756  71.871  94.920  1.00  0.00           C
ATOM   4029  O   GLN A 247      69.646  71.361  94.790  1.00  0.00           O
ATOM   4030  N   GLN A 248      71.776  71.611  94.080  1.00  0.00           N
ATOM   4032  CA  GLN A 248      71.786  70.601  93.050  1.00  0.00           C
ATOM   4034  CB  GLN A 248      73.066  70.731  92.210  1.00  0.00           C
ATOM   4037  CG  GLN A 248      73.196  69.681  91.080  1.00  0.00           C
ATOM   4040  CD  GLN A 248      74.566  69.821  90.440  1.00  0.00           C
ATOM   4041  OE1 GLN A 248      75.476  69.031  90.690  1.00  0.00           O
ATOM   4042  NE2 GLN A 248      74.746  70.861  89.600  1.00  0.00           N
ATOM   4045  C   GLN A 248      71.616  69.181  93.560  1.00  0.00           C
ATOM   4046  O   GLN A 248      70.886  68.411  92.930  1.00  0.00           O
ATOM   4047  N   LEU A 249      72.216  68.801  94.710  1.00  0.00           N
ATOM   4049  CA  LEU A 249      71.936  67.501  95.310  1.00  0.00           C
ATOM   4051  CB  LEU A 249      72.646  67.251  96.670  1.00  0.00           C
ATOM   4054  CG  LEU A 249      72.386  65.831  97.250  1.00  0.00           C
ATOM   4056  CD1 LEU A 249      73.676  65.211  97.760  1.00  0.00           C
ATOM   4060  CD2 LEU A 249      71.336  65.781  98.380  1.00  0.00           C
ATOM   4064  C   LEU A 249      70.476  67.321  95.590  1.00  0.00           C
ATOM   4065  O   LEU A 249      69.856  66.321  95.210  1.00  0.00           O
ATOM   4066  N   ILE A 250      69.856  68.341  96.210  1.00  0.00           N
ATOM   4068  CA  ILE A 250      68.436  68.341  96.510  1.00  0.00           C
ATOM   4070  CB  ILE A 250      68.066  69.531  97.400  1.00  0.00           C
ATOM   4072  CG2 ILE A 250      66.596  69.441  97.820  1.00  0.00           C
ATOM   4076  CG1 ILE A 250      68.956  69.621  98.670  1.00  0.00           C
ATOM   4079  CD  ILE A 250      68.966  68.371  99.550  1.00  0.00           C
ATOM   4083  C   ILE A 250      67.596  68.231  95.240  1.00  0.00           C
ATOM   4084  O   ILE A 250      66.716  67.381  95.160  1.00  0.00           O
ATOM   4085  N   ALA A 251      67.946  68.991  94.180  1.00  0.00           N
ATOM   4087  CA  ALA A 251      67.356  68.861  92.860  1.00  0.00           C
ATOM   4089  CB  ALA A 251      67.876  69.961  91.920  1.00  0.00           C
ATOM   4093  C   ALA A 251      67.466  67.481  92.220  1.00  0.00           C
ATOM   4094  O   ALA A 251      66.506  66.991  91.630  1.00  0.00           O
ATOM   4095  N   LYS A 252      68.626  66.791  92.320  1.00  0.00           N
ATOM   4097  CA  LYS A 252      68.716  65.401  91.910  1.00  0.00           C
ATOM   4099  CB  LYS A 252      70.186  64.921  91.900  1.00  0.00           C
ATOM   4102  CG  LYS A 252      70.386  63.471  91.430  1.00  0.00           C
ATOM   4105  CD  LYS A 252      71.846  63.221  91.040  1.00  0.00           C
ATOM   4108  CE  LYS A 252      72.226  61.851  90.490  1.00  0.00           C
ATOM   4111  NZ  LYS A 252      71.706  60.751  91.330  1.00  0.00           N
ATOM   4115  C   LYS A 252      67.846  64.441  92.720  1.00  0.00           C
ATOM   4116  O   LYS A 252      67.136  63.601  92.160  1.00  0.00           O
ATOM   4117  N   VAL A 253      67.826  64.601  94.070  1.00  0.00           N
ATOM   4119  CA  VAL A 253      67.016  63.801  94.980  1.00  0.00           C
ATOM   4121  CB  VAL A 253      67.236  64.191  96.450  1.00  0.00           C
ATOM   4123  CG1 VAL A 253      66.266  63.441  97.370  1.00  0.00           C
ATOM   4127  CG2 VAL A 253      68.636  63.801  96.900  1.00  0.00           C
ATOM   4131  C   VAL A 253      65.526  63.861  94.680  1.00  0.00           C
ATOM   4132  O   VAL A 253      64.856  62.841  94.610  1.00  0.00           O
ATOM   4133  N   SER A 254      64.986  65.061  94.440  1.00  0.00           N
ATOM   4135  CA  SER A 254      63.596  65.251  94.010  1.00  0.00           C
ATOM   4137  CB  SER A 254      63.246  66.731  93.790  1.00  0.00           C
ATOM   4140  OG  SER A 254      61.966  66.971  93.190  1.00  0.00           O
ATOM   4142  C   SER A 254      63.236  64.551  92.730  1.00  0.00           C
ATOM   4143  O   SER A 254      62.166  63.971  92.620  1.00  0.00           O
ATOM   4144  N   HIS A 255      64.136  64.591  91.740  1.00  0.00           N
ATOM   4146  CA  HIS A 255      63.906  63.991  90.450  1.00  0.00           C
ATOM   4148  CB  HIS A 255      65.116  64.281  89.550  1.00  0.00           C
ATOM   4151  ND1 HIS A 255      64.206  64.591  87.280  1.00  0.00           N
ATOM   4152  CG  HIS A 255      64.916  63.811  88.160  1.00  0.00           C
ATOM   4153  CE1 HIS A 255      64.296  63.981  86.130  1.00  0.00           C
ATOM   4155  NE2 HIS A 255      65.016  62.831  86.210  1.00  0.00           N
ATOM   4157  CD2 HIS A 255      65.436  62.731  87.520  1.00  0.00           C
ATOM   4159  C   HIS A 255      63.636  62.491  90.550  1.00  0.00           C
ATOM   4160  O   HIS A 255      62.746  61.961  89.910  1.00  0.00           O
ATOM   4161  N   THR A 256      64.356  61.771  91.440  1.00  0.00           N
ATOM   4163  CA  THR A 256      64.016  60.391  91.760  1.00  0.00           C
ATOM   4165  CB  THR A 256      65.106  59.611  92.500  1.00  0.00           C
ATOM   4167  OG1 THR A 256      65.366  60.091  93.810  1.00  0.00           O
ATOM   4169  CG2 THR A 256      66.416  59.781  91.730  1.00  0.00           C
ATOM   4173  C   THR A 256      62.656  60.201  92.420  1.00  0.00           C
ATOM   4174  O   THR A 256      61.936  59.271  92.080  1.00  0.00           O
ATOM   4175  N   ILE A 257      62.206  61.101  93.340  1.00  0.00           N
ATOM   4177  CA  ILE A 257      60.806  61.091  93.770  1.00  0.00           C
ATOM   4179  CB  ILE A 257      60.456  62.071  94.910  1.00  0.00           C
ATOM   4181  CG2 ILE A 257      58.956  61.971  95.270  1.00  0.00           C
ATOM   4185  CG1 ILE A 257      61.286  61.821  96.190  1.00  0.00           C
ATOM   4188  CD  ILE A 257      62.166  63.001  96.590  1.00  0.00           C
ATOM   4192  C   ILE A 257      59.836  61.341  92.620  1.00  0.00           C
ATOM   4193  O   ILE A 257      58.916  60.561  92.410  1.00  0.00           O
ATOM   4194  N   LYS A 258      60.076  62.391  91.800  1.00  0.00           N
ATOM   4196  CA  LYS A 258      59.196  62.831  90.730  1.00  0.00           C
ATOM   4198  CB  LYS A 258      59.666  64.141  90.040  1.00  0.00           C
ATOM   4201  CG  LYS A 258      59.446  65.411  90.890  1.00  0.00           C
ATOM   4204  CD  LYS A 258      59.756  66.671  90.070  1.00  0.00           C
ATOM   4207  CE  LYS A 258      59.576  68.031  90.760  1.00  0.00           C
ATOM   4210  NZ  LYS A 258      58.146  68.291  91.030  1.00  0.00           N
ATOM   4214  C   LYS A 258      58.916  61.751  89.690  1.00  0.00           C
ATOM   4215  O   LYS A 258      57.786  61.521  89.290  1.00  0.00           O
ATOM   4216  N   SER A 259      59.976  61.011  89.320  1.00  0.00           N
ATOM   4218  CA  SER A 259      59.886  59.901  88.380  1.00  0.00           C
ATOM   4220  CB  SER A 259      61.246  59.191  88.190  1.00  0.00           C
ATOM   4223  OG  SER A 259      62.186  60.071  87.580  1.00  0.00           O
ATOM   4225  C   SER A 259      58.886  58.861  88.800  1.00  0.00           C
ATOM   4226  O   SER A 259      58.096  58.391  87.990  1.00  0.00           O
ATOM   4227  N   ILE A 260      58.846  58.491  90.090  1.00  0.00           N
ATOM   4229  CA  ILE A 260      57.886  57.551  90.610  1.00  0.00           C
ATOM   4231  CB  ILE A 260      58.426  56.901  91.880  1.00  0.00           C
ATOM   4233  CG2 ILE A 260      57.506  55.751  92.360  1.00  0.00           C
ATOM   4237  CG1 ILE A 260      59.896  56.421  91.730  1.00  0.00           C
ATOM   4240  CD  ILE A 260      60.126  55.421  90.600  1.00  0.00           C
ATOM   4244  C   ILE A 260      56.566  58.251  90.930  1.00  0.00           C
ATOM   4245  O   ILE A 260      55.486  57.671  90.840  1.00  0.00           O
ATOM   4246  N   LYS A 261      56.616  59.531  91.330  1.00  0.00           N
ATOM   4248  CA  LYS A 261      55.516  60.261  91.890  1.00  0.00           C
ATOM   4250  CB  LYS A 261      55.736  60.311  93.430  1.00  0.00           C
ATOM   4253  CG  LYS A 261      55.066  61.421  94.240  1.00  0.00           C
ATOM   4256  CD  LYS A 261      54.106  60.931  95.330  1.00  0.00           C
ATOM   4259  CE  LYS A 261      52.966  60.011  94.900  1.00  0.00           C
ATOM   4262  NZ  LYS A 261      52.126  60.681  93.890  1.00  0.00           N
ATOM   4266  C   LYS A 261      55.396  61.671  91.280  1.00  0.00           C
ATOM   4267  O   LYS A 261      56.146  62.551  91.680  1.00  0.00           O
ATOM   4268  N   PRO A 262      54.426  61.971  90.410  1.00  0.00           N
ATOM   4269  CD  PRO A 262      53.806  60.921  89.590  1.00  0.00           C
ATOM   4272  CA  PRO A 262      54.466  63.241  89.680  1.00  0.00           C
ATOM   4274  CB  PRO A 262      53.336  63.081  88.650  1.00  0.00           C
ATOM   4277  CG  PRO A 262      53.416  61.611  88.280  1.00  0.00           C
ATOM   4280  C   PRO A 262      54.186  64.471  90.510  1.00  0.00           C
ATOM   4281  O   PRO A 262      54.986  65.401  90.550  1.00  0.00           O
ATOM   4282  N   GLY A 263      53.036  64.491  91.200  1.00  0.00           N
ATOM   4284  CA  GLY A 263      52.606  65.661  91.960  1.00  0.00           C
ATOM   4287  C   GLY A 263      53.186  65.581  93.330  1.00  0.00           C
ATOM   4288  O   GLY A 263      52.536  65.101  94.260  1.00  0.00           O
ATOM   4289  N   VAL A 264      54.436  66.021  93.420  1.00  0.00           N
ATOM   4291  CA  VAL A 264      55.206  66.181  94.630  1.00  0.00           C
ATOM   4293  CB  VAL A 264      56.256  65.081  94.770  1.00  0.00           C
ATOM   4295  CG1 VAL A 264      57.166  65.021  93.530  1.00  0.00           C
ATOM   4299  CG2 VAL A 264      57.026  65.181  96.100  1.00  0.00           C
ATOM   4303  C   VAL A 264      55.716  67.621  94.720  1.00  0.00           C
ATOM   4304  O   VAL A 264      56.406  68.121  93.820  1.00  0.00           O
ATOM   4305  N   GLU A 265      55.296  68.341  95.790  1.00  0.00           N
ATOM   4307  CA  GLU A 265      55.736  69.641  96.280  1.00  0.00           C
ATOM   4309  CB  GLU A 265      54.566  70.451  96.940  1.00  0.00           C
ATOM   4312  CG  GLU A 265      53.656  69.611  97.880  1.00  0.00           C
ATOM   4315  CD  GLU A 265      52.616  70.361  98.700  1.00  0.00           C
ATOM   4316  OE1 GLU A 265      51.846  71.181  98.130  1.00  0.00           O
ATOM   4317  OE2 GLU A 265      52.506  70.101  99.920  1.00  0.00           O
ATOM   4318  C   GLU A 265      56.926  69.511  97.230  1.00  0.00           C
ATOM   4319  O   GLU A 265      57.206  68.441  97.770  1.00  0.00           O
ATOM   4320  N   PHE A 266      57.726  70.581  97.430  1.00  0.00           N
ATOM   4322  CA  PHE A 266      59.026  70.451  98.060  1.00  0.00           C
ATOM   4324  CB  PHE A 266      60.186  70.351  97.050  1.00  0.00           C
ATOM   4327  CG  PHE A 266      60.116  69.021  96.370  1.00  0.00           C
ATOM   4328  CD1 PHE A 266      59.556  68.881  95.100  1.00  0.00           C
ATOM   4330  CE1 PHE A 266      59.446  67.611  94.520  1.00  0.00           C
ATOM   4332  CZ  PHE A 266      59.916  66.481  95.190  1.00  0.00           C
ATOM   4334  CD2 PHE A 266      60.586  67.881  97.040  1.00  0.00           C
ATOM   4336  CE2 PHE A 266      60.496  66.621  96.450  1.00  0.00           C
ATOM   4338  C   PHE A 266      59.336  71.541  99.050  1.00  0.00           C
ATOM   4339  O   PHE A 266      59.406  72.731  98.730  1.00  0.00           O
ATOM   4340  N   GLY A 267      59.606  71.131 100.300  1.00  0.00           N
ATOM   4342  CA  GLY A 267      59.986  72.031 101.370  1.00  0.00           C
ATOM   4345  C   GLY A 267      61.426  71.891 101.750  1.00  0.00           C
ATOM   4346  O   GLY A 267      62.046  70.831 101.620  1.00  0.00           O
ATOM   4347  N   VAL A 268      62.006  72.951 102.300  1.00  0.00           N
ATOM   4349  CA  VAL A 268      63.356  72.981 102.820  1.00  0.00           C
ATOM   4351  CB  VAL A 268      64.366  73.551 101.810  1.00  0.00           C
ATOM   4353  CG1 VAL A 268      65.496  74.441 102.370  1.00  0.00           C
ATOM   4357  CG2 VAL A 268      64.956  72.341 101.090  1.00  0.00           C
ATOM   4361  C   VAL A 268      63.286  73.791 104.050  1.00  0.00           C
ATOM   4362  O   VAL A 268      62.626  74.821 104.060  1.00  0.00           O
ATOM   4363  N   SER A 269      63.946  73.371 105.140  1.00  0.00           N
ATOM   4365  CA  SER A 269      64.096  74.191 106.320  1.00  0.00           C
ATOM   4367  CB  SER A 269      63.946  73.321 107.590  1.00  0.00           C
ATOM   4370  OG  SER A 269      64.706  72.121 107.510  1.00  0.00           O
ATOM   4372  C   SER A 269      65.426  74.951 106.370  1.00  0.00           C
ATOM   4373  O   SER A 269      66.436  74.361 106.760  1.00  0.00           O
ATOM   4374  N   PRO A 270      65.486  76.241 106.020  1.00  0.00           N
ATOM   4375  CD  PRO A 270      64.626  76.881 105.020  1.00  0.00           C
ATOM   4378  CA  PRO A 270      66.516  77.151 106.450  1.00  0.00           C
ATOM   4380  CB  PRO A 270      66.126  78.521 105.860  1.00  0.00           C
ATOM   4383  CG  PRO A 270      65.326  78.171 104.620  1.00  0.00           C
ATOM   4386  C   PRO A 270      66.716  77.301 107.930  1.00  0.00           C
ATOM   4387  O   PRO A 270      65.746  77.371 108.680  1.00  0.00           O
ATOM   4388  N   ALA A 271      67.976  77.471 108.370  1.00  0.00           N
ATOM   4390  CA  ALA A 271      68.256  78.131 109.620  1.00  0.00           C
ATOM   4392  CB  ALA A 271      69.706  77.901 110.070  1.00  0.00           C
ATOM   4396  C   ALA A 271      67.976  79.611 109.450  1.00  0.00           C
ATOM   4397  O   ALA A 271      68.026  80.151 108.350  1.00  0.00           O
ATOM   4398  N   GLY A 272      67.686  80.341 110.540  1.00  0.00           N
ATOM   4400  CA  GLY A 272      67.386  81.771 110.510  1.00  0.00           C
ATOM   4403  C   GLY A 272      68.576  82.651 110.520  1.00  0.00           C
ATOM   4404  O   GLY A 272      68.506  83.861 110.790  1.00  0.00           O
ATOM   4405  N   VAL A 273      69.766  82.071 110.280  1.00  0.00           N
ATOM   4407  CA  VAL A 273      71.006  82.771 110.420  1.00  0.00           C
ATOM   4409  CB  VAL A 273      71.816  82.221 111.580  1.00  0.00           C
ATOM   4411  CG1 VAL A 273      73.196  82.891 111.690  1.00  0.00           C
ATOM   4415  CG2 VAL A 273      71.026  82.521 112.880  1.00  0.00           C
ATOM   4419  C   VAL A 273      71.756  82.981 109.120  1.00  0.00           C
ATOM   4420  O   VAL A 273      72.606  83.861 109.060  1.00  0.00           O
ATOM   4421  N   TRP A 274      71.396  82.301 108.010  1.00  0.00           N
ATOM   4423  CA  TRP A 274      72.046  82.511 106.710  1.00  0.00           C
ATOM   4425  CB  TRP A 274      72.466  81.171 106.070  1.00  0.00           C
ATOM   4428  CG  TRP A 274      71.536  79.991 106.170  1.00  0.00           C
ATOM   4429  CD1 TRP A 274      71.576  79.001 107.110  1.00  0.00           C
ATOM   4431  NE1 TRP A 274      70.816  77.931 106.710  1.00  0.00           N
ATOM   4433  CE2 TRP A 274      70.186  78.251 105.550  1.00  0.00           C
ATOM   4434  CD2 TRP A 274      70.586  79.551 105.190  1.00  0.00           C
ATOM   4435  CE3 TRP A 274      70.076  80.121 104.020  1.00  0.00           C
ATOM   4437  CZ3 TRP A 274      69.126  79.401 103.310  1.00  0.00           C
ATOM   4439  CZ2 TRP A 274      69.346  77.491 104.760  1.00  0.00           C
ATOM   4441  CH2 TRP A 274      68.766  78.111 103.660  1.00  0.00           C
ATOM   4443  C   TRP A 274      71.196  83.321 105.750  1.00  0.00           C
ATOM   4444  O   TRP A 274      70.066  82.931 105.450  1.00  0.00           O
ATOM   4445  N   ARG A 275      71.666  84.521 105.310  1.00  0.00           N
ATOM   4447  CA  ARG A 275      70.716  85.451 104.730  1.00  0.00           C
ATOM   4449  CB  ARG A 275      69.866  86.101 105.850  1.00  0.00           C
ATOM   4452  CG  ARG A 275      69.896  85.661 107.350  1.00  0.00           C
ATOM   4455  CD  ARG A 275      70.876  86.291 108.350  1.00  0.00           C
ATOM   4458  NE  ARG A 275      70.226  85.971 109.670  1.00  0.00           N
ATOM   4460  CZ  ARG A 275      70.706  86.281 110.870  1.00  0.00           C
ATOM   4461  NH1 ARG A 275      71.796  86.971 111.040  1.00  0.00           N
ATOM   4464  NH2 ARG A 275      70.026  85.821 111.900  1.00  0.00           N
ATOM   4467  C   ARG A 275      71.196  86.491 103.680  1.00  0.00           C
ATOM   4468  O   ARG A 275      72.126  86.211 102.920  1.00  0.00           O
ATOM   4469  N   ASN A 276      70.536  87.701 103.560  1.00  0.00           N
ATOM   4471  CA  ASN A 276      70.866  88.811 102.650  1.00  0.00           C
ATOM   4473  CB  ASN A 276      70.716  88.481 101.120  1.00  0.00           C
ATOM   4476  CG  ASN A 276      69.436  88.931 100.410  1.00  0.00           C
ATOM   4477  OD1 ASN A 276      68.406  89.291 100.990  1.00  0.00           O
ATOM   4478  ND2 ASN A 276      69.526  89.021  99.070  1.00  0.00           N
ATOM   4481  C   ASN A 276      70.256  90.161 103.100  1.00  0.00           C
ATOM   4482  O   ASN A 276      69.646  90.251 104.150  1.00  0.00           O
ATOM   4483  N   ARG A 277      70.466  91.301 102.380  1.00  0.00           N
ATOM   4485  CA  ARG A 277      69.816  92.551 102.750  1.00  0.00           C
ATOM   4487  CB  ARG A 277      70.746  93.451 103.610  1.00  0.00           C
ATOM   4490  CG  ARG A 277      69.956  94.491 104.440  1.00  0.00           C
ATOM   4493  CD  ARG A 277      70.726  95.751 104.840  1.00  0.00           C
ATOM   4496  NE  ARG A 277      70.756  96.691 103.670  1.00  0.00           N
ATOM   4498  CZ  ARG A 277      69.736  97.431 103.280  1.00  0.00           C
ATOM   4499  NH1 ARG A 277      68.546  97.471 103.860  1.00  0.00           N
ATOM   4502  NH2 ARG A 277      69.896  98.201 102.240  1.00  0.00           N
ATOM   4505  C   ARG A 277      69.426  93.361 101.510  1.00  0.00           C
ATOM   4506  O   ARG A 277      70.276  93.751 100.700  1.00  0.00           O
ATOM   4507  N   SER A 278      68.136  93.691 101.350  1.00  0.00           N
ATOM   4509  CA  SER A 278      67.646  94.291 100.100  1.00  0.00           C
ATOM   4511  CB  SER A 278      67.386  93.231  99.000  1.00  0.00           C
ATOM   4514  OG  SER A 278      68.616  92.741  98.460  1.00  0.00           O
ATOM   4516  C   SER A 278      66.396  95.121 100.340  1.00  0.00           C
ATOM   4517  O   SER A 278      65.976  95.301 101.480  1.00  0.00           O
ATOM   4518  N   HIS A 279      65.826  95.731  99.280  1.00  0.00           N
ATOM   4520  CA  HIS A 279      64.556  96.451  99.350  1.00  0.00           C
ATOM   4522  CB  HIS A 279      64.806  97.951  99.630  1.00  0.00           C
ATOM   4525  ND1 HIS A 279      63.326  98.521 101.520  1.00  0.00           N
ATOM   4526  CG  HIS A 279      63.586  98.621 100.170  1.00  0.00           C
ATOM   4527  CE1 HIS A 279      62.186  99.191 101.680  1.00  0.00           C
ATOM   4529  NE2 HIS A 279      61.756  99.721 100.510  1.00  0.00           N
ATOM   4531  CD2 HIS A 279      62.646  99.371  99.540  1.00  0.00           C
ATOM   4533  C   HIS A 279      63.786  96.311  98.040  1.00  0.00           C
ATOM   4534  O   HIS A 279      64.416  96.001  97.040  1.00  0.00           O
ATOM   4535  N   ASP A 280      62.436  96.541  98.060  1.00  0.00           N
ATOM   4537  CA  ASP A 280      61.396  96.371  97.040  1.00  0.00           C
ATOM   4539  CB  ASP A 280      61.826  95.881  95.620  1.00  0.00           C
ATOM   4542  CG  ASP A 280      62.256  97.021  94.730  1.00  0.00           C
ATOM   4543  OD1 ASP A 280      62.076  98.211  95.110  1.00  0.00           O
ATOM   4544  OD2 ASP A 280      62.726  96.711  93.600  1.00  0.00           O
ATOM   4545  C   ASP A 280      60.346  95.471  97.680  1.00  0.00           C
ATOM   4546  O   ASP A 280      60.286  95.431  98.900  1.00  0.00           O
ATOM   4547  N   PRO A 281      59.486  94.731  97.010  1.00  0.00           N
ATOM   4548  CD  PRO A 281      58.476  95.401  96.160  1.00  0.00           C
ATOM   4551  CA  PRO A 281      58.916  93.571  97.670  1.00  0.00           C
ATOM   4553  CB  PRO A 281      57.416  93.851  97.650  1.00  0.00           C
ATOM   4556  CG  PRO A 281      57.216  94.531  96.300  1.00  0.00           C
ATOM   4559  C   PRO A 281      59.276  92.391  96.800  1.00  0.00           C
ATOM   4560  O   PRO A 281      59.756  92.621  95.690  1.00  0.00           O
ATOM   4561  N   LEU A 282      59.046  91.161  97.300  1.00  0.00           N
ATOM   4563  CA  LEU A 282      59.136  89.871  96.620  1.00  0.00           C
ATOM   4565  CB  LEU A 282      59.536  89.851  95.110  1.00  0.00           C
ATOM   4568  CG  LEU A 282      58.416  89.941  94.050  1.00  0.00           C
ATOM   4570  CD1 LEU A 282      57.476  91.141  94.190  1.00  0.00           C
ATOM   4574  CD2 LEU A 282      59.066  89.941  92.650  1.00  0.00           C
ATOM   4578  C   LEU A 282      59.876  88.831  97.490  1.00  0.00           C
ATOM   4579  O   LEU A 282      59.676  88.781  98.690  1.00  0.00           O
ATOM   4580  N   GLY A 283      60.606  87.881  96.840  1.00  0.00           N
ATOM   4582  CA  GLY A 283      61.396  86.771  97.390  1.00  0.00           C
ATOM   4585  C   GLY A 283      62.646  87.241  98.040  1.00  0.00           C
ATOM   4586  O   GLY A 283      63.196  88.261  97.650  1.00  0.00           O
ATOM   4587  N   SER A 284      63.156  86.521  99.040  1.00  0.00           N
ATOM   4589  CA  SER A 284      64.056  87.151  99.960  1.00  0.00           C
ATOM   4591  CB  SER A 284      63.326  87.651 101.240  1.00  0.00           C
ATOM   4594  OG  SER A 284      62.266  88.491 100.810  1.00  0.00           O
ATOM   4596  C   SER A 284      65.116  86.201 100.330  1.00  0.00           C
ATOM   4597  O   SER A 284      64.896  85.001 100.260  1.00  0.00           O
ATOM   4598  N   ASP A 285      66.246  86.731 100.820  1.00  0.00           N
ATOM   4600  CA  ASP A 285      66.776  86.121 102.000  1.00  0.00           C
ATOM   4602  CB  ASP A 285      68.326  86.071 102.100  1.00  0.00           C
ATOM   4605  CG  ASP A 285      69.146  85.311 101.070  1.00  0.00           C
ATOM   4606  OD1 ASP A 285      69.146  85.701  99.880  1.00  0.00           O
ATOM   4607  OD2 ASP A 285      69.876  84.371 101.520  1.00  0.00           O
ATOM   4608  C   ASP A 285      66.266  86.841 103.220  1.00  0.00           C
ATOM   4609  O   ASP A 285      65.846  87.991 103.210  1.00  0.00           O
ATOM   4610  N   THR A 286      66.336  86.131 104.340  1.00  0.00           N
ATOM   4612  CA  THR A 286      66.266  86.591 105.710  1.00  0.00           C
ATOM   4614  CB  THR A 286      66.446  85.361 106.620  1.00  0.00           C
ATOM   4616  OG1 THR A 286      65.986  84.181 105.990  1.00  0.00           O
ATOM   4618  CG2 THR A 286      65.786  85.431 107.990  1.00  0.00           C
ATOM   4622  C   THR A 286      67.276  87.731 106.030  1.00  0.00           C
ATOM   4623  O   THR A 286      67.896  88.331 105.170  1.00  0.00           O
ATOM   4624  N   ARG A 287      67.496  88.051 107.320  1.00  0.00           N
ATOM   4626  CA  ARG A 287      68.126  89.251 107.870  1.00  0.00           C
ATOM   4628  CB  ARG A 287      68.556  88.941 109.320  1.00  0.00           C
ATOM   4631  CG  ARG A 287      68.456  90.191 110.190  1.00  0.00           C
ATOM   4634  CD  ARG A 287      69.326  90.221 111.450  1.00  0.00           C
ATOM   4637  NE  ARG A 287      68.976  89.131 112.400  1.00  0.00           N
ATOM   4639  CZ  ARG A 287      69.846  88.771 113.340  1.00  0.00           C
ATOM   4640  NH1 ARG A 287      71.086  89.211 113.430  1.00  0.00           N
ATOM   4643  NH2 ARG A 287      69.416  87.921 114.240  1.00  0.00           N
ATOM   4646  C   ARG A 287      69.296  90.021 107.210  1.00  0.00           C
ATOM   4647  O   ARG A 287      69.256  91.251 107.160  1.00  0.00           O
ATOM   4648  N   GLY A 288      70.416  89.361 106.810  1.00  0.00           N
ATOM   4650  CA  GLY A 288      71.696  89.961 106.390  1.00  0.00           C
ATOM   4653  C   GLY A 288      72.616  88.921 105.780  1.00  0.00           C
ATOM   4654  O   GLY A 288      72.516  87.751 106.130  1.00  0.00           O
ATOM   4655  N   ALA A 289      73.506  89.341 104.850  1.00  0.00           N
ATOM   4657  CA  ALA A 289      74.176  88.491 103.880  1.00  0.00           C
ATOM   4659  CB  ALA A 289      74.596  89.331 102.650  1.00  0.00           C
ATOM   4663  C   ALA A 289      75.306  87.581 104.310  1.00  0.00           C
ATOM   4664  O   ALA A 289      75.506  86.501 103.750  1.00  0.00           O
ATOM   4665  N   ALA A 290      76.116  87.941 105.320  1.00  0.00           N
ATOM   4667  CA  ALA A 290      77.476  87.421 105.390  1.00  0.00           C
ATOM   4669  CB  ALA A 290      78.396  88.411 106.120  1.00  0.00           C
ATOM   4673  C   ALA A 290      77.566  86.091 106.100  1.00  0.00           C
ATOM   4674  O   ALA A 290      78.636  85.661 106.530  1.00  0.00           O
ATOM   4675  N   ALA A 291      76.436  85.411 106.220  1.00  0.00           N
ATOM   4677  CA  ALA A 291      76.276  84.161 106.920  1.00  0.00           C
ATOM   4679  CB  ALA A 291      75.116  84.401 107.880  1.00  0.00           C
ATOM   4683  C   ALA A 291      75.946  83.071 105.920  1.00  0.00           C
ATOM   4684  O   ALA A 291      75.726  81.901 106.220  1.00  0.00           O
ATOM   4685  N   TYR A 292      75.956  83.411 104.620  1.00  0.00           N
ATOM   4687  CA  TYR A 292      76.026  82.411 103.580  1.00  0.00           C
ATOM   4689  CB  TYR A 292      75.736  83.031 102.180  1.00  0.00           C
ATOM   4692  CG  TYR A 292      76.866  83.801 101.520  1.00  0.00           C
ATOM   4693  CD1 TYR A 292      77.976  83.121 100.990  1.00  0.00           C
ATOM   4695  CE1 TYR A 292      79.066  83.831 100.490  1.00  0.00           C
ATOM   4697  CZ  TYR A 292      79.056  85.221 100.490  1.00  0.00           C
ATOM   4698  OH  TYR A 292      80.256  85.871 100.150  1.00  0.00           O
ATOM   4700  CD2 TYR A 292      76.806  85.191 101.370  1.00  0.00           C
ATOM   4702  CE2 TYR A 292      77.906  85.921 100.890  1.00  0.00           C
ATOM   4704  C   TYR A 292      77.316  81.561 103.660  1.00  0.00           C
ATOM   4705  O   TYR A 292      77.286  80.371 103.390  1.00  0.00           O
ATOM   4706  N   ASP A 293      78.476  82.161 104.030  1.00  0.00           N
ATOM   4708  CA  ASP A 293      79.776  81.501 104.140  1.00  0.00           C
ATOM   4710  CB  ASP A 293      80.876  82.571 104.370  1.00  0.00           C
ATOM   4713  CG  ASP A 293      82.306  82.031 104.300  1.00  0.00           C
ATOM   4714  OD1 ASP A 293      82.606  81.161 103.440  1.00  0.00           O
ATOM   4715  OD2 ASP A 293      83.146  82.651 105.000  1.00  0.00           O
ATOM   4716  C   ASP A 293      79.826  80.371 105.180  1.00  0.00           C
ATOM   4717  O   ASP A 293      80.366  79.291 104.940  1.00  0.00           O
ATOM   4718  N   GLU A 294      79.206  80.591 106.350  1.00  0.00           N
ATOM   4720  CA  GLU A 294      79.246  79.641 107.450  1.00  0.00           C
ATOM   4722  CB  GLU A 294      79.416  80.421 108.780  1.00  0.00           C
ATOM   4725  CG  GLU A 294      79.646  79.571 110.060  1.00  0.00           C
ATOM   4728  CD  GLU A 294      79.896  80.441 111.270  1.00  0.00           C
ATOM   4729  OE1 GLU A 294      80.816  81.301 111.240  1.00  0.00           O
ATOM   4730  OE2 GLU A 294      79.186  80.281 112.310  1.00  0.00           O
ATOM   4731  C   GLU A 294      78.016  78.751 107.470  1.00  0.00           C
ATOM   4732  O   GLU A 294      77.836  77.941 108.370  1.00  0.00           O
ATOM   4733  N   SER A 295      77.136  78.811 106.460  1.00  0.00           N
ATOM   4735  CA  SER A 295      76.036  77.851 106.390  1.00  0.00           C
ATOM   4737  CB  SER A 295      74.676  78.501 106.700  1.00  0.00           C
ATOM   4740  OG  SER A 295      74.656  79.101 107.990  1.00  0.00           O
ATOM   4742  C   SER A 295      75.846  77.241 105.030  1.00  0.00           C
ATOM   4743  O   SER A 295      75.006  76.361 104.870  1.00  0.00           O
ATOM   4744  N   TYR A 296      76.566  77.701 104.000  1.00  0.00           N
ATOM   4746  CA  TYR A 296      76.406  77.391 102.590  1.00  0.00           C
ATOM   4748  CB  TYR A 296      77.496  76.451 102.020  1.00  0.00           C
ATOM   4751  CG  TYR A 296      78.906  77.031 102.120  1.00  0.00           C
ATOM   4752  CD1 TYR A 296      79.156  78.381 101.830  1.00  0.00           C
ATOM   4754  CE1 TYR A 296      80.456  78.891 101.920  1.00  0.00           C
ATOM   4756  CZ  TYR A 296      81.536  78.071 102.250  1.00  0.00           C
ATOM   4757  OH  TYR A 296      82.836  78.601 102.340  1.00  0.00           O
ATOM   4759  CD2 TYR A 296      80.016  76.231 102.440  1.00  0.00           C
ATOM   4761  CE2 TYR A 296      81.306  76.731 102.500  1.00  0.00           C
ATOM   4763  C   TYR A 296      75.016  77.031 102.080  1.00  0.00           C
ATOM   4764  O   TYR A 296      74.766  76.011 101.450  1.00  0.00           O
ATOM   4765  N   ALA A 297      74.116  78.001 102.240  1.00  0.00           N
ATOM   4767  CA  ALA A 297      72.806  77.971 101.690  1.00  0.00           C
ATOM   4769  CB  ALA A 297      71.936  77.271 102.740  1.00  0.00           C
ATOM   4773  C   ALA A 297      72.396  79.421 101.390  1.00  0.00           C
ATOM   4774  O   ALA A 297      72.856  80.341 102.060  1.00  0.00           O
ATOM   4775  N   ASP A 298      71.626  79.671 100.330  1.00  0.00           N
ATOM   4777  CA  ASP A 298      71.276  81.011  99.880  1.00  0.00           C
ATOM   4779  CB  ASP A 298      71.976  81.281  98.520  1.00  0.00           C
ATOM   4782  CG  ASP A 298      71.706  82.641  97.910  1.00  0.00           C
ATOM   4783  OD1 ASP A 298      70.626  83.211  98.180  1.00  0.00           O
ATOM   4784  OD2 ASP A 298      72.556  83.091  97.090  1.00  0.00           O
ATOM   4785  C   ASP A 298      69.766  81.061  99.840  1.00  0.00           C
ATOM   4786  O   ASP A 298      69.146  80.331  99.070  1.00  0.00           O
ATOM   4787  N   THR A 299      69.106  81.861 100.690  1.00  0.00           N
ATOM   4789  CA  THR A 299      67.646  81.831 100.830  1.00  0.00           C
ATOM   4791  CB  THR A 299      67.116  82.611 102.030  1.00  0.00           C
ATOM   4793  OG1 THR A 299      67.626  82.171 103.290  1.00  0.00           O
ATOM   4795  CG2 THR A 299      65.586  82.521 102.160  1.00  0.00           C
ATOM   4799  C   THR A 299      66.946  82.221  99.530  1.00  0.00           C
ATOM   4800  O   THR A 299      65.996  81.551  99.120  1.00  0.00           O
ATOM   4801  N   ARG A 300      67.476  83.231  98.800  1.00  0.00           N
ATOM   4803  CA  ARG A 300      67.096  83.521  97.420  1.00  0.00           C
ATOM   4805  CB  ARG A 300      67.886  84.721  96.820  1.00  0.00           C
ATOM   4808  CG  ARG A 300      67.386  86.131  97.190  1.00  0.00           C
ATOM   4811  CD  ARG A 300      68.276  87.181  96.520  1.00  0.00           C
ATOM   4814  NE  ARG A 300      67.596  88.521  96.570  1.00  0.00           N
ATOM   4816  CZ  ARG A 300      68.016  89.571  95.870  1.00  0.00           C
ATOM   4817  NH1 ARG A 300      69.066  89.511  95.090  1.00  0.00           N
ATOM   4820  NH2 ARG A 300      67.396  90.731  95.900  1.00  0.00           N
ATOM   4823  C   ARG A 300      67.236  82.351  96.440  1.00  0.00           C
ATOM   4824  O   ARG A 300      66.356  82.111  95.620  1.00  0.00           O
ATOM   4825  N   ARG A 301      68.336  81.571  96.520  1.00  0.00           N
ATOM   4827  CA  ARG A 301      68.486  80.341  95.750  1.00  0.00           C
ATOM   4829  CB  ARG A 301      69.856  79.681  96.070  1.00  0.00           C
ATOM   4832  CG  ARG A 301      70.176  78.371  95.320  1.00  0.00           C
ATOM   4835  CD  ARG A 301      70.566  78.571  93.860  1.00  0.00           C
ATOM   4838  NE  ARG A 301      71.806  79.401  93.900  1.00  0.00           N
ATOM   4840  CZ  ARG A 301      72.836  79.301  93.080  1.00  0.00           C
ATOM   4841  NH1 ARG A 301      72.776  78.571  91.990  1.00  0.00           N
ATOM   4844  NH2 ARG A 301      73.976  79.911  93.330  1.00  0.00           N
ATOM   4847  C   ARG A 301      67.406  79.301  96.020  1.00  0.00           C
ATOM   4848  O   ARG A 301      66.826  78.741  95.080  1.00  0.00           O
ATOM   4849  N   TRP A 302      67.066  79.061  97.300  1.00  0.00           N
ATOM   4851  CA  TRP A 302      65.976  78.171  97.660  1.00  0.00           C
ATOM   4853  CB  TRP A 302      65.916  77.861  99.190  1.00  0.00           C
ATOM   4856  CG  TRP A 302      67.166  77.231  99.730  1.00  0.00           C
ATOM   4857  CD1 TRP A 302      68.116  77.971 100.360  1.00  0.00           C
ATOM   4859  NE1 TRP A 302      69.196  77.191 100.670  1.00  0.00           N
ATOM   4861  CE2 TRP A 302      68.946  75.911 100.320  1.00  0.00           C
ATOM   4862  CD2 TRP A 302      67.656  75.881  99.730  1.00  0.00           C
ATOM   4863  CE3 TRP A 302      67.136  74.661  99.310  1.00  0.00           C
ATOM   4865  CZ3 TRP A 302      67.906  73.501  99.510  1.00  0.00           C
ATOM   4867  CZ2 TRP A 302      69.716  74.781 100.490  1.00  0.00           C
ATOM   4869  CH2 TRP A 302      69.176  73.561 100.090  1.00  0.00           C
ATOM   4871  C   TRP A 302      64.636  78.651  97.110  1.00  0.00           C
ATOM   4872  O   TRP A 302      63.896  77.871  96.530  1.00  0.00           O
ATOM   4873  N   VAL A 303      64.316  79.971  97.160  1.00  0.00           N
ATOM   4875  CA  VAL A 303      63.126  80.521  96.500  1.00  0.00           C
ATOM   4877  CB  VAL A 303      63.076  82.051  96.620  1.00  0.00           C
ATOM   4879  CG1 VAL A 303      61.896  82.651  95.840  1.00  0.00           C
ATOM   4883  CG2 VAL A 303      62.956  82.441  98.100  1.00  0.00           C
ATOM   4887  C   VAL A 303      63.026  80.221  95.010  1.00  0.00           C
ATOM   4888  O   VAL A 303      61.976  79.871  94.480  1.00  0.00           O
ATOM   4889  N   GLU A 304      64.136  80.361  94.280  1.00  0.00           N
ATOM   4891  CA  GLU A 304      64.096  80.281  92.840  1.00  0.00           C
ATOM   4893  CB  GLU A 304      65.246  81.101  92.220  1.00  0.00           C
ATOM   4896  CG  GLU A 304      65.036  82.601  92.480  1.00  0.00           C
ATOM   4899  CD  GLU A 304      65.726  83.461  91.430  1.00  0.00           C
ATOM   4900  OE1 GLU A 304      66.896  83.201  91.060  1.00  0.00           O
ATOM   4901  OE2 GLU A 304      65.026  84.351  90.900  1.00  0.00           O
ATOM   4902  C   GLU A 304      64.156  78.891  92.250  1.00  0.00           C
ATOM   4903  O   GLU A 304      63.666  78.641  91.160  1.00  0.00           O
ATOM   4904  N   GLN A 305      64.796  77.971  92.970  1.00  0.00           N
ATOM   4906  CA  GLN A 305      65.256  76.731  92.400  1.00  0.00           C
ATOM   4908  CB  GLN A 305      66.196  76.881  91.170  1.00  0.00           C
ATOM   4911  CG  GLN A 305      66.666  75.581  90.440  1.00  0.00           C
ATOM   4914  CD  GLN A 305      66.466  74.231  91.150  1.00  0.00           C
ATOM   4915  OE1 GLN A 305      65.386  73.651  91.260  1.00  0.00           O
ATOM   4916  NE2 GLN A 305      67.576  73.731  91.730  1.00  0.00           N
ATOM   4919  C   GLN A 305      65.976  76.001  93.490  1.00  0.00           C
ATOM   4920  O   GLN A 305      67.196  76.041  93.630  1.00  0.00           O
ATOM   4921  N   GLY A 306      65.166  75.221  94.210  1.00  0.00           N
ATOM   4923  CA  GLY A 306      65.666  74.141  95.020  1.00  0.00           C
ATOM   4926  C   GLY A 306      64.696  73.041  95.020  1.00  0.00           C
ATOM   4927  O   GLY A 306      64.656  72.241  95.940  1.00  0.00           O
ATOM   4928  N   LEU A 307      63.846  73.071  93.980  1.00  0.00           N
ATOM   4930  CA  LEU A 307      62.546  72.441  93.800  1.00  0.00           C
ATOM   4932  CB  LEU A 307      62.446  70.971  94.230  1.00  0.00           C
ATOM   4935  CG  LEU A 307      63.466  70.021  93.610  1.00  0.00           C
ATOM   4937  CD1 LEU A 307      64.056  70.411  92.240  1.00  0.00           C
ATOM   4941  CD2 LEU A 307      64.526  69.631  94.640  1.00  0.00           C
ATOM   4945  C   LEU A 307      61.456  73.181  94.520  1.00  0.00           C
ATOM   4946  O   LEU A 307      60.266  72.991  94.300  1.00  0.00           O
ATOM   4947  N   LEU A 308      61.886  74.041  95.430  1.00  0.00           N
ATOM   4949  CA  LEU A 308      61.136  74.711  96.450  1.00  0.00           C
ATOM   4951  CB  LEU A 308      62.106  75.651  97.180  1.00  0.00           C
ATOM   4954  CG  LEU A 308      62.736  75.091  98.450  1.00  0.00           C
ATOM   4956  CD1 LEU A 308      61.686  74.761  99.510  1.00  0.00           C
ATOM   4960  CD2 LEU A 308      63.586  73.861  98.160  1.00  0.00           C
ATOM   4964  C   LEU A 308      59.966  75.501  95.950  1.00  0.00           C
ATOM   4965  O   LEU A 308      60.126  76.491  95.240  1.00  0.00           O
ATOM   4966  N   ASP A 309      58.776  75.081  96.380  1.00  0.00           N
ATOM   4968  CA  ASP A 309      57.606  75.911  96.410  1.00  0.00           C
ATOM   4970  CB  ASP A 309      56.436  75.181  95.700  1.00  0.00           C
ATOM   4973  CG  ASP A 309      56.086  73.771  96.140  1.00  0.00           C
ATOM   4974  OD1 ASP A 309      56.876  73.141  96.880  1.00  0.00           O
ATOM   4975  OD2 ASP A 309      55.086  73.251  95.590  1.00  0.00           O
ATOM   4976  C   ASP A 309      57.316  76.351  97.840  1.00  0.00           C
ATOM   4977  O   ASP A 309      56.646  77.361  98.040  1.00  0.00           O
ATOM   4978  N   TYR A 310      57.906  75.671  98.860  1.00  0.00           N
ATOM   4980  CA  TYR A 310      57.676  75.981 100.260  1.00  0.00           C
ATOM   4982  CB  TYR A 310      56.826  74.891 100.950  1.00  0.00           C
ATOM   4985  CG  TYR A 310      55.466  74.721 100.350  1.00  0.00           C
ATOM   4986  CD1 TYR A 310      54.706  75.751  99.770  1.00  0.00           C
ATOM   4988  CE1 TYR A 310      53.416  75.501  99.260  1.00  0.00           C
ATOM   4990  CZ  TYR A 310      52.886  74.211  99.350  1.00  0.00           C
ATOM   4991  OH  TYR A 310      51.686  73.811  98.740  1.00  0.00           O
ATOM   4993  CD2 TYR A 310      54.886  73.471 100.510  1.00  0.00           C
ATOM   4995  CE2 TYR A 310      53.596  73.231 100.050  1.00  0.00           C
ATOM   4997  C   TYR A 310      58.936  76.081 101.090  1.00  0.00           C
ATOM   4998  O   TYR A 310      59.346  75.151 101.790  1.00  0.00           O
ATOM   4999  N   ILE A 311      59.596  77.241 101.100  1.00  0.00           N
ATOM   5001  CA  ILE A 311      60.676  77.561 102.020  1.00  0.00           C
ATOM   5003  CB  ILE A 311      61.336  78.921 101.750  1.00  0.00           C
ATOM   5005  CG2 ILE A 311      62.786  78.881 102.270  1.00  0.00           C
ATOM   5009  CG1 ILE A 311      61.336  79.331 100.260  1.00  0.00           C
ATOM   5012  CD  ILE A 311      62.096  78.351  99.370  1.00  0.00           C
ATOM   5016  C   ILE A 311      60.176  77.491 103.460  1.00  0.00           C
ATOM   5017  O   ILE A 311      59.036  77.801 103.760  1.00  0.00           O
ATOM   5018  N   ALA A 312      61.006  77.021 104.400  1.00  0.00           N
ATOM   5020  CA  ALA A 312      60.566  76.871 105.770  1.00  0.00           C
ATOM   5022  CB  ALA A 312      60.356  75.381 106.090  1.00  0.00           C
ATOM   5026  C   ALA A 312      61.506  77.451 106.820  1.00  0.00           C
ATOM   5027  O   ALA A 312      62.016  76.671 107.630  1.00  0.00           O
ATOM   5028  N   PRO A 313      61.826  78.741 106.820  1.00  0.00           N
ATOM   5029  CD  PRO A 313      61.266  79.731 105.910  1.00  0.00           C
ATOM   5032  CA  PRO A 313      62.646  79.381 107.860  1.00  0.00           C
ATOM   5034  CB  PRO A 313      62.426  80.891 107.650  1.00  0.00           C
ATOM   5037  CG  PRO A 313      61.206  81.001 106.740  1.00  0.00           C
ATOM   5040  C   PRO A 313      62.426  78.971 109.300  1.00  0.00           C
ATOM   5041  O   PRO A 313      61.296  78.981 109.780  1.00  0.00           O
ATOM   5042  N   GLN A 314      63.516  78.661 110.020  1.00  0.00           N
ATOM   5044  CA  GLN A 314      63.486  78.351 111.430  1.00  0.00           C
ATOM   5046  CB  GLN A 314      64.806  77.621 111.830  1.00  0.00           C
ATOM   5049  CG  GLN A 314      64.676  76.791 113.130  1.00  0.00           C
ATOM   5052  CD  GLN A 314      65.986  76.131 113.570  1.00  0.00           C
ATOM   5053  OE1 GLN A 314      67.036  76.231 112.950  1.00  0.00           O
ATOM   5054  NE2 GLN A 314      65.956  75.471 114.760  1.00  0.00           N
ATOM   5057  C   GLN A 314      63.316  79.631 112.240  1.00  0.00           C
ATOM   5058  O   GLN A 314      64.266  80.151 112.830  1.00  0.00           O
ATOM   5059  N   ILE A 315      62.076  80.181 112.340  1.00  0.00           N
ATOM   5061  CA  ILE A 315      61.766  81.341 113.190  1.00  0.00           C
ATOM   5063  CB  ILE A 315      60.586  82.171 112.700  1.00  0.00           C
ATOM   5065  CG2 ILE A 315      60.286  83.361 113.670  1.00  0.00           C
ATOM   5069  CG1 ILE A 315      60.966  82.661 111.280  1.00  0.00           C
ATOM   5072  CD  ILE A 315      60.546  84.081 110.900  1.00  0.00           C
ATOM   5076  C   ILE A 315      61.756  80.971 114.660  1.00  0.00           C
ATOM   5077  O   ILE A 315      60.776  80.941 115.400  1.00  0.00           O
ATOM   5078  N   TYR A 316      62.966  80.651 115.130  1.00  0.00           N
ATOM   5080  CA  TYR A 316      63.256  80.101 116.410  1.00  0.00           C
ATOM   5082  CB  TYR A 316      63.666  78.631 116.170  1.00  0.00           C
ATOM   5085  CG  TYR A 316      63.786  77.831 117.420  1.00  0.00           C
ATOM   5086  CD1 TYR A 316      65.036  77.651 118.010  1.00  0.00           C
ATOM   5088  CE1 TYR A 316      65.196  76.801 119.110  1.00  0.00           C
ATOM   5090  CZ  TYR A 316      64.106  76.101 119.600  1.00  0.00           C
ATOM   5091  OH  TYR A 316      64.316  75.231 120.680  1.00  0.00           O
ATOM   5093  CD2 TYR A 316      62.676  77.151 117.950  1.00  0.00           C
ATOM   5095  CE2 TYR A 316      62.836  76.271 119.040  1.00  0.00           C
ATOM   5097  C   TYR A 316      64.366  80.951 116.990  1.00  0.00           C
ATOM   5098  O   TYR A 316      65.576  80.761 116.790  1.00  0.00           O
ATOM   5099  N   TRP A 317      63.926  81.921 117.780  1.00  0.00           N
ATOM   5101  CA  TRP A 317      64.726  82.801 118.590  1.00  0.00           C
ATOM   5103  CB  TRP A 317      63.786  83.871 119.210  1.00  0.00           C
ATOM   5106  CG  TRP A 317      62.786  83.381 120.200  1.00  0.00           C
ATOM   5107  CD1 TRP A 317      61.486  83.001 119.970  1.00  0.00           C
ATOM   5109  NE1 TRP A 317      60.936  82.541 121.150  1.00  0.00           N
ATOM   5111  CE2 TRP A 317      61.866  82.631 122.140  1.00  0.00           C
ATOM   5112  CD2 TRP A 317      63.046  83.161 121.590  1.00  0.00           C
ATOM   5113  CE3 TRP A 317      64.156  83.381 122.410  1.00  0.00           C
ATOM   5115  CZ3 TRP A 317      64.066  83.051 123.770  1.00  0.00           C
ATOM   5117  CZ2 TRP A 317      61.786  82.281 123.480  1.00  0.00           C
ATOM   5119  CH2 TRP A 317      62.896  82.511 124.290  1.00  0.00           C
ATOM   5121  C   TRP A 317      65.686  82.131 119.610  1.00  0.00           C
ATOM   5122  O   TRP A 317      66.806  82.651 119.710  1.00  0.00           O
ATOM   5123  N   PRO A 318      65.406  81.051 120.390  1.00  0.00           N
ATOM   5124  CD  PRO A 318      64.166  80.251 120.360  1.00  0.00           C
ATOM   5127  CA  PRO A 318      66.306  80.561 121.430  1.00  0.00           C
ATOM   5129  CB  PRO A 318      65.446  79.681 122.360  1.00  0.00           C
ATOM   5132  CG  PRO A 318      64.156  79.361 121.600  1.00  0.00           C
ATOM   5135  C   PRO A 318      67.526  79.831 120.900  1.00  0.00           C
ATOM   5136  O   PRO A 318      68.566  79.871 121.550  1.00  0.00           O
ATOM   5137  N   PHE A 319      67.466  79.121 119.740  1.00  0.00           N
ATOM   5139  CA  PHE A 319      68.656  78.551 119.100  1.00  0.00           C
ATOM   5141  CB  PHE A 319      68.356  77.641 117.860  1.00  0.00           C
ATOM   5144  CG  PHE A 319      69.576  76.951 117.300  1.00  0.00           C
ATOM   5145  CD1 PHE A 319      69.966  75.721 117.840  1.00  0.00           C
ATOM   5147  CE1 PHE A 319      71.096  75.051 117.360  1.00  0.00           C
ATOM   5149  CZ  PHE A 319      71.836  75.611 116.310  1.00  0.00           C
ATOM   5151  CD2 PHE A 319      70.316  77.491 116.240  1.00  0.00           C
ATOM   5153  CE2 PHE A 319      71.446  76.831 115.750  1.00  0.00           C
ATOM   5155  C   PHE A 319      69.656  79.611 118.670  1.00  0.00           C
ATOM   5156  O   PHE A 319      70.856  79.471 118.840  1.00  0.00           O
ATOM   5157  N   SER A 320      69.116  80.731 118.140  1.00  0.00           N
ATOM   5159  CA  SER A 320      69.866  81.941 117.810  1.00  0.00           C
ATOM   5161  CB  SER A 320      69.076  82.961 116.940  1.00  0.00           C
ATOM   5164  OG  SER A 320      68.896  82.491 115.600  1.00  0.00           O
ATOM   5166  C   SER A 320      70.326  82.691 119.050  1.00  0.00           C
ATOM   5167  O   SER A 320      71.146  83.591 118.940  1.00  0.00           O
ATOM   5168  N   ARG A 321      69.826  82.321 120.240  1.00  0.00           N
ATOM   5170  CA  ARG A 321      70.326  82.691 121.550  1.00  0.00           C
ATOM   5172  CB  ARG A 321      71.866  82.571 121.730  1.00  0.00           C
ATOM   5175  CG  ARG A 321      72.416  81.141 121.590  1.00  0.00           C
ATOM   5178  CD  ARG A 321      73.926  81.141 121.840  1.00  0.00           C
ATOM   5181  NE  ARG A 321      74.436  79.761 121.670  1.00  0.00           N
ATOM   5183  CZ  ARG A 321      74.656  79.181 120.500  1.00  0.00           C
ATOM   5184  NH1 ARG A 321      74.366  79.721 119.340  1.00  0.00           N
ATOM   5187  NH2 ARG A 321      75.226  78.001 120.530  1.00  0.00           N
ATOM   5190  C   ARG A 321      69.846  84.041 122.030  1.00  0.00           C
ATOM   5191  O   ARG A 321      70.516  84.701 122.830  1.00  0.00           O
ATOM   5192  N   SER A 322      68.686  84.531 121.540  1.00  0.00           N
ATOM   5194  CA  SER A 322      68.216  85.861 121.880  1.00  0.00           C
ATOM   5196  CB  SER A 322      67.346  86.511 120.770  1.00  0.00           C
ATOM   5199  OG  SER A 322      66.026  85.961 120.700  1.00  0.00           O
ATOM   5201  C   SER A 322      67.486  85.841 123.220  1.00  0.00           C
ATOM   5202  O   SER A 322      66.956  84.821 123.660  1.00  0.00           O
ATOM   5203  N   ALA A 323      67.476  86.981 123.930  1.00  0.00           N
ATOM   5205  CA  ALA A 323      66.836  87.061 125.220  1.00  0.00           C
ATOM   5207  CB  ALA A 323      67.566  88.071 126.140  1.00  0.00           C
ATOM   5211  C   ALA A 323      65.376  87.461 125.070  1.00  0.00           C
ATOM   5212  O   ALA A 323      64.646  86.961 124.230  1.00  0.00           O
ATOM   5213  N   ALA A 324      64.926  88.491 125.820  1.00  0.00           N
ATOM   5215  CA  ALA A 324      63.596  89.071 125.720  1.00  0.00           C
ATOM   5217  CB  ALA A 324      63.276  89.831 127.020  1.00  0.00           C
ATOM   5221  C   ALA A 324      63.506  90.021 124.540  1.00  0.00           C
ATOM   5222  O   ALA A 324      62.566  90.781 124.350  1.00  0.00           O
ATOM   5223  N   ARG A 325      64.486  89.911 123.630  1.00  0.00           N
ATOM   5225  CA  ARG A 325      64.526  90.501 122.330  1.00  0.00           C
ATOM   5227  CB  ARG A 325      66.016  90.761 121.930  1.00  0.00           C
ATOM   5230  CG  ARG A 325      66.846  91.621 122.920  1.00  0.00           C
ATOM   5233  CD  ARG A 325      68.336  91.711 122.530  1.00  0.00           C
ATOM   5236  NE  ARG A 325      69.066  92.591 123.510  1.00  0.00           N
ATOM   5238  CZ  ARG A 325      70.236  93.151 123.240  1.00  0.00           C
ATOM   5239  NH1 ARG A 325      70.986  92.821 122.200  1.00  0.00           N
ATOM   5242  NH2 ARG A 325      70.656  94.111 124.040  1.00  0.00           N
ATOM   5245  C   ARG A 325      63.876  89.521 121.320  1.00  0.00           C
ATOM   5246  O   ARG A 325      64.066  89.671 120.120  1.00  0.00           O
ATOM   5247  N   TYR A 326      63.116  88.501 121.770  1.00  0.00           N
ATOM   5249  CA  TYR A 326      62.466  87.531 120.900  1.00  0.00           C
ATOM   5251  CB  TYR A 326      61.926  86.301 121.680  1.00  0.00           C
ATOM   5254  CG  TYR A 326      61.276  86.571 123.020  1.00  0.00           C
ATOM   5255  CD1 TYR A 326      60.076  87.291 123.120  1.00  0.00           C
ATOM   5257  CE1 TYR A 326      59.476  87.541 124.360  1.00  0.00           C
ATOM   5259  CZ  TYR A 326      60.036  87.021 125.530  1.00  0.00           C
ATOM   5260  OH  TYR A 326      59.416  87.271 126.780  1.00  0.00           O
ATOM   5262  CD2 TYR A 326      61.796  86.011 124.200  1.00  0.00           C
ATOM   5264  CE2 TYR A 326      61.186  86.221 125.450  1.00  0.00           C
ATOM   5266  C   TYR A 326      61.456  88.091 119.910  1.00  0.00           C
ATOM   5267  O   TYR A 326      61.546  87.851 118.700  1.00  0.00           O
ATOM   5268  N   ASP A 327      60.526  88.951 120.380  1.00  0.00           N
ATOM   5270  CA  ASP A 327      59.536  89.651 119.590  1.00  0.00           C
ATOM   5272  CB  ASP A 327      58.666  90.511 120.530  1.00  0.00           C
ATOM   5275  CG  ASP A 327      57.796  89.671 121.460  1.00  0.00           C
ATOM   5276  OD1 ASP A 327      57.606  88.461 121.200  1.00  0.00           O
ATOM   5277  OD2 ASP A 327      57.296  90.271 122.450  1.00  0.00           O
ATOM   5278  C   ASP A 327      60.146  90.571 118.540  1.00  0.00           C
ATOM   5279  O   ASP A 327      59.796  90.511 117.370  1.00  0.00           O
ATOM   5280  N   VAL A 328      61.136  91.411 118.920  1.00  0.00           N
ATOM   5282  CA  VAL A 328      61.826  92.301 118.010  1.00  0.00           C
ATOM   5284  CB  VAL A 328      62.666  93.371 118.720  1.00  0.00           C
ATOM   5286  CG1 VAL A 328      61.766  94.021 119.780  1.00  0.00           C
ATOM   5290  CG2 VAL A 328      63.956  92.861 119.370  1.00  0.00           C
ATOM   5294  C   VAL A 328      62.636  91.551 116.980  1.00  0.00           C
ATOM   5295  O   VAL A 328      62.776  91.961 115.830  1.00  0.00           O
ATOM   5296  N   LEU A 329      63.196  90.391 117.360  1.00  0.00           N
ATOM   5298  CA  LEU A 329      63.846  89.501 116.430  1.00  0.00           C
ATOM   5300  CB  LEU A 329      64.596  88.381 117.180  1.00  0.00           C
ATOM   5303  CG  LEU A 329      65.426  87.451 116.270  1.00  0.00           C
ATOM   5305  CD1 LEU A 329      66.456  88.261 115.470  1.00  0.00           C
ATOM   5309  CD2 LEU A 329      66.116  86.341 117.070  1.00  0.00           C
ATOM   5313  C   LEU A 329      62.916  88.891 115.390  1.00  0.00           C
ATOM   5314  O   LEU A 329      63.196  88.911 114.200  1.00  0.00           O
ATOM   5315  N   ALA A 330      61.756  88.361 115.830  1.00  0.00           N
ATOM   5317  CA  ALA A 330      60.716  87.861 114.960  1.00  0.00           C
ATOM   5319  CB  ALA A 330      59.616  87.181 115.770  1.00  0.00           C
ATOM   5323  C   ALA A 330      60.136  88.951 114.070  1.00  0.00           C
ATOM   5324  O   ALA A 330      59.836  88.731 112.900  1.00  0.00           O
ATOM   5325  N   LYS A 331      59.946  90.171 114.600  1.00  0.00           N
ATOM   5327  CA  LYS A 331      59.616  91.361 113.830  1.00  0.00           C
ATOM   5329  CB  LYS A 331      59.416  92.561 114.790  1.00  0.00           C
ATOM   5332  CG  LYS A 331      58.096  92.491 115.590  1.00  0.00           C
ATOM   5335  CD  LYS A 331      56.856  92.891 114.760  1.00  0.00           C
ATOM   5338  CE  LYS A 331      56.906  94.351 114.330  1.00  0.00           C
ATOM   5341  NZ  LYS A 331      55.656  94.831 113.720  1.00  0.00           N
ATOM   5345  C   LYS A 331      60.656  91.721 112.780  1.00  0.00           C
ATOM   5346  O   LYS A 331      60.326  91.921 111.620  1.00  0.00           O
ATOM   5347  N   TRP A 332      61.936  91.751 113.170  1.00  0.00           N
ATOM   5349  CA  TRP A 332      63.006  92.111 112.270  1.00  0.00           C
ATOM   5351  CB  TRP A 332      64.276  92.511 113.070  1.00  0.00           C
ATOM   5354  CG  TRP A 332      65.366  93.081 112.220  1.00  0.00           C
ATOM   5355  CD1 TRP A 332      66.186  92.261 111.520  1.00  0.00           C
ATOM   5357  NE1 TRP A 332      66.946  93.001 110.640  1.00  0.00           N
ATOM   5359  CE2 TRP A 332      66.676  94.321 110.810  1.00  0.00           C
ATOM   5360  CD2 TRP A 332      65.686  94.431 111.820  1.00  0.00           C
ATOM   5361  CE3 TRP A 332      65.256  95.691 112.210  1.00  0.00           C
ATOM   5363  CZ3 TRP A 332      65.766  96.821 111.550  1.00  0.00           C
ATOM   5365  CZ2 TRP A 332      67.216  95.431 110.180  1.00  0.00           C
ATOM   5367  CH2 TRP A 332      66.736  96.691 110.560  1.00  0.00           C
ATOM   5369  C   TRP A 332      63.216  91.131 111.130  1.00  0.00           C
ATOM   5370  O   TRP A 332      63.406  91.511 109.980  1.00  0.00           O
ATOM   5371  N   TRP A 333      63.096  89.821 111.400  1.00  0.00           N
ATOM   5373  CA  TRP A 333      63.016  88.831 110.350  1.00  0.00           C
ATOM   5375  CB  TRP A 333      63.146  87.391 110.940  1.00  0.00           C
ATOM   5378  CG  TRP A 333      64.466  87.091 111.600  1.00  0.00           C
ATOM   5379  CD1 TRP A 333      65.666  87.731 111.390  1.00  0.00           C
ATOM   5381  NE1 TRP A 333      66.676  87.071 112.060  1.00  0.00           N
ATOM   5383  CE2 TRP A 333      66.136  86.041 112.770  1.00  0.00           C
ATOM   5384  CD2 TRP A 333      64.746  86.011 112.510  1.00  0.00           C
ATOM   5385  CE3 TRP A 333      63.966  85.011 113.090  1.00  0.00           C
ATOM   5387  CZ3 TRP A 333      64.596  84.051 113.890  1.00  0.00           C
ATOM   5389  CZ2 TRP A 333      66.746  85.131 113.620  1.00  0.00           C
ATOM   5391  CH2 TRP A 333      65.956  84.121 114.170  1.00  0.00           C
ATOM   5393  C   TRP A 333      61.836  89.021 109.380  1.00  0.00           C
ATOM   5394  O   TRP A 333      61.966  88.911 108.160  1.00  0.00           O
ATOM   5395  N   ALA A 334      60.636  89.381 109.880  1.00  0.00           N
ATOM   5397  CA  ALA A 334      59.486  89.681 109.050  1.00  0.00           C
ATOM   5399  CB  ALA A 334      58.246  89.791 109.950  1.00  0.00           C
ATOM   5403  C   ALA A 334      59.666  90.931 108.190  1.00  0.00           C
ATOM   5404  O   ALA A 334      59.236  91.051 107.040  1.00  0.00           O
ATOM   5405  N   ASP A 335      60.356  91.931 108.740  1.00  0.00           N
ATOM   5407  CA  ASP A 335      60.546  93.211 108.100  1.00  0.00           C
ATOM   5409  CB  ASP A 335      60.636  94.291 109.200  1.00  0.00           C
ATOM   5412  CG  ASP A 335      59.346  94.521 109.980  1.00  0.00           C
ATOM   5413  OD1 ASP A 335      58.226  94.171 109.530  1.00  0.00           O
ATOM   5414  OD2 ASP A 335      59.456  95.231 111.020  1.00  0.00           O
ATOM   5415  C   ASP A 335      61.816  93.261 107.250  1.00  0.00           C
ATOM   5416  O   ASP A 335      62.196  94.331 106.770  1.00  0.00           O
ATOM   5417  N   VAL A 336      62.486  92.121 107.020  1.00  0.00           N
ATOM   5419  CA  VAL A 336      63.486  91.941 105.970  1.00  0.00           C
ATOM   5421  CB  VAL A 336      64.746  91.261 106.520  1.00  0.00           C
ATOM   5423  CG1 VAL A 336      65.736  90.881 105.400  1.00  0.00           C
ATOM   5427  CG2 VAL A 336      65.456  92.171 107.560  1.00  0.00           C
ATOM   5431  C   VAL A 336      62.896  91.101 104.840  1.00  0.00           C
ATOM   5432  O   VAL A 336      63.166  91.371 103.660  1.00  0.00           O
ATOM   5433  N   VAL A 337      62.076  90.071 105.150  1.00  0.00           N
ATOM   5435  CA  VAL A 337      61.386  89.291 104.140  1.00  0.00           C
ATOM   5437  CB  VAL A 337      60.756  88.001 104.640  1.00  0.00           C
ATOM   5439  CG1 VAL A 337      61.856  87.071 105.180  1.00  0.00           C
ATOM   5443  CG2 VAL A 337      59.686  88.221 105.700  1.00  0.00           C
ATOM   5447  C   VAL A 337      60.396  90.071 103.310  1.00  0.00           C
ATOM   5448  O   VAL A 337      60.386  89.901 102.100  1.00  0.00           O
ATOM   5449  N   LYS A 338      59.576  90.961 103.900  1.00  0.00           N
ATOM   5451  CA  LYS A 338      58.806  91.941 103.150  1.00  0.00           C
ATOM   5453  CB  LYS A 338      58.006  92.881 104.100  1.00  0.00           C
ATOM   5456  CG  LYS A 338      56.836  92.311 104.880  1.00  0.00           C
ATOM   5459  CD  LYS A 338      56.406  93.291 105.990  1.00  0.00           C
ATOM   5462  CE  LYS A 338      56.096  92.581 107.300  1.00  0.00           C
ATOM   5465  NZ  LYS A 338      55.966  93.571 108.370  1.00  0.00           N
ATOM   5469  C   LYS A 338      59.596  92.721 102.060  1.00  0.00           C
ATOM   5470  O   LYS A 338      59.256  92.561 100.890  1.00  0.00           O
ATOM   5471  N   PRO A 339      60.646  93.501 102.390  1.00  0.00           N
ATOM   5472  CD  PRO A 339      60.676  94.261 103.640  1.00  0.00           C
ATOM   5475  CA  PRO A 339      61.656  94.071 101.490  1.00  0.00           C
ATOM   5477  CB  PRO A 339      62.666  94.681 102.460  1.00  0.00           C
ATOM   5480  CG  PRO A 339      61.746  95.331 103.480  1.00  0.00           C
ATOM   5483  C   PRO A 339      62.356  93.331 100.360  1.00  0.00           C
ATOM   5484  O   PRO A 339      62.556  93.921  99.320  1.00  0.00           O
ATOM   5485  N   THR A 340      62.896  92.121 100.480  1.00  0.00           N
ATOM   5487  CA  THR A 340      63.796  91.661  99.400  1.00  0.00           C
ATOM   5489  CB  THR A 340      64.736  90.591  99.900  1.00  0.00           C
ATOM   5491  OG1 THR A 340      65.446  91.041 101.050  1.00  0.00           O
ATOM   5493  CG2 THR A 340      65.746  90.071  98.850  1.00  0.00           C
ATOM   5497  C   THR A 340      63.066  91.221  98.120  1.00  0.00           C
ATOM   5498  O   THR A 340      61.936  90.771  98.190  1.00  0.00           O
ATOM   5499  N   ARG A 341      63.676  91.331  96.890  1.00  0.00           N
ATOM   5501  CA  ARG A 341      62.946  90.961  95.670  1.00  0.00           C
ATOM   5503  CB  ARG A 341      62.826  92.271  94.820  1.00  0.00           C
ATOM   5506  CG  ARG A 341      62.146  92.151  93.450  1.00  0.00           C
ATOM   5509  CD  ARG A 341      62.256  93.401  92.560  1.00  0.00           C
ATOM   5512  NE  ARG A 341      61.386  93.141  91.370  1.00  0.00           N
ATOM   5514  CZ  ARG A 341      60.056  93.171  91.380  1.00  0.00           C
ATOM   5515  NH1 ARG A 341      59.376  93.681  92.370  1.00  0.00           N
ATOM   5518  NH2 ARG A 341      59.416  92.611  90.380  1.00  0.00           N
ATOM   5521  C   ARG A 341      63.456  89.761  94.810  1.00  0.00           C
ATOM   5522  O   ARG A 341      64.386  89.911  94.010  1.00  0.00           O
ATOM   5523  N   THR A 342      62.796  88.561  94.890  1.00  0.00           N
ATOM   5525  CA  THR A 342      62.906  87.381  93.980  1.00  0.00           C
ATOM   5527  CB  THR A 342      64.116  86.441  94.240  1.00  0.00           C
ATOM   5529  OG1 THR A 342      64.166  85.981  95.580  1.00  0.00           O
ATOM   5531  CG2 THR A 342      65.466  87.121  93.970  1.00  0.00           C
ATOM   5535  C   THR A 342      61.666  86.421  93.930  1.00  0.00           C
ATOM   5536  O   THR A 342      61.816  85.211  94.020  1.00  0.00           O
ATOM   5537  N   ARG A 343      60.406  86.881  93.730  1.00  0.00           N
ATOM   5539  CA  ARG A 343      59.216  86.041  93.570  1.00  0.00           C
ATOM   5541  CB  ARG A 343      59.286  84.821  92.590  1.00  0.00           C
ATOM   5544  CG  ARG A 343      59.376  85.191  91.090  1.00  0.00           C
ATOM   5547  CD  ARG A 343      60.696  85.791  90.580  1.00  0.00           C
ATOM   5550  NE  ARG A 343      61.726  84.701  90.560  1.00  0.00           N
ATOM   5552  CZ  ARG A 343      61.856  83.841  89.560  1.00  0.00           C
ATOM   5553  NH1 ARG A 343      61.166  83.951  88.460  1.00  0.00           N
ATOM   5556  NH2 ARG A 343      62.746  82.861  89.670  1.00  0.00           N
ATOM   5559  C   ARG A 343      58.326  85.781  94.800  1.00  0.00           C
ATOM   5560  O   ARG A 343      57.786  84.691  94.990  1.00  0.00           O
ATOM   5561  N   LEU A 344      58.106  86.821  95.640  1.00  0.00           N
ATOM   5563  CA  LEU A 344      57.176  86.841  96.780  1.00  0.00           C
ATOM   5565  CB  LEU A 344      55.666  86.701  96.440  1.00  0.00           C
ATOM   5568  CG  LEU A 344      55.056  87.891  95.690  1.00  0.00           C
ATOM   5570  CD1 LEU A 344      55.186  87.761  94.180  1.00  0.00           C
ATOM   5574  CD2 LEU A 344      53.566  88.031  96.060  1.00  0.00           C
ATOM   5578  C   LEU A 344      57.516  85.951  97.950  1.00  0.00           C
ATOM   5579  O   LEU A 344      56.876  84.921  98.110  1.00  0.00           O
ATOM   5580  N   TYR A 345      58.466  86.331  98.840  1.00  0.00           N
ATOM   5582  CA  TYR A 345      59.056  85.441  99.840  1.00  0.00           C
ATOM   5584  CB  TYR A 345      60.086  86.161 100.740  1.00  0.00           C
ATOM   5587  CG  TYR A 345      60.886  85.101 101.460  1.00  0.00           C
ATOM   5588  CD1 TYR A 345      61.636  84.181 100.720  1.00  0.00           C
ATOM   5590  CE1 TYR A 345      62.226  83.071 101.340  1.00  0.00           C
ATOM   5592  CZ  TYR A 345      62.096  82.901 102.710  1.00  0.00           C
ATOM   5593  OH  TYR A 345      62.526  81.721 103.310  1.00  0.00           O
ATOM   5595  CD2 TYR A 345      60.796  84.931 102.840  1.00  0.00           C
ATOM   5597  CE2 TYR A 345      61.426  83.861 103.480  1.00  0.00           C
ATOM   5599  C   TYR A 345      57.996  84.871 100.720  1.00  0.00           C
ATOM   5600  O   TYR A 345      57.926  83.681 100.970  1.00  0.00           O
ATOM   5601  N   ILE A 346      57.086  85.771 101.050  1.00  0.00           N
ATOM   5603  CA  ILE A 346      55.906  85.631 101.830  1.00  0.00           C
ATOM   5605  CB  ILE A 346      55.076  86.891 101.590  1.00  0.00           C
ATOM   5607  CG2 ILE A 346      53.926  86.831 102.620  1.00  0.00           C
ATOM   5611  CG1 ILE A 346      55.876  88.241 101.470  1.00  0.00           C
ATOM   5614  CD  ILE A 346      57.196  88.481 102.240  1.00  0.00           C
ATOM   5618  C   ILE A 346      55.066  84.461 101.380  1.00  0.00           C
ATOM   5619  O   ILE A 346      54.516  83.721 102.180  1.00  0.00           O
ATOM   5620  N   GLY A 347      54.926  84.291 100.050  1.00  0.00           N
ATOM   5622  CA  GLY A 347      54.046  83.281  99.490  1.00  0.00           C
ATOM   5625  C   GLY A 347      54.676  81.921  99.390  1.00  0.00           C
ATOM   5626  O   GLY A 347      53.976  80.911  99.420  1.00  0.00           O
ATOM   5627  N   ILE A 348      56.016  81.851  99.240  1.00  0.00           N
ATOM   5629  CA  ILE A 348      56.696  80.571  99.170  1.00  0.00           C
ATOM   5631  CB  ILE A 348      57.806  80.431  98.100  1.00  0.00           C
ATOM   5633  CG2 ILE A 348      57.206  80.641  96.690  1.00  0.00           C
ATOM   5637  CG1 ILE A 348      59.126  81.221  98.320  1.00  0.00           C
ATOM   5640  CD  ILE A 348      59.096  82.661  97.840  1.00  0.00           C
ATOM   5644  C   ILE A 348      57.276  80.191 100.510  1.00  0.00           C
ATOM   5645  O   ILE A 348      57.756  79.081 100.660  1.00  0.00           O
ATOM   5646  N   ALA A 349      57.266  81.051 101.530  1.00  0.00           N
ATOM   5648  CA  ALA A 349      57.976  80.781 102.750  1.00  0.00           C
ATOM   5650  CB  ALA A 349      59.016  81.861 103.050  1.00  0.00           C
ATOM   5654  C   ALA A 349      57.056  80.701 103.930  1.00  0.00           C
ATOM   5655  O   ALA A 349      56.146  81.501 104.110  1.00  0.00           O
ATOM   5656  N   PHE A 350      57.266  79.661 104.750  1.00  0.00           N
ATOM   5658  CA  PHE A 350      56.516  79.461 105.960  1.00  0.00           C
ATOM   5660  CB  PHE A 350      55.736  78.141 105.980  1.00  0.00           C
ATOM   5663  CG  PHE A 350      54.926  77.981 104.750  1.00  0.00           C
ATOM   5664  CD1 PHE A 350      54.216  79.061 104.190  1.00  0.00           C
ATOM   5666  CE1 PHE A 350      53.656  78.941 102.920  1.00  0.00           C
ATOM   5668  CZ  PHE A 350      53.706  77.711 102.250  1.00  0.00           C
ATOM   5670  CD2 PHE A 350      54.916  76.741 104.100  1.00  0.00           C
ATOM   5672  CE2 PHE A 350      54.286  76.601 102.870  1.00  0.00           C
ATOM   5674  C   PHE A 350      57.426  79.411 107.130  1.00  0.00           C
ATOM   5675  O   PHE A 350      58.406  78.681 107.200  1.00  0.00           O
ATOM   5676  N   TYR A 351      57.106  80.201 108.130  1.00  0.00           N
ATOM   5678  CA  TYR A 351      58.026  80.561 109.160  1.00  0.00           C
ATOM   5680  CB  TYR A 351      57.786  82.021 109.520  1.00  0.00           C
ATOM   5683  CG  TYR A 351      57.916  82.831 108.250  1.00  0.00           C
ATOM   5684  CD1 TYR A 351      59.156  83.301 107.790  1.00  0.00           C
ATOM   5686  CE1 TYR A 351      59.256  84.021 106.590  1.00  0.00           C
ATOM   5688  CZ  TYR A 351      58.106  84.271 105.820  1.00  0.00           C
ATOM   5689  OH  TYR A 351      58.126  85.171 104.740  1.00  0.00           O
ATOM   5691  CD2 TYR A 351      56.786  83.081 107.460  1.00  0.00           C
ATOM   5693  CE2 TYR A 351      56.896  83.721 106.220  1.00  0.00           C
ATOM   5695  C   TYR A 351      57.756  79.641 110.300  1.00  0.00           C
ATOM   5696  O   TYR A 351      56.666  79.621 110.880  1.00  0.00           O
ATOM   5697  N   LYS A 352      58.706  78.781 110.630  1.00  0.00           N
ATOM   5699  CA  LYS A 352      58.456  77.761 111.590  1.00  0.00           C
ATOM   5701  CB  LYS A 352      58.736  76.341 111.080  1.00  0.00           C
ATOM   5704  CG  LYS A 352      60.076  75.971 110.430  1.00  0.00           C
ATOM   5707  CD  LYS A 352      60.096  74.461 110.130  1.00  0.00           C
ATOM   5710  CE  LYS A 352      58.926  73.861 109.330  1.00  0.00           C
ATOM   5713  NZ  LYS A 352      58.886  72.391 109.420  1.00  0.00           N
ATOM   5717  C   LYS A 352      59.006  78.101 112.940  1.00  0.00           C
ATOM   5718  O   LYS A 352      60.206  78.131 113.180  1.00  0.00           O
ATOM   5719  N   VAL A 353      58.096  78.411 113.880  1.00  0.00           N
ATOM   5721  CA  VAL A 353      58.426  78.701 115.260  1.00  0.00           C
ATOM   5723  CB  VAL A 353      57.456  79.691 115.900  1.00  0.00           C
ATOM   5725  CG1 VAL A 353      57.316  80.911 114.970  1.00  0.00           C
ATOM   5729  CG2 VAL A 353      56.086  79.051 116.190  1.00  0.00           C
ATOM   5733  C   VAL A 353      58.476  77.381 115.990  1.00  0.00           C
ATOM   5734  O   VAL A 353      58.036  76.361 115.490  1.00  0.00           O
ATOM   5735  N   GLY A 354      59.076  77.321 117.190  1.00  0.00           N
ATOM   5737  CA  GLY A 354      59.156  76.051 117.910  1.00  0.00           C
ATOM   5740  C   GLY A 354      58.196  75.941 119.040  1.00  0.00           C
ATOM   5741  O   GLY A 354      57.686  76.951 119.520  1.00  0.00           O
ATOM   5742  N   GLU A 355      58.036  74.711 119.560  1.00  0.00           N
ATOM   5744  CA  GLU A 355      57.426  74.391 120.830  1.00  0.00           C
ATOM   5746  CB  GLU A 355      56.486  73.151 120.770  1.00  0.00           C
ATOM   5749  CG  GLU A 355      55.206  73.361 119.920  1.00  0.00           C
ATOM   5752  CD  GLU A 355      54.236  74.341 120.560  1.00  0.00           C
ATOM   5753  OE1 GLU A 355      54.556  74.871 121.650  1.00  0.00           O
ATOM   5754  OE2 GLU A 355      53.146  74.571 120.000  1.00  0.00           O
ATOM   5755  C   GLU A 355      58.506  74.191 121.900  1.00  0.00           C
ATOM   5756  O   GLU A 355      58.456  74.901 122.900  1.00  0.00           O
ATOM   5757  N   PRO A 356      59.556  73.361 121.820  1.00  0.00           N
ATOM   5758  CD  PRO A 356      59.786  72.291 120.860  1.00  0.00           C
ATOM   5761  CA  PRO A 356      60.486  73.241 122.930  1.00  0.00           C
ATOM   5763  CB  PRO A 356      61.036  71.801 122.810  1.00  0.00           C
ATOM   5766  CG  PRO A 356      60.176  71.121 121.740  1.00  0.00           C
ATOM   5769  C   PRO A 356      61.606  74.241 122.790  1.00  0.00           C
ATOM   5770  O   PRO A 356      61.946  74.651 121.680  1.00  0.00           O
ATOM   5771  N   SER A 357      62.256  74.581 123.910  1.00  0.00           N
ATOM   5773  CA  SER A 357      63.586  75.171 123.930  1.00  0.00           C
ATOM   5775  CB  SER A 357      63.846  76.101 125.150  1.00  0.00           C
ATOM   5778  OG  SER A 357      62.906  77.171 125.110  1.00  0.00           O
ATOM   5780  C   SER A 357      64.516  73.981 123.980  1.00  0.00           C
ATOM   5781  O   SER A 357      64.246  73.011 124.680  1.00  0.00           O
ATOM   5782  N   LYS A 358      65.616  73.991 123.200  1.00  0.00           N
ATOM   5784  CA  LYS A 358      66.506  72.851 123.130  1.00  0.00           C
ATOM   5786  CB  LYS A 358      66.706  72.281 121.690  1.00  0.00           C
ATOM   5789  CG  LYS A 358      67.996  72.661 120.940  1.00  0.00           C
ATOM   5792  CD  LYS A 358      68.216  71.761 119.720  1.00  0.00           C
ATOM   5795  CE  LYS A 358      69.446  72.201 118.900  1.00  0.00           C
ATOM   5798  NZ  LYS A 358      69.706  71.241 117.830  1.00  0.00           N
ATOM   5802  C   LYS A 358      67.826  73.231 123.750  1.00  0.00           C
ATOM   5803  O   LYS A 358      68.256  74.391 123.750  1.00  0.00           O
ATOM   5804  N   ILE A 359      68.496  72.231 124.350  1.00  0.00           N
ATOM   5806  CA  ILE A 359      69.556  72.451 125.310  1.00  0.00           C
ATOM   5808  CB  ILE A 359      69.076  72.431 126.770  1.00  0.00           C
ATOM   5810  CG2 ILE A 359      70.256  72.771 127.690  1.00  0.00           C
ATOM   5814  CG1 ILE A 359      67.946  73.461 127.060  1.00  0.00           C
ATOM   5817  CD  ILE A 359      66.526  72.901 126.910  1.00  0.00           C
ATOM   5821  C   ILE A 359      70.566  71.351 125.020  1.00  0.00           C
ATOM   5822  O   ILE A 359      70.176  70.261 124.610  1.00  0.00           O
ATOM   5823  N   GLU A 360      71.876  71.611 125.140  1.00  0.00           N
ATOM   5825  CA  GLU A 360      72.976  70.741 124.750  1.00  0.00           C
ATOM   5827  CB  GLU A 360      74.316  71.521 124.600  1.00  0.00           C
ATOM   5830  CG  GLU A 360      74.916  72.321 125.810  1.00  0.00           C
ATOM   5833  CD  GLU A 360      74.206  73.581 126.320  1.00  0.00           C
ATOM   5834  OE1 GLU A 360      73.016  73.841 125.980  1.00  0.00           O
ATOM   5835  OE2 GLU A 360      74.856  74.331 127.100  1.00  0.00           O
ATOM   5836  C   GLU A 360      73.086  69.341 125.380  1.00  0.00           C
ATOM   5837  O   GLU A 360      73.366  68.381 124.660  1.00  0.00           O
ATOM   5838  N   PRO A 361      72.826  69.131 126.670  1.00  0.00           N
ATOM   5839  CD  PRO A 361      73.166  70.091 127.710  1.00  0.00           C
ATOM   5842  CA  PRO A 361      72.566  67.801 127.240  1.00  0.00           C
ATOM   5844  CB  PRO A 361      72.696  68.051 128.760  1.00  0.00           C
ATOM   5847  CG  PRO A 361      72.466  69.551 128.930  1.00  0.00           C
ATOM   5850  C   PRO A 361      71.186  67.221 126.900  1.00  0.00           C
ATOM   5851  O   PRO A 361      70.726  66.371 127.650  1.00  0.00           O
ATOM   5852  N   ASP A 362      70.506  67.671 125.820  1.00  0.00           N
ATOM   5854  CA  ASP A 362      69.356  67.021 125.190  1.00  0.00           C
ATOM   5856  CB  ASP A 362      69.756  65.661 124.560  1.00  0.00           C
ATOM   5859  CG  ASP A 362      70.656  65.801 123.340  1.00  0.00           C
ATOM   5860  OD1 ASP A 362      70.326  66.601 122.420  1.00  0.00           O
ATOM   5861  OD2 ASP A 362      71.626  65.001 123.250  1.00  0.00           O
ATOM   5862  C   ASP A 362      68.066  66.961 126.020  1.00  0.00           C
ATOM   5863  O   ASP A 362      66.996  66.661 125.520  1.00  0.00           O
ATOM   5864  N   TRP A 363      68.106  67.351 127.310  1.00  0.00           N
ATOM   5866  CA  TRP A 363      66.946  67.561 128.160  1.00  0.00           C
ATOM   5868  CB  TRP A 363      67.376  67.561 129.650  1.00  0.00           C
ATOM   5871  CG  TRP A 363      67.846  66.231 130.130  1.00  0.00           C
ATOM   5872  CD1 TRP A 363      69.126  65.811 130.410  1.00  0.00           C
ATOM   5874  NE1 TRP A 363      69.086  64.511 130.880  1.00  0.00           N
ATOM   5876  CE2 TRP A 363      67.796  64.081 130.900  1.00  0.00           C
ATOM   5877  CD2 TRP A 363      66.986  65.131 130.420  1.00  0.00           C
ATOM   5878  CE3 TRP A 363      65.606  64.951 130.320  1.00  0.00           C
ATOM   5880  CZ3 TRP A 363      65.066  63.721 130.710  1.00  0.00           C
ATOM   5882  CZ2 TRP A 363      67.256  62.871 131.320  1.00  0.00           C
ATOM   5884  CH2 TRP A 363      65.866  62.711 131.220  1.00  0.00           C
ATOM   5886  C   TRP A 363      66.136  68.811 127.820  1.00  0.00           C
ATOM   5887  O   TRP A 363      66.186  69.831 128.510  1.00  0.00           O
ATOM   5888  N   MET A 364      65.396  68.751 126.700  1.00  0.00           N
ATOM   5890  CA  MET A 364      64.596  69.801 126.110  1.00  0.00           C
ATOM   5892  CB  MET A 364      64.106  69.361 124.700  1.00  0.00           C
ATOM   5895  CG  MET A 364      65.276  69.061 123.720  1.00  0.00           C
ATOM   5898  SD  MET A 364      64.836  68.381 122.080  1.00  0.00           S
ATOM   5899  CE  MET A 364      63.816  69.761 121.490  1.00  0.00           C
ATOM   5903  C   MET A 364      63.446  70.281 127.000  1.00  0.00           C
ATOM   5904  O   MET A 364      62.696  69.481 127.570  1.00  0.00           O
ATOM   5905  N   ILE A 365      63.316  71.621 127.180  1.00  0.00           N
ATOM   5907  CA  ILE A 365      62.356  72.301 128.050  1.00  0.00           C
ATOM   5909  CB  ILE A 365      62.966  73.561 128.690  1.00  0.00           C
ATOM   5911  CG2 ILE A 365      61.926  74.391 129.480  1.00  0.00           C
ATOM   5915  CG1 ILE A 365      64.166  73.241 129.620  1.00  0.00           C
ATOM   5918  CD  ILE A 365      65.106  74.431 129.830  1.00  0.00           C
ATOM   5922  C   ILE A 365      61.176  72.661 127.160  1.00  0.00           C
ATOM   5923  O   ILE A 365      61.386  73.051 126.020  1.00  0.00           O
ATOM   5924  N   ASN A 366      59.906  72.531 127.600  1.00  0.00           N
ATOM   5926  CA  ASN A 366      58.786  72.851 126.730  1.00  0.00           C
ATOM   5928  CB  ASN A 366      57.576  71.911 126.920  1.00  0.00           C
ATOM   5931  CG  ASN A 366      56.726  71.991 125.660  1.00  0.00           C
ATOM   5932  OD1 ASN A 366      57.156  71.531 124.600  1.00  0.00           O
ATOM   5933  ND2 ASN A 366      55.546  72.621 125.740  1.00  0.00           N
ATOM   5936  C   ASN A 366      58.396  74.311 126.890  1.00  0.00           C
ATOM   5937  O   ASN A 366      58.286  74.821 128.020  1.00  0.00           O
ATOM   5938  N   GLY A 367      58.236  75.031 125.750  1.00  0.00           N
ATOM   5940  CA  GLY A 367      57.856  76.431 125.690  1.00  0.00           C
ATOM   5943  C   GLY A 367      56.376  76.511 125.860  1.00  0.00           C
ATOM   5944  O   GLY A 367      55.626  75.751 125.270  1.00  0.00           O
ATOM   5945  N   GLY A 368      55.886  77.441 126.700  1.00  0.00           N
ATOM   5947  CA  GLY A 368      54.486  77.391 127.090  1.00  0.00           C
ATOM   5950  C   GLY A 368      53.496  77.721 126.020  1.00  0.00           C
ATOM   5951  O   GLY A 368      53.726  78.641 125.250  1.00  0.00           O
ATOM   5952  N   VAL A 369      52.326  77.061 125.970  1.00  0.00           N
ATOM   5954  CA  VAL A 369      51.326  77.301 124.930  1.00  0.00           C
ATOM   5956  CB  VAL A 369      50.166  76.291 124.970  1.00  0.00           C
ATOM   5958  CG1 VAL A 369      50.756  74.871 125.090  1.00  0.00           C
ATOM   5962  CG2 VAL A 369      49.176  76.511 126.120  1.00  0.00           C
ATOM   5966  C   VAL A 369      50.816  78.751 124.770  1.00  0.00           C
ATOM   5967  O   VAL A 369      50.356  79.111 123.680  1.00  0.00           O
ATOM   5968  N   PRO A 370      50.876  79.671 125.760  1.00  0.00           N
ATOM   5969  CD  PRO A 370      50.816  79.391 127.200  1.00  0.00           C
ATOM   5972  CA  PRO A 370      50.716  81.091 125.490  1.00  0.00           C
ATOM   5974  CB  PRO A 370      50.556  81.701 126.900  1.00  0.00           C
ATOM   5977  CG  PRO A 370      50.006  80.551 127.740  1.00  0.00           C
ATOM   5980  C   PRO A 370      51.886  81.721 124.750  1.00  0.00           C
ATOM   5981  O   PRO A 370      51.686  82.741 124.080  1.00  0.00           O
ATOM   5982  N   GLU A 371      53.116  81.211 124.920  1.00  0.00           N
ATOM   5984  CA  GLU A 371      54.326  81.681 124.280  1.00  0.00           C
ATOM   5986  CB  GLU A 371      55.596  81.021 124.870  1.00  0.00           C
ATOM   5989  CG  GLU A 371      55.736  81.281 126.390  1.00  0.00           C
ATOM   5992  CD  GLU A 371      57.076  80.871 126.980  1.00  0.00           C
ATOM   5993  OE1 GLU A 371      58.086  80.801 126.230  1.00  0.00           O
ATOM   5994  OE2 GLU A 371      57.126  80.711 128.220  1.00  0.00           O
ATOM   5995  C   GLU A 371      54.346  81.441 122.780  1.00  0.00           C
ATOM   5996  O   GLU A 371      54.706  82.321 122.000  1.00  0.00           O
ATOM   5997  N   LEU A 372      53.906  80.241 122.320  1.00  0.00           N
ATOM   5999  CA  LEU A 372      53.526  80.091 120.920  1.00  0.00           C
ATOM   6001  CB  LEU A 372      52.956  78.701 120.590  1.00  0.00           C
ATOM   6004  CG  LEU A 372      52.246  78.621 119.210  1.00  0.00           C
ATOM   6006  CD1 LEU A 372      53.246  78.981 118.100  1.00  0.00           C
ATOM   6010  CD2 LEU A 372      51.546  77.271 119.030  1.00  0.00           C
ATOM   6014  C   LEU A 372      52.436  81.041 120.520  1.00  0.00           C
ATOM   6015  O   LEU A 372      52.576  81.771 119.540  1.00  0.00           O
ATOM   6016  N   LYS A 373      51.306  81.021 121.240  1.00  0.00           N
ATOM   6018  CA  LYS A 373      50.106  81.651 120.740  1.00  0.00           C
ATOM   6020  CB  LYS A 373      48.916  81.381 121.700  1.00  0.00           C
ATOM   6023  CG  LYS A 373      47.676  82.211 121.370  1.00  0.00           C
ATOM   6026  CD  LYS A 373      46.376  81.841 122.110  1.00  0.00           C
ATOM   6029  CE  LYS A 373      46.266  82.281 123.570  1.00  0.00           C
ATOM   6032  NZ  LYS A 373      47.196  81.541 124.440  1.00  0.00           N
ATOM   6036  C   LYS A 373      50.286  83.131 120.460  1.00  0.00           C
ATOM   6037  O   LYS A 373      49.926  83.631 119.400  1.00  0.00           O
ATOM   6038  N   LYS A 374      51.006  83.811 121.380  1.00  0.00           N
ATOM   6040  CA  LYS A 374      51.476  85.161 121.230  1.00  0.00           C
ATOM   6042  CB  LYS A 374      52.126  85.611 122.540  1.00  0.00           C
ATOM   6045  CG  LYS A 374      52.606  87.071 122.520  1.00  0.00           C
ATOM   6048  CD  LYS A 374      53.266  87.461 123.840  1.00  0.00           C
ATOM   6051  CE  LYS A 374      53.906  88.851 123.760  1.00  0.00           C
ATOM   6054  NZ  LYS A 374      54.436  89.251 125.070  1.00  0.00           N
ATOM   6058  C   LYS A 374      52.416  85.411 120.050  1.00  0.00           C
ATOM   6059  O   LYS A 374      52.316  86.411 119.350  1.00  0.00           O
ATOM   6060  N   GLN A 375      53.366  84.501 119.770  1.00  0.00           N
ATOM   6062  CA  GLN A 375      54.216  84.571 118.600  1.00  0.00           C
ATOM   6064  CB  GLN A 375      55.276  83.451 118.640  1.00  0.00           C
ATOM   6067  CG  GLN A 375      56.346  83.531 117.520  1.00  0.00           C
ATOM   6070  CD  GLN A 375      56.966  84.921 117.480  1.00  0.00           C
ATOM   6071  OE1 GLN A 375      57.726  85.281 118.380  1.00  0.00           O
ATOM   6072  NE2 GLN A 375      56.596  85.751 116.480  1.00  0.00           N
ATOM   6075  C   GLN A 375      53.436  84.521 117.280  1.00  0.00           C
ATOM   6076  O   GLN A 375      53.736  85.211 116.310  1.00  0.00           O
ATOM   6077  N   LEU A 376      52.376  83.701 117.230  1.00  0.00           N
ATOM   6079  CA  LEU A 376      51.376  83.731 116.180  1.00  0.00           C
ATOM   6081  CB  LEU A 376      50.496  82.471 116.200  1.00  0.00           C
ATOM   6084  CG  LEU A 376      51.296  81.161 116.220  1.00  0.00           C
ATOM   6086  CD1 LEU A 376      50.336  79.971 116.340  1.00  0.00           C
ATOM   6090  CD2 LEU A 376      52.236  80.981 115.010  1.00  0.00           C
ATOM   6094  C   LEU A 376      50.556  85.011 116.080  1.00  0.00           C
ATOM   6095  O   LEU A 376      50.376  85.481 114.960  1.00  0.00           O
ATOM   6096  N   ASP A 377      50.156  85.651 117.230  1.00  0.00           N
ATOM   6098  CA  ASP A 377      49.566  87.011 117.260  1.00  0.00           C
ATOM   6100  CB  ASP A 377      49.426  87.711 118.690  1.00  0.00           C
ATOM   6103  CG  ASP A 377      48.806  87.051 119.920  1.00  0.00           C
ATOM   6104  OD1 ASP A 377      47.946  86.141 119.840  1.00  0.00           O
ATOM   6105  OD2 ASP A 377      49.096  87.631 121.020  1.00  0.00           O
ATOM   6106  C   ASP A 377      50.476  88.011 116.550  1.00  0.00           C
ATOM   6107  O   ASP A 377      50.066  88.821 115.720  1.00  0.00           O
ATOM   6108  N   LEU A 378      51.786  87.971 116.870  1.00  0.00           N
ATOM   6110  CA  LEU A 378      52.806  88.781 116.240  1.00  0.00           C
ATOM   6112  CB  LEU A 378      54.196  88.581 116.890  1.00  0.00           C
ATOM   6115  CG  LEU A 378      54.476  89.511 118.090  1.00  0.00           C
ATOM   6117  CD1 LEU A 378      53.716  89.141 119.360  1.00  0.00           C
ATOM   6121  CD2 LEU A 378      55.966  89.521 118.410  1.00  0.00           C
ATOM   6125  C   LEU A 378      52.876  88.501 114.760  1.00  0.00           C
ATOM   6126  O   LEU A 378      52.846  89.411 113.940  1.00  0.00           O
ATOM   6127  N   ASN A 379      52.896  87.231 114.360  1.00  0.00           N
ATOM   6129  CA  ASN A 379      52.896  86.881 112.960  1.00  0.00           C
ATOM   6131  CB  ASN A 379      53.076  85.341 112.830  1.00  0.00           C
ATOM   6134  CG  ASN A 379      54.426  84.831 113.360  1.00  0.00           C
ATOM   6135  OD1 ASN A 379      54.546  83.651 113.700  1.00  0.00           O
ATOM   6136  ND2 ASN A 379      55.456  85.691 113.480  1.00  0.00           N
ATOM   6139  C   ASN A 379      51.686  87.431 112.180  1.00  0.00           C
ATOM   6140  O   ASN A 379      51.846  88.121 111.190  1.00  0.00           O
ATOM   6141  N   ASP A 380      50.436  87.261 112.640  1.00  0.00           N
ATOM   6143  CA  ASP A 380      49.296  87.771 111.890  1.00  0.00           C
ATOM   6145  CB  ASP A 380      48.036  86.941 112.210  1.00  0.00           C
ATOM   6148  CG  ASP A 380      47.526  87.111 113.630  1.00  0.00           C
ATOM   6149  OD1 ASP A 380      47.386  86.071 114.310  1.00  0.00           O
ATOM   6150  OD2 ASP A 380      47.146  88.251 114.010  1.00  0.00           O
ATOM   6151  C   ASP A 380      49.096  89.291 112.020  1.00  0.00           C
ATOM   6152  O   ASP A 380      48.506  89.911 111.130  1.00  0.00           O
ATOM   6153  N   ALA A 381      49.636  89.941 113.070  1.00  0.00           N
ATOM   6155  CA  ALA A 381      49.666  91.381 113.200  1.00  0.00           C
ATOM   6157  CB  ALA A 381      49.866  91.771 114.670  1.00  0.00           C
ATOM   6161  C   ALA A 381      50.766  92.011 112.350  1.00  0.00           C
ATOM   6162  O   ALA A 381      50.826  93.231 112.140  1.00  0.00           O
ATOM   6163  N   VAL A 382      51.666  91.171 111.810  1.00  0.00           N
ATOM   6165  CA  VAL A 382      52.756  91.541 110.930  1.00  0.00           C
ATOM   6167  CB  VAL A 382      54.076  91.031 111.520  1.00  0.00           C
ATOM   6169  CG1 VAL A 382      55.306  91.351 110.660  1.00  0.00           C
ATOM   6173  CG2 VAL A 382      54.306  91.701 112.880  1.00  0.00           C
ATOM   6177  C   VAL A 382      52.416  90.901 109.590  1.00  0.00           C
ATOM   6178  O   VAL A 382      52.986  89.881 109.200  1.00  0.00           O
ATOM   6179  N   PRO A 383      51.426  91.461 108.870  1.00  0.00           N
ATOM   6180  CD  PRO A 383      51.176  92.901 108.800  1.00  0.00           C
ATOM   6183  CA  PRO A 383      50.296  90.691 108.320  1.00  0.00           C
ATOM   6185  CB  PRO A 383      49.256  91.791 107.990  1.00  0.00           C
ATOM   6188  CG  PRO A 383      50.106  93.031 107.720  1.00  0.00           C
ATOM   6191  C   PRO A 383      50.676  89.911 107.090  1.00  0.00           C
ATOM   6192  O   PRO A 383      49.886  89.121 106.590  1.00  0.00           O
ATOM   6193  N   GLU A 384      51.916  90.121 106.650  1.00  0.00           N
ATOM   6195  CA  GLU A 384      52.636  89.351 105.690  1.00  0.00           C
ATOM   6197  CB  GLU A 384      53.986  90.071 105.580  1.00  0.00           C
ATOM   6200  CG  GLU A 384      55.096  89.361 104.780  1.00  0.00           C
ATOM   6203  CD  GLU A 384      56.166  88.681 105.640  1.00  0.00           C
ATOM   6204  OE1 GLU A 384      56.546  89.301 106.670  1.00  0.00           O
ATOM   6205  OE2 GLU A 384      56.616  87.571 105.250  1.00  0.00           O
ATOM   6206  C   GLU A 384      52.796  87.881 106.040  1.00  0.00           C
ATOM   6207  O   GLU A 384      52.426  87.031 105.230  1.00  0.00           O
ATOM   6208  N   ILE A 385      53.246  87.521 107.260  1.00  0.00           N
ATOM   6210  CA  ILE A 385      53.396  86.111 107.620  1.00  0.00           C
ATOM   6212  CB  ILE A 385      54.536  85.831 108.590  1.00  0.00           C
ATOM   6214  CG2 ILE A 385      55.836  86.151 107.860  1.00  0.00           C
ATOM   6218  CG1 ILE A 385      54.416  86.591 109.910  1.00  0.00           C
ATOM   6221  CD  ILE A 385      55.356  87.781 110.110  1.00  0.00           C
ATOM   6225  C   ILE A 385      52.086  85.421 108.000  1.00  0.00           C
ATOM   6226  O   ILE A 385      51.766  85.131 109.160  1.00  0.00           O
ATOM   6227  N   SER A 386      51.296  85.111 106.960  1.00  0.00           N
ATOM   6229  CA  SER A 386      50.046  84.401 107.050  1.00  0.00           C
ATOM   6231  CB  SER A 386      49.096  84.791 105.880  1.00  0.00           C
ATOM   6234  OG  SER A 386      49.726  84.591 104.610  1.00  0.00           O
ATOM   6236  C   SER A 386      50.246  82.901 107.030  1.00  0.00           C
ATOM   6237  O   SER A 386      49.286  82.171 107.300  1.00  0.00           O
ATOM   6238  N   GLY A 387      51.496  82.451 106.760  1.00  0.00           N
ATOM   6240  CA  GLY A 387      51.926  81.061 106.680  1.00  0.00           C
ATOM   6243  C   GLY A 387      53.056  80.761 107.640  1.00  0.00           C
ATOM   6244  O   GLY A 387      54.176  81.211 107.480  1.00  0.00           O
ATOM   6245  N   THR A 388      52.766  79.951 108.670  1.00  0.00           N
ATOM   6247  CA  THR A 388      53.576  79.801 109.860  1.00  0.00           C
ATOM   6249  CB  THR A 388      53.196  80.731 111.020  1.00  0.00           C
ATOM   6251  OG1 THR A 388      52.986  82.031 110.520  1.00  0.00           O
ATOM   6253  CG2 THR A 388      54.276  80.871 112.090  1.00  0.00           C
ATOM   6257  C   THR A 388      53.356  78.381 110.290  1.00  0.00           C
ATOM   6258  O   THR A 388      52.316  77.781 110.040  1.00  0.00           O
ATOM   6259  N   ILE A 389      54.376  77.771 110.900  1.00  0.00           N
ATOM   6261  CA  ILE A 389      54.396  76.361 111.190  1.00  0.00           C
ATOM   6263  CB  ILE A 389      55.226  75.581 110.160  1.00  0.00           C
ATOM   6265  CG2 ILE A 389      55.416  74.081 110.500  1.00  0.00           C
ATOM   6269  CG1 ILE A 389      54.796  75.801 108.690  1.00  0.00           C
ATOM   6272  CD  ILE A 389      55.876  75.351 107.700  1.00  0.00           C
ATOM   6276  C   ILE A 389      55.016  76.241 112.570  1.00  0.00           C
ATOM   6277  O   ILE A 389      55.626  77.191 113.080  1.00  0.00           O
ATOM   6278  N   LEU A 390      54.866  75.091 113.230  1.00  0.00           N
ATOM   6280  CA  LEU A 390      55.426  74.821 114.520  1.00  0.00           C
ATOM   6282  CB  LEU A 390      54.276  74.491 115.430  1.00  0.00           C
ATOM   6285  CG  LEU A 390      53.776  75.781 116.060  1.00  0.00           C
ATOM   6287  CD1 LEU A 390      52.256  75.751 116.150  1.00  0.00           C
ATOM   6291  CD2 LEU A 390      54.496  75.861 117.400  1.00  0.00           C
ATOM   6295  C   LEU A 390      56.396  73.691 114.540  1.00  0.00           C
ATOM   6296  O   LEU A 390      56.306  72.781 113.720  1.00  0.00           O
ATOM   6297  N   PHE A 391      57.346  73.691 115.500  1.00  0.00           N
ATOM   6299  CA  PHE A 391      58.106  72.501 115.780  1.00  0.00           C
ATOM   6301  CB  PHE A 391      59.306  72.391 114.840  1.00  0.00           C
ATOM   6304  CG  PHE A 391      60.446  73.371 115.070  1.00  0.00           C
ATOM   6305  CD1 PHE A 391      60.436  74.631 114.440  1.00  0.00           C
ATOM   6307  CE1 PHE A 391      61.516  75.511 114.600  1.00  0.00           C
ATOM   6309  CZ  PHE A 391      62.606  75.131 115.390  1.00  0.00           C
ATOM   6311  CD2 PHE A 391      61.566  73.011 115.830  1.00  0.00           C
ATOM   6313  CE2 PHE A 391      62.646  73.891 116.000  1.00  0.00           C
ATOM   6315  C   PHE A 391      58.576  72.281 117.210  1.00  0.00           C
ATOM   6316  O   PHE A 391      59.276  73.061 117.840  1.00  0.00           O
ATOM   6317  N   ARG A 392      58.336  71.121 117.800  1.00  0.00           N
ATOM   6319  CA  ARG A 392      57.736  69.961 117.210  1.00  0.00           C
ATOM   6321  CB  ARG A 392      58.476  68.691 117.670  1.00  0.00           C
ATOM   6324  CG  ARG A 392      59.816  68.441 116.960  1.00  0.00           C
ATOM   6327  CD  ARG A 392      60.846  69.551 117.170  1.00  0.00           C
ATOM   6330  NE  ARG A 392      62.186  68.921 117.330  1.00  0.00           N
ATOM   6332  CZ  ARG A 392      62.986  68.591 116.330  1.00  0.00           C
ATOM   6333  NH1 ARG A 392      62.856  69.031 115.090  1.00  0.00           N
ATOM   6336  NH2 ARG A 392      63.936  67.721 116.590  1.00  0.00           N
ATOM   6339  C   ARG A 392      56.266  69.991 117.490  1.00  0.00           C
ATOM   6340  O   ARG A 392      55.626  71.041 117.380  1.00  0.00           O
ATOM   6341  N   GLU A 393      55.706  68.851 117.860  1.00  0.00           N
ATOM   6343  CA  GLU A 393      54.496  68.771 118.600  1.00  0.00           C
ATOM   6345  CB  GLU A 393      53.256  68.831 117.690  1.00  0.00           C
ATOM   6348  CG  GLU A 393      52.006  68.331 118.420  1.00  0.00           C
ATOM   6351  CD  GLU A 393      50.726  68.511 117.640  1.00  0.00           C
ATOM   6352  OE1 GLU A 393      50.366  67.581 116.870  1.00  0.00           O
ATOM   6353  OE2 GLU A 393      50.006  69.491 117.910  1.00  0.00           O
ATOM   6354  C   GLU A 393      54.646  67.451 119.330  1.00  0.00           C
ATOM   6355  O   GLU A 393      55.296  66.561 118.790  1.00  0.00           O
ATOM   6356  N   ASP A 394      54.066  67.311 120.530  1.00  0.00           N
ATOM   6358  CA  ASP A 394      53.746  66.021 121.100  1.00  0.00           C
ATOM   6360  CB  ASP A 394      54.386  65.791 122.500  1.00  0.00           C
ATOM   6363  CG  ASP A 394      55.816  65.301 122.440  1.00  0.00           C
ATOM   6364  OD1 ASP A 394      56.576  65.591 121.470  1.00  0.00           O
ATOM   6365  OD2 ASP A 394      56.216  64.651 123.440  1.00  0.00           O
ATOM   6366  C   ASP A 394      52.226  65.931 121.200  1.00  0.00           C
ATOM   6367  O   ASP A 394      51.536  66.911 121.460  1.00  0.00           O
ATOM   6368  N   TYR A 395      51.646  64.731 121.000  1.00  0.00           N
ATOM   6370  CA  TYR A 395      50.206  64.501 121.180  1.00  0.00           C
ATOM   6372  CB  TYR A 395      49.676  63.321 120.290  1.00  0.00           C
ATOM   6375  CG  TYR A 395      50.156  61.921 120.620  1.00  0.00           C
ATOM   6376  CD1 TYR A 395      51.356  61.631 121.290  1.00  0.00           C
ATOM   6378  CE1 TYR A 395      51.676  60.321 121.650  1.00  0.00           C
ATOM   6380  CZ  TYR A 395      50.836  59.271 121.300  1.00  0.00           C
ATOM   6381  OH  TYR A 395      51.136  57.971 121.760  1.00  0.00           O
ATOM   6383  CD2 TYR A 395      49.316  60.841 120.260  1.00  0.00           C
ATOM   6385  CE2 TYR A 395      49.656  59.531 120.600  1.00  0.00           C
ATOM   6387  C   TYR A 395      49.846  64.211 122.640  1.00  0.00           C
ATOM   6388  O   TYR A 395      48.676  64.141 123.000  1.00  0.00           O
ATOM   6389  N   LEU A 396      50.886  64.031 123.480  1.00  0.00           N
ATOM   6391  CA  LEU A 396      50.836  63.401 124.780  1.00  0.00           C
ATOM   6393  CB  LEU A 396      52.306  62.991 125.100  1.00  0.00           C
ATOM   6396  CG  LEU A 396      52.606  62.131 126.360  1.00  0.00           C
ATOM   6398  CD1 LEU A 396      53.706  62.781 127.210  1.00  0.00           C
ATOM   6402  CD2 LEU A 396      51.406  61.771 127.240  1.00  0.00           C
ATOM   6406  C   LEU A 396      50.226  64.391 125.770  1.00  0.00           C
ATOM   6407  O   LEU A 396      49.016  64.471 125.960  1.00  0.00           O
ATOM   6408  N   ASN A 397      51.066  65.261 126.370  1.00  0.00           N
ATOM   6410  CA  ASN A 397      50.586  66.551 126.790  1.00  0.00           C
ATOM   6412  CB  ASN A 397      51.176  67.021 128.130  1.00  0.00           C
ATOM   6415  CG  ASN A 397      50.696  66.111 129.260  1.00  0.00           C
ATOM   6416  OD1 ASN A 397      51.456  65.671 130.120  1.00  0.00           O
ATOM   6417  ND2 ASN A 397      49.386  65.781 129.230  1.00  0.00           N
ATOM   6420  C   ASN A 397      50.846  67.541 125.680  1.00  0.00           C
ATOM   6421  O   ASN A 397      51.976  67.751 125.250  1.00  0.00           O
ATOM   6422  N   LYS A 398      49.746  68.071 125.120  1.00  0.00           N
ATOM   6424  CA  LYS A 398      49.796  68.651 123.810  1.00  0.00           C
ATOM   6426  CB  LYS A 398      48.456  68.531 123.000  1.00  0.00           C
ATOM   6429  CG  LYS A 398      47.306  67.691 123.600  1.00  0.00           C
ATOM   6432  CD  LYS A 398      46.616  66.911 122.460  1.00  0.00           C
ATOM   6435  CE  LYS A 398      45.346  66.131 122.780  1.00  0.00           C
ATOM   6438  NZ  LYS A 398      44.206  67.021 123.060  1.00  0.00           N
ATOM   6442  C   LYS A 398      50.206  70.101 123.930  1.00  0.00           C
ATOM   6443  O   LYS A 398      50.066  70.691 125.000  1.00  0.00           O
ATOM   6444  N   PRO A 399      50.576  70.751 122.830  1.00  0.00           N
ATOM   6445  CD  PRO A 399      51.216  70.091 121.700  1.00  0.00           C
ATOM   6448  CA  PRO A 399      50.686  72.211 122.750  1.00  0.00           C
ATOM   6450  CB  PRO A 399      51.446  72.451 121.450  1.00  0.00           C
ATOM   6453  CG  PRO A 399      52.146  71.141 121.100  1.00  0.00           C
ATOM   6456  C   PRO A 399      49.316  72.891 122.750  1.00  0.00           C
ATOM   6457  O   PRO A 399      49.116  73.951 122.140  1.00  0.00           O
ATOM   6458  N   GLN A 400      48.396  72.301 123.520  1.00  0.00           N
ATOM   6460  CA  GLN A 400      47.006  72.501 123.780  1.00  0.00           C
ATOM   6462  CB  GLN A 400      46.826  73.201 125.150  1.00  0.00           C
ATOM   6465  CG  GLN A 400      45.776  72.541 126.090  1.00  0.00           C
ATOM   6468  CD  GLN A 400      45.916  71.011 126.250  1.00  0.00           C
ATOM   6469  OE1 GLN A 400      44.936  70.271 126.160  1.00  0.00           O
ATOM   6470  NE2 GLN A 400      47.156  70.531 126.480  1.00  0.00           N
ATOM   6473  C   GLN A 400      46.216  73.151 122.670  1.00  0.00           C
ATOM   6474  O   GLN A 400      46.216  74.361 122.460  1.00  0.00           O
ATOM   6475  N   THR A 401      45.456  72.291 121.950  1.00  0.00           N
ATOM   6477  CA  THR A 401      44.686  72.621 120.770  1.00  0.00           C
ATOM   6479  CB  THR A 401      43.956  71.401 120.190  1.00  0.00           C
ATOM   6481  OG1 THR A 401      42.886  70.881 120.990  1.00  0.00           O
ATOM   6483  CG2 THR A 401      44.976  70.271 120.090  1.00  0.00           C
ATOM   6487  C   THR A 401      43.726  73.741 121.070  1.00  0.00           C
ATOM   6488  O   THR A 401      43.706  74.751 120.390  1.00  0.00           O
ATOM   6489  N   GLN A 402      43.076  73.681 122.240  1.00  0.00           N
ATOM   6491  CA  GLN A 402      42.196  74.671 122.820  1.00  0.00           C
ATOM   6493  CB  GLN A 402      41.756  74.261 124.250  1.00  0.00           C
ATOM   6496  CG  GLN A 402      40.976  72.921 124.350  1.00  0.00           C
ATOM   6499  CD  GLN A 402      41.846  71.661 124.290  1.00  0.00           C
ATOM   6500  OE1 GLN A 402      43.056  71.691 124.080  1.00  0.00           O
ATOM   6501  NE2 GLN A 402      41.206  70.491 124.490  1.00  0.00           N
ATOM   6504  C   GLN A 402      42.766  76.081 122.930  1.00  0.00           C
ATOM   6505  O   GLN A 402      42.026  77.061 122.830  1.00  0.00           O
ATOM   6506  N   GLN A 403      44.076  76.201 123.190  1.00  0.00           N
ATOM   6508  CA  GLN A 403      44.766  77.471 123.270  1.00  0.00           C
ATOM   6510  CB  GLN A 403      45.976  77.321 124.250  1.00  0.00           C
ATOM   6513  CG  GLN A 403      45.576  77.001 125.710  1.00  0.00           C
ATOM   6516  CD  GLN A 403      44.766  78.151 126.300  1.00  0.00           C
ATOM   6517  OE1 GLN A 403      45.216  79.301 126.220  1.00  0.00           O
ATOM   6518  NE2 GLN A 403      43.616  77.831 126.940  1.00  0.00           N
ATOM   6521  C   GLN A 403      45.286  77.881 121.910  1.00  0.00           C
ATOM   6522  O   GLN A 403      45.006  78.961 121.400  1.00  0.00           O
ATOM   6523  N   ALA A 404      46.096  77.011 121.280  1.00  0.00           N
ATOM   6525  CA  ALA A 404      46.846  77.321 120.080  1.00  0.00           C
ATOM   6527  CB  ALA A 404      47.846  76.181 119.830  1.00  0.00           C
ATOM   6531  C   ALA A 404      45.966  77.601 118.860  1.00  0.00           C
ATOM   6532  O   ALA A 404      46.256  78.491 118.060  1.00  0.00           O
ATOM   6533  N   VAL A 405      44.846  76.851 118.740  1.00  0.00           N
ATOM   6535  CA  VAL A 405      43.966  76.801 117.570  1.00  0.00           C
ATOM   6537  CB  VAL A 405      42.776  75.861 117.780  1.00  0.00           C
ATOM   6539  CG1 VAL A 405      41.486  76.261 117.050  1.00  0.00           C
ATOM   6543  CG2 VAL A 405      43.206  74.441 117.350  1.00  0.00           C
ATOM   6547  C   VAL A 405      43.486  78.141 117.120  1.00  0.00           C
ATOM   6548  O   VAL A 405      43.396  78.391 115.920  1.00  0.00           O
ATOM   6549  N   SER A 406      43.216  79.061 118.070  1.00  0.00           N
ATOM   6551  CA  SER A 406      42.766  80.421 117.810  1.00  0.00           C
ATOM   6553  CB  SER A 406      42.686  81.271 119.110  1.00  0.00           C
ATOM   6556  OG  SER A 406      41.716  80.771 120.030  1.00  0.00           O
ATOM   6558  C   SER A 406      43.656  81.161 116.830  1.00  0.00           C
ATOM   6559  O   SER A 406      43.156  81.921 116.010  1.00  0.00           O
ATOM   6560  N   TYR A 407      44.986  80.951 116.880  1.00  0.00           N
ATOM   6562  CA  TYR A 407      45.946  81.671 116.060  1.00  0.00           C
ATOM   6564  CB  TYR A 407      46.916  82.491 116.950  1.00  0.00           C
ATOM   6567  CG  TYR A 407      46.146  83.571 117.660  1.00  0.00           C
ATOM   6568  CD1 TYR A 407      46.036  84.871 117.130  1.00  0.00           C
ATOM   6570  CE1 TYR A 407      45.226  85.841 117.730  1.00  0.00           C
ATOM   6572  CZ  TYR A 407      44.536  85.531 118.910  1.00  0.00           C
ATOM   6573  OH  TYR A 407      43.696  86.461 119.550  1.00  0.00           O
ATOM   6575  CD2 TYR A 407      45.486  83.311 118.870  1.00  0.00           C
ATOM   6577  CE2 TYR A 407      44.686  84.271 119.500  1.00  0.00           C
ATOM   6579  C   TYR A 407      46.686  80.761 115.080  1.00  0.00           C
ATOM   6580  O   TYR A 407      47.536  81.231 114.330  1.00  0.00           O
ATOM   6581  N   LEU A 408      46.316  79.461 115.000  1.00  0.00           N
ATOM   6583  CA  LEU A 408      46.696  78.551 113.920  1.00  0.00           C
ATOM   6585  CB  LEU A 408      46.966  77.091 114.390  1.00  0.00           C
ATOM   6588  CG  LEU A 408      48.396  76.781 114.880  1.00  0.00           C
ATOM   6590  CD1 LEU A 408      49.496  77.361 113.970  1.00  0.00           C
ATOM   6594  CD2 LEU A 408      48.546  77.161 116.350  1.00  0.00           C
ATOM   6598  C   LEU A 408      45.616  78.411 112.860  1.00  0.00           C
ATOM   6599  O   LEU A 408      45.846  78.591 111.660  1.00  0.00           O
ATOM   6600  N   GLN A 409      44.406  78.011 113.260  1.00  0.00           N
ATOM   6602  CA  GLN A 409      43.356  77.741 112.320  1.00  0.00           C
ATOM   6604  CB  GLN A 409      42.126  77.081 112.990  1.00  0.00           C
ATOM   6607  CG  GLN A 409      42.396  75.611 113.370  1.00  0.00           C
ATOM   6610  CD  GLN A 409      41.166  74.821 113.840  1.00  0.00           C
ATOM   6611  OE1 GLN A 409      41.276  73.741 114.420  1.00  0.00           O
ATOM   6612  NE2 GLN A 409      39.946  75.321 113.570  1.00  0.00           N
ATOM   6615  C   GLN A 409      42.906  78.931 111.490  1.00  0.00           C
ATOM   6616  O   GLN A 409      42.766  80.051 111.960  1.00  0.00           O
ATOM   6617  N   SER A 410      42.596  78.681 110.220  1.00  0.00           N
ATOM   6619  CA  SER A 410      41.896  79.651 109.410  1.00  0.00           C
ATOM   6621  CB  SER A 410      42.516  79.601 107.980  1.00  0.00           C
ATOM   6624  OG  SER A 410      41.826  80.371 107.000  1.00  0.00           O
ATOM   6626  C   SER A 410      40.386  79.381 109.520  1.00  0.00           C
ATOM   6627  O   SER A 410      39.556  80.141 109.030  1.00  0.00           O
ATOM   6628  N   ARG A 411      40.036  78.291 110.260  1.00  0.00           N
ATOM   6630  CA  ARG A 411      38.706  77.731 110.460  1.00  0.00           C
ATOM   6632  CB  ARG A 411      38.706  76.181 110.310  1.00  0.00           C
ATOM   6635  CG  ARG A 411      39.396  75.551 109.100  1.00  0.00           C
ATOM   6638  CD  ARG A 411      39.326  74.021 109.190  1.00  0.00           C
ATOM   6641  NE  ARG A 411      39.926  73.491 107.940  1.00  0.00           N
ATOM   6643  CZ  ARG A 411      39.236  73.221 106.840  1.00  0.00           C
ATOM   6644  NH1 ARG A 411      37.976  73.561 106.700  1.00  0.00           N
ATOM   6647  NH2 ARG A 411      39.856  72.591 105.870  1.00  0.00           N
ATOM   6650  C   ARG A 411      38.166  77.891 111.880  1.00  0.00           C
ATOM   6651  O   ARG A 411      37.126  77.331 112.210  1.00  0.00           O
ATOM   6652  N   TRP A 412      38.896  78.571 112.780  1.00  0.00           N
ATOM   6654  CA  TRP A 412      38.506  78.661 114.190  1.00  0.00           C
ATOM   6656  CB  TRP A 412      39.696  79.141 115.080  1.00  0.00           C
ATOM   6659  CG  TRP A 412      39.376  79.671 116.450  1.00  0.00           C
ATOM   6660  CD1 TRP A 412      39.016  78.921 117.540  1.00  0.00           C
ATOM   6662  NE1 TRP A 412      38.746  79.751 118.600  1.00  0.00           N
ATOM   6664  CE2 TRP A 412      38.886  81.051 118.210  1.00  0.00           C
ATOM   6665  CD2 TRP A 412      39.296  81.051 116.860  1.00  0.00           C
ATOM   6666  CE3 TRP A 412      39.556  82.261 116.220  1.00  0.00           C
ATOM   6668  CZ3 TRP A 412      39.406  83.441 116.950  1.00  0.00           C
ATOM   6670  CZ2 TRP A 412      38.706  82.221 118.920  1.00  0.00           C
ATOM   6672  CH2 TRP A 412      38.976  83.421 118.270  1.00  0.00           C
ATOM   6674  C   TRP A 412      37.236  79.431 114.470  1.00  0.00           C
ATOM   6675  O   TRP A 412      36.516  79.101 115.420  1.00  0.00           O
ATOM   6676  N   GLY A 413      36.996  80.481 113.680  1.00  0.00           N
ATOM   6678  CA  GLY A 413      36.206  81.651 114.050  1.00  0.00           C
ATOM   6681  C   GLY A 413      34.726  81.451 114.400  1.00  0.00           C
ATOM   6682  OT1 GLY A 413      33.996  80.711 113.680  1.00  0.00           O
ATOM   6683  OT2 GLY A 413      34.306  82.141 115.370  1.00  0.00           O
ATOM   6684  NH3 POPEB 414      22.236  11.641  82.420  1.00  0.00           N
ATOM   6688  C12 POPEB 414      21.646  12.431  83.560  1.00  0.00           C
ATOM   6691  C11 POPEB 414      22.666  13.411  84.160  1.00  0.00           C
ATOM   6694  P   POPEB 414      25.156  12.461  84.260  1.00  0.00           P
ATOM   6695  O13 POPEB 414      25.926  13.721  84.380  1.00  0.00           O
ATOM   6696  O14 POPEB 414      25.716  11.251  84.910  1.00  0.00           O
ATOM   6697  O11 POPEB 414      24.816  12.161  82.760  1.00  0.00           O
ATOM   6698  O12 POPEB 414      23.706  12.711  84.830  1.00  0.00           O
ATOM   6699  C1  POPEB 414      25.726  12.071  81.660  1.00  0.00           C
ATOM   6702  C2  POPEB 414      25.366  13.131  80.590  1.00  0.00           C
ATOM   6704  O21 POPEB 414      26.306  13.181  79.500  1.00  0.00           O
ATOM   6705  C21 POPEB 414      26.306  12.161  78.660  1.00  0.00           C
ATOM   6706  O22 POPEB 414      25.626  11.151  78.750  1.00  0.00           O
ATOM   6707  C22 POPEB 414      27.266  12.471  77.500  1.00  0.00           C
ATOM   6710  C3  POPEB 414      25.306  14.541  81.240  1.00  0.00           C
ATOM   6713  O31 POPEB 414      24.516  15.411  80.440  1.00  0.00           O
ATOM   6714  C31 POPEB 414      25.166  16.261  79.670  1.00  0.00           C
ATOM   6715  O32 POPEB 414      26.366  16.461  79.700  1.00  0.00           O
ATOM   6716  C32 POPEB 414      24.166  16.871  78.710  1.00  0.00           C
ATOM   6719  C23 POPEB 414      27.176  11.541  76.260  1.00  0.00           C
ATOM   6722  C24 POPEB 414      27.786  12.221  75.020  1.00  0.00           C
ATOM   6725  C25 POPEB 414      28.016  11.281  73.830  1.00  0.00           C
ATOM   6728  C26 POPEB 414      28.366  12.061  72.550  1.00  0.00           C
ATOM   6731  C27 POPEB 414      28.966  11.171  71.440  1.00  0.00           C
ATOM   6734  C28 POPEB 414      29.426  11.931  70.180  1.00  0.00           C
ATOM   6737  C29 POPEB 414      28.316  12.321  69.240  1.00  0.00           C
ATOM   6739 0C21 POPEB 414      27.946  11.661  68.120  1.00  0.00           C
ATOM   6741 1C21 POPEB 414      28.546  10.381  67.590  1.00  0.00           C
ATOM   6744 2C21 POPEB 414      29.026  10.441  66.120  1.00  0.00           C
ATOM   6747 3C21 POPEB 414      29.836   9.191  65.760  1.00  0.00           C
ATOM   6750 4C21 POPEB 414      29.896   8.901  64.250  1.00  0.00           C
ATOM   6753 5C21 POPEB 414      30.796   7.701  63.900  1.00  0.00           C
ATOM   6756 6C21 POPEB 414      30.366   6.381  64.570  1.00  0.00           C
ATOM   6759 7C21 POPEB 414      31.196   5.191  64.100  1.00  0.00           C
ATOM   6762 8C21 POPEB 414      30.796   3.869  64.770  1.00  0.00           C
ATOM   6766  C33 POPEB 414      24.106  18.401  78.850  1.00  0.00           C
ATOM   6769  C34 POPEB 414      23.156  19.031  77.820  1.00  0.00           C
ATOM   6772  C35 POPEB 414      23.546  18.831  76.350  1.00  0.00           C
ATOM   6775  C36 POPEB 414      25.036  19.021  76.010  1.00  0.00           C
ATOM   6778  C37 POPEB 414      25.306  18.841  74.510  1.00  0.00           C
ATOM   6781  C38 POPEB 414      24.846  20.041  73.680  1.00  0.00           C
ATOM   6784  C39 POPEB 414      24.836  19.751  72.190  1.00  0.00           C
ATOM   6787 0C31 POPEB 414      24.306  20.941  71.380  1.00  0.00           C
ATOM   6790 1C31 POPEB 414      24.206  20.631  69.890  1.00  0.00           C
ATOM   6793 2C31 POPEB 414      23.716  21.831  69.080  1.00  0.00           C
ATOM   6796 3C31 POPEB 414      23.216  21.471  67.680  1.00  0.00           C
ATOM   6799 4C31 POPEB 414      21.856  20.741  67.700  1.00  0.00           C
ATOM   6802 5C31 POPEB 414      21.296  20.461  66.300  1.00  0.00           C
ATOM   6805 6C31 POPEB 414      20.056  19.561  66.280  1.00  0.00           C
ATOM   6809  NH3 POPEC 415      89.446  80.841  46.670  1.00  0.00           N
ATOM   6813  C12 POPEC 415      89.216  79.361  46.530  1.00  0.00           C
ATOM   6816  C11 POPEC 415      88.026  79.001  45.640  1.00  0.00           C
ATOM   6819  P   POPEC 415      88.186  76.341  45.830  1.00  0.00           P
ATOM   6820  O13 POPEC 415      87.756  75.751  44.540  1.00  0.00           O
ATOM   6821  O14 POPEC 415      89.636  76.401  46.070  1.00  0.00           O
ATOM   6822  O11 POPEC 415      87.446  75.531  46.970  1.00  0.00           O
ATOM   6823  O12 POPEC 415      87.516  77.741  46.040  1.00  0.00           O
ATOM   6824  C1  POPEC 415      87.216  76.091  48.280  1.00  0.00           C
ATOM   6827  C2  POPEC 415      87.966  75.281  49.380  1.00  0.00           C
ATOM   6829  O21 POPEC 415      88.226  76.151  50.490  1.00  0.00           O
ATOM   6830  C21 POPEC 415      87.796  75.781  51.690  1.00  0.00           C
ATOM   6831  O22 POPEC 415      86.896  75.001  51.930  1.00  0.00           O
ATOM   6832  C22 POPEC 415      88.596  76.591  52.720  1.00  0.00           C
ATOM   6835  C3  POPEC 415      89.346  74.851  48.830  1.00  0.00           C
ATOM   6838  O31 POPEC 415      90.086  74.101  49.820  1.00  0.00           O
ATOM   6839  C31 POPEC 415      91.306  74.541  50.030  1.00  0.00           C
ATOM   6840  O32 POPEC 415      91.866  75.441  49.440  1.00  0.00           O
ATOM   6841  C32 POPEC 415      91.956  73.701  51.120  1.00  0.00           C
ATOM   6844  C23 POPEC 415      88.616  76.011  54.160  1.00  0.00           C
ATOM   6847  C24 POPEC 415      87.286  76.211  54.910  1.00  0.00           C
ATOM   6850  C25 POPEC 415      87.436  76.301  56.440  1.00  0.00           C
ATOM   6853  C26 POPEC 415      87.726  74.971  57.160  1.00  0.00           C
ATOM   6856  C27 POPEC 415      87.606  75.141  58.680  1.00  0.00           C
ATOM   6859  C28 POPEC 415      87.586  73.821  59.480  1.00  0.00           C
ATOM   6862  C29 POPEC 415      87.276  74.111  60.920  1.00  0.00           C
ATOM   6864 0C21 POPEC 415      87.286  73.241  61.950  1.00  0.00           C
ATOM   6866 1C21 POPEC 415      87.636  71.781  61.880  1.00  0.00           C
ATOM   6869 2C21 POPEC 415      88.936  71.461  62.640  1.00  0.00           C
ATOM   6872 3C21 POPEC 415      88.886  71.811  64.140  1.00  0.00           C
ATOM   6875 4C21 POPEC 415      90.146  71.371  64.890  1.00  0.00           C
ATOM   6878 5C21 POPEC 415      90.106  71.661  66.400  1.00  0.00           C
ATOM   6881 6C21 POPEC 415      88.936  70.971  67.110  1.00  0.00           C
ATOM   6884 7C21 POPEC 415      88.976  71.141  68.640  1.00  0.00           C
ATOM   6887 8C21 POPEC 415      87.746  70.541  69.320  1.00  0.00           C
ATOM   6891  C33 POPEC 415      91.376  73.931  52.520  1.00  0.00           C
ATOM   6894  C34 POPEC 415      92.136  73.111  53.570  1.00  0.00           C
ATOM   6897  C35 POPEC 415      93.446  73.781  54.030  1.00  0.00           C
ATOM   6900  C36 POPEC 415      93.266  74.681  55.260  1.00  0.00           C
ATOM   6903  C37 POPEC 415      93.026  73.871  56.540  1.00  0.00           C
ATOM   6906  C38 POPEC 415      92.936  74.731  57.800  1.00  0.00           C
ATOM   6909  C39 POPEC 415      93.006  73.851  59.060  1.00  0.00           C
ATOM   6912 0C31 POPEC 415      92.636  74.561  60.360  1.00  0.00           C
ATOM   6915 1C31 POPEC 415      92.656  73.571  61.530  1.00  0.00           C
ATOM   6918 2C31 POPEC 415      92.676  74.231  62.910  1.00  0.00           C
ATOM   6921 3C31 POPEC 415      91.486  75.171  63.160  1.00  0.00           C
ATOM   6924 4C31 POPEC 415      91.356  75.521  64.650  1.00  0.00           C
ATOM   6927 5C31 POPEC 415      90.196  76.481  64.960  1.00  0.00           C
ATOM   6930 6C31 POPEC 415      90.666  77.881  65.380  1.00  0.00           C
ATOM   6934  NH3 POPED 416     113.956  97.381  47.670  1.00  0.00           N
ATOM   6938  C12 POPED 416     113.856  98.641  46.860  1.00  0.00           C
ATOM   6941  C11 POPED 416     112.726  98.601  45.820  1.00  0.00           C
ATOM   6944  P   POPED 416     110.716  98.561  47.500  1.00  0.00           P
ATOM   6945  O13 POPED 416     109.416  97.871  47.510  1.00  0.00           O
ATOM   6946  O14 POPED 416     110.726 100.041  47.490  1.00  0.00           O
ATOM   6947  O11 POPED 416     111.566  98.031  48.730  1.00  0.00           O
ATOM   6948  O12 POPED 416     111.526  98.001  46.280  1.00  0.00           O
ATOM   6949  C1  POPED 416     111.006  97.771  50.020  1.00  0.00           C
ATOM   6952  C2  POPED 416     110.586  96.271  50.160  1.00  0.00           C
ATOM   6954  O21 POPED 416     109.986  96.001  51.450  1.00  0.00           O
ATOM   6955  C21 POPED 416     108.736  96.421  51.590  1.00  0.00           C
ATOM   6956  O22 POPED 416     108.026  96.871  50.720  1.00  0.00           O
ATOM   6957  C22 POPED 416     108.366  96.401  53.080  1.00  0.00           C
ATOM   6960  C3  POPED 416     111.786  95.291  49.900  1.00  0.00           C
ATOM   6963  O31 POPED 416     112.566  94.931  51.060  1.00  0.00           O
ATOM   6964  C31 POPED 416     113.726  95.561  51.220  1.00  0.00           C
ATOM   6965  O32 POPED 416     114.066  96.601  50.670  1.00  0.00           O
ATOM   6966  C32 POPED 416     114.606  94.791  52.210  1.00  0.00           C
ATOM   6969  C23 POPED 416     108.396  95.021  53.800  1.00  0.00           C
ATOM   6972  C24 POPED 416     109.606  94.801  54.720  1.00  0.00           C
ATOM   6975  C25 POPED 416     109.716  95.781  55.900  1.00  0.00           C
ATOM   6978  C26 POPED 416     108.516  95.811  56.870  1.00  0.00           C
ATOM   6981  C27 POPED 416     108.446  97.141  57.640  1.00  0.00           C
ATOM   6984  C28 POPED 416     107.376  97.141  58.740  1.00  0.00           C
ATOM   6987  C29 POPED 416     107.146  98.511  59.330  1.00  0.00           C
ATOM   6989 0C21 POPED 416     107.856  99.071  60.330  1.00  0.00           C
ATOM   6991 1C21 POPED 416     109.036  98.461  61.030  1.00  0.00           C
ATOM   6994 2C21 POPED 416     109.696  99.461  62.000  1.00  0.00           C
ATOM   6997 3C21 POPED 416     110.416 100.631  61.310  1.00  0.00           C
ATOM   7000 4C21 POPED 416     110.696 101.811  62.260  1.00  0.00           C
ATOM   7003 5C21 POPED 416     111.676 101.501  63.400  1.00  0.00           C
ATOM   7006 6C21 POPED 416     111.146 101.941  64.770  1.00  0.00           C
ATOM   7009 7C21 POPED 416     112.206 101.811  65.880  1.00  0.00           C
ATOM   7012 8C21 POPED 416     111.696 102.211  67.260  1.00  0.00           C
ATOM   7016  C33 POPED 416     115.856  95.571  52.690  1.00  0.00           C
ATOM   7019  C34 POPED 416     116.626  94.841  53.810  1.00  0.00           C
ATOM   7022  C35 POPED 416     117.216  95.771  54.880  1.00  0.00           C
ATOM   7025  C36 POPED 416     117.856  95.001  56.050  1.00  0.00           C
ATOM   7028  C37 POPED 416     118.226  95.941  57.210  1.00  0.00           C
ATOM   7031  C38 POPED 416     119.216  95.351  58.230  1.00  0.00           C
ATOM   7034  C39 POPED 416     118.646  94.141  59.000  1.00  0.00           C
ATOM   7037 0C31 POPED 416     119.516  92.891  58.880  1.00  0.00           C
ATOM   7040 1C31 POPED 416     120.886  93.031  59.560  1.00  0.00           C
ATOM   7043 2C31 POPED 416     121.686  91.721  59.520  1.00  0.00           C
ATOM   7046 3C31 POPED 416     121.336  90.741  60.640  1.00  0.00           C
ATOM   7049 4C31 POPED 416     122.136  91.001  61.920  1.00  0.00           C
ATOM   7052 5C31 POPED 416     121.866  89.961  63.010  1.00  0.00           C
ATOM   7055 6C31 POPED 416     122.856  90.061  64.160  1.00  0.00           C
ATOM   7059  NH3 POPEE 417       0.516  36.891  43.620  1.00  0.00           N
ATOM   7063  C12 POPEE 417       0.726  35.551  42.980  1.00  0.00           C
ATOM   7066  C11 POPEE 417       1.636  35.721  41.760  1.00  0.00           C
ATOM   7069  P   POPEE 417       3.946  36.731  41.150  1.00  0.00           P
ATOM   7070  O13 POPEE 417       4.726  35.491  41.410  1.00  0.00           O
ATOM   7071  O14 POPEE 417       3.656  37.131  39.760  1.00  0.00           O
ATOM   7072  O11 POPEE 417       4.706  37.961  41.820  1.00  0.00           O
ATOM   7073  O12 POPEE 417       2.636  36.711  42.030  1.00  0.00           O
ATOM   7074  C1  POPEE 417       5.156  37.941  43.180  1.00  0.00           C
ATOM   7077  C2  POPEE 417       4.756  39.271  43.890  1.00  0.00           C
ATOM   7079  O21 POPEE 417       5.136  39.301  45.290  1.00  0.00           O
ATOM   7080  C21 POPEE 417       4.386  38.611  46.130  1.00  0.00           C
ATOM   7081  O22 POPEE 417       3.546  37.791  45.830  1.00  0.00           O
ATOM   7082  C22 POPEE 417       4.726  39.031  47.570  1.00  0.00           C
ATOM   7085  C3  POPEE 417       3.236  39.571  43.630  1.00  0.00           C
ATOM   7088  O31 POPEE 417       2.556  40.411  44.590  1.00  0.00           O
ATOM   7089  C31 POPEE 417       2.936  41.691  44.610  1.00  0.00           C
ATOM   7090  O32 POPEE 417       4.046  42.101  44.290  1.00  0.00           O
ATOM   7091  C32 POPEE 417       1.826  42.511  45.220  1.00  0.00           C
ATOM   7094  C23 POPEE 417       3.936  38.161  48.560  1.00  0.00           C
ATOM   7097  C24 POPEE 417       4.276  38.351  50.040  1.00  0.00           C
ATOM   7100  C25 POPEE 417       3.286  37.591  50.930  1.00  0.00           C
ATOM   7103  C26 POPEE 417       3.896  37.151  52.260  1.00  0.00           C
ATOM   7106  C27 POPEE 417       2.906  36.331  53.100  1.00  0.00           C
ATOM   7109  C28 POPEE 417       3.436  35.961  54.510  1.00  0.00           C
ATOM   7112  C29 POPEE 417       4.526  34.931  54.460  1.00  0.00           C
ATOM   7114 0C21 POPEE 417       4.646  33.861  55.280  1.00  0.00           C
ATOM   7116 1C21 POPEE 417       3.726  33.521  56.430  1.00  0.00           C
ATOM   7119 2C21 POPEE 417       4.216  32.311  57.260  1.00  0.00           C
ATOM   7122 3C21 POPEE 417       4.316  31.011  56.440  1.00  0.00           C
ATOM   7125 4C21 POPEE 417       4.526  29.751  57.290  1.00  0.00           C
ATOM   7128 5C21 POPEE 417       4.566  28.461  56.450  1.00  0.00           C
ATOM   7131 6C21 POPEE 417       5.746  28.401  55.470  1.00  0.00           C
ATOM   7134 7C21 POPEE 417       5.806  27.081  54.690  1.00  0.00           C
ATOM   7137 8C21 POPEE 417       6.856  27.081  53.570  1.00  0.00           C
ATOM   7141  C33 POPEE 417       2.196  42.921  46.660  1.00  0.00           C
ATOM   7144  C34 POPEE 417       2.896  44.281  46.740  1.00  0.00           C
ATOM   7147  C35 POPEE 417       4.216  44.241  47.520  1.00  0.00           C
ATOM   7150  C36 POPEE 417       4.766  45.641  47.790  1.00  0.00           C
ATOM   7153  C37 POPEE 417       6.236  45.661  48.200  1.00  0.00           C
ATOM   7156  C38 POPEE 417       6.726  47.031  48.680  1.00  0.00           C
ATOM   7159  C39 POPEE 417       6.546  48.151  47.650  1.00  0.00           C
ATOM   7162 0C31 POPEE 417       7.206  49.461  48.100  1.00  0.00           C
ATOM   7165 1C31 POPEE 417       7.076  50.621  47.110  1.00  0.00           C
ATOM   7168 2C31 POPEE 417       7.876  51.881  47.520  1.00  0.00           C
ATOM   7171 3C31 POPEE 417       8.066  52.071  49.030  1.00  0.00           C
ATOM   7174 4C31 POPEE 417       8.966  53.251  49.400  1.00  0.00           C
ATOM   7177 5C31 POPEE 417       8.846  53.601  50.890  1.00  0.00           C
ATOM   7180 6C31 POPEE 417       9.956  54.521  51.410  1.00  0.00           C
ATOM   7184  NH3 POPEF 418      84.996 117.821  46.960  1.00  0.00           N
ATOM   7188  C12 POPEF 418      85.406 116.431  47.410  1.00  0.00           C
ATOM   7191  C11 POPEF 418      86.006 115.661  46.230  1.00  0.00           C
ATOM   7194  P   POPEF 418      88.546 116.411  46.000  1.00  0.00           P
ATOM   7195  O13 POPEF 418      89.326 116.211  44.770  1.00  0.00           O
ATOM   7196  O14 POPEF 418      88.816 117.631  46.790  1.00  0.00           O
ATOM   7197  O11 POPEF 418      88.656 115.171  46.980  1.00  0.00           O
ATOM   7198  O12 POPEF 418      87.016 116.461  45.610  1.00  0.00           O
ATOM   7199  C1  POPEF 418      89.946 114.851  47.530  1.00  0.00           C
ATOM   7202  C2  POPEF 418      90.176 115.491  48.940  1.00  0.00           C
ATOM   7204  O21 POPEF 418      90.976 114.741  49.870  1.00  0.00           O
ATOM   7205  C21 POPEF 418      91.996 113.981  49.510  1.00  0.00           C
ATOM   7206  O22 POPEF 418      92.206 113.481  48.420  1.00  0.00           O
ATOM   7207  C22 POPEF 418      93.006 114.011  50.660  1.00  0.00           C
ATOM   7210  C3  POPEF 418      88.826 115.851  49.630  1.00  0.00           C
ATOM   7213  O31 POPEF 418      88.906 115.881  51.080  1.00  0.00           O
ATOM   7214  C31 POPEF 418      89.636 116.861  51.560  1.00  0.00           C
ATOM   7215  O32 POPEF 418      90.106 117.801  50.940  1.00  0.00           O
ATOM   7216  C32 POPEF 418      89.736 116.671  53.080  1.00  0.00           C
ATOM   7219  C23 POPEF 418      94.336 114.551  50.090  1.00  0.00           C
ATOM   7222  C24 POPEF 418      95.326 115.161  51.080  1.00  0.00           C
ATOM   7225  C25 POPEF 418      96.696 114.481  50.970  1.00  0.00           C
ATOM   7228  C26 POPEF 418      97.786 115.331  51.630  1.00  0.00           C
ATOM   7231  C27 POPEF 418      99.116 114.611  51.860  1.00  0.00           C
ATOM   7234  C28 POPEF 418     100.086 115.451  52.720  1.00  0.00           C
ATOM   7237  C29 POPEF 418      99.646 115.631  54.160  1.00  0.00           C
ATOM   7239 0C21 POPEF 418     100.136 114.951  55.210  1.00  0.00           C
ATOM   7241 1C21 POPEF 418     101.146 113.841  55.140  1.00  0.00           C
ATOM   7244 2C21 POPEF 418     100.836 112.701  56.130  1.00  0.00           C
ATOM   7247 3C21 POPEF 418     101.026 113.021  57.620  1.00  0.00           C
ATOM   7250 4C21 POPEF 418     102.456 113.481  57.970  1.00  0.00           C
ATOM   7253 5C21 POPEF 418     102.966 113.041  59.350  1.00  0.00           C
ATOM   7256 6C21 POPEF 418     104.466 112.701  59.370  1.00  0.00           C
ATOM   7259 7C21 POPEF 418     105.016 112.451  60.780  1.00  0.00           C
ATOM   7262 8C21 POPEF 418     106.536 112.301  60.820  1.00  0.00           C
ATOM   7266  C33 POPEF 418      90.896 115.751  53.530  1.00  0.00           C
ATOM   7269  C34 POPEF 418      90.866 115.471  55.040  1.00  0.00           C
ATOM   7272  C35 POPEF 418      91.056 116.741  55.880  1.00  0.00           C
ATOM   7275  C36 POPEF 418      91.096 116.511  57.400  1.00  0.00           C
ATOM   7278  C37 POPEF 418      91.226 117.861  58.130  1.00  0.00           C
ATOM   7281  C38 POPEF 418      91.116 117.801  59.650  1.00  0.00           C
ATOM   7284  C39 POPEF 418      91.536 119.141  60.260  1.00  0.00           C
ATOM   7287 0C31 POPEF 418      91.486 119.141  61.790  1.00  0.00           C
ATOM   7290 1C31 POPEF 418      92.136 120.401  62.380  1.00  0.00           C
ATOM   7293 2C31 POPEF 418      92.206 120.351  63.920  1.00  0.00           C
ATOM   7296 3C31 POPEF 418      91.346 121.431  64.580  1.00  0.00           C
ATOM   7299 4C31 POPEF 418      91.446 121.361  66.110  1.00  0.00           C
ATOM   7302 5C31 POPEF 418      90.646 122.441  66.840  1.00  0.00           C
ATOM   7305 6C31 POPEF 418      90.786 122.351  68.360  1.00  0.00           C
ATOM   7309  NH3 POPEG 419      15.506  73.031  43.610  1.00  0.00           N
ATOM   7313  C12 POPEG 419      14.966  73.831  44.760  1.00  0.00           C
ATOM   7316  C11 POPEG 419      13.996  74.921  44.300  1.00  0.00           C
ATOM   7319  P   POPEG 419      15.216  77.261  44.120  1.00  0.00           P
ATOM   7320  O13 POPEG 419      14.706  77.501  42.750  1.00  0.00           O
ATOM   7321  O14 POPEG 419      16.636  76.841  44.190  1.00  0.00           O
ATOM   7322  O11 POPEG 419      14.946  78.491  45.100  1.00  0.00           O
ATOM   7323  O12 POPEG 419      14.366  76.161  44.850  1.00  0.00           O
ATOM   7324  C1  POPEG 419      13.646  78.731  45.700  1.00  0.00           C
ATOM   7327  C2  POPEG 419      13.476  78.411  47.240  1.00  0.00           C
ATOM   7329  O21 POPEG 419      14.196  79.361  48.050  1.00  0.00           O
ATOM   7330  C21 POPEG 419      13.606  79.711  49.200  1.00  0.00           C
ATOM   7331  O22 POPEG 419      12.466  79.441  49.510  1.00  0.00           O
ATOM   7332  C22 POPEG 419      14.586  80.491  50.080  1.00  0.00           C
ATOM   7335  C3  POPEG 419      13.856  76.931  47.570  1.00  0.00           C
ATOM   7338  O31 POPEG 419      13.576  76.501  48.920  1.00  0.00           O
ATOM   7339  C31 POPEG 419      14.596  76.601  49.770  1.00  0.00           C
ATOM   7340  O32 POPEG 419      15.626  77.211  49.570  1.00  0.00           O
ATOM   7341  C32 POPEG 419      14.286  75.871  51.060  1.00  0.00           C
ATOM   7344  C23 POPEG 419      13.876  81.121  51.300  1.00  0.00           C
ATOM   7347  C24 POPEG 419      14.836  81.611  52.400  1.00  0.00           C
ATOM   7350  C25 POPEG 419      14.036  82.141  53.590  1.00  0.00           C
ATOM   7353  C26 POPEG 419      14.846  82.411  54.860  1.00  0.00           C
ATOM   7356  C27 POPEG 419      13.916  82.891  55.990  1.00  0.00           C
ATOM   7359  C28 POPEG 419      14.606  83.041  57.360  1.00  0.00           C
ATOM   7362  C29 POPEG 419      13.706  83.821  58.290  1.00  0.00           C
ATOM   7364 0C21 POPEG 419      13.156  83.431  59.450  1.00  0.00           C
ATOM   7366 1C21 POPEG 419      13.266  82.091  60.150  1.00  0.00           C
ATOM   7369 2C21 POPEG 419      11.906  81.701  60.770  1.00  0.00           C
ATOM   7372 3C21 POPEG 419      12.006  80.621  61.870  1.00  0.00           C
ATOM   7375 4C21 POPEG 419      12.536  79.261  61.410  1.00  0.00           C
ATOM   7378 5C21 POPEG 419      12.596  78.281  62.600  1.00  0.00           C
ATOM   7381 6C21 POPEG 419      13.366  76.971  62.330  1.00  0.00           C
ATOM   7384 7C21 POPEG 419      12.766  76.091  61.230  1.00  0.00           C
ATOM   7387 8C21 POPEG 419      13.516  74.761  61.100  1.00  0.00           C
ATOM   7391  C33 POPEG 419      15.476  75.021  51.570  1.00  0.00           C
ATOM   7394  C34 POPEG 419      15.466  74.921  53.100  1.00  0.00           C
ATOM   7397  C35 POPEG 419      14.116  74.421  53.660  1.00  0.00           C
ATOM   7400  C36 POPEG 419      14.006  74.471  55.190  1.00  0.00           C
ATOM   7403  C37 POPEG 419      12.556  74.221  55.630  1.00  0.00           C
ATOM   7406  C38 POPEG 419      12.236  74.701  57.050  1.00  0.00           C
ATOM   7409  C39 POPEG 419      10.756  74.491  57.450  1.00  0.00           C
ATOM   7412 0C31 POPEG 419      10.366  73.051  57.810  1.00  0.00           C
ATOM   7415 1C31 POPEG 419      10.836  72.641  59.210  1.00  0.00           C
ATOM   7418 2C31 POPEG 419      10.676  71.141  59.490  1.00  0.00           C
ATOM   7421 3C31 POPEG 419       9.286  70.741  60.010  1.00  0.00           C
ATOM   7424 4C31 POPEG 419       9.096  71.041  61.500  1.00  0.00           C
ATOM   7427 5C31 POPEG 419       7.746  70.541  62.020  1.00  0.00           C
ATOM   7430 6C31 POPEG 419       7.536  70.761  63.520  1.00  0.00           C
ATOM   7434  NH3 POPEH 420      63.216  68.141  45.040  1.00  0.00           N
ATOM   7438  C12 POPEH 420      62.066  69.071  44.920  1.00  0.00           C
ATOM   7441  C11 POPEH 420      62.606  70.391  44.370  1.00  0.00           C
ATOM   7444  P   POPEH 420      64.336  72.241  44.980  1.00  0.00           P
ATOM   7445  O13 POPEH 420      63.336  73.061  44.250  1.00  0.00           O
ATOM   7446  O14 POPEH 420      65.766  72.381  44.650  1.00  0.00           O
ATOM   7447  O11 POPEH 420      64.256  72.581  46.500  1.00  0.00           O
ATOM   7448  O12 POPEH 420      63.876  70.721  44.980  1.00  0.00           O
ATOM   7449  C1  POPEH 420      63.216  72.241  47.410  1.00  0.00           C
ATOM   7452  C2  POPEH 420      63.846  71.591  48.670  1.00  0.00           C
ATOM   7454  O21 POPEH 420      62.816  71.111  49.560  1.00  0.00           O
ATOM   7455  C21 POPEH 420      62.216  72.001  50.320  1.00  0.00           C
ATOM   7456  O22 POPEH 420      62.216  73.211  50.170  1.00  0.00           O
ATOM   7457  C22 POPEH 420      61.686  71.311  51.580  1.00  0.00           C
ATOM   7460  C3  POPEH 420      64.916  72.531  49.310  1.00  0.00           C
ATOM   7463  O31 POPEH 420      65.646  71.961  50.430  1.00  0.00           O
ATOM   7464  C31 POPEH 420      66.886  71.561  50.130  1.00  0.00           C
ATOM   7465  O32 POPEH 420      67.416  71.641  49.040  1.00  0.00           O
ATOM   7466  C32 POPEH 420      67.626  70.991  51.340  1.00  0.00           C
ATOM   7469  C23 POPEH 420      60.936  72.311  52.500  1.00  0.00           C
ATOM   7472  C24 POPEH 420      60.856  71.901  53.970  1.00  0.00           C
ATOM   7475  C25 POPEH 420      62.236  71.621  54.600  1.00  0.00           C
ATOM   7478  C26 POPEH 420      62.196  71.641  56.120  1.00  0.00           C
ATOM   7481  C27 POPEH 420      63.336  70.841  56.760  1.00  0.00           C
ATOM   7484  C28 POPEH 420      63.466  71.211  58.240  1.00  0.00           C
ATOM   7487  C29 POPEH 420      64.456  70.361  58.990  1.00  0.00           C
ATOM   7489 0C21 POPEH 420      64.456  70.241  60.330  1.00  0.00           C
ATOM   7491 1C21 POPEH 420      63.496  70.921  61.270  1.00  0.00           C
ATOM   7494 2C21 POPEH 420      63.766  72.431  61.410  1.00  0.00           C
ATOM   7497 3C21 POPEH 420      62.836  73.141  62.400  1.00  0.00           C
ATOM   7500 4C21 POPEH 420      63.086  74.661  62.420  1.00  0.00           C
ATOM   7503 5C21 POPEH 420      62.726  75.401  63.720  1.00  0.00           C
ATOM   7506 6C21 POPEH 420      61.296  75.211  64.230  1.00  0.00           C
ATOM   7509 7C21 POPEH 420      61.036  76.141  65.430  1.00  0.00           C
ATOM   7512 8C21 POPEH 420      59.606  76.101  65.980  1.00  0.00           C
ATOM   7516  C33 POPEH 420      66.866  70.981  52.680  1.00  0.00           C
ATOM   7519  C34 POPEH 420      67.786  70.651  53.860  1.00  0.00           C
ATOM   7522  C35 POPEH 420      68.606  69.351  53.720  1.00  0.00           C
ATOM   7525  C36 POPEH 420      69.396  69.111  55.010  1.00  0.00           C
ATOM   7528  C37 POPEH 420      70.156  67.771  55.080  1.00  0.00           C
ATOM   7531  C38 POPEH 420      70.406  67.421  56.560  1.00  0.00           C
ATOM   7534  C39 POPEH 420      71.396  66.281  56.810  1.00  0.00           C
ATOM   7537 0C31 POPEH 420      71.466  65.881  58.300  1.00  0.00           C
ATOM   7540 1C31 POPEH 420      71.816  67.041  59.250  1.00  0.00           C
ATOM   7543 2C31 POPEH 420      71.896  66.641  60.740  1.00  0.00           C
ATOM   7546 3C31 POPEH 420      70.606  66.051  61.330  1.00  0.00           C
ATOM   7549 4C31 POPEH 420      69.396  67.001  61.240  1.00  0.00           C
ATOM   7552 5C31 POPEH 420      68.106  66.381  61.780  1.00  0.00           C
ATOM   7555 6C31 POPEH 420      66.886  67.291  61.630  1.00  0.00           C
ATOM   7559  NH3 POPEI 421      30.736  34.811  46.550  1.00  0.00           N
ATOM   7563  C12 POPEI 421      29.546  34.671  47.450  1.00  0.00           C
ATOM   7566  C11 POPEI 421      28.556  35.851  47.380  1.00  0.00           C
ATOM   7569  P   POPEI 421      28.256  38.331  48.170  1.00  0.00           P
ATOM   7570  O13 POPEI 421      28.396  39.331  47.100  1.00  0.00           O
ATOM   7571  O14 POPEI 421      26.846  37.911  48.370  1.00  0.00           O
ATOM   7572  O11 POPEI 421      28.846  38.881  49.530  1.00  0.00           O
ATOM   7573  O12 POPEI 421      29.166  37.071  47.810  1.00  0.00           O
ATOM   7574  C1  POPEI 421      29.276  40.231  49.650  1.00  0.00           C
ATOM   7577  C2  POPEI 421      29.696  40.551  51.110  1.00  0.00           C
ATOM   7579  O21 POPEI 421      28.496  40.611  51.910  1.00  0.00           O
ATOM   7580  C21 POPEI 421      28.696  40.751  53.200  1.00  0.00           C
ATOM   7581  O22 POPEI 421      28.856  41.811  53.790  1.00  0.00           O
ATOM   7582  C22 POPEI 421      28.576  39.401  53.890  1.00  0.00           C
ATOM   7585  C3  POPEI 421      30.586  41.841  51.200  1.00  0.00           C
ATOM   7588  O31 POPEI 421      31.386  41.851  52.410  1.00  0.00           O
ATOM   7589  C31 POPEI 421      32.506  42.561  52.370  1.00  0.00           C
ATOM   7590  O32 POPEI 421      32.886  43.271  51.450  1.00  0.00           O
ATOM   7591  C32 POPEI 421      33.286  42.341  53.670  1.00  0.00           C
ATOM   7594  C23 POPEI 421      29.826  39.061  54.730  1.00  0.00           C
ATOM   7597  C24 POPEI 421      29.546  37.871  55.660  1.00  0.00           C
ATOM   7600  C25 POPEI 421      30.816  37.311  56.300  1.00  0.00           C
ATOM   7603  C26 POPEI 421      30.546  36.641  57.650  1.00  0.00           C
ATOM   7606  C27 POPEI 421      30.696  37.591  58.840  1.00  0.00           C
ATOM   7609  C28 POPEI 421      30.246  36.931  60.150  1.00  0.00           C
ATOM   7612  C29 POPEI 421      30.076  37.931  61.270  1.00  0.00           C
ATOM   7614 0C21 POPEI 421      30.756  37.951  62.430  1.00  0.00           C
ATOM   7616 1C21 POPEI 421      31.846  36.991  62.830  1.00  0.00           C
ATOM   7619 2C21 POPEI 421      31.316  35.801  63.640  1.00  0.00           C
ATOM   7622 3C21 POPEI 421      30.736  36.171  65.010  1.00  0.00           C
ATOM   7625 4C21 POPEI 421      30.486  34.951  65.920  1.00  0.00           C
ATOM   7628 5C21 POPEI 421      29.746  33.821  65.190  1.00  0.00           C
ATOM   7631 6C21 POPEI 421      29.066  32.801  66.120  1.00  0.00           C
ATOM   7634 7C21 POPEI 421      28.296  31.751  65.320  1.00  0.00           C
ATOM   7637 8C21 POPEI 421      27.026  31.251  66.010  1.00  0.00           C
ATOM   7641  C33 POPEI 421      33.456  43.641  54.450  1.00  0.00           C
ATOM   7644  C34 POPEI 421      32.086  44.201  54.850  1.00  0.00           C
ATOM   7647  C35 POPEI 421      32.186  45.241  55.960  1.00  0.00           C
ATOM   7650  C36 POPEI 421      30.836  45.871  56.250  1.00  0.00           C
ATOM   7653  C37 POPEI 421      30.936  47.021  57.250  1.00  0.00           C
ATOM   7656  C38 POPEI 421      29.756  47.991  57.110  1.00  0.00           C
ATOM   7659  C39 POPEI 421      29.996  49.291  57.870  1.00  0.00           C
ATOM   7662 0C31 POPEI 421      29.006  49.621  58.990  1.00  0.00           C
ATOM   7665 1C31 POPEI 421      29.376  50.981  59.590  1.00  0.00           C
ATOM   7668 2C31 POPEI 421      28.656  51.311  60.900  1.00  0.00           C
ATOM   7671 3C31 POPEI 421      28.936  50.331  62.050  1.00  0.00           C
ATOM   7674 4C31 POPEI 421      30.436  50.131  62.340  1.00  0.00           C
ATOM   7677 5C31 POPEI 421      30.676  49.421  63.680  1.00  0.00           C
ATOM   7680 6C31 POPEI 421      32.136  49.031  63.940  1.00  0.00           C
ATOM   7684  NH3 POPEJ 422      35.996  82.791  85.730  1.00  0.00           N
ATOM   7688  C12 POPEJ 422      36.366  83.221  87.110  1.00  0.00           C
ATOM   7691  C11 POPEJ 422      36.936  82.071  87.970  1.00  0.00           C
ATOM   7694  P   POPEJ 422      37.806  79.881  86.800  1.00  0.00           P
ATOM   7695  O13 POPEJ 422      39.096  80.171  87.460  1.00  0.00           O
ATOM   7696  O14 POPEJ 422      37.346  78.471  86.690  1.00  0.00           O
ATOM   7697  O11 POPEJ 422      37.746  80.571  85.390  1.00  0.00           O
ATOM   7698  O12 POPEJ 422      36.696  80.741  87.470  1.00  0.00           O
ATOM   7699  C1  POPEJ 422      38.666  80.201  84.370  1.00  0.00           C
ATOM   7702  C2  POPEJ 422      38.506  81.231  83.240  1.00  0.00           C
ATOM   7704  O21 POPEJ 422      38.616  80.631  81.960  1.00  0.00           O
ATOM   7705  C21 POPEJ 422      39.686  80.241  81.270  1.00  0.00           C
ATOM   7706  O22 POPEJ 422      39.606  79.871  80.110  1.00  0.00           O
ATOM   7707  C22 POPEJ 422      41.036  80.311  81.970  1.00  0.00           C
ATOM   7710  C3  POPEJ 422      39.306  82.541  83.480  1.00  0.00           C
ATOM   7713  O31 POPEJ 422      38.486  83.701  83.330  1.00  0.00           O
ATOM   7714  C31 POPEJ 422      38.526  84.501  82.250  1.00  0.00           C
ATOM   7715  O32 POPEJ 422      38.026  85.621  82.240  1.00  0.00           O
ATOM   7716  C32 POPEJ 422      39.246  83.921  81.030  1.00  0.00           C
ATOM   7719  C23 POPEJ 422      41.996  81.301  81.280  1.00  0.00           C
ATOM   7722  C24 POPEJ 422      43.296  81.461  82.080  1.00  0.00           C
ATOM   7725  C25 POPEJ 422      44.306  82.411  81.420  1.00  0.00           C
ATOM   7728  C26 POPEJ 422      44.796  81.881  80.070  1.00  0.00           C
ATOM   7731  C27 POPEJ 422      46.326  81.851  79.950  1.00  0.00           C
ATOM   7734  C28 POPEJ 422      46.766  81.171  78.650  1.00  0.00           C
ATOM   7737  C29 POPEJ 422      48.256  81.061  78.520  1.00  0.00           C
ATOM   7739 0C21 POPEJ 422      48.916  80.691  77.410  1.00  0.00           C
ATOM   7741 1C21 POPEJ 422      48.306  80.331  76.080  1.00  0.00           C
ATOM   7744 2C21 POPEJ 422      48.896  81.151  74.920  1.00  0.00           C
ATOM   7747 3C21 POPEJ 422      48.546  82.651  74.990  1.00  0.00           C
ATOM   7750 4C21 POPEJ 422      49.166  83.491  73.870  1.00  0.00           C
ATOM   7753 5C21 POPEJ 422      48.726  83.081  72.460  1.00  0.00           C
ATOM   7756 6C21 POPEJ 422      49.296  84.001  71.370  1.00  0.00           C
ATOM   7759 7C21 POPEJ 422      48.936  83.541  69.950  1.00  0.00           C
ATOM   7762 8C21 POPEJ 422      49.466  84.471  68.860  1.00  0.00           C
ATOM   7766  C33 POPEJ 422      38.746  84.601  79.730  1.00  0.00           C
ATOM   7769  C34 POPEJ 422      39.626  84.301  78.520  1.00  0.00           C
ATOM   7772  C35 POPEJ 422      39.176  85.141  77.320  1.00  0.00           C
ATOM   7775  C36 POPEJ 422      40.176  85.121  76.160  1.00  0.00           C
ATOM   7778  C37 POPEJ 422      39.686  85.951  74.960  1.00  0.00           C
ATOM   7781  C38 POPEJ 422      40.826  86.281  73.990  1.00  0.00           C
ATOM   7784  C39 POPEJ 422      40.346  86.731  72.600  1.00  0.00           C
ATOM   7787 0C31 POPEJ 422      39.616  85.611  71.860  1.00  0.00           C
ATOM   7790 1C31 POPEJ 422      39.506  85.821  70.340  1.00  0.00           C
ATOM   7793 2C31 POPEJ 422      38.486  86.891  69.950  1.00  0.00           C
ATOM   7796 3C31 POPEJ 422      38.026  86.771  68.490  1.00  0.00           C
ATOM   7799 4C31 POPEJ 422      39.156  86.921  67.460  1.00  0.00           C
ATOM   7802 5C31 POPEJ 422      38.606  87.001  66.030  1.00  0.00           C
ATOM   7805 6C31 POPEJ 422      39.666  87.081  64.930  1.00  0.00           C
ATOM   7809  NH3 POPEK 423     108.156  10.501  44.690  1.00  0.00           N
ATOM   7813  C12 POPEK 423     108.356  10.191  43.250  1.00  0.00           C
ATOM   7816  C11 POPEK 423     109.786   9.671  42.960  1.00  0.00           C
ATOM   7819  P   POPEK 423     112.036  11.001  42.760  1.00  0.00           P
ATOM   7820  O13 POPEK 423     112.936   9.881  42.400  1.00  0.00           O
ATOM   7821  O14 POPEK 423     111.476  11.831  41.690  1.00  0.00           O
ATOM   7822  O11 POPEK 423     112.816  11.941  43.760  1.00  0.00           O
ATOM   7823  O12 POPEK 423     110.816  10.441  43.600  1.00  0.00           O
ATOM   7824  C1  POPEK 423     112.146  12.881  44.590  1.00  0.00           C
ATOM   7827  C2  POPEK 423     112.166  12.391  46.060  1.00  0.00           C
ATOM   7829  O21 POPEK 423     111.926  13.481  46.970  1.00  0.00           O
ATOM   7830  C21 POPEK 423     112.836  14.441  47.020  1.00  0.00           C
ATOM   7831  O22 POPEK 423     113.896  14.461  46.400  1.00  0.00           O
ATOM   7832  C22 POPEK 423     112.356  15.521  47.980  1.00  0.00           C
ATOM   7835  C3  POPEK 423     113.446  11.561  46.410  1.00  0.00           C
ATOM   7838  O31 POPEK 423     113.396  10.991  47.740  1.00  0.00           O
ATOM   7839  C31 POPEK 423     114.016  11.641  48.700  1.00  0.00           C
ATOM   7840  O32 POPEK 423     114.636  12.691  48.590  1.00  0.00           O
ATOM   7841  C32 POPEK 423     113.886  10.831  49.990  1.00  0.00           C
ATOM   7844  C23 POPEK 423     113.216  16.811  47.870  1.00  0.00           C
ATOM   7847  C24 POPEK 423     112.876  17.881  48.900  1.00  0.00           C
ATOM   7850  C25 POPEK 423     113.136  17.491  50.360  1.00  0.00           C
ATOM   7853  C26 POPEK 423     114.616  17.341  50.790  1.00  0.00           C
ATOM   7856  C27 POPEK 423     114.706  17.141  52.310  1.00  0.00           C
ATOM   7859  C28 POPEK 423     116.126  17.021  52.890  1.00  0.00           C
ATOM   7862  C29 POPEK 423     116.146  17.351  54.370  1.00  0.00           C
ATOM   7864 0C21 POPEK 423     116.576  16.571  55.380  1.00  0.00           C
ATOM   7866 1C21 POPEK 423     117.176  15.201  55.240  1.00  0.00           C
ATOM   7869 2C21 POPEK 423     117.716  14.591  56.550  1.00  0.00           C
ATOM   7872 3C21 POPEK 423     118.846  15.401  57.230  1.00  0.00           C
ATOM   7875 4C21 POPEK 423     119.426  14.691  58.460  1.00  0.00           C
ATOM   7878 5C21 POPEK 423     120.376  15.581  59.260  1.00  0.00           C
ATOM   7881 6C21 POPEK 423     120.846  14.931  60.580  1.00  0.00           C
ATOM   7884 7C21 POPEK 423     121.776  15.851  61.380  1.00  0.00           C
ATOM   7887 8C21 POPEK 423     122.346  15.221  62.650  1.00  0.00           C
ATOM   7891  C33 POPEK 423     112.736  11.281  50.920  1.00  0.00           C
ATOM   7894  C34 POPEK 423     112.626  10.431  52.200  1.00  0.00           C
ATOM   7897  C35 POPEK 423     113.366  11.011  53.410  1.00  0.00           C
ATOM   7900  C36 POPEK 423     113.126  10.191  54.700  1.00  0.00           C
ATOM   7903  C37 POPEK 423     113.906  10.741  55.900  1.00  0.00           C
ATOM   7906  C38 POPEK 423     113.966   9.801  57.130  1.00  0.00           C
ATOM   7909  C39 POPEK 423     112.606   9.471  57.790  1.00  0.00           C
ATOM   7912 0C31 POPEK 423     111.916   8.251  57.160  1.00  0.00           C
ATOM   7915 1C31 POPEK 423     110.896   7.531  58.060  1.00  0.00           C
ATOM   7918 2C31 POPEK 423     110.236   6.371  57.300  1.00  0.00           C
ATOM   7921 3C31 POPEK 423     109.476   5.351  58.170  1.00  0.00           C
ATOM   7924 4C31 POPEK 423     109.446   3.979  57.480  1.00  0.00           C
ATOM   7927 5C31 POPEK 423     108.366   3.019  57.990  1.00  0.00           C
ATOM   7930 6C31 POPEK 423     108.346   1.679  57.240  1.00  0.00           C
ATOM   7934  NH3 POPEL 424      96.046  25.851  45.560  1.00  0.00           N
ATOM   7938  C12 POPEL 424      95.486  24.521  45.140  1.00  0.00           C
ATOM   7941  C11 POPEL 424      95.716  23.501  46.280  1.00  0.00           C
ATOM   7944  P   POPEL 424      98.286  23.301  45.990  1.00  0.00           P
ATOM   7945  O13 POPEL 424      97.816  22.651  44.760  1.00  0.00           O
ATOM   7946  O14 POPEL 424      99.036  24.561  45.800  1.00  0.00           O
ATOM   7947  O11 POPEL 424      99.126  22.311  46.940  1.00  0.00           O
ATOM   7948  O12 POPEL 424      97.006  23.661  46.880  1.00  0.00           O
ATOM   7949  C1  POPEL 424      98.736  22.111  48.310  1.00  0.00           C
ATOM   7952  C2  POPEL 424      99.266  20.781  48.920  1.00  0.00           C
ATOM   7954  O21 POPEL 424      98.376  20.361  49.990  1.00  0.00           O
ATOM   7955  C21 POPEL 424      98.426  21.021  51.140  1.00  0.00           C
ATOM   7956  O22 POPEL 424      99.246  21.861  51.440  1.00  0.00           O
ATOM   7957  C22 POPEL 424      97.276  20.601  52.060  1.00  0.00           C
ATOM   7960  C3  POPEL 424     100.806  20.781  49.260  1.00  0.00           C
ATOM   7963  O31 POPEL 424     101.286  19.451  49.490  1.00  0.00           O
ATOM   7964  C31 POPEL 424     102.196  19.051  50.400  1.00  0.00           C
ATOM   7965  O32 POPEL 424     102.576  17.891  50.500  1.00  0.00           O
ATOM   7966  C32 POPEL 424     102.736  20.131  51.330  1.00  0.00           C
ATOM   7969  C23 POPEL 424      97.436  21.131  53.500  1.00  0.00           C
ATOM   7972  C24 POPEL 424      96.306  20.691  54.440  1.00  0.00           C
ATOM   7975  C25 POPEL 424      96.306  21.421  55.800  1.00  0.00           C
ATOM   7978  C26 POPEL 424      97.596  21.281  56.620  1.00  0.00           C
ATOM   7981  C27 POPEL 424      97.686  22.321  57.750  1.00  0.00           C
ATOM   7984  C28 POPEL 424      98.976  22.171  58.590  1.00  0.00           C
ATOM   7987  C29 POPEL 424      99.316  23.421  59.350  1.00  0.00           C
ATOM   7989 0C21 POPEL 424      99.386  23.571  60.690  1.00  0.00           C
ATOM   7991 1C21 POPEL 424      99.116  22.501  61.720  1.00  0.00           C
ATOM   7994 2C21 POPEL 424      97.606  22.331  61.940  1.00  0.00           C
ATOM   7997 3C21 POPEL 424      97.276  21.311  63.040  1.00  0.00           C
ATOM   8000 4C21 POPEL 424      95.966  20.571  62.750  1.00  0.00           C
ATOM   8003 5C21 POPEL 424      95.576  19.551  63.820  1.00  0.00           C
ATOM   8006 6C21 POPEL 424      95.066  20.201  65.120  1.00  0.00           C
ATOM   8009 7C21 POPEL 424      93.936  19.381  65.760  1.00  0.00           C
ATOM   8012 8C21 POPEL 424      93.436  19.951  67.080  1.00  0.00           C
ATOM   8016  C33 POPEL 424     103.736  19.471  52.320  1.00  0.00           C
ATOM   8019  C34 POPEL 424     104.336  20.431  53.350  1.00  0.00           C
ATOM   8022  C35 POPEL 424     103.416  20.701  54.550  1.00  0.00           C
ATOM   8025  C36 POPEL 424     104.156  20.581  55.890  1.00  0.00           C
ATOM   8028  C37 POPEL 424     103.346  21.141  57.060  1.00  0.00           C
ATOM   8031  C38 POPEL 424     103.996  20.891  58.430  1.00  0.00           C
ATOM   8034  C39 POPEL 424     105.346  21.591  58.630  1.00  0.00           C
ATOM   8037 0C31 POPEL 424     105.976  21.231  59.990  1.00  0.00           C
ATOM   8040 1C31 POPEL 424     107.296  21.961  60.260  1.00  0.00           C
ATOM   8043 2C31 POPEL 424     108.516  21.331  59.570  1.00  0.00           C
ATOM   8046 3C31 POPEL 424     109.826  22.111  59.780  1.00  0.00           C
ATOM   8049 4C31 POPEL 424     110.176  22.411  61.250  1.00  0.00           C
ATOM   8052 5C31 POPEL 424     110.536  21.171  62.080  1.00  0.00           C
ATOM   8055 6C31 POPEL 424     110.246  21.351  63.570  1.00  0.00           C
ATOM   8059  NH3 POPEM 425      77.746  82.071  44.550  1.00  0.00           N
ATOM   8063  C12 POPEM 425      78.636  83.191  45.040  1.00  0.00           C
ATOM   8066  C11 POPEM 425      78.016  83.911  46.250  1.00  0.00           C
ATOM   8069  P   POPEM 425      77.216  86.411  46.070  1.00  0.00           P
ATOM   8070  O13 POPEM 425      77.746  87.801  46.180  1.00  0.00           O
ATOM   8071  O14 POPEM 425      76.406  86.061  44.900  1.00  0.00           O
ATOM   8072  O11 POPEM 425      76.346  86.181  47.380  1.00  0.00           O
ATOM   8073  O12 POPEM 425      78.366  85.311  46.260  1.00  0.00           O
ATOM   8074  C1  POPEM 425      76.956  85.911  48.650  1.00  0.00           C
ATOM   8077  C2  POPEM 425      77.436  87.231  49.330  1.00  0.00           C
ATOM   8079  O21 POPEM 425      78.346  87.121  50.430  1.00  0.00           O
ATOM   8080  C21 POPEM 425      78.556  86.031  51.130  1.00  0.00           C
ATOM   8081  O22 POPEM 425      78.006  84.951  51.030  1.00  0.00           O
ATOM   8082  C22 POPEM 425      79.556  86.421  52.230  1.00  0.00           C
ATOM   8085  C3  POPEM 425      76.246  88.131  49.730  1.00  0.00           C
ATOM   8088  O31 POPEM 425      76.716  89.421  50.190  1.00  0.00           O
ATOM   8089  C31 POPEM 425      76.516  89.761  51.490  1.00  0.00           C
ATOM   8090  O32 POPEM 425      77.336  90.391  52.130  1.00  0.00           O
ATOM   8091  C32 POPEM 425      75.116  89.441  52.010  1.00  0.00           C
ATOM   8094  C23 POPEM 425      78.886  87.311  53.320  1.00  0.00           C
ATOM   8097  C24 POPEM 425      79.646  88.601  53.640  1.00  0.00           C
ATOM   8100  C25 POPEM 425      81.006  88.381  54.320  1.00  0.00           C
ATOM   8103  C26 POPEM 425      81.796  89.681  54.530  1.00  0.00           C
ATOM   8106  C27 POPEM 425      83.046  89.481  55.400  1.00  0.00           C
ATOM   8109  C28 POPEM 425      84.046  90.651  55.320  1.00  0.00           C
ATOM   8112  C29 POPEM 425      83.476  91.971  55.780  1.00  0.00           C
ATOM   8114 0C21 POPEM 425      83.926  92.711  56.810  1.00  0.00           C
ATOM   8116 1C21 POPEM 425      85.106  92.381  57.680  1.00  0.00           C
ATOM   8119 2C21 POPEM 425      84.746  91.381  58.790  1.00  0.00           C
ATOM   8122 3C21 POPEM 425      83.966  91.991  59.960  1.00  0.00           C
ATOM   8125 4C21 POPEM 425      83.446  90.931  60.930  1.00  0.00           C
ATOM   8128 5C21 POPEM 425      82.946  91.521  62.250  1.00  0.00           C
ATOM   8131 6C21 POPEM 425      82.816  90.451  63.350  1.00  0.00           C
ATOM   8134 7C21 POPEM 425      82.426  91.061  64.700  1.00  0.00           C
ATOM   8137 8C21 POPEM 425      82.666  90.101  65.860  1.00  0.00           C
ATOM   8141  C33 POPEM 425      75.046  88.311  53.060  1.00  0.00           C
ATOM   8144  C34 POPEM 425      73.896  88.491  54.070  1.00  0.00           C
ATOM   8147  C35 POPEM 425      74.246  89.521  55.150  1.00  0.00           C
ATOM   8150  C36 POPEM 425      73.376  89.411  56.410  1.00  0.00           C
ATOM   8153  C37 POPEM 425      73.876  90.351  57.520  1.00  0.00           C
ATOM   8156  C38 POPEM 425      73.076  90.231  58.820  1.00  0.00           C
ATOM   8159  C39 POPEM 425      73.506  91.251  59.890  1.00  0.00           C
ATOM   8162 0C31 POPEM 425      74.806  90.871  60.630  1.00  0.00           C
ATOM   8165 1C31 POPEM 425      75.166  91.901  61.710  1.00  0.00           C
ATOM   8168 2C31 POPEM 425      76.456  91.601  62.480  1.00  0.00           C
ATOM   8171 3C31 POPEM 425      76.486  90.221  63.160  1.00  0.00           C
ATOM   8174 4C31 POPEM 425      77.636  90.091  64.170  1.00  0.00           C
ATOM   8177 5C31 POPEM 425      77.806  88.661  64.690  1.00  0.00           C
ATOM   8180 6C31 POPEM 425      78.916  88.551  65.740  1.00  0.00           C
ATOM   8184  NH3 POPEN 426      41.476  24.041  81.870  1.00  0.00           N
ATOM   8188  C12 POPEN 426      42.936  24.391  81.910  1.00  0.00           C
ATOM   8191  C11 POPEN 426      43.396  24.971  83.270  1.00  0.00           C
ATOM   8194  P   POPEN 426      45.586  26.091  84.220  1.00  0.00           P
ATOM   8195  O13 POPEN 426      45.916  27.371  83.540  1.00  0.00           O
ATOM   8196  O14 POPEN 426      44.886  26.171  85.520  1.00  0.00           O
ATOM   8197  O11 POPEN 426      46.896  25.291  84.520  1.00  0.00           O
ATOM   8198  O12 POPEN 426      44.806  25.121  83.250  1.00  0.00           O
ATOM   8199  C1  POPEN 426      47.806  24.901  83.500  1.00  0.00           C
ATOM   8202  C2  POPEN 426      48.726  26.071  83.090  1.00  0.00           C
ATOM   8204  O21 POPEN 426      48.526  26.271  81.670  1.00  0.00           O
ATOM   8205  C21 POPEN 426      48.456  27.531  81.290  1.00  0.00           C
ATOM   8206  O22 POPEN 426      48.576  28.511  82.010  1.00  0.00           O
ATOM   8207  C22 POPEN 426      48.246  27.591  79.780  1.00  0.00           C
ATOM   8210  C3  POPEN 426      50.236  25.861  83.460  1.00  0.00           C
ATOM   8213  O31 POPEN 426      51.106  26.601  82.570  1.00  0.00           O
ATOM   8214  C31 POPEN 426      51.676  25.851  81.620  1.00  0.00           C
ATOM   8215  O32 POPEN 426      51.636  24.631  81.570  1.00  0.00           O
ATOM   8216  C32 POPEN 426      52.416  26.731  80.630  1.00  0.00           C
ATOM   8219  C23 POPEN 426      48.826  28.901  79.220  1.00  0.00           C
ATOM   8222  C24 POPEN 426      48.656  29.061  77.710  1.00  0.00           C
ATOM   8225  C25 POPEN 426      49.746  29.941  77.070  1.00  0.00           C
ATOM   8228  C26 POPEN 426      49.156  31.091  76.240  1.00  0.00           C
ATOM   8231  C27 POPEN 426      50.196  31.861  75.420  1.00  0.00           C
ATOM   8234  C28 POPEN 426      49.486  32.811  74.420  1.00  0.00           C
ATOM   8237  C29 POPEN 426      50.256  33.081  73.160  1.00  0.00           C
ATOM   8239 0C21 POPEN 426      49.986  34.061  72.280  1.00  0.00           C
ATOM   8241 1C21 POPEN 426      48.876  35.071  72.410  1.00  0.00           C
ATOM   8244 2C21 POPEN 426      49.396  36.481  72.780  1.00  0.00           C
ATOM   8247 3C21 POPEN 426      50.196  37.161  71.660  1.00  0.00           C
ATOM   8250 4C21 POPEN 426      50.636  38.581  72.040  1.00  0.00           C
ATOM   8253 5C21 POPEN 426      51.566  39.181  70.990  1.00  0.00           C
ATOM   8256 6C21 POPEN 426      51.956  40.641  71.230  1.00  0.00           C
ATOM   8259 7C21 POPEN 426      52.646  41.221  69.990  1.00  0.00           C
ATOM   8262 8C21 POPEN 426      53.306  42.571  70.220  1.00  0.00           C
ATOM   8266  C33 POPEN 426      53.276  25.901  79.650  1.00  0.00           C
ATOM   8269  C34 POPEN 426      54.176  26.741  78.730  1.00  0.00           C
ATOM   8272  C35 POPEN 426      53.406  27.531  77.660  1.00  0.00           C
ATOM   8275  C36 POPEN 426      54.276  28.451  76.820  1.00  0.00           C
ATOM   8278  C37 POPEN 426      53.476  29.601  76.200  1.00  0.00           C
ATOM   8281  C38 POPEN 426      54.326  30.421  75.230  1.00  0.00           C
ATOM   8284  C39 POPEN 426      54.356  29.831  73.810  1.00  0.00           C
ATOM   8287 0C31 POPEN 426      53.066  30.131  73.040  1.00  0.00           C
ATOM   8290 1C31 POPEN 426      53.106  29.691  71.570  1.00  0.00           C
ATOM   8293 2C31 POPEN 426      51.896  30.271  70.820  1.00  0.00           C
ATOM   8296 3C31 POPEN 426      51.926  30.071  69.300  1.00  0.00           C
ATOM   8299 4C31 POPEN 426      50.776  30.841  68.640  1.00  0.00           C
ATOM   8302 5C31 POPEN 426      50.646  30.621  67.130  1.00  0.00           C
ATOM   8305 6C31 POPEN 426      49.316  31.121  66.580  1.00  0.00           C
ATOM   8309  NH3 POPEO 427      11.356 112.351  82.160  1.00  0.00           N
ATOM   8313  C12 POPEO 427      12.246 111.531  83.050  1.00  0.00           C
ATOM   8316  C11 POPEO 427      13.586 111.281  82.370  1.00  0.00           C
ATOM   8319  P   POPEO 427      15.606 110.821  84.030  1.00  0.00           P
ATOM   8320  O13 POPEO 427      15.746 112.291  83.940  1.00  0.00           O
ATOM   8321  O14 POPEO 427      15.386 110.201  85.350  1.00  0.00           O
ATOM   8322  O11 POPEO 427      16.776 110.141  83.200  1.00  0.00           O
ATOM   8323  O12 POPEO 427      14.366 110.391  83.170  1.00  0.00           O
ATOM   8324  C1  POPEO 427      16.476 109.031  82.350  1.00  0.00           C
ATOM   8327  C2  POPEO 427      17.716 108.111  82.170  1.00  0.00           C
ATOM   8329  O21 POPEO 427      18.556 108.551  81.090  1.00  0.00           O
ATOM   8330  C21 POPEO 427      18.156 108.321  79.850  1.00  0.00           C
ATOM   8331  O22 POPEO 427      17.026 108.091  79.470  1.00  0.00           O
ATOM   8332  C22 POPEO 427      19.406 108.281  78.950  1.00  0.00           C
ATOM   8335  C3  POPEO 427      17.296 106.621  82.040  1.00  0.00           C
ATOM   8338  O31 POPEO 427      18.436 105.851  81.640  1.00  0.00           O
ATOM   8339  C31 POPEO 427      18.306 105.001  80.630  1.00  0.00           C
ATOM   8340  O32 POPEO 427      19.136 104.891  79.730  1.00  0.00           O
ATOM   8341  C32 POPEO 427      17.096 104.081  80.810  1.00  0.00           C
ATOM   8344  C23 POPEO 427      19.006 108.301  77.460  1.00  0.00           C
ATOM   8347  C24 POPEO 427      20.156 108.071  76.480  1.00  0.00           C
ATOM   8350  C25 POPEO 427      19.756 108.521  75.070  1.00  0.00           C
ATOM   8353  C26 POPEO 427      20.626 107.951  73.940  1.00  0.00           C
ATOM   8356  C27 POPEO 427      20.276 108.621  72.610  1.00  0.00           C
ATOM   8359  C28 POPEO 427      21.036 108.041  71.410  1.00  0.00           C
ATOM   8362  C29 POPEO 427      20.676 108.811  70.160  1.00  0.00           C
ATOM   8364 0C21 POPEO 427      20.116 108.311  69.040  1.00  0.00           C
ATOM   8366 1C21 POPEO 427      19.796 106.871  68.730  1.00  0.00           C
ATOM   8369 2C21 POPEO 427      20.346 106.491  67.340  1.00  0.00           C
ATOM   8372 3C21 POPEO 427      21.886 106.521  67.240  1.00  0.00           C
ATOM   8375 4C21 POPEO 427      22.386 106.201  65.820  1.00  0.00           C
ATOM   8378 5C21 POPEO 427      22.176 107.351  64.820  1.00  0.00           C
ATOM   8381 6C21 POPEO 427      23.456 108.141  64.480  1.00  0.00           C
ATOM   8384 7C21 POPEO 427      24.446 107.341  63.630  1.00  0.00           C
ATOM   8387 8C21 POPEO 427      25.536 108.211  63.010  1.00  0.00           C
ATOM   8391  C33 POPEO 427      17.116 102.911  79.790  1.00  0.00           C
ATOM   8394  C34 POPEO 427      15.906 101.971  79.920  1.00  0.00           C
ATOM   8397  C35 POPEO 427      15.986 100.751  79.000  1.00  0.00           C
ATOM   8400  C36 POPEO 427      16.016 101.041  77.490  1.00  0.00           C
ATOM   8403  C37 POPEO 427      16.206  99.751  76.660  1.00  0.00           C
ATOM   8406  C38 POPEO 427      16.186  99.951  75.130  1.00  0.00           C
ATOM   8409  C39 POPEO 427      14.766 100.131  74.570  1.00  0.00           C
ATOM   8412 0C31 POPEO 427      14.686 100.001  73.040  1.00  0.00           C
ATOM   8415 1C31 POPEO 427      13.236 100.001  72.540  1.00  0.00           C
ATOM   8418 2C31 POPEO 427      13.106  99.771  71.020  1.00  0.00           C
ATOM   8421 3C31 POPEO 427      11.656  99.691  70.520  1.00  0.00           C
ATOM   8424 4C31 POPEO 427      10.846  98.551  71.140  1.00  0.00           C
ATOM   8427 5C31 POPEO 427      10.306  97.541  70.130  1.00  0.00           C
ATOM   8430 6C31 POPEO 427       9.496  96.421  70.790  1.00  0.00           C
ATOM   8434  NH3 POPEP 428      24.676  46.771  46.900  1.00  0.00           N
ATOM   8438  C12 POPEP 428      25.146  45.571  46.140  1.00  0.00           C
ATOM   8441  C11 POPEP 428      26.656  45.411  46.330  1.00  0.00           C
ATOM   8444  P   POPEP 428      27.026  42.841  46.590  1.00  0.00           P
ATOM   8445  O13 POPEP 428      26.466  41.791  45.710  1.00  0.00           O
ATOM   8446  O14 POPEP 428      28.356  42.661  47.210  1.00  0.00           O
ATOM   8447  O11 POPEP 428      25.926  43.141  47.720  1.00  0.00           O
ATOM   8448  O12 POPEP 428      27.066  44.181  45.760  1.00  0.00           O
ATOM   8449  C1  POPEP 428      24.986  42.111  48.070  1.00  0.00           C
ATOM   8452  C2  POPEP 428      24.096  42.471  49.300  1.00  0.00           C
ATOM   8454  O21 POPEP 428      24.566  41.711  50.430  1.00  0.00           O
ATOM   8455  C21 POPEP 428      24.476  42.351  51.600  1.00  0.00           C
ATOM   8456  O22 POPEP 428      24.186  43.521  51.730  1.00  0.00           O
ATOM   8457  C22 POPEP 428      24.786  41.411  52.770  1.00  0.00           C
ATOM   8460  C3  POPEP 428      22.586  42.141  49.050  1.00  0.00           C
ATOM   8463  O31 POPEP 428      21.776  42.131  50.250  1.00  0.00           O
ATOM   8464  C31 POPEP 428      20.476  41.871  50.070  1.00  0.00           C
ATOM   8465  O32 POPEP 428      19.856  41.961  49.030  1.00  0.00           O
ATOM   8466  C32 POPEP 428      19.886  41.401  51.400  1.00  0.00           C
ATOM   8469  C23 POPEP 428      23.496  40.881  53.440  1.00  0.00           C
ATOM   8472  C24 POPEP 428      23.676  40.551  54.930  1.00  0.00           C
ATOM   8475  C25 POPEP 428      22.406  39.961  55.570  1.00  0.00           C
ATOM   8478  C26 POPEP 428      22.496  39.921  57.100  1.00  0.00           C
ATOM   8481  C27 POPEP 428      21.416  39.041  57.750  1.00  0.00           C
ATOM   8484  C28 POPEP 428      21.496  39.051  59.290  1.00  0.00           C
ATOM   8487  C29 POPEP 428      20.686  37.941  59.930  1.00  0.00           C
ATOM   8489 0C21 POPEP 428      19.656  38.061  60.790  1.00  0.00           C
ATOM   8491 1C21 POPEP 428      19.026  39.341  61.290  1.00  0.00           C
ATOM   8494 2C21 POPEP 428      17.486  39.321  61.320  1.00  0.00           C
ATOM   8497 3C21 POPEP 428      16.896  38.421  62.420  1.00  0.00           C
ATOM   8500 4C21 POPEP 428      15.836  39.111  63.300  1.00  0.00           C
ATOM   8503 5C21 POPEP 428      14.426  39.121  62.700  1.00  0.00           C
ATOM   8506 6C21 POPEP 428      13.436  39.901  63.590  1.00  0.00           C
ATOM   8509 7C21 POPEP 428      11.976  39.771  63.150  1.00  0.00           C
ATOM   8512 8C21 POPEP 428      11.006  40.571  64.020  1.00  0.00           C
ATOM   8516  C33 POPEP 428      18.596  42.151  51.790  1.00  0.00           C
ATOM   8519  C34 POPEP 428      17.956  41.621  53.090  1.00  0.00           C
ATOM   8522  C35 POPEP 428      18.516  42.251  54.370  1.00  0.00           C
ATOM   8525  C36 POPEP 428      17.726  41.821  55.620  1.00  0.00           C
ATOM   8528  C37 POPEP 428      17.976  42.731  56.830  1.00  0.00           C
ATOM   8531  C38 POPEP 428      17.056  42.371  58.010  1.00  0.00           C
ATOM   8534  C39 POPEP 428      17.106  43.371  59.170  1.00  0.00           C
ATOM   8537 0C31 POPEP 428      18.406  43.311  60.000  1.00  0.00           C
ATOM   8540 1C31 POPEP 428      18.346  44.241  61.230  1.00  0.00           C
ATOM   8543 2C31 POPEP 428      19.506  44.031  62.230  1.00  0.00           C
ATOM   8546 3C31 POPEP 428      19.406  42.751  63.080  1.00  0.00           C
ATOM   8549 4C31 POPEP 428      18.216  42.741  64.060  1.00  0.00           C
ATOM   8552 5C31 POPEP 428      18.156  41.501  64.970  1.00  0.00           C
ATOM   8555 6C31 POPEP 428      18.966  41.611  66.260  1.00  0.00           C
ATOM   8559  NH3 POPEQ 429     105.536  28.081  85.770  1.00  0.00           N
ATOM   8563  C12 POPEQ 429     105.166  26.831  86.510  1.00  0.00           C
ATOM   8566  C11 POPEQ 429     105.036  25.621  85.570  1.00  0.00           C
ATOM   8569  P   POPEQ 429     105.606  23.601  87.170  1.00  0.00           P
ATOM   8570  O13 POPEQ 429     106.736  24.401  87.680  1.00  0.00           O
ATOM   8571  O14 POPEQ 429     104.806  22.821  88.120  1.00  0.00           O
ATOM   8572  O11 POPEQ 429     106.156  22.571  86.100  1.00  0.00           O
ATOM   8573  O12 POPEQ 429     104.616  24.471  86.310  1.00  0.00           O
ATOM   8574  C1  POPEQ 429     107.346  22.861  85.370  1.00  0.00           C
ATOM   8577  C2  POPEQ 429     107.256  22.111  84.030  1.00  0.00           C
ATOM   8579  O21 POPEQ 429     108.516  22.111  83.320  1.00  0.00           O
ATOM   8580  C21 POPEQ 429     108.756  23.221  82.620  1.00  0.00           C
ATOM   8581  O22 POPEQ 429     108.346  24.331  82.890  1.00  0.00           O
ATOM   8582  C22 POPEQ 429     109.596  22.871  81.380  1.00  0.00           C
ATOM   8585  C3  POPEQ 429     106.016  22.621  83.210  1.00  0.00           C
ATOM   8588  O31 POPEQ 429     105.866  22.071  81.890  1.00  0.00           O
ATOM   8589  C31 POPEQ 429     105.346  20.841  81.880  1.00  0.00           C
ATOM   8590  O32 POPEQ 429     105.356  20.061  82.820  1.00  0.00           O
ATOM   8591  C32 POPEQ 429     104.476  20.681  80.630  1.00  0.00           C
ATOM   8594  C23 POPEQ 429     108.886  23.281  80.060  1.00  0.00           C
ATOM   8597  C24 POPEQ 429     109.776  23.291  78.800  1.00  0.00           C
ATOM   8600  C25 POPEQ 429     110.016  21.921  78.150  1.00  0.00           C
ATOM   8603  C26 POPEQ 429     110.716  22.001  76.780  1.00  0.00           C
ATOM   8606  C27 POPEQ 429     109.896  21.401  75.610  1.00  0.00           C
ATOM   8609  C28 POPEQ 429     110.666  21.301  74.270  1.00  0.00           C
ATOM   8612  C29 POPEQ 429     111.036  22.641  73.680  1.00  0.00           C
ATOM   8614 0C21 POPEQ 429     111.126  22.961  72.370  1.00  0.00           C
ATOM   8616 1C21 POPEQ 429     110.886  22.041  71.200  1.00  0.00           C
ATOM   8619 2C21 POPEQ 429     110.946  22.801  69.860  1.00  0.00           C
ATOM   8622 3C21 POPEQ 429     110.666  21.901  68.650  1.00  0.00           C
ATOM   8625 4C21 POPEQ 429     110.596  22.641  67.300  1.00  0.00           C
ATOM   8628 5C21 POPEQ 429     111.976  23.051  66.740  1.00  0.00           C
ATOM   8631 6C21 POPEQ 429     112.316  24.541  66.930  1.00  0.00           C
ATOM   8634 7C21 POPEQ 429     113.776  24.831  66.530  1.00  0.00           C
ATOM   8637 8C21 POPEQ 429     114.156  26.311  66.540  1.00  0.00           C
ATOM   8641  C33 POPEQ 429     105.116  19.921  79.440  1.00  0.00           C
ATOM   8644  C34 POPEQ 429     106.176  20.751  78.690  1.00  0.00           C
ATOM   8647  C35 POPEQ 429     106.226  20.481  77.180  1.00  0.00           C
ATOM   8650  C36 POPEQ 429     106.556  19.021  76.840  1.00  0.00           C
ATOM   8653  C37 POPEQ 429     106.736  18.701  75.350  1.00  0.00           C
ATOM   8656  C38 POPEQ 429     106.736  17.181  75.090  1.00  0.00           C
ATOM   8659  C39 POPEQ 429     106.986  16.771  73.640  1.00  0.00           C
ATOM   8662 0C31 POPEQ 429     108.466  16.871  73.240  1.00  0.00           C
ATOM   8665 1C31 POPEQ 429     108.756  16.271  71.860  1.00  0.00           C
ATOM   8668 2C31 POPEQ 429     110.246  16.321  71.510  1.00  0.00           C
ATOM   8671 3C31 POPEQ 429     110.636  15.451  70.300  1.00  0.00           C
ATOM   8674 4C31 POPEQ 429     109.846  15.771  69.030  1.00  0.00           C
ATOM   8677 5C31 POPEQ 429     110.196  14.831  67.870  1.00  0.00           C
ATOM   8680 6C31 POPEQ 429     109.096  14.821  66.810  1.00  0.00           C
ATOM   8684  NH3 POPER 430      44.576  23.851  86.710  1.00  0.00           N
ATOM   8688  C12 POPER 430      44.806  22.641  85.840  1.00  0.00           C
ATOM   8691  C11 POPER 430      45.766  21.661  86.540  1.00  0.00           C
ATOM   8694  P   POPER 430      47.636  20.821  84.910  1.00  0.00           P
ATOM   8695  O13 POPER 430      48.946  20.271  85.380  1.00  0.00           O
ATOM   8696  O14 POPER 430      46.556  19.871  84.580  1.00  0.00           O
ATOM   8697  O11 POPER 430      47.856  21.801  83.710  1.00  0.00           O
ATOM   8698  O12 POPER 430      47.096  21.821  86.030  1.00  0.00           O
ATOM   8699  C1  POPER 430      48.406  21.361  82.460  1.00  0.00           C
ATOM   8702  C2  POPER 430      47.386  20.651  81.520  1.00  0.00           C
ATOM   8704  O21 POPER 430      47.826  20.871  80.160  1.00  0.00           O
ATOM   8705  C21 POPER 430      48.586  19.951  79.630  1.00  0.00           C
ATOM   8706  O22 POPER 430      49.016  18.961  80.170  1.00  0.00           O
ATOM   8707  C22 POPER 430      48.916  20.391  78.200  1.00  0.00           C
ATOM   8710  C3  POPER 430      45.936  21.211  81.660  1.00  0.00           C
ATOM   8713  O31 POPER 430      45.286  21.381  80.380  1.00  0.00           O
ATOM   8714  C31 POPER 430      45.496  22.571  79.820  1.00  0.00           C
ATOM   8715  O32 POPER 430      45.996  23.541  80.390  1.00  0.00           O
ATOM   8716  C32 POPER 430      44.966  22.571  78.400  1.00  0.00           C
ATOM   8719  C23 POPER 430      47.766  20.151  77.190  1.00  0.00           C
ATOM   8722  C24 POPER 430      48.106  19.111  76.110  1.00  0.00           C
ATOM   8725  C25 POPER 430      48.346  17.701  76.670  1.00  0.00           C
ATOM   8728  C26 POPER 430      49.196  16.831  75.730  1.00  0.00           C
ATOM   8731  C27 POPER 430      50.696  17.141  75.830  1.00  0.00           C
ATOM   8734  C28 POPER 430      51.566  16.381  74.810  1.00  0.00           C
ATOM   8737  C29 POPER 430      51.366  16.861  73.390  1.00  0.00           C
ATOM   8739 0C21 POPER 430      52.246  16.801  72.380  1.00  0.00           C
ATOM   8741 1C21 POPER 430      53.656  16.251  72.450  1.00  0.00           C
ATOM   8744 2C21 POPER 430      54.636  17.101  71.610  1.00  0.00           C
ATOM   8747 3C21 POPER 430      54.536  16.861  70.100  1.00  0.00           C
ATOM   8750 4C21 POPER 430      55.456  17.801  69.310  1.00  0.00           C
ATOM   8753 5C21 POPER 430      55.476  17.541  67.800  1.00  0.00           C
ATOM   8756 6C21 POPER 430      54.096  17.631  67.130  1.00  0.00           C
ATOM   8759 7C21 POPER 430      54.166  17.491  65.610  1.00  0.00           C
ATOM   8762 8C21 POPER 430      52.786  17.341  64.960  1.00  0.00           C
ATOM   8766  C33 POPER 430      45.566  23.691  77.530  1.00  0.00           C
ATOM   8769  C34 POPER 430      44.656  24.111  76.370  1.00  0.00           C
ATOM   8772  C35 POPER 430      45.406  24.131  75.030  1.00  0.00           C
ATOM   8775  C36 POPER 430      44.726  24.961  73.940  1.00  0.00           C
ATOM   8778  C37 POPER 430      45.396  24.731  72.590  1.00  0.00           C
ATOM   8781  C38 POPER 430      44.886  25.671  71.490  1.00  0.00           C
ATOM   8784  C39 POPER 430      45.596  25.461  70.150  1.00  0.00           C
ATOM   8787 0C31 POPER 430      47.066  25.911  70.140  1.00  0.00           C
ATOM   8790 1C31 POPER 430      47.606  26.011  68.710  1.00  0.00           C
ATOM   8793 2C31 POPER 430      49.096  26.411  68.620  1.00  0.00           C
ATOM   8796 3C31 POPER 430      49.446  26.991  67.240  1.00  0.00           C
ATOM   8799 4C31 POPER 430      49.156  26.051  66.060  1.00  0.00           C
ATOM   8802 5C31 POPER 430      49.126  26.791  64.720  1.00  0.00           C
ATOM   8805 6C31 POPER 430      49.056  25.851  63.520  1.00  0.00           C
ATOM   8809  NH3 POPES 431      74.756  37.521  46.350  1.00  0.00           N
ATOM   8813  C12 POPES 431      73.506  37.871  45.560  1.00  0.00           C
ATOM   8816  C11 POPES 431      72.506  38.751  46.370  1.00  0.00           C
ATOM   8819  P   POPES 431      71.506  37.001  48.120  1.00  0.00           P
ATOM   8820  O13 POPES 431      70.316  36.131  48.050  1.00  0.00           O
ATOM   8821  O14 POPES 431      72.846  36.381  48.050  1.00  0.00           O
ATOM   8822  O11 POPES 431      71.466  37.871  49.440  1.00  0.00           O
ATOM   8823  O12 POPES 431      71.406  38.051  46.950  1.00  0.00           O
ATOM   8824  C1  POPES 431      72.026  37.281  50.640  1.00  0.00           C
ATOM   8827  C2  POPES 431      73.566  37.521  50.810  1.00  0.00           C
ATOM   8829  O21 POPES 431      74.006  37.591  52.180  1.00  0.00           O
ATOM   8830  C21 POPES 431      73.506  38.561  52.920  1.00  0.00           C
ATOM   8831  O22 POPES 431      72.356  38.651  53.310  1.00  0.00           O
ATOM   8832  C22 POPES 431      74.636  39.531  53.240  1.00  0.00           C
ATOM   8835  C3  POPES 431      74.096  38.751  50.010  1.00  0.00           C
ATOM   8838  O31 POPES 431      75.486  39.011  50.270  1.00  0.00           O
ATOM   8839  C31 POPES 431      76.346  38.191  49.690  1.00  0.00           C
ATOM   8840  O32 POPES 431      76.056  37.281  48.930  1.00  0.00           O
ATOM   8841  C32 POPES 431      77.756  38.561  50.130  1.00  0.00           C
ATOM   8844  C23 POPES 431      74.246  40.561  54.310  1.00  0.00           C
ATOM   8847  C24 POPES 431      75.306  40.711  55.390  1.00  0.00           C
ATOM   8850  C25 POPES 431      75.396  39.421  56.190  1.00  0.00           C
ATOM   8853  C26 POPES 431      75.866  39.671  57.620  1.00  0.00           C
ATOM   8856  C27 POPES 431      75.566  38.441  58.470  1.00  0.00           C
ATOM   8859  C28 POPES 431      76.036  38.541  59.930  1.00  0.00           C
ATOM   8862  C29 POPES 431      75.576  39.781  60.630  1.00  0.00           C
ATOM   8864 0C21 POPES 431      75.856  40.051  61.920  1.00  0.00           C
ATOM   8866 1C21 POPES 431      76.656  39.141  62.810  1.00  0.00           C
ATOM   8869 2C21 POPES 431      77.926  39.821  63.330  1.00  0.00           C
ATOM   8872 3C21 POPES 431      77.636  41.021  64.240  1.00  0.00           C
ATOM   8875 4C21 POPES 431      78.636  41.101  65.390  1.00  0.00           C
ATOM   8878 5C21 POPES 431      78.656  42.471  66.060  1.00  0.00           C
ATOM   8881 6C21 POPES 431      79.586  42.491  67.280  1.00  0.00           C
ATOM   8884 7C21 POPES 431      79.586  43.831  68.010  1.00  0.00           C
ATOM   8887 8C21 POPES 431      80.376  43.801  69.320  1.00  0.00           C
ATOM   8891  C33 POPES 431      77.916  38.541  51.660  1.00  0.00           C
ATOM   8894  C34 POPES 431      79.366  38.751  52.110  1.00  0.00           C
ATOM   8897  C35 POPES 431      79.596  38.241  53.540  1.00  0.00           C
ATOM   8900  C36 POPES 431      79.496  39.321  54.630  1.00  0.00           C
ATOM   8903  C37 POPES 431      79.626  38.711  56.030  1.00  0.00           C
ATOM   8906  C38 POPES 431      79.916  39.751  57.110  1.00  0.00           C
ATOM   8909  C39 POPES 431      79.736  39.221  58.540  1.00  0.00           C
ATOM   8912 0C31 POPES 431      80.686  38.071  58.940  1.00  0.00           C
ATOM   8915 1C31 POPES 431      80.496  37.651  60.400  1.00  0.00           C
ATOM   8918 2C31 POPES 431      81.656  36.781  60.920  1.00  0.00           C
ATOM   8921 3C31 POPES 431      81.376  36.101  62.280  1.00  0.00           C
ATOM   8924 4C31 POPES 431      80.976  37.061  63.410  1.00  0.00           C
ATOM   8927 5C31 POPES 431      80.986  36.361  64.780  1.00  0.00           C
ATOM   8930 6C31 POPES 431      80.476  37.231  65.920  1.00  0.00           C
ATOM   8934  NH3 POPET 432     124.006  51.521  83.930  1.00  0.00           N
ATOM   8938  C12 POPET 432     122.936  50.481  84.050  1.00  0.00           C
ATOM   8941  C11 POPET 432     123.436  49.181  84.700  1.00  0.00           C
ATOM   8944  P   POPET 432     121.336  47.721  84.110  1.00  0.00           P
ATOM   8945  O13 POPET 432     121.156  46.331  84.520  1.00  0.00           O
ATOM   8946  O14 POPET 432     120.146  48.591  83.980  1.00  0.00           O
ATOM   8947  O11 POPET 432     122.166  47.781  82.760  1.00  0.00           O
ATOM   8948  O12 POPET 432     122.336  48.401  85.130  1.00  0.00           O
ATOM   8949  C1  POPET 432     121.506  47.681  81.500  1.00  0.00           C
ATOM   8952  C2  POPET 432     122.236  48.611  80.510  1.00  0.00           C
ATOM   8954  O21 POPET 432     121.466  48.731  79.290  1.00  0.00           O
ATOM   8955  C21 POPET 432     120.416  49.551  79.470  1.00  0.00           C
ATOM   8956  O22 POPET 432     120.186  50.181  80.480  1.00  0.00           O
ATOM   8957  C22 POPET 432     119.546  49.671  78.220  1.00  0.00           C
ATOM   8960  C3  POPET 432     123.696  48.101  80.300  1.00  0.00           C
ATOM   8963  O31 POPET 432     124.416  48.741  79.220  1.00  0.00           O
ATOM   8964  C31 POPET 432     124.886  49.941  79.540  1.00  0.00           C
ATOM   8965  O32 POPET 432     124.726  50.511  80.600  1.00  0.00           O
ATOM   8966  C32 POPET 432     125.676  50.531  78.380  1.00  0.00           C
ATOM   8969  C23 POPET 432     118.456  50.771  78.420  1.00  0.00           C
ATOM   8972  C24 POPET 432     118.106  51.531  77.140  1.00  0.00           C
ATOM   8975  C25 POPET 432     117.596  50.621  76.020  1.00  0.00           C
ATOM   8978  C26 POPET 432     118.406  50.781  74.720  1.00  0.00           C
ATOM   8981  C27 POPET 432     117.906  49.781  73.670  1.00  0.00           C
ATOM   8984  C28 POPET 432     118.726  49.721  72.370  1.00  0.00           C
ATOM   8987  C29 POPET 432     118.786  51.031  71.630  1.00  0.00           C
ATOM   8989 0C21 POPET 432     118.356  51.281  70.380  1.00  0.00           C
ATOM   8991 1C21 POPET 432     117.696  50.311  69.420  1.00  0.00           C
ATOM   8994 2C21 POPET 432     117.536  50.991  68.050  1.00  0.00           C
ATOM   8997 3C21 POPET 432     116.596  50.281  67.060  1.00  0.00           C
ATOM   9000 4C21 POPET 432     116.446  51.091  65.760  1.00  0.00           C
ATOM   9003 5C21 POPET 432     115.736  50.351  64.620  1.00  0.00           C
ATOM   9006 6C21 POPET 432     114.226  50.131  64.840  1.00  0.00           C
ATOM   9009 7C21 POPET 432     113.606  49.271  63.740  1.00  0.00           C
ATOM   9012 8C21 POPET 432     112.106  49.011  63.930  1.00  0.00           C
ATOM   9016  C33 POPET 432     127.066  49.861  78.260  1.00  0.00           C
ATOM   9019  C34 POPET 432     127.886  50.361  77.080  1.00  0.00           C
ATOM   9022  C35 POPET 432     127.206  50.111  75.730  1.00  0.00           C
ATOM   9025  C36 POPET 432     128.136  50.361  74.540  1.00  0.00           C
ATOM   9028  C37 POPET 432     127.476  50.051  73.190  1.00  0.00           C
ATOM   9031  C38 POPET 432     128.216  50.751  72.040  1.00  0.00           C
ATOM   9034  C39 POPET 432     127.576  50.541  70.660  1.00  0.00           C
ATOM   9037 0C31 POPET 432     127.436  49.061  70.260  1.00  0.00           C
ATOM   9040 1C31 POPET 432     127.296  48.911  68.740  1.00  0.00           C
ATOM   9043 2C31 POPET 432     126.866  47.511  68.270  1.00  0.00           C
ATOM   9046 3C31 POPET 432     127.866  46.831  67.320  1.00  0.00           C
ATOM   9049 4C31 POPET 432     128.106  47.591  66.010  1.00  0.00           C
ATOM   9052 5C31 POPET 432     129.068  46.841  65.070  1.00  0.00           C
ATOM   9055 6C31 POPET 432     129.478  47.671  63.850  1.00  0.00           C
ATOM   9059  NH3 POPEU 433      71.346  93.081  47.320  1.00  0.00           N
ATOM   9063  C12 POPEU 433      70.746  92.051  48.230  1.00  0.00           C
ATOM   9066  C11 POPEU 433      71.706  91.711  49.370  1.00  0.00           C
ATOM   9069  P   POPEU 433      72.146  89.151  49.240  1.00  0.00           P
ATOM   9070  O13 POPEU 433      71.286  88.601  48.170  1.00  0.00           O
ATOM   9071  O14 POPEU 433      73.516  89.551  48.840  1.00  0.00           O
ATOM   9072  O11 POPEU 433      72.196  88.191  50.470  1.00  0.00           O
ATOM   9073  O12 POPEU 433      71.426  90.411  49.880  1.00  0.00           O
ATOM   9074  C1  POPEU 433      72.606  86.821  50.410  1.00  0.00           C
ATOM   9077  C2  POPEU 433      72.056  86.141  51.690  1.00  0.00           C
ATOM   9079  O21 POPEU 433      73.006  85.331  52.390  1.00  0.00           O
ATOM   9080  C21 POPEU 433      73.456  84.241  51.810  1.00  0.00           C
ATOM   9081  O22 POPEU 433      73.286  83.921  50.640  1.00  0.00           O
ATOM   9082  C22 POPEU 433      74.236  83.431  52.850  1.00  0.00           C
ATOM   9085  C3  POPEU 433      70.696  85.421  51.440  1.00  0.00           C
ATOM   9088  O31 POPEU 433      70.236  84.741  52.620  1.00  0.00           O
ATOM   9089  C31 POPEU 433      69.906  85.551  53.620  1.00  0.00           C
ATOM   9090  O32 POPEU 433      69.776  86.761  53.560  1.00  0.00           O
ATOM   9091  C32 POPEU 433      69.666  84.741  54.880  1.00  0.00           C
ATOM   9094  C23 POPEU 433      73.336  82.861  53.970  1.00  0.00           C
ATOM   9097  C24 POPEU 433      74.126  82.181  55.110  1.00  0.00           C
ATOM   9100  C25 POPEU 433      73.206  81.771  56.270  1.00  0.00           C
ATOM   9103  C26 POPEU 433      73.906  80.991  57.390  1.00  0.00           C
ATOM   9106  C27 POPEU 433      72.926  80.531  58.480  1.00  0.00           C
ATOM   9109  C28 POPEU 433      73.466  79.391  59.370  1.00  0.00           C
ATOM   9112  C29 POPEU 433      74.456  79.861  60.410  1.00  0.00           C
ATOM   9114 0C21 POPEU 433      74.186  80.051  61.710  1.00  0.00           C
ATOM   9116 1C21 POPEU 433      72.836  79.871  62.360  1.00  0.00           C
ATOM   9119 2C21 POPEU 433      72.706  80.671  63.660  1.00  0.00           C
ATOM   9122 3C21 POPEU 433      71.506  80.231  64.510  1.00  0.00           C
ATOM   9125 4C21 POPEU 433      71.336  81.091  65.770  1.00  0.00           C
ATOM   9128 5C21 POPEU 433      70.426  80.451  66.820  1.00  0.00           C
ATOM   9131 6C21 POPEU 433      70.356  81.261  68.130  1.00  0.00           C
ATOM   9134 7C21 POPEU 433      68.966  81.211  68.800  1.00  0.00           C
ATOM   9137 8C21 POPEU 433      68.926  81.851  70.180  1.00  0.00           C
ATOM   9141  C33 POPEU 433      70.476  85.161  56.120  1.00  0.00           C
ATOM   9144  C34 POPEU 433      70.006  84.351  57.340  1.00  0.00           C
ATOM   9147  C35 POPEU 433      70.886  84.521  58.590  1.00  0.00           C
ATOM   9150  C36 POPEU 433      70.926  85.961  59.090  1.00  0.00           C
ATOM   9153  C37 POPEU 433      71.466  86.081  60.530  1.00  0.00           C
ATOM   9156  C38 POPEU 433      71.166  87.451  61.140  1.00  0.00           C
ATOM   9159  C39 POPEU 433      71.436  87.541  62.640  1.00  0.00           C
ATOM   9162 0C31 POPEU 433      71.816  88.961  63.080  1.00  0.00           C
ATOM   9165 1C31 POPEU 433      71.686  89.121  64.600  1.00  0.00           C
ATOM   9168 2C31 POPEU 433      72.576  90.241  65.160  1.00  0.00           C
ATOM   9171 3C31 POPEU 433      72.446  90.351  66.680  1.00  0.00           C
ATOM   9174 4C31 POPEU 433      73.506  91.261  67.320  1.00  0.00           C
ATOM   9177 5C31 POPEU 433      73.336  91.341  68.840  1.00  0.00           C
ATOM   9180 6C31 POPEU 433      74.406  92.191  69.540  1.00  0.00           C
ATOM   9184  NH3 POPEV 434      58.126  98.281  89.210  1.00  0.00           N
ATOM   9188  C12 POPEV 434      57.686  96.861  89.110  1.00  0.00           C
ATOM   9191  C11 POPEV 434      57.096  96.601  87.720  1.00  0.00           C
ATOM   9194  P   POPEV 434      57.526  94.041  87.760  1.00  0.00           P
ATOM   9195  O13 POPEV 434      58.946  94.431  87.560  1.00  0.00           O
ATOM   9196  O14 POPEV 434      57.256  93.381  89.060  1.00  0.00           O
ATOM   9197  O11 POPEV 434      57.106  93.081  86.590  1.00  0.00           O
ATOM   9198  O12 POPEV 434      56.566  95.291  87.620  1.00  0.00           O
ATOM   9199  C1  POPEV 434      57.466  91.701  86.600  1.00  0.00           C
ATOM   9202  C2  POPEV 434      58.906  91.461  86.070  1.00  0.00           C
ATOM   9204  O21 POPEV 434      58.936  90.371  85.120  1.00  0.00           O
ATOM   9205  C21 POPEV 434      58.396  90.581  83.920  1.00  0.00           C
ATOM   9206  O22 POPEV 434      57.486  89.931  83.450  1.00  0.00           O
ATOM   9207  C22 POPEV 434      59.156  91.631  83.120  1.00  0.00           C
ATOM   9210  C3  POPEV 434      59.906  91.221  87.250  1.00  0.00           C
ATOM   9213  O31 POPEV 434      60.916  90.231  87.010  1.00  0.00           O
ATOM   9214  C31 POPEV 434      62.066  90.481  86.400  1.00  0.00           C
ATOM   9215  O32 POPEV 434      62.966  89.651  86.350  1.00  0.00           O
ATOM   9216  C32 POPEV 434      62.186  91.901  85.810  1.00  0.00           C
ATOM   9219  C23 POPEV 434      58.696  91.581  81.640  1.00  0.00           C
ATOM   9222  C24 POPEV 434      59.416  92.571  80.730  1.00  0.00           C
ATOM   9225  C25 POPEV 434      58.796  92.601  79.320  1.00  0.00           C
ATOM   9228  C26 POPEV 434      59.586  93.441  78.320  1.00  0.00           C
ATOM   9231  C27 POPEV 434      58.986  93.421  76.900  1.00  0.00           C
ATOM   9234  C28 POPEV 434      59.396  92.161  76.110  1.00  0.00           C
ATOM   9237  C29 POPEV 434      58.486  91.841  74.950  1.00  0.00           C
ATOM   9239 0C21 POPEV 434      58.546  92.341  73.700  1.00  0.00           C
ATOM   9241 1C21 POPEV 434      59.506  93.371  73.170  1.00  0.00           C
ATOM   9244 2C21 POPEV 434      58.836  94.221  72.060  1.00  0.00           C
ATOM   9247 3C21 POPEV 434      59.836  95.101  71.300  1.00  0.00           C
ATOM   9250 4C21 POPEV 434      59.326  95.611  69.940  1.00  0.00           C
ATOM   9253 5C21 POPEV 434      58.256  96.701  70.020  1.00  0.00           C
ATOM   9256 6C21 POPEV 434      58.596  97.921  69.160  1.00  0.00           C
ATOM   9259 7C21 POPEV 434      57.456  98.951  69.090  1.00  0.00           C
ATOM   9262 8C21 POPEV 434      57.836 100.261  68.410  1.00  0.00           C
ATOM   9266  C33 POPEV 434      63.506  92.101  85.020  1.00  0.00           C
ATOM   9269  C34 POPEV 434      63.736  93.541  84.540  1.00  0.00           C
ATOM   9272  C35 POPEV 434      65.176  93.771  84.020  1.00  0.00           C
ATOM   9275  C36 POPEV 434      65.526  92.901  82.800  1.00  0.00           C
ATOM   9278  C37 POPEV 434      66.996  92.971  82.390  1.00  0.00           C
ATOM   9281  C38 POPEV 434      67.226  92.161  81.090  1.00  0.00           C
ATOM   9284  C39 POPEV 434      68.486  92.551  80.310  1.00  0.00           C
ATOM   9287 0C31 POPEV 434      68.506  94.031  79.900  1.00  0.00           C
ATOM   9290 1C31 POPEV 434      69.646  94.431  78.950  1.00  0.00           C
ATOM   9293 2C31 POPEV 434      69.386  95.831  78.360  1.00  0.00           C
ATOM   9296 3C31 POPEV 434      70.576  96.461  77.640  1.00  0.00           C
ATOM   9299 4C31 POPEV 434      71.306  95.521  76.670  1.00  0.00           C
ATOM   9302 5C31 POPEV 434      72.326  96.271  75.800  1.00  0.00           C
ATOM   9305 6C31 POPEV 434      73.426  95.361  75.240  1.00  0.00           C
ATOM   9309  NH3 POPEW 435      98.886 118.791  86.790  1.00  0.00           N
ATOM   9313  C12 POPEW 435      99.556 118.941  88.130  1.00  0.00           C
ATOM   9316  C11 POPEW 435      99.866 120.411  88.470  1.00  0.00           C
ATOM   9319  P   POPEW 435     101.066 121.751  86.600  1.00  0.00           P
ATOM   9320  O13 POPEW 435     101.546 123.011  87.200  1.00  0.00           O
ATOM   9321  O14 POPEW 435     101.986 120.601  86.600  1.00  0.00           O
ATOM   9322  O11 POPEW 435     100.616 122.011  85.100  1.00  0.00           O
ATOM   9323  O12 POPEW 435      99.746 121.291  87.330  1.00  0.00           O
ATOM   9324  C1  POPEW 435      99.386 122.691  84.830  1.00  0.00           C
ATOM   9327  C2  POPEW 435      98.926 122.431  83.380  1.00  0.00           C
ATOM   9329  O21 POPEW 435      97.486 122.441  83.230  1.00  0.00           O
ATOM   9330  C21 POPEW 435      96.806 121.391  83.670  1.00  0.00           C
ATOM   9331  O22 POPEW 435      97.196 120.571  84.480  1.00  0.00           O
ATOM   9332  C22 POPEW 435      95.476 121.311  82.890  1.00  0.00           C
ATOM   9335  C3  POPEW 435      99.576 121.131  82.780  1.00  0.00           C
ATOM   9338  O31 POPEW 435      98.956 120.651  81.570  1.00  0.00           O
ATOM   9339  C31 POPEW 435      99.106 121.231  80.360  1.00  0.00           C
ATOM   9340  O32 POPEW 435      98.446 120.891  79.390  1.00  0.00           O
ATOM   9341  C32 POPEW 435     100.146 122.351  80.310  1.00  0.00           C
ATOM   9344  C23 POPEW 435      95.626 120.481  81.590  1.00  0.00           C
ATOM   9347  C24 POPEW 435      95.026 121.111  80.320  1.00  0.00           C
ATOM   9350  C25 POPEW 435      93.496 121.251  80.310  1.00  0.00           C
ATOM   9353  C26 POPEW 435      92.926 121.071  78.890  1.00  0.00           C
ATOM   9356  C27 POPEW 435      91.416 121.291  78.760  1.00  0.00           C
ATOM   9359  C28 POPEW 435      90.836 120.861  77.390  1.00  0.00           C
ATOM   9362  C29 POPEW 435      91.476 121.561  76.210  1.00  0.00           C
ATOM   9364 0C21 POPEW 435      91.766 121.031  75.010  1.00  0.00           C
ATOM   9366 1C21 POPEW 435      91.446 119.631  74.550  1.00  0.00           C
ATOM   9369 2C21 POPEW 435      91.046 119.531  73.050  1.00  0.00           C
ATOM   9372 3C21 POPEW 435      92.236 119.241  72.120  1.00  0.00           C
ATOM   9375 4C21 POPEW 435      92.676 117.771  72.180  1.00  0.00           C
ATOM   9378 5C21 POPEW 435      94.166 117.531  71.880  1.00  0.00           C
ATOM   9381 6C21 POPEW 435      94.486 117.351  70.400  1.00  0.00           C
ATOM   9384 7C21 POPEW 435      95.986 117.211  70.150  1.00  0.00           C
ATOM   9387 8C21 POPEW 435      96.356 117.111  68.660  1.00  0.00           C
ATOM   9391  C33 POPEW 435     100.596 122.681  78.870  1.00  0.00           C
ATOM   9394  C34 POPEW 435      99.646 123.701  78.240  1.00  0.00           C
ATOM   9397  C35 POPEW 435      99.726 123.741  76.720  1.00  0.00           C
ATOM   9400  C36 POPEW 435      98.636 124.651  76.150  1.00  0.00           C
ATOM   9403  C37 POPEW 435      98.676 124.781  74.630  1.00  0.00           C
ATOM   9406  C38 POPEW 435      97.536 125.671  74.130  1.00  0.00           C
ATOM   9409  C39 POPEW 435      97.496 125.861  72.610  1.00  0.00           C
ATOM   9412 0C31 POPEW 435      98.196 127.131  72.110  1.00  0.00           C
ATOM   9415 1C31 POPEW 435      97.516 127.691  70.850  1.00  0.00           C
ATOM   9418 2C31 POPEW 435      98.256 128.881  70.200  1.00  0.00           C
ATOM   9421 3C31 POPEW 435      98.626 130.011  71.180  1.00  0.00           C
ATOM   9424 4C31 POPEW 435      97.426 130.831  71.690  1.00  0.00           C
ATOM   9427 5C31 POPEW 435      97.816 131.721  72.880  1.00  0.00           C
ATOM   9430 6C31 POPEW 435      96.906 132.931  73.100  1.00  0.00           C
ATOM   9434  NH3 POPEX 436     108.306 114.411  87.790  1.00  0.00           N
ATOM   9438  C12 POPEX 436     107.776 115.441  86.830  1.00  0.00           C
ATOM   9441  C11 POPEX 436     108.806 115.721  85.720  1.00  0.00           C
ATOM   9444  P   POPEX 436     110.936 116.891  86.750  1.00  0.00           P
ATOM   9445  O13 POPEX 436     111.176 118.241  87.300  1.00  0.00           O
ATOM   9446  O14 POPEX 436     110.966 115.771  87.720  1.00  0.00           O
ATOM   9447  O11 POPEX 436     112.016 116.721  85.630  1.00  0.00           O
ATOM   9448  O12 POPEX 436     109.556 116.891  85.990  1.00  0.00           O
ATOM   9449  C1  POPEX 436     111.816 116.641  84.230  1.00  0.00           C
ATOM   9452  C2  POPEX 436     111.126 117.851  83.510  1.00  0.00           C
ATOM   9454  O21 POPEX 436     111.716 117.991  82.210  1.00  0.00           O
ATOM   9455  C21 POPEX 436     112.816 118.701  82.000  1.00  0.00           C
ATOM   9456  O22 POPEX 436     113.506 119.241  82.850  1.00  0.00           O
ATOM   9457  C22 POPEX 436     113.106 118.621  80.500  1.00  0.00           C
ATOM   9460  C3  POPEX 436     110.996 119.211  84.290  1.00  0.00           C
ATOM   9463  O31 POPEX 436     110.636 120.301  83.410  1.00  0.00           O
ATOM   9464  C31 POPEX 436     109.436 120.181  82.850  1.00  0.00           C
ATOM   9465  O32 POPEX 436     108.566 119.401  83.190  1.00  0.00           O
ATOM   9466  C32 POPEX 436     109.376 121.091  81.630  1.00  0.00           C
ATOM   9469  C23 POPEX 436     112.366 119.691  79.650  1.00  0.00           C
ATOM   9472  C24 POPEX 436     112.396 119.391  78.150  1.00  0.00           C
ATOM   9475  C25 POPEX 436     111.426 118.291  77.710  1.00  0.00           C
ATOM   9478  C26 POPEX 436     110.296 118.731  76.750  1.00  0.00           C
ATOM   9481  C27 POPEX 436     109.596 117.521  76.110  1.00  0.00           C
ATOM   9484  C28 POPEX 436     108.316 117.871  75.320  1.00  0.00           C
ATOM   9487  C29 POPEX 436     107.616 116.611  74.880  1.00  0.00           C
ATOM   9489 0C21 POPEX 436     106.946 116.381  73.740  1.00  0.00           C
ATOM   9491 1C21 POPEX 436     106.696 117.341  72.610  1.00  0.00           C
ATOM   9494 2C21 POPEX 436     106.046 116.671  71.380  1.00  0.00           C
ATOM   9497 3C21 POPEX 436     104.706 115.971  71.660  1.00  0.00           C
ATOM   9500 4C21 POPEX 436     103.986 115.471  70.390  1.00  0.00           C
ATOM   9503 5C21 POPEX 436     102.926 116.441  69.850  1.00  0.00           C
ATOM   9506 6C21 POPEX 436     101.616 116.391  70.650  1.00  0.00           C
ATOM   9509 7C21 POPEX 436     100.656 117.531  70.280  1.00  0.00           C
ATOM   9512 8C21 POPEX 436      99.406 117.581  71.160  1.00  0.00           C
ATOM   9516  C33 POPEX 436     108.016 121.801  81.410  1.00  0.00           C
ATOM   9519  C34 POPEX 436     107.276 121.161  80.240  1.00  0.00           C
ATOM   9522  C35 POPEX 436     105.936 121.811  79.930  1.00  0.00           C
ATOM   9525  C36 POPEX 436     106.036 123.081  79.080  1.00  0.00           C
ATOM   9528  C37 POPEX 436     104.656 123.511  78.580  1.00  0.00           C
ATOM   9531  C38 POPEX 436     104.686 124.841  77.820  1.00  0.00           C
ATOM   9534  C39 POPEX 436     103.336 125.141  77.180  1.00  0.00           C
ATOM   9537 0C31 POPEX 436     103.376 126.401  76.300  1.00  0.00           C
ATOM   9540 1C31 POPEX 436     102.816 126.141  74.900  1.00  0.00           C
ATOM   9543 2C31 POPEX 436     103.096 127.281  73.910  1.00  0.00           C
ATOM   9546 3C31 POPEX 436     102.396 127.061  72.560  1.00  0.00           C
ATOM   9549 4C31 POPEX 436     102.826 125.771  71.850  1.00  0.00           C
ATOM   9552 5C31 POPEX 436     101.986 125.451  70.600  1.00  0.00           C
ATOM   9555 6C31 POPEX 436     102.296 124.061  70.030  1.00  0.00           C
ATOM   9559  NH3 POPEY 437     112.806 114.681  44.390  1.00  0.00           N
ATOM   9563  C12 POPEY 437     112.556 113.321  44.960  1.00  0.00           C
ATOM   9566  C11 POPEY 437     112.176 112.321  43.870  1.00  0.00           C
ATOM   9569  P   POPEY 437     112.886 109.881  44.560  1.00  0.00           P
ATOM   9570  O13 POPEY 437     113.876 109.981  43.450  1.00  0.00           O
ATOM   9571  O14 POPEY 437     112.086 108.651  44.740  1.00  0.00           O
ATOM   9572  O11 POPEY 437     113.646 110.211  45.900  1.00  0.00           O
ATOM   9573  O12 POPEY 437     111.876 111.081  44.470  1.00  0.00           O
ATOM   9574  C1  POPEY 437     113.026 110.861  47.010  1.00  0.00           C
ATOM   9577  C2  POPEY 437     112.706 109.851  48.140  1.00  0.00           C
ATOM   9579  O21 POPEY 437     112.146 110.441  49.340  1.00  0.00           O
ATOM   9580  C21 POPEY 437     112.846 111.341  50.010  1.00  0.00           C
ATOM   9581  O22 POPEY 437     113.826 111.941  49.610  1.00  0.00           O
ATOM   9582  C22 POPEY 437     112.196 111.611  51.370  1.00  0.00           C
ATOM   9585  C3  POPEY 437     113.926 108.951  48.460  1.00  0.00           C
ATOM   9588  O31 POPEY 437     113.626 108.081  49.580  1.00  0.00           O
ATOM   9589  C31 POPEY 437     114.196 108.401  50.730  1.00  0.00           C
ATOM   9590  O32 POPEY 437     114.996 109.311  50.910  1.00  0.00           O
ATOM   9591  C32 POPEY 437     113.716 107.441  51.810  1.00  0.00           C
ATOM   9594  C23 POPEY 437     113.226 111.581  52.530  1.00  0.00           C
ATOM   9597  C24 POPEY 437     112.656 111.971  53.890  1.00  0.00           C
ATOM   9600  C25 POPEY 437     113.666 111.741  55.030  1.00  0.00           C
ATOM   9603  C26 POPEY 437     113.026 111.861  56.430  1.00  0.00           C
ATOM   9606  C27 POPEY 437     114.026 111.661  57.570  1.00  0.00           C
ATOM   9609  C28 POPEY 437     113.526 112.171  58.940  1.00  0.00           C
ATOM   9612  C29 POPEY 437     112.386 111.401  59.550  1.00  0.00           C
ATOM   9614 0C21 POPEY 437     112.226 111.121  60.860  1.00  0.00           C
ATOM   9616 1C21 POPEY 437     113.156 111.501  61.990  1.00  0.00           C
ATOM   9619 2C21 POPEY 437     113.506 112.991  62.190  1.00  0.00           C
ATOM   9622 3C21 POPEY 437     112.416 113.821  62.890  1.00  0.00           C
ATOM   9625 4C21 POPEY 437     112.786 115.311  63.020  1.00  0.00           C
ATOM   9628 5C21 POPEY 437     113.926 115.591  64.020  1.00  0.00           C
ATOM   9631 6C21 POPEY 437     114.466 117.031  63.920  1.00  0.00           C
ATOM   9634 7C21 POPEY 437     115.526 117.341  64.990  1.00  0.00           C
ATOM   9637 8C21 POPEY 437     116.106 118.751  64.870  1.00  0.00           C
ATOM   9641  C33 POPEY 437     114.126 107.871  53.230  1.00  0.00           C
ATOM   9644  C34 POPEY 437     114.166 106.691  54.190  1.00  0.00           C
ATOM   9647  C35 POPEY 437     114.666 107.131  55.570  1.00  0.00           C
ATOM   9650  C36 POPEY 437     114.726 105.991  56.580  1.00  0.00           C
ATOM   9653  C37 POPEY 437     115.116 106.501  57.970  1.00  0.00           C
ATOM   9656  C38 POPEY 437     115.036 105.401  59.030  1.00  0.00           C
ATOM   9659  C39 POPEY 437     114.666 105.921  60.420  1.00  0.00           C
ATOM   9662 0C31 POPEY 437     113.156 105.901  60.740  1.00  0.00           C
ATOM   9665 1C31 POPEY 437     112.356 107.051  60.110  1.00  0.00           C
ATOM   9668 2C31 POPEY 437     110.846 106.971  60.390  1.00  0.00           C
ATOM   9671 3C31 POPEY 437     110.446 107.271  61.840  1.00  0.00           C
ATOM   9674 4C31 POPEY 437     108.926 107.221  62.070  1.00  0.00           C
ATOM   9677 5C31 POPEY 437     108.206 108.511  61.680  1.00  0.00           C
ATOM   9680 6C31 POPEY 437     106.676 108.391  61.750  1.00  0.00           C
ATOM   9684  NH3 POPEZ 438      34.686  65.141  47.080  1.00  0.00           N
ATOM   9688  C12 POPEZ 438      35.076  66.571  46.810  1.00  0.00           C
ATOM   9691  C11 POPEZ 438      35.786  66.691  45.440  1.00  0.00           C
ATOM   9694  P   POPEZ 438      35.206  69.091  44.560  1.00  0.00           P
ATOM   9695  O13 POPEZ 438      33.836  68.721  44.990  1.00  0.00           O
ATOM   9696  O14 POPEZ 438      35.436  69.171  43.100  1.00  0.00           O
ATOM   9697  O11 POPEZ 438      35.616  70.441  45.240  1.00  0.00           O
ATOM   9698  O12 POPEZ 438      36.206  68.021  45.160  1.00  0.00           O
ATOM   9699  C1  POPEZ 438      36.346  70.551  46.460  1.00  0.00           C
ATOM   9702  C2  POPEZ 438      37.866  70.551  46.140  1.00  0.00           C
ATOM   9704  O21 POPEZ 438      38.696  70.141  47.240  1.00  0.00           O
ATOM   9705  C21 POPEZ 438      38.526  68.931  47.720  1.00  0.00           C
ATOM   9706  O22 POPEZ 438      37.726  68.101  47.370  1.00  0.00           O
ATOM   9707  C22 POPEZ 438      39.546  68.721  48.830  1.00  0.00           C
ATOM   9710  C3  POPEZ 438      38.316  71.951  45.630  1.00  0.00           C
ATOM   9713  O31 POPEZ 438      38.436  72.891  46.720  1.00  0.00           O
ATOM   9714  C31 POPEZ 438      39.606  72.891  47.330  1.00  0.00           C
ATOM   9715  O32 POPEZ 438      40.656  72.431  46.890  1.00  0.00           O
ATOM   9716  C32 POPEZ 438      39.426  73.491  48.720  1.00  0.00           C
ATOM   9719  C23 POPEZ 438      39.426  67.331  49.500  1.00  0.00           C
ATOM   9722  C24 POPEZ 438      39.766  67.381  50.990  1.00  0.00           C
ATOM   9725  C25 POPEZ 438      41.156  67.951  51.300  1.00  0.00           C
ATOM   9728  C26 POPEZ 438      41.456  67.941  52.800  1.00  0.00           C
ATOM   9731  C27 POPEZ 438      42.716  68.751  53.150  1.00  0.00           C
ATOM   9734  C28 POPEZ 438      43.316  68.361  54.520  1.00  0.00           C
ATOM   9737  C29 POPEZ 438      43.946  66.991  54.530  1.00  0.00           C
ATOM   9739 0C21 POPEZ 438      43.396  65.851  54.970  1.00  0.00           C
ATOM   9741 1C21 POPEZ 438      41.986  65.691  55.480  1.00  0.00           C
ATOM   9744 2C21 POPEZ 438      41.856  65.301  56.960  1.00  0.00           C
ATOM   9747 3C21 POPEZ 438      40.376  65.031  57.280  1.00  0.00           C
ATOM   9750 4C21 POPEZ 438      40.036  65.001  58.770  1.00  0.00           C
ATOM   9753 5C21 POPEZ 438      40.136  66.371  59.440  1.00  0.00           C
ATOM   9756 6C21 POPEZ 438      39.666  66.311  60.890  1.00  0.00           C
ATOM   9759 7C21 POPEZ 438      39.966  67.601  61.660  1.00  0.00           C
ATOM   9762 8C21 POPEZ 438      39.766  67.431  63.160  1.00  0.00           C
ATOM   9766  C33 POPEZ 438      40.716  73.321  49.550  1.00  0.00           C
ATOM   9769  C34 POPEZ 438      40.686  73.961  50.940  1.00  0.00           C
ATOM   9772  C35 POPEZ 438      41.896  73.481  51.750  1.00  0.00           C
ATOM   9775  C36 POPEZ 438      42.016  74.041  53.170  1.00  0.00           C
ATOM   9778  C37 POPEZ 438      43.166  73.351  53.910  1.00  0.00           C
ATOM   9781  C38 POPEZ 438      43.646  74.071  55.180  1.00  0.00           C
ATOM   9784  C39 POPEZ 438      42.546  74.361  56.210  1.00  0.00           C
ATOM   9787 0C31 POPEZ 438      43.146  74.721  57.580  1.00  0.00           C
ATOM   9790 1C31 POPEZ 438      42.096  75.221  58.570  1.00  0.00           C
ATOM   9793 2C31 POPEZ 438      42.616  75.291  60.020  1.00  0.00           C
ATOM   9796 3C31 POPEZ 438      42.786  73.911  60.660  1.00  0.00           C
ATOM   9799 4C31 POPEZ 438      43.126  73.981  62.160  1.00  0.00           C
ATOM   9802 5C31 POPEZ 438      43.266  72.591  62.790  1.00  0.00           C
ATOM   9805 6C31 POPEZ 438      43.536  72.611  64.290  1.00  0.00           C
ATOM   9809  NH3 POPEa 439      47.296  29.731  84.210  1.00  0.00           N
ATOM   9813  C12 POPEa 439      48.316  29.491  85.280  1.00  0.00           C
ATOM   9816  C11 POPEa 439      49.456  30.551  85.320  1.00  0.00           C
ATOM   9819  P   POPEa 439      48.386  32.781  86.160  1.00  0.00           P
ATOM   9820  O13 POPEa 439      46.966  32.401  86.100  1.00  0.00           O
ATOM   9821  O14 POPEa 439      49.136  32.691  87.440  1.00  0.00           O
ATOM   9822  O11 POPEa 439      48.576  34.251  85.600  1.00  0.00           O
ATOM   9823  O12 POPEa 439      49.046  31.891  85.040  1.00  0.00           O
ATOM   9824  C1  POPEa 439      49.816  34.601  84.970  1.00  0.00           C
ATOM   9827  C2  POPEa 439      49.576  35.781  83.990  1.00  0.00           C
ATOM   9829  O21 POPEa 439      50.526  35.971  82.920  1.00  0.00           O
ATOM   9830  C21 POPEa 439      51.496  35.111  82.740  1.00  0.00           C
ATOM   9831  O22 POPEa 439      52.276  34.691  83.570  1.00  0.00           O
ATOM   9832  C22 POPEa 439      51.476  34.601  81.300  1.00  0.00           C
ATOM   9835  C3  POPEa 439      49.236  37.111  84.730  1.00  0.00           C
ATOM   9838  O31 POPEa 439      47.986  37.671  84.270  1.00  0.00           O
ATOM   9839  C31 POPEa 439      48.086  38.551  83.280  1.00  0.00           C
ATOM   9840  O32 POPEa 439      49.126  38.921  82.750  1.00  0.00           O
ATOM   9841  C32 POPEa 439      46.676  38.941  82.830  1.00  0.00           C
ATOM   9844  C23 POPEa 439      52.396  35.371  80.330  1.00  0.00           C
ATOM   9847  C24 POPEa 439      51.616  36.371  79.460  1.00  0.00           C
ATOM   9850  C25 POPEa 439      52.436  37.001  78.330  1.00  0.00           C
ATOM   9853  C26 POPEa 439      52.946  36.001  77.280  1.00  0.00           C
ATOM   9856  C27 POPEa 439      53.666  36.691  76.110  1.00  0.00           C
ATOM   9859  C28 POPEa 439      54.346  35.711  75.130  1.00  0.00           C
ATOM   9862  C29 POPEa 439      53.386  34.951  74.250  1.00  0.00           C
ATOM   9864 0C21 POPEa 439      53.766  34.101  73.280  1.00  0.00           C
ATOM   9866 1C21 POPEa 439      55.196  33.751  72.960  1.00  0.00           C
ATOM   9869 2C21 POPEa 439      55.786  34.591  71.810  1.00  0.00           C
ATOM   9872 3C21 POPEa 439      55.276  34.201  70.420  1.00  0.00           C
ATOM   9875 4C21 POPEa 439      56.086  34.881  69.300  1.00  0.00           C
ATOM   9878 5C21 POPEa 439      55.726  34.401  67.890  1.00  0.00           C
ATOM   9881 6C21 POPEa 439      55.876  32.881  67.710  1.00  0.00           C
ATOM   9884 7C21 POPEa 439      55.956  32.431  66.250  1.00  0.00           C
ATOM   9887 8C21 POPEa 439      56.156  30.921  66.120  1.00  0.00           C
ATOM   9891  C33 POPEa 439      46.656  40.091  81.800  1.00  0.00           C
ATOM   9894  C34 POPEa 439      45.226  40.461  81.370  1.00  0.00           C
ATOM   9897  C35 POPEa 439      45.146  40.861  79.890  1.00  0.00           C
ATOM   9900  C36 POPEa 439      45.986  42.091  79.510  1.00  0.00           C
ATOM   9903  C37 POPEa 439      45.856  42.431  78.020  1.00  0.00           C
ATOM   9906  C38 POPEa 439      46.556  43.731  77.590  1.00  0.00           C
ATOM   9909  C39 POPEa 439      46.046  44.231  76.230  1.00  0.00           C
ATOM   9912 0C31 POPEa 439      47.036  44.091  75.070  1.00  0.00           C
ATOM   9915 1C31 POPEa 439      46.306  44.061  73.720  1.00  0.00           C
ATOM   9918 2C31 POPEa 439      47.216  44.211  72.490  1.00  0.00           C
ATOM   9921 3C31 POPEa 439      47.206  45.631  71.920  1.00  0.00           C
ATOM   9924 4C31 POPEa 439      47.806  45.751  70.510  1.00  0.00           C
ATOM   9927 5C31 POPEa 439      47.616  47.151  69.910  1.00  0.00           C
ATOM   9930 6C31 POPEa 439      48.136  47.311  68.480  1.00  0.00           C
ATOM   9934  NH3 POPEb 440      13.356  77.871  86.760  1.00  0.00           N
ATOM   9938  C12 POPEb 440      11.916  77.741  86.310  1.00  0.00           C
ATOM   9941  C11 POPEb 440      10.956  78.391  87.310  1.00  0.00           C
ATOM   9944  P   POPEb 440       8.436  79.011  87.500  1.00  0.00           P
ATOM   9945  O13 POPEb 440       7.176  78.471  86.950  1.00  0.00           O
ATOM   9946  O14 POPEb 440       8.646  78.821  88.950  1.00  0.00           O
ATOM   9947  O11 POPEb 440       8.586  80.551  87.170  1.00  0.00           O
ATOM   9948  O12 POPEb 440       9.646  78.351  86.740  1.00  0.00           O
ATOM   9949  C1  POPEb 440       9.546  81.181  86.300  1.00  0.00           C
ATOM   9952  C2  POPEb 440       8.906  81.801  85.020  1.00  0.00           C
ATOM   9954  O21 POPEb 440       9.696  82.931  84.600  1.00  0.00           O
ATOM   9955  C21 POPEb 440      10.316  82.841  83.420  1.00  0.00           C
ATOM   9956  O22 POPEb 440      10.436  81.821  82.760  1.00  0.00           O
ATOM   9957  C22 POPEb 440      10.746  84.261  82.980  1.00  0.00           C
ATOM   9960  C3  POPEb 440       7.456  82.271  85.300  1.00  0.00           C
ATOM   9963  O31 POPEb 440       6.806  82.701  84.100  1.00  0.00           O
ATOM   9964  C31 POPEb 440       6.946  83.991  83.790  1.00  0.00           C
ATOM   9965  O32 POPEb 440       7.526  84.831  84.460  1.00  0.00           O
ATOM   9966  C32 POPEb 440       6.276  84.251  82.430  1.00  0.00           C
ATOM   9969  C23 POPEb 440      11.966  84.341  82.010  1.00  0.00           C
ATOM   9972  C24 POPEb 440      11.696  83.931  80.550  1.00  0.00           C
ATOM   9975  C25 POPEb 440      10.896  84.931  79.690  1.00  0.00           C
ATOM   9978  C26 POPEb 440      11.646  86.241  79.370  1.00  0.00           C
ATOM   9981  C27 POPEb 440      11.326  86.841  77.980  1.00  0.00           C
ATOM   9984  C28 POPEb 440      12.256  88.041  77.660  1.00  0.00           C
ATOM   9987  C29 POPEb 440      12.046  88.761  76.350  1.00  0.00           C
ATOM   9989 0C21 POPEb 440      12.486  90.011  76.060  1.00  0.00           C
ATOM   9991 1C21 POPEb 440      13.266  90.951  76.970  1.00  0.00           C
ATOM   9994 2C21 POPEb 440      14.626  91.461  76.450  1.00  0.00           C
ATOM   9997 3C21 POPEb 440      15.476  92.091  77.570  1.00  0.00           C
ATOM  10000 4C21 POPEb 440      16.796  92.741  77.100  1.00  0.00           C
ATOM  10003 5C21 POPEb 440      16.576  93.801  76.010  1.00  0.00           C
ATOM  10006 6C21 POPEb 440      17.816  94.621  75.650  1.00  0.00           C
ATOM  10009 7C21 POPEb 440      17.526  95.611  74.520  1.00  0.00           C
ATOM  10012 8C21 POPEb 440      18.746  96.421  74.080  1.00  0.00           C
ATOM  10016  C33 POPEb 440       5.816  82.951  81.710  1.00  0.00           C
ATOM  10019  C34 POPEb 440       4.986  83.151  80.430  1.00  0.00           C
ATOM  10022  C35 POPEb 440       5.816  83.291  79.150  1.00  0.00           C
ATOM  10025  C36 POPEb 440       4.946  83.061  77.890  1.00  0.00           C
ATOM  10028  C37 POPEb 440       5.596  83.531  76.580  1.00  0.00           C
ATOM  10031  C38 POPEb 440       5.746  82.441  75.510  1.00  0.00           C
ATOM  10034  C39 POPEb 440       7.096  81.711  75.590  1.00  0.00           C
ATOM  10037 0C31 POPEb 440       7.246  80.631  74.500  1.00  0.00           C
ATOM  10040 1C31 POPEb 440       8.676  80.101  74.390  1.00  0.00           C
ATOM  10043 2C31 POPEb 440       8.856  79.031  73.290  1.00  0.00           C
ATOM  10046 3C31 POPEb 440       9.466  79.561  71.980  1.00  0.00           C
ATOM  10049 4C31 POPEb 440       8.666  80.681  71.310  1.00  0.00           C
ATOM  10052 5C31 POPEb 440       9.136  80.971  69.890  1.00  0.00           C
ATOM  10055 6C31 POPEb 440       8.366  82.101  69.200  1.00  0.00           C
ATOM  10059  NH3 POPEc 441      48.466  87.741  44.560  1.00  0.00           N
ATOM  10063  C12 POPEc 441      47.476  88.691  43.900  1.00  0.00           C
ATOM  10066  C11 POPEc 441      48.036  90.111  43.660  1.00  0.00           C
ATOM  10069  P   POPEc 441      47.386  92.561  42.980  1.00  0.00           P
ATOM  10070  O13 POPEc 441      48.756  92.791  43.480  1.00  0.00           O
ATOM  10071  O14 POPEc 441      47.146  92.961  41.580  1.00  0.00           O
ATOM  10072  O11 POPEc 441      46.416  93.371  43.950  1.00  0.00           O
ATOM  10073  O12 POPEc 441      47.006  91.031  43.270  1.00  0.00           O
ATOM  10074  C1  POPEc 441      45.716  92.761  45.060  1.00  0.00           C
ATOM  10077  C2  POPEc 441      46.476  92.851  46.440  1.00  0.00           C
ATOM  10079  O21 POPEc 441      45.796  93.691  47.390  1.00  0.00           O
ATOM  10080  C21 POPEc 441      45.656  94.961  47.090  1.00  0.00           C
ATOM  10081  O22 POPEc 441      45.856  95.471  46.000  1.00  0.00           O
ATOM  10082  C22 POPEc 441      45.296  95.741  48.350  1.00  0.00           C
ATOM  10085  C3  POPEc 441      47.996  93.171  46.310  1.00  0.00           C
ATOM  10088  O31 POPEc 441      48.676  93.531  47.540  1.00  0.00           O
ATOM  10089  C31 POPEc 441      49.106  94.801  47.590  1.00  0.00           C
ATOM  10090  O32 POPEc 441      48.706  95.691  46.860  1.00  0.00           O
ATOM  10091  C32 POPEc 441      50.256  94.921  48.590  1.00  0.00           C
ATOM  10094  C23 POPEc 441      43.936  95.351  48.990  1.00  0.00           C
ATOM  10097  C24 POPEc 441      43.646  96.061  50.320  1.00  0.00           C
ATOM  10100  C25 POPEc 441      44.406  95.461  51.510  1.00  0.00           C
ATOM  10103  C26 POPEc 441      44.006  96.141  52.820  1.00  0.00           C
ATOM  10106  C27 POPEc 441      44.476  95.351  54.050  1.00  0.00           C
ATOM  10109  C28 POPEc 441      43.716  95.721  55.340  1.00  0.00           C
ATOM  10112  C29 POPEc 441      44.156  97.021  55.960  1.00  0.00           C
ATOM  10114 0C21 POPEc 441      44.666  97.161  57.200  1.00  0.00           C
ATOM  10116 1C21 POPEc 441      44.876  96.051  58.200  1.00  0.00           C
ATOM  10119 2C21 POPEc 441      44.516  96.411  59.650  1.00  0.00           C
ATOM  10122 3C21 POPEc 441      43.016  96.651  59.890  1.00  0.00           C
ATOM  10125 4C21 POPEc 441      42.626  96.521  61.370  1.00  0.00           C
ATOM  10128 5C21 POPEc 441      43.346  97.521  62.290  1.00  0.00           C
ATOM  10131 6C21 POPEc 441      43.286  97.141  63.770  1.00  0.00           C
ATOM  10134 7C21 POPEc 441      44.306  97.931  64.610  1.00  0.00           C
ATOM  10137 8C21 POPEc 441      44.276  97.621  66.110  1.00  0.00           C
ATOM  10141  C33 POPEc 441      49.986  95.911  49.750  1.00  0.00           C
ATOM  10144  C34 POPEc 441      49.636  95.251  51.100  1.00  0.00           C
ATOM  10147  C35 POPEc 441      50.746  94.331  51.640  1.00  0.00           C
ATOM  10150  C36 POPEc 441      50.536  93.911  53.110  1.00  0.00           C
ATOM  10153  C37 POPEc 441      51.416  92.721  53.520  1.00  0.00           C
ATOM  10156  C38 POPEc 441      51.136  92.121  54.910  1.00  0.00           C
ATOM  10159  C39 POPEc 441      51.906  92.791  56.060  1.00  0.00           C
ATOM  10162 0C31 POPEc 441      51.966  91.911  57.330  1.00  0.00           C
ATOM  10165 1C31 POPEc 441      52.496  92.681  58.550  1.00  0.00           C
ATOM  10168 2C31 POPEc 441      52.766  91.801  59.780  1.00  0.00           C
ATOM  10171 3C31 POPEc 441      53.296  92.601  60.990  1.00  0.00           C
ATOM  10174 4C31 POPEc 441      52.236  93.481  61.680  1.00  0.00           C
ATOM  10177 5C31 POPEc 441      52.846  94.351  62.790  1.00  0.00           C
ATOM  10180 6C31 POPEc 441      51.836  95.281  63.470  1.00  0.00           C
ATOM  10184  NH3 POPEd 442     128.958  24.571  44.240  1.00  0.00           N
ATOM  10188  C12 POPEd 442     128.366  23.341  43.640  1.00  0.00           C
ATOM  10191  C11 POPEd 442     127.106  23.751  42.860  1.00  0.00           C
ATOM  10194  P   POPEd 442     125.406  21.771  43.000  1.00  0.00           P
ATOM  10195  O13 POPEd 442     124.196  22.591  43.200  1.00  0.00           O
ATOM  10196  O14 POPEd 442     125.276  20.481  42.290  1.00  0.00           O
ATOM  10197  O11 POPEd 442     126.086  21.551  44.420  1.00  0.00           O
ATOM  10198  O12 POPEd 442     126.496  22.631  42.240  1.00  0.00           O
ATOM  10199  C1  POPEd 442     125.376  21.401  45.650  1.00  0.00           C
ATOM  10202  C2  POPEd 442     125.586  22.651  46.540  1.00  0.00           C
ATOM  10204  O21 POPEd 442     126.086  22.251  47.840  1.00  0.00           O
ATOM  10205  C21 POPEd 442     125.276  22.101  48.880  1.00  0.00           C
ATOM  10206  O22 POPEd 442     124.066  22.131  48.860  1.00  0.00           O
ATOM  10207  C22 POPEd 442     126.136  21.751  50.100  1.00  0.00           C
ATOM  10210  C3  POPEd 442     124.396  23.661  46.470  1.00  0.00           C
ATOM  10213  O31 POPEd 442     124.756  24.981  46.910  1.00  0.00           O
ATOM  10214  C31 POPEd 442     124.726  25.191  48.220  1.00  0.00           C
ATOM  10215  O32 POPEd 442     125.736  25.231  48.920  1.00  0.00           O
ATOM  10216  C32 POPEd 442     123.316  25.441  48.720  1.00  0.00           C
ATOM  10219  C23 POPEd 442     125.706  22.481  51.390  1.00  0.00           C
ATOM  10222  C24 POPEd 442     126.406  21.871  52.620  1.00  0.00           C
ATOM  10225  C25 POPEd 442     125.986  22.561  53.930  1.00  0.00           C
ATOM  10228  C26 POPEd 442     126.396  21.781  55.180  1.00  0.00           C
ATOM  10231  C27 POPEd 442     125.376  21.951  56.310  1.00  0.00           C
ATOM  10234  C28 POPEd 442     125.616  21.011  57.510  1.00  0.00           C
ATOM  10237  C29 POPEd 442     124.516  21.201  58.520  1.00  0.00           C
ATOM  10239 0C21 POPEd 442     124.606  21.851  59.690  1.00  0.00           C
ATOM  10241 1C21 POPEd 442     125.856  22.471  60.270  1.00  0.00           C
ATOM  10244 2C21 POPEd 442     125.916  22.291  61.800  1.00  0.00           C
ATOM  10247 3C21 POPEd 442     127.276  22.721  62.380  1.00  0.00           C
ATOM  10250 4C21 POPEd 442     127.626  24.211  62.170  1.00  0.00           C
ATOM  10253 5C21 POPEd 442     126.706  25.121  62.980  1.00  0.00           C
ATOM  10256 6C21 POPEd 442     127.056  26.611  62.960  1.00  0.00           C
ATOM  10259 7C21 POPEd 442     126.066  27.401  63.830  1.00  0.00           C
ATOM  10262 8C21 POPEd 442     126.406  28.881  63.980  1.00  0.00           C
ATOM  10266  C33 POPEd 442     123.286  25.631  50.250  1.00  0.00           C
ATOM  10269  C34 POPEd 442     121.916  26.111  50.750  1.00  0.00           C
ATOM  10272  C35 POPEd 442     121.866  26.321  52.270  1.00  0.00           C
ATOM  10275  C36 POPEd 442     122.096  25.031  53.070  1.00  0.00           C
ATOM  10278  C37 POPEd 442     122.016  25.241  54.590  1.00  0.00           C
ATOM  10281  C38 POPEd 442     122.226  23.921  55.350  1.00  0.00           C
ATOM  10284  C39 POPEd 442     122.356  24.081  56.870  1.00  0.00           C
ATOM  10287 0C31 POPEd 442     121.116  24.691  57.520  1.00  0.00           C
ATOM  10290 1C31 POPEd 442     121.106  24.511  59.050  1.00  0.00           C
ATOM  10293 2C31 POPEd 442     119.846  25.121  59.700  1.00  0.00           C
ATOM  10296 3C31 POPEd 442     119.936  26.641  59.860  1.00  0.00           C
ATOM  10299 4C31 POPEd 442     120.606  27.071  61.160  1.00  0.00           C
ATOM  10302 5C31 POPEd 442     120.786  28.581  61.250  1.00  0.00           C
ATOM  10305 6C31 POPEd 442     121.406  28.981  62.590  1.00  0.00           C
ATOM  10309  NH3 POPEe 443      62.806 107.011  46.290  1.00  0.00           N
ATOM  10313  C12 POPEe 443      63.666 107.281  45.090  1.00  0.00           C
ATOM  10316  C11 POPEe 443      64.966 106.461  45.200  1.00  0.00           C
ATOM  10319  P   POPEe 443      65.396 103.831  45.170  1.00  0.00           P
ATOM  10320  O13 POPEe 443      64.516 102.671  45.450  1.00  0.00           O
ATOM  10321  O14 POPEe 443      65.876 103.971  43.780  1.00  0.00           O
ATOM  10322  O11 POPEe 443      66.646 103.861  46.150  1.00  0.00           O
ATOM  10323  O12 POPEe 443      64.656 105.131  45.620  1.00  0.00           O
ATOM  10324  C1  POPEe 443      66.696 103.111  47.370  1.00  0.00           C
ATOM  10327  C2  POPEe 443      66.706 104.031  48.620  1.00  0.00           C
ATOM  10329  O21 POPEe 443      66.396 103.221  49.780  1.00  0.00           O
ATOM  10330  C21 POPEe 443      66.856 103.781  50.920  1.00  0.00           C
ATOM  10331  O22 POPEe 443      67.846 104.491  50.980  1.00  0.00           O
ATOM  10332  C22 POPEe 443      65.946 103.441  52.070  1.00  0.00           C
ATOM  10335  C3  POPEe 443      65.656 105.171  48.530  1.00  0.00           C
ATOM  10338  O31 POPEe 443      65.646 106.031  49.700  1.00  0.00           O
ATOM  10339  C31 POPEe 443      64.946 107.151  49.450  1.00  0.00           C
ATOM  10340  O32 POPEe 443      64.076 107.241  48.610  1.00  0.00           O
ATOM  10341  C32 POPEe 443      65.486 108.341  50.240  1.00  0.00           C
ATOM  10344  C23 POPEe 443      66.126 104.441  53.240  1.00  0.00           C
ATOM  10347  C24 POPEe 443      66.006 103.731  54.580  1.00  0.00           C
ATOM  10350  C25 POPEe 443      66.216 104.651  55.780  1.00  0.00           C
ATOM  10353  C26 POPEe 443      66.146 103.871  57.100  1.00  0.00           C
ATOM  10356  C27 POPEe 443      66.366 104.771  58.320  1.00  0.00           C
ATOM  10359  C28 POPEe 443      66.866 103.971  59.540  1.00  0.00           C
ATOM  10362  C29 POPEe 443      67.246 104.661  60.840  1.00  0.00           C
ATOM  10364 0C21 POPEe 443      66.946 105.901  61.270  1.00  0.00           C
ATOM  10366 1C21 POPEe 443      66.076 106.921  60.580  1.00  0.00           C
ATOM  10369 2C21 POPEe 443      65.646 108.061  61.500  1.00  0.00           C
ATOM  10372 3C21 POPEe 443      64.696 107.631  62.620  1.00  0.00           C
ATOM  10375 4C21 POPEe 443      63.966 108.841  63.190  1.00  0.00           C
ATOM  10378 5C21 POPEe 443      63.096 108.531  64.410  1.00  0.00           C
ATOM  10381 6C21 POPEe 443      62.356 109.781  64.860  1.00  0.00           C
ATOM  10384 7C21 POPEe 443      62.006 109.731  66.350  1.00  0.00           C
ATOM  10387 8C21 POPEe 443      61.256 110.971  66.860  1.00  0.00           C
ATOM  10391  C33 POPEe 443      64.956 108.551  51.680  1.00  0.00           C
ATOM  10394  C34 POPEe 443      65.906 109.521  52.400  1.00  0.00           C
ATOM  10397  C35 POPEe 443      65.296 110.271  53.600  1.00  0.00           C
ATOM  10400  C36 POPEe 443      65.406 109.541  54.940  1.00  0.00           C
ATOM  10403  C37 POPEe 443      65.306 110.521  56.120  1.00  0.00           C
ATOM  10406  C38 POPEe 443      65.266 109.831  57.490  1.00  0.00           C
ATOM  10409  C39 POPEe 443      65.356 110.831  58.660  1.00  0.00           C
ATOM  10412 0C31 POPEe 443      66.806 111.181  58.990  1.00  0.00           C
ATOM  10415 1C31 POPEe 443      67.036 111.911  60.320  1.00  0.00           C
ATOM  10418 2C31 POPEe 443      68.526 112.141  60.580  1.00  0.00           C
ATOM  10421 3C31 POPEe 443      68.826 112.491  62.040  1.00  0.00           C
ATOM  10424 4C31 POPEe 443      68.756 111.291  62.990  1.00  0.00           C
ATOM  10427 5C31 POPEe 443      68.796 111.751  64.450  1.00  0.00           C
ATOM  10430 6C31 POPEe 443      68.876 110.601  65.450  1.00  0.00           C
ATOM  10434  NH3 POPEf 444     103.846  53.331  44.130  1.00  0.00           N
ATOM  10438  C12 POPEf 444     102.376  53.621  44.100  1.00  0.00           C
ATOM  10441  C11 POPEf 444     102.146  55.041  43.540  1.00  0.00           C
ATOM  10444  P   POPEf 444     103.466  56.761  42.100  1.00  0.00           P
ATOM  10445  O13 POPEf 444     104.316  56.781  40.880  1.00  0.00           O
ATOM  10446  O14 POPEf 444     102.306  57.681  42.200  1.00  0.00           O
ATOM  10447  O11 POPEf 444     104.396  56.931  43.360  1.00  0.00           O
ATOM  10448  O12 POPEf 444     102.976  55.301  42.400  1.00  0.00           O
ATOM  10449  C1  POPEf 444     104.416  58.121  44.150  1.00  0.00           C
ATOM  10452  C2  POPEf 444     103.926  57.851  45.600  1.00  0.00           C
ATOM  10454  O21 POPEf 444     103.576  59.111  46.220  1.00  0.00           O
ATOM  10455  C21 POPEf 444     102.676  58.951  47.210  1.00  0.00           C
ATOM  10456  O22 POPEf 444     102.176  57.891  47.530  1.00  0.00           O
ATOM  10457  C22 POPEf 444     102.356  60.301  47.860  1.00  0.00           C
ATOM  10460  C3  POPEf 444     105.066  57.071  46.350  1.00  0.00           C
ATOM  10463  O31 POPEf 444     104.686  56.521  47.620  1.00  0.00           O
ATOM  10464  C31 POPEf 444     104.056  55.351  47.630  1.00  0.00           C
ATOM  10465  O32 POPEf 444     103.766  54.681  46.660  1.00  0.00           O
ATOM  10466  C32 POPEf 444     103.726  55.001  49.080  1.00  0.00           C
ATOM  10469  C23 POPEf 444     101.706  60.071  49.250  1.00  0.00           C
ATOM  10472  C24 POPEf 444     101.416  61.341  50.060  1.00  0.00           C
ATOM  10475  C25 POPEf 444     102.306  61.481  51.310  1.00  0.00           C
ATOM  10478  C26 POPEf 444     101.726  62.401  52.390  1.00  0.00           C
ATOM  10481  C27 POPEf 444     102.436  62.241  53.740  1.00  0.00           C
ATOM  10484  C28 POPEf 444     101.746  62.991  54.920  1.00  0.00           C
ATOM  10487  C29 POPEf 444     100.446  62.341  55.340  1.00  0.00           C
ATOM  10489 0C21 POPEf 444     100.106  61.921  56.570  1.00  0.00           C
ATOM  10491 1C21 POPEf 444     100.916  62.041  57.840  1.00  0.00           C
ATOM  10494 2C21 POPEf 444     100.016  62.081  59.100  1.00  0.00           C
ATOM  10497 3C21 POPEf 444     100.836  62.051  60.400  1.00  0.00           C
ATOM  10500 4C21 POPEf 444      99.986  61.871  61.670  1.00  0.00           C
ATOM  10503 5C21 POPEf 444      99.116  63.091  62.030  1.00  0.00           C
ATOM  10506 6C21 POPEf 444      98.326  62.891  63.330  1.00  0.00           C
ATOM  10509 7C21 POPEf 444      97.376  64.061  63.640  1.00  0.00           C
ATOM  10512 8C21 POPEf 444      96.336  63.731  64.720  1.00  0.00           C
ATOM  10516  C33 POPEf 444     104.966  54.391  49.770  1.00  0.00           C
ATOM  10519  C34 POPEf 444     104.886  54.361  51.300  1.00  0.00           C
ATOM  10522  C35 POPEf 444     104.606  55.731  51.940  1.00  0.00           C
ATOM  10525  C36 POPEf 444     104.956  55.821  53.430  1.00  0.00           C
ATOM  10528  C37 POPEf 444     105.276  57.261  53.860  1.00  0.00           C
ATOM  10531  C38 POPEf 444     105.846  57.371  55.280  1.00  0.00           C
ATOM  10534  C39 POPEf 444     106.916  58.471  55.380  1.00  0.00           C
ATOM  10537 0C31 POPEf 444     107.666  58.451  56.720  1.00  0.00           C
ATOM  10540 1C31 POPEf 444     109.126  58.941  56.600  1.00  0.00           C
ATOM  10543 2C31 POPEf 444     109.966  58.521  57.810  1.00  0.00           C
ATOM  10546 3C31 POPEf 444     111.476  58.621  57.570  1.00  0.00           C
ATOM  10549 4C31 POPEf 444     112.286  57.891  58.660  1.00  0.00           C
ATOM  10552 5C31 POPEf 444     113.796  57.951  58.420  1.00  0.00           C
ATOM  10555 6C31 POPEf 444     114.636  57.361  59.550  1.00  0.00           C
ATOM  10559  NH3 POPEg 445       6.436  67.351  88.320  1.00  0.00           N
ATOM  10563  C12 POPEg 445       6.106  68.271  87.170  1.00  0.00           C
ATOM  10566  C11 POPEg 445       7.016  68.001  85.950  1.00  0.00           C
ATOM  10569  P   POPEg 445       9.716  67.971  86.030  1.00  0.00           P
ATOM  10570  O13 POPEg 445       9.826  69.441  86.170  1.00  0.00           O
ATOM  10571  O14 POPEg 445      10.676  67.121  86.770  1.00  0.00           O
ATOM  10572  O11 POPEg 445       9.876  67.621  84.490  1.00  0.00           O
ATOM  10573  O12 POPEg 445       8.266  67.431  86.340  1.00  0.00           O
ATOM  10574  C1  POPEg 445      10.796  68.361  83.690  1.00  0.00           C
ATOM  10577  C2  POPEg 445      10.156  68.861  82.360  1.00  0.00           C
ATOM  10579  O21 POPEg 445      11.176  69.431  81.530  1.00  0.00           O
ATOM  10580  C21 POPEg 445      11.736  70.551  81.950  1.00  0.00           C
ATOM  10581  O22 POPEg 445      11.486  71.171  82.970  1.00  0.00           O
ATOM  10582  C22 POPEg 445      12.786  70.971  80.940  1.00  0.00           C
ATOM  10585  C3  POPEg 445       8.926  69.821  82.510  1.00  0.00           C
ATOM  10588  O31 POPEg 445       8.816  70.741  81.390  1.00  0.00           O
ATOM  10589  C31 POPEg 445       8.586  70.161  80.210  1.00  0.00           C
ATOM  10590  O32 POPEg 445       8.266  69.001  80.040  1.00  0.00           O
ATOM  10591  C32 POPEg 445       8.816  71.181  79.100  1.00  0.00           C
ATOM  10594  C23 POPEg 445      14.116  71.241  81.660  1.00  0.00           C
ATOM  10597  C24 POPEg 445      15.246  71.481  80.670  1.00  0.00           C
ATOM  10600  C25 POPEg 445      15.256  72.881  80.050  1.00  0.00           C
ATOM  10603  C26 POPEg 445      15.666  72.831  78.580  1.00  0.00           C
ATOM  10606  C27 POPEg 445      16.136  74.201  78.070  1.00  0.00           C
ATOM  10609  C28 POPEg 445      16.696  74.141  76.640  1.00  0.00           C
ATOM  10612  C29 POPEg 445      17.186  75.511  76.250  1.00  0.00           C
ATOM  10614 0C21 POPEg 445      18.296  75.761  75.550  1.00  0.00           C
ATOM  10616 1C21 POPEg 445      19.206  74.731  74.930  1.00  0.00           C
ATOM  10619 2C21 POPEg 445      19.976  75.371  73.760  1.00  0.00           C
ATOM  10622 3C21 POPEg 445      20.846  74.371  72.980  1.00  0.00           C
ATOM  10625 4C21 POPEg 445      21.756  75.061  71.950  1.00  0.00           C
ATOM  10628 5C21 POPEg 445      21.006  75.951  70.950  1.00  0.00           C
ATOM  10631 6C21 POPEg 445      21.946  76.671  69.970  1.00  0.00           C
ATOM  10634 7C21 POPEg 445      21.226  77.751  69.150  1.00  0.00           C
ATOM  10637 8C21 POPEg 445      22.186  78.641  68.360  1.00  0.00           C
ATOM  10641  C33 POPEg 445       9.496  70.561  77.850  1.00  0.00           C
ATOM  10644  C34 POPEg 445       9.526  71.571  76.680  1.00  0.00           C
ATOM  10647  C35 POPEg 445      10.336  71.071  75.470  1.00  0.00           C
ATOM  10650  C36 POPEg 445       9.816  71.621  74.130  1.00  0.00           C
ATOM  10653  C37 POPEg 445       9.876  73.151  73.970  1.00  0.00           C
ATOM  10656  C38 POPEg 445       9.096  73.621  72.740  1.00  0.00           C
ATOM  10659  C39 POPEg 445       9.506  75.011  72.220  1.00  0.00           C
ATOM  10662 0C31 POPEg 445      10.676  74.961  71.230  1.00  0.00           C
ATOM  10665 1C31 POPEg 445      11.036  76.341  70.670  1.00  0.00           C
ATOM  10668 2C31 POPEg 445      12.266  76.351  69.760  1.00  0.00           C
ATOM  10671 3C31 POPEg 445      12.056  75.621  68.420  1.00  0.00           C
ATOM  10674 4C31 POPEg 445      13.306  75.581  67.530  1.00  0.00           C
ATOM  10677 5C31 POPEg 445      13.706  76.941  66.950  1.00  0.00           C
ATOM  10680 6C31 POPEg 445      14.886  76.871  65.980  1.00  0.00           C
ATOM  10684  NH3 POPEh 446     115.776  55.431  85.100  1.00  0.00           N
ATOM  10688  C12 POPEh 446     115.876  56.901  84.790  1.00  0.00           C
ATOM  10691  C11 POPEh 446     115.406  57.791  85.960  1.00  0.00           C
ATOM  10694  P   POPEh 446     113.616  59.651  85.280  1.00  0.00           P
ATOM  10695  O13 POPEh 446     112.936  59.911  86.560  1.00  0.00           O
ATOM  10696  O14 POPEh 446     113.706  60.831  84.400  1.00  0.00           O
ATOM  10697  O11 POPEh 446     112.946  58.431  84.530  1.00  0.00           O
ATOM  10698  O12 POPEh 446     115.096  59.111  85.520  1.00  0.00           O
ATOM  10699  C1  POPEh 446     113.136  58.251  83.120  1.00  0.00           C
ATOM  10702  C2  POPEh 446     111.826  58.431  82.360  1.00  0.00           C
ATOM  10704  O21 POPEh 446     112.126  58.151  80.990  1.00  0.00           O
ATOM  10705  C21 POPEh 446     111.156  57.641  80.270  1.00  0.00           C
ATOM  10706  O22 POPEh 446     110.086  57.231  80.710  1.00  0.00           O
ATOM  10707  C22 POPEh 446     111.516  57.781  78.800  1.00  0.00           C
ATOM  10710  C3  POPEh 446     111.236  59.861  82.510  1.00  0.00           C
ATOM  10713  O31 POPEh 446     110.356  60.151  81.410  1.00  0.00           O
ATOM  10714  C31 POPEh 446     109.226  60.781  81.620  1.00  0.00           C
ATOM  10715  O32 POPEh 446     108.816  61.241  82.670  1.00  0.00           O
ATOM  10716  C32 POPEh 446     108.506  60.791  80.280  1.00  0.00           C
ATOM  10719  C23 POPEh 446     112.046  56.491  78.140  1.00  0.00           C
ATOM  10722  C24 POPEh 446     112.396  56.721  76.600  1.00  0.00           C
ATOM  10725  C25 POPEh 446     112.106  58.081  75.830  1.00  0.00           C
ATOM  10728  C26 POPEh 446     111.606  57.891  74.400  1.00  0.00           C
ATOM  10731  C27 POPEh 446     111.106  59.211  73.800  1.00  0.00           C
ATOM  10734  C28 POPEh 446     111.166  59.241  72.260  1.00  0.00           C
ATOM  10737  C29 POPEh 446     110.536  60.501  71.750  1.00  0.00           C
ATOM  10739 0C21 POPEh 446     110.776  61.081  70.560  1.00  0.00           C
ATOM  10741 1C21 POPEh 446     111.706  60.581  69.490  1.00  0.00           C
ATOM  10744 2C21 POPEh 446     112.546  61.721  68.900  1.00  0.00           C
ATOM  10747 3C21 POPEh 446     112.876  61.521  67.420  1.00  0.00           C
ATOM  10750 4C21 POPEh 446     113.746  62.661  66.860  1.00  0.00           C
ATOM  10753 5C21 POPEh 446     114.116  62.501  65.370  1.00  0.00           C
ATOM  10756 6C21 POPEh 446     114.736  61.141  65.040  1.00  0.00           C
ATOM  10759 7C21 POPEh 446     115.256  61.011  63.600  1.00  0.00           C
ATOM  10762 8C21 POPEh 446     115.696  59.581  63.260  1.00  0.00           C
ATOM  10766  C33 POPEh 446     107.326  61.781  80.170  1.00  0.00           C
ATOM  10769  C34 POPEh 446     106.506  61.511  78.900  1.00  0.00           C
ATOM  10772  C35 POPEh 446     107.416  61.461  77.670  1.00  0.00           C
ATOM  10775  C36 POPEh 446     106.746  61.701  76.310  1.00  0.00           C
ATOM  10778  C37 POPEh 446     107.796  61.791  75.200  1.00  0.00           C
ATOM  10781  C38 POPEh 446     107.166  61.811  73.800  1.00  0.00           C
ATOM  10784  C39 POPEh 446     106.136  62.931  73.650  1.00  0.00           C
ATOM  10787 0C31 POPEh 446     105.876  63.291  72.190  1.00  0.00           C
ATOM  10790 1C31 POPEh 446     104.986  64.531  72.060  1.00  0.00           C
ATOM  10793 2C31 POPEh 446     105.116  65.161  70.670  1.00  0.00           C
ATOM  10796 3C31 POPEh 446     104.356  66.481  70.540  1.00  0.00           C
ATOM  10799 4C31 POPEh 446     104.536  67.101  69.150  1.00  0.00           C
ATOM  10802 5C31 POPEh 446     103.736  68.381  68.940  1.00  0.00           C
ATOM  10805 6C31 POPEh 446     103.816  68.901  67.510  1.00  0.00           C
ATOM  10809  NH3 POPEi 447      75.806 125.531  45.330  1.00  0.00           N
ATOM  10813  C12 POPEi 447      75.686 124.951  46.720  1.00  0.00           C
ATOM  10816  C11 POPEi 447      74.976 123.601  46.650  1.00  0.00           C
ATOM  10819  P   POPEi 447      72.426 123.941  47.100  1.00  0.00           P
ATOM  10820  O13 POPEi 447      71.836 125.261  46.780  1.00  0.00           O
ATOM  10821  O14 POPEi 447      71.646 122.701  46.880  1.00  0.00           O
ATOM  10822  O11 POPEi 447      73.026 124.011  48.580  1.00  0.00           O
ATOM  10823  O12 POPEi 447      73.666 123.791  46.150  1.00  0.00           O
ATOM  10824  C1  POPEi 447      72.126 124.261  49.670  1.00  0.00           C
ATOM  10827  C2  POPEi 447      71.756 122.941  50.380  1.00  0.00           C
ATOM  10829  O21 POPEi 447      70.786 123.211  51.420  1.00  0.00           O
ATOM  10830  C21 POPEi 447      70.066 122.141  51.760  1.00  0.00           C
ATOM  10831  O22 POPEi 447      70.116 121.041  51.240  1.00  0.00           O
ATOM  10832  C22 POPEi 447      69.306 122.421  53.050  1.00  0.00           C
ATOM  10835  C3  POPEi 447      73.046 122.271  50.940  1.00  0.00           C
ATOM  10838  O31 POPEi 447      72.776 121.231  51.920  1.00  0.00           O
ATOM  10839  C31 POPEi 447      73.796 120.401  52.130  1.00  0.00           C
ATOM  10840  O32 POPEi 447      74.836 120.391  51.510  1.00  0.00           O
ATOM  10841  C32 POPEi 447      73.516 119.571  53.380  1.00  0.00           C
ATOM  10844  C23 POPEi 447      69.296 121.121  53.880  1.00  0.00           C
ATOM  10847  C24 POPEi 447      68.936 121.261  55.370  1.00  0.00           C
ATOM  10850  C25 POPEi 447      70.116 121.791  56.190  1.00  0.00           C
ATOM  10853  C26 POPEi 447      69.936 121.621  57.710  1.00  0.00           C
ATOM  10856  C27 POPEi 447      70.976 122.441  58.500  1.00  0.00           C
ATOM  10859  C28 POPEi 447      70.996 122.161  60.010  1.00  0.00           C
ATOM  10862  C29 POPEi 447      69.706 122.581  60.670  1.00  0.00           C
ATOM  10864 0C21 POPEi 447      69.566 123.361  61.760  1.00  0.00           C
ATOM  10866 1C21 POPEi 447      70.676 123.951  62.600  1.00  0.00           C
ATOM  10869 2C21 POPEi 447      71.366 122.861  63.440  1.00  0.00           C
ATOM  10872 3C21 POPEi 447      72.316 123.431  64.500  1.00  0.00           C
ATOM  10875 4C21 POPEi 447      73.146 122.321  65.150  1.00  0.00           C
ATOM  10878 5C21 POPEi 447      73.876 122.771  66.420  1.00  0.00           C
ATOM  10881 6C21 POPEi 447      74.916 121.761  66.910  1.00  0.00           C
ATOM  10884 7C21 POPEi 447      75.566 122.181  68.230  1.00  0.00           C
ATOM  10887 8C21 POPEi 447      76.996 121.671  68.400  1.00  0.00           C
ATOM  10891  C33 POPEi 447      74.286 120.111  54.610  1.00  0.00           C
ATOM  10894  C34 POPEi 447      73.826 119.451  55.920  1.00  0.00           C
ATOM  10897  C35 POPEi 447      74.566 119.981  57.160  1.00  0.00           C
ATOM  10900  C36 POPEi 447      74.666 121.511  57.180  1.00  0.00           C
ATOM  10903  C37 POPEi 447      74.896 122.151  58.550  1.00  0.00           C
ATOM  10906  C38 POPEi 447      75.026 123.671  58.410  1.00  0.00           C
ATOM  10909  C39 POPEi 447      74.426 124.471  59.560  1.00  0.00           C
ATOM  10912 0C31 POPEi 447      75.276 124.471  60.840  1.00  0.00           C
ATOM  10915 1C31 POPEi 447      75.016 125.731  61.680  1.00  0.00           C
ATOM  10918 2C31 POPEi 447      76.166 126.091  62.640  1.00  0.00           C
ATOM  10921 3C31 POPEi 447      76.116 125.371  63.990  1.00  0.00           C
ATOM  10924 4C31 POPEi 447      77.256 125.871  64.890  1.00  0.00           C
ATOM  10927 5C31 POPEi 447      77.456 125.061  66.180  1.00  0.00           C
ATOM  10930 6C31 POPEi 447      78.716 125.471  66.940  1.00  0.00           C
ATOM  10934  NH3 POPEj 448       5.936  43.901  44.010  1.00  0.00           N
ATOM  10938  C12 POPEj 448       6.116  43.871  42.520  1.00  0.00           C
ATOM  10941  C11 POPEj 448       6.986  45.051  42.090  1.00  0.00           C
ATOM  10944  P   POPEj 448       8.266  44.481  39.800  1.00  0.00           P
ATOM  10945  O13 POPEj 448       8.886  45.621  39.060  1.00  0.00           O
ATOM  10946  O14 POPEj 448       7.656  43.371  39.040  1.00  0.00           O
ATOM  10947  O11 POPEj 448       9.266  43.921  40.900  1.00  0.00           O
ATOM  10948  O12 POPEj 448       7.136  45.161  40.670  1.00  0.00           O
ATOM  10949  C1  POPEj 448       9.286  42.531  41.240  1.00  0.00           C
ATOM  10952  C2  POPEj 448      10.126  42.251  42.520  1.00  0.00           C
ATOM  10954  O21 POPEj 448       9.436  41.331  43.390  1.00  0.00           O
ATOM  10955  C21 POPEj 448       9.546  40.051  43.060  1.00  0.00           C
ATOM  10956  O22 POPEj 448      10.176  39.591  42.130  1.00  0.00           O
ATOM  10957  C22 POPEj 448       8.886  39.211  44.150  1.00  0.00           C
ATOM  10960  C3  POPEj 448      10.456  43.541  43.340  1.00  0.00           C
ATOM  10963  O31 POPEj 448      10.606  43.311  44.760  1.00  0.00           O
ATOM  10964  C31 POPEj 448       9.546  43.571  45.530  1.00  0.00           C
ATOM  10965  O32 POPEj 448       8.456  43.981  45.150  1.00  0.00           O
ATOM  10966  C32 POPEj 448       9.926  43.211  46.970  1.00  0.00           C
ATOM  10969  C23 POPEj 448       9.756  39.111  45.430  1.00  0.00           C
ATOM  10972  C24 POPEj 448       8.916  39.031  46.710  1.00  0.00           C
ATOM  10975  C25 POPEj 448       9.736  38.581  47.930  1.00  0.00           C
ATOM  10978  C26 POPEj 448       8.896  38.381  49.200  1.00  0.00           C
ATOM  10981  C27 POPEj 448       9.716  37.831  50.380  1.00  0.00           C
ATOM  10984  C28 POPEj 448       8.956  37.791  51.720  1.00  0.00           C
ATOM  10987  C29 POPEj 448       9.816  37.191  52.800  1.00  0.00           C
ATOM  10989 0C21 POPEj 448       9.396  36.591  53.940  1.00  0.00           C
ATOM  10991 1C21 POPEj 448       7.976  36.451  54.410  1.00  0.00           C
ATOM  10994 2C21 POPEj 448       7.796  36.731  55.920  1.00  0.00           C
ATOM  10997 3C21 POPEj 448       8.476  35.711  56.860  1.00  0.00           C
ATOM  11000 4C21 POPEj 448       7.956  34.271  56.740  1.00  0.00           C
ATOM  11003 5C21 POPEj 448       8.526  33.291  57.780  1.00  0.00           C
ATOM  11006 6C21 POPEj 448       8.046  33.611  59.210  1.00  0.00           C
ATOM  11009 7C21 POPEj 448       8.206  32.481  60.240  1.00  0.00           C
ATOM  11012 8C21 POPEj 448       7.426  31.201  59.910  1.00  0.00           C
ATOM  11016  C33 POPEj 448       8.826  43.471  48.040  1.00  0.00           C
[truncated: 1,899,251 more chars]
