# Supplementary material for: Characterizing Membrane Association and Periplasmic Transfer of Bacterial Lipoproteins through Molecular Dynamics Simulations
Source: Structure. 2020 Apr 7;28(4):475–487.e3. doi: 10.1016/j.str.2020.01.012 (PMC7139219; doi:10.1016/j.str.2020.01.012)
Supplement: Data S1. Final Coordinates from Simulations (Y–Z), Related to Figure 3 [file mmc3.zip › Y-Z/YDDW-4-atomistic.pdb]

TITLE     Protein
REMARK    THIS IS A SIMULATION BOX
CRYST1  129.214  129.214  167.029  90.00  90.00  90.00 P 1           1
MODEL        1
ATOM      1  N   CYSTA   1      74.087  52.537  86.660  1.00  0.00           N
ATOM      3  CA  CYSTA   1      75.087  53.497  86.230  1.00  0.00           C
ATOM      5  C   CYSTA   1      76.387  53.147  86.950  1.00  0.00           C
ATOM      6  O   CYSTA   1      77.467  53.387  86.430  1.00  0.00           O
ATOM      7  CB  CYSTA   1      74.637  54.957  86.510  1.00  0.00           C
ATOM     10  SG  CYSTA   1      72.897  55.277  86.029  1.00  0.00           S
ATOM     11  C1  CYSTA   1      73.067  55.607  84.250  1.00  0.00           C
ATOM     14  CA1 CYSTA   1      73.697  51.397  86.069  1.00  0.00           C
ATOM     15  OA1 CYSTA   1      72.927  50.717  86.719  1.00  0.00           O
ATOM     16  CA2 CYSTA   1      74.027  50.967  84.669  1.00  0.00           C
ATOM     19  C11 CYSTA   1      71.827  55.307  83.349  1.00  0.00           C
ATOM     21  O11 CYSTA   1      70.667  55.867  83.960  1.00  0.00           O
ATOM     22  CX1 CYSTA   1      70.027  56.967  83.569  1.00  0.00           C
ATOM     23  OX1 CYSTA   1      69.107  57.457  84.199  1.00  0.00           O
ATOM     24  CX2 CYSTA   1      70.467  57.527  82.201  1.00  0.00           C
ATOM     27  C12 CYSTA   1      71.607  53.767  83.209  1.00  0.00           C
ATOM     30  O12 CYSTA   1      70.667  53.417  82.160  1.00  0.00           O
ATOM     31  CD1 CYSTA   1      69.407  53.237  82.589  1.00  0.00           C
ATOM     32  OD1 CYSTA   1      69.017  53.417  83.719  1.00  0.00           O
ATOM     33  CD2 CYSTA   1      68.507  52.607  81.520  1.00  0.00           C
ATOM     36  CA3 CYSTA   1      75.517  50.667  84.380  1.00  0.00           C
ATOM     39  CA4 CYSTA   1      75.687  50.117  82.960  1.00  0.00           C
ATOM     42  CA5 CYSTA   1      77.117  50.257  82.419  1.00  0.00           C
ATOM     45  CA6 CYSTA   1      77.217  50.087  80.900  1.00  0.00           C
ATOM     48  CA7 CYSTA   1      76.697  51.327  80.149  1.00  0.00           C
ATOM     51  CA8 CYSTA   1      75.897  50.957  78.899  1.00  0.00           C
ATOM     54  CA9 CYSTA   1      75.227  52.157  78.229  1.00  0.00           C
ATOM     57 0CA1 CYSTA   1      76.137  52.917  77.259  1.00  0.00           C
ATOM     60 1CA1 CYSTA   1      75.327  53.697  76.219  1.00  0.00           C
ATOM     63 2CA1 CYSTA   1      76.207  54.337  75.139  1.00  0.00           C
ATOM     66 3CA1 CYSTA   1      75.377  55.047  74.059  1.00  0.00           C
ATOM     69 4CA1 CYSTA   1      76.237  55.777  73.019  1.00  0.00           C
ATOM     72 5CA1 CYSTA   1      75.387  56.437  71.929  1.00  0.00           C
ATOM     75 6CA1 CYSTA   1      76.187  57.287  70.951  1.00  0.00           C
ATOM     79  CD3 CYSTA   1      69.017  52.657  80.070  1.00  0.00           C
ATOM     82  CD4 CYSTA   1      68.747  53.997  79.379  1.00  0.00           C
ATOM     85  CD5 CYSTA   1      69.387  54.077  77.979  1.00  0.00           C
ATOM     88  CD6 CYSTA   1      69.077  52.887  77.059  1.00  0.00           C
ATOM     91  CD7 CYSTA   1      70.157  51.787  77.119  1.00  0.00           C
ATOM     94  CD8 CYSTA   1      69.917  50.647  76.110  1.00  0.00           C
ATOM     97  CD9 CYSTA   1      71.077  49.637  76.040  1.00  0.00           C
ATOM    100 0CD1 CYSTA   1      72.397  50.317  75.649  1.00  0.00           C
ATOM    103 1CD1 CYSTA   1      73.537  49.367  75.259  1.00  0.00           C
ATOM    106 2CD1 CYSTA   1      74.797  50.177  74.959  1.00  0.00           C
ATOM    109 3CD1 CYSTA   1      75.987  49.357  74.479  1.00  0.00           C
ATOM    112 4CD1 CYSTA   1      77.237  50.227  74.300  1.00  0.00           C
ATOM    115 5CD1 CYSTA   1      78.437  49.457  73.739  1.00  0.00           C
ATOM    118 6CD1 CYSTA   1      79.727  50.267  73.770  1.00  0.00           C
ATOM    122  CX3 CYSTA   1      69.577  58.727  81.790  1.00  0.00           C
ATOM    125  CX4 CYSTA   1      69.647  59.097  80.299  1.00  0.00           C
ATOM    128  CX5 CYSTA   1      68.587  60.167  79.950  1.00  0.00           C
ATOM    131  CX6 CYSTA   1      68.477  60.467  78.451  1.00  0.00           C
ATOM    134  CX7 CYSTA   1      67.437  61.547  78.129  1.00  0.00           C
ATOM    137  CX8 CYSTA   1      67.407  61.987  76.649  1.00  0.00           C
ATOM    140  CX9 CYSTA   1      68.627  62.827  76.340  1.00  0.00           C
ATOM    142 0CX1 CYSTA   1      68.737  63.917  75.570  1.00  0.00           C
ATOM    144 1CX1 CYSTA   1      67.637  64.527  74.740  1.00  0.00           C
ATOM    147 2CX1 CYSTA   1      67.697  63.957  73.319  1.00  0.00           C
ATOM    150 3CX1 CYSTA   1      66.397  64.147  72.549  1.00  0.00           C
ATOM    153 4CX1 CYSTA   1      66.397  63.357  71.229  1.00  0.00           C
ATOM    156 5CX1 CYSTA   1      64.977  63.137  70.699  1.00  0.00           C
ATOM    159 6CX1 CYSTA   1      64.927  62.197  69.490  1.00  0.00           C
ATOM    162 7CX1 CYSTA   1      63.487  61.877  69.090  1.00  0.00           C
ATOM    165 8CX1 CYSTA   1      63.377  61.097  67.779  1.00  0.00           C
ATOM    169  N   SER A   2      76.297  52.437  88.089  1.00  0.00           N
ATOM    171  CA  SER A   2      77.217  51.357  88.451  1.00  0.00           C
ATOM    173  CB  SER A   2      77.857  51.457  89.869  1.00  0.00           C
ATOM    176  OG  SER A   2      78.987  52.337  89.879  1.00  0.00           O
ATOM    178  C   SER A   2      76.467  50.047  88.389  1.00  0.00           C
ATOM    179  O   SER A   2      75.367  49.907  88.930  1.00  0.00           O
ATOM    180  N   CYS A   3      77.067  49.037  87.749  1.00  0.00           N
ATOM    182  CA  CYS A   3      76.697  47.637  87.930  1.00  0.00           C
ATOM    184  CB  CYS A   3      76.317  46.907  86.619  1.00  0.00           C
ATOM    187  SG  CYS A   3      74.697  47.387  85.939  1.00  0.00           S
ATOM    189  C   CYS A   3      77.897  46.927  88.499  1.00  0.00           C
ATOM    190  O   CYS A   3      79.017  47.087  88.019  1.00  0.00           O
ATOM    191  N   LYS A   4      77.747  46.077  89.529  1.00  0.00           N
ATOM    193  CA  LYS A   4      76.847  46.207  90.669  1.00  0.00           C
ATOM    195  CB  LYS A   4      77.107  45.057  91.699  1.00  0.00           C
ATOM    198  CG  LYS A   4      78.597  44.667  91.790  1.00  0.00           C
ATOM    201  CD  LYS A   4      78.947  43.557  92.790  1.00  0.00           C
ATOM    204  CE  LYS A   4      80.417  43.127  92.609  1.00  0.00           C
ATOM    207  NZ  LYS A   4      80.737  41.917  93.389  1.00  0.00           N
ATOM    211  C   LYS A   4      76.867  47.587  91.339  1.00  0.00           C
ATOM    212  O   LYS A   4      77.917  48.167  91.559  1.00  0.00           O
ATOM    213  N   SER A   5      75.707  48.227  91.590  1.00  0.00           N
ATOM    215  CA  SER A   5      74.577  47.627  92.290  1.00  0.00           C
ATOM    217  CB  SER A   5      74.787  47.737  93.829  1.00  0.00           C
ATOM    220  OG  SER A   5      74.927  49.087  94.279  1.00  0.00           O
ATOM    222  C   SER A   5      73.217  48.227  91.909  1.00  0.00           C
ATOM    223  O   SER A   5      72.477  48.737  92.749  1.00  0.00           O
ATOM    224  N   THR A   6      72.847  48.137  90.609  1.00  0.00           N
ATOM    226  CA  THR A   6      71.487  48.447  90.129  1.00  0.00           C
ATOM    228  CB  THR A   6      71.457  49.427  88.969  1.00  0.00           C
ATOM    230  OG1 THR A   6      72.157  50.607  89.310  1.00  0.00           O
ATOM    232  CG2 THR A   6      70.027  49.867  88.590  1.00  0.00           C
ATOM    236  C   THR A   6      70.667  47.177  89.869  1.00  0.00           C
ATOM    237  O   THR A   6      69.737  46.977  90.649  1.00  0.00           O
ATOM    238  N   PRO A   7      70.907  46.257  88.899  1.00  0.00           N
ATOM    239  CD  PRO A   7      71.077  46.617  87.480  1.00  0.00           C
ATOM    242  CA  PRO A   7      70.337  44.917  89.020  1.00  0.00           C
ATOM    244  CB  PRO A   7      69.547  44.797  87.699  1.00  0.00           C
ATOM    247  CG  PRO A   7      70.407  45.507  86.660  1.00  0.00           C
ATOM    250  C   PRO A   7      71.317  43.737  89.229  1.00  0.00           C
ATOM    251  O   PRO A   7      70.677  42.677  89.329  1.00  0.00           O
ATOM    252  N   PRO A   8      72.667  43.597  89.350  1.00  0.00           N
ATOM    253  CD  PRO A   8      73.587  44.597  88.809  1.00  0.00           C
ATOM    256  CA  PRO A   8      73.217  42.297  88.960  1.00  0.00           C
ATOM    258  CB  PRO A   8      73.407  42.587  87.449  1.00  0.00           C
ATOM    261  CG  PRO A   8      73.887  44.057  87.400  1.00  0.00           C
ATOM    264  C   PRO A   8      74.587  42.007  89.609  1.00  0.00           C
ATOM    265  O   PRO A   8      75.617  42.157  88.960  1.00  0.00           O
ATOM    266  N   GLU A   9      74.697  41.557  90.870  1.00  0.00           N
ATOM    268  CA  GLU A   9      73.627  41.137  91.759  1.00  0.00           C
ATOM    270  CB  GLU A   9      73.747  39.607  92.010  1.00  0.00           C
ATOM    273  CG  GLU A   9      74.977  39.067  92.780  1.00  0.00           C
ATOM    276  CD  GLU A   9      76.207  38.887  91.889  1.00  0.00           C
ATOM    277  OE1 GLU A   9      76.557  37.727  91.570  1.00  0.00           O
ATOM    278  OE2 GLU A   9      76.797  39.927  91.479  1.00  0.00           O
ATOM    279  C   GLU A   9      73.537  41.827  93.100  1.00  0.00           C
ATOM    280  O   GLU A   9      72.427  42.007  93.559  1.00  0.00           O
ATOM    281  N   SER A  10      74.637  42.227  93.759  1.00  0.00           N
ATOM    283  CA  SER A  10      74.677  43.067  94.959  1.00  0.00           C
ATOM    285  CB  SER A  10      76.137  43.537  95.219  1.00  0.00           C
ATOM    288  OG  SER A  10      77.057  42.447  95.129  1.00  0.00           O
ATOM    290  C   SER A  10      74.107  42.517  96.279  1.00  0.00           C
ATOM    291  O   SER A  10      74.357  43.067  97.349  1.00  0.00           O
ATOM    292  N   MET A  11      73.287  41.447  96.180  1.00  0.00           N
ATOM    294  CA  MET A  11      72.317  40.877  97.109  1.00  0.00           C
ATOM    296  CB  MET A  11      72.477  41.247  98.619  1.00  0.00           C
ATOM    299  CG  MET A  11      71.747  40.317  99.620  1.00  0.00           C
ATOM    302  SD  MET A  11      72.217  38.567  99.459  1.00  0.00           S
ATOM    303  CE  MET A  11      71.587  37.997 101.059  1.00  0.00           C
ATOM    307  C   MET A  11      70.907  41.227  96.610  1.00  0.00           C
ATOM    308  O   MET A  11      70.717  42.177  95.849  1.00  0.00           O
ATOM    309  N   VAL A  12      69.877  40.457  97.049  1.00  0.00           N
ATOM    311  CA  VAL A  12      68.477  40.867  97.270  1.00  0.00           C
ATOM    313  CB  VAL A  12      67.837  39.937  98.321  1.00  0.00           C
ATOM    315  CG1 VAL A  12      66.367  40.287  98.629  1.00  0.00           C
ATOM    319  CG2 VAL A  12      67.947  38.467  97.860  1.00  0.00           C
ATOM    323  C   VAL A  12      68.437  42.267  97.829  1.00  0.00           C
ATOM    324  O   VAL A  12      69.297  42.457  98.680  1.00  0.00           O
ATOM    325  N   THR A  13      67.497  43.197  97.459  1.00  0.00           N
ATOM    327  CA  THR A  13      67.107  44.417  98.230  1.00  0.00           C
ATOM    329  CB  THR A  13      67.487  44.237  99.700  1.00  0.00           C
ATOM    331  OG1 THR A  13      66.477  44.657 100.600  1.00  0.00           O
ATOM    333  CG2 THR A  13      68.867  44.867  99.910  1.00  0.00           C
ATOM    337  C   THR A  13      67.587  45.757  97.549  1.00  0.00           C
ATOM    338  O   THR A  13      67.977  45.637  96.399  1.00  0.00           O
ATOM    339  N   PRO A  14      67.617  47.037  98.070  1.00  0.00           N
ATOM    340  CD  PRO A  14      66.837  47.537  99.200  1.00  0.00           C
ATOM    343  CA  PRO A  14      68.257  48.217  97.459  1.00  0.00           C
ATOM    345  CB  PRO A  14      68.377  49.247  98.599  1.00  0.00           C
ATOM    348  CG  PRO A  14      67.787  48.557  99.829  1.00  0.00           C
ATOM    351  C   PRO A  14      69.557  48.147  96.680  1.00  0.00           C
ATOM    352  O   PRO A  14      69.707  49.047  95.840  1.00  0.00           O
ATOM    353  N   PRO A  15      70.507  47.257  96.850  1.00  0.00           N
ATOM    354  CD  PRO A  15      70.907  46.817  98.190  1.00  0.00           C
ATOM    357  CA  PRO A  15      71.697  47.377  96.040  1.00  0.00           C
ATOM    359  CB  PRO A  15      72.607  48.097  97.059  1.00  0.00           C
ATOM    362  CG  PRO A  15      72.297  47.407  98.400  1.00  0.00           C
ATOM    365  C   PRO A  15      72.147  45.957  95.740  1.00  0.00           C
ATOM    366  O   PRO A  15      73.277  45.637  96.110  1.00  0.00           O
ATOM    367  N   ALA A  16      71.397  45.047  95.099  1.00  0.00           N
ATOM    369  CA  ALA A  16      70.337  45.117  94.110  1.00  0.00           C
ATOM    371  CB  ALA A  16      69.767  46.487  93.680  1.00  0.00           C
ATOM    375  C   ALA A  16      70.877  44.417  92.869  1.00  0.00           C
ATOM    376  O   ALA A  16      71.937  44.787  92.340  1.00  0.00           O
ATOM    377  N   GLY A  17      70.247  43.347  92.340  1.00  0.00           N
ATOM    379  CA  GLY A  17      68.877  42.887  92.519  1.00  0.00           C
ATOM    382  C   GLY A  17      68.397  42.167  93.759  1.00  0.00           C
ATOM    383  O   GLY A  17      67.827  42.797  94.630  1.00  0.00           O
ATOM    384  N   SER A  18      68.397  40.827  93.890  1.00  0.00           N
ATOM    386  CA  SER A  18      69.247  39.787  93.340  1.00  0.00           C
ATOM    388  CB  SER A  18      69.187  38.517  94.250  1.00  0.00           C
ATOM    391  OG  SER A  18      70.267  37.617  93.979  1.00  0.00           O
ATOM    393  C   SER A  18      68.827  39.337  91.959  1.00  0.00           C
ATOM    394  O   SER A  18      68.087  38.377  91.759  1.00  0.00           O
ATOM    395  N   LYS A  19      69.397  40.007  90.951  1.00  0.00           N
ATOM    397  CA  LYS A  19      69.397  39.557  89.580  1.00  0.00           C
ATOM    399  CB  LYS A  19      70.057  38.147  89.370  1.00  0.00           C
ATOM    402  CG  LYS A  19      71.577  38.267  89.480  1.00  0.00           C
ATOM    405  CD  LYS A  19      72.407  36.967  89.380  1.00  0.00           C
ATOM    408  CE  LYS A  19      72.777  36.367  90.749  1.00  0.00           C
ATOM    411  NZ  LYS A  19      73.787  35.307  90.609  1.00  0.00           N
ATOM    415  C   LYS A  19      68.147  39.857  88.730  1.00  0.00           C
ATOM    416  O   LYS A  19      67.067  39.367  89.059  1.00  0.00           O
ATOM    417  N   PRO A  20      68.247  40.677  87.659  1.00  0.00           N
ATOM    418  CD  PRO A  20      69.477  40.607  86.839  1.00  0.00           C
ATOM    421  CA  PRO A  20      67.177  40.807  86.670  1.00  0.00           C
ATOM    423  CB  PRO A  20      67.537  39.727  85.669  1.00  0.00           C
ATOM    426  CG  PRO A  20      69.017  40.057  85.469  1.00  0.00           C
ATOM    429  C   PRO A  20      65.697  40.907  86.959  1.00  0.00           C
ATOM    430  O   PRO A  20      65.057  39.857  86.940  1.00  0.00           O
ATOM    431  N   PRO A  21      65.087  42.097  87.059  1.00  0.00           N
ATOM    432  CD  PRO A  21      64.077  42.367  86.029  1.00  0.00           C
ATOM    435  CA  PRO A  21      65.757  43.347  87.379  1.00  0.00           C
ATOM    437  CB  PRO A  21      65.877  44.047  86.010  1.00  0.00           C
ATOM    440  CG  PRO A  21      64.657  43.537  85.210  1.00  0.00           C
ATOM    443  C   PRO A  21      64.807  44.087  88.321  1.00  0.00           C
ATOM    444  O   PRO A  21      63.947  44.847  87.879  1.00  0.00           O
ATOM    445  N   ALA A  22      64.887  43.917  89.630  1.00  0.00           N
ATOM    447  CA  ALA A  22      66.057  43.627  90.400  1.00  0.00           C
ATOM    449  CB  ALA A  22      66.797  44.967  90.490  1.00  0.00           C
ATOM    453  C   ALA A  22      65.527  43.097  91.719  1.00  0.00           C
ATOM    454  O   ALA A  22      64.897  42.047  91.740  1.00  0.00           O
ATOM    455  N   THR A  23      65.647  43.817  92.850  1.00  0.00           N
ATOM    457  CA  THR A  23      64.567  43.837  93.849  1.00  0.00           C
ATOM    459  CB  THR A  23      64.967  43.947  95.329  1.00  0.00           C
ATOM    461  OG1 THR A  23      64.987  42.657  95.939  1.00  0.00           O
ATOM    463  CG2 THR A  23      63.997  44.767  96.209  1.00  0.00           C
ATOM    467  C   THR A  23      63.747  44.987  93.380  1.00  0.00           C
ATOM    468  O   THR A  23      64.057  46.157  93.619  1.00  0.00           O
ATOM    469  N   THR A  24      62.757  44.667  92.529  1.00  0.00           N
ATOM    471  CA  THR A  24      62.357  45.497  91.409  1.00  0.00           C
ATOM    473  CB  THR A  24      61.437  44.727  90.449  1.00  0.00           C
ATOM    475  OG1 THR A  24      60.237  44.367  91.090  1.00  0.00           O
ATOM    477  CG2 THR A  24      61.047  45.427  89.139  1.00  0.00           C
ATOM    481  C   THR A  24      61.777  46.817  91.870  1.00  0.00           C
ATOM    482  O   THR A  24      61.527  47.077  93.050  1.00  0.00           O
ATOM    483  N   GLN A  25      61.537  47.737  90.919  1.00  0.00           N
ATOM    485  CA  GLN A  25      60.937  49.027  91.150  1.00  0.00           C
ATOM    487  CB  GLN A  25      61.187  49.867  89.869  1.00  0.00           C
ATOM    490  CG  GLN A  25      60.907  51.367  90.040  1.00  0.00           C
ATOM    493  CD  GLN A  25      61.707  51.887  91.230  1.00  0.00           C
ATOM    494  OE1 GLN A  25      62.927  51.687  91.239  1.00  0.00           O
ATOM    495  NE2 GLN A  25      61.077  52.547  92.201  1.00  0.00           N
ATOM    498  C   GLN A  25      59.437  48.907  91.390  1.00  0.00           C
ATOM    499  O   GLN A  25      58.667  49.857  91.320  1.00  0.00           O
ATOM    500  N   GLN A  26      58.977  47.707  91.729  1.00  0.00           N
ATOM    502  CA  GLN A  26      57.697  47.457  92.309  1.00  0.00           C
ATOM    504  CB  GLN A  26      56.617  47.187  91.230  1.00  0.00           C
ATOM    507  CG  GLN A  26      57.067  46.217  90.109  1.00  0.00           C
ATOM    510  CD  GLN A  26      56.287  46.367  88.799  1.00  0.00           C
ATOM    511  OE1 GLN A  26      56.387  47.387  88.109  1.00  0.00           O
ATOM    512  NE2 GLN A  26      55.527  45.317  88.419  1.00  0.00           N
ATOM    515  C   GLN A  26      57.897  46.377  93.349  1.00  0.00           C
ATOM    516  O   GLN A  26      58.027  45.187  93.070  1.00  0.00           O
ATOM    517  N   SER A  27      57.957  46.787  94.630  1.00  0.00           N
ATOM    519  CA  SER A  27      58.007  45.967  95.830  1.00  0.00           C
ATOM    521  CB  SER A  27      58.057  46.917  97.059  1.00  0.00           C
ATOM    524  OG  SER A  27      58.287  46.237  98.289  1.00  0.00           O
ATOM    526  C   SER A  27      56.837  44.977  95.959  1.00  0.00           C
ATOM    527  O   SER A  27      55.767  45.177  95.401  1.00  0.00           O
ATOM    528  N   SER A  28      57.007  43.867  96.719  1.00  0.00           N
ATOM    530  CA  SER A  28      55.907  43.047  97.209  1.00  0.00           C
ATOM    532  CB  SER A  28      56.417  41.957  98.200  1.00  0.00           C
ATOM    535  OG  SER A  28      55.997  40.637  97.839  1.00  0.00           O
ATOM    537  C   SER A  28      54.797  43.857  97.869  1.00  0.00           C
ATOM    538  O   SER A  28      55.037  44.987  98.309  1.00  0.00           O
ATOM    539  N   GLN A  29      53.557  43.337  97.969  1.00  0.00           N
ATOM    541  CA  GLN A  29      52.507  43.967  98.779  1.00  0.00           C
ATOM    543  CB  GLN A  29      51.137  43.387  98.321  1.00  0.00           C
ATOM    546  CG  GLN A  29      49.847  44.037  98.899  1.00  0.00           C
ATOM    549  CD  GLN A  29      48.907  44.517  97.799  1.00  0.00           C
ATOM    550  OE1 GLN A  29      48.607  43.727  96.899  1.00  0.00           O
ATOM    551  NE2 GLN A  29      48.427  45.777  97.850  1.00  0.00           N
ATOM    554  C   GLN A  29      52.777  43.787 100.290  1.00  0.00           C
ATOM    555  O   GLN A  29      53.907  43.577 100.709  1.00  0.00           O
ATOM    556  N   PRO A  30      51.757  43.797 101.150  1.00  0.00           N
ATOM    557  CD  PRO A  30      51.557  42.577 101.950  1.00  0.00           C
ATOM    560  CA  PRO A  30      51.467  44.977 101.990  1.00  0.00           C
ATOM    562  CB  PRO A  30      50.537  44.427 103.079  1.00  0.00           C
ATOM    565  CG  PRO A  30      51.097  43.037 103.330  1.00  0.00           C
ATOM    568  C   PRO A  30      52.657  45.717 102.589  1.00  0.00           C
ATOM    569  O   PRO A  30      53.457  45.117 103.309  1.00  0.00           O
ATOM    570  N   MET A  31      52.787  47.047 102.379  1.00  0.00           N
ATOM    572  CA  MET A  31      53.997  47.737 102.790  1.00  0.00           C
ATOM    574  CB  MET A  31      54.317  48.977 101.940  1.00  0.00           C
ATOM    577  CG  MET A  31      54.467  48.677 100.430  1.00  0.00           C
ATOM    580  SD  MET A  31      55.787  47.497 100.029  1.00  0.00           S
ATOM    581  CE  MET A  31      57.107  48.697 100.350  1.00  0.00           C
ATOM    585  C   MET A  31      53.997  48.177 104.240  1.00  0.00           C
ATOM    586  O   MET A  31      53.487  49.237 104.630  1.00  0.00           O
ATOM    587  N   ARG A  32      54.627  47.337 105.059  1.00  0.00           N
ATOM    589  CA  ARG A  32      54.757  47.517 106.479  1.00  0.00           C
ATOM    591  CB  ARG A  32      54.707  46.127 107.160  1.00  0.00           C
ATOM    594  CG  ARG A  32      53.387  45.377 106.919  1.00  0.00           C
ATOM    597  CD  ARG A  32      52.197  45.997 107.670  1.00  0.00           C
ATOM    600  NE  ARG A  32      51.027  45.107 107.389  1.00  0.00           N
ATOM    602  CZ  ARG A  32      49.897  45.047 108.079  1.00  0.00           C
ATOM    603  NH1 ARG A  32      49.667  45.627 109.229  1.00  0.00           N
ATOM    606  NH2 ARG A  32      48.937  44.287 107.599  1.00  0.00           N
ATOM    609  C   ARG A  32      56.067  48.217 106.779  1.00  0.00           C
ATOM    610  O   ARG A  32      57.137  47.627 106.630  1.00  0.00           O
ATOM    611  N   GLY A  33      56.007  49.497 107.200  1.00  0.00           N
ATOM    613  CA  GLY A  33      57.177  50.297 107.480  1.00  0.00           C
ATOM    616  C   GLY A  33      57.467  50.557 108.930  1.00  0.00           C
ATOM    617  O   GLY A  33      56.617  50.497 109.809  1.00  0.00           O
ATOM    618  N   ILE A  34      58.717  50.997 109.170  1.00  0.00           N
ATOM    620  CA  ILE A  34      59.257  51.557 110.401  1.00  0.00           C
ATOM    622  CB  ILE A  34      60.417  50.687 110.880  1.00  0.00           C
ATOM    624  CG2 ILE A  34      61.047  51.217 112.189  1.00  0.00           C
ATOM    628  CG1 ILE A  34      59.957  49.217 111.049  1.00  0.00           C
ATOM    631  CD  ILE A  34      61.117  48.277 111.379  1.00  0.00           C
ATOM    635  C   ILE A  34      59.737  52.957 110.040  1.00  0.00           C
ATOM    636  O   ILE A  34      59.977  53.247 108.870  1.00  0.00           O
ATOM    637  N   TRP A  35      59.887  53.907 110.979  1.00  0.00           N
ATOM    639  CA  TRP A  35      60.517  55.187 110.709  1.00  0.00           C
ATOM    641  CB  TRP A  35      59.477  56.367 110.830  1.00  0.00           C
ATOM    644  CG  TRP A  35      59.717  57.627 110.040  1.00  0.00           C
ATOM    645  CD1 TRP A  35      60.857  57.787 109.310  1.00  0.00           C
ATOM    647  NE1 TRP A  35      60.717  58.837 108.459  1.00  0.00           N
ATOM    649  CE2 TRP A  35      59.587  59.507 108.709  1.00  0.00           C
ATOM    650  CD2 TRP A  35      58.907  58.807 109.729  1.00  0.00           C
ATOM    651  CE3 TRP A  35      57.697  59.327 110.180  1.00  0.00           C
ATOM    653  CZ3 TRP A  35      57.287  60.577 109.720  1.00  0.00           C
ATOM    655  CZ2 TRP A  35      59.077  60.647 108.130  1.00  0.00           C
ATOM    657  CH2 TRP A  35      57.947  61.227 108.699  1.00  0.00           C
ATOM    659  C   TRP A  35      61.747  55.347 111.619  1.00  0.00           C
ATOM    660  O   TRP A  35      61.837  56.247 112.469  1.00  0.00           O
ATOM    661  N   LEU A  36      62.787  54.487 111.409  1.00  0.00           N
ATOM    663  CA  LEU A  36      64.147  54.687 111.899  1.00  0.00           C
ATOM    665  CB  LEU A  36      65.127  53.507 111.680  1.00  0.00           C
ATOM    668  CG  LEU A  36      64.767  52.197 112.379  1.00  0.00           C
ATOM    670  CD1 LEU A  36      65.967  51.257 112.260  1.00  0.00           C
ATOM    674  CD2 LEU A  36      64.437  52.437 113.849  1.00  0.00           C
ATOM    678  C   LEU A  36      64.857  55.847 111.259  1.00  0.00           C
ATOM    679  O   LEU A  36      65.777  55.707 110.469  1.00  0.00           O
ATOM    680  N   ALA A  37      64.487  57.067 111.659  1.00  0.00           N
ATOM    682  CA  ALA A  37      65.197  58.267 111.309  1.00  0.00           C
ATOM    684  CB  ALA A  37      64.467  59.437 111.950  1.00  0.00           C
ATOM    688  C   ALA A  37      66.687  58.257 111.710  1.00  0.00           C
ATOM    689  O   ALA A  37      67.057  57.637 112.689  1.00  0.00           O
ATOM    690  N   THR A  38      67.547  58.927 110.910  1.00  0.00           N
ATOM    692  CA  THR A  38      69.007  58.817 110.849  1.00  0.00           C
ATOM    694  CB  THR A  38      69.567  57.467 110.369  1.00  0.00           C
ATOM    696  OG1 THR A  38      68.987  57.197 109.119  1.00  0.00           O
ATOM    698  CG2 THR A  38      69.247  56.227 111.219  1.00  0.00           C
ATOM    702  C   THR A  38      69.687  59.337 112.071  1.00  0.00           C
ATOM    703  O   THR A  38      69.527  58.727 113.100  1.00  0.00           O
ATOM    704  N   VAL A  39      70.447  60.477 112.090  1.00  0.00           N
ATOM    706  CA  VAL A  39      71.147  60.917 113.321  1.00  0.00           C
ATOM    708  CB  VAL A  39      72.107  62.107 113.249  1.00  0.00           C
ATOM    710  CG1 VAL A  39      72.237  62.637 111.829  1.00  0.00           C
ATOM    714  CG2 VAL A  39      73.507  61.697 113.750  1.00  0.00           C
ATOM    718  C   VAL A  39      70.327  60.917 114.620  1.00  0.00           C
ATOM    719  O   VAL A  39      70.867  60.707 115.690  1.00  0.00           O
ATOM    720  N   SER A  40      68.997  61.077 114.520  1.00  0.00           N
ATOM    722  CA  SER A  40      67.917  60.837 115.460  1.00  0.00           C
ATOM    724  CB  SER A  40      66.607  61.527 114.959  1.00  0.00           C
ATOM    727  OG  SER A  40      66.407  61.417 113.549  1.00  0.00           O
ATOM    729  C   SER A  40      67.637  59.417 115.989  1.00  0.00           C
ATOM    730  O   SER A  40      67.267  59.277 117.150  1.00  0.00           O
ATOM    731  N   ARG A  41      67.707  58.307 115.219  1.00  0.00           N
ATOM    733  CA  ARG A  41      67.667  56.907 115.690  1.00  0.00           C
ATOM    735  CB  ARG A  41      66.437  56.017 115.269  1.00  0.00           C
ATOM    738  CG  ARG A  41      65.047  56.377 115.830  1.00  0.00           C
ATOM    741  CD  ARG A  41      64.437  57.647 115.249  1.00  0.00           C
ATOM    744  NE  ARG A  41      64.667  58.787 116.169  1.00  0.00           N
ATOM    746  CZ  ARG A  41      64.127  59.017 117.360  1.00  0.00           C
ATOM    747  NH1 ARG A  41      63.297  58.237 118.000  1.00  0.00           N
ATOM    750  NH2 ARG A  41      64.577  60.077 118.009  1.00  0.00           N
ATOM    753  C   ARG A  41      68.927  56.147 115.269  1.00  0.00           C
ATOM    754  O   ARG A  41      69.037  54.927 115.299  1.00  0.00           O
ATOM    755  N   LEU A  42      69.947  56.927 114.889  1.00  0.00           N
ATOM    757  CA  LEU A  42      71.367  56.787 115.129  1.00  0.00           C
ATOM    759  CB  LEU A  42      72.237  57.557 114.089  1.00  0.00           C
ATOM    762  CG  LEU A  42      72.417  57.127 112.629  1.00  0.00           C
ATOM    764  CD1 LEU A  42      73.247  58.147 111.840  1.00  0.00           C
ATOM    768  CD2 LEU A  42      73.077  55.777 112.439  1.00  0.00           C
ATOM    772  C   LEU A  42      71.737  57.507 116.420  1.00  0.00           C
ATOM    773  O   LEU A  42      72.847  57.327 116.880  1.00  0.00           O
ATOM    774  N   ASP A  43      70.867  58.337 117.071  1.00  0.00           N
ATOM    776  CA  ASP A  43      71.307  59.207 118.190  1.00  0.00           C
ATOM    778  CB  ASP A  43      70.157  60.167 118.680  1.00  0.00           C
ATOM    781  CG  ASP A  43      70.447  61.637 118.429  1.00  0.00           C
ATOM    782  OD1 ASP A  43      71.607  62.057 118.709  1.00  0.00           O
ATOM    783  OD2 ASP A  43      69.507  62.367 118.050  1.00  0.00           O
ATOM    784  C   ASP A  43      71.707  58.357 119.370  1.00  0.00           C
ATOM    785  O   ASP A  43      72.447  58.727 120.280  1.00  0.00           O
ATOM    786  N   TRP A  44      71.167  57.147 119.270  1.00  0.00           N
ATOM    788  CA  TRP A  44      71.457  55.967 120.000  1.00  0.00           C
ATOM    790  CB  TRP A  44      70.057  55.387 120.339  1.00  0.00           C
ATOM    793  CG  TRP A  44      69.267  56.287 121.230  1.00  0.00           C
ATOM    794  CD1 TRP A  44      68.107  56.987 120.999  1.00  0.00           C
ATOM    796  NE1 TRP A  44      67.747  57.647 122.160  1.00  0.00           N
ATOM    798  CE2 TRP A  44      68.667  57.387 123.130  1.00  0.00           C
ATOM    799  CD2 TRP A  44      69.667  56.567 122.570  1.00  0.00           C
ATOM    800  CE3 TRP A  44      70.767  56.217 123.340  1.00  0.00           C
ATOM    802  CZ3 TRP A  44      70.787  56.557 124.679  1.00  0.00           C
ATOM    804  CZ2 TRP A  44      68.707  57.757 124.459  1.00  0.00           C
ATOM    806  CH2 TRP A  44      69.767  57.317 125.249  1.00  0.00           C
ATOM    808  C   TRP A  44      72.477  55.037 119.291  1.00  0.00           C
ATOM    809  O   TRP A  44      73.527  54.857 119.900  1.00  0.00           O
ATOM    810  N   PRO A  45      72.337  54.387 118.120  1.00  0.00           N
ATOM    811  CD  PRO A  45      71.057  53.977 117.589  1.00  0.00           C
ATOM    814  CA  PRO A  45      73.427  53.647 117.459  1.00  0.00           C
ATOM    816  CB  PRO A  45      72.817  53.117 116.160  1.00  0.00           C
ATOM    819  CG  PRO A  45      71.347  52.887 116.549  1.00  0.00           C
ATOM    822  C   PRO A  45      74.837  54.267 117.400  1.00  0.00           C
ATOM    823  O   PRO A  45      75.687  53.657 118.041  1.00  0.00           O
ATOM    824  N   PRO A  46      75.177  55.387 116.750  1.00  0.00           N
ATOM    825  CD  PRO A  46      74.937  55.577 115.329  1.00  0.00           C
ATOM    828  CA  PRO A  46      76.167  56.337 117.209  1.00  0.00           C
ATOM    830  CB  PRO A  46      76.057  57.507 116.239  1.00  0.00           C
ATOM    833  CG  PRO A  46      75.767  56.807 114.919  1.00  0.00           C
ATOM    836  C   PRO A  46      76.187  56.747 118.669  1.00  0.00           C
ATOM    837  O   PRO A  46      75.267  57.307 119.250  1.00  0.00           O
ATOM    838  N   VAL A  47      77.367  56.517 119.240  1.00  0.00           N
ATOM    840  CA  VAL A  47      77.807  56.897 120.550  1.00  0.00           C
ATOM    842  CB  VAL A  47      78.747  55.777 120.979  1.00  0.00           C
ATOM    844  CG1 VAL A  47      79.967  55.747 120.040  1.00  0.00           C
ATOM    848  CG2 VAL A  47      79.087  55.867 122.480  1.00  0.00           C
ATOM    852  C   VAL A  47      78.507  58.257 120.479  1.00  0.00           C
ATOM    853  O   VAL A  47      78.737  58.787 119.399  1.00  0.00           O
ATOM    854  N   SER A  48      78.867  58.857 121.639  1.00  0.00           N
ATOM    856  CA  SER A  48      79.467  60.187 121.770  1.00  0.00           C
ATOM    858  CB  SER A  48      79.897  60.497 123.230  1.00  0.00           C
ATOM    861  OG  SER A  48      78.937  60.047 124.189  1.00  0.00           O
ATOM    863  C   SER A  48      80.737  60.457 120.970  1.00  0.00           C
ATOM    864  O   SER A  48      81.007  61.587 120.570  1.00  0.00           O
ATOM    865  N   SER A  49      81.627  59.447 120.809  1.00  0.00           N
ATOM    867  CA  SER A  49      82.947  59.627 120.219  1.00  0.00           C
ATOM    869  CB  SER A  49      84.127  59.257 121.160  1.00  0.00           C
ATOM    872  OG  SER A  49      85.377  59.447 120.520  1.00  0.00           O
ATOM    874  C   SER A  49      83.077  58.797 118.960  1.00  0.00           C
ATOM    875  O   SER A  49      82.647  57.647 118.920  1.00  0.00           O
ATOM    876  N   VAL A  50      83.647  59.387 117.909  1.00  0.00           N
ATOM    878  CA  VAL A  50      83.777  58.797 116.589  1.00  0.00           C
ATOM    880  CB  VAL A  50      83.407  59.827 115.509  1.00  0.00           C
ATOM    882  CG1 VAL A  50      83.047  59.147 114.170  1.00  0.00           C
ATOM    886  CG2 VAL A  50      82.177  60.597 116.020  1.00  0.00           C
ATOM    890  C   VAL A  50      85.197  58.287 116.460  1.00  0.00           C
ATOM    891  O   VAL A  50      85.977  58.317 117.419  1.00  0.00           O
ATOM    892  N   ASN A  51      85.587  57.787 115.280  1.00  0.00           N
ATOM    894  CA  ASN A  51      86.967  57.517 114.919  1.00  0.00           C
ATOM    896  CB  ASN A  51      87.067  56.747 113.569  1.00  0.00           C
ATOM    899  CG  ASN A  51      86.777  57.637 112.369  1.00  0.00           C
ATOM    900  OD1 ASN A  51      85.627  57.907 112.039  1.00  0.00           O
ATOM    901  ND2 ASN A  51      87.847  58.107 111.689  1.00  0.00           N
ATOM    904  C   ASN A  51      87.837  58.777 114.939  1.00  0.00           C
ATOM    905  O   ASN A  51      87.357  59.897 114.819  1.00  0.00           O
ATOM    906  N   ILE A  52      89.137  58.607 115.159  1.00  0.00           N
ATOM    908  CA  ILE A  52      90.017  59.657 115.590  1.00  0.00           C
ATOM    910  CB  ILE A  52      89.767  59.987 117.071  1.00  0.00           C
ATOM    912  CG2 ILE A  52      90.027  58.757 117.969  1.00  0.00           C
ATOM    916  CG1 ILE A  52      90.467  61.287 117.519  1.00  0.00           C
ATOM    919  CD  ILE A  52      89.967  61.827 118.859  1.00  0.00           C
ATOM    923  C   ILE A  52      91.407  59.137 115.219  1.00  0.00           C
ATOM    924  O   ILE A  52      91.537  58.027 114.689  1.00  0.00           O
ATOM    925  N   SER A  53      92.477  59.927 115.430  1.00  0.00           N
ATOM    927  CA  SER A  53      93.847  59.507 115.189  1.00  0.00           C
ATOM    929  CB  SER A  53      94.837  60.687 114.889  1.00  0.00           C
ATOM    932  OG  SER A  53      95.037  61.637 115.939  1.00  0.00           O
ATOM    934  C   SER A  53      94.347  58.597 116.299  1.00  0.00           C
ATOM    935  O   SER A  53      94.197  57.377 116.239  1.00  0.00           O
ATOM    936  N   ASN A  54      94.927  59.157 117.379  1.00  0.00           N
ATOM    938  CA  ASN A  54      94.857  58.577 118.709  1.00  0.00           C
ATOM    940  CB  ASN A  54      96.257  58.567 119.410  1.00  0.00           C
ATOM    943  CG  ASN A  54      96.827  59.937 119.770  1.00  0.00           C
ATOM    944  OD1 ASN A  54      96.987  60.827 118.930  1.00  0.00           O
ATOM    945  ND2 ASN A  54      97.147  60.137 121.069  1.00  0.00           N
ATOM    948  C   ASN A  54      93.757  59.317 119.480  1.00  0.00           C
ATOM    949  O   ASN A  54      92.717  59.567 118.899  1.00  0.00           O
ATOM    950  N   PRO A  55      93.907  59.747 120.709  1.00  0.00           N
ATOM    951  CD  PRO A  55      93.807  61.227 120.749  1.00  0.00           C
ATOM    954  CA  PRO A  55      93.077  59.237 121.810  1.00  0.00           C
ATOM    956  CB  PRO A  55      92.407  60.487 122.419  1.00  0.00           C
ATOM    959  CG  PRO A  55      93.447  61.567 122.179  1.00  0.00           C
ATOM    962  C   PRO A  55      92.117  58.057 121.589  1.00  0.00           C
ATOM    963  O   PRO A  55      92.567  56.917 121.430  1.00  0.00           O
ATOM    964  N   THR A  56      90.807  58.317 121.619  1.00  0.00           N
ATOM    966  CA  THR A  56      89.807  57.297 121.889  1.00  0.00           C
ATOM    968  CB  THR A  56      89.337  57.377 123.349  1.00  0.00           C
ATOM    970  OG1 THR A  56      88.487  56.287 123.709  1.00  0.00           O
ATOM    972  CG2 THR A  56      88.597  58.707 123.619  1.00  0.00           C
ATOM    976  C   THR A  56      88.627  57.447 120.950  1.00  0.00           C
ATOM    977  O   THR A  56      88.127  58.537 120.669  1.00  0.00           O
ATOM    978  N   SER A  57      88.137  56.307 120.450  1.00  0.00           N
ATOM    980  CA  SER A  57      86.877  56.207 119.760  1.00  0.00           C
ATOM    982  CB  SER A  57      87.007  55.557 118.349  1.00  0.00           C
ATOM    985  OG  SER A  57      87.477  54.197 118.410  1.00  0.00           O
ATOM    987  C   SER A  57      86.007  55.357 120.660  1.00  0.00           C
ATOM    988  O   SER A  57      86.497  54.497 121.390  1.00  0.00           O
ATOM    989  N   ARG A  58      84.677  55.567 120.630  1.00  0.00           N
ATOM    991  CA  ARG A  58      83.737  54.627 121.219  1.00  0.00           C
ATOM    993  CB  ARG A  58      82.567  55.277 122.010  1.00  0.00           C
ATOM    996  CG  ARG A  58      82.827  55.607 123.499  1.00  0.00           C
ATOM    999  CD  ARG A  58      83.437  56.977 123.759  1.00  0.00           C
ATOM   1002  NE  ARG A  58      83.357  57.257 125.229  1.00  0.00           N
ATOM   1004  CZ  ARG A  58      82.367  57.897 125.840  1.00  0.00           C
ATOM   1005  NH1 ARG A  58      81.237  58.207 125.249  1.00  0.00           N
ATOM   1008  NH2 ARG A  58      82.557  58.247 127.090  1.00  0.00           N
ATOM   1011  C   ARG A  58      83.267  53.597 120.189  1.00  0.00           C
ATOM   1012  O   ARG A  58      82.147  53.087 120.249  1.00  0.00           O
ATOM   1013  N   ALA A  59      84.147  53.247 119.240  1.00  0.00           N
ATOM   1015  CA  ALA A  59      83.917  52.367 118.109  1.00  0.00           C
ATOM   1017  CB  ALA A  59      85.217  52.267 117.290  1.00  0.00           C
ATOM   1021  C   ALA A  59      83.417  50.957 118.429  1.00  0.00           C
ATOM   1022  O   ALA A  59      82.797  50.287 117.599  1.00  0.00           O
ATOM   1023  N   ARG A  60      83.727  50.437 119.630  1.00  0.00           N
ATOM   1025  CA  ARG A  60      83.047  49.267 120.140  1.00  0.00           C
ATOM   1027  CB  ARG A  60      83.647  48.877 121.499  1.00  0.00           C
ATOM   1030  CG  ARG A  60      85.177  48.677 121.499  1.00  0.00           C
ATOM   1033  CD  ARG A  60      85.757  48.307 122.869  1.00  0.00           C
ATOM   1036  NE  ARG A  60      85.137  49.197 123.899  1.00  0.00           N
ATOM   1038  CZ  ARG A  60      85.627  50.347 124.340  1.00  0.00           C
ATOM   1039  NH1 ARG A  60      86.797  50.827 123.990  1.00  0.00           N
ATOM   1042  NH2 ARG A  60      84.937  51.007 125.249  1.00  0.00           N
ATOM   1045  C   ARG A  60      81.537  49.467 120.360  1.00  0.00           C
ATOM   1046  O   ARG A  60      80.717  48.637 119.989  1.00  0.00           O
ATOM   1047  N   VAL A  61      81.137  50.597 120.979  1.00  0.00           N
ATOM   1049  CA  VAL A  61      79.767  50.857 121.370  1.00  0.00           C
ATOM   1051  CB  VAL A  61      79.667  52.157 122.179  1.00  0.00           C
ATOM   1053  CG1 VAL A  61      78.227  52.357 122.710  1.00  0.00           C
ATOM   1057  CG2 VAL A  61      80.667  52.107 123.349  1.00  0.00           C
ATOM   1061  C   VAL A  61      78.867  50.947 120.159  1.00  0.00           C
ATOM   1062  O   VAL A  61      77.867  50.247 120.049  1.00  0.00           O
ATOM   1063  N   GLN A  62      79.277  51.747 119.170  1.00  0.00           N
ATOM   1065  CA  GLN A  62      78.577  51.847 117.920  1.00  0.00           C
ATOM   1067  CB  GLN A  62      79.137  53.037 117.139  1.00  0.00           C
ATOM   1070  CG  GLN A  62      78.427  53.317 115.799  1.00  0.00           C
ATOM   1073  CD  GLN A  62      79.037  54.557 115.170  1.00  0.00           C
ATOM   1074  OE1 GLN A  62      79.907  55.227 115.719  1.00  0.00           O
ATOM   1075  NE2 GLN A  62      78.547  54.907 113.960  1.00  0.00           N
ATOM   1078  C   GLN A  62      78.557  50.567 117.099  1.00  0.00           C
ATOM   1079  O   GLN A  62      77.507  50.187 116.589  1.00  0.00           O
ATOM   1080  N   GLN A  63      79.687  49.837 116.990  1.00  0.00           N
ATOM   1082  CA  GLN A  63      79.667  48.547 116.299  1.00  0.00           C
ATOM   1084  CB  GLN A  63      81.077  47.967 116.020  1.00  0.00           C
ATOM   1087  CG  GLN A  63      81.807  47.157 117.139  1.00  0.00           C
ATOM   1090  CD  GLN A  63      83.267  46.787 116.820  1.00  0.00           C
ATOM   1091  OE1 GLN A  63      84.047  46.257 117.629  1.00  0.00           O
ATOM   1092  NE2 GLN A  63      83.677  47.047 115.570  1.00  0.00           N
ATOM   1095  C   GLN A  63      78.777  47.517 116.969  1.00  0.00           C
ATOM   1096  O   GLN A  63      78.047  46.787 116.299  1.00  0.00           O
ATOM   1097  N   GLN A  64      78.767  47.477 118.321  1.00  0.00           N
ATOM   1099  CA  GLN A  64      77.817  46.687 119.089  1.00  0.00           C
ATOM   1101  CB  GLN A  64      78.127  46.807 120.600  1.00  0.00           C
ATOM   1104  CG  GLN A  64      77.337  45.797 121.469  1.00  0.00           C
ATOM   1107  CD  GLN A  64      76.837  46.377 122.790  1.00  0.00           C
ATOM   1108  OE1 GLN A  64      75.637  46.487 123.041  1.00  0.00           O
ATOM   1109  NE2 GLN A  64      77.777  46.737 123.699  1.00  0.00           N
ATOM   1112  C   GLN A  64      76.367  47.107 118.879  1.00  0.00           C
ATOM   1113  O   GLN A  64      75.507  46.297 118.569  1.00  0.00           O
ATOM   1114  N   ALA A  65      76.077  48.417 118.969  1.00  0.00           N
ATOM   1116  CA  ALA A  65      74.767  48.977 118.750  1.00  0.00           C
ATOM   1118  CB  ALA A  65      74.857  50.497 118.960  1.00  0.00           C
ATOM   1122  C   ALA A  65      74.207  48.717 117.369  1.00  0.00           C
ATOM   1123  O   ALA A  65      73.027  48.427 117.169  1.00  0.00           O
ATOM   1124  N   MET A  66      75.077  48.807 116.349  1.00  0.00           N
ATOM   1126  CA  MET A  66      74.757  48.407 115.009  1.00  0.00           C
ATOM   1128  CB  MET A  66      75.887  48.817 114.060  1.00  0.00           C
ATOM   1131  CG  MET A  66      75.957  50.347 113.939  1.00  0.00           C
ATOM   1134  SD  MET A  66      77.407  50.967 113.050  1.00  0.00           S
ATOM   1135  CE  MET A  66      77.327  49.947 111.560  1.00  0.00           C
ATOM   1139  C   MET A  66      74.407  46.947 114.829  1.00  0.00           C
ATOM   1140  O   MET A  66      73.357  46.677 114.270  1.00  0.00           O
ATOM   1141  N   ILE A  67      75.217  45.987 115.320  1.00  0.00           N
ATOM   1143  CA  ILE A  67      74.867  44.557 115.219  1.00  0.00           C
ATOM   1145  CB  ILE A  67      76.007  43.577 115.509  1.00  0.00           C
ATOM   1147  CG2 ILE A  67      76.477  43.677 116.969  1.00  0.00           C
ATOM   1151  CG1 ILE A  67      75.637  42.117 115.140  1.00  0.00           C
ATOM   1154  CD  ILE A  67      75.387  41.907 113.639  1.00  0.00           C
ATOM   1158  C   ILE A  67      73.577  44.207 115.919  1.00  0.00           C
ATOM   1159  O   ILE A  67      72.707  43.527 115.369  1.00  0.00           O
ATOM   1160  N   ASP A  68      73.347  44.737 117.120  1.00  0.00           N
ATOM   1162  CA  ASP A  68      72.097  44.587 117.829  1.00  0.00           C
ATOM   1164  CB  ASP A  68      72.247  45.147 119.240  1.00  0.00           C
ATOM   1167  CG  ASP A  68      73.237  44.357 120.079  1.00  0.00           C
ATOM   1168  OD1 ASP A  68      73.807  43.347 119.620  1.00  0.00           O
ATOM   1169  OD2 ASP A  68      73.387  44.757 121.259  1.00  0.00           O
ATOM   1170  C   ASP A  68      70.867  45.197 117.150  1.00  0.00           C
ATOM   1171  O   ASP A  68      69.817  44.547 117.049  1.00  0.00           O
ATOM   1172  N   LYS A  69      70.947  46.437 116.589  1.00  0.00           N
ATOM   1174  CA  LYS A  69      69.817  46.967 115.830  1.00  0.00           C
ATOM   1176  CB  LYS A  69      69.897  48.477 115.450  1.00  0.00           C
ATOM   1179  CG  LYS A  69      70.777  48.847 114.240  1.00  0.00           C
ATOM   1182  CD  LYS A  69      70.677  50.337 113.870  1.00  0.00           C
ATOM   1185  CE  LYS A  69      69.347  50.737 113.209  1.00  0.00           C
ATOM   1188  NZ  LYS A  69      69.227  52.207 113.050  1.00  0.00           N
ATOM   1192  C   LYS A  69      69.637  46.187 114.539  1.00  0.00           C
ATOM   1193  O   LYS A  69      68.517  46.107 114.019  1.00  0.00           O
ATOM   1194  N   LEU A  70      70.717  45.567 113.999  1.00  0.00           N
ATOM   1196  CA  LEU A  70      70.567  44.627 112.920  1.00  0.00           C
ATOM   1198  CB  LEU A  70      71.867  44.027 112.299  1.00  0.00           C
ATOM   1201  CG  LEU A  70      73.057  44.907 111.820  1.00  0.00           C
ATOM   1203  CD1 LEU A  70      73.757  44.117 110.740  1.00  0.00           C
ATOM   1207  CD2 LEU A  70      72.837  46.327 111.290  1.00  0.00           C
ATOM   1211  C   LEU A  70      69.657  43.467 113.289  1.00  0.00           C
ATOM   1212  O   LEU A  70      68.617  43.257 112.659  1.00  0.00           O
ATOM   1213  N   ASP A  71      69.977  42.797 114.399  1.00  0.00           N
ATOM   1215  CA  ASP A  71      69.197  41.687 114.910  1.00  0.00           C
ATOM   1217  CB  ASP A  71      69.927  41.027 116.110  1.00  0.00           C
ATOM   1220  CG  ASP A  71      71.157  40.287 115.620  1.00  0.00           C
ATOM   1221  OD1 ASP A  71      71.257  40.087 114.389  1.00  0.00           O
ATOM   1222  OD2 ASP A  71      71.967  39.797 116.449  1.00  0.00           O
ATOM   1223  C   ASP A  71      67.757  42.067 115.240  1.00  0.00           C
ATOM   1224  O   ASP A  71      66.827  41.337 114.900  1.00  0.00           O
ATOM   1225  N   HIS A  72      67.527  43.237 115.849  1.00  0.00           N
ATOM   1227  CA  HIS A  72      66.187  43.737 116.110  1.00  0.00           C
ATOM   1229  CB  HIS A  72      66.287  45.087 116.859  1.00  0.00           C
ATOM   1232  ND1 HIS A  72      63.947  45.257 117.680  1.00  0.00           N
ATOM   1233  CG  HIS A  72      64.987  45.827 116.990  1.00  0.00           C
ATOM   1234  CE1 HIS A  72      62.947  46.117 117.540  1.00  0.00           C
ATOM   1236  NE2 HIS A  72      63.307  47.187 116.810  1.00  0.00           N
ATOM   1238  CD2 HIS A  72      64.617  47.017 116.449  1.00  0.00           C
ATOM   1240  C   HIS A  72      65.267  43.907 114.900  1.00  0.00           C
ATOM   1241  O   HIS A  72      64.137  43.427 114.889  1.00  0.00           O
ATOM   1242  N   LEU A  73      65.747  44.547 113.829  1.00  0.00           N
ATOM   1244  CA  LEU A  73      64.917  44.827 112.670  1.00  0.00           C
ATOM   1246  CB  LEU A  73      65.627  45.837 111.750  1.00  0.00           C
ATOM   1249  CG  LEU A  73      65.537  47.337 112.071  1.00  0.00           C
ATOM   1251  CD1 LEU A  73      65.527  48.067 110.719  1.00  0.00           C
ATOM   1255  CD2 LEU A  73      64.287  47.717 112.850  1.00  0.00           C
ATOM   1259  C   LEU A  73      64.627  43.607 111.820  1.00  0.00           C
ATOM   1260  O   LEU A  73      63.577  43.477 111.209  1.00  0.00           O
ATOM   1261  N   GLN A  74      65.577  42.657 111.770  1.00  0.00           N
ATOM   1263  CA  GLN A  74      65.417  41.407 111.059  1.00  0.00           C
ATOM   1265  CB  GLN A  74      66.757  40.637 111.150  1.00  0.00           C
ATOM   1268  CG  GLN A  74      66.767  39.297 110.389  1.00  0.00           C
ATOM   1271  CD  GLN A  74      68.067  38.537 110.669  1.00  0.00           C
ATOM   1272  OE1 GLN A  74      69.067  39.067 111.160  1.00  0.00           O
ATOM   1273  NE2 GLN A  74      68.047  37.227 110.369  1.00  0.00           N
ATOM   1276  C   GLN A  74      64.287  40.587 111.651  1.00  0.00           C
ATOM   1277  O   GLN A  74      63.497  39.947 110.979  1.00  0.00           O
ATOM   1278  N   ARG A  75      64.207  40.637 112.990  1.00  0.00           N
ATOM   1280  CA  ARG A  75      63.167  40.017 113.769  1.00  0.00           C
ATOM   1282  CB  ARG A  75      63.577  40.057 115.249  1.00  0.00           C
ATOM   1285  CG  ARG A  75      64.727  39.137 115.649  1.00  0.00           C
ATOM   1288  CD  ARG A  75      65.187  39.577 117.039  1.00  0.00           C
ATOM   1291  NE  ARG A  75      66.327  38.747 117.509  1.00  0.00           N
ATOM   1293  CZ  ARG A  75      66.847  38.927 118.719  1.00  0.00           C
ATOM   1294  NH1 ARG A  75      66.217  39.607 119.660  1.00  0.00           N
ATOM   1297  NH2 ARG A  75      68.027  38.437 118.990  1.00  0.00           N
ATOM   1300  C   ARG A  75      61.817  40.697 113.680  1.00  0.00           C
ATOM   1301  O   ARG A  75      60.817  40.087 114.060  1.00  0.00           O
ATOM   1302  N   LEU A  76      61.737  41.947 113.181  1.00  0.00           N
ATOM   1304  CA  LEU A  76      60.467  42.597 112.939  1.00  0.00           C
ATOM   1306  CB  LEU A  76      60.607  44.137 112.901  1.00  0.00           C
ATOM   1309  CG  LEU A  76      60.737  44.807 114.291  1.00  0.00           C
ATOM   1311  CD1 LEU A  76      61.137  46.277 114.139  1.00  0.00           C
ATOM   1315  CD2 LEU A  76      59.407  44.767 115.049  1.00  0.00           C
ATOM   1319  C   LEU A  76      59.737  42.097 111.700  1.00  0.00           C
ATOM   1320  O   LEU A  76      58.517  42.247 111.651  1.00  0.00           O
ATOM   1321  N   GLY A  77      60.397  41.447 110.700  1.00  0.00           N
ATOM   1323  CA  GLY A  77      59.697  40.687 109.650  1.00  0.00           C
ATOM   1326  C   GLY A  77      58.767  41.467 108.739  1.00  0.00           C
ATOM   1327  O   GLY A  77      57.727  40.957 108.309  1.00  0.00           O
ATOM   1328  N   ILE A  78      59.127  42.727 108.459  1.00  0.00           N
ATOM   1330  CA  ILE A  78      58.347  43.707 107.710  1.00  0.00           C
ATOM   1332  CB  ILE A  78      58.037  44.997 108.479  1.00  0.00           C
ATOM   1334  CG2 ILE A  78      57.187  44.677 109.729  1.00  0.00           C
ATOM   1338  CG1 ILE A  78      59.247  45.907 108.829  1.00  0.00           C
ATOM   1341  CD  ILE A  78      60.407  45.207 109.549  1.00  0.00           C
ATOM   1345  C   ILE A  78      58.987  43.997 106.349  1.00  0.00           C
ATOM   1346  O   ILE A  78      59.697  43.167 105.789  1.00  0.00           O
ATOM   1347  N   ASN A  79      58.657  45.147 105.709  1.00  0.00           N
ATOM   1349  CA  ASN A  79      58.997  45.427 104.329  1.00  0.00           C
ATOM   1351  CB  ASN A  79      57.727  45.767 103.510  1.00  0.00           C
ATOM   1354  CG  ASN A  79      56.907  44.537 103.160  1.00  0.00           C
ATOM   1355  OD1 ASN A  79      56.937  44.077 102.020  1.00  0.00           O
ATOM   1356  ND2 ASN A  79      56.107  44.007 104.110  1.00  0.00           N
ATOM   1359  C   ASN A  79      59.887  46.647 104.180  1.00  0.00           C
ATOM   1360  O   ASN A  79      60.557  46.787 103.169  1.00  0.00           O
ATOM   1361  N   THR A  80      59.867  47.597 105.140  1.00  0.00           N
ATOM   1363  CA  THR A  80      60.297  48.947 104.819  1.00  0.00           C
ATOM   1365  CB  THR A  80      59.217  49.767 104.079  1.00  0.00           C
ATOM   1367  OG1 THR A  80      58.947  49.167 102.829  1.00  0.00           O
ATOM   1369  CG2 THR A  80      59.647  51.197 103.730  1.00  0.00           C
ATOM   1373  C   THR A  80      60.717  49.647 106.090  1.00  0.00           C
ATOM   1374  O   THR A  80      60.207  49.367 107.169  1.00  0.00           O
ATOM   1375  N   VAL A  81      61.647  50.597 105.999  1.00  0.00           N
ATOM   1377  CA  VAL A  81      62.017  51.537 107.029  1.00  0.00           C
ATOM   1379  CB  VAL A  81      63.277  51.177 107.820  1.00  0.00           C
ATOM   1381  CG1 VAL A  81      63.247  49.697 108.219  1.00  0.00           C
ATOM   1385  CG2 VAL A  81      63.477  52.067 109.049  1.00  0.00           C
ATOM   1389  C   VAL A  81      62.197  52.857 106.299  1.00  0.00           C
ATOM   1390  O   VAL A  81      62.317  52.927 105.079  1.00  0.00           O
ATOM   1391  N   PHE A  82      62.177  53.977 107.029  1.00  0.00           N
ATOM   1393  CA  PHE A  82      62.347  55.287 106.479  1.00  0.00           C
ATOM   1395  CB  PHE A  82      60.997  56.057 106.610  1.00  0.00           C
ATOM   1398  CG  PHE A  82      59.977  55.547 105.620  1.00  0.00           C
ATOM   1399  CD1 PHE A  82      59.877  56.167 104.370  1.00  0.00           C
ATOM   1401  CE1 PHE A  82      58.997  55.717 103.380  1.00  0.00           C
ATOM   1403  CZ  PHE A  82      58.157  54.637 103.660  1.00  0.00           C
ATOM   1405  CD2 PHE A  82      59.087  54.487 105.889  1.00  0.00           C
ATOM   1407  CE2 PHE A  82      58.197  54.027 104.919  1.00  0.00           C
ATOM   1409  C   PHE A  82      63.507  55.957 107.200  1.00  0.00           C
ATOM   1410  O   PHE A  82      63.457  56.217 108.400  1.00  0.00           O
ATOM   1411  N   PHE A  83      64.647  56.187 106.519  1.00  0.00           N
ATOM   1413  CA  PHE A  83      65.937  56.287 107.200  1.00  0.00           C
ATOM   1415  CB  PHE A  83      66.767  55.097 106.639  1.00  0.00           C
ATOM   1418  CG  PHE A  83      68.087  54.867 107.319  1.00  0.00           C
ATOM   1419  CD1 PHE A  83      68.217  53.957 108.389  1.00  0.00           C
ATOM   1421  CE1 PHE A  83      69.467  53.697 108.949  1.00  0.00           C
ATOM   1423  CZ  PHE A  83      70.607  54.347 108.450  1.00  0.00           C
ATOM   1425  CD2 PHE A  83      69.237  55.457 106.800  1.00  0.00           C
ATOM   1427  CE2 PHE A  83      70.487  55.217 107.369  1.00  0.00           C
ATOM   1429  C   PHE A  83      66.577  57.667 106.999  1.00  0.00           C
ATOM   1430  O   PHE A  83      67.017  57.997 105.900  1.00  0.00           O
ATOM   1431  N   GLN A  84      66.597  58.537 108.050  1.00  0.00           N
ATOM   1433  CA  GLN A  84      66.887  59.987 107.950  1.00  0.00           C
ATOM   1435  CB  GLN A  84      66.067  60.867 108.979  1.00  0.00           C
ATOM   1438  CG  GLN A  84      65.657  62.317 108.579  1.00  0.00           C
ATOM   1441  CD  GLN A  84      64.867  63.057 109.679  1.00  0.00           C
ATOM   1442  OE1 GLN A  84      65.057  62.837 110.880  1.00  0.00           O
ATOM   1443  NE2 GLN A  84      63.987  63.987 109.291  1.00  0.00           N
ATOM   1446  C   GLN A  84      68.347  60.387 108.050  1.00  0.00           C
ATOM   1447  O   GLN A  84      69.277  59.687 107.680  1.00  0.00           O
ATOM   1448  N   VAL A  85      68.577  61.597 108.579  1.00  0.00           N
ATOM   1450  CA  VAL A  85      69.757  62.367 108.299  1.00  0.00           C
ATOM   1452  CB  VAL A  85      69.807  62.897 106.840  1.00  0.00           C
ATOM   1454  CG1 VAL A  85      69.837  61.797 105.760  1.00  0.00           C
ATOM   1458  CG2 VAL A  85      68.607  63.797 106.511  1.00  0.00           C
ATOM   1462  C   VAL A  85      69.927  63.547 109.291  1.00  0.00           C
ATOM   1463  O   VAL A  85      70.857  64.317 109.100  1.00  0.00           O
ATOM   1464  N   LYS A  86      69.097  63.717 110.369  1.00  0.00           N
ATOM   1466  CA  LYS A  86      69.337  64.707 111.460  1.00  0.00           C
ATOM   1468  CB  LYS A  86      68.277  65.837 111.570  1.00  0.00           C
ATOM   1471  CG  LYS A  86      66.807  65.367 111.639  1.00  0.00           C
ATOM   1474  CD  LYS A  86      65.907  66.487 112.179  1.00  0.00           C
ATOM   1477  CE  LYS A  86      64.427  66.107 112.249  1.00  0.00           C
ATOM   1480  NZ  LYS A  86      64.217  64.887 113.029  1.00  0.00           N
ATOM   1484  C   LYS A  86      69.267  64.137 112.880  1.00  0.00           C
ATOM   1485  O   LYS A  86      68.477  63.197 113.020  1.00  0.00           O
ATOM   1486  N   PRO A  87      69.957  64.657 113.920  1.00  0.00           N
ATOM   1487  CD  PRO A  87      71.147  65.517 113.779  1.00  0.00           C
ATOM   1490  CA  PRO A  87      69.617  64.507 115.329  1.00  0.00           C
ATOM   1492  CB  PRO A  87      70.997  64.527 115.999  1.00  0.00           C
ATOM   1495  CG  PRO A  87      71.837  65.487 115.149  1.00  0.00           C
ATOM   1498  C   PRO A  87      68.787  65.697 115.830  1.00  0.00           C
ATOM   1499  O   PRO A  87      68.157  66.387 115.029  1.00  0.00           O
ATOM   1500  N   ASP A  88      68.807  65.947 117.150  1.00  0.00           N
ATOM   1502  CA  ASP A  88      68.247  67.077 117.860  1.00  0.00           C
ATOM   1504  CB  ASP A  88      68.937  68.437 117.500  1.00  0.00           C
ATOM   1507  CG  ASP A  88      70.337  68.637 118.090  1.00  0.00           C
ATOM   1508  OD1 ASP A  88      70.897  67.727 118.739  1.00  0.00           O
ATOM   1509  OD2 ASP A  88      70.827  69.797 117.950  1.00  0.00           O
ATOM   1510  C   ASP A  88      66.727  67.157 117.780  1.00  0.00           C
ATOM   1511  O   ASP A  88      65.977  66.867 118.709  1.00  0.00           O
ATOM   1512  N   GLY A  89      66.207  67.627 116.630  1.00  0.00           N
ATOM   1514  CA  GLY A  89      64.817  68.057 116.490  1.00  0.00           C
ATOM   1517  C   GLY A  89      64.717  69.547 116.610  1.00  0.00           C
ATOM   1518  O   GLY A  89      63.637  70.117 116.511  1.00  0.00           O
ATOM   1519  N   THR A  90      65.897  70.197 116.740  1.00  0.00           N
ATOM   1521  CA  THR A  90      66.167  71.637 116.940  1.00  0.00           C
ATOM   1523  CB  THR A  90      67.677  71.947 116.840  1.00  0.00           C
ATOM   1525  OG1 THR A  90      67.977  73.337 116.859  1.00  0.00           O
ATOM   1527  CG2 THR A  90      68.307  71.377 115.550  1.00  0.00           C
ATOM   1531  C   THR A  90      65.377  72.557 116.029  1.00  0.00           C
ATOM   1532  O   THR A  90      65.017  73.677 116.379  1.00  0.00           O
ATOM   1533  N   ALA A  91      65.117  72.037 114.829  1.00  0.00           N
ATOM   1535  CA  ALA A  91      64.267  72.537 113.779  1.00  0.00           C
ATOM   1537  CB  ALA A  91      63.117  73.417 114.279  1.00  0.00           C
ATOM   1541  C   ALA A  91      65.107  73.107 112.649  1.00  0.00           C
ATOM   1542  O   ALA A  91      64.607  73.587 111.639  1.00  0.00           O
ATOM   1543  N   LEU A  92      66.427  72.907 112.780  1.00  0.00           N
ATOM   1545  CA  LEU A  92      67.467  73.227 111.829  1.00  0.00           C
ATOM   1547  CB  LEU A  92      68.477  74.127 112.579  1.00  0.00           C
ATOM   1550  CG  LEU A  92      69.527  74.847 111.719  1.00  0.00           C
ATOM   1552  CD1 LEU A  92      68.907  75.567 110.520  1.00  0.00           C
ATOM   1556  CD2 LEU A  92      70.267  75.877 112.579  1.00  0.00           C
ATOM   1560  C   LEU A  92      68.157  71.927 111.430  1.00  0.00           C
ATOM   1561  O   LEU A  92      68.117  70.957 112.179  1.00  0.00           O
ATOM   1562  N   TRP A  93      68.827  71.857 110.261  1.00  0.00           N
ATOM   1564  CA  TRP A  93      69.897  70.887 110.040  1.00  0.00           C
ATOM   1566  CB  TRP A  93      69.847  70.267 108.610  1.00  0.00           C
ATOM   1569  CG  TRP A  93      69.467  68.837 108.599  1.00  0.00           C
ATOM   1570  CD1 TRP A  93      70.277  67.747 108.569  1.00  0.00           C
ATOM   1572  NE1 TRP A  93      69.517  66.627 108.400  1.00  0.00           N
ATOM   1574  CE2 TRP A  93      68.197  66.957 108.429  1.00  0.00           C
ATOM   1575  CD2 TRP A  93      68.137  68.347 108.639  1.00  0.00           C
ATOM   1576  CE3 TRP A  93      66.937  68.967 108.849  1.00  0.00           C
ATOM   1578  CZ3 TRP A  93      65.777  68.197 108.899  1.00  0.00           C
ATOM   1580  CZ2 TRP A  93      67.037  66.187 108.439  1.00  0.00           C
ATOM   1582  CH2 TRP A  93      65.837  66.827 108.719  1.00  0.00           C
ATOM   1584  C   TRP A  93      71.267  71.497 110.170  1.00  0.00           C
ATOM   1585  O   TRP A  93      71.657  72.237 109.259  1.00  0.00           O
ATOM   1586  N   PRO A  94      72.067  71.237 111.199  1.00  0.00           N
ATOM   1587  CD  PRO A  94      71.577  71.217 112.579  1.00  0.00           C
ATOM   1590  CA  PRO A  94      73.447  71.697 111.150  1.00  0.00           C
ATOM   1592  CB  PRO A  94      73.777  71.997 112.620  1.00  0.00           C
ATOM   1595  CG  PRO A  94      72.427  72.267 113.270  1.00  0.00           C
ATOM   1598  C   PRO A  94      74.397  70.667 110.609  1.00  0.00           C
ATOM   1599  O   PRO A  94      75.527  71.047 110.329  1.00  0.00           O
ATOM   1600  N   SER A  95      74.027  69.387 110.490  1.00  0.00           N
ATOM   1602  CA  SER A  95      74.997  68.357 110.140  1.00  0.00           C
ATOM   1604  CB  SER A  95      75.937  68.017 111.329  1.00  0.00           C
ATOM   1607  OG  SER A  95      76.367  66.647 111.420  1.00  0.00           O
ATOM   1609  C   SER A  95      74.317  67.117 109.620  1.00  0.00           C
ATOM   1610  O   SER A  95      73.127  66.907 109.849  1.00  0.00           O
ATOM   1611  N   LYS A  96      75.057  66.287 108.870  1.00  0.00           N
ATOM   1613  CA  LYS A  96      74.587  65.067 108.279  1.00  0.00           C
ATOM   1615  CB  LYS A  96      74.357  65.197 106.740  1.00  0.00           C
ATOM   1618  CG  LYS A  96      73.047  65.857 106.239  1.00  0.00           C
ATOM   1621  CD  LYS A  96      72.897  67.377 106.349  1.00  0.00           C
ATOM   1624  CE  LYS A  96      71.767  68.017 105.500  1.00  0.00           C
ATOM   1627  NZ  LYS A  96      70.487  67.287 105.620  1.00  0.00           N
ATOM   1631  C   LYS A  96      75.517  63.867 108.569  1.00  0.00           C
ATOM   1632  O   LYS A  96      76.607  63.957 109.130  1.00  0.00           O
ATOM   1633  N   ILE A  97      75.037  62.687 108.169  1.00  0.00           N
ATOM   1635  CA  ILE A  97      75.547  61.337 108.240  1.00  0.00           C
ATOM   1637  CB  ILE A  97      74.357  60.377 108.149  1.00  0.00           C
ATOM   1639  CG2 ILE A  97      73.397  60.607 109.310  1.00  0.00           C
ATOM   1643  CG1 ILE A  97      73.537  60.417 106.829  1.00  0.00           C
ATOM   1646  CD  ILE A  97      73.097  61.757 106.250  1.00  0.00           C
ATOM   1650  C   ILE A  97      76.397  60.927 107.049  1.00  0.00           C
ATOM   1651  O   ILE A  97      76.677  59.747 106.840  1.00  0.00           O
ATOM   1652  N   LEU A  98      76.757  61.887 106.189  1.00  0.00           N
ATOM   1654  CA  LEU A  98      77.247  61.617 104.860  1.00  0.00           C
ATOM   1656  CB  LEU A  98      76.137  61.667 103.769  1.00  0.00           C
ATOM   1659  CG  LEU A  98      75.297  62.957 103.629  1.00  0.00           C
ATOM   1661  CD1 LEU A  98      75.897  63.947 102.649  1.00  0.00           C
ATOM   1665  CD2 LEU A  98      73.907  62.637 103.079  1.00  0.00           C
ATOM   1669  C   LEU A  98      78.347  62.607 104.571  1.00  0.00           C
ATOM   1670  O   LEU A  98      78.207  63.757 104.980  1.00  0.00           O
ATOM   1671  N   PRO A  99      79.457  62.267 103.949  1.00  0.00           N
ATOM   1672  CD  PRO A  99      79.977  60.897 103.859  1.00  0.00           C
ATOM   1675  CA  PRO A  99      80.327  63.227 103.260  1.00  0.00           C
ATOM   1677  CB  PRO A  99      81.507  62.367 102.761  1.00  0.00           C
ATOM   1680  CG  PRO A  99      81.467  61.097 103.610  1.00  0.00           C
ATOM   1683  C   PRO A  99      79.617  63.967 102.130  1.00  0.00           C
ATOM   1684  O   PRO A  99      78.847  63.337 101.409  1.00  0.00           O
ATOM   1685  N   TRP A 100      79.867  65.277 101.931  1.00  0.00           N
ATOM   1687  CA  TRP A 100      79.207  66.137 100.979  1.00  0.00           C
ATOM   1689  CB  TRP A 100      77.667  66.347 101.169  1.00  0.00           C
ATOM   1692  CG  TRP A 100      77.107  66.967 102.430  1.00  0.00           C
ATOM   1693  CD1 TRP A 100      75.857  67.527 102.389  1.00  0.00           C
ATOM   1695  NE1 TRP A 100      75.437  67.867 103.650  1.00  0.00           N
ATOM   1697  CE2 TRP A 100      76.427  67.547 104.539  1.00  0.00           C
ATOM   1698  CD2 TRP A 100      77.517  67.017 103.809  1.00  0.00           C
ATOM   1699  CE3 TRP A 100      78.677  66.697 104.499  1.00  0.00           C
ATOM   1701  CZ3 TRP A 100      78.727  66.857 105.870  1.00  0.00           C
ATOM   1703  CZ2 TRP A 100      76.487  67.747 105.919  1.00  0.00           C
ATOM   1705  CH2 TRP A 100      77.647  67.377 106.579  1.00  0.00           C
ATOM   1707  C   TRP A 100      79.907  67.467 100.979  1.00  0.00           C
ATOM   1708  O   TRP A 100      80.967  67.607 101.579  1.00  0.00           O
ATOM   1709  N   SER A 101      79.347  68.437 100.240  1.00  0.00           N
ATOM   1711  CA  SER A 101      80.057  69.627  99.790  1.00  0.00           C
ATOM   1713  CB  SER A 101      79.787  69.897  98.289  1.00  0.00           C
ATOM   1716  OG  SER A 101      80.417  68.907  97.489  1.00  0.00           O
ATOM   1718  C   SER A 101      79.727  70.867 100.590  1.00  0.00           C
ATOM   1719  O   SER A 101      80.587  71.437 101.259  1.00  0.00           O
ATOM   1720  N   ASP A 102      78.477  71.347 100.579  1.00  0.00           N
ATOM   1722  CA  ASP A 102      78.057  72.597 101.189  1.00  0.00           C
ATOM   1724  CB  ASP A 102      76.517  72.657 101.189  1.00  0.00           C
ATOM   1727  CG  ASP A 102      75.897  72.577  99.829  1.00  0.00           C
ATOM   1728  OD1 ASP A 102      76.567  72.347  98.790  1.00  0.00           O
ATOM   1729  OD2 ASP A 102      74.657  72.677  99.819  1.00  0.00           O
ATOM   1730  C   ASP A 102      78.407  72.717 102.649  1.00  0.00           C
ATOM   1731  O   ASP A 102      78.807  73.757 103.169  1.00  0.00           O
ATOM   1732  N   LEU A 103      78.217  71.607 103.349  1.00  0.00           N
ATOM   1734  CA  LEU A 103      78.267  71.547 104.779  1.00  0.00           C
ATOM   1736  CB  LEU A 103      76.987  70.837 105.261  1.00  0.00           C
ATOM   1739  CG  LEU A 103      75.607  71.447 104.900  1.00  0.00           C
ATOM   1741  CD1 LEU A 103      74.507  70.837 105.789  1.00  0.00           C
ATOM   1745  CD2 LEU A 103      75.497  72.977 104.989  1.00  0.00           C
ATOM   1749  C   LEU A 103      79.547  70.807 105.159  1.00  0.00           C
ATOM   1750  O   LEU A 103      79.697  70.327 106.279  1.00  0.00           O
ATOM   1751  N   MET A 104      80.547  70.727 104.250  1.00  0.00           N
ATOM   1753  CA  MET A 104      81.787  70.007 104.469  1.00  0.00           C
ATOM   1755  CB  MET A 104      82.687  69.997 103.200  1.00  0.00           C
ATOM   1758  CG  MET A 104      83.297  71.347 102.749  1.00  0.00           C
ATOM   1761  SD  MET A 104      84.637  71.177 101.530  1.00  0.00           S
ATOM   1762  CE  MET A 104      83.607  71.257 100.040  1.00  0.00           C
ATOM   1766  C   MET A 104      82.617  70.497 105.649  1.00  0.00           C
ATOM   1767  O   MET A 104      83.307  69.707 106.299  1.00  0.00           O
ATOM   1768  N   THR A 105      82.637  71.827 105.889  1.00  0.00           N
ATOM   1770  CA  THR A 105      83.597  72.477 106.791  1.00  0.00           C
ATOM   1772  CB  THR A 105      84.557  73.437 106.110  1.00  0.00           C
ATOM   1774  OG1 THR A 105      83.957  74.127 105.019  1.00  0.00           O
ATOM   1776  CG2 THR A 105      85.697  72.597 105.550  1.00  0.00           C
ATOM   1780  C   THR A 105      82.897  73.287 107.829  1.00  0.00           C
ATOM   1781  O   THR A 105      83.207  73.237 109.019  1.00  0.00           O
ATOM   1782  N   GLY A 106      81.907  74.097 107.400  1.00  0.00           N
ATOM   1784  CA  GLY A 106      81.117  74.897 108.321  1.00  0.00           C
ATOM   1787  C   GLY A 106      80.177  74.057 109.130  1.00  0.00           C
ATOM   1788  O   GLY A 106      79.977  74.327 110.310  1.00  0.00           O
ATOM   1789  N   LYS A 107      79.597  73.007 108.529  1.00  0.00           N
ATOM   1791  CA  LYS A 107      78.437  72.337 109.079  1.00  0.00           C
ATOM   1793  CB  LYS A 107      77.217  72.827 108.249  1.00  0.00           C
ATOM   1796  CG  LYS A 107      76.987  74.357 108.209  1.00  0.00           C
ATOM   1799  CD  LYS A 107      76.757  75.077 109.559  1.00  0.00           C
ATOM   1802  CE  LYS A 107      75.787  74.347 110.490  1.00  0.00           C
ATOM   1805  NZ  LYS A 107      75.077  75.297 111.379  1.00  0.00           N
ATOM   1809  C   LYS A 107      78.677  70.817 109.049  1.00  0.00           C
ATOM   1810  O   LYS A 107      77.817  70.027 108.660  1.00  0.00           O
ATOM   1811  N   ILE A 108      79.917  70.447 109.469  1.00  0.00           N
ATOM   1813  CA  ILE A 108      80.567  69.137 109.539  1.00  0.00           C
ATOM   1815  CB  ILE A 108      81.547  69.067 110.730  1.00  0.00           C
ATOM   1817  CG2 ILE A 108      82.257  67.687 110.809  1.00  0.00           C
ATOM   1821  CG1 ILE A 108      82.587  70.207 110.749  1.00  0.00           C
ATOM   1824  CD  ILE A 108      83.657  70.117 109.660  1.00  0.00           C
ATOM   1828  C   ILE A 108      79.707  67.897 109.660  1.00  0.00           C
ATOM   1829  O   ILE A 108      78.847  67.797 110.529  1.00  0.00           O
ATOM   1830  N   GLY A 109      79.987  66.857 108.839  1.00  0.00           N
ATOM   1832  CA  GLY A 109      79.347  65.547 108.960  1.00  0.00           C
ATOM   1835  C   GLY A 109      79.717  64.837 110.229  1.00  0.00           C
ATOM   1836  O   GLY A 109      80.877  64.467 110.430  1.00  0.00           O
ATOM   1837  N   GLU A 110      78.757  64.587 111.139  1.00  0.00           N
ATOM   1839  CA  GLU A 110      79.037  63.997 112.439  1.00  0.00           C
ATOM   1841  CB  GLU A 110      77.787  63.947 113.340  1.00  0.00           C
ATOM   1844  CG  GLU A 110      77.667  65.217 114.210  1.00  0.00           C
ATOM   1847  CD  GLU A 110      76.387  65.267 115.019  1.00  0.00           C
ATOM   1848  OE1 GLU A 110      75.487  64.407 114.860  1.00  0.00           O
ATOM   1849  OE2 GLU A 110      76.247  66.247 115.799  1.00  0.00           O
ATOM   1850  C   GLU A 110      79.687  62.627 112.389  1.00  0.00           C
ATOM   1851  O   GLU A 110      80.627  62.337 113.109  1.00  0.00           O
ATOM   1852  N   ASN A 111      79.227  61.747 111.511  1.00  0.00           N
ATOM   1854  CA  ASN A 111      79.737  60.397 111.560  1.00  0.00           C
ATOM   1856  CB  ASN A 111      79.137  59.627 112.780  1.00  0.00           C
ATOM   1859  CG  ASN A 111      79.817  58.307 113.109  1.00  0.00           C
ATOM   1860  OD1 ASN A 111      80.607  57.767 112.349  1.00  0.00           O
ATOM   1861  ND2 ASN A 111      79.507  57.787 114.320  1.00  0.00           N
ATOM   1864  C   ASN A 111      79.317  59.787 110.249  1.00  0.00           C
ATOM   1865  O   ASN A 111      78.107  59.807 109.989  1.00  0.00           O
ATOM   1866  N   PRO A 112      80.187  59.307 109.359  1.00  0.00           N
ATOM   1867  CD  PRO A 112      81.637  59.237 109.549  1.00  0.00           C
ATOM   1870  CA  PRO A 112      79.747  58.447 108.270  1.00  0.00           C
ATOM   1872  CB  PRO A 112      81.037  58.187 107.480  1.00  0.00           C
ATOM   1875  CG  PRO A 112      82.137  58.197 108.549  1.00  0.00           C
ATOM   1878  C   PRO A 112      79.097  57.177 108.809  1.00  0.00           C
ATOM   1879  O   PRO A 112      79.787  56.237 109.200  1.00  0.00           O
ATOM   1880  N   GLY A 113      77.757  57.177 108.890  1.00  0.00           N
ATOM   1882  CA  GLY A 113      77.027  56.167 109.650  1.00  0.00           C
ATOM   1885  C   GLY A 113      75.817  55.687 108.920  1.00  0.00           C
ATOM   1886  O   GLY A 113      75.367  54.567 109.119  1.00  0.00           O
ATOM   1887  N   TYR A 114      75.297  56.477 107.969  1.00  0.00           N
ATOM   1889  CA  TYR A 114      74.267  56.027 107.059  1.00  0.00           C
ATOM   1891  CB  TYR A 114      73.697  57.287 106.329  1.00  0.00           C
ATOM   1894  CG  TYR A 114      72.587  57.177 105.299  1.00  0.00           C
ATOM   1895  CD1 TYR A 114      72.637  56.277 104.219  1.00  0.00           C
ATOM   1897  CE1 TYR A 114      71.507  56.027 103.439  1.00  0.00           C
ATOM   1899  CZ  TYR A 114      70.337  56.747 103.689  1.00  0.00           C
ATOM   1900  OH  TYR A 114      69.117  56.307 103.149  1.00  0.00           O
ATOM   1902  CD2 TYR A 114      71.417  57.967 105.439  1.00  0.00           C
ATOM   1904  CE2 TYR A 114      70.317  57.787 104.609  1.00  0.00           C
ATOM   1906  C   TYR A 114      74.717  54.877 106.169  1.00  0.00           C
ATOM   1907  O   TYR A 114      74.017  53.867 106.110  1.00  0.00           O
ATOM   1908  N   ASP A 115      75.937  54.957 105.550  1.00  0.00           N
ATOM   1910  CA  ASP A 115      76.637  53.827 104.919  1.00  0.00           C
ATOM   1912  CB  ASP A 115      77.907  54.277 104.089  1.00  0.00           C
ATOM   1915  CG  ASP A 115      79.057  53.327 103.709  1.00  0.00           C
ATOM   1916  OD1 ASP A 115      79.677  52.677 104.590  1.00  0.00           O
ATOM   1917  OD2 ASP A 115      79.427  53.347 102.500  1.00  0.00           O
ATOM   1918  C   ASP A 115      76.687  52.567 105.789  1.00  0.00           C
ATOM   1919  O   ASP A 115      75.947  51.627 105.500  1.00  0.00           O
ATOM   1920  N   PRO A 116      77.387  52.537 106.919  1.00  0.00           N
ATOM   1921  CD  PRO A 116      78.387  53.557 107.299  1.00  0.00           C
ATOM   1924  CA  PRO A 116      77.647  51.277 107.589  1.00  0.00           C
ATOM   1926  CB  PRO A 116      78.627  51.667 108.699  1.00  0.00           C
ATOM   1929  CG  PRO A 116      79.447  52.807 108.079  1.00  0.00           C
ATOM   1932  C   PRO A 116      76.417  50.597 108.160  1.00  0.00           C
ATOM   1933  O   PRO A 116      76.367  49.377 108.160  1.00  0.00           O
ATOM   1934  N   LEU A 117      75.397  51.317 108.650  1.00  0.00           N
ATOM   1936  CA  LEU A 117      74.167  50.777 109.200  1.00  0.00           C
ATOM   1938  CB  LEU A 117      73.247  52.007 109.450  1.00  0.00           C
ATOM   1941  CG  LEU A 117      73.387  52.837 110.740  1.00  0.00           C
ATOM   1943  CD1 LEU A 117      72.147  52.637 111.610  1.00  0.00           C
ATOM   1947  CD2 LEU A 117      74.667  52.597 111.530  1.00  0.00           C
ATOM   1951  C   LEU A 117      73.367  49.857 108.270  1.00  0.00           C
ATOM   1952  O   LEU A 117      72.737  48.857 108.660  1.00  0.00           O
ATOM   1953  N   GLN A 118      73.287  50.287 106.999  1.00  0.00           N
ATOM   1955  CA  GLN A 118      72.077  50.367 106.209  1.00  0.00           C
ATOM   1957  CB  GLN A 118      71.477  48.997 105.719  1.00  0.00           C
ATOM   1960  CG  GLN A 118      71.027  48.707 104.229  1.00  0.00           C
ATOM   1963  CD  GLN A 118      71.477  47.467 103.429  1.00  0.00           C
ATOM   1964  OE1 GLN A 118      71.437  46.337 103.899  1.00  0.00           O
ATOM   1965  NE2 GLN A 118      71.807  47.627 102.130  1.00  0.00           N
ATOM   1968  C   GLN A 118      71.007  51.217 106.889  1.00  0.00           C
ATOM   1969  O   GLN A 118      70.657  51.087 108.060  1.00  0.00           O
ATOM   1970  N   PHE A 119      70.387  52.107 106.129  1.00  0.00           N
ATOM   1972  CA  PHE A 119      69.547  51.517 105.120  1.00  0.00           C
ATOM   1974  CB  PHE A 119      68.127  52.007 105.409  1.00  0.00           C
ATOM   1977  CG  PHE A 119      67.047  51.027 105.040  1.00  0.00           C
ATOM   1978  CD1 PHE A 119      67.247  49.727 104.539  1.00  0.00           C
ATOM   1980  CE1 PHE A 119      66.177  48.857 104.300  1.00  0.00           C
ATOM   1982  CZ  PHE A 119      64.887  49.317 104.499  1.00  0.00           C
ATOM   1984  CD2 PHE A 119      65.737  51.467 105.210  1.00  0.00           C
ATOM   1986  CE2 PHE A 119      64.677  50.617 104.900  1.00  0.00           C
ATOM   1988  C   PHE A 119      70.177  51.697 103.719  1.00  0.00           C
ATOM   1989  O   PHE A 119      69.657  51.247 102.710  1.00  0.00           O
ATOM   1990  N   MET A 120      71.447  52.157 103.719  1.00  0.00           N
ATOM   1992  CA  MET A 120      72.567  51.797 102.839  1.00  0.00           C
ATOM   1994  CB  MET A 120      73.647  52.827 103.160  1.00  0.00           C
ATOM   1997  CG  MET A 120      73.977  53.657 101.940  1.00  0.00           C
ATOM   2000  SD  MET A 120      74.707  52.657 100.639  1.00  0.00           S
ATOM   2001  CE  MET A 120      76.397  52.777 101.199  1.00  0.00           C
ATOM   2005  C   MET A 120      73.307  50.397 102.749  1.00  0.00           C
ATOM   2006  O   MET A 120      73.287  49.817 101.659  1.00  0.00           O
ATOM   2007  N   LEU A 121      73.947  49.777 103.809  1.00  0.00           N
ATOM   2009  CA  LEU A 121      74.747  48.507 103.699  1.00  0.00           C
ATOM   2011  CB  LEU A 121      76.217  48.757 104.130  1.00  0.00           C
ATOM   2014  CG  LEU A 121      76.997  49.747 103.240  1.00  0.00           C
ATOM   2016  CD1 LEU A 121      78.457  49.837 103.689  1.00  0.00           C
ATOM   2020  CD2 LEU A 121      76.907  49.377 101.759  1.00  0.00           C
ATOM   2024  C   LEU A 121      74.327  47.157 104.370  1.00  0.00           C
ATOM   2025  O   LEU A 121      74.247  46.157 103.680  1.00  0.00           O
ATOM   2026  N   ASP A 122      74.027  47.037 105.690  1.00  0.00           N
ATOM   2028  CA  ASP A 122      73.547  45.797 106.320  1.00  0.00           C
ATOM   2030  CB  ASP A 122      74.117  45.777 107.740  1.00  0.00           C
ATOM   2033  CG  ASP A 122      75.627  45.677 107.699  1.00  0.00           C
ATOM   2034  OD1 ASP A 122      76.127  44.767 107.010  1.00  0.00           O
ATOM   2035  OD2 ASP A 122      76.287  46.397 108.479  1.00  0.00           O
ATOM   2036  C   ASP A 122      72.017  45.407 106.469  1.00  0.00           C
ATOM   2037  O   ASP A 122      71.677  44.237 106.290  1.00  0.00           O
ATOM   2038  N   GLU A 123      71.047  46.317 106.820  1.00  0.00           N
ATOM   2040  CA  GLU A 123      69.577  46.137 106.750  1.00  0.00           C
ATOM   2042  CB  GLU A 123      68.647  47.407 106.680  1.00  0.00           C
ATOM   2045  CG  GLU A 123      68.597  48.227 107.969  1.00  0.00           C
ATOM   2048  CD  GLU A 123      67.487  49.247 108.169  1.00  0.00           C
ATOM   2049  OE1 GLU A 123      66.377  48.967 107.689  1.00  0.00           O
ATOM   2050  OE2 GLU A 123      67.737  50.187 108.979  1.00  0.00           O
ATOM   2051  C   GLU A 123      69.037  45.247 105.700  1.00  0.00           C
ATOM   2052  O   GLU A 123      68.677  44.117 105.880  1.00  0.00           O
ATOM   2053  N   ALA A 124      68.917  45.787 104.529  1.00  0.00           N
ATOM   2055  CA  ALA A 124      68.257  45.247 103.410  1.00  0.00           C
ATOM   2057  CB  ALA A 124      68.387  46.447 102.480  1.00  0.00           C
ATOM   2061  C   ALA A 124      68.867  43.907 102.990  1.00  0.00           C
ATOM   2062  O   ALA A 124      68.167  42.947 102.659  1.00  0.00           O
ATOM   2063  N   HIS A 125      70.207  43.797 103.079  1.00  0.00           N
ATOM   2065  CA  HIS A 125      70.927  42.547 102.969  1.00  0.00           C
ATOM   2067  CB  HIS A 125      72.467  42.807 103.041  1.00  0.00           C
ATOM   2070  ND1 HIS A 125      74.157  41.447 101.829  1.00  0.00           N
ATOM   2071  CG  HIS A 125      73.317  41.567 102.909  1.00  0.00           C
ATOM   2072  CE1 HIS A 125      74.647  40.217 101.919  1.00  0.00           C
ATOM   2074  NE2 HIS A 125      74.207  39.577 103.029  1.00  0.00           N
ATOM   2076  CD2 HIS A 125      73.347  40.437 103.669  1.00  0.00           C
ATOM   2078  C   HIS A 125      70.537  41.497 104.011  1.00  0.00           C
ATOM   2079  O   HIS A 125      70.337  40.327 103.680  1.00  0.00           O
ATOM   2080  N   LYS A 126      70.437  41.877 105.310  1.00  0.00           N
ATOM   2082  CA  LYS A 126      70.297  40.927 106.420  1.00  0.00           C
ATOM   2084  CB  LYS A 126      71.297  41.297 107.549  1.00  0.00           C
ATOM   2087  CG  LYS A 126      72.777  41.167 107.189  1.00  0.00           C
ATOM   2090  CD  LYS A 126      73.677  41.797 108.279  1.00  0.00           C
ATOM   2093  CE  LYS A 126      75.187  41.737 108.000  1.00  0.00           C
ATOM   2096  NZ  LYS A 126      75.997  42.447 109.011  1.00  0.00           N
ATOM   2100  C   LYS A 126      68.917  40.907 107.090  1.00  0.00           C
ATOM   2101  O   LYS A 126      68.307  39.857 107.260  1.00  0.00           O
ATOM   2102  N   ARG A 127      68.427  42.097 107.480  1.00  0.00           N
ATOM   2104  CA  ARG A 127      67.097  42.427 107.939  1.00  0.00           C
ATOM   2106  CB  ARG A 127      66.987  43.927 108.419  1.00  0.00           C
ATOM   2109  CG  ARG A 127      67.777  44.497 109.639  1.00  0.00           C
ATOM   2112  CD  ARG A 127      69.327  44.487 109.729  1.00  0.00           C
ATOM   2115  NE  ARG A 127      70.007  45.847 109.829  1.00  0.00           N
ATOM   2117  CZ  ARG A 127      69.717  46.957 110.529  1.00  0.00           C
ATOM   2118  NH1 ARG A 127      68.687  47.157 111.309  1.00  0.00           N
ATOM   2121  NH2 ARG A 127      70.437  48.057 110.310  1.00  0.00           N
ATOM   2124  C   ARG A 127      66.027  42.177 106.859  1.00  0.00           C
ATOM   2125  O   ARG A 127      64.987  41.587 107.109  1.00  0.00           O
ATOM   2126  N   GLY A 128      66.287  42.597 105.600  1.00  0.00           N
ATOM   2128  CA  GLY A 128      65.407  42.347 104.450  1.00  0.00           C
ATOM   2131  C   GLY A 128      64.257  43.297 104.200  1.00  0.00           C
ATOM   2132  O   GLY A 128      63.127  42.937 104.520  1.00  0.00           O
ATOM   2133  N   MET A 129      64.487  44.487 103.579  1.00  0.00           N
ATOM   2135  CA  MET A 129      63.477  45.527 103.389  1.00  0.00           C
ATOM   2137  CB  MET A 129      63.207  46.317 104.700  1.00  0.00           C
ATOM   2140  CG  MET A 129      62.667  45.507 105.880  1.00  0.00           C
ATOM   2143  SD  MET A 129      62.347  46.547 107.299  1.00  0.00           S
ATOM   2144  CE  MET A 129      63.677  45.867 108.321  1.00  0.00           C
ATOM   2148  C   MET A 129      63.897  46.567 102.340  1.00  0.00           C
ATOM   2149  O   MET A 129      65.077  46.727 102.039  1.00  0.00           O
ATOM   2150  N   LYS A 130      62.937  47.347 101.791  1.00  0.00           N
ATOM   2152  CA  LYS A 130      63.167  48.497 100.919  1.00  0.00           C
ATOM   2154  CB  LYS A 130      61.897  48.827 100.089  1.00  0.00           C
ATOM   2157  CG  LYS A 130      61.587  47.877  98.920  1.00  0.00           C
ATOM   2160  CD  LYS A 130      62.477  48.127  97.699  1.00  0.00           C
ATOM   2163  CE  LYS A 130      61.817  47.867  96.339  1.00  0.00           C
ATOM   2166  NZ  LYS A 130      62.767  48.157  95.260  1.00  0.00           N
ATOM   2170  C   LYS A 130      63.517  49.797 101.639  1.00  0.00           C
ATOM   2171  O   LYS A 130      62.797  50.197 102.549  1.00  0.00           O
ATOM   2172  N   VAL A 131      64.607  50.497 101.239  1.00  0.00           N
ATOM   2174  CA  VAL A 131      65.007  51.777 101.850  1.00  0.00           C
ATOM   2176  CB  VAL A 131      66.527  52.007 101.959  1.00  0.00           C
ATOM   2178  CG1 VAL A 131      67.177  52.017 100.600  1.00  0.00           C
ATOM   2182  CG2 VAL A 131      66.917  53.357 102.609  1.00  0.00           C
ATOM   2186  C   VAL A 131      64.397  52.987 101.219  1.00  0.00           C
ATOM   2187  O   VAL A 131      64.407  53.187 100.009  1.00  0.00           O
ATOM   2188  N   HIS A 132      63.937  53.917 102.071  1.00  0.00           N
ATOM   2190  CA  HIS A 132      63.787  55.287 101.670  1.00  0.00           C
ATOM   2192  CB  HIS A 132      62.337  55.737 101.931  1.00  0.00           C
ATOM   2195  ND1 HIS A 132      61.087  55.497  99.809  1.00  0.00           N
ATOM   2196  CG  HIS A 132      61.447  54.957 101.029  1.00  0.00           C
ATOM   2197  CE1 HIS A 132      60.507  54.497  99.170  1.00  0.00           C
ATOM   2199  NE2 HIS A 132      60.467  53.357  99.910  1.00  0.00           N
ATOM   2201  CD2 HIS A 132      61.047  53.657 101.119  1.00  0.00           C
ATOM   2203  C   HIS A 132      64.767  56.117 102.469  1.00  0.00           C
ATOM   2204  O   HIS A 132      64.777  56.057 103.689  1.00  0.00           O
ATOM   2205  N   ALA A 133      65.627  56.917 101.820  1.00  0.00           N
ATOM   2207  CA  ALA A 133      66.447  57.897 102.500  1.00  0.00           C
ATOM   2209  CB  ALA A 133      67.567  58.397 101.560  1.00  0.00           C
ATOM   2213  C   ALA A 133      65.617  59.087 102.930  1.00  0.00           C
ATOM   2214  O   ALA A 133      65.217  59.897 102.099  1.00  0.00           O
ATOM   2215  N   TRP A 134      65.307  59.227 104.229  1.00  0.00           N
ATOM   2217  CA  TRP A 134      64.527  60.337 104.749  1.00  0.00           C
ATOM   2219  CB  TRP A 134      63.837  60.067 106.139  1.00  0.00           C
ATOM   2222  CG  TRP A 134      62.917  61.117 106.680  1.00  0.00           C
ATOM   2223  CD1 TRP A 134      62.307  62.067 105.900  1.00  0.00           C
ATOM   2225  NE1 TRP A 134      61.567  62.877 106.689  1.00  0.00           N
ATOM   2227  CE2 TRP A 134      61.637  62.507 107.979  1.00  0.00           C
ATOM   2228  CD2 TRP A 134      62.487  61.377 108.041  1.00  0.00           C
ATOM   2229  CE3 TRP A 134      62.707  60.787 109.291  1.00  0.00           C
ATOM   2231  CZ3 TRP A 134      62.167  61.387 110.430  1.00  0.00           C
ATOM   2233  CZ2 TRP A 134      61.007  63.017 109.089  1.00  0.00           C
ATOM   2235  CH2 TRP A 134      61.317  62.477 110.329  1.00  0.00           C
ATOM   2237  C   TRP A 134      65.377  61.597 104.709  1.00  0.00           C
ATOM   2238  O   TRP A 134      66.357  61.757 105.420  1.00  0.00           O
ATOM   2239  N   PHE A 135      65.037  62.527 103.829  1.00  0.00           N
ATOM   2241  CA  PHE A 135      65.837  63.687 103.579  1.00  0.00           C
ATOM   2243  CB  PHE A 135      66.467  63.587 102.169  1.00  0.00           C
ATOM   2246  CG  PHE A 135      67.297  64.807 101.899  1.00  0.00           C
ATOM   2247  CD1 PHE A 135      68.487  64.967 102.609  1.00  0.00           C
ATOM   2249  CE1 PHE A 135      69.127  66.217 102.629  1.00  0.00           C
ATOM   2251  CZ  PHE A 135      68.557  67.277 101.950  1.00  0.00           C
ATOM   2253  CD2 PHE A 135      66.807  65.847 101.099  1.00  0.00           C
ATOM   2255  CE2 PHE A 135      67.447  67.087 101.119  1.00  0.00           C
ATOM   2257  C   PHE A 135      64.957  64.897 103.759  1.00  0.00           C
ATOM   2258  O   PHE A 135      63.797  64.897 103.349  1.00  0.00           O
ATOM   2259  N   ASN A 136      65.477  65.967 104.389  1.00  0.00           N
ATOM   2261  CA  ASN A 136      64.747  67.197 104.469  1.00  0.00           C
ATOM   2263  CB  ASN A 136      65.227  68.097 105.620  1.00  0.00           C
ATOM   2266  CG  ASN A 136      66.697  68.527 105.529  1.00  0.00           C
ATOM   2267  OD1 ASN A 136      67.667  67.757 105.529  1.00  0.00           O
ATOM   2268  ND2 ASN A 136      66.877  69.857 105.439  1.00  0.00           N
ATOM   2271  C   ASN A 136      64.747  68.007 103.181  1.00  0.00           C
ATOM   2272  O   ASN A 136      65.787  68.547 102.820  1.00  0.00           O
ATOM   2273  N   PRO A 137      63.647  68.237 102.469  1.00  0.00           N
ATOM   2274  CD  PRO A 137      62.317  67.907 102.969  1.00  0.00           C
ATOM   2277  CA  PRO A 137      63.577  69.417 101.639  1.00  0.00           C
ATOM   2279  CB  PRO A 137      62.177  69.297 101.040  1.00  0.00           C
ATOM   2282  CG  PRO A 137      61.347  68.807 102.220  1.00  0.00           C
ATOM   2285  C   PRO A 137      63.777  70.657 102.509  1.00  0.00           C
ATOM   2286  O   PRO A 137      63.477  70.627 103.709  1.00  0.00           O
ATOM   2287  N   TYR A 138      64.347  71.727 101.950  1.00  0.00           N
ATOM   2289  CA  TYR A 138      64.307  73.017 102.579  1.00  0.00           C
ATOM   2291  CB  TYR A 138      62.877  73.457 102.930  1.00  0.00           C
ATOM   2294  CG  TYR A 138      62.047  73.487 101.680  1.00  0.00           C
ATOM   2295  CD1 TYR A 138      60.937  72.647 101.519  1.00  0.00           C
ATOM   2297  CE1 TYR A 138      60.167  72.707 100.350  1.00  0.00           C
ATOM   2299  CZ  TYR A 138      60.497  73.607  99.340  1.00  0.00           C
ATOM   2300  OH  TYR A 138      59.727  73.617  98.160  1.00  0.00           O
ATOM   2302  CD2 TYR A 138      62.387  74.367 100.660  1.00  0.00           C
ATOM   2304  CE2 TYR A 138      61.607  74.437  99.510  1.00  0.00           C
ATOM   2306  C   TYR A 138      65.247  73.237 103.750  1.00  0.00           C
ATOM   2307  O   TYR A 138      66.087  74.127 103.709  1.00  0.00           O
ATOM   2308  N   ARG A 139      65.077  72.507 104.860  1.00  0.00           N
ATOM   2310  CA  ARG A 139      65.397  72.967 106.199  1.00  0.00           C
ATOM   2312  CB  ARG A 139      64.287  72.397 107.120  1.00  0.00           C
ATOM   2315  CG  ARG A 139      64.387  72.687 108.619  1.00  0.00           C
ATOM   2318  CD  ARG A 139      64.867  71.477 109.410  1.00  0.00           C
ATOM   2321  NE  ARG A 139      63.817  70.817 110.269  1.00  0.00           N
ATOM   2323  CZ  ARG A 139      64.147  70.107 111.339  1.00  0.00           C
ATOM   2324  NH1 ARG A 139      65.407  69.987 111.729  1.00  0.00           N
ATOM   2327  NH2 ARG A 139      63.267  69.487 112.109  1.00  0.00           N
ATOM   2330  C   ARG A 139      66.857  72.767 106.639  1.00  0.00           C
ATOM   2331  O   ARG A 139      67.207  72.247 107.699  1.00  0.00           O
ATOM   2332  N   VAL A 140      67.777  73.207 105.760  1.00  0.00           N
ATOM   2334  CA  VAL A 140      69.227  73.097 105.859  1.00  0.00           C
ATOM   2336  CB  VAL A 140      69.817  72.867 104.469  1.00  0.00           C
ATOM   2338  CG1 VAL A 140      71.327  72.577 104.549  1.00  0.00           C
ATOM   2342  CG2 VAL A 140      69.117  71.687 103.750  1.00  0.00           C
ATOM   2346  C   VAL A 140      69.847  74.357 106.469  1.00  0.00           C
ATOM   2347  O   VAL A 140      69.427  75.477 106.180  1.00  0.00           O
ATOM   2348  N   SER A 141      70.897  74.247 107.329  1.00  0.00           N
ATOM   2350  CA  SER A 141      71.787  75.377 107.649  1.00  0.00           C
ATOM   2352  CB  SER A 141      72.837  75.077 108.769  1.00  0.00           C
ATOM   2355  OG  SER A 141      72.287  74.757 110.029  1.00  0.00           O
ATOM   2357  C   SER A 141      72.687  75.767 106.479  1.00  0.00           C
ATOM   2358  O   SER A 141      73.877  75.447 106.499  1.00  0.00           O
ATOM   2359  N   VAL A 142      72.207  76.487 105.460  1.00  0.00           N
ATOM   2361  CA  VAL A 142      73.107  76.997 104.431  1.00  0.00           C
ATOM   2363  CB  VAL A 142      72.507  76.977 103.020  1.00  0.00           C
ATOM   2365  CG1 VAL A 142      72.127  75.537 102.640  1.00  0.00           C
ATOM   2369  CG2 VAL A 142      71.287  77.907 102.901  1.00  0.00           C
ATOM   2373  C   VAL A 142      73.657  78.357 104.860  1.00  0.00           C
ATOM   2374  O   VAL A 142      73.807  78.667 106.040  1.00  0.00           O
ATOM   2375  N   ASN A 143      74.047  79.187 103.879  1.00  0.00           N
ATOM   2377  CA  ASN A 143      74.537  80.527 104.079  1.00  0.00           C
ATOM   2379  CB  ASN A 143      75.397  80.837 102.820  1.00  0.00           C
ATOM   2382  CG  ASN A 143      76.237  82.117 102.850  1.00  0.00           C
ATOM   2383  OD1 ASN A 143      76.057  83.047 103.619  1.00  0.00           O
ATOM   2384  ND2 ASN A 143      77.267  82.117 101.969  1.00  0.00           N
ATOM   2387  C   ASN A 143      73.397  81.497 104.350  1.00  0.00           C
ATOM   2388  O   ASN A 143      72.257  81.277 103.949  1.00  0.00           O
ATOM   2389  N   THR A 144      73.667  82.627 105.019  1.00  0.00           N
ATOM   2391  CA  THR A 144      72.737  83.717 105.299  1.00  0.00           C
ATOM   2393  CB  THR A 144      73.367  84.787 106.199  1.00  0.00           C
ATOM   2395  OG1 THR A 144      74.297  84.207 107.109  1.00  0.00           O
ATOM   2397  CG2 THR A 144      72.317  85.497 107.059  1.00  0.00           C
ATOM   2401  C   THR A 144      72.187  84.377 104.040  1.00  0.00           C
ATOM   2402  O   THR A 144      71.057  84.847 104.011  1.00  0.00           O
ATOM   2403  N   LYS A 145      72.967  84.457 102.950  1.00  0.00           N
ATOM   2405  CA  LYS A 145      72.517  85.017 101.680  1.00  0.00           C
ATOM   2407  CB  LYS A 145      73.727  85.207 100.709  1.00  0.00           C
ATOM   2410  CG  LYS A 145      74.727  86.287 101.150  1.00  0.00           C
ATOM   2413  CD  LYS A 145      75.967  86.387 100.240  1.00  0.00           C
ATOM   2416  CE  LYS A 145      76.907  85.177 100.360  1.00  0.00           C
ATOM   2419  NZ  LYS A 145      77.997  85.217  99.359  1.00  0.00           N
ATOM   2423  C   LYS A 145      71.287  84.367 100.989  1.00  0.00           C
ATOM   2424  O   LYS A 145      70.417  85.117 100.529  1.00  0.00           O
ATOM   2425  N   PRO A 146      71.137  83.037 100.939  1.00  0.00           N
ATOM   2426  CD  PRO A 146      72.347  82.217 100.749  1.00  0.00           C
ATOM   2429  CA  PRO A 146      69.987  82.357 100.310  1.00  0.00           C
ATOM   2431  CB  PRO A 146      70.387  80.887 100.550  1.00  0.00           C
ATOM   2434  CG  PRO A 146      71.877  80.857 100.240  1.00  0.00           C
ATOM   2437  C   PRO A 146      68.567  82.527 100.859  1.00  0.00           C
ATOM   2438  O   PRO A 146      67.827  81.557 100.880  1.00  0.00           O
ATOM   2439  N   GLY A 147      68.127  83.737 101.269  1.00  0.00           N
ATOM   2441  CA  GLY A 147      66.727  83.987 101.639  1.00  0.00           C
ATOM   2444  C   GLY A 147      66.377  83.387 102.990  1.00  0.00           C
ATOM   2445  O   GLY A 147      65.937  82.257 103.090  1.00  0.00           O
ATOM   2446  N   THR A 148      66.537  84.157 104.070  1.00  0.00           N
ATOM   2448  CA  THR A 148      66.567  83.597 105.420  1.00  0.00           C
ATOM   2450  CB  THR A 148      68.027  83.557 105.900  1.00  0.00           C
ATOM   2452  OG1 THR A 148      68.227  83.067 107.220  1.00  0.00           O
ATOM   2454  CG2 THR A 148      68.697  84.937 105.789  1.00  0.00           C
ATOM   2458  C   THR A 148      65.597  84.357 106.329  1.00  0.00           C
ATOM   2459  O   THR A 148      65.817  85.537 106.589  1.00  0.00           O
ATOM   2460  N   ILE A 149      64.487  83.727 106.800  1.00  0.00           N
ATOM   2462  CA  ILE A 149      63.377  84.337 107.559  1.00  0.00           C
ATOM   2464  CB  ILE A 149      62.617  85.607 107.080  1.00  0.00           C
ATOM   2466  CG2 ILE A 149      63.317  86.887 107.620  1.00  0.00           C
ATOM   2470  CG1 ILE A 149      62.197  85.787 105.590  1.00  0.00           C
ATOM   2473  CD  ILE A 149      63.167  85.327 104.510  1.00  0.00           C
ATOM   2477  C   ILE A 149      62.487  83.197 108.130  1.00  0.00           C
ATOM   2478  O   ILE A 149      63.007  82.107 108.169  1.00  0.00           O
ATOM   2479  N   ARG A 150      61.227  83.357 108.639  1.00  0.00           N
ATOM   2481  CA  ARG A 150      60.307  82.287 109.119  1.00  0.00           C
ATOM   2483  CB  ARG A 150      60.637  81.577 110.479  1.00  0.00           C
ATOM   2486  CG  ARG A 150      61.817  80.597 110.541  1.00  0.00           C
ATOM   2489  CD  ARG A 150      63.187  81.177 110.889  1.00  0.00           C
ATOM   2492  NE  ARG A 150      63.267  81.427 112.360  1.00  0.00           N
ATOM   2494  CZ  ARG A 150      64.387  81.747 112.990  1.00  0.00           C
ATOM   2495  NH1 ARG A 150      65.527  81.757 112.340  1.00  0.00           N
ATOM   2498  NH2 ARG A 150      64.417  82.027 114.270  1.00  0.00           N
ATOM   2501  C   ARG A 150      58.847  82.827 109.130  1.00  0.00           C
ATOM   2502  O   ARG A 150      58.647  83.927 108.629  1.00  0.00           O
ATOM   2503  N   GLU A 151      57.767  82.167 109.679  1.00  0.00           N
ATOM   2505  CA  GLU A 151      56.417  82.787 109.770  1.00  0.00           C
ATOM   2507  CB  GLU A 151      55.127  81.907 110.149  1.00  0.00           C
ATOM   2510  CG  GLU A 151      54.427  80.907 109.200  1.00  0.00           C
ATOM   2513  CD  GLU A 151      52.917  80.877 109.520  1.00  0.00           C
ATOM   2514  OE1 GLU A 151      52.477  80.367 110.590  1.00  0.00           O
ATOM   2515  OE2 GLU A 151      52.147  81.557 108.790  1.00  0.00           O
ATOM   2516  C   GLU A 151      56.377  83.997 110.730  1.00  0.00           C
ATOM   2517  O   GLU A 151      56.897  85.077 110.479  1.00  0.00           O
ATOM   2518  N   LEU A 152      55.667  83.817 111.859  1.00  0.00           N
ATOM   2520  CA  LEU A 152      54.987  84.797 112.670  1.00  0.00           C
ATOM   2522  CB  LEU A 152      53.437  84.547 112.540  1.00  0.00           C
ATOM   2525  CG  LEU A 152      52.497  85.657 113.070  1.00  0.00           C
ATOM   2527  CD1 LEU A 152      51.177  85.737 112.290  1.00  0.00           C
ATOM   2531  CD2 LEU A 152      52.157  85.477 114.559  1.00  0.00           C
ATOM   2535  C   LEU A 152      55.487  84.527 114.079  1.00  0.00           C
ATOM   2536  O   LEU A 152      56.427  85.137 114.590  1.00  0.00           O
ATOM   2537  N   ASN A 153      54.827  83.547 114.720  1.00  0.00           N
ATOM   2539  CA  ASN A 153      55.237  82.797 115.889  1.00  0.00           C
ATOM   2541  CB  ASN A 153      55.327  83.627 117.200  1.00  0.00           C
ATOM   2544  CG  ASN A 153      54.067  84.437 117.480  1.00  0.00           C
ATOM   2545  OD1 ASN A 153      53.007  83.907 117.799  1.00  0.00           O
ATOM   2546  ND2 ASN A 153      54.187  85.777 117.389  1.00  0.00           N
ATOM   2549  C   ASN A 153      54.327  81.567 116.010  1.00  0.00           C
ATOM   2550  O   ASN A 153      54.287  80.887 117.029  1.00  0.00           O
ATOM   2551  N   SER A 154      53.627  81.147 114.919  1.00  0.00           N
ATOM   2553  CA  SER A 154      52.917  79.877 114.869  1.00  0.00           C
ATOM   2555  CB  SER A 154      51.517  79.977 114.189  1.00  0.00           C
ATOM   2558  OG  SER A 154      51.517  80.837 113.050  1.00  0.00           O
ATOM   2560  C   SER A 154      53.797  78.787 114.300  1.00  0.00           C
ATOM   2561  O   SER A 154      54.757  79.057 113.579  1.00  0.00           O
ATOM   2562  N   THR A 155      53.577  77.547 114.760  1.00  0.00           N
ATOM   2564  CA  THR A 155      54.347  76.357 114.399  1.00  0.00           C
ATOM   2566  CB  THR A 155      54.077  75.187 115.339  1.00  0.00           C
ATOM   2568  OG1 THR A 155      54.877  74.047 115.059  1.00  0.00           O
ATOM   2570  CG2 THR A 155      52.607  74.737 115.299  1.00  0.00           C
ATOM   2574  C   THR A 155      54.097  75.967 112.969  1.00  0.00           C
ATOM   2575  O   THR A 155      52.997  76.197 112.480  1.00  0.00           O
ATOM   2576  N   LEU A 156      55.117  75.407 112.279  1.00  0.00           N
ATOM   2578  CA  LEU A 156      55.117  75.257 110.840  1.00  0.00           C
ATOM   2580  CB  LEU A 156      53.887  74.507 110.210  1.00  0.00           C
ATOM   2583  CG  LEU A 156      53.527  73.057 110.690  1.00  0.00           C
ATOM   2585  CD1 LEU A 156      54.607  72.017 110.401  1.00  0.00           C
ATOM   2589  CD2 LEU A 156      53.057  72.917 112.139  1.00  0.00           C
ATOM   2593  C   LEU A 156      55.447  76.607 110.189  1.00  0.00           C
ATOM   2594  O   LEU A 156      54.777  77.627 110.350  1.00  0.00           O
ATOM   2595  N   SER A 157      56.617  76.687 109.520  1.00  0.00           N
ATOM   2597  CA  SER A 157      57.027  77.847 108.750  1.00  0.00           C
ATOM   2599  CB  SER A 157      57.547  79.077 109.529  1.00  0.00           C
ATOM   2602  OG  SER A 157      56.807  79.357 110.709  1.00  0.00           O
ATOM   2604  C   SER A 157      58.127  77.537 107.740  1.00  0.00           C
ATOM   2605  O   SER A 157      58.637  76.427 107.659  1.00  0.00           O
ATOM   2606  N   GLN A 158      58.467  78.557 106.919  1.00  0.00           N
ATOM   2608  CA  GLN A 158      59.397  78.507 105.821  1.00  0.00           C
ATOM   2610  CB  GLN A 158      58.637  78.397 104.480  1.00  0.00           C
ATOM   2613  CG  GLN A 158      59.457  78.617 103.181  1.00  0.00           C
ATOM   2616  CD  GLN A 158      58.827  77.787 102.071  1.00  0.00           C
ATOM   2617  OE1 GLN A 158      57.887  78.247 101.409  1.00  0.00           O
ATOM   2618  NE2 GLN A 158      59.307  76.537 101.859  1.00  0.00           N
ATOM   2621  C   GLN A 158      60.177  79.777 105.859  1.00  0.00           C
ATOM   2622  O   GLN A 158      59.647  80.777 106.349  1.00  0.00           O
ATOM   2623  N   GLN A 159      61.467  79.767 105.409  1.00  0.00           N
ATOM   2625  CA  GLN A 159      62.357  80.907 105.380  1.00  0.00           C
ATOM   2627  CB  GLN A 159      63.817  80.707 104.809  1.00  0.00           C
ATOM   2630  CG  GLN A 159      65.007  80.077 105.620  1.00  0.00           C
ATOM   2633  CD  GLN A 159      64.987  80.177 107.139  1.00  0.00           C
ATOM   2634  OE1 GLN A 159      65.637  81.047 107.729  1.00  0.00           O
ATOM   2635  NE2 GLN A 159      64.257  79.257 107.799  1.00  0.00           N
ATOM   2638  C   GLN A 159      61.667  82.157 104.860  1.00  0.00           C
ATOM   2639  O   GLN A 159      61.257  82.967 105.669  1.00  0.00           O
ATOM   2640  N   PRO A 160      61.447  82.387 103.590  1.00  0.00           N
ATOM   2641  CD  PRO A 160      62.517  82.387 102.599  1.00  0.00           C
ATOM   2644  CA  PRO A 160      60.377  83.257 103.130  1.00  0.00           C
ATOM   2646  CB  PRO A 160      60.407  83.017 101.639  1.00  0.00           C
ATOM   2649  CG  PRO A 160      61.917  83.167 101.430  1.00  0.00           C
ATOM   2652  C   PRO A 160      59.047  83.287 103.859  1.00  0.00           C
ATOM   2653  O   PRO A 160      58.347  82.287 103.979  1.00  0.00           O
ATOM   2654  N   ALA A 161      58.737  84.487 104.380  1.00  0.00           N
ATOM   2656  CA  ALA A 161      58.217  84.647 105.719  1.00  0.00           C
ATOM   2658  CB  ALA A 161      58.677  86.027 106.250  1.00  0.00           C
ATOM   2662  C   ALA A 161      56.717  84.547 105.799  1.00  0.00           C
ATOM   2663  O   ALA A 161      56.057  84.207 104.819  1.00  0.00           O
ATOM   2664  N   SER A 162      56.097  84.867 106.950  1.00  0.00           N
ATOM   2666  CA  SER A 162      54.697  85.237 106.969  1.00  0.00           C
ATOM   2668  CB  SER A 162      53.867  84.697 108.169  1.00  0.00           C
ATOM   2671  OG  SER A 162      54.087  85.387 109.380  1.00  0.00           O
ATOM   2673  C   SER A 162      54.547  86.737 106.959  1.00  0.00           C
ATOM   2674  O   SER A 162      55.437  87.507 107.299  1.00  0.00           O
ATOM   2675  N   VAL A 163      53.327  87.167 106.610  1.00  0.00           N
ATOM   2677  CA  VAL A 163      52.717  88.367 107.150  1.00  0.00           C
ATOM   2679  CB  VAL A 163      51.467  88.737 106.349  1.00  0.00           C
ATOM   2681  CG1 VAL A 163      51.137  90.217 106.600  1.00  0.00           C
ATOM   2685  CG2 VAL A 163      51.687  88.487 104.840  1.00  0.00           C
ATOM   2689  C   VAL A 163      52.397  88.157 108.619  1.00  0.00           C
ATOM   2690  O   VAL A 163      51.547  87.347 108.979  1.00  0.00           O
ATOM   2691  N   TYR A 164      53.057  88.897 109.559  1.00  0.00           N
ATOM   2693  CA  TYR A 164      52.507  89.077 110.889  1.00  0.00           C
ATOM   2695  CB  TYR A 164      53.557  89.597 111.940  1.00  0.00           C
ATOM   2698  CG  TYR A 164      52.997  89.687 113.359  1.00  0.00           C
ATOM   2699  CD1 TYR A 164      53.347  88.787 114.380  1.00  0.00           C
ATOM   2701  CE1 TYR A 164      52.737  88.867 115.649  1.00  0.00           C
ATOM   2703  CZ  TYR A 164      51.827  89.887 115.929  1.00  0.00           C
ATOM   2704  OH  TYR A 164      51.187  89.987 117.200  1.00  0.00           O
ATOM   2706  CD2 TYR A 164      52.147  90.747 113.689  1.00  0.00           C
ATOM   2708  CE2 TYR A 164      51.547  90.847 114.959  1.00  0.00           C
ATOM   2710  C   TYR A 164      51.257  89.957 110.749  1.00  0.00           C
ATOM   2711  O   TYR A 164      51.247  90.927 110.000  1.00  0.00           O
ATOM   2712  N   VAL A 165      50.137  89.607 111.409  1.00  0.00           N
ATOM   2714  CA  VAL A 165      48.867  90.317 111.279  1.00  0.00           C
ATOM   2716  CB  VAL A 165      47.837  89.667 112.189  1.00  0.00           C
ATOM   2718  CG1 VAL A 165      46.477  90.357 112.090  1.00  0.00           C
ATOM   2722  CG2 VAL A 165      47.677  88.197 111.750  1.00  0.00           C
ATOM   2726  C   VAL A 165      49.007  91.797 111.630  1.00  0.00           C
ATOM   2727  O   VAL A 165      49.707  92.127 112.579  1.00  0.00           O
ATOM   2728  N   GLN A 166      48.397  92.717 110.859  1.00  0.00           N
ATOM   2730  CA  GLN A 166      48.517  94.157 111.059  1.00  0.00           C
ATOM   2732  CB  GLN A 166      47.757  94.757 112.309  1.00  0.00           C
ATOM   2735  CG  GLN A 166      48.217  94.307 113.719  1.00  0.00           C
ATOM   2738  CD  GLN A 166      47.327  94.727 114.900  1.00  0.00           C
ATOM   2739  OE1 GLN A 166      46.167  95.137 114.779  1.00  0.00           O
ATOM   2740  NE2 GLN A 166      47.907  94.557 116.119  1.00  0.00           N
ATOM   2743  C   GLN A 166      49.937  94.737 110.809  1.00  0.00           C
ATOM   2744  O   GLN A 166      50.197  95.917 111.040  1.00  0.00           O
ATOM   2745  N   HIS A 167      50.897  93.947 110.261  1.00  0.00           N
ATOM   2747  CA  HIS A 167      52.267  94.397 110.049  1.00  0.00           C
ATOM   2749  CB  HIS A 167      53.297  93.577 110.889  1.00  0.00           C
ATOM   2752  ND1 HIS A 167      54.157  93.077 113.139  1.00  0.00           N
ATOM   2753  CG  HIS A 167      53.287  93.817 112.379  1.00  0.00           C
ATOM   2754  CE1 HIS A 167      53.887  93.357 114.399  1.00  0.00           C
ATOM   2756  NE2 HIS A 167      52.907  94.287 114.490  1.00  0.00           N
ATOM   2758  CD2 HIS A 167      52.517  94.597 113.200  1.00  0.00           C
ATOM   2760  C   HIS A 167      52.677  94.307 108.579  1.00  0.00           C
ATOM   2761  O   HIS A 167      52.287  93.397 107.839  1.00  0.00           O
ATOM   2762  N   ARG A 168      53.447  95.287 108.090  1.00  0.00           N
ATOM   2764  CA  ARG A 168      53.817  95.367 106.680  1.00  0.00           C
ATOM   2766  CB  ARG A 168      54.127  96.837 106.320  1.00  0.00           C
ATOM   2769  CG  ARG A 168      52.957  97.817 106.560  1.00  0.00           C
ATOM   2772  CD  ARG A 168      53.377  99.247 106.209  1.00  0.00           C
ATOM   2775  NE  ARG A 168      52.207 100.167 106.430  1.00  0.00           N
ATOM   2777  CZ  ARG A 168      52.197 101.417 105.989  1.00  0.00           C
ATOM   2778  NH1 ARG A 168      53.257 101.977 105.439  1.00  0.00           N
ATOM   2781  NH2 ARG A 168      51.107 102.147 106.139  1.00  0.00           N
ATOM   2784  C   ARG A 168      55.047  94.537 106.320  1.00  0.00           C
ATOM   2785  O   ARG A 168      55.287  94.227 105.149  1.00  0.00           O
ATOM   2786  N   ASP A 169      55.867  94.177 107.340  1.00  0.00           N
ATOM   2788  CA  ASP A 169      57.207  93.687 107.150  1.00  0.00           C
ATOM   2790  CB  ASP A 169      58.307  94.487 107.909  1.00  0.00           C
ATOM   2793  CG  ASP A 169      58.497  95.927 107.449  1.00  0.00           C
ATOM   2794  OD1 ASP A 169      57.597  96.487 106.779  1.00  0.00           O
ATOM   2795  OD2 ASP A 169      59.507  96.547 107.901  1.00  0.00           O
ATOM   2796  C   ASP A 169      57.267  92.267 107.640  1.00  0.00           C
ATOM   2797  O   ASP A 169      56.537  91.857 108.549  1.00  0.00           O
ATOM   2798  N   TRP A 170      58.127  91.437 107.020  1.00  0.00           N
ATOM   2800  CA  TRP A 170      57.957  90.007 107.139  1.00  0.00           C
ATOM   2802  CB  TRP A 170      57.777  89.407 105.730  1.00  0.00           C
ATOM   2805  CG  TRP A 170      56.727  90.097 104.910  1.00  0.00           C
ATOM   2806  CD1 TRP A 170      55.407  90.137 105.249  1.00  0.00           C
ATOM   2808  NE1 TRP A 170      54.687  90.767 104.270  1.00  0.00           N
ATOM   2810  CE2 TRP A 170      55.527  91.167 103.279  1.00  0.00           C
ATOM   2811  CD2 TRP A 170      56.837  90.777 103.650  1.00  0.00           C
ATOM   2812  CE3 TRP A 170      57.907  91.087 102.810  1.00  0.00           C
ATOM   2814  CZ3 TRP A 170      57.647  91.807 101.639  1.00  0.00           C
ATOM   2816  CZ2 TRP A 170      55.267  91.837 102.099  1.00  0.00           C
ATOM   2818  CH2 TRP A 170      56.357  92.197 101.309  1.00  0.00           C
ATOM   2820  C   TRP A 170      59.067  89.357 107.969  1.00  0.00           C
ATOM   2821  O   TRP A 170      60.257  89.477 107.680  1.00  0.00           O
ATOM   2822  N   ILE A 171      58.647  88.687 109.070  1.00  0.00           N
ATOM   2824  CA  ILE A 171      59.437  88.357 110.269  1.00  0.00           C
ATOM   2826  CB  ILE A 171      58.687  88.787 111.560  1.00  0.00           C
ATOM   2828  CG2 ILE A 171      57.257  88.207 111.610  1.00  0.00           C
ATOM   2832  CG1 ILE A 171      59.417  88.507 112.909  1.00  0.00           C
ATOM   2835  CD  ILE A 171      59.027  89.357 114.100  1.00  0.00           C
ATOM   2839  C   ILE A 171      59.947  86.907 110.240  1.00  0.00           C
ATOM   2840  O   ILE A 171      60.087  86.297 109.189  1.00  0.00           O
ATOM   2841  N   ARG A 172      60.307  86.327 111.399  1.00  0.00           N
ATOM   2843  CA  ARG A 172      60.627  84.947 111.630  1.00  0.00           C
ATOM   2845  CB  ARG A 172      62.137  84.777 111.990  1.00  0.00           C
ATOM   2848  CG  ARG A 172      63.157  85.307 110.959  1.00  0.00           C
ATOM   2851  CD  ARG A 172      64.537  84.637 111.129  1.00  0.00           C
ATOM   2854  NE  ARG A 172      65.567  85.217 110.219  1.00  0.00           N
ATOM   2856  CZ  ARG A 172      66.627  84.557 109.760  1.00  0.00           C
ATOM   2857  NH1 ARG A 172      66.827  83.277 109.930  1.00  0.00           N
ATOM   2860  NH2 ARG A 172      67.477  85.167 108.969  1.00  0.00           N
ATOM   2863  C   ARG A 172      59.877  84.437 112.850  1.00  0.00           C
ATOM   2864  O   ARG A 172      60.077  84.947 113.949  1.00  0.00           O
ATOM   2865  N   THR A 173      59.087  83.357 112.761  1.00  0.00           N
ATOM   2867  CA  THR A 173      58.817  82.397 113.839  1.00  0.00           C
ATOM   2869  CB  THR A 173      58.107  81.147 113.340  1.00  0.00           C
ATOM   2871  OG1 THR A 173      57.117  81.467 112.419  1.00  0.00           O
ATOM   2873  CG2 THR A 173      57.357  80.377 114.419  1.00  0.00           C
ATOM   2877  C   THR A 173      60.057  81.877 114.571  1.00  0.00           C
ATOM   2878  O   THR A 173      61.167  81.847 114.040  1.00  0.00           O
ATOM   2879  N   SER A 174      59.907  81.437 115.830  1.00  0.00           N
ATOM   2881  CA  SER A 174      60.907  80.627 116.519  1.00  0.00           C
ATOM   2883  CB  SER A 174      61.097  81.297 117.909  1.00  0.00           C
ATOM   2886  OG  SER A 174      62.007  80.637 118.779  1.00  0.00           O
ATOM   2888  C   SER A 174      60.537  79.147 116.719  1.00  0.00           C
ATOM   2889  O   SER A 174      61.397  78.297 116.940  1.00  0.00           O
ATOM   2890  N   GLY A 175      59.237  78.767 116.630  1.00  0.00           N
ATOM   2892  CA  GLY A 175      58.737  77.447 117.010  1.00  0.00           C
ATOM   2895  C   GLY A 175      58.497  76.497 115.859  1.00  0.00           C
ATOM   2896  O   GLY A 175      57.957  75.397 116.029  1.00  0.00           O
ATOM   2897  N   ASP A 176      58.857  76.907 114.650  1.00  0.00           N
ATOM   2899  CA  ASP A 176      58.637  76.227 113.400  1.00  0.00           C
ATOM   2901  CB  ASP A 176      58.527  77.327 112.319  1.00  0.00           C
ATOM   2904  CG  ASP A 176      59.827  78.097 112.200  1.00  0.00           C
ATOM   2905  OD1 ASP A 176      60.197  78.777 113.190  1.00  0.00           O
ATOM   2906  OD2 ASP A 176      60.497  77.957 111.150  1.00  0.00           O
ATOM   2907  C   ASP A 176      59.797  75.307 113.029  1.00  0.00           C
ATOM   2908  O   ASP A 176      60.597  74.927 113.879  1.00  0.00           O
ATOM   2909  N   ARG A 177      59.907  74.957 111.729  1.00  0.00           N
ATOM   2911  CA  ARG A 177      61.107  74.367 111.169  1.00  0.00           C
ATOM   2913  CB  ARG A 177      60.887  73.067 110.360  1.00  0.00           C
ATOM   2916  CG  ARG A 177      60.037  71.967 111.010  1.00  0.00           C
ATOM   2919  CD  ARG A 177      60.217  71.727 112.509  1.00  0.00           C
ATOM   2922  NE  ARG A 177      59.437  70.517 112.920  1.00  0.00           N
ATOM   2924  CZ  ARG A 177      58.107  70.437 112.860  1.00  0.00           C
ATOM   2925  NH1 ARG A 177      57.327  71.437 112.529  1.00  0.00           N
ATOM   2928  NH2 ARG A 177      57.537  69.287 113.130  1.00  0.00           N
ATOM   2931  C   ARG A 177      61.767  75.347 110.229  1.00  0.00           C
ATOM   2932  O   ARG A 177      61.157  75.867 109.310  1.00  0.00           O
ATOM   2933  N   PHE A 178      63.087  75.557 110.420  1.00  0.00           N
ATOM   2935  CA  PHE A 178      63.917  76.527 109.729  1.00  0.00           C
ATOM   2937  CB  PHE A 178      65.177  76.807 110.609  1.00  0.00           C
ATOM   2940  CG  PHE A 178      64.787  77.117 112.039  1.00  0.00           C
ATOM   2941  CD1 PHE A 178      63.787  78.067 112.340  1.00  0.00           C
ATOM   2943  CE1 PHE A 178      63.407  78.337 113.660  1.00  0.00           C
ATOM   2945  CZ  PHE A 178      64.027  77.657 114.720  1.00  0.00           C
ATOM   2947  CD2 PHE A 178      65.377  76.437 113.109  1.00  0.00           C
ATOM   2949  CE2 PHE A 178      65.007  76.697 114.440  1.00  0.00           C
ATOM   2951  C   PHE A 178      64.267  76.077 108.309  1.00  0.00           C
ATOM   2952  O   PHE A 178      65.417  75.927 107.889  1.00  0.00           O
ATOM   2953  N   VAL A 179      63.187  75.837 107.540  1.00  0.00           N
ATOM   2955  CA  VAL A 179      62.997  75.557 106.129  1.00  0.00           C
ATOM   2957  CB  VAL A 179      61.477  75.387 106.010  1.00  0.00           C
ATOM   2959  CG1 VAL A 179      60.857  75.727 104.650  1.00  0.00           C
ATOM   2963  CG2 VAL A 179      61.037  73.987 106.409  1.00  0.00           C
ATOM   2967  C   VAL A 179      63.527  76.657 105.240  1.00  0.00           C
ATOM   2968  O   VAL A 179      63.207  77.797 105.509  1.00  0.00           O
ATOM   2969  N   LEU A 180      64.307  76.397 104.170  1.00  0.00           N
ATOM   2971  CA  LEU A 180      64.597  77.337 103.079  1.00  0.00           C
ATOM   2973  CB  LEU A 180      65.907  76.977 102.329  1.00  0.00           C
ATOM   2976  CG  LEU A 180      67.187  76.907 103.190  1.00  0.00           C
ATOM   2978  CD1 LEU A 180      68.277  76.137 102.439  1.00  0.00           C
ATOM   2982  CD2 LEU A 180      67.687  78.307 103.579  1.00  0.00           C
ATOM   2986  C   LEU A 180      63.437  77.487 102.080  1.00  0.00           C
ATOM   2987  O   LEU A 180      62.377  76.897 102.270  1.00  0.00           O
ATOM   2988  N   ASP A 181      63.557  78.317 101.029  1.00  0.00           N
ATOM   2990  CA  ASP A 181      62.447  78.647 100.140  1.00  0.00           C
ATOM   2992  CB  ASP A 181      62.337  80.187 100.089  1.00  0.00           C
ATOM   2995  CG  ASP A 181      61.607  80.847  98.930  1.00  0.00           C
ATOM   2996  OD1 ASP A 181      60.497  80.377  98.639  1.00  0.00           O
ATOM   2997  OD2 ASP A 181      62.107  81.877  98.400  1.00  0.00           O
ATOM   2998  C   ASP A 181      62.597  78.017  98.750  1.00  0.00           C
ATOM   2999  O   ASP A 181      63.727  77.917  98.279  1.00  0.00           O
ATOM   3000  N   PRO A 182      61.547  77.587  98.050  1.00  0.00           N
ATOM   3001  CD  PRO A 182      60.197  77.357  98.590  1.00  0.00           C
ATOM   3004  CA  PRO A 182      61.657  77.177  96.651  1.00  0.00           C
ATOM   3006  CB  PRO A 182      60.317  76.457  96.339  1.00  0.00           C
ATOM   3009  CG  PRO A 182      59.317  76.957  97.400  1.00  0.00           C
ATOM   3012  C   PRO A 182      61.877  78.357  95.740  1.00  0.00           C
ATOM   3013  O   PRO A 182      62.547  78.217  94.720  1.00  0.00           O
ATOM   3014  N   GLY A 183      61.347  79.547  96.090  1.00  0.00           N
ATOM   3016  CA  GLY A 183      61.387  80.747  95.260  1.00  0.00           C
ATOM   3019  C   GLY A 183      62.747  81.397  95.129  1.00  0.00           C
ATOM   3020  O   GLY A 183      62.917  82.337  94.350  1.00  0.00           O
ATOM   3021  N   ILE A 184      63.767  80.907  95.870  1.00  0.00           N
ATOM   3023  CA  ILE A 184      65.147  81.257  95.649  1.00  0.00           C
ATOM   3025  CB  ILE A 184      66.057  81.287  96.899  1.00  0.00           C
ATOM   3027  CG2 ILE A 184      67.307  82.147  96.570  1.00  0.00           C
ATOM   3031  CG1 ILE A 184      65.387  81.717  98.209  1.00  0.00           C
ATOM   3034  CD  ILE A 184      64.897  83.167  98.249  1.00  0.00           C
ATOM   3038  C   ILE A 184      65.747  80.217  94.709  1.00  0.00           C
ATOM   3039  O   ILE A 184      65.837  79.047  95.059  1.00  0.00           O
ATOM   3040  N   PRO A 185      66.297  80.587  93.549  1.00  0.00           N
ATOM   3041  CD  PRO A 185      65.967  81.817  92.850  1.00  0.00           C
ATOM   3044  CA  PRO A 185      66.997  79.637  92.689  1.00  0.00           C
ATOM   3046  CB  PRO A 185      67.287  80.447  91.409  1.00  0.00           C
ATOM   3049  CG  PRO A 185      66.167  81.487  91.379  1.00  0.00           C
ATOM   3052  C   PRO A 185      68.267  79.137  93.340  1.00  0.00           C
ATOM   3053  O   PRO A 185      68.617  77.977  93.139  1.00  0.00           O
ATOM   3054  N   GLU A 186      68.977  79.967  94.129  1.00  0.00           N
ATOM   3056  CA  GLU A 186      70.187  79.597  94.849  1.00  0.00           C
ATOM   3058  CB  GLU A 186      70.767  80.787  95.681  1.00  0.00           C
ATOM   3061  CG  GLU A 186      71.277  82.027  94.889  1.00  0.00           C
ATOM   3064  CD  GLU A 186      72.117  82.987  95.740  1.00  0.00           C
ATOM   3065  OE1 GLU A 186      72.437  82.637  96.910  1.00  0.00           O
ATOM   3066  OE2 GLU A 186      72.467  84.097  95.239  1.00  0.00           O
ATOM   3067  C   GLU A 186      69.997  78.427  95.821  1.00  0.00           C
ATOM   3068  O   GLU A 186      70.767  77.467  95.849  1.00  0.00           O
ATOM   3069  N   VAL A 187      68.907  78.477  96.619  1.00  0.00           N
ATOM   3071  CA  VAL A 187      68.457  77.437  97.529  1.00  0.00           C
ATOM   3073  CB  VAL A 187      67.167  77.827  98.249  1.00  0.00           C
ATOM   3075  CG1 VAL A 187      66.537  76.637  98.990  1.00  0.00           C
ATOM   3079  CG2 VAL A 187      67.477  78.947  99.240  1.00  0.00           C
ATOM   3083  C   VAL A 187      68.247  76.147  96.800  1.00  0.00           C
ATOM   3084  O   VAL A 187      68.647  75.087  97.270  1.00  0.00           O
ATOM   3085  N   GLN A 188      67.647  76.197  95.600  1.00  0.00           N
ATOM   3087  CA  GLN A 188      67.427  75.027  94.799  1.00  0.00           C
ATOM   3089  CB  GLN A 188      66.657  75.397  93.520  1.00  0.00           C
ATOM   3092  CG  GLN A 188      66.217  74.167  92.699  1.00  0.00           C
ATOM   3095  CD  GLN A 188      65.417  73.267  93.629  1.00  0.00           C
ATOM   3096  OE1 GLN A 188      64.637  73.817  94.389  1.00  0.00           O
ATOM   3097  NE2 GLN A 188      65.637  71.937  93.660  1.00  0.00           N
ATOM   3100  C   GLN A 188      68.687  74.277  94.399  1.00  0.00           C
ATOM   3101  O   GLN A 188      68.737  73.057  94.529  1.00  0.00           O
ATOM   3102  N   ASP A 189      69.747  74.987  93.919  1.00  0.00           N
ATOM   3104  CA  ASP A 189      71.067  74.417  93.689  1.00  0.00           C
ATOM   3106  CB  ASP A 189      71.977  75.377  92.860  1.00  0.00           C
ATOM   3109  CG  ASP A 189      73.207  74.657  92.270  1.00  0.00           C
ATOM   3110  OD1 ASP A 189      73.067  73.447  91.940  1.00  0.00           O
ATOM   3111  OD2 ASP A 189      74.277  75.287  92.090  1.00  0.00           O
ATOM   3112  C   ASP A 189      71.767  73.917  94.969  1.00  0.00           C
ATOM   3113  O   ASP A 189      72.317  72.827  95.000  1.00  0.00           O
ATOM   3114  N   TRP A 190      71.727  74.697  96.079  1.00  0.00           N
ATOM   3116  CA  TRP A 190      72.237  74.267  97.389  1.00  0.00           C
ATOM   3118  CB  TRP A 190      72.147  75.417  98.450  1.00  0.00           C
ATOM   3121  CG  TRP A 190      73.037  76.617  98.270  1.00  0.00           C
ATOM   3122  CD1 TRP A 190      72.697  77.947  98.130  1.00  0.00           C
ATOM   3124  NE1 TRP A 190      73.837  78.727  98.041  1.00  0.00           N
ATOM   3126  CE2 TRP A 190      74.927  77.917  98.160  1.00  0.00           C
ATOM   3127  CD2 TRP A 190      74.477  76.587  98.289  1.00  0.00           C
ATOM   3128  CE3 TRP A 190      75.407  75.557  98.380  1.00  0.00           C
ATOM   3130  CZ3 TRP A 190      76.767  75.857  98.419  1.00  0.00           C
ATOM   3132  CZ2 TRP A 190      76.277  78.217  98.169  1.00  0.00           C
ATOM   3134  CH2 TRP A 190      77.197  77.167  98.321  1.00  0.00           C
ATOM   3136  C   TRP A 190      71.537  73.017  97.930  1.00  0.00           C
ATOM   3137  O   TRP A 190      72.127  72.067  98.429  1.00  0.00           O
ATOM   3138  N   ILE A 191      70.197  72.927  97.799  1.00  0.00           N
ATOM   3140  CA  ILE A 191      69.477  71.697  98.070  1.00  0.00           C
ATOM   3142  CB  ILE A 191      67.967  71.937  98.169  1.00  0.00           C
ATOM   3144  CG2 ILE A 191      67.127  70.637  98.219  1.00  0.00           C
ATOM   3148  CG1 ILE A 191      67.687  72.797  99.431  1.00  0.00           C
ATOM   3151  CD  ILE A 191      66.227  73.247  99.510  1.00  0.00           C
ATOM   3155  C   ILE A 191      69.867  70.557  97.130  1.00  0.00           C
ATOM   3156  O   ILE A 191      70.107  69.427  97.559  1.00  0.00           O
ATOM   3157  N   THR A 192      69.977  70.797  95.809  1.00  0.00           N
ATOM   3159  CA  THR A 192      70.317  69.707  94.900  1.00  0.00           C
ATOM   3161  CB  THR A 192      69.817  69.827  93.459  1.00  0.00           C
ATOM   3163  OG1 THR A 192      70.097  71.067  92.820  1.00  0.00           O
ATOM   3165  CG2 THR A 192      68.287  69.717  93.510  1.00  0.00           C
ATOM   3169  C   THR A 192      71.767  69.257  94.939  1.00  0.00           C
ATOM   3170  O   THR A 192      72.027  68.097  94.609  1.00  0.00           O
ATOM   3171  N   SER A 193      72.737  70.077  95.409  1.00  0.00           N
ATOM   3173  CA  SER A 193      74.087  69.637  95.749  1.00  0.00           C
ATOM   3175  CB  SER A 193      75.097  70.787  96.020  1.00  0.00           C
ATOM   3178  OG  SER A 193      74.627  71.667  97.029  1.00  0.00           O
ATOM   3180  C   SER A 193      74.197  68.647  96.870  1.00  0.00           C
ATOM   3181  O   SER A 193      74.807  67.587  96.700  1.00  0.00           O
ATOM   3182  N   ILE A 194      73.537  68.877  98.020  1.00  0.00           N
ATOM   3184  CA  ILE A 194      73.467  67.917  99.110  1.00  0.00           C
ATOM   3186  CB  ILE A 194      72.687  68.477 100.299  1.00  0.00           C
ATOM   3188  CG2 ILE A 194      72.377  67.417 101.390  1.00  0.00           C
ATOM   3192  CG1 ILE A 194      73.367  69.757 100.859  1.00  0.00           C
ATOM   3195  CD  ILE A 194      72.507  70.497 101.899  1.00  0.00           C
ATOM   3199  C   ILE A 194      72.847  66.587  98.689  1.00  0.00           C
ATOM   3200  O   ILE A 194      73.307  65.507  99.060  1.00  0.00           O
ATOM   3201  N   VAL A 195      71.767  66.657  97.901  1.00  0.00           N
ATOM   3203  CA  VAL A 195      71.087  65.497  97.349  1.00  0.00           C
ATOM   3205  CB  VAL A 195      69.697  65.857  96.870  1.00  0.00           C
ATOM   3207  CG1 VAL A 195      69.037  64.627  96.230  1.00  0.00           C
ATOM   3211  CG2 VAL A 195      68.897  66.327  98.109  1.00  0.00           C
ATOM   3215  C   VAL A 195      71.887  64.737  96.290  1.00  0.00           C
ATOM   3216  O   VAL A 195      71.937  63.517  96.269  1.00  0.00           O
ATOM   3217  N   ALA A 196      72.597  65.437  95.401  1.00  0.00           N
ATOM   3219  CA  ALA A 196      73.547  64.807  94.499  1.00  0.00           C
ATOM   3221  CB  ALA A 196      74.127  65.857  93.540  1.00  0.00           C
ATOM   3225  C   ALA A 196      74.677  64.077  95.229  1.00  0.00           C
ATOM   3226  O   ALA A 196      75.137  63.007  94.819  1.00  0.00           O
ATOM   3227  N   GLU A 197      75.167  64.647  96.339  1.00  0.00           N
ATOM   3229  CA  GLU A 197      76.087  64.017  97.249  1.00  0.00           C
ATOM   3231  CB  GLU A 197      76.677  65.087  98.190  1.00  0.00           C
ATOM   3234  CG  GLU A 197      77.507  66.177  97.430  1.00  0.00           C
ATOM   3237  CD  GLU A 197      78.877  65.697  96.969  1.00  0.00           C
ATOM   3238  OE1 GLU A 197      79.567  65.037  97.780  1.00  0.00           O
ATOM   3239  OE2 GLU A 197      79.297  66.027  95.830  1.00  0.00           O
ATOM   3240  C   GLU A 197      75.587  62.767  98.009  1.00  0.00           C
ATOM   3241  O   GLU A 197      76.287  61.767  98.079  1.00  0.00           O
ATOM   3242  N   VAL A 198      74.347  62.747  98.590  1.00  0.00           N
ATOM   3244  CA  VAL A 198      73.847  61.557  99.300  1.00  0.00           C
ATOM   3246  CB  VAL A 198      72.497  61.717 100.040  1.00  0.00           C
ATOM   3248  CG1 VAL A 198      71.267  61.917  99.139  1.00  0.00           C
ATOM   3252  CG2 VAL A 198      72.247  60.497 100.959  1.00  0.00           C
ATOM   3256  C   VAL A 198      73.807  60.357  98.400  1.00  0.00           C
ATOM   3257  O   VAL A 198      74.267  59.277  98.750  1.00  0.00           O
ATOM   3258  N   VAL A 199      73.327  60.537  97.169  1.00  0.00           N
ATOM   3260  CA  VAL A 199      73.237  59.517  96.169  1.00  0.00           C
ATOM   3262  CB  VAL A 199      72.367  60.007  95.040  1.00  0.00           C
ATOM   3264  CG1 VAL A 199      72.107  58.867  94.040  1.00  0.00           C
ATOM   3268  CG2 VAL A 199      71.037  60.467  95.639  1.00  0.00           C
ATOM   3272  C   VAL A 199      74.567  59.037  95.639  1.00  0.00           C
ATOM   3273  O   VAL A 199      74.747  57.847  95.369  1.00  0.00           O
ATOM   3274  N   SER A 200      75.547  59.947  95.439  1.00  0.00           N
ATOM   3276  CA  SER A 200      76.867  59.577  94.910  1.00  0.00           C
ATOM   3278  CB  SER A 200      77.757  60.777  94.440  1.00  0.00           C
ATOM   3281  OG  SER A 200      78.257  61.597  95.500  1.00  0.00           O
ATOM   3283  C   SER A 200      77.657  58.697  95.840  1.00  0.00           C
ATOM   3284  O   SER A 200      78.297  57.707  95.460  1.00  0.00           O
ATOM   3285  N   ARG A 201      77.597  59.047  97.139  1.00  0.00           N
ATOM   3287  CA  ARG A 201      78.087  58.207  98.209  1.00  0.00           C
ATOM   3289  CB  ARG A 201      78.087  59.007  99.549  1.00  0.00           C
ATOM   3292  CG  ARG A 201      79.227  60.047  99.709  1.00  0.00           C
ATOM   3295  CD  ARG A 201      79.097  61.347  98.920  1.00  0.00           C
ATOM   3298  NE  ARG A 201      80.377  62.107  99.119  1.00  0.00           N
ATOM   3300  CZ  ARG A 201      81.227  62.427  98.160  1.00  0.00           C
ATOM   3301  NH1 ARG A 201      81.067  62.037  96.919  1.00  0.00           N
ATOM   3304  NH2 ARG A 201      82.267  63.187  98.419  1.00  0.00           N
ATOM   3307  C   ARG A 201      77.347  56.877  98.349  1.00  0.00           C
ATOM   3308  O   ARG A 201      77.947  55.797  98.380  1.00  0.00           O
ATOM   3309  N   TYR A 202      76.007  56.947  98.419  1.00  0.00           N
ATOM   3311  CA  TYR A 202      75.207  55.947  99.100  1.00  0.00           C
ATOM   3313  CB  TYR A 202      74.507  56.587 100.339  1.00  0.00           C
ATOM   3316  CG  TYR A 202      75.427  57.057 101.460  1.00  0.00           C
ATOM   3317  CD1 TYR A 202      76.757  56.637 101.619  1.00  0.00           C
ATOM   3319  CE1 TYR A 202      77.537  57.097 102.699  1.00  0.00           C
ATOM   3321  CZ  TYR A 202      76.967  57.887 103.689  1.00  0.00           C
ATOM   3322  OH  TYR A 202      77.717  58.197 104.849  1.00  0.00           O
ATOM   3324  CD2 TYR A 202      74.887  57.917 102.430  1.00  0.00           C
ATOM   3326  CE2 TYR A 202      75.647  58.307 103.540  1.00  0.00           C
ATOM   3328  C   TYR A 202      74.107  55.367  98.200  1.00  0.00           C
ATOM   3329  O   TYR A 202      73.077  56.017  98.020  1.00  0.00           O
ATOM   3330  N   PRO A 203      74.227  54.157  97.649  1.00  0.00           N
ATOM   3331  CD  PRO A 203      75.507  53.517  97.360  1.00  0.00           C
ATOM   3334  CA  PRO A 203      73.107  53.447  97.029  1.00  0.00           C
ATOM   3336  CB  PRO A 203      73.727  52.127  96.499  1.00  0.00           C
ATOM   3339  CG  PRO A 203      75.137  52.057  97.090  1.00  0.00           C
ATOM   3342  C   PRO A 203      71.897  53.207  97.939  1.00  0.00           C
ATOM   3343  O   PRO A 203      72.047  52.717  99.049  1.00  0.00           O
ATOM   3344  N   VAL A 204      70.667  53.517  97.489  1.00  0.00           N
ATOM   3346  CA  VAL A 204      69.447  53.287  98.249  1.00  0.00           C
ATOM   3348  CB  VAL A 204      69.027  54.507  99.089  1.00  0.00           C
ATOM   3350  CG1 VAL A 204      69.947  54.617 100.320  1.00  0.00           C
ATOM   3354  CG2 VAL A 204      69.077  55.807  98.260  1.00  0.00           C
ATOM   3358  C   VAL A 204      68.367  52.817  97.270  1.00  0.00           C
ATOM   3359  O   VAL A 204      68.657  52.667  96.099  1.00  0.00           O
ATOM   3360  N   ASP A 205      67.127  52.497  97.699  1.00  0.00           N
ATOM   3362  CA  ASP A 205      66.017  52.137  96.850  1.00  0.00           C
ATOM   3364  CB  ASP A 205      65.197  50.987  97.500  1.00  0.00           C
ATOM   3367  CG  ASP A 205      64.887  49.937  96.460  1.00  0.00           C
ATOM   3368  OD1 ASP A 205      64.327  50.267  95.389  1.00  0.00           O
ATOM   3369  OD2 ASP A 205      65.147  48.737  96.700  1.00  0.00           O
ATOM   3370  C   ASP A 205      65.097  53.327  96.740  1.00  0.00           C
ATOM   3371  O   ASP A 205      64.167  53.357  95.959  1.00  0.00           O
ATOM   3372  N   GLY A 206      65.327  54.377  97.549  1.00  0.00           N
ATOM   3374  CA  GLY A 206      64.317  55.387  97.710  1.00  0.00           C
ATOM   3377  C   GLY A 206      64.777  56.617  98.410  1.00  0.00           C
ATOM   3378  O   GLY A 206      65.857  56.677  99.011  1.00  0.00           O
ATOM   3379  N   VAL A 207      63.917  57.637  98.400  1.00  0.00           N
ATOM   3381  CA  VAL A 207      64.027  58.827  99.210  1.00  0.00           C
ATOM   3383  CB  VAL A 207      64.497  60.047  98.429  1.00  0.00           C
ATOM   3385  CG1 VAL A 207      64.467  61.347  99.259  1.00  0.00           C
ATOM   3389  CG2 VAL A 207      65.897  59.797  97.860  1.00  0.00           C
ATOM   3393  C   VAL A 207      62.667  59.097  99.809  1.00  0.00           C
ATOM   3394  O   VAL A 207      61.657  59.107  99.110  1.00  0.00           O
ATOM   3395  N   GLN A 208      62.617  59.377 101.129  1.00  0.00           N
ATOM   3397  CA  GLN A 208      61.457  60.067 101.670  1.00  0.00           C
ATOM   3399  CB  GLN A 208      60.957  59.557 103.020  1.00  0.00           C
ATOM   3402  CG  GLN A 208      59.697  60.287 103.569  1.00  0.00           C
ATOM   3405  CD  GLN A 208      59.107  59.447 104.689  1.00  0.00           C
ATOM   3406  OE1 GLN A 208      59.747  59.147 105.690  1.00  0.00           O
ATOM   3407  NE2 GLN A 208      57.867  58.947 104.490  1.00  0.00           N
ATOM   3410  C   GLN A 208      61.787  61.507 101.829  1.00  0.00           C
ATOM   3411  O   GLN A 208      62.817  61.867 102.389  1.00  0.00           O
ATOM   3412  N   PHE A 209      60.897  62.357 101.359  1.00  0.00           N
ATOM   3414  CA  PHE A 209      61.007  63.757 101.560  1.00  0.00           C
ATOM   3416  CB  PHE A 209      60.557  64.477 100.269  1.00  0.00           C
ATOM   3419  CG  PHE A 209      61.347  64.017  99.079  1.00  0.00           C
ATOM   3420  CD1 PHE A 209      62.647  64.497  98.899  1.00  0.00           C
ATOM   3422  CE1 PHE A 209      63.347  64.227  97.719  1.00  0.00           C
ATOM   3424  CZ  PHE A 209      62.737  63.487  96.689  1.00  0.00           C
ATOM   3426  CD2 PHE A 209      60.767  63.217  98.079  1.00  0.00           C
ATOM   3428  CE2 PHE A 209      61.447  62.977  96.880  1.00  0.00           C
ATOM   3430  C   PHE A 209      60.197  64.127 102.790  1.00  0.00           C
ATOM   3431  O   PHE A 209      59.027  63.767 102.939  1.00  0.00           O
ATOM   3432  N   ASP A 210      60.867  64.767 103.750  1.00  0.00           N
ATOM   3434  CA  ASP A 210      60.387  65.197 105.049  1.00  0.00           C
ATOM   3436  CB  ASP A 210      61.627  65.827 105.749  1.00  0.00           C
ATOM   3439  CG  ASP A 210      61.687  65.857 107.249  1.00  0.00           C
ATOM   3440  OD1 ASP A 210      60.637  65.797 107.920  1.00  0.00           O
ATOM   3441  OD2 ASP A 210      62.827  66.007 107.740  1.00  0.00           O
ATOM   3442  C   ASP A 210      59.187  66.117 105.029  1.00  0.00           C
ATOM   3443  O   ASP A 210      58.967  66.837 104.049  1.00  0.00           O
ATOM   3444  N   ASP A 211      58.377  66.147 106.119  1.00  0.00           N
ATOM   3446  CA  ASP A 211      57.067  66.777 106.160  1.00  0.00           C
ATOM   3448  CB  ASP A 211      56.287  66.297 107.439  1.00  0.00           C
ATOM   3451  CG  ASP A 211      56.647  66.867 108.809  1.00  0.00           C
ATOM   3452  OD1 ASP A 211      57.067  66.077 109.689  1.00  0.00           O
ATOM   3453  OD2 ASP A 211      56.347  68.067 109.040  1.00  0.00           O
ATOM   3454  C   ASP A 211      57.187  68.287 105.979  1.00  0.00           C
ATOM   3455  O   ASP A 211      56.237  68.967 105.570  1.00  0.00           O
ATOM   3456  N   TYR A 212      58.417  68.787 106.180  1.00  0.00           N
ATOM   3458  CA  TYR A 212      58.937  70.137 106.160  1.00  0.00           C
ATOM   3460  CB  TYR A 212      60.367  70.187 106.759  1.00  0.00           C
ATOM   3463  CG  TYR A 212      60.507  69.467 108.060  1.00  0.00           C
ATOM   3464  CD1 TYR A 212      59.437  69.227 108.939  1.00  0.00           C
ATOM   3466  CE1 TYR A 212      59.637  68.537 110.129  1.00  0.00           C
ATOM   3468  CZ  TYR A 212      60.907  68.107 110.469  1.00  0.00           C
ATOM   3469  OH  TYR A 212      61.157  67.457 111.680  1.00  0.00           O
ATOM   3471  CD2 TYR A 212      61.777  68.987 108.400  1.00  0.00           C
ATOM   3473  CE2 TYR A 212      61.977  68.287 109.580  1.00  0.00           C
ATOM   3475  C   TYR A 212      59.027  70.777 104.790  1.00  0.00           C
ATOM   3476  O   TYR A 212      59.957  71.537 104.520  1.00  0.00           O
ATOM   3477  N   PHE A 213      58.067  70.487 103.920  1.00  0.00           N
ATOM   3479  CA  PHE A 213      57.817  71.197 102.689  1.00  0.00           C
ATOM   3481  CB  PHE A 213      57.997  70.277 101.469  1.00  0.00           C
ATOM   3484  CG  PHE A 213      57.397  68.907 101.589  1.00  0.00           C
ATOM   3485  CD1 PHE A 213      56.267  68.567 102.349  1.00  0.00           C
ATOM   3487  CE1 PHE A 213      55.967  67.217 102.609  1.00  0.00           C
ATOM   3489  CZ  PHE A 213      56.797  66.217 102.090  1.00  0.00           C
ATOM   3491  CD2 PHE A 213      58.107  67.897 100.959  1.00  0.00           C
ATOM   3493  CE2 PHE A 213      57.837  66.567 101.239  1.00  0.00           C
ATOM   3495  C   PHE A 213      56.457  71.857 102.640  1.00  0.00           C
ATOM   3496  O   PHE A 213      56.027  72.387 101.619  1.00  0.00           O
ATOM   3497  N   TYR A 214      55.747  71.887 103.769  1.00  0.00           N
ATOM   3499  CA  TYR A 214      54.547  72.667 103.960  1.00  0.00           C
ATOM   3501  CB  TYR A 214      53.957  72.337 105.369  1.00  0.00           C
ATOM   3504  CG  TYR A 214      54.977  72.657 106.430  1.00  0.00           C
ATOM   3505  CD1 TYR A 214      55.227  73.997 106.670  1.00  0.00           C
ATOM   3507  CE1 TYR A 214      56.277  74.407 107.459  1.00  0.00           C
ATOM   3509  CZ  TYR A 214      57.017  73.477 108.190  1.00  0.00           C
ATOM   3510  OH  TYR A 214      58.017  73.937 109.089  1.00  0.00           O
ATOM   3512  CD2 TYR A 214      55.727  71.697 107.139  1.00  0.00           C
ATOM   3514  CE2 TYR A 214      56.727  72.117 108.050  1.00  0.00           C
ATOM   3516  C   TYR A 214      54.767  74.167 103.680  1.00  0.00           C
ATOM   3517  O   TYR A 214      55.887  74.677 103.719  1.00  0.00           O
ATOM   3518  N   THR A 215      53.727  74.947 103.389  1.00  0.00           N
ATOM   3520  CA  THR A 215      53.867  76.387 103.499  1.00  0.00           C
ATOM   3522  CB  THR A 215      54.297  77.097 102.209  1.00  0.00           C
ATOM   3524  OG1 THR A 215      55.487  76.597 101.651  1.00  0.00           O
ATOM   3526  CG2 THR A 215      54.507  78.607 102.419  1.00  0.00           C
ATOM   3530  C   THR A 215      52.517  76.897 103.949  1.00  0.00           C
ATOM   3531  O   THR A 215      51.507  76.477 103.400  1.00  0.00           O
ATOM   3532  N   GLU A 216      52.427  77.787 104.939  1.00  0.00           N
ATOM   3534  CA  GLU A 216      51.157  78.287 105.430  1.00  0.00           C
ATOM   3536  CB  GLU A 216      51.137  78.637 106.959  1.00  0.00           C
ATOM   3539  CG  GLU A 216      51.557  77.557 107.990  1.00  0.00           C
ATOM   3542  CD  GLU A 216      52.797  76.777 107.599  1.00  0.00           C
ATOM   3543  OE1 GLU A 216      53.827  77.447 107.309  1.00  0.00           O
ATOM   3544  OE2 GLU A 216      52.727  75.527 107.509  1.00  0.00           O
ATOM   3545  C   GLU A 216      50.827  79.507 104.609  1.00  0.00           C
ATOM   3546  O   GLU A 216      51.507  79.827 103.639  1.00  0.00           O
ATOM   3547  N   SER A 217      49.757  80.257 104.949  1.00  0.00           N
ATOM   3549  CA  SER A 217      49.397  81.527 104.320  1.00  0.00           C
ATOM   3551  CB  SER A 217      48.387  82.337 105.189  1.00  0.00           C
ATOM   3554  OG  SER A 217      47.417  81.497 105.809  1.00  0.00           O
ATOM   3556  C   SER A 217      50.547  82.437 103.820  1.00  0.00           C
ATOM   3557  O   SER A 217      50.457  82.817 102.659  1.00  0.00           O
ATOM   3558  N   PRO A 218      51.627  82.827 104.510  1.00  0.00           N
ATOM   3559  CD  PRO A 218      51.767  82.557 105.939  1.00  0.00           C
ATOM   3562  CA  PRO A 218      52.987  82.987 103.969  1.00  0.00           C
ATOM   3564  CB  PRO A 218      53.747  81.877 104.689  1.00  0.00           C
ATOM   3567  CG  PRO A 218      53.147  81.917 106.069  1.00  0.00           C
ATOM   3570  C   PRO A 218      53.397  82.987 102.509  1.00  0.00           C
ATOM   3571  O   PRO A 218      52.797  83.637 101.651  1.00  0.00           O
ATOM   3572  N   GLY A 219      54.567  82.337 102.279  1.00  0.00           N
ATOM   3574  CA  GLY A 219      55.537  82.577 101.219  1.00  0.00           C
ATOM   3577  C   GLY A 219      55.747  84.047 100.999  1.00  0.00           C
ATOM   3578  O   GLY A 219      55.417  84.567  99.939  1.00  0.00           O
ATOM   3579  N   SER A 220      56.177  84.777 102.049  1.00  0.00           N
ATOM   3581  CA  SER A 220      55.957  86.217 102.099  1.00  0.00           C
ATOM   3583  CB  SER A 220      55.167  86.607 103.380  1.00  0.00           C
ATOM   3586  OG  SER A 220      54.537  87.877 103.270  1.00  0.00           O
ATOM   3588  C   SER A 220      57.227  87.027 102.049  1.00  0.00           C
ATOM   3589  O   SER A 220      57.267  88.187 102.449  1.00  0.00           O
ATOM   3590  N   ARG A 221      58.337  86.467 101.549  1.00  0.00           N
ATOM   3592  CA  ARG A 221      59.517  87.257 101.239  1.00  0.00           C
ATOM   3594  CB  ARG A 221      60.817  86.447 101.439  1.00  0.00           C
ATOM   3597  CG  ARG A 221      62.207  87.127 101.379  1.00  0.00           C
ATOM   3600  CD  ARG A 221      62.497  88.137 102.500  1.00  0.00           C
ATOM   3603  NE  ARG A 221      63.987  88.197 102.640  1.00  0.00           N
ATOM   3605  CZ  ARG A 221      64.617  88.237 103.809  1.00  0.00           C
ATOM   3606  NH1 ARG A 221      64.097  88.707 104.910  1.00  0.00           N
ATOM   3609  NH2 ARG A 221      65.857  87.787 103.899  1.00  0.00           N
ATOM   3612  C   ARG A 221      59.467  87.717  99.799  1.00  0.00           C
ATOM   3613  O   ARG A 221      58.797  87.157  98.939  1.00  0.00           O
ATOM   3614  N   LEU A 222      60.247  88.767  99.510  1.00  0.00           N
ATOM   3616  CA  LEU A 222      60.537  89.317  98.209  1.00  0.00           C
ATOM   3618  CB  LEU A 222      61.897  90.067  98.330  1.00  0.00           C
ATOM   3621  CG  LEU A 222      62.267  90.927  97.109  1.00  0.00           C
ATOM   3623  CD1 LEU A 222      61.177  91.967  96.899  1.00  0.00           C
ATOM   3627  CD2 LEU A 222      63.617  91.637  97.279  1.00  0.00           C
ATOM   3631  C   LEU A 222      60.607  88.357  97.010  1.00  0.00           C
ATOM   3632  O   LEU A 222      59.947  88.557  95.999  1.00  0.00           O
ATOM   3633  N   ASN A 223      61.437  87.287  97.109  1.00  0.00           N
ATOM   3635  CA  ASN A 223      61.657  86.317  96.049  1.00  0.00           C
ATOM   3637  CB  ASN A 223      62.857  85.387  96.349  1.00  0.00           C
ATOM   3640  CG  ASN A 223      64.177  86.157  96.469  1.00  0.00           C
ATOM   3641  OD1 ASN A 223      64.267  87.297  96.931  1.00  0.00           O
ATOM   3642  ND2 ASN A 223      65.287  85.517  96.020  1.00  0.00           N
ATOM   3645  C   ASN A 223      60.417  85.467  95.719  1.00  0.00           C
ATOM   3646  O   ASN A 223      60.067  85.257  94.571  1.00  0.00           O
ATOM   3647  N   ASP A 224      59.667  85.017  96.740  1.00  0.00           N
ATOM   3649  CA  ASP A 224      58.337  84.487  96.560  1.00  0.00           C
ATOM   3651  CB  ASP A 224      57.777  84.107  97.939  1.00  0.00           C
ATOM   3654  CG  ASP A 224      58.177  82.697  98.289  1.00  0.00           C
ATOM   3655  OD1 ASP A 224      58.457  81.917  97.349  1.00  0.00           O
ATOM   3656  OD2 ASP A 224      57.937  82.327  99.469  1.00  0.00           O
ATOM   3657  C   ASP A 224      57.347  85.447  95.919  1.00  0.00           C
ATOM   3658  O   ASP A 224      56.667  85.127  94.949  1.00  0.00           O
ATOM   3659  N   ASN A 225      57.317  86.707  96.399  1.00  0.00           N
ATOM   3661  CA  ASN A 225      56.507  87.747  95.821  1.00  0.00           C
ATOM   3663  CB  ASN A 225      56.657  89.067  96.619  1.00  0.00           C
ATOM   3666  CG  ASN A 225      56.107  88.867  98.020  1.00  0.00           C
ATOM   3667  OD1 ASN A 225      55.157  88.087  98.200  1.00  0.00           O
ATOM   3668  ND2 ASN A 225      56.667  89.607  98.999  1.00  0.00           N
ATOM   3671  C   ASN A 225      56.827  88.007  94.350  1.00  0.00           C
ATOM   3672  O   ASN A 225      55.927  88.147  93.520  1.00  0.00           O
ATOM   3673  N   GLU A 226      58.127  88.047  93.969  1.00  0.00           N
ATOM   3675  CA  GLU A 226      58.547  88.197  92.589  1.00  0.00           C
ATOM   3677  CB  GLU A 226      60.027  88.647  92.449  1.00  0.00           C
ATOM   3680  CG  GLU A 226      61.087  87.537  92.299  1.00  0.00           C
ATOM   3683  CD  GLU A 226      62.507  88.097  92.139  1.00  0.00           C
ATOM   3684  OE1 GLU A 226      63.077  88.567  93.159  1.00  0.00           O
ATOM   3685  OE2 GLU A 226      63.077  87.957  91.020  1.00  0.00           O
ATOM   3686  C   GLU A 226      58.207  86.967  91.759  1.00  0.00           C
ATOM   3687  O   GLU A 226      57.847  87.087  90.600  1.00  0.00           O
ATOM   3688  N   THR A 227      58.257  85.767  92.349  1.00  0.00           N
ATOM   3690  CA  THR A 227      57.717  84.567  91.719  1.00  0.00           C
ATOM   3692  CB  THR A 227      58.137  83.307  92.459  1.00  0.00           C
ATOM   3694  OG1 THR A 227      59.557  83.217  92.489  1.00  0.00           O
ATOM   3696  CG2 THR A 227      57.637  82.087  91.719  1.00  0.00           C
ATOM   3700  C   THR A 227      56.207  84.617  91.439  1.00  0.00           C
ATOM   3701  O   THR A 227      55.747  84.327  90.340  1.00  0.00           O
ATOM   3702  N   TYR A 228      55.377  85.097  92.389  1.00  0.00           N
ATOM   3704  CA  TYR A 228      53.927  85.247  92.209  1.00  0.00           C
ATOM   3706  CB  TYR A 228      53.207  85.817  93.470  1.00  0.00           C
ATOM   3709  CG  TYR A 228      53.437  84.997  94.689  1.00  0.00           C
ATOM   3710  CD1 TYR A 228      53.637  83.607  94.630  1.00  0.00           C
ATOM   3712  CE1 TYR A 228      53.947  82.887  95.789  1.00  0.00           C
ATOM   3714  CZ  TYR A 228      54.027  83.557  97.010  1.00  0.00           C
ATOM   3715  OH  TYR A 228      54.367  82.857  98.169  1.00  0.00           O
ATOM   3717  CD2 TYR A 228      53.467  85.637  95.939  1.00  0.00           C
ATOM   3719  CE2 TYR A 228      53.787  84.927  97.099  1.00  0.00           C
ATOM   3721  C   TYR A 228      53.507  86.157  91.069  1.00  0.00           C
ATOM   3722  O   TYR A 228      52.557  85.887  90.329  1.00  0.00           O
ATOM   3723  N   ARG A 229      54.197  87.287  90.900  1.00  0.00           N
ATOM   3725  CA  ARG A 229      53.827  88.257  89.900  1.00  0.00           C
ATOM   3727  CB  ARG A 229      54.327  89.647  90.350  1.00  0.00           C
ATOM   3730  CG  ARG A 229      55.847  89.837  90.290  1.00  0.00           C
ATOM   3733  CD  ARG A 229      56.467  90.787  91.329  1.00  0.00           C
ATOM   3736  NE  ARG A 229      55.917  92.167  91.160  1.00  0.00           N
ATOM   3738  CZ  ARG A 229      56.057  93.097  92.080  1.00  0.00           C
ATOM   3739  NH1 ARG A 229      56.757  92.947  93.190  1.00  0.00           N
ATOM   3742  NH2 ARG A 229      55.517  94.297  91.899  1.00  0.00           N
ATOM   3745  C   ARG A 229      54.347  87.807  88.529  1.00  0.00           C
ATOM   3746  O   ARG A 229      53.787  88.147  87.480  1.00  0.00           O
ATOM   3747  N   LYS A 230      55.377  86.927  88.510  1.00  0.00           N
ATOM   3749  CA  LYS A 230      55.797  86.157  87.340  1.00  0.00           C
ATOM   3751  CB  LYS A 230      57.257  85.627  87.519  1.00  0.00           C
ATOM   3754  CG  LYS A 230      58.307  86.757  87.579  1.00  0.00           C
ATOM   3757  CD  LYS A 230      59.677  86.307  88.130  1.00  0.00           C
ATOM   3760  CE  LYS A 230      60.667  87.467  88.410  1.00  0.00           C
ATOM   3763  NZ  LYS A 230      61.997  86.977  88.790  1.00  0.00           N
ATOM   3767  C   LYS A 230      54.867  84.987  86.999  1.00  0.00           C
ATOM   3768  O   LYS A 230      54.707  84.627  85.840  1.00  0.00           O
ATOM   3769  N   TYR A 231      54.127  84.427  87.969  1.00  0.00           N
ATOM   3771  CA  TYR A 231      52.977  83.587  87.669  1.00  0.00           C
ATOM   3773  CB  TYR A 231      52.477  82.797  88.899  1.00  0.00           C
ATOM   3776  CG  TYR A 231      53.497  81.817  89.370  1.00  0.00           C
ATOM   3777  CD1 TYR A 231      54.347  81.147  88.470  1.00  0.00           C
ATOM   3779  CE1 TYR A 231      55.337  80.297  88.960  1.00  0.00           C
ATOM   3781  CZ  TYR A 231      55.417  80.047  90.320  1.00  0.00           C
ATOM   3782  OH  TYR A 231      56.457  79.257  90.789  1.00  0.00           O
ATOM   3784  CD2 TYR A 231      53.577  81.547  90.740  1.00  0.00           C
ATOM   3786  CE2 TYR A 231      54.517  80.637  91.209  1.00  0.00           C
ATOM   3788  C   TYR A 231      51.807  84.367  87.169  1.00  0.00           C
ATOM   3789  O   TYR A 231      50.917  83.817  86.530  1.00  0.00           O
ATOM   3790  N   GLY A 232      51.817  85.687  87.389  1.00  0.00           N
ATOM   3792  CA  GLY A 232      50.777  86.567  86.940  1.00  0.00           C
ATOM   3795  C   GLY A 232      49.697  86.747  87.960  1.00  0.00           C
ATOM   3796  O   GLY A 232      48.567  87.027  87.579  1.00  0.00           O
ATOM   3797  N   GLY A 233      50.017  86.697  89.259  1.00  0.00           N
ATOM   3799  CA  GLY A 233      49.097  87.087  90.329  1.00  0.00           C
ATOM   3802  C   GLY A 233      49.207  88.527  90.770  1.00  0.00           C
ATOM   3803  O   GLY A 233      50.187  89.217  90.509  1.00  0.00           O
ATOM   3804  N   ALA A 234      48.147  89.007  91.479  1.00  0.00           N
ATOM   3806  CA  ALA A 234      48.087  90.347  92.059  1.00  0.00           C
ATOM   3808  CB  ALA A 234      46.897  91.097  91.430  1.00  0.00           C
ATOM   3812  C   ALA A 234      47.837  90.337  93.569  1.00  0.00           C
ATOM   3813  O   ALA A 234      47.977  91.347  94.259  1.00  0.00           O
ATOM   3814  N   PHE A 235      47.457  89.187  94.119  1.00  0.00           N
ATOM   3816  CA  PHE A 235      47.067  88.987  95.500  1.00  0.00           C
ATOM   3818  CB  PHE A 235      45.517  89.127  95.789  1.00  0.00           C
ATOM   3821  CG  PHE A 235      44.997  90.527  95.709  1.00  0.00           C
ATOM   3822  CD1 PHE A 235      44.687  91.127  94.469  1.00  0.00           C
ATOM   3824  CE1 PHE A 235      44.117  92.407  94.419  1.00  0.00           C
ATOM   3826  CZ  PHE A 235      43.787  93.077  95.600  1.00  0.00           C
ATOM   3828  CD2 PHE A 235      44.657  91.217  96.889  1.00  0.00           C
ATOM   3830  CE2 PHE A 235      44.057  92.477  96.840  1.00  0.00           C
ATOM   3832  C   PHE A 235      47.547  87.607  95.910  1.00  0.00           C
ATOM   3833  O   PHE A 235      48.407  86.997  95.280  1.00  0.00           O
ATOM   3834  N   ALA A 236      46.967  87.027  96.959  1.00  0.00           N
ATOM   3836  CA  ALA A 236      47.457  85.867  97.670  1.00  0.00           C
ATOM   3838  CB  ALA A 236      47.427  86.147  99.180  1.00  0.00           C
ATOM   3842  C   ALA A 236      46.687  84.597  97.290  1.00  0.00           C
ATOM   3843  O   ALA A 236      46.587  83.637  98.041  1.00  0.00           O
ATOM   3844  N   SER A 237      46.177  84.567  96.040  1.00  0.00           N
ATOM   3846  CA  SER A 237      45.437  83.487  95.409  1.00  0.00           C
ATOM   3848  CB  SER A 237      44.497  84.077  94.300  1.00  0.00           C
ATOM   3851  OG  SER A 237      44.097  83.227  93.219  1.00  0.00           O
ATOM   3853  C   SER A 237      46.377  82.417  94.869  1.00  0.00           C
ATOM   3854  O   SER A 237      45.987  81.367  94.380  1.00  0.00           O
ATOM   3855  N   LYS A 238      47.687  82.607  95.109  1.00  0.00           N
ATOM   3857  CA  LYS A 238      48.737  81.627  94.930  1.00  0.00           C
ATOM   3859  CB  LYS A 238      50.117  82.327  95.140  1.00  0.00           C
ATOM   3862  CG  LYS A 238      50.277  83.187  96.409  1.00  0.00           C
ATOM   3865  CD  LYS A 238      50.197  82.397  97.719  1.00  0.00           C
ATOM   3868  CE  LYS A 238      50.607  83.217  98.939  1.00  0.00           C
ATOM   3871  NZ  LYS A 238      50.617  82.337 100.109  1.00  0.00           N
ATOM   3875  C   LYS A 238      48.657  80.317  95.719  1.00  0.00           C
ATOM   3876  O   LYS A 238      49.637  79.587  95.830  1.00  0.00           O
ATOM   3877  N   ALA A 239      47.497  79.967  96.299  1.00  0.00           N
ATOM   3879  CA  ALA A 239      47.347  78.807  97.139  1.00  0.00           C
ATOM   3881  CB  ALA A 239      45.957  78.777  97.780  1.00  0.00           C
ATOM   3885  C   ALA A 239      47.667  77.487  96.479  1.00  0.00           C
ATOM   3886  O   ALA A 239      48.427  76.687  97.010  1.00  0.00           O
ATOM   3887  N   ASP A 240      47.167  77.227  95.239  1.00  0.00           N
ATOM   3889  CA  ASP A 240      47.587  76.057  94.510  1.00  0.00           C
ATOM   3891  CB  ASP A 240      46.527  75.727  93.419  1.00  0.00           C
ATOM   3894  CG  ASP A 240      46.767  74.367  92.829  1.00  0.00           C
ATOM   3895  OD1 ASP A 240      47.137  73.457  93.610  1.00  0.00           O
ATOM   3896  OD2 ASP A 240      46.517  74.187  91.610  1.00  0.00           O
ATOM   3897  C   ASP A 240      48.987  76.187  93.899  1.00  0.00           C
ATOM   3898  O   ASP A 240      49.717  75.217  93.680  1.00  0.00           O
ATOM   3899  N   TRP A 241      49.417  77.437  93.660  1.00  0.00           N
ATOM   3901  CA  TRP A 241      50.737  77.777  93.181  1.00  0.00           C
ATOM   3903  CB  TRP A 241      50.857  79.257  92.739  1.00  0.00           C
ATOM   3906  CG  TRP A 241      49.787  79.747  91.800  1.00  0.00           C
ATOM   3907  CD1 TRP A 241      48.837  79.017  91.119  1.00  0.00           C
ATOM   3909  NE1 TRP A 241      48.017  79.857  90.410  1.00  0.00           N
ATOM   3911  CE2 TRP A 241      48.407  81.137  90.609  1.00  0.00           C
ATOM   3912  CD2 TRP A 241      49.547  81.117  91.449  1.00  0.00           C
ATOM   3913  CE3 TRP A 241      50.197  82.307  91.759  1.00  0.00           C
ATOM   3915  CZ3 TRP A 241      49.707  83.497  91.230  1.00  0.00           C
ATOM   3917  CZ2 TRP A 241      47.907  82.327  90.109  1.00  0.00           C
ATOM   3919  CH2 TRP A 241      48.577  83.507  90.420  1.00  0.00           C
ATOM   3921  C   TRP A 241      51.827  77.407  94.180  1.00  0.00           C
ATOM   3922  O   TRP A 241      52.887  76.917  93.829  1.00  0.00           O
ATOM   3923  N   ARG A 242      51.577  77.577  95.490  1.00  0.00           N
ATOM   3925  CA  ARG A 242      52.477  77.017  96.499  1.00  0.00           C
ATOM   3927  CB  ARG A 242      52.157  77.577  97.889  1.00  0.00           C
ATOM   3930  CG  ARG A 242      52.307  79.097  97.979  1.00  0.00           C
ATOM   3933  CD  ARG A 242      53.667  79.647  97.559  1.00  0.00           C
ATOM   3936  NE  ARG A 242      54.687  79.447  98.639  1.00  0.00           N
ATOM   3938  CZ  ARG A 242      55.937  79.837  98.429  1.00  0.00           C
ATOM   3939  NH1 ARG A 242      56.237  80.517  97.349  1.00  0.00           N
ATOM   3942  NH2 ARG A 242      56.937  79.637  99.259  1.00  0.00           N
ATOM   3945  C   ARG A 242      52.487  75.507  96.549  1.00  0.00           C
ATOM   3946  O   ARG A 242      53.517  74.887  96.779  1.00  0.00           O
ATOM   3947  N   ARG A 243      51.337  74.857  96.320  1.00  0.00           N
ATOM   3949  CA  ARG A 243      51.237  73.407  96.279  1.00  0.00           C
ATOM   3951  CB  ARG A 243      49.757  72.957  96.219  1.00  0.00           C
ATOM   3954  CG  ARG A 243      49.027  73.487  97.469  1.00  0.00           C
ATOM   3957  CD  ARG A 243      47.587  73.087  97.761  1.00  0.00           C
ATOM   3960  NE  ARG A 243      46.767  73.307  96.540  1.00  0.00           N
ATOM   3962  CZ  ARG A 243      45.497  72.967  96.420  1.00  0.00           C
ATOM   3963  NH1 ARG A 243      44.847  72.287  97.329  1.00  0.00           N
ATOM   3966  NH2 ARG A 243      44.907  73.257  95.280  1.00  0.00           N
ATOM   3969  C   ARG A 243      52.087  72.787  95.199  1.00  0.00           C
ATOM   3970  O   ARG A 243      52.757  71.777  95.430  1.00  0.00           O
ATOM   3971  N   ASN A 244      52.127  73.387  93.989  1.00  0.00           N
ATOM   3973  CA  ASN A 244      52.917  72.837  92.920  1.00  0.00           C
ATOM   3975  CB  ASN A 244      52.137  72.877  91.590  1.00  0.00           C
ATOM   3978  CG  ASN A 244      51.867  74.257  91.020  1.00  0.00           C
ATOM   3979  OD1 ASN A 244      51.997  75.287  91.670  1.00  0.00           O
ATOM   3980  ND2 ASN A 244      51.427  74.287  89.739  1.00  0.00           N
ATOM   3983  C   ASN A 244      54.327  73.407  92.799  1.00  0.00           C
ATOM   3984  O   ASN A 244      55.197  72.707  92.299  1.00  0.00           O
ATOM   3985  N   ASN A 245      54.627  74.617  93.349  1.00  0.00           N
ATOM   3987  CA  ASN A 245      56.007  75.037  93.619  1.00  0.00           C
ATOM   3989  CB  ASN A 245      56.127  76.407  94.339  1.00  0.00           C
ATOM   3992  CG  ASN A 245      55.797  77.547  93.400  1.00  0.00           C
ATOM   3993  OD1 ASN A 245      55.477  77.367  92.229  1.00  0.00           O
ATOM   3994  ND2 ASN A 245      55.947  78.787  93.919  1.00  0.00           N
ATOM   3997  C   ASN A 245      56.737  74.097  94.559  1.00  0.00           C
ATOM   3998  O   ASN A 245      57.847  73.647  94.310  1.00  0.00           O
ATOM   3999  N   THR A 246      56.087  73.727  95.681  1.00  0.00           N
ATOM   4001  CA  THR A 246      56.657  72.717  96.549  1.00  0.00           C
ATOM   4003  CB  THR A 246      55.767  72.457  97.749  1.00  0.00           C
ATOM   4005  OG1 THR A 246      55.807  73.537  98.660  1.00  0.00           O
ATOM   4007  CG2 THR A 246      56.307  71.247  98.510  1.00  0.00           C
ATOM   4011  C   THR A 246      56.837  71.387  95.849  1.00  0.00           C
ATOM   4012  O   THR A 246      57.897  70.767  95.880  1.00  0.00           O
ATOM   4013  N   GLN A 247      55.777  70.947  95.149  1.00  0.00           N
ATOM   4015  CA  GLN A 247      55.767  69.677  94.499  1.00  0.00           C
ATOM   4017  CB  GLN A 247      54.377  69.407  93.870  1.00  0.00           C
ATOM   4020  CG  GLN A 247      54.177  67.987  93.299  1.00  0.00           C
ATOM   4023  CD  GLN A 247      54.277  66.957  94.409  1.00  0.00           C
ATOM   4024  OE1 GLN A 247      53.287  66.377  94.860  1.00  0.00           O
ATOM   4025  NE2 GLN A 247      55.527  66.707  94.869  1.00  0.00           N
ATOM   4028  C   GLN A 247      56.827  69.517  93.419  1.00  0.00           C
ATOM   4029  O   GLN A 247      57.477  68.477  93.299  1.00  0.00           O
ATOM   4030  N   GLN A 248      56.997  70.577  92.599  1.00  0.00           N
ATOM   4032  CA  GLN A 248      58.047  70.697  91.629  1.00  0.00           C
ATOM   4034  CB  GLN A 248      57.857  71.937  90.740  1.00  0.00           C
ATOM   4037  CG  GLN A 248      58.897  72.007  89.599  1.00  0.00           C
ATOM   4040  CD  GLN A 248      58.687  73.227  88.730  1.00  0.00           C
ATOM   4041  OE1 GLN A 248      59.447  74.187  88.790  1.00  0.00           O
ATOM   4042  NE2 GLN A 248      57.587  73.247  87.939  1.00  0.00           N
ATOM   4045  C   GLN A 248      59.437  70.687  92.229  1.00  0.00           C
ATOM   4046  O   GLN A 248      60.317  70.027  91.689  1.00  0.00           O
ATOM   4047  N   LEU A 249      59.687  71.357  93.380  1.00  0.00           N
ATOM   4049  CA  LEU A 249      61.007  71.247  94.010  1.00  0.00           C
ATOM   4051  CB  LEU A 249      61.137  72.107  95.299  1.00  0.00           C
ATOM   4054  CG  LEU A 249      62.537  72.007  95.979  1.00  0.00           C
ATOM   4056  CD1 LEU A 249      62.907  73.347  96.589  1.00  0.00           C
ATOM   4060  CD2 LEU A 249      62.677  70.937  97.080  1.00  0.00           C
ATOM   4064  C   LEU A 249      61.397  69.837  94.350  1.00  0.00           C
ATOM   4065  O   LEU A 249      62.497  69.357  94.070  1.00  0.00           O
ATOM   4066  N   ILE A 250      60.437  69.087  94.919  1.00  0.00           N
ATOM   4068  CA  ILE A 250      60.597  67.677  95.169  1.00  0.00           C
ATOM   4070  CB  ILE A 250      59.417  67.147  95.959  1.00  0.00           C
ATOM   4072  CG2 ILE A 250      59.627  65.677  96.320  1.00  0.00           C
ATOM   4076  CG1 ILE A 250      59.177  67.967  97.260  1.00  0.00           C
ATOM   4079  CD  ILE A 250      60.407  68.157  98.160  1.00  0.00           C
ATOM   4083  C   ILE A 250      60.897  66.907  93.879  1.00  0.00           C
ATOM   4084  O   ILE A 250      61.837  66.117  93.839  1.00  0.00           O
ATOM   4085  N   ALA A 251      60.187  67.197  92.760  1.00  0.00           N
ATOM   4087  CA  ALA A 251      60.487  66.647  91.449  1.00  0.00           C
ATOM   4089  CB  ALA A 251      59.407  67.077  90.439  1.00  0.00           C
ATOM   4093  C   ALA A 251      61.887  66.927  90.919  1.00  0.00           C
ATOM   4094  O   ALA A 251      62.577  66.007  90.479  1.00  0.00           O
ATOM   4095  N   LYS A 252      62.387  68.177  91.029  1.00  0.00           N
ATOM   4097  CA  LYS A 252      63.757  68.527  90.709  1.00  0.00           C
ATOM   4099  CB  LYS A 252      64.007  70.057  90.749  1.00  0.00           C
ATOM   4102  CG  LYS A 252      65.467  70.417  90.430  1.00  0.00           C
ATOM   4105  CD  LYS A 252      65.657  71.877  90.040  1.00  0.00           C
ATOM   4108  CE  LYS A 252      67.047  72.297  89.520  1.00  0.00           C
ATOM   4111  NZ  LYS A 252      68.157  72.167  90.490  1.00  0.00           N
ATOM   4115  C   LYS A 252      64.807  67.827  91.559  1.00  0.00           C
ATOM   4116  O   LYS A 252      65.817  67.327  91.059  1.00  0.00           O
ATOM   4117  N   VAL A 253      64.567  67.747  92.889  1.00  0.00           N
ATOM   4119  CA  VAL A 253      65.417  66.997  93.799  1.00  0.00           C
ATOM   4121  CB  VAL A 253      64.967  67.197  95.249  1.00  0.00           C
ATOM   4123  CG1 VAL A 253      65.797  66.317  96.189  1.00  0.00           C
ATOM   4127  CG2 VAL A 253      65.187  68.657  95.681  1.00  0.00           C
ATOM   4131  C   VAL A 253      65.497  65.517  93.459  1.00  0.00           C
ATOM   4132  O   VAL A 253      66.577  64.957  93.340  1.00  0.00           O
ATOM   4133  N   SER A 254      64.357  64.847  93.209  1.00  0.00           N
ATOM   4135  CA  SER A 254      64.327  63.447  92.770  1.00  0.00           C
ATOM   4137  CB  SER A 254      62.907  62.927  92.559  1.00  0.00           C
ATOM   4140  OG  SER A 254      62.817  61.627  91.969  1.00  0.00           O
ATOM   4142  C   SER A 254      65.067  63.177  91.489  1.00  0.00           C
ATOM   4143  O   SER A 254      65.777  62.187  91.390  1.00  0.00           O
ATOM   4144  N   HIS A 255      64.917  64.057  90.479  1.00  0.00           N
ATOM   4146  CA  HIS A 255      65.607  63.897  89.210  1.00  0.00           C
ATOM   4148  CB  HIS A 255      65.227  64.997  88.200  1.00  0.00           C
ATOM   4151  ND1 HIS A 255      65.557  63.697  86.099  1.00  0.00           N
ATOM   4152  CG  HIS A 255      65.897  64.797  86.870  1.00  0.00           C
ATOM   4153  CE1 HIS A 255      66.327  63.787  85.029  1.00  0.00           C
ATOM   4155  NE2 HIS A 255      67.127  64.877  85.070  1.00  0.00           N
ATOM   4157  CD2 HIS A 255      66.857  65.527  86.250  1.00  0.00           C
ATOM   4159  C   HIS A 255      67.127  63.837  89.389  1.00  0.00           C
ATOM   4160  O   HIS A 255      67.807  63.017  88.790  1.00  0.00           O
ATOM   4161  N   THR A 256      67.697  64.657  90.290  1.00  0.00           N
ATOM   4163  CA  THR A 256      69.097  64.507  90.681  1.00  0.00           C
ATOM   4165  CB  THR A 256      69.727  65.657  91.460  1.00  0.00           C
ATOM   4167  OG1 THR A 256      69.327  65.757  92.820  1.00  0.00           O
ATOM   4169  CG2 THR A 256      69.297  66.947  90.779  1.00  0.00           C
ATOM   4173  C   THR A 256      69.507  63.207  91.329  1.00  0.00           C
ATOM   4174  O   THR A 256      70.607  62.717  91.049  1.00  0.00           O
ATOM   4175  N   ILE A 257      68.677  62.577  92.189  1.00  0.00           N
ATOM   4177  CA  ILE A 257      68.887  61.187  92.589  1.00  0.00           C
ATOM   4179  CB  ILE A 257      67.917  60.717  93.680  1.00  0.00           C
ATOM   4181  CG2 ILE A 257      68.167  59.237  94.020  1.00  0.00           C
ATOM   4185  CG1 ILE A 257      68.017  61.557  94.969  1.00  0.00           C
ATOM   4188  CD  ILE A 257      66.727  62.267  95.339  1.00  0.00           C
ATOM   4192  C   ILE A 257      68.807  60.207  91.439  1.00  0.00           C
ATOM   4193  O   ILE A 257      69.667  59.357  91.259  1.00  0.00           O
ATOM   4194  N   LYS A 258      67.777  60.337  90.600  1.00  0.00           N
ATOM   4196  CA  LYS A 258      67.527  59.427  89.499  1.00  0.00           C
ATOM   4198  CB  LYS A 258      66.187  59.737  88.799  1.00  0.00           C
ATOM   4201  CG  LYS A 258      64.967  59.327  89.639  1.00  0.00           C
ATOM   4204  CD  LYS A 258      63.697  59.617  88.829  1.00  0.00           C
ATOM   4207  CE  LYS A 258      62.357  59.217  89.450  1.00  0.00           C
ATOM   4210  NZ  LYS A 258      62.247  57.757  89.630  1.00  0.00           N
ATOM   4214  C   LYS A 258      68.627  59.317  88.459  1.00  0.00           C
ATOM   4215  O   LYS A 258      68.967  58.227  88.000  1.00  0.00           O
ATOM   4216  N   SER A 259      69.257  60.447  88.100  1.00  0.00           N
ATOM   4218  CA  SER A 259      70.367  60.517  87.150  1.00  0.00           C
ATOM   4220  CB  SER A 259      70.917  61.947  86.950  1.00  0.00           C
ATOM   4223  OG  SER A 259      69.917  62.847  86.469  1.00  0.00           O
ATOM   4225  C   SER A 259      71.567  59.677  87.540  1.00  0.00           C
ATOM   4226  O   SER A 259      72.307  59.177  86.699  1.00  0.00           O
ATOM   4227  N   ILE A 260      71.807  59.527  88.859  1.00  0.00           N
ATOM   4229  CA  ILE A 260      72.907  58.717  89.359  1.00  0.00           C
ATOM   4231  CB  ILE A 260      73.377  59.287  90.709  1.00  0.00           C
ATOM   4233  CG2 ILE A 260      74.607  58.507  91.209  1.00  0.00           C
ATOM   4237  CG1 ILE A 260      73.667  60.807  90.690  1.00  0.00           C
ATOM   4240  CD  ILE A 260      74.707  61.247  89.660  1.00  0.00           C
ATOM   4244  C   ILE A 260      72.417  57.287  89.580  1.00  0.00           C
ATOM   4245  O   ILE A 260      73.137  56.307  89.409  1.00  0.00           O
ATOM   4246  N   LYS A 261      71.147  57.137  89.980  1.00  0.00           N
ATOM   4248  CA  LYS A 261      70.567  55.917  90.479  1.00  0.00           C
ATOM   4250  CB  LYS A 261      70.477  56.007  92.029  1.00  0.00           C
ATOM   4253  CG  LYS A 261      69.357  55.217  92.719  1.00  0.00           C
ATOM   4256  CD  LYS A 261      69.847  54.257  93.820  1.00  0.00           C
ATOM   4259  CE  LYS A 261      70.707  53.067  93.389  1.00  0.00           C
ATOM   4262  NZ  LYS A 261      69.927  52.157  92.540  1.00  0.00           N
ATOM   4266  C   LYS A 261      69.197  55.677  89.840  1.00  0.00           C
ATOM   4267  O   LYS A 261      68.237  56.337  90.229  1.00  0.00           O
ATOM   4268  N   PRO A 262      69.017  54.727  88.930  1.00  0.00           N
ATOM   4269  CD  PRO A 262      70.117  54.127  88.169  1.00  0.00           C
ATOM   4272  CA  PRO A 262      67.757  54.657  88.190  1.00  0.00           C
ATOM   4274  CB  PRO A 262      68.057  53.697  87.029  1.00  0.00           C
ATOM   4277  CG  PRO A 262      69.547  53.907  86.769  1.00  0.00           C
ATOM   4280  C   PRO A 262      66.627  54.127  89.030  1.00  0.00           C
ATOM   4281  O   PRO A 262      65.547  54.717  89.049  1.00  0.00           O
ATOM   4282  N   GLY A 263      66.877  53.007  89.739  1.00  0.00           N
ATOM   4284  CA  GLY A 263      65.917  52.317  90.589  1.00  0.00           C
ATOM   4287  C   GLY A 263      65.747  52.977  91.919  1.00  0.00           C
ATOM   4288  O   GLY A 263      66.287  52.517  92.930  1.00  0.00           O
ATOM   4289  N   VAL A 264      64.977  54.077  91.950  1.00  0.00           N
ATOM   4291  CA  VAL A 264      64.637  54.807  93.139  1.00  0.00           C
ATOM   4293  CB  VAL A 264      65.557  56.007  93.330  1.00  0.00           C
ATOM   4295  CG1 VAL A 264      65.557  56.927  92.099  1.00  0.00           C
ATOM   4299  CG2 VAL A 264      65.277  56.767  94.639  1.00  0.00           C
ATOM   4303  C   VAL A 264      63.127  55.097  93.169  1.00  0.00           C
ATOM   4304  O   VAL A 264      62.587  55.787  92.279  1.00  0.00           O
ATOM   4305  N   GLU A 265      62.417  54.537  94.180  1.00  0.00           N
ATOM   4307  CA  GLU A 265      61.067  54.827  94.679  1.00  0.00           C
ATOM   4309  CB  GLU A 265      60.367  53.577  95.339  1.00  0.00           C
ATOM   4312  CG  GLU A 265      61.267  52.597  96.160  1.00  0.00           C
ATOM   4315  CD  GLU A 265      60.547  51.437  96.880  1.00  0.00           C
ATOM   4316  OE1 GLU A 265      59.747  50.687  96.259  1.00  0.00           O
ATOM   4317  OE2 GLU A 265      60.787  51.277  98.100  1.00  0.00           O
ATOM   4318  C   GLU A 265      61.017  56.077  95.570  1.00  0.00           C
ATOM   4319  O   GLU A 265      62.037  56.557  96.059  1.00  0.00           O
ATOM   4320  N   PHE A 266      59.837  56.697  95.779  1.00  0.00           N
ATOM   4322  CA  PHE A 266      59.757  57.997  96.430  1.00  0.00           C
ATOM   4324  CB  PHE A 266      59.737  59.177  95.430  1.00  0.00           C
ATOM   4327  CG  PHE A 266      61.087  59.337  94.809  1.00  0.00           C
ATOM   4328  CD1 PHE A 266      61.397  58.807  93.549  1.00  0.00           C
ATOM   4330  CE1 PHE A 266      62.697  58.897  93.050  1.00  0.00           C
ATOM   4332  CZ  PHE A 266      63.697  59.557  93.779  1.00  0.00           C
ATOM   4334  CD2 PHE A 266      62.087  60.007  95.529  1.00  0.00           C
ATOM   4336  CE2 PHE A 266      63.377  60.137  95.000  1.00  0.00           C
ATOM   4338  C   PHE A 266      58.587  58.137  97.379  1.00  0.00           C
ATOM   4339  O   PHE A 266      57.407  57.947  97.039  1.00  0.00           O
ATOM   4340  N   GLY A 267      58.897  58.537  98.629  1.00  0.00           N
ATOM   4342  CA  GLY A 267      57.907  58.767  99.669  1.00  0.00           C
ATOM   4345  C   GLY A 267      57.837  60.197 100.140  1.00  0.00           C
ATOM   4346  O   GLY A 267      58.797  60.957 100.089  1.00  0.00           O
ATOM   4347  N   VAL A 268      56.687  60.607 100.690  1.00  0.00           N
ATOM   4349  CA  VAL A 268      56.477  61.937 101.250  1.00  0.00           C
ATOM   4351  CB  VAL A 268      55.827  62.877 100.229  1.00  0.00           C
ATOM   4353  CG1 VAL A 268      54.797  63.907 100.760  1.00  0.00           C
ATOM   4357  CG2 VAL A 268      56.987  63.607  99.549  1.00  0.00           C
ATOM   4361  C   VAL A 268      55.607  61.757 102.439  1.00  0.00           C
ATOM   4362  O   VAL A 268      54.677  60.967 102.379  1.00  0.00           O
ATOM   4363  N   SER A 269      55.877  62.447 103.569  1.00  0.00           N
ATOM   4365  CA  SER A 269      54.967  62.457 104.709  1.00  0.00           C
ATOM   4367  CB  SER A 269      55.737  62.347 106.049  1.00  0.00           C
ATOM   4370  OG  SER A 269      56.887  63.187 106.059  1.00  0.00           O
ATOM   4372  C   SER A 269      54.027  63.667 104.749  1.00  0.00           C
ATOM   4373  O   SER A 269      54.427  64.737 105.229  1.00  0.00           O
ATOM   4374  N   PRO A 270      52.777  63.537 104.300  1.00  0.00           N
ATOM   4375  CD  PRO A 270      52.337  62.637 103.230  1.00  0.00           C
ATOM   4378  CA  PRO A 270      51.697  64.417 104.679  1.00  0.00           C
ATOM   4380  CB  PRO A 270      50.437  63.857 104.011  1.00  0.00           C
ATOM   4383  CG  PRO A 270      50.967  63.137 102.780  1.00  0.00           C
ATOM   4386  C   PRO A 270      51.467  64.597 106.139  1.00  0.00           C
ATOM   4387  O   PRO A 270      51.497  63.627 106.899  1.00  0.00           O
ATOM   4388  N   ALA A 271      51.117  65.827 106.530  1.00  0.00           N
ATOM   4390  CA  ALA A 271      50.437  66.027 107.769  1.00  0.00           C
ATOM   4392  CB  ALA A 271      50.547  67.487 108.230  1.00  0.00           C
ATOM   4396  C   ALA A 271      48.977  65.667 107.570  1.00  0.00           C
ATOM   4397  O   ALA A 271      48.367  65.887 106.530  1.00  0.00           O
ATOM   4398  N   GLY A 272      48.337  65.117 108.610  1.00  0.00           N
ATOM   4400  CA  GLY A 272      46.947  64.677 108.540  1.00  0.00           C
ATOM   4403  C   GLY A 272      45.907  65.757 108.439  1.00  0.00           C
ATOM   4404  O   GLY A 272      44.707  65.497 108.380  1.00  0.00           O
ATOM   4405  N   VAL A 273      46.347  67.037 108.479  1.00  0.00           N
ATOM   4407  CA  VAL A 273      45.447  68.167 108.529  1.00  0.00           C
ATOM   4409  CB  VAL A 273      45.807  69.147 109.639  1.00  0.00           C
ATOM   4411  CG1 VAL A 273      44.857  70.357 109.679  1.00  0.00           C
ATOM   4415  CG2 VAL A 273      45.697  68.397 110.979  1.00  0.00           C
ATOM   4419  C   VAL A 273      45.207  68.807 107.179  1.00  0.00           C
ATOM   4420  O   VAL A 273      44.217  69.497 106.999  1.00  0.00           O
ATOM   4421  N   TRP A 274      45.997  68.517 106.119  1.00  0.00           N
ATOM   4423  CA  TRP A 274      45.757  69.117 104.809  1.00  0.00           C
ATOM   4425  CB  TRP A 274      47.017  69.777 104.229  1.00  0.00           C
ATOM   4428  CG  TRP A 274      48.307  69.027 104.370  1.00  0.00           C
ATOM   4429  CD1 TRP A 274      49.267  69.207 105.339  1.00  0.00           C
ATOM   4431  NE1 TRP A 274      50.427  68.577 104.959  1.00  0.00           N
ATOM   4433  CE2 TRP A 274      50.217  67.917 103.799  1.00  0.00           C
ATOM   4434  CD2 TRP A 274      48.877  68.137 103.410  1.00  0.00           C
ATOM   4435  CE3 TRP A 274      48.407  67.577 102.220  1.00  0.00           C
ATOM   4437  CZ3 TRP A 274      49.257  66.747 101.499  1.00  0.00           C
ATOM   4439  CZ2 TRP A 274      51.087  67.197 103.020  1.00  0.00           C
ATOM   4441  CH2 TRP A 274      50.587  66.567 101.880  1.00  0.00           C
ATOM   4443  C   TRP A 274      45.137  68.167 103.809  1.00  0.00           C
ATOM   4444  O   TRP A 274      45.647  67.067 103.579  1.00  0.00           O
ATOM   4445  N   ARG A 275      43.927  68.497 103.279  1.00  0.00           N
ATOM   4447  CA  ARG A 275      43.137  67.457 102.670  1.00  0.00           C
ATOM   4449  CB  ARG A 275      42.597  66.457 103.750  1.00  0.00           C
ATOM   4452  CG  ARG A 275      42.947  66.507 105.269  1.00  0.00           C
ATOM   4455  CD  ARG A 275      42.127  67.387 106.230  1.00  0.00           C
ATOM   4458  NE  ARG A 275      42.467  66.877 107.599  1.00  0.00           N
ATOM   4460  CZ  ARG A 275      41.937  67.257 108.759  1.00  0.00           C
ATOM   4461  NH1 ARG A 275      40.897  68.047 108.849  1.00  0.00           N
ATOM   4464  NH2 ARG A 275      42.487  66.787 109.860  1.00  0.00           N
ATOM   4467  C   ARG A 275      42.077  67.947 101.659  1.00  0.00           C
ATOM   4468  O   ARG A 275      42.257  69.007 101.079  1.00  0.00           O
ATOM   4469  N   ASN A 276      40.957  67.177 101.409  1.00  0.00           N
ATOM   4471  CA  ASN A 276      39.867  67.427 100.469  1.00  0.00           C
ATOM   4473  CB  ASN A 276      40.187  67.197  98.960  1.00  0.00           C
ATOM   4476  CG  ASN A 276      39.857  65.837  98.299  1.00  0.00           C
ATOM   4477  OD1 ASN A 276      39.697  64.767  98.879  1.00  0.00           O
ATOM   4478  ND2 ASN A 276      39.637  65.897  96.969  1.00  0.00           N
ATOM   4481  C   ASN A 276      38.607  66.707 100.929  1.00  0.00           C
ATOM   4482  O   ASN A 276      38.617  65.977 101.910  1.00  0.00           O
ATOM   4483  N   ARG A 277      37.457  66.897 100.249  1.00  0.00           N
ATOM   4485  CA  ARG A 277      36.347  65.977 100.369  1.00  0.00           C
ATOM   4487  CB  ARG A 277      35.077  66.697 100.919  1.00  0.00           C
ATOM   4490  CG  ARG A 277      34.167  65.767 101.740  1.00  0.00           C
ATOM   4493  CD  ARG A 277      32.817  66.377 102.179  1.00  0.00           C
ATOM   4496  NE  ARG A 277      31.807  66.287 101.079  1.00  0.00           N
ATOM   4498  CZ  ARG A 277      31.227  65.167 100.690  1.00  0.00           C
ATOM   4499  NH1 ARG A 277      31.577  63.997 101.180  1.00  0.00           N
ATOM   4502  NH2 ARG A 277      30.387  65.147  99.679  1.00  0.00           N
ATOM   4505  C   ARG A 277      36.067  65.467  98.960  1.00  0.00           C
ATOM   4506  O   ARG A 277      36.067  66.247  98.009  1.00  0.00           O
ATOM   4507  N   SER A 278      35.817  64.137  98.809  1.00  0.00           N
ATOM   4509  CA  SER A 278      35.337  63.527  97.570  1.00  0.00           C
ATOM   4511  CB  SER A 278      36.447  63.407  96.511  1.00  0.00           C
ATOM   4514  OG  SER A 278      36.617  64.597  95.760  1.00  0.00           O
ATOM   4516  C   SER A 278      34.607  62.187  97.740  1.00  0.00           C
ATOM   4517  O   SER A 278      34.437  61.697  98.849  1.00  0.00           O
ATOM   4518  N   HIS A 279      34.117  61.567  96.651  1.00  0.00           N
ATOM   4520  CA  HIS A 279      33.517  60.237  96.680  1.00  0.00           C
ATOM   4522  CB  HIS A 279      31.987  60.277  96.980  1.00  0.00           C
ATOM   4525  ND1 HIS A 279      31.307  58.687  98.779  1.00  0.00           N
ATOM   4526  CG  HIS A 279      31.387  58.977  97.419  1.00  0.00           C
ATOM   4527  CE1 HIS A 279      30.657  57.537  98.849  1.00  0.00           C
ATOM   4529  NE2 HIS A 279      30.287  57.087  97.620  1.00  0.00           N
ATOM   4531  CD2 HIS A 279      30.737  58.017  96.700  1.00  0.00           C
ATOM   4533  C   HIS A 279      33.777  59.547  95.339  1.00  0.00           C
ATOM   4534  O   HIS A 279      34.357  60.177  94.440  1.00  0.00           O
ATOM   4535  N   ASP A 280      33.417  58.237  95.270  1.00  0.00           N
ATOM   4537  CA  ASP A 280      33.707  57.217  94.269  1.00  0.00           C
ATOM   4539  CB  ASP A 280      34.357  57.707  92.930  1.00  0.00           C
ATOM   4542  CG  ASP A 280      33.457  58.547  92.039  1.00  0.00           C
ATOM   4543  OD1 ASP A 280      32.217  58.327  92.029  1.00  0.00           O
ATOM   4544  OD2 ASP A 280      34.017  59.327  91.219  1.00  0.00           O
ATOM   4545  C   ASP A 280      34.527  56.127  94.989  1.00  0.00           C
ATOM   4546  O   ASP A 280      34.237  55.807  96.150  1.00  0.00           O
ATOM   4547  N   PRO A 281      35.497  55.497  94.339  1.00  0.00           N
ATOM   4548  CD  PRO A 281      35.007  54.397  93.470  1.00  0.00           C
ATOM   4551  CA  PRO A 281      36.707  55.067  95.049  1.00  0.00           C
ATOM   4553  CB  PRO A 281      36.617  53.537  94.989  1.00  0.00           C
ATOM   4556  CG  PRO A 281      36.007  53.267  93.619  1.00  0.00           C
ATOM   4559  C   PRO A 281      37.927  55.517  94.250  1.00  0.00           C
ATOM   4560  O   PRO A 281      37.707  55.857  93.089  1.00  0.00           O
ATOM   4561  N   LEU A 282      39.167  55.457  94.809  1.00  0.00           N
ATOM   4563  CA  LEU A 282      40.497  55.647  94.210  1.00  0.00           C
ATOM   4565  CB  LEU A 282      40.577  56.047  92.689  1.00  0.00           C
ATOM   4568  CG  LEU A 282      40.687  54.907  91.660  1.00  0.00           C
ATOM   4570  CD1 LEU A 282      39.547  53.897  91.779  1.00  0.00           C
ATOM   4574  CD2 LEU A 282      40.757  55.477  90.239  1.00  0.00           C
ATOM   4578  C   LEU A 282      41.427  56.487  95.120  1.00  0.00           C
ATOM   4579  O   LEU A 282      41.387  56.337  96.329  1.00  0.00           O
ATOM   4580  N   GLY A 283      42.387  57.257  94.549  1.00  0.00           N
ATOM   4582  CA  GLY A 283      43.297  58.247  95.140  1.00  0.00           C
ATOM   4585  C   GLY A 283      42.597  59.367  95.809  1.00  0.00           C
ATOM   4586  O   GLY A 283      41.467  59.667  95.479  1.00  0.00           O
ATOM   4587  N   SER A 284      43.247  60.037  96.759  1.00  0.00           N
ATOM   4589  CA  SER A 284      42.477  60.807  97.699  1.00  0.00           C
ATOM   4591  CB  SER A 284      42.067  60.017  98.979  1.00  0.00           C
ATOM   4594  OG  SER A 284      41.497  58.777  98.579  1.00  0.00           O
ATOM   4596  C   SER A 284      43.237  61.987  98.100  1.00  0.00           C
ATOM   4597  O   SER A 284      44.457  61.987  98.041  1.00  0.00           O
ATOM   4598  N   ASP A 285      42.517  62.977  98.639  1.00  0.00           N
ATOM   4600  CA  ASP A 285      42.967  63.517  99.879  1.00  0.00           C
ATOM   4602  CB  ASP A 285      42.777  65.047 100.019  1.00  0.00           C
ATOM   4605  CG  ASP A 285      43.407  65.927  98.960  1.00  0.00           C
ATOM   4606  OD1 ASP A 285      43.117  65.797  97.749  1.00  0.00           O
ATOM   4607  OD2 ASP A 285      44.177  66.817  99.399  1.00  0.00           O
ATOM   4608  C   ASP A 285      42.287  62.897 101.069  1.00  0.00           C
ATOM   4609  O   ASP A 285      41.207  62.307 101.010  1.00  0.00           O
ATOM   4610  N   THR A 286      42.957  63.047 102.220  1.00  0.00           N
ATOM   4612  CA  THR A 286      42.477  62.827 103.569  1.00  0.00           C
ATOM   4614  CB  THR A 286      43.667  62.967 104.559  1.00  0.00           C
ATOM   4616  OG1 THR A 286      44.867  62.417 104.030  1.00  0.00           O
ATOM   4618  CG2 THR A 286      43.417  62.197 105.870  1.00  0.00           C
ATOM   4622  C   THR A 286      41.217  63.697 103.890  1.00  0.00           C
ATOM   4623  O   THR A 286      40.537  64.197 103.020  1.00  0.00           O
ATOM   4624  N   ARG A 287      40.837  63.947 105.149  1.00  0.00           N
ATOM   4626  CA  ARG A 287      39.507  64.367 105.609  1.00  0.00           C
ATOM   4628  CB  ARG A 287      39.657  64.757 107.099  1.00  0.00           C
ATOM   4631  CG  ARG A 287      38.357  64.667 107.901  1.00  0.00           C
ATOM   4634  CD  ARG A 287      38.217  65.667 109.040  1.00  0.00           C
ATOM   4637  NE  ARG A 287      39.217  65.357 110.109  1.00  0.00           N
ATOM   4639  CZ  ARG A 287      39.317  66.127 111.180  1.00  0.00           C
ATOM   4640  NH1 ARG A 287      38.627  67.237 111.309  1.00  0.00           N
ATOM   4643  NH2 ARG A 287      40.157  65.847 112.150  1.00  0.00           N
ATOM   4646  C   ARG A 287      38.667  65.527 104.989  1.00  0.00           C
ATOM   4647  O   ARG A 287      37.447  65.447 104.959  1.00  0.00           O
ATOM   4648  N   GLY A 288      39.267  66.677 104.599  1.00  0.00           N
ATOM   4650  CA  GLY A 288      38.557  67.927 104.320  1.00  0.00           C
ATOM   4653  C   GLY A 288      39.417  69.027 103.750  1.00  0.00           C
ATOM   4654  O   GLY A 288      40.557  69.217 104.170  1.00  0.00           O
ATOM   4655  N   ALA A 289      38.877  69.787 102.761  1.00  0.00           N
ATOM   4657  CA  ALA A 289      39.627  70.617 101.840  1.00  0.00           C
ATOM   4659  CB  ALA A 289      38.687  71.117 100.719  1.00  0.00           C
ATOM   4663  C   ALA A 289      40.457  71.747 102.410  1.00  0.00           C
ATOM   4664  O   ALA A 289      41.647  71.857 102.130  1.00  0.00           O
ATOM   4665  N   ALA A 290      39.867  72.607 103.270  1.00  0.00           N
ATOM   4667  CA  ALA A 290      40.257  74.007 103.380  1.00  0.00           C
ATOM   4669  CB  ALA A 290      39.197  74.787 104.180  1.00  0.00           C
ATOM   4673  C   ALA A 290      41.607  74.297 104.011  1.00  0.00           C
ATOM   4674  O   ALA A 290      42.117  75.417 104.019  1.00  0.00           O
ATOM   4675  N   ALA A 291      42.257  73.247 104.510  1.00  0.00           N
ATOM   4677  CA  ALA A 291      43.517  73.317 105.189  1.00  0.00           C
ATOM   4679  CB  ALA A 291      43.537  72.127 106.139  1.00  0.00           C
ATOM   4683  C   ALA A 291      44.667  73.177 104.210  1.00  0.00           C
ATOM   4684  O   ALA A 291      45.837  73.207 104.580  1.00  0.00           O
ATOM   4685  N   TYR A 292      44.367  73.107 102.889  1.00  0.00           N
ATOM   4687  CA  TYR A 292      45.377  73.317 101.880  1.00  0.00           C
ATOM   4689  CB  TYR A 292      44.807  72.997 100.460  1.00  0.00           C
ATOM   4692  CG  TYR A 292      43.937  74.067  99.840  1.00  0.00           C
ATOM   4693  CD1 TYR A 292      44.507  75.137  99.119  1.00  0.00           C
ATOM   4695  CE1 TYR A 292      43.697  76.067  98.459  1.00  0.00           C
ATOM   4697  CZ  TYR A 292      42.307  75.967  98.540  1.00  0.00           C
ATOM   4698  OH  TYR A 292      41.527  76.947  97.901  1.00  0.00           O
ATOM   4700  CD2 TYR A 292      42.537  73.937  99.829  1.00  0.00           C
ATOM   4702  CE2 TYR A 292      41.727  74.897  99.219  1.00  0.00           C
ATOM   4704  C   TYR A 292      46.047  74.697 101.950  1.00  0.00           C
ATOM   4705  O   TYR A 292      47.247  74.787 101.759  1.00  0.00           O
ATOM   4706  N   ASP A 293      45.297  75.787 102.249  1.00  0.00           N
ATOM   4708  CA  ASP A 293      45.797  77.157 102.309  1.00  0.00           C
ATOM   4710  CB  ASP A 293      44.637  78.177 102.489  1.00  0.00           C
ATOM   4713  CG  ASP A 293      45.097  79.627 102.379  1.00  0.00           C
ATOM   4714  OD1 ASP A 293      46.017  79.957 101.589  1.00  0.00           O
ATOM   4715  OD2 ASP A 293      44.457  80.467 103.070  1.00  0.00           O
ATOM   4716  C   ASP A 293      46.887  77.347 103.370  1.00  0.00           C
ATOM   4717  O   ASP A 293      47.847  78.097 103.230  1.00  0.00           O
ATOM   4718  N   GLU A 294      46.737  76.597 104.469  1.00  0.00           N
ATOM   4720  CA  GLU A 294      47.597  76.697 105.620  1.00  0.00           C
ATOM   4722  CB  GLU A 294      46.717  76.547 106.880  1.00  0.00           C
ATOM   4725  CG  GLU A 294      47.477  76.697 108.219  1.00  0.00           C
ATOM   4728  CD  GLU A 294      46.507  76.787 109.370  1.00  0.00           C
ATOM   4729  OE1 GLU A 294      45.857  77.847 109.571  1.00  0.00           O
ATOM   4730  OE2 GLU A 294      46.337  75.767 110.070  1.00  0.00           O
ATOM   4731  C   GLU A 294      48.677  75.637 105.630  1.00  0.00           C
ATOM   4732  O   GLU A 294      49.547  75.637 106.479  1.00  0.00           O
ATOM   4733  N   SER A 295      48.717  74.707 104.660  1.00  0.00           N
ATOM   4735  CA  SER A 295      49.817  73.757 104.660  1.00  0.00           C
ATOM   4737  CB  SER A 295      49.337  72.317 104.939  1.00  0.00           C
ATOM   4740  OG  SER A 295      48.697  72.207 106.199  1.00  0.00           O
ATOM   4742  C   SER A 295      50.497  73.667 103.340  1.00  0.00           C
ATOM   4743  O   SER A 295      51.497  72.967 103.200  1.00  0.00           O
ATOM   4744  N   TYR A 296      49.967  74.357 102.319  1.00  0.00           N
ATOM   4746  CA  TYR A 296      50.317  74.267 100.919  1.00  0.00           C
ATOM   4748  CB  TYR A 296      51.157  75.467 100.430  1.00  0.00           C
ATOM   4751  CG  TYR A 296      50.387  76.757 100.541  1.00  0.00           C
ATOM   4752  CD1 TYR A 296      49.037  76.847 100.149  1.00  0.00           C
ATOM   4754  CE1 TYR A 296      48.377  78.077 100.180  1.00  0.00           C
ATOM   4756  CZ  TYR A 296      49.057  79.237 100.520  1.00  0.00           C
ATOM   4757  OH  TYR A 296      48.407  80.467 100.409  1.00  0.00           O
ATOM   4759  CD2 TYR A 296      51.027  77.947 100.939  1.00  0.00           C
ATOM   4761  CE2 TYR A 296      50.377  79.177 100.929  1.00  0.00           C
ATOM   4763  C   TYR A 296      50.847  72.947 100.430  1.00  0.00           C
ATOM   4764  O   TYR A 296      51.947  72.817  99.889  1.00  0.00           O
ATOM   4765  N   ALA A 297      49.947  71.957 100.529  1.00  0.00           N
ATOM   4767  CA  ALA A 297      50.097  70.657  99.980  1.00  0.00           C
ATOM   4769  CB  ALA A 297      50.727  69.827 101.079  1.00  0.00           C
ATOM   4773  C   ALA A 297      48.697  70.157  99.639  1.00  0.00           C
ATOM   4774  O   ALA A 297      47.737  70.517 100.320  1.00  0.00           O
ATOM   4775  N   ASP A 298      48.537  69.367  98.549  1.00  0.00           N
ATOM   4777  CA  ASP A 298      47.277  68.847  98.060  1.00  0.00           C
ATOM   4779  CB  ASP A 298      46.997  69.507  96.670  1.00  0.00           C
ATOM   4782  CG  ASP A 298      45.687  69.197  95.950  1.00  0.00           C
ATOM   4783  OD1 ASP A 298      45.027  68.167  96.209  1.00  0.00           O
ATOM   4784  OD2 ASP A 298      45.357  70.007  95.040  1.00  0.00           O
ATOM   4785  C   ASP A 298      47.497  67.347  97.969  1.00  0.00           C
ATOM   4786  O   ASP A 298      48.427  66.897  97.309  1.00  0.00           O
ATOM   4787  N   THR A 299      46.757  66.517  98.709  1.00  0.00           N
ATOM   4789  CA  THR A 299      47.067  65.097  98.820  1.00  0.00           C
ATOM   4791  CB  THR A 299      46.337  64.417  99.959  1.00  0.00           C
ATOM   4793  OG1 THR A 299      46.567  64.997 101.230  1.00  0.00           O
ATOM   4795  CG2 THR A 299      46.687  62.937 100.109  1.00  0.00           C
ATOM   4799  C   THR A 299      46.867  64.357  97.509  1.00  0.00           C
ATOM   4800  O   THR A 299      47.707  63.537  97.139  1.00  0.00           O
ATOM   4801  N   ARG A 300      45.817  64.737  96.719  1.00  0.00           N
ATOM   4803  CA  ARG A 300      45.657  64.337  95.320  1.00  0.00           C
ATOM   4805  CB  ARG A 300      44.427  65.047  94.660  1.00  0.00           C
ATOM   4808  CG  ARG A 300      43.047  64.387  94.889  1.00  0.00           C
ATOM   4811  CD  ARG A 300      41.857  65.217  94.359  1.00  0.00           C
ATOM   4814  NE  ARG A 300      40.677  64.277  94.279  1.00  0.00           N
ATOM   4816  CZ  ARG A 300      39.607  64.447  93.510  1.00  0.00           C
ATOM   4817  NH1 ARG A 300      39.237  65.557  92.939  1.00  0.00           N
ATOM   4820  NH2 ARG A 300      38.837  63.417  93.209  1.00  0.00           N
ATOM   4823  C   ARG A 300      46.877  64.627  94.459  1.00  0.00           C
ATOM   4824  O   ARG A 300      47.297  63.797  93.660  1.00  0.00           O
ATOM   4825  N   ARG A 301      47.507  65.807  94.630  1.00  0.00           N
ATOM   4827  CA  ARG A 301      48.707  66.207  93.909  1.00  0.00           C
ATOM   4829  CB  ARG A 301      49.107  67.637  94.350  1.00  0.00           C
ATOM   4832  CG  ARG A 301      50.357  68.247  93.689  1.00  0.00           C
ATOM   4835  CD  ARG A 301      50.057  68.847  92.319  1.00  0.00           C
ATOM   4838  NE  ARG A 301      49.237  70.077  92.519  1.00  0.00           N
ATOM   4840  CZ  ARG A 301      49.077  70.937  91.540  1.00  0.00           C
ATOM   4841  NH1 ARG A 301      49.837  70.877  90.469  1.00  0.00           N
ATOM   4844  NH2 ARG A 301      48.177  71.887  91.610  1.00  0.00           N
ATOM   4847  C   ARG A 301      49.867  65.257  94.150  1.00  0.00           C
ATOM   4848  O   ARG A 301      50.497  64.787  93.200  1.00  0.00           O
ATOM   4849  N   TRP A 302      50.107  64.897  95.430  1.00  0.00           N
ATOM   4851  CA  TRP A 302      51.137  63.947  95.809  1.00  0.00           C
ATOM   4853  CB  TRP A 302      51.337  63.877  97.349  1.00  0.00           C
ATOM   4856  CG  TRP A 302      51.767  65.187  97.950  1.00  0.00           C
ATOM   4857  CD1 TRP A 302      50.907  66.077  98.520  1.00  0.00           C
ATOM   4859  NE1 TRP A 302      51.537  67.277  98.730  1.00  0.00           N
ATOM   4861  CE2 TRP A 302      52.847  67.157  98.400  1.00  0.00           C
ATOM   4862  CD2 TRP A 302      53.057  65.827  97.960  1.00  0.00           C
ATOM   4863  CE3 TRP A 302      54.347  65.417  97.649  1.00  0.00           C
ATOM   4865  CZ3 TRP A 302      55.407  66.307  97.829  1.00  0.00           C
ATOM   4867  CZ2 TRP A 302      53.877  68.077  98.450  1.00  0.00           C
ATOM   4869  CH2 TRP A 302      55.177  67.627  98.209  1.00  0.00           C
ATOM   4871  C   TRP A 302      50.917  62.577  95.189  1.00  0.00           C
ATOM   4872  O   TRP A 302      51.837  62.007  94.620  1.00  0.00           O
ATOM   4873  N   VAL A 303      49.677  62.037  95.189  1.00  0.00           N
ATOM   4875  CA  VAL A 303      49.327  60.757  94.559  1.00  0.00           C
ATOM   4877  CB  VAL A 303      47.817  60.527  94.609  1.00  0.00           C
ATOM   4879  CG1 VAL A 303      47.387  59.287  93.799  1.00  0.00           C
ATOM   4883  CG2 VAL A 303      47.367  60.367  96.069  1.00  0.00           C
ATOM   4887  C   VAL A 303      49.767  60.617  93.109  1.00  0.00           C
ATOM   4888  O   VAL A 303      50.187  59.557  92.640  1.00  0.00           O
ATOM   4889  N   GLU A 304      49.647  61.707  92.349  1.00  0.00           N
ATOM   4891  CA  GLU A 304      49.697  61.727  90.919  1.00  0.00           C
ATOM   4893  CB  GLU A 304      48.667  62.797  90.529  1.00  0.00           C
ATOM   4896  CG  GLU A 304      47.247  62.217  90.649  1.00  0.00           C
ATOM   4899  CD  GLU A 304      46.297  63.077  89.849  1.00  0.00           C
ATOM   4900  OE1 GLU A 304      46.187  64.297  90.109  1.00  0.00           O
ATOM   4901  OE2 GLU A 304      45.707  62.517  88.899  1.00  0.00           O
ATOM   4902  C   GLU A 304      51.037  62.087  90.340  1.00  0.00           C
ATOM   4903  O   GLU A 304      51.387  61.657  89.240  1.00  0.00           O
ATOM   4904  N   GLN A 305      51.797  62.897  91.059  1.00  0.00           N
ATOM   4906  CA  GLN A 305      53.037  63.457  90.579  1.00  0.00           C
ATOM   4908  CB  GLN A 305      52.947  64.277  89.269  1.00  0.00           C
ATOM   4911  CG  GLN A 305      54.207  65.057  88.790  1.00  0.00           C
ATOM   4914  CD  GLN A 305      55.547  64.867  89.539  1.00  0.00           C
ATOM   4915  OE1 GLN A 305      56.077  63.757  89.609  1.00  0.00           O
ATOM   4916  NE2 GLN A 305      56.077  65.967  90.120  1.00  0.00           N
ATOM   4919  C   GLN A 305      53.627  64.257  91.699  1.00  0.00           C
ATOM   4920  O   GLN A 305      53.517  65.477  91.800  1.00  0.00           O
ATOM   4921  N   GLY A 306      54.387  63.557  92.519  1.00  0.00           N
ATOM   4923  CA  GLY A 306      55.347  64.157  93.400  1.00  0.00           C
ATOM   4926  C   GLY A 306      56.537  63.297  93.451  1.00  0.00           C
ATOM   4927  O   GLY A 306      57.257  63.267  94.431  1.00  0.00           O
ATOM   4928  N   LEU A 307      56.667  62.487  92.379  1.00  0.00           N
ATOM   4930  CA  LEU A 307      57.457  61.287  92.209  1.00  0.00           C
ATOM   4932  CB  LEU A 307      58.957  61.447  92.489  1.00  0.00           C
ATOM   4935  CG  LEU A 307      59.637  62.717  91.940  1.00  0.00           C
ATOM   4937  CD1 LEU A 307      59.067  63.397  90.681  1.00  0.00           C
ATOM   4941  CD2 LEU A 307      59.837  63.717  93.079  1.00  0.00           C
ATOM   4945  C   LEU A 307      56.937  60.137  93.040  1.00  0.00           C
ATOM   4946  O   LEU A 307      57.287  58.977  92.820  1.00  0.00           O
ATOM   4947  N   LEU A 308      56.067  60.457  93.989  1.00  0.00           N
ATOM   4949  CA  LEU A 308      55.287  59.607  94.809  1.00  0.00           C
ATOM   4951  CB  LEU A 308      54.197  60.477  95.469  1.00  0.00           C
ATOM   4954  CG  LEU A 308      54.587  61.147  96.779  1.00  0.00           C
ATOM   4956  CD1 LEU A 308      55.017  60.137  97.839  1.00  0.00           C
ATOM   4960  CD2 LEU A 308      55.707  62.157  96.589  1.00  0.00           C
ATOM   4964  C   LEU A 308      54.637  58.437  94.129  1.00  0.00           C
ATOM   4965  O   LEU A 308      53.687  58.537  93.359  1.00  0.00           O
ATOM   4966  N   ASP A 309      55.157  57.267  94.480  1.00  0.00           N
ATOM   4968  CA  ASP A 309      54.517  56.007  94.399  1.00  0.00           C
ATOM   4970  CB  ASP A 309      55.537  55.047  93.709  1.00  0.00           C
ATOM   4973  CG  ASP A 309      56.937  54.947  94.300  1.00  0.00           C
ATOM   4974  OD1 ASP A 309      57.467  55.977  94.799  1.00  0.00           O
ATOM   4975  OD2 ASP A 309      57.607  53.917  94.049  1.00  0.00           O
ATOM   4976  C   ASP A 309      54.087  55.607  95.821  1.00  0.00           C
ATOM   4977  O   ASP A 309      53.207  54.767  95.989  1.00  0.00           O
ATOM   4978  N   TYR A 310      54.597  56.307  96.859  1.00  0.00           N
ATOM   4980  CA  TYR A 310      54.307  56.007  98.260  1.00  0.00           C
ATOM   4982  CB  TYR A 310      55.527  55.367  98.960  1.00  0.00           C
ATOM   4985  CG  TYR A 310      55.917  54.047  98.400  1.00  0.00           C
ATOM   4986  CD1 TYR A 310      55.027  53.107  97.850  1.00  0.00           C
ATOM   4988  CE1 TYR A 310      55.487  51.827  97.469  1.00  0.00           C
ATOM   4990  CZ  TYR A 310      56.827  51.497  97.680  1.00  0.00           C
ATOM   4991  OH  TYR A 310      57.387  50.267  97.319  1.00  0.00           O
ATOM   4993  CD2 TYR A 310      57.247  53.687  98.610  1.00  0.00           C
ATOM   4995  CE2 TYR A 310      57.687  52.417  98.270  1.00  0.00           C
ATOM   4997  C   TYR A 310      53.957  57.207  99.139  1.00  0.00           C
ATOM   4998  O   TYR A 310      54.797  57.767  99.840  1.00  0.00           O
ATOM   4999  N   ILE A 311      52.687  57.617  99.189  1.00  0.00           N
ATOM   5001  CA  ILE A 311      52.217  58.637 100.129  1.00  0.00           C
ATOM   5003  CB  ILE A 311      50.777  59.097  99.829  1.00  0.00           C
ATOM   5005  CG2 ILE A 311      50.527  60.497 100.439  1.00  0.00           C
ATOM   5009  CG1 ILE A 311      50.487  59.157  98.309  1.00  0.00           C
ATOM   5012  CD  ILE A 311      51.397  60.107  97.549  1.00  0.00           C
ATOM   5016  C   ILE A 311      52.367  58.157 101.589  1.00  0.00           C
ATOM   5017  O   ILE A 311      52.217  56.987 101.889  1.00  0.00           O
ATOM   5018  N   ALA A 312      52.717  59.027 102.549  1.00  0.00           N
ATOM   5020  CA  ALA A 312      52.877  58.597 103.939  1.00  0.00           C
ATOM   5022  CB  ALA A 312      54.357  58.657 104.380  1.00  0.00           C
ATOM   5026  C   ALA A 312      52.087  59.447 104.930  1.00  0.00           C
ATOM   5027  O   ALA A 312      52.727  60.047 105.799  1.00  0.00           O
ATOM   5028  N   PRO A 313      50.757  59.587 104.879  1.00  0.00           N
ATOM   5029  CD  PRO A 313      49.867  58.887 103.960  1.00  0.00           C
ATOM   5032  CA  PRO A 313      49.997  60.347 105.870  1.00  0.00           C
ATOM   5034  CB  PRO A 313      48.527  60.067 105.541  1.00  0.00           C
ATOM   5037  CG  PRO A 313      48.567  58.767 104.749  1.00  0.00           C
ATOM   5040  C   PRO A 313      50.327  60.087 107.329  1.00  0.00           C
ATOM   5041  O   PRO A 313      50.317  58.947 107.780  1.00  0.00           O
ATOM   5042  N   GLN A 314      50.567  61.177 108.079  1.00  0.00           N
ATOM   5044  CA  GLN A 314      50.767  61.187 109.510  1.00  0.00           C
ATOM   5046  CB  GLN A 314      51.377  62.557 109.900  1.00  0.00           C
ATOM   5049  CG  GLN A 314      51.787  62.687 111.390  1.00  0.00           C
ATOM   5052  CD  GLN A 314      52.537  63.987 111.700  1.00  0.00           C
ATOM   5053  OE1 GLN A 314      52.797  64.847 110.859  1.00  0.00           O
ATOM   5054  NE2 GLN A 314      52.917  64.137 112.990  1.00  0.00           N
ATOM   5057  C   GLN A 314      49.437  60.887 110.210  1.00  0.00           C
ATOM   5058  O   GLN A 314      48.727  61.787 110.681  1.00  0.00           O
ATOM   5059  N   ILE A 315      49.057  59.597 110.299  1.00  0.00           N
ATOM   5061  CA  ILE A 315      47.897  59.147 111.079  1.00  0.00           C
ATOM   5063  CB  ILE A 315      47.187  57.907 110.509  1.00  0.00           C
ATOM   5065  CG2 ILE A 315      46.097  57.377 111.490  1.00  0.00           C
ATOM   5069  CG1 ILE A 315      46.577  58.297 109.130  1.00  0.00           C
ATOM   5072  CD  ILE A 315      45.307  57.547 108.730  1.00  0.00           C
ATOM   5076  C   ILE A 315      48.267  59.107 112.540  1.00  0.00           C
ATOM   5077  O   ILE A 315      48.407  58.097 113.230  1.00  0.00           O
ATOM   5078  N   TYR A 316      48.477  60.317 113.070  1.00  0.00           N
ATOM   5080  CA  TYR A 316      48.887  60.557 114.410  1.00  0.00           C
ATOM   5082  CB  TYR A 316      50.287  61.217 114.340  1.00  0.00           C
ATOM   5085  CG  TYR A 316      50.987  61.377 115.660  1.00  0.00           C
ATOM   5086  CD1 TYR A 316      50.967  62.617 116.290  1.00  0.00           C
ATOM   5088  CE1 TYR A 316      51.757  62.857 117.430  1.00  0.00           C
ATOM   5090  CZ  TYR A 316      52.587  61.847 117.909  1.00  0.00           C
ATOM   5091  OH  TYR A 316      53.427  62.137 118.990  1.00  0.00           O
ATOM   5093  CD2 TYR A 316      51.777  60.347 116.189  1.00  0.00           C
ATOM   5095  CE2 TYR A 316      52.587  60.587 117.309  1.00  0.00           C
ATOM   5097  C   TYR A 316      47.797  61.447 114.939  1.00  0.00           C
ATOM   5098  O   TYR A 316      47.697  62.657 114.700  1.00  0.00           O
ATOM   5099  N   TRP A 317      46.897  60.827 115.700  1.00  0.00           N
ATOM   5101  CA  TRP A 317      45.837  61.477 116.430  1.00  0.00           C
ATOM   5103  CB  TRP A 317      44.867  60.397 117.010  1.00  0.00           C
ATOM   5106  CG  TRP A 317      45.447  59.457 118.009  1.00  0.00           C
ATOM   5107  CD1 TRP A 317      45.947  58.187 117.810  1.00  0.00           C
ATOM   5109  NE1 TRP A 317      46.437  57.707 118.999  1.00  0.00           N
ATOM   5111  CE2 TRP A 317      46.247  58.617 119.989  1.00  0.00           C
ATOM   5112  CD2 TRP A 317      45.607  59.737 119.419  1.00  0.00           C
ATOM   5113  CE3 TRP A 317      45.267  60.817 120.229  1.00  0.00           C
ATOM   5115  CZ3 TRP A 317      45.587  60.767 121.579  1.00  0.00           C
ATOM   5117  CZ2 TRP A 317      46.567  58.567 121.339  1.00  0.00           C
ATOM   5119  CH2 TRP A 317      46.237  59.657 122.130  1.00  0.00           C
ATOM   5121  C   TRP A 317      46.267  62.537 117.480  1.00  0.00           C
ATOM   5122  O   TRP A 317      45.527  63.517 117.599  1.00  0.00           O
ATOM   5123  N   PRO A 318      47.347  62.447 118.279  1.00  0.00           N
ATOM   5124  CD  PRO A 318      48.317  61.337 118.321  1.00  0.00           C
ATOM   5127  CA  PRO A 318      47.597  63.417 119.340  1.00  0.00           C
ATOM   5129  CB  PRO A 318      48.597  62.747 120.290  1.00  0.00           C
ATOM   5132  CG  PRO A 318      49.137  61.497 119.580  1.00  0.00           C
ATOM   5135  C   PRO A 318      48.087  64.767 118.870  1.00  0.00           C
ATOM   5136  O   PRO A 318      47.677  65.757 119.450  1.00  0.00           O
ATOM   5137  N   PHE A 319      48.927  64.857 117.810  1.00  0.00           N
ATOM   5139  CA  PHE A 319      49.407  66.137 117.299  1.00  0.00           C
ATOM   5141  CB  PHE A 319      50.577  65.967 116.269  1.00  0.00           C
ATOM   5144  CG  PHE A 319      51.207  67.267 115.849  1.00  0.00           C
ATOM   5145  CD1 PHE A 319      52.217  67.857 116.619  1.00  0.00           C
ATOM   5147  CE1 PHE A 319      52.817  69.047 116.209  1.00  0.00           C
ATOM   5149  CZ  PHE A 319      52.427  69.657 115.009  1.00  0.00           C
ATOM   5151  CD2 PHE A 319      50.837  67.867 114.639  1.00  0.00           C
ATOM   5153  CE2 PHE A 319      51.427  69.067 114.229  1.00  0.00           C
ATOM   5155  C   PHE A 319      48.267  66.917 116.639  1.00  0.00           C
ATOM   5156  O   PHE A 319      48.267  68.137 116.540  1.00  0.00           O
ATOM   5157  N   SER A 320      47.227  66.187 116.189  1.00  0.00           N
ATOM   5159  CA  SER A 320      45.947  66.767 115.840  1.00  0.00           C
ATOM   5161  CB  SER A 320      45.057  65.797 115.029  1.00  0.00           C
ATOM   5164  OG  SER A 320      45.627  65.547 113.750  1.00  0.00           O
ATOM   5166  C   SER A 320      45.117  67.207 117.020  1.00  0.00           C
ATOM   5167  O   SER A 320      44.167  67.967 116.829  1.00  0.00           O
ATOM   5168  N   ARG A 321      45.447  66.737 118.240  1.00  0.00           N
ATOM   5170  CA  ARG A 321      44.907  67.177 119.510  1.00  0.00           C
ATOM   5172  CB  ARG A 321      44.877  68.707 119.700  1.00  0.00           C
ATOM   5175  CG  ARG A 321      46.277  69.337 119.639  1.00  0.00           C
ATOM   5178  CD  ARG A 321      46.237  70.857 119.809  1.00  0.00           C
ATOM   5181  NE  ARG A 321      47.627  71.377 119.639  1.00  0.00           N
ATOM   5183  CZ  ARG A 321      48.107  71.777 118.459  1.00  0.00           C
ATOM   5184  NH1 ARG A 321      47.547  71.457 117.319  1.00  0.00           N
ATOM   5187  NH2 ARG A 321      49.207  72.487 118.400  1.00  0.00           N
ATOM   5190  C   ARG A 321      43.617  66.457 119.860  1.00  0.00           C
ATOM   5191  O   ARG A 321      42.737  66.987 120.541  1.00  0.00           O
ATOM   5192  N   SER A 322      43.467  65.207 119.380  1.00  0.00           N
ATOM   5194  CA  SER A 322      42.277  64.417 119.660  1.00  0.00           C
ATOM   5196  CB  SER A 322      41.797  63.577 118.419  1.00  0.00           C
ATOM   5199  OG  SER A 322      42.127  62.187 118.410  1.00  0.00           O
ATOM   5201  C   SER A 322      42.447  63.637 120.959  1.00  0.00           C
ATOM   5202  O   SER A 322      43.547  63.307 121.390  1.00  0.00           O
ATOM   5203  N   ALA A 323      41.327  63.407 121.670  1.00  0.00           N
ATOM   5205  CA  ALA A 323      41.327  62.877 123.020  1.00  0.00           C
ATOM   5207  CB  ALA A 323      40.297  63.667 123.859  1.00  0.00           C
ATOM   5211  C   ALA A 323      41.037  61.377 122.990  1.00  0.00           C
ATOM   5212  O   ALA A 323      41.837  60.577 122.529  1.00  0.00           O
ATOM   5213  N   ALA A 324      39.827  60.937 123.429  1.00  0.00           N
ATOM   5215  CA  ALA A 324      39.377  59.547 123.340  1.00  0.00           C
ATOM   5217  CB  ALA A 324      38.477  59.227 124.549  1.00  0.00           C
ATOM   5221  C   ALA A 324      38.607  59.307 122.039  1.00  0.00           C
ATOM   5222  O   ALA A 324      37.927  58.307 121.810  1.00  0.00           O
ATOM   5223  N   ARG A 325      38.777  60.277 121.129  1.00  0.00           N
ATOM   5225  CA  ARG A 325      38.257  60.317 119.799  1.00  0.00           C
ATOM   5227  CB  ARG A 325      37.897  61.787 119.431  1.00  0.00           C
ATOM   5230  CG  ARG A 325      36.957  62.477 120.439  1.00  0.00           C
ATOM   5233  CD  ARG A 325      36.537  63.897 120.040  1.00  0.00           C
ATOM   5236  NE  ARG A 325      35.537  64.387 121.049  1.00  0.00           N
ATOM   5238  CZ  ARG A 325      34.827  65.507 120.889  1.00  0.00           C
ATOM   5239  NH1 ARG A 325      35.247  66.447 120.079  1.00  0.00           N
ATOM   5242  NH2 ARG A 325      33.717  65.717 121.560  1.00  0.00           N
ATOM   5245  C   ARG A 325      39.317  59.777 118.839  1.00  0.00           C
ATOM   5246  O   ARG A 325      39.177  59.907 117.629  1.00  0.00           O
ATOM   5247  N   TYR A 326      40.407  59.167 119.350  1.00  0.00           N
ATOM   5249  CA  TYR A 326      41.477  58.637 118.520  1.00  0.00           C
ATOM   5251  CB  TYR A 326      42.717  58.197 119.370  1.00  0.00           C
ATOM   5254  CG  TYR A 326      42.457  57.487 120.690  1.00  0.00           C
ATOM   5255  CD1 TYR A 326      41.877  56.217 120.749  1.00  0.00           C
ATOM   5257  CE1 TYR A 326      41.587  55.587 121.969  1.00  0.00           C
ATOM   5259  CZ  TYR A 326      41.967  56.207 123.160  1.00  0.00           C
ATOM   5260  OH  TYR A 326      41.647  55.547 124.359  1.00  0.00           O
ATOM   5262  CD2 TYR A 326      42.917  58.037 121.899  1.00  0.00           C
ATOM   5264  CE2 TYR A 326      42.647  57.427 123.139  1.00  0.00           C
ATOM   5266  C   TYR A 326      41.067  57.557 117.529  1.00  0.00           C
ATOM   5267  O   TYR A 326      41.297  57.707 116.329  1.00  0.00           O
ATOM   5268  N   ASP A 327      40.347  56.527 118.009  1.00  0.00           N
ATOM   5270  CA  ASP A 327      39.837  55.407 117.260  1.00  0.00           C
ATOM   5272  CB  ASP A 327      39.157  54.387 118.230  1.00  0.00           C
ATOM   5275  CG  ASP A 327      40.067  53.617 119.200  1.00  0.00           C
ATOM   5276  OD1 ASP A 327      41.307  53.537 119.049  1.00  0.00           O
ATOM   5277  OD2 ASP A 327      39.457  52.997 120.120  1.00  0.00           O
ATOM   5278  C   ASP A 327      38.857  55.887 116.180  1.00  0.00           C
ATOM   5279  O   ASP A 327      38.937  55.487 115.019  1.00  0.00           O
ATOM   5280  N   VAL A 328      37.937  56.827 116.511  1.00  0.00           N
ATOM   5282  CA  VAL A 328      36.967  57.367 115.550  1.00  0.00           C
ATOM   5284  CB  VAL A 328      35.757  58.067 116.189  1.00  0.00           C
ATOM   5286  CG1 VAL A 328      34.977  57.087 117.071  1.00  0.00           C
ATOM   5290  CG2 VAL A 328      36.177  59.297 117.020  1.00  0.00           C
ATOM   5294  C   VAL A 328      37.607  58.317 114.549  1.00  0.00           C
ATOM   5295  O   VAL A 328      37.147  58.437 113.410  1.00  0.00           O
ATOM   5296  N   LEU A 329      38.687  59.027 114.919  1.00  0.00           N
ATOM   5298  CA  LEU A 329      39.467  59.847 114.019  1.00  0.00           C
ATOM   5300  CB  LEU A 329      40.447  60.757 114.809  1.00  0.00           C
ATOM   5303  CG  LEU A 329      41.267  61.747 113.949  1.00  0.00           C
ATOM   5305  CD1 LEU A 329      40.347  62.677 113.149  1.00  0.00           C
ATOM   5309  CD2 LEU A 329      42.227  62.577 114.809  1.00  0.00           C
ATOM   5313  C   LEU A 329      40.217  59.017 112.990  1.00  0.00           C
ATOM   5314  O   LEU A 329      40.147  59.307 111.791  1.00  0.00           O
ATOM   5315  N   ALA A 330      40.897  57.947 113.419  1.00  0.00           N
ATOM   5317  CA  ALA A 330      41.547  56.997 112.540  1.00  0.00           C
ATOM   5319  CB  ALA A 330      42.417  56.037 113.370  1.00  0.00           C
ATOM   5323  C   ALA A 330      40.567  56.247 111.651  1.00  0.00           C
ATOM   5324  O   ALA A 330      40.787  56.147 110.439  1.00  0.00           O
ATOM   5325  N   LYS A 331      39.407  55.787 112.189  1.00  0.00           N
ATOM   5327  CA  LYS A 331      38.307  55.307 111.370  1.00  0.00           C
ATOM   5329  CB  LYS A 331      37.057  54.987 112.249  1.00  0.00           C
ATOM   5332  CG  LYS A 331      37.167  53.717 113.090  1.00  0.00           C
ATOM   5335  CD  LYS A 331      36.977  52.427 112.270  1.00  0.00           C
ATOM   5338  CE  LYS A 331      35.567  52.147 111.750  1.00  0.00           C
ATOM   5341  NZ  LYS A 331      35.377  50.707 111.449  1.00  0.00           N
ATOM   5345  C   LYS A 331      37.837  56.297 110.329  1.00  0.00           C
ATOM   5346  O   LYS A 331      37.747  55.987 109.151  1.00  0.00           O
ATOM   5347  N   TRP A 332      37.547  57.547 110.740  1.00  0.00           N
ATOM   5349  CA  TRP A 332      37.067  58.567 109.829  1.00  0.00           C
ATOM   5351  CB  TRP A 332      36.567  59.797 110.630  1.00  0.00           C
ATOM   5354  CG  TRP A 332      35.957  60.897 109.799  1.00  0.00           C
ATOM   5355  CD1 TRP A 332      36.697  61.837 109.139  1.00  0.00           C
ATOM   5357  NE1 TRP A 332      35.887  62.587 108.330  1.00  0.00           N
ATOM   5359  CE2 TRP A 332      34.597  62.197 108.499  1.00  0.00           C
ATOM   5360  CD2 TRP A 332      34.597  61.117 109.419  1.00  0.00           C
ATOM   5361  CE3 TRP A 332      33.387  60.487 109.720  1.00  0.00           C
ATOM   5363  CZ3 TRP A 332      32.217  60.957 109.119  1.00  0.00           C
ATOM   5365  CZ2 TRP A 332      33.437  62.657 107.920  1.00  0.00           C
ATOM   5367  CH2 TRP A 332      32.237  62.027 108.230  1.00  0.00           C
ATOM   5369  C   TRP A 332      38.057  58.967 108.750  1.00  0.00           C
ATOM   5370  O   TRP A 332      37.677  59.107 107.599  1.00  0.00           O
ATOM   5371  N   TRP A 333      39.357  59.137 109.070  1.00  0.00           N
ATOM   5373  CA  TRP A 333      40.367  59.377 108.050  1.00  0.00           C
ATOM   5375  CB  TRP A 333      41.747  59.677 108.709  1.00  0.00           C
ATOM   5378  CG  TRP A 333      41.857  60.987 109.440  1.00  0.00           C
ATOM   5379  CD1 TRP A 333      41.167  62.157 109.219  1.00  0.00           C
ATOM   5381  NE1 TRP A 333      41.767  63.197 109.919  1.00  0.00           N
ATOM   5383  CE2 TRP A 333      42.787  62.677 110.660  1.00  0.00           C
ATOM   5384  CD2 TRP A 333      42.867  61.287 110.401  1.00  0.00           C
ATOM   5385  CE3 TRP A 333      43.867  60.527 111.010  1.00  0.00           C
ATOM   5387  CZ3 TRP A 333      44.767  61.167 111.859  1.00  0.00           C
ATOM   5389  CZ2 TRP A 333      43.707  63.317 111.499  1.00  0.00           C
ATOM   5391  CH2 TRP A 333      44.697  62.527 112.090  1.00  0.00           C
ATOM   5393  C   TRP A 333      40.467  58.247 107.020  1.00  0.00           C
ATOM   5394  O   TRP A 333      40.487  58.487 105.821  1.00  0.00           O
ATOM   5395  N   ALA A 334      40.427  56.987 107.489  1.00  0.00           N
ATOM   5397  CA  ALA A 334      40.317  55.787 106.680  1.00  0.00           C
ATOM   5399  CB  ALA A 334      40.447  54.557 107.589  1.00  0.00           C
ATOM   5403  C   ALA A 334      39.037  55.697 105.821  1.00  0.00           C
ATOM   5404  O   ALA A 334      39.037  55.277 104.660  1.00  0.00           O
ATOM   5405  N   ASP A 335      37.907  56.177 106.339  1.00  0.00           N
ATOM   5407  CA  ASP A 335      36.667  56.207 105.600  1.00  0.00           C
ATOM   5409  CB  ASP A 335      35.497  56.087 106.619  1.00  0.00           C
ATOM   5412  CG  ASP A 335      35.417  54.677 107.200  1.00  0.00           C
ATOM   5413  OD1 ASP A 335      35.697  53.687 106.460  1.00  0.00           O
ATOM   5414  OD2 ASP A 335      34.897  54.537 108.340  1.00  0.00           O
ATOM   5415  C   ASP A 335      36.507  57.477 104.739  1.00  0.00           C
ATOM   5416  O   ASP A 335      35.467  57.667 104.100  1.00  0.00           O
ATOM   5417  N   VAL A 336      37.537  58.337 104.639  1.00  0.00           N
ATOM   5419  CA  VAL A 336      37.637  59.387 103.629  1.00  0.00           C
ATOM   5421  CB  VAL A 336      38.267  60.657 104.219  1.00  0.00           C
ATOM   5423  CG1 VAL A 336      38.457  61.737 103.130  1.00  0.00           C
ATOM   5427  CG2 VAL A 336      37.357  61.237 105.320  1.00  0.00           C
ATOM   5431  C   VAL A 336      38.487  58.897 102.469  1.00  0.00           C
ATOM   5432  O   VAL A 336      38.157  59.067 101.299  1.00  0.00           O
ATOM   5433  N   VAL A 337      39.627  58.247 102.780  1.00  0.00           N
ATOM   5435  CA  VAL A 337      40.537  57.717 101.791  1.00  0.00           C
ATOM   5437  CB  VAL A 337      41.887  57.307 102.349  1.00  0.00           C
ATOM   5439  CG1 VAL A 337      42.607  58.547 102.920  1.00  0.00           C
ATOM   5443  CG2 VAL A 337      41.747  56.247 103.439  1.00  0.00           C
ATOM   5447  C   VAL A 337      39.957  56.627 100.910  1.00  0.00           C
ATOM   5448  O   VAL A 337      40.167  56.647  99.700  1.00  0.00           O
ATOM   5449  N   LYS A 338      39.147  55.707 101.460  1.00  0.00           N
ATOM   5451  CA  LYS A 338      38.277  54.857 100.669  1.00  0.00           C
ATOM   5453  CB  LYS A 338      37.447  53.977 101.630  1.00  0.00           C
ATOM   5456  CG  LYS A 338      38.177  52.857 102.360  1.00  0.00           C
ATOM   5459  CD  LYS A 338      37.247  52.217 103.389  1.00  0.00           C
ATOM   5462  CE  LYS A 338      37.927  51.807 104.689  1.00  0.00           C
ATOM   5465  NZ  LYS A 338      36.857  51.437 105.630  1.00  0.00           N
ATOM   5469  C   LYS A 338      37.437  55.547  99.559  1.00  0.00           C
ATOM   5470  O   LYS A 338      37.667  55.247  98.389  1.00  0.00           O
ATOM   5471  N   PRO A 339      36.477  56.457  99.840  1.00  0.00           N
ATOM   5472  CD  PRO A 339      35.617  56.317 101.020  1.00  0.00           C
ATOM   5475  CA  PRO A 339      35.827  57.377  98.909  1.00  0.00           C
ATOM   5477  CB  PRO A 339      35.017  58.267  99.840  1.00  0.00           C
ATOM   5480  CG  PRO A 339      34.447  57.257 100.809  1.00  0.00           C
ATOM   5483  C   PRO A 339      36.507  58.197  97.829  1.00  0.00           C
ATOM   5484  O   PRO A 339      35.977  58.227  96.740  1.00  0.00           O
ATOM   5485  N   THR A 340      37.577  58.987  98.050  1.00  0.00           N
ATOM   5487  CA  THR A 340      38.017  59.917  96.990  1.00  0.00           C
ATOM   5489  CB  THR A 340      39.047  60.927  97.469  1.00  0.00           C
ATOM   5491  OG1 THR A 340      38.597  61.597  98.639  1.00  0.00           O
ATOM   5493  CG2 THR A 340      39.467  61.997  96.430  1.00  0.00           C
ATOM   5497  C   THR A 340      38.537  59.217  95.730  1.00  0.00           C
ATOM   5498  O   THR A 340      38.977  58.077  95.799  1.00  0.00           O
ATOM   5499  N   ARG A 341      38.497  59.837  94.529  1.00  0.00           N
ATOM   5501  CA  ARG A 341      39.067  59.237  93.330  1.00  0.00           C
ATOM   5503  CB  ARG A 341      37.907  59.067  92.319  1.00  0.00           C
ATOM   5506  CG  ARG A 341      38.137  58.307  91.010  1.00  0.00           C
ATOM   5509  CD  ARG A 341      36.907  58.317  90.099  1.00  0.00           C
ATOM   5512  NE  ARG A 341      37.327  57.577  88.870  1.00  0.00           N
ATOM   5514  CZ  ARG A 341      37.457  56.267  88.750  1.00  0.00           C
ATOM   5515  NH1 ARG A 341      36.767  55.397  89.440  1.00  0.00           N
ATOM   5518  NH2 ARG A 341      38.367  55.807  87.920  1.00  0.00           N
ATOM   5521  C   ARG A 341      40.177  60.047  92.659  1.00  0.00           C
ATOM   5522  O   ARG A 341      39.907  61.137  92.179  1.00  0.00           O
ATOM   5523  N   THR A 342      41.437  59.517  92.640  1.00  0.00           N
ATOM   5525  CA  THR A 342      42.567  59.887  91.759  1.00  0.00           C
ATOM   5527  CB  THR A 342      43.357  61.177  92.090  1.00  0.00           C
ATOM   5529  OG1 THR A 342      43.737  61.277  93.459  1.00  0.00           O
ATOM   5531  CG2 THR A 342      42.547  62.427  91.759  1.00  0.00           C
ATOM   5535  C   THR A 342      43.637  58.797  91.750  1.00  0.00           C
ATOM   5536  O   THR A 342      44.787  59.037  92.099  1.00  0.00           O
ATOM   5537  N   ARG A 343      43.347  57.547  91.349  1.00  0.00           N
ATOM   5539  CA  ARG A 343      44.297  56.437  91.349  1.00  0.00           C
ATOM   5541  CB  ARG A 343      45.627  56.687  90.560  1.00  0.00           C
ATOM   5544  CG  ARG A 343      45.497  56.837  89.020  1.00  0.00           C
ATOM   5547  CD  ARG A 343      44.757  58.067  88.429  1.00  0.00           C
ATOM   5550  NE  ARG A 343      45.617  59.297  88.340  1.00  0.00           N
ATOM   5552  CZ  ARG A 343      46.297  59.637  87.249  1.00  0.00           C
ATOM   5553  NH1 ARG A 343      46.537  58.857  86.230  1.00  0.00           N
ATOM   5556  NH2 ARG A 343      46.747  60.867  87.120  1.00  0.00           N
ATOM   5559  C   ARG A 343      44.547  55.797  92.739  1.00  0.00           C
ATOM   5560  O   ARG A 343      45.467  56.167  93.451  1.00  0.00           O
ATOM   5561  N   LEU A 344      43.687  54.837  93.159  1.00  0.00           N
ATOM   5563  CA  LEU A 344      43.727  54.027  94.389  1.00  0.00           C
ATOM   5565  CB  LEU A 344      44.117  52.567  94.049  1.00  0.00           C
ATOM   5568  CG  LEU A 344      43.067  51.787  93.219  1.00  0.00           C
ATOM   5570  CD1 LEU A 344      43.227  51.947  91.710  1.00  0.00           C
ATOM   5574  CD2 LEU A 344      43.167  50.287  93.559  1.00  0.00           C
ATOM   5578  C   LEU A 344      44.537  54.487  95.609  1.00  0.00           C
ATOM   5579  O   LEU A 344      45.647  53.987  95.799  1.00  0.00           O
ATOM   5580  N   TYR A 345      44.017  55.367  96.519  1.00  0.00           N
ATOM   5582  CA  TYR A 345      44.797  55.977  97.599  1.00  0.00           C
ATOM   5584  CB  TYR A 345      43.977  56.957  98.470  1.00  0.00           C
ATOM   5587  CG  TYR A 345      44.897  57.857  99.279  1.00  0.00           C
ATOM   5588  CD1 TYR A 345      45.727  58.807  98.660  1.00  0.00           C
ATOM   5590  CE1 TYR A 345      46.577  59.627  99.431  1.00  0.00           C
ATOM   5592  CZ  TYR A 345      46.567  59.537 100.830  1.00  0.00           C
ATOM   5593  OH  TYR A 345      47.377  60.317 101.670  1.00  0.00           O
ATOM   5595  CD2 TYR A 345      44.937  57.767 100.669  1.00  0.00           C
ATOM   5597  CE2 TYR A 345      45.737  58.607 101.449  1.00  0.00           C
ATOM   5599  C   TYR A 345      45.397  54.937  98.499  1.00  0.00           C
ATOM   5600  O   TYR A 345      46.537  55.007  98.930  1.00  0.00           O
ATOM   5601  N   ILE A 346      44.617  53.897  98.709  1.00  0.00           N
ATOM   5603  CA  ILE A 346      44.887  52.687  99.399  1.00  0.00           C
ATOM   5605  CB  ILE A 346      43.717  51.757  99.110  1.00  0.00           C
ATOM   5607  CG2 ILE A 346      43.857  50.577 100.089  1.00  0.00           C
ATOM   5611  CG1 ILE A 346      42.297  52.437  98.979  1.00  0.00           C
ATOM   5614  CD  ILE A 346      41.867  53.697  99.760  1.00  0.00           C
ATOM   5618  C   ILE A 346      46.157  52.007  98.920  1.00  0.00           C
ATOM   5619  O   ILE A 346      46.897  51.397  99.689  1.00  0.00           O
ATOM   5620  N   GLY A 347      46.417  52.087  97.599  1.00  0.00           N
ATOM   5622  CA  GLY A 347      47.517  51.437  96.910  1.00  0.00           C
ATOM   5625  C   GLY A 347      48.767  52.267  96.820  1.00  0.00           C
ATOM   5626  O   GLY A 347      49.847  51.717  96.610  1.00  0.00           O
ATOM   5627  N   ILE A 348      48.687  53.597  97.020  1.00  0.00           N
ATOM   5629  CA  ILE A 348      49.897  54.417  97.090  1.00  0.00           C
ATOM   5631  CB  ILE A 348      49.987  55.567  96.079  1.00  0.00           C
ATOM   5633  CG2 ILE A 348      49.917  54.977  94.650  1.00  0.00           C
ATOM   5637  CG1 ILE A 348      49.017  56.757  96.279  1.00  0.00           C
ATOM   5640  CD  ILE A 348      47.617  56.527  95.740  1.00  0.00           C
ATOM   5644  C   ILE A 348      50.157  54.947  98.489  1.00  0.00           C
ATOM   5645  O   ILE A 348      51.267  55.317  98.799  1.00  0.00           O
ATOM   5646  N   ALA A 349      49.177  55.007  99.399  1.00  0.00           N
ATOM   5648  CA  ALA A 349      49.377  55.627 100.690  1.00  0.00           C
ATOM   5650  CB  ALA A 349      48.197  56.527 101.059  1.00  0.00           C
ATOM   5654  C   ALA A 349      49.597  54.637 101.810  1.00  0.00           C
ATOM   5655  O   ALA A 349      48.947  53.607 101.899  1.00  0.00           O
ATOM   5656  N   PHE A 350      50.557  54.967 102.689  1.00  0.00           N
ATOM   5658  CA  PHE A 350      50.817  54.237 103.909  1.00  0.00           C
ATOM   5660  CB  PHE A 350      52.267  53.737 104.019  1.00  0.00           C
ATOM   5663  CG  PHE A 350      52.657  52.967 102.820  1.00  0.00           C
ATOM   5664  CD1 PHE A 350      51.787  52.017 102.270  1.00  0.00           C
ATOM   5666  CE1 PHE A 350      52.107  51.397 101.059  1.00  0.00           C
ATOM   5668  CZ  PHE A 350      53.287  51.727 100.401  1.00  0.00           C
ATOM   5670  CD2 PHE A 350      53.897  53.197 102.209  1.00  0.00           C
ATOM   5672  CE2 PHE A 350      54.217  52.577 100.999  1.00  0.00           C
ATOM   5674  C   PHE A 350      50.617  55.107 105.109  1.00  0.00           C
ATOM   5675  O   PHE A 350      51.147  56.217 105.229  1.00  0.00           O
ATOM   5676  N   TYR A 351      49.867  54.617 106.079  1.00  0.00           N
ATOM   5678  CA  TYR A 351      49.297  55.457 107.090  1.00  0.00           C
ATOM   5680  CB  TYR A 351      47.847  55.037 107.349  1.00  0.00           C
ATOM   5683  CG  TYR A 351      47.117  55.127 106.040  1.00  0.00           C
ATOM   5684  CD1 TYR A 351      46.477  56.307 105.649  1.00  0.00           C
ATOM   5686  CE1 TYR A 351      45.757  56.357 104.450  1.00  0.00           C
ATOM   5688  CZ  TYR A 351      45.707  55.237 103.610  1.00  0.00           C
ATOM   5689  OH  TYR A 351      44.857  55.187 102.500  1.00  0.00           O
ATOM   5691  CD2 TYR A 351      47.067  54.017 105.180  1.00  0.00           C
ATOM   5693  CE2 TYR A 351      46.417  54.097 103.949  1.00  0.00           C
ATOM   5695  C   TYR A 351      50.177  55.317 108.279  1.00  0.00           C
ATOM   5696  O   TYR A 351      50.317  54.247 108.859  1.00  0.00           O
ATOM   5697  N   LYS A 352      50.897  56.377 108.660  1.00  0.00           N
ATOM   5699  CA  LYS A 352      51.947  56.227 109.639  1.00  0.00           C
ATOM   5701  CB  LYS A 352      53.327  56.697 109.130  1.00  0.00           C
ATOM   5704  CG  LYS A 352      53.537  58.067 108.470  1.00  0.00           C
ATOM   5707  CD  LYS A 352      55.057  58.327 108.279  1.00  0.00           C
ATOM   5710  CE  LYS A 352      55.857  57.237 107.529  1.00  0.00           C
ATOM   5713  NZ  LYS A 352      57.327  57.417 107.570  1.00  0.00           N
ATOM   5717  C   LYS A 352      51.527  56.697 110.999  1.00  0.00           C
ATOM   5718  O   LYS A 352      51.337  57.897 111.230  1.00  0.00           O
ATOM   5719  N   VAL A 353      51.317  55.747 111.931  1.00  0.00           N
ATOM   5721  CA  VAL A 353      50.917  55.997 113.309  1.00  0.00           C
ATOM   5723  CB  VAL A 353      50.057  54.877 113.890  1.00  0.00           C
ATOM   5725  CG1 VAL A 353      48.897  54.577 112.920  1.00  0.00           C
ATOM   5729  CG2 VAL A 353      50.877  53.607 114.189  1.00  0.00           C
ATOM   5733  C   VAL A 353      52.127  56.257 114.189  1.00  0.00           C
ATOM   5734  O   VAL A 353      53.267  56.097 113.769  1.00  0.00           O
ATOM   5735  N   GLY A 354      51.907  56.687 115.450  1.00  0.00           N
ATOM   5737  CA  GLY A 354      53.007  57.007 116.339  1.00  0.00           C
ATOM   5740  C   GLY A 354      53.387  55.927 117.299  1.00  0.00           C
ATOM   5741  O   GLY A 354      52.557  55.107 117.699  1.00  0.00           O
ATOM   5742  N   GLU A 355      54.647  55.987 117.769  1.00  0.00           N
ATOM   5744  CA  GLU A 355      55.047  55.437 119.040  1.00  0.00           C
ATOM   5746  CB  GLU A 355      56.467  54.807 119.070  1.00  0.00           C
ATOM   5749  CG  GLU A 355      56.627  53.547 118.200  1.00  0.00           C
ATOM   5752  CD  GLU A 355      55.987  52.317 118.809  1.00  0.00           C
ATOM   5753  OE1 GLU A 355      55.597  52.367 120.009  1.00  0.00           O
ATOM   5754  OE2 GLU A 355      55.977  51.287 118.100  1.00  0.00           O
ATOM   5755  C   GLU A 355      54.977  56.537 120.099  1.00  0.00           C
ATOM   5756  O   GLU A 355      54.197  56.377 121.020  1.00  0.00           O
ATOM   5757  N   PRO A 356      55.707  57.657 120.099  1.00  0.00           N
ATOM   5758  CD  PRO A 356      56.667  58.127 119.110  1.00  0.00           C
ATOM   5761  CA  PRO A 356      55.747  58.527 121.259  1.00  0.00           C
ATOM   5763  CB  PRO A 356      57.127  59.227 121.169  1.00  0.00           C
ATOM   5766  CG  PRO A 356      57.837  58.587 119.969  1.00  0.00           C
ATOM   5769  C   PRO A 356      54.657  59.567 121.160  1.00  0.00           C
ATOM   5770  O   PRO A 356      54.287  59.917 120.040  1.00  0.00           O
ATOM   5771  N   SER A 357      54.197  60.117 122.279  1.00  0.00           N
ATOM   5773  CA  SER A 357      53.617  61.457 122.329  1.00  0.00           C
ATOM   5775  CB  SER A 357      53.017  61.857 123.699  1.00  0.00           C
ATOM   5778  OG  SER A 357      52.047  60.947 124.210  1.00  0.00           O
ATOM   5780  C   SER A 357      54.737  62.457 122.120  1.00  0.00           C
ATOM   5781  O   SER A 357      55.857  62.247 122.579  1.00  0.00           O
ATOM   5782  N   LYS A 358      54.497  63.607 121.479  1.00  0.00           N
ATOM   5784  CA  LYS A 358      55.517  64.647 121.430  1.00  0.00           C
ATOM   5786  CB  LYS A 358      56.077  64.857 119.989  1.00  0.00           C
ATOM   5789  CG  LYS A 358      55.537  66.057 119.200  1.00  0.00           C
ATOM   5792  CD  LYS A 358      56.387  66.417 117.969  1.00  0.00           C
ATOM   5795  CE  LYS A 358      55.867  67.677 117.270  1.00  0.00           C
ATOM   5798  NZ  LYS A 358      56.827  68.197 116.279  1.00  0.00           N
ATOM   5802  C   LYS A 358      54.957  65.897 122.059  1.00  0.00           C
ATOM   5803  O   LYS A 358      53.817  66.277 121.820  1.00  0.00           O
ATOM   5804  N   ILE A 359      55.737  66.557 122.930  1.00  0.00           N
ATOM   5806  CA  ILE A 359      55.247  67.587 123.829  1.00  0.00           C
ATOM   5808  CB  ILE A 359      55.247  67.097 125.290  1.00  0.00           C
ATOM   5810  CG2 ILE A 359      54.767  68.197 126.259  1.00  0.00           C
ATOM   5814  CG1 ILE A 359      54.317  65.877 125.439  1.00  0.00           C
ATOM   5817  CD  ILE A 359      55.017  64.527 125.249  1.00  0.00           C
ATOM   5821  C   ILE A 359      56.137  68.787 123.610  1.00  0.00           C
ATOM   5822  O   ILE A 359      57.297  68.627 123.230  1.00  0.00           O
ATOM   5823  N   GLU A 360      55.637  70.037 123.730  1.00  0.00           N
ATOM   5825  CA  GLU A 360      56.367  71.247 123.380  1.00  0.00           C
ATOM   5827  CB  GLU A 360      55.457  72.507 123.299  1.00  0.00           C
ATOM   5830  CG  GLU A 360      54.637  72.977 124.539  1.00  0.00           C
ATOM   5833  CD  GLU A 360      53.577  72.047 125.129  1.00  0.00           C
ATOM   5834  OE1 GLU A 360      53.177  71.037 124.480  1.00  0.00           O
ATOM   5835  OE2 GLU A 360      53.117  72.377 126.259  1.00  0.00           O
ATOM   5836  C   GLU A 360      57.727  71.457 124.070  1.00  0.00           C
ATOM   5837  O   GLU A 360      58.687  71.777 123.380  1.00  0.00           O
ATOM   5838  N   PRO A 361      57.967  71.197 125.350  1.00  0.00           N
ATOM   5839  CD  PRO A 361      56.977  71.387 126.390  1.00  0.00           C
ATOM   5842  CA  PRO A 361      59.327  71.217 125.910  1.00  0.00           C
ATOM   5844  CB  PRO A 361      59.057  71.117 127.439  1.00  0.00           C
ATOM   5847  CG  PRO A 361      57.597  70.667 127.570  1.00  0.00           C
ATOM   5850  C   PRO A 361      60.257  70.077 125.490  1.00  0.00           C
ATOM   5851  O   PRO A 361      61.237  69.867 126.199  1.00  0.00           O
ATOM   5852  N   ASP A 362      60.027  69.347 124.389  1.00  0.00           N
ATOM   5854  CA  ASP A 362      60.907  68.317 123.849  1.00  0.00           C
ATOM   5856  CB  ASP A 362      62.227  68.897 123.249  1.00  0.00           C
ATOM   5859  CG  ASP A 362      61.987  69.647 121.940  1.00  0.00           C
ATOM   5860  OD1 ASP A 362      60.827  69.707 121.469  1.00  0.00           O
ATOM   5861  OD2 ASP A 362      63.007  70.077 121.320  1.00  0.00           O
ATOM   5862  C   ASP A 362      61.107  67.087 124.760  1.00  0.00           C
ATOM   5863  O   ASP A 362      61.877  66.167 124.469  1.00  0.00           O
ATOM   5864  N   TRP A 363      60.327  66.987 125.859  1.00  0.00           N
ATOM   5866  CA  TRP A 363      60.177  65.797 126.680  1.00  0.00           C
ATOM   5868  CB  TRP A 363      59.877  66.157 128.160  1.00  0.00           C
ATOM   5871  CG  TRP A 363      61.067  66.737 128.859  1.00  0.00           C
ATOM   5872  CD1 TRP A 363      61.257  68.027 129.259  1.00  0.00           C
ATOM   5874  NE1 TRP A 363      62.517  68.167 129.779  1.00  0.00           N
ATOM   5876  CE2 TRP A 363      63.157  66.947 129.740  1.00  0.00           C
ATOM   5877  CD2 TRP A 363      62.267  66.017 129.169  1.00  0.00           C
ATOM   5878  CE3 TRP A 363      62.657  64.677 129.049  1.00  0.00           C
ATOM   5880  CZ3 TRP A 363      63.927  64.297 129.499  1.00  0.00           C
ATOM   5882  CZ2 TRP A 363      64.417  66.577 130.180  1.00  0.00           C
ATOM   5884  CH2 TRP A 363      64.787  65.237 130.049  1.00  0.00           C
ATOM   5886  C   TRP A 363      59.117  64.827 126.160  1.00  0.00           C
ATOM   5887  O   TRP A 363      58.037  64.697 126.729  1.00  0.00           O
ATOM   5888  N   MET A 364      59.417  64.107 125.070  1.00  0.00           N
ATOM   5890  CA  MET A 364      58.537  63.127 124.469  1.00  0.00           C
ATOM   5892  CB  MET A 364      59.107  62.717 123.090  1.00  0.00           C
ATOM   5895  CG  MET A 364      59.317  63.917 122.130  1.00  0.00           C
ATOM   5898  SD  MET A 364      59.907  63.537 120.450  1.00  0.00           S
ATOM   5899  CE  MET A 364      58.697  62.277 119.989  1.00  0.00           C
ATOM   5903  C   MET A 364      58.217  61.897 125.339  1.00  0.00           C
ATOM   5904  O   MET A 364      59.107  61.157 125.760  1.00  0.00           O
ATOM   5905  N   ILE A 365      56.917  61.637 125.620  1.00  0.00           N
ATOM   5907  CA  ILE A 365      56.417  60.487 126.379  1.00  0.00           C
ATOM   5909  CB  ILE A 365      55.037  60.807 126.999  1.00  0.00           C
ATOM   5911  CG2 ILE A 365      54.397  59.627 127.761  1.00  0.00           C
ATOM   5915  CG1 ILE A 365      55.097  62.087 127.880  1.00  0.00           C
ATOM   5918  CD  ILE A 365      53.727  62.777 127.969  1.00  0.00           C
ATOM   5922  C   ILE A 365      56.327  59.297 125.420  1.00  0.00           C
ATOM   5923  O   ILE A 365      56.137  59.517 124.229  1.00  0.00           O
ATOM   5924  N   ASN A 366      56.487  58.027 125.849  1.00  0.00           N
ATOM   5926  CA  ASN A 366      56.417  56.927 124.879  1.00  0.00           C
ATOM   5928  CB  ASN A 366      57.497  55.837 125.170  1.00  0.00           C
ATOM   5931  CG  ASN A 366      57.797  54.957 123.949  1.00  0.00           C
ATOM   5932  OD1 ASN A 366      58.707  55.257 123.160  1.00  0.00           O
ATOM   5933  ND2 ASN A 366      57.077  53.827 123.799  1.00  0.00           N
ATOM   5936  C   ASN A 366      55.007  56.357 124.919  1.00  0.00           C
ATOM   5937  O   ASN A 366      54.487  56.067 125.999  1.00  0.00           O
ATOM   5938  N   GLY A 367      54.317  56.187 123.759  1.00  0.00           N
ATOM   5940  CA  GLY A 367      53.017  55.527 123.699  1.00  0.00           C
ATOM   5943  C   GLY A 367      53.177  54.077 123.969  1.00  0.00           C
ATOM   5944  O   GLY A 367      54.247  53.487 123.799  1.00  0.00           O
ATOM   5945  N   GLY A 368      52.117  53.417 124.440  1.00  0.00           N
ATOM   5947  CA  GLY A 368      52.197  51.997 124.779  1.00  0.00           C
ATOM   5950  C   GLY A 368      52.197  51.077 123.590  1.00  0.00           C
ATOM   5951  O   GLY A 368      51.517  51.257 122.599  1.00  0.00           O
ATOM   5952  N   VAL A 369      52.907  49.937 123.699  1.00  0.00           N
ATOM   5954  CA  VAL A 369      52.877  48.887 122.699  1.00  0.00           C
ATOM   5956  CB  VAL A 369      54.057  47.937 122.869  1.00  0.00           C
ATOM   5958  CG1 VAL A 369      55.337  48.777 123.070  1.00  0.00           C
ATOM   5962  CG2 VAL A 369      53.937  46.947 124.040  1.00  0.00           C
ATOM   5966  C   VAL A 369      51.527  48.127 122.599  1.00  0.00           C
ATOM   5967  O   VAL A 369      51.267  47.527 121.560  1.00  0.00           O
ATOM   5968  N   PRO A 370      50.597  48.117 123.569  1.00  0.00           N
ATOM   5969  CD  PRO A 370      50.837  48.167 125.009  1.00  0.00           C
ATOM   5972  CA  PRO A 370      49.197  47.837 123.289  1.00  0.00           C
ATOM   5974  CB  PRO A 370      48.557  47.547 124.650  1.00  0.00           C
ATOM   5977  CG  PRO A 370      49.737  47.277 125.579  1.00  0.00           C
ATOM   5980  C   PRO A 370      48.487  48.967 122.599  1.00  0.00           C
ATOM   5981  O   PRO A 370      47.567  48.667 121.829  1.00  0.00           O
ATOM   5982  N   GLU A 371      48.827  50.247 122.889  1.00  0.00           N
ATOM   5984  CA  GLU A 371      48.227  51.407 122.249  1.00  0.00           C
ATOM   5986  CB  GLU A 371      48.667  52.767 122.869  1.00  0.00           C
ATOM   5989  CG  GLU A 371      48.277  52.967 124.359  1.00  0.00           C
ATOM   5992  CD  GLU A 371      48.787  54.287 124.959  1.00  0.00           C
ATOM   5993  OE1 GLU A 371      49.817  54.837 124.499  1.00  0.00           O
ATOM   5994  OE2 GLU A 371      48.197  54.687 125.999  1.00  0.00           O
ATOM   5995  C   GLU A 371      48.477  51.427 120.760  1.00  0.00           C
ATOM   5996  O   GLU A 371      47.527  51.527 119.980  1.00  0.00           O
ATOM   5997  N   LEU A 372      49.737  51.187 120.329  1.00  0.00           N
ATOM   5999  CA  LEU A 372      50.047  50.907 118.939  1.00  0.00           C
ATOM   6001  CB  LEU A 372      51.537  50.537 118.730  1.00  0.00           C
ATOM   6004  CG  LEU A 372      51.877  49.867 117.369  1.00  0.00           C
ATOM   6006  CD1 LEU A 372      51.407  50.747 116.199  1.00  0.00           C
ATOM   6010  CD2 LEU A 372      53.367  49.527 117.329  1.00  0.00           C
ATOM   6014  C   LEU A 372      49.277  49.737 118.389  1.00  0.00           C
ATOM   6015  O   LEU A 372      48.597  49.847 117.369  1.00  0.00           O
ATOM   6016  N   LYS A 373      49.367  48.577 119.070  1.00  0.00           N
ATOM   6018  CA  LYS A 373      48.947  47.307 118.510  1.00  0.00           C
ATOM   6020  CB  LYS A 373      49.207  46.167 119.529  1.00  0.00           C
ATOM   6023  CG  LYS A 373      48.637  44.817 119.079  1.00  0.00           C
ATOM   6026  CD  LYS A 373      49.127  43.597 119.879  1.00  0.00           C
ATOM   6029  CE  LYS A 373      48.687  43.537 121.339  1.00  0.00           C
ATOM   6032  NZ  LYS A 373      49.557  44.387 122.169  1.00  0.00           N
ATOM   6036  C   LYS A 373      47.487  47.337 118.139  1.00  0.00           C
ATOM   6037  O   LYS A 373      47.117  47.067 117.010  1.00  0.00           O
ATOM   6038  N   LYS A 374      46.677  47.867 119.070  1.00  0.00           N
ATOM   6040  CA  LYS A 374      45.277  48.127 118.839  1.00  0.00           C
ATOM   6042  CB  LYS A 374      44.687  48.757 120.120  1.00  0.00           C
ATOM   6045  CG  LYS A 374      43.207  49.117 119.949  1.00  0.00           C
ATOM   6048  CD  LYS A 374      42.477  49.577 121.209  1.00  0.00           C
ATOM   6051  CE  LYS A 374      41.027  49.887 120.840  1.00  0.00           C
ATOM   6054  NZ  LYS A 374      40.237  50.247 122.029  1.00  0.00           N
ATOM   6058  C   LYS A 374      44.977  49.037 117.649  1.00  0.00           C
ATOM   6059  O   LYS A 374      44.067  48.797 116.870  1.00  0.00           O
ATOM   6060  N   GLN A 375      45.757  50.117 117.439  1.00  0.00           N
ATOM   6062  CA  GLN A 375      45.567  51.017 116.309  1.00  0.00           C
ATOM   6064  CB  GLN A 375      46.557  52.207 116.409  1.00  0.00           C
ATOM   6067  CG  GLN A 375      46.357  53.327 115.360  1.00  0.00           C
ATOM   6070  CD  GLN A 375      44.917  53.837 115.369  1.00  0.00           C
ATOM   6071  OE1 GLN A 375      44.507  54.557 116.279  1.00  0.00           O
ATOM   6072  NE2 GLN A 375      44.127  53.437 114.350  1.00  0.00           N
ATOM   6075  C   GLN A 375      45.737  50.307 114.969  1.00  0.00           C
ATOM   6076  O   GLN A 375      44.977  50.537 114.019  1.00  0.00           O
ATOM   6077  N   LEU A 376      46.727  49.407 114.879  1.00  0.00           N
ATOM   6079  CA  LEU A 376      46.907  48.457 113.799  1.00  0.00           C
ATOM   6081  CB  LEU A 376      48.237  47.687 113.920  1.00  0.00           C
ATOM   6084  CG  LEU A 376      49.477  48.587 114.100  1.00  0.00           C
ATOM   6086  CD1 LEU A 376      50.727  47.737 114.259  1.00  0.00           C
ATOM   6090  CD2 LEU A 376      49.657  49.597 112.960  1.00  0.00           C
ATOM   6094  C   LEU A 376      45.767  47.457 113.639  1.00  0.00           C
ATOM   6095  O   LEU A 376      45.317  47.227 112.519  1.00  0.00           O
ATOM   6096  N   ASP A 377      45.227  46.897 114.749  1.00  0.00           N
ATOM   6098  CA  ASP A 377      44.037  46.047 114.729  1.00  0.00           C
ATOM   6100  CB  ASP A 377      43.497  45.607 116.139  1.00  0.00           C
ATOM   6103  CG  ASP A 377      44.377  44.737 117.039  1.00  0.00           C
ATOM   6104  OD1 ASP A 377      45.627  44.757 116.990  1.00  0.00           O
ATOM   6105  OD2 ASP A 377      43.747  44.097 117.930  1.00  0.00           O
ATOM   6106  C   ASP A 377      42.847  46.777 114.079  1.00  0.00           C
ATOM   6107  O   ASP A 377      42.087  46.227 113.289  1.00  0.00           O
ATOM   6108  N   LEU A 378      42.687  48.087 114.399  1.00  0.00           N
ATOM   6110  CA  LEU A 378      41.767  48.997 113.750  1.00  0.00           C
ATOM   6112  CB  LEU A 378      41.667  50.377 114.440  1.00  0.00           C
ATOM   6115  CG  LEU A 378      40.697  50.427 115.639  1.00  0.00           C
ATOM   6117  CD1 LEU A 378      41.157  49.607 116.840  1.00  0.00           C
ATOM   6121  CD2 LEU A 378      40.487  51.887 116.049  1.00  0.00           C
ATOM   6125  C   LEU A 378      42.087  49.207 112.299  1.00  0.00           C
ATOM   6126  O   LEU A 378      41.187  49.257 111.469  1.00  0.00           O
ATOM   6127  N   ASN A 379      43.367  49.357 111.919  1.00  0.00           N
ATOM   6129  CA  ASN A 379      43.777  49.447 110.529  1.00  0.00           C
ATOM   6131  CB  ASN A 379      45.297  49.857 110.439  1.00  0.00           C
ATOM   6134  CG  ASN A 379      45.617  51.257 110.989  1.00  0.00           C
ATOM   6135  OD1 ASN A 379      46.657  51.507 111.600  1.00  0.00           O
ATOM   6136  ND2 ASN A 379      44.697  52.227 110.821  1.00  0.00           N
ATOM   6139  C   ASN A 379      43.397  48.207 109.700  1.00  0.00           C
ATOM   6140  O   ASN A 379      42.767  48.337 108.650  1.00  0.00           O
ATOM   6141  N   ASP A 380      43.637  46.957 110.159  1.00  0.00           N
ATOM   6143  CA  ASP A 380      43.237  45.777 109.399  1.00  0.00           C
ATOM   6145  CB  ASP A 380      44.317  44.657 109.559  1.00  0.00           C
ATOM   6148  CG  ASP A 380      44.127  43.567 110.609  1.00  0.00           C
ATOM   6149  OD1 ASP A 380      45.167  43.007 111.049  1.00  0.00           O
ATOM   6150  OD2 ASP A 380      42.977  43.127 110.870  1.00  0.00           O
ATOM   6151  C   ASP A 380      41.727  45.417 109.559  1.00  0.00           C
ATOM   6152  O   ASP A 380      41.127  44.737 108.719  1.00  0.00           O
ATOM   6153  N   ALA A 381      41.037  46.007 110.560  1.00  0.00           N
ATOM   6155  CA  ALA A 381      39.587  45.907 110.709  1.00  0.00           C
ATOM   6157  CB  ALA A 381      39.207  46.017 112.200  1.00  0.00           C
ATOM   6161  C   ALA A 381      38.857  46.997 109.919  1.00  0.00           C
ATOM   6162  O   ALA A 381      37.627  47.127 109.889  1.00  0.00           O
ATOM   6163  N   VAL A 382      39.627  47.817 109.200  1.00  0.00           N
ATOM   6165  CA  VAL A 382      39.187  48.877 108.321  1.00  0.00           C
ATOM   6167  CB  VAL A 382      39.507  50.237 108.930  1.00  0.00           C
ATOM   6169  CG1 VAL A 382      39.087  51.437 108.070  1.00  0.00           C
ATOM   6173  CG2 VAL A 382      38.737  50.397 110.249  1.00  0.00           C
ATOM   6177  C   VAL A 382      39.927  48.627 107.010  1.00  0.00           C
ATOM   6178  O   VAL A 382      40.807  49.377 106.600  1.00  0.00           O
ATOM   6179  N   PRO A 383      39.587  47.527 106.309  1.00  0.00           N
ATOM   6180  CD  PRO A 383      38.197  47.067 106.199  1.00  0.00           C
ATOM   6183  CA  PRO A 383      40.527  46.587 105.681  1.00  0.00           C
ATOM   6185  CB  PRO A 383      39.617  45.407 105.320  1.00  0.00           C
ATOM   6188  CG  PRO A 383      38.257  46.057 105.070  1.00  0.00           C
ATOM   6191  C   PRO A 383      41.197  47.087 104.419  1.00  0.00           C
ATOM   6192  O   PRO A 383      41.937  46.347 103.779  1.00  0.00           O
ATOM   6193  N   GLU A 384      40.937  48.337 104.079  1.00  0.00           N
ATOM   6195  CA  GLU A 384      41.657  49.137 103.160  1.00  0.00           C
ATOM   6197  CB  GLU A 384      40.847  50.437 103.209  1.00  0.00           C
ATOM   6200  CG  GLU A 384      41.357  51.577 102.329  1.00  0.00           C
ATOM   6203  CD  GLU A 384      41.917  52.727 103.130  1.00  0.00           C
ATOM   6204  OE1 GLU A 384      41.267  53.087 104.151  1.00  0.00           O
ATOM   6205  OE2 GLU A 384      42.977  53.277 102.729  1.00  0.00           O
ATOM   6206  C   GLU A 384      43.107  49.367 103.559  1.00  0.00           C
ATOM   6207  O   GLU A 384      44.027  49.127 102.780  1.00  0.00           O
ATOM   6208  N   ILE A 385      43.387  49.787 104.819  1.00  0.00           N
ATOM   6210  CA  ILE A 385      44.737  50.157 105.219  1.00  0.00           C
ATOM   6212  CB  ILE A 385      44.827  51.347 106.180  1.00  0.00           C
ATOM   6214  CG2 ILE A 385      44.227  52.537 105.450  1.00  0.00           C
ATOM   6218  CG1 ILE A 385      44.187  51.177 107.570  1.00  0.00           C
ATOM   6221  CD  ILE A 385      42.807  51.817 107.780  1.00  0.00           C
ATOM   6225  C   ILE A 385      45.647  48.987 105.590  1.00  0.00           C
ATOM   6226  O   ILE A 385      46.067  48.757 106.719  1.00  0.00           O
ATOM   6227  N   SER A 386      46.017  48.237 104.539  1.00  0.00           N
ATOM   6229  CA  SER A 386      46.977  47.147 104.609  1.00  0.00           C
ATOM   6231  CB  SER A 386      46.917  46.267 103.330  1.00  0.00           C
ATOM   6234  OG  SER A 386      47.467  46.927 102.179  1.00  0.00           O
ATOM   6236  C   SER A 386      48.397  47.667 104.809  1.00  0.00           C
ATOM   6237  O   SER A 386      49.247  46.967 105.369  1.00  0.00           O
ATOM   6238  N   GLY A 387      48.687  48.927 104.431  1.00  0.00           N
ATOM   6240  CA  GLY A 387      49.977  49.577 104.580  1.00  0.00           C
ATOM   6243  C   GLY A 387      49.977  50.647 105.639  1.00  0.00           C
ATOM   6244  O   GLY A 387      49.497  51.767 105.469  1.00  0.00           O
ATOM   6245  N   THR A 388      50.577  50.337 106.791  1.00  0.00           N
ATOM   6247  CA  THR A 388      50.637  51.187 107.960  1.00  0.00           C
ATOM   6249  CB  THR A 388      49.827  50.677 109.159  1.00  0.00           C
ATOM   6251  OG1 THR A 388      48.477  50.527 108.790  1.00  0.00           O
ATOM   6253  CG2 THR A 388      49.797  51.647 110.339  1.00  0.00           C
ATOM   6257  C   THR A 388      52.087  51.207 108.330  1.00  0.00           C
ATOM   6258  O   THR A 388      52.837  50.277 108.050  1.00  0.00           O
ATOM   6259  N   ILE A 389      52.557  52.297 108.930  1.00  0.00           N
ATOM   6261  CA  ILE A 389      53.947  52.477 109.279  1.00  0.00           C
ATOM   6263  CB  ILE A 389      54.677  53.397 108.289  1.00  0.00           C
ATOM   6265  CG2 ILE A 389      56.127  53.767 108.709  1.00  0.00           C
ATOM   6269  CG1 ILE A 389      54.577  52.957 106.820  1.00  0.00           C
ATOM   6272  CD  ILE A 389      54.887  54.117 105.859  1.00  0.00           C
ATOM   6276  C   ILE A 389      53.907  53.067 110.669  1.00  0.00           C
ATOM   6277  O   ILE A 389      52.867  53.497 111.150  1.00  0.00           O
ATOM   6278  N   LEU A 390      55.047  53.057 111.359  1.00  0.00           N
ATOM   6280  CA  LEU A 390      55.207  53.607 112.680  1.00  0.00           C
ATOM   6282  CB  LEU A 390      55.697  52.487 113.569  1.00  0.00           C
ATOM   6285  CG  LEU A 390      54.467  51.817 114.180  1.00  0.00           C
ATOM   6287  CD1 LEU A 390      54.667  50.307 114.291  1.00  0.00           C
ATOM   6291  CD2 LEU A 390      54.277  52.537 115.509  1.00  0.00           C
ATOM   6295  C   LEU A 390      56.177  54.747 112.710  1.00  0.00           C
ATOM   6296  O   LEU A 390      57.047  54.847 111.850  1.00  0.00           O
ATOM   6297  N   PHE A 391      56.037  55.647 113.699  1.00  0.00           N
ATOM   6299  CA  PHE A 391      57.117  56.547 114.011  1.00  0.00           C
ATOM   6301  CB  PHE A 391      57.107  57.767 113.060  1.00  0.00           C
ATOM   6304  CG  PHE A 391      55.967  58.747 113.270  1.00  0.00           C
ATOM   6305  CD1 PHE A 391      54.727  58.577 112.629  1.00  0.00           C
ATOM   6307  CE1 PHE A 391      53.697  59.507 112.839  1.00  0.00           C
ATOM   6309  CZ  PHE A 391      53.907  60.617 113.660  1.00  0.00           C
ATOM   6311  CD2 PHE A 391      56.157  59.867 114.089  1.00  0.00           C
ATOM   6313  CE2 PHE A 391      55.127  60.787 114.300  1.00  0.00           C
ATOM   6315  C   PHE A 391      57.157  57.037 115.439  1.00  0.00           C
ATOM   6316  O   PHE A 391      56.167  57.417 116.040  1.00  0.00           O
ATOM   6317  N   ARG A 392      58.327  57.177 116.059  1.00  0.00           N
ATOM   6319  CA  ARG A 392      59.607  56.647 115.649  1.00  0.00           C
ATOM   6321  CB  ARG A 392      60.757  57.577 116.090  1.00  0.00           C
ATOM   6324  CG  ARG A 392      60.917  58.847 115.229  1.00  0.00           C
ATOM   6327  CD  ARG A 392      59.797  59.887 115.380  1.00  0.00           C
ATOM   6330  NE  ARG A 392      60.417  61.207 115.730  1.00  0.00           N
ATOM   6332  CZ  ARG A 392      60.707  62.147 114.840  1.00  0.00           C
ATOM   6333  NH1 ARG A 392      60.567  61.997 113.549  1.00  0.00           N
ATOM   6336  NH2 ARG A 392      61.137  63.297 115.299  1.00  0.00           N
ATOM   6339  C   ARG A 392      59.737  55.197 116.099  1.00  0.00           C
ATOM   6340  O   ARG A 392      58.767  54.457 116.160  1.00  0.00           O
ATOM   6341  N   GLU A 393      60.947  54.757 116.409  1.00  0.00           N
ATOM   6343  CA  GLU A 393      61.207  53.527 117.090  1.00  0.00           C
ATOM   6345  CB  GLU A 393      61.357  52.327 116.119  1.00  0.00           C
ATOM   6348  CG  GLU A 393      62.017  51.087 116.750  1.00  0.00           C
ATOM   6351  CD  GLU A 393      61.997  49.847 115.870  1.00  0.00           C
ATOM   6352  OE1 GLU A 393      62.827  49.767 114.939  1.00  0.00           O
ATOM   6353  OE2 GLU A 393      61.257  48.897 116.230  1.00  0.00           O
ATOM   6354  C   GLU A 393      62.437  53.807 117.909  1.00  0.00           C
ATOM   6355  O   GLU A 393      63.197  54.727 117.570  1.00  0.00           O
ATOM   6356  N   ASP A 394      62.627  53.067 119.019  1.00  0.00           N
ATOM   6358  CA  ASP A 394      63.897  52.937 119.709  1.00  0.00           C
ATOM   6360  CB  ASP A 394      63.827  53.417 121.189  1.00  0.00           C
ATOM   6363  CG  ASP A 394      63.737  54.917 121.379  1.00  0.00           C
ATOM   6364  OD1 ASP A 394      63.997  55.697 120.430  1.00  0.00           O
ATOM   6365  OD2 ASP A 394      63.417  55.347 122.519  1.00  0.00           O
ATOM   6366  C   ASP A 394      64.237  51.447 119.739  1.00  0.00           C
ATOM   6367  O   ASP A 394      63.367  50.627 120.009  1.00  0.00           O
ATOM   6368  N   TYR A 395      65.487  51.037 119.480  1.00  0.00           N
ATOM   6370  CA  TYR A 395      65.897  49.627 119.639  1.00  0.00           C
ATOM   6372  CB  TYR A 395      67.137  49.307 118.750  1.00  0.00           C
ATOM   6375  CG  TYR A 395      68.487  49.867 119.200  1.00  0.00           C
ATOM   6376  CD1 TYR A 395      68.637  51.087 119.879  1.00  0.00           C
ATOM   6378  CE1 TYR A 395      69.897  51.507 120.310  1.00  0.00           C
ATOM   6380  CZ  TYR A 395      71.027  50.747 120.040  1.00  0.00           C
ATOM   6381  OH  TYR A 395      72.267  51.197 120.500  1.00  0.00           O
ATOM   6383  CD2 TYR A 395      69.637  49.107 118.930  1.00  0.00           C
ATOM   6385  CE2 TYR A 395      70.897  49.537 119.359  1.00  0.00           C
ATOM   6387  C   TYR A 395      66.187  49.277 121.099  1.00  0.00           C
ATOM   6388  O   TYR A 395      66.397  48.117 121.460  1.00  0.00           O
ATOM   6389  N   LEU A 396      66.217  50.317 121.959  1.00  0.00           N
ATOM   6391  CA  LEU A 396      66.797  50.347 123.279  1.00  0.00           C
ATOM   6393  CB  LEU A 396      66.927  51.867 123.610  1.00  0.00           C
ATOM   6396  CG  LEU A 396      67.587  52.317 124.939  1.00  0.00           C
ATOM   6398  CD1 LEU A 396      66.597  52.987 125.900  1.00  0.00           C
ATOM   6402  CD2 LEU A 396      68.397  51.227 125.649  1.00  0.00           C
ATOM   6406  C   LEU A 396      65.947  49.547 124.240  1.00  0.00           C
ATOM   6407  O   LEU A 396      66.087  48.327 124.380  1.00  0.00           O
ATOM   6408  N   ASN A 397      64.967  50.177 124.900  1.00  0.00           N
ATOM   6410  CA  ASN A 397      63.697  49.527 125.120  1.00  0.00           C
ATOM   6412  CB  ASN A 397      62.867  50.147 126.269  1.00  0.00           C
ATOM   6415  CG  ASN A 397      63.527  49.927 127.629  1.00  0.00           C
ATOM   6416  OD1 ASN A 397      63.297  50.727 128.520  1.00  0.00           O
ATOM   6417  ND2 ASN A 397      64.367  48.877 127.780  1.00  0.00           N
ATOM   6420  C   ASN A 397      62.907  49.617 123.839  1.00  0.00           C
ATOM   6421  O   ASN A 397      62.677  50.697 123.289  1.00  0.00           O
ATOM   6422  N   LYS A 398      62.527  48.437 123.330  1.00  0.00           N
ATOM   6424  CA  LYS A 398      61.957  48.357 122.010  1.00  0.00           C
ATOM   6426  CB  LYS A 398      62.097  46.957 121.339  1.00  0.00           C
ATOM   6429  CG  LYS A 398      63.137  45.997 121.950  1.00  0.00           C
ATOM   6432  CD  LYS A 398      63.977  45.367 120.830  1.00  0.00           C
ATOM   6435  CE  LYS A 398      64.947  44.247 121.199  1.00  0.00           C
ATOM   6438  NZ  LYS A 398      64.237  43.127 121.859  1.00  0.00           N
ATOM   6442  C   LYS A 398      60.487  48.717 122.130  1.00  0.00           C
ATOM   6443  O   LYS A 398      59.927  48.637 123.219  1.00  0.00           O
ATOM   6444  N   PRO A 399      59.777  49.037 121.079  1.00  0.00           N
ATOM   6445  CD  PRO A 399      60.317  49.807 119.959  1.00  0.00           C
ATOM   6448  CA  PRO A 399      58.317  48.997 121.090  1.00  0.00           C
ATOM   6450  CB  PRO A 399      57.917  49.727 119.819  1.00  0.00           C
ATOM   6453  CG  PRO A 399      59.127  50.567 119.389  1.00  0.00           C
ATOM   6456  C   PRO A 399      57.767  47.577 121.090  1.00  0.00           C
ATOM   6457  O   PRO A 399      56.667  47.307 120.630  1.00  0.00           O
ATOM   6458  N   GLN A 400      58.547  46.657 121.659  1.00  0.00           N
ATOM   6460  CA  GLN A 400      58.297  45.267 121.870  1.00  0.00           C
ATOM   6462  CB  GLN A 400      57.427  45.067 123.139  1.00  0.00           C
ATOM   6465  CG  GLN A 400      58.027  44.067 124.159  1.00  0.00           C
ATOM   6468  CD  GLN A 400      59.527  44.247 124.410  1.00  0.00           C
ATOM   6469  OE1 GLN A 400      60.287  43.297 124.270  1.00  0.00           O
ATOM   6470  NE2 GLN A 400      59.957  45.477 124.770  1.00  0.00           N
ATOM   6473  C   GLN A 400      57.817  44.497 120.669  1.00  0.00           C
ATOM   6474  O   GLN A 400      56.617  44.307 120.460  1.00  0.00           O
ATOM   6475  N   THR A 401      58.787  43.957 119.889  1.00  0.00           N
ATOM   6477  CA  THR A 401      58.557  43.177 118.669  1.00  0.00           C
ATOM   6479  CB  THR A 401      59.817  42.667 117.950  1.00  0.00           C
ATOM   6481  OG1 THR A 401      60.407  41.477 118.470  1.00  0.00           O
ATOM   6483  CG2 THR A 401      60.917  43.727 118.029  1.00  0.00           C
ATOM   6487  C   THR A 401      57.607  42.047 118.960  1.00  0.00           C
ATOM   6488  O   THR A 401      56.647  41.847 118.230  1.00  0.00           O
ATOM   6489  N   GLN A 402      57.737  41.367 120.120  1.00  0.00           N
ATOM   6491  CA  GLN A 402      56.807  40.367 120.570  1.00  0.00           C
ATOM   6493  CB  GLN A 402      57.177  39.847 121.969  1.00  0.00           C
ATOM   6496  CG  GLN A 402      58.527  39.127 122.099  1.00  0.00           C
ATOM   6499  CD  GLN A 402      59.707  40.087 122.279  1.00  0.00           C
ATOM   6500  OE1 GLN A 402      59.587  41.317 122.270  1.00  0.00           O
ATOM   6501  NE2 GLN A 402      60.907  39.487 122.419  1.00  0.00           N
ATOM   6504  C   GLN A 402      55.347  40.797 120.639  1.00  0.00           C
ATOM   6505  O   GLN A 402      54.437  40.047 120.261  1.00  0.00           O
ATOM   6506  N   GLN A 403      55.067  42.027 121.110  1.00  0.00           N
ATOM   6508  CA  GLN A 403      53.737  42.577 121.139  1.00  0.00           C
ATOM   6510  CB  GLN A 403      53.717  43.797 122.109  1.00  0.00           C
ATOM   6513  CG  GLN A 403      54.047  43.417 123.579  1.00  0.00           C
ATOM   6516  CD  GLN A 403      53.047  42.377 124.060  1.00  0.00           C
ATOM   6517  OE1 GLN A 403      51.877  42.407 123.669  1.00  0.00           O
ATOM   6518  NE2 GLN A 403      53.497  41.437 124.930  1.00  0.00           N
ATOM   6521  C   GLN A 403      53.287  43.017 119.760  1.00  0.00           C
ATOM   6522  O   GLN A 403      52.317  42.517 119.200  1.00  0.00           O
ATOM   6523  N   ALA A 404      54.047  43.947 119.170  1.00  0.00           N
ATOM   6525  CA  ALA A 404      53.727  44.657 117.960  1.00  0.00           C
ATOM   6527  CB  ALA A 404      54.787  45.757 117.769  1.00  0.00           C
ATOM   6531  C   ALA A 404      53.567  43.747 116.729  1.00  0.00           C
ATOM   6532  O   ALA A 404      52.607  43.857 115.979  1.00  0.00           O
ATOM   6533  N   VAL A 405      54.477  42.747 116.560  1.00  0.00           N
ATOM   6535  CA  VAL A 405      54.647  41.907 115.369  1.00  0.00           C
ATOM   6537  CB  VAL A 405      55.697  40.817 115.600  1.00  0.00           C
ATOM   6539  CG1 VAL A 405      55.447  39.497 114.860  1.00  0.00           C
ATOM   6543  CG2 VAL A 405      57.067  41.427 115.240  1.00  0.00           C
ATOM   6547  C   VAL A 405      53.387  41.287 114.819  1.00  0.00           C
ATOM   6548  O   VAL A 405      53.237  41.117 113.610  1.00  0.00           O
ATOM   6549  N   SER A 406      52.427  40.957 115.709  1.00  0.00           N
ATOM   6551  CA  SER A 406      51.197  40.257 115.389  1.00  0.00           C
ATOM   6553  CB  SER A 406      50.387  39.937 116.680  1.00  0.00           C
ATOM   6556  OG  SER A 406      51.177  39.257 117.670  1.00  0.00           O
ATOM   6558  C   SER A 406      50.307  41.047 114.419  1.00  0.00           C
ATOM   6559  O   SER A 406      49.527  40.487 113.660  1.00  0.00           O
ATOM   6560  N   TYR A 407      50.417  42.387 114.450  1.00  0.00           N
ATOM   6562  CA  TYR A 407      49.647  43.267 113.590  1.00  0.00           C
ATOM   6564  CB  TYR A 407      48.697  44.127 114.459  1.00  0.00           C
ATOM   6567  CG  TYR A 407      47.747  43.187 115.149  1.00  0.00           C
ATOM   6568  CD1 TYR A 407      46.567  42.777 114.510  1.00  0.00           C
ATOM   6570  CE1 TYR A 407      45.707  41.867 115.129  1.00  0.00           C
ATOM   6572  CZ  TYR A 407      45.987  41.407 116.420  1.00  0.00           C
ATOM   6573  OH  TYR A 407      45.127  40.567 117.130  1.00  0.00           O
ATOM   6575  CD2 TYR A 407      48.037  42.687 116.430  1.00  0.00           C
ATOM   6577  CE2 TYR A 407      47.157  41.817 117.071  1.00  0.00           C
ATOM   6579  C   TYR A 407      50.557  44.127 112.719  1.00  0.00           C
ATOM   6580  O   TYR A 407      50.107  44.987 111.959  1.00  0.00           O
ATOM   6581  N   LEU A 408      51.867  43.837 112.740  1.00  0.00           N
ATOM   6583  CA  LEU A 408      52.837  44.357 111.791  1.00  0.00           C
ATOM   6585  CB  LEU A 408      54.207  44.737 112.439  1.00  0.00           C
ATOM   6588  CG  LEU A 408      54.317  46.167 113.000  1.00  0.00           C
ATOM   6590  CD1 LEU A 408      53.677  47.197 112.071  1.00  0.00           C
ATOM   6594  CD2 LEU A 408      53.767  46.277 114.410  1.00  0.00           C
ATOM   6598  C   LEU A 408      53.137  43.347 110.709  1.00  0.00           C
ATOM   6599  O   LEU A 408      52.897  43.597 109.529  1.00  0.00           O
ATOM   6600  N   GLN A 409      53.707  42.187 111.090  1.00  0.00           N
ATOM   6602  CA  GLN A 409      54.227  41.217 110.159  1.00  0.00           C
ATOM   6604  CB  GLN A 409      54.897  39.987 110.870  1.00  0.00           C
ATOM   6607  CG  GLN A 409      56.307  40.267 111.439  1.00  0.00           C
ATOM   6610  CD  GLN A 409      57.077  39.087 112.090  1.00  0.00           C
ATOM   6611  OE1 GLN A 409      57.877  39.277 113.000  1.00  0.00           O
ATOM   6612  NE2 GLN A 409      56.857  37.837 111.619  1.00  0.00           N
ATOM   6615  C   GLN A 409      53.197  40.707 109.180  1.00  0.00           C
ATOM   6616  O   GLN A 409      52.037  40.477 109.510  1.00  0.00           O
ATOM   6617  N   SER A 410      53.607  40.477 107.920  1.00  0.00           N
ATOM   6619  CA  SER A 410      52.767  39.717 106.999  1.00  0.00           C
ATOM   6621  CB  SER A 410      52.977  40.227 105.560  1.00  0.00           C
ATOM   6624  OG  SER A 410      51.797  40.037 104.770  1.00  0.00           O
ATOM   6626  C   SER A 410      53.127  38.237 107.130  1.00  0.00           C
ATOM   6627  O   SER A 410      52.447  37.357 106.610  1.00  0.00           O
ATOM   6628  N   ARG A 411      54.187  37.947 107.920  1.00  0.00           N
ATOM   6630  CA  ARG A 411      54.777  36.637 108.120  1.00  0.00           C
ATOM   6632  CB  ARG A 411      56.317  36.797 108.181  1.00  0.00           C
ATOM   6635  CG  ARG A 411      57.047  37.497 107.020  1.00  0.00           C
ATOM   6638  CD  ARG A 411      58.557  37.527 107.319  1.00  0.00           C
ATOM   6641  NE  ARG A 411      59.267  38.117 106.150  1.00  0.00           N
ATOM   6643  CZ  ARG A 411      59.547  37.507 105.009  1.00  0.00           C
ATOM   6644  NH1 ARG A 411      59.317  36.227 104.809  1.00  0.00           N
ATOM   6647  NH2 ARG A 411      60.117  38.217 104.070  1.00  0.00           N
ATOM   6650  C   ARG A 411      54.427  35.947 109.459  1.00  0.00           C
ATOM   6651  O   ARG A 411      54.997  34.907 109.760  1.00  0.00           O
ATOM   6652  N   TRP A 412      53.577  36.517 110.339  1.00  0.00           N
ATOM   6654  CA  TRP A 412      53.537  36.067 111.740  1.00  0.00           C
ATOM   6656  CB  TRP A 412      53.147  37.287 112.659  1.00  0.00           C
ATOM   6659  CG  TRP A 412      52.637  36.987 114.040  1.00  0.00           C
ATOM   6660  CD1 TRP A 412      53.387  36.617 115.120  1.00  0.00           C
ATOM   6662  NE1 TRP A 412      52.557  36.247 116.160  1.00  0.00           N
ATOM   6664  CE2 TRP A 412      51.257  36.387 115.770  1.00  0.00           C
ATOM   6665  CD2 TRP A 412      51.257  36.837 114.431  1.00  0.00           C
ATOM   6666  CE3 TRP A 412      50.047  37.007 113.759  1.00  0.00           C
ATOM   6668  CZ3 TRP A 412      48.867  36.697 114.440  1.00  0.00           C
ATOM   6670  CZ2 TRP A 412      50.087  36.147 116.460  1.00  0.00           C
ATOM   6672  CH2 TRP A 412      48.877  36.287 115.770  1.00  0.00           C
ATOM   6674  C   TRP A 412      52.747  34.797 112.099  1.00  0.00           C
ATOM   6675  O   TRP A 412      52.977  34.197 113.149  1.00  0.00           O
ATOM   6676  N   GLY A 413      51.767  34.377 111.279  1.00  0.00           N
ATOM   6678  CA  GLY A 413      50.787  33.387 111.710  1.00  0.00           C
ATOM   6681  C   GLY A 413      51.287  31.957 111.980  1.00  0.00           C
ATOM   6682  OT1 GLY A 413      51.807  31.317 111.029  1.00  0.00           O
ATOM   6683  OT2 GLY A 413      51.157  31.467 113.130  1.00  0.00           O
ATOM   6684  NH3 POPEB 414      73.907  64.957  87.640  1.00  0.00           N
ATOM   6688  C12 POPEB 414      75.317  65.447  87.699  1.00  0.00           C
ATOM   6691  C11 POPEB 414      76.217  64.457  88.470  1.00  0.00           C
ATOM   6694  P   POPEB 414      78.517  65.417  87.599  1.00  0.00           P
ATOM   6695  O13 POPEB 414      78.237  66.837  87.290  1.00  0.00           O
ATOM   6696  O14 POPEB 414      79.827  65.117  88.200  1.00  0.00           O
ATOM   6697  O11 POPEB 414      78.237  64.447  86.399  1.00  0.00           O
ATOM   6698  O12 POPEB 414      77.517  64.987  88.739  1.00  0.00           O
ATOM   6699  C1  POPEB 414      77.537  64.797  85.199  1.00  0.00           C
ATOM   6702  C2  POPEB 414      78.377  64.627  83.909  1.00  0.00           C
ATOM   6704  O21 POPEB 414      77.477  64.217  82.860  1.00  0.00           O
ATOM   6705  C21 POPEB 414      77.737  64.707  81.670  1.00  0.00           C
ATOM   6706  O22 POPEB 414      78.597  65.537  81.409  1.00  0.00           O
ATOM   6707  C22 POPEB 414      76.757  64.127  80.639  1.00  0.00           C
ATOM   6710  C3  POPEB 414      79.437  63.527  84.059  1.00  0.00           C
ATOM   6713  O31 POPEB 414      80.177  63.377  82.829  1.00  0.00           O
ATOM   6714  C31 POPEB 414      81.047  62.387  82.900  1.00  0.00           C
ATOM   6715  O32 POPEB 414      81.347  61.797  83.919  1.00  0.00           O
ATOM   6716  C32 POPEB 414      81.627  62.107  81.520  1.00  0.00           C
ATOM   6719  C23 POPEB 414      77.487  63.547  79.399  1.00  0.00           C
ATOM   6722  C24 POPEB 414      76.517  63.227  78.249  1.00  0.00           C
ATOM   6725  C25 POPEB 414      77.247  62.587  77.059  1.00  0.00           C
ATOM   6728  C26 POPEB 414      76.387  62.547  75.789  1.00  0.00           C
ATOM   6731  C27 POPEB 414      76.767  61.377  74.869  1.00  0.00           C
ATOM   6734  C28 POPEB 414      76.407  61.607  73.389  1.00  0.00           C
ATOM   6737  C29 POPEB 414      77.307  62.657  72.790  1.00  0.00           C
ATOM   6739 0C21 POPEB 414      77.777  62.657  71.529  1.00  0.00           C
ATOM   6741 1C21 POPEB 414      77.447  61.637  70.469  1.00  0.00           C
ATOM   6744 2C21 POPEB 414      76.137  61.957  69.729  1.00  0.00           C
ATOM   6747 3C21 POPEB 414      76.187  63.297  68.979  1.00  0.00           C
ATOM   6750 4C21 POPEB 414      75.227  63.347  67.790  1.00  0.00           C
ATOM   6753 5C21 POPEB 414      73.747  63.387  68.179  1.00  0.00           C
ATOM   6756 6C21 POPEB 414      72.867  62.857  67.049  1.00  0.00           C
ATOM   6759 7C21 POPEB 414      71.367  62.967  67.329  1.00  0.00           C
ATOM   6762 8C21 POPEB 414      70.527  62.387  66.200  1.00  0.00           C
ATOM   6766  C33 POPEB 414      80.967  60.897  80.821  1.00  0.00           C
ATOM   6769  C34 POPEB 414      81.967  60.107  79.969  1.00  0.00           C
ATOM   6772  C35 POPEB 414      82.497  60.887  78.759  1.00  0.00           C
ATOM   6775  C36 POPEB 414      81.467  61.037  77.629  1.00  0.00           C
ATOM   6778  C37 POPEB 414      82.067  61.717  76.389  1.00  0.00           C
ATOM   6781  C38 POPEB 414      81.197  61.587  75.129  1.00  0.00           C
ATOM   6784  C39 POPEB 414      81.397  60.247  74.419  1.00  0.00           C
ATOM   6787 0C31 POPEB 414      80.577  60.137  73.129  1.00  0.00           C
ATOM   6790 1C31 POPEB 414      80.767  58.767  72.469  1.00  0.00           C
ATOM   6793 2C31 POPEB 414      79.887  58.547  71.229  1.00  0.00           C
ATOM   6796 3C31 POPEB 414      80.277  57.287  70.439  1.00  0.00           C
ATOM   6799 4C31 POPEB 414      80.217  55.987  71.259  1.00  0.00           C
ATOM   6802 5C31 POPEB 414      80.977  54.847  70.589  1.00  0.00           C
ATOM   6805 6C31 POPEB 414      81.107  53.607  71.469  1.00  0.00           C
ATOM   6809  NH3 POPEC 415      54.067  64.237  46.619  1.00  0.00           N
ATOM   6813  C12 POPEC 415      55.397  63.597  46.319  1.00  0.00           C
ATOM   6816  C11 POPEC 415      55.287  62.707  45.069  1.00  0.00           C
ATOM   6819  P   POPEC 415      57.317  60.967  44.889  1.00  0.00           P
ATOM   6820  O13 POPEC 415      56.507  59.807  44.459  1.00  0.00           O
ATOM   6821  O14 POPEC 415      58.657  61.117  44.309  1.00  0.00           O
ATOM   6822  O11 POPEC 415      57.487  61.017  46.450  1.00  0.00           O
ATOM   6823  O12 POPEC 415      56.577  62.337  44.619  1.00  0.00           O
ATOM   6824  C1  POPEC 415      56.667  60.327  47.399  1.00  0.00           C
ATOM   6827  C2  POPEC 415      57.457  60.137  48.729  1.00  0.00           C
ATOM   6829  O21 POPEC 415      56.577  59.817  49.819  1.00  0.00           O
ATOM   6830  C21 POPEC 415      55.777  60.777  50.289  1.00  0.00           C
ATOM   6831  O22 POPEC 415      55.667  61.897  49.819  1.00  0.00           O
ATOM   6832  C22 POPEC 415      55.037  60.207  51.500  1.00  0.00           C
ATOM   6835  C3  POPEC 415      58.457  61.287  49.059  1.00  0.00           C
ATOM   6838  O31 POPEC 415      59.347  60.897  50.119  1.00  0.00           O
ATOM   6839  C31 POPEC 415      59.627  61.827  51.019  1.00  0.00           C
ATOM   6840  O32 POPEC 415      59.147  62.947  51.079  1.00  0.00           O
ATOM   6841  C32 POPEC 415      60.777  61.357  51.919  1.00  0.00           C
ATOM   6844  C23 POPEC 415      54.417  61.287  52.419  1.00  0.00           C
ATOM   6847  C24 POPEC 415      55.007  61.237  53.829  1.00  0.00           C
ATOM   6850  C25 POPEC 415      54.567  59.987  54.599  1.00  0.00           C
ATOM   6853  C26 POPEC 415      53.127  60.047  55.139  1.00  0.00           C
ATOM   6856  C27 POPEC 415      52.997  60.937  56.379  1.00  0.00           C
ATOM   6859  C28 POPEC 415      51.697  60.617  57.129  1.00  0.00           C
ATOM   6862  C29 POPEC 415      51.677  61.237  58.499  1.00  0.00           C
ATOM   6864 0C21 POPEC 415      51.267  60.657  59.639  1.00  0.00           C
ATOM   6866 1C21 POPEC 415      50.697  59.267  59.759  1.00  0.00           C
ATOM   6869 2C21 POPEC 415      49.347  59.167  60.489  1.00  0.00           C
ATOM   6872 3C21 POPEC 415      49.367  59.747  61.899  1.00  0.00           C
ATOM   6875 4C21 POPEC 415      48.067  59.487  62.669  1.00  0.00           C
ATOM   6878 5C21 POPEC 415      47.787  60.567  63.719  1.00  0.00           C
ATOM   6881 6C21 POPEC 415      48.967  60.887  64.639  1.00  0.00           C
ATOM   6884 7C21 POPEC 415      48.697  62.137  65.489  1.00  0.00           C
ATOM   6887 8C21 POPEC 415      49.967  62.887  65.889  1.00  0.00           C
ATOM   6891  C33 POPEC 415      61.827  62.477  52.049  1.00  0.00           C
ATOM   6894  C34 POPEC 415      63.107  62.057  52.789  1.00  0.00           C
ATOM   6897  C35 POPEC 415      62.897  61.627  54.239  1.00  0.00           C
ATOM   6900  C36 POPEC 415      62.507  62.797  55.169  1.00  0.00           C
ATOM   6903  C37 POPEC 415      62.017  62.287  56.520  1.00  0.00           C
ATOM   6906  C38 POPEC 415      61.577  63.387  57.489  1.00  0.00           C
ATOM   6909  C39 POPEC 415      60.857  62.787  58.699  1.00  0.00           C
ATOM   6912 0C31 POPEC 415      60.497  63.807  59.779  1.00  0.00           C
ATOM   6915 1C31 POPEC 415      59.737  63.137  60.939  1.00  0.00           C
ATOM   6918 2C31 POPEC 415      59.657  64.007  62.209  1.00  0.00           C
ATOM   6921 3C31 POPEC 415      61.037  64.187  62.859  1.00  0.00           C
ATOM   6924 4C31 POPEC 415      60.977  64.827  64.259  1.00  0.00           C
ATOM   6927 5C31 POPEC 415      62.377  64.887  64.880  1.00  0.00           C
ATOM   6930 6C31 POPEC 415      62.417  65.507  66.270  1.00  0.00           C
ATOM   6934  NH3 POPED 416     101.297 111.357  49.749  1.00  0.00           N
ATOM   6938  C12 POPED 416     102.647 111.877  50.200  1.00  0.00           C
ATOM   6941  C11 POPED 416     102.717 113.417  50.189  1.00  0.00           C
ATOM   6944  P   POPED 416     104.357 115.397  49.789  1.00  0.00           P
ATOM   6945  O13 POPED 416     105.567 115.497  48.959  1.00  0.00           O
ATOM   6946  O14 POPED 416     103.177 115.987  49.129  1.00  0.00           O
ATOM   6947  O11 POPED 416     104.617 116.047  51.199  1.00  0.00           O
ATOM   6948  O12 POPED 416     104.077 113.867  50.119  1.00  0.00           O
ATOM   6949  C1  POPED 416     105.337 117.247  51.459  1.00  0.00           C
ATOM   6952  C2  POPED 416     106.577 116.967  52.379  1.00  0.00           C
ATOM   6954  O21 POPED 416     106.587 117.637  53.659  1.00  0.00           O
ATOM   6955  C21 POPED 416     105.547 117.467  54.469  1.00  0.00           C
ATOM   6956  O22 POPED 416     104.367 117.507  54.199  1.00  0.00           O
ATOM   6957  C22 POPED 416     106.097 117.117  55.859  1.00  0.00           C
ATOM   6960  C3  POPED 416     107.917 117.137  51.599  1.00  0.00           C
ATOM   6963  O31 POPED 416     109.117 117.167  52.419  1.00  0.00           O
ATOM   6964  C31 POPED 416     109.637 118.387  52.589  1.00  0.00           C
ATOM   6965  O32 POPED 416     109.117 119.417  52.189  1.00  0.00           O
ATOM   6966  C32 POPED 416     110.967 118.367  53.329  1.00  0.00           C
ATOM   6969  C23 POPED 416     105.027 116.497  56.799  1.00  0.00           C
ATOM   6972  C24 POPED 416     105.627 115.957  58.099  1.00  0.00           C
ATOM   6975  C25 POPED 416     106.027 117.027  59.129  1.00  0.00           C
ATOM   6978  C26 POPED 416     106.597 116.377  60.399  1.00  0.00           C
ATOM   6981  C27 POPED 416     106.917 117.377  61.509  1.00  0.00           C
ATOM   6984  C28 POPED 416     107.657 116.687  62.669  1.00  0.00           C
ATOM   6987  C29 POPED 416     107.957 117.627  63.809  1.00  0.00           C
ATOM   6989 0C21 POPED 416     107.577 117.487  65.090  1.00  0.00           C
ATOM   6991 1C21 POPED 416     106.777 116.337  65.659  1.00  0.00           C
ATOM   6994 2C21 POPED 416     107.627 115.047  65.829  1.00  0.00           C
ATOM   6997 3C21 POPED 416     108.757 115.187  66.859  1.00  0.00           C
ATOM   7000 4C21 POPED 416     109.807 114.067  66.759  1.00  0.00           C
ATOM   7003 5C21 POPED 416     110.967 114.287  67.739  1.00  0.00           C
ATOM   7006 6C21 POPED 416     111.967 113.127  67.809  1.00  0.00           C
ATOM   7009 7C21 POPED 416     112.677 112.807  66.489  1.00  0.00           C
ATOM   7012 8C21 POPED 416     113.757 111.727  66.629  1.00  0.00           C
ATOM   7016  C33 POPED 416     110.827 118.987  54.739  1.00  0.00           C
ATOM   7019  C34 POPED 416     112.127 119.607  55.289  1.00  0.00           C
ATOM   7022  C35 POPED 416     111.897 120.427  56.579  1.00  0.00           C
ATOM   7025  C36 POPED 416     111.427 119.587  57.779  1.00  0.00           C
ATOM   7028  C37 POPED 416     110.947 120.457  58.949  1.00  0.00           C
ATOM   7031  C38 POPED 416     109.987 119.727  59.899  1.00  0.00           C
ATOM   7034  C39 POPED 416     110.677 118.787  60.899  1.00  0.00           C
ATOM   7037 0C31 POPED 416     111.157 119.507  62.169  1.00  0.00           C
ATOM   7040 1C31 POPED 416     111.687 118.527  63.219  1.00  0.00           C
ATOM   7043 2C31 POPED 416     112.187 119.217  64.509  1.00  0.00           C
ATOM   7046 3C31 POPED 416     113.697 119.027  64.719  1.00  0.00           C
ATOM   7049 4C31 POPED 416     114.077 117.587  65.109  1.00  0.00           C
ATOM   7052 5C31 POPED 416     115.577 117.307  64.959  1.00  0.00           C
ATOM   7055 6C31 POPED 416     115.987 115.957  65.539  1.00  0.00           C
ATOM   7059  NH3 POPEE 417      94.907  92.977  49.649  1.00  0.00           N
ATOM   7063  C12 POPEE 417      93.437  93.287  49.579  1.00  0.00           C
ATOM   7066  C11 POPEE 417      93.087  94.137  48.359  1.00  0.00           C
ATOM   7069  P   POPEE 417      91.247  95.827  47.639  1.00  0.00           P
ATOM   7070  O13 POPEE 417      89.777  95.707  47.509  1.00  0.00           O
ATOM   7071  O14 POPEE 417      92.027  95.847  46.389  1.00  0.00           O
ATOM   7072  O11 POPEE 417      91.617  97.057  48.579  1.00  0.00           O
ATOM   7073  O12 POPEE 417      91.757  94.627  48.539  1.00  0.00           O
ATOM   7074  C1  POPEE 417      90.597  98.017  48.919  1.00  0.00           C
ATOM   7077  C2  POPEE 417      89.767  97.617  50.179  1.00  0.00           C
ATOM   7079  O21 POPEE 417      89.147  98.797  50.729  1.00  0.00           O
ATOM   7080  C21 POPEE 417      87.957  98.577  51.269  1.00  0.00           C
ATOM   7081  O22 POPEE 417      87.227  97.627  51.019  1.00  0.00           O
ATOM   7082  C22 POPEE 417      87.617  99.687  52.269  1.00  0.00           C
ATOM   7085  C3  POPEE 417      90.707  97.027  51.250  1.00  0.00           C
ATOM   7088  O31 POPEE 417      90.127  96.997  52.560  1.00  0.00           O
ATOM   7089  C31 POPEE 417      90.847  96.317  53.449  1.00  0.00           C
ATOM   7090  O32 POPEE 417      91.937  95.807  53.239  1.00  0.00           O
ATOM   7091  C32 POPEE 417      90.027  96.287  54.749  1.00  0.00           C
ATOM   7094  C23 POPEE 417      86.177  99.557  52.840  1.00  0.00           C
ATOM   7097  C24 POPEE 417      85.987  98.377  53.810  1.00  0.00           C
ATOM   7100  C25 POPEE 417      86.427  98.627  55.270  1.00  0.00           C
ATOM   7103  C26 POPEE 417      86.327  97.347  56.110  1.00  0.00           C
ATOM   7106  C27 POPEE 417      86.357  97.547  57.639  1.00  0.00           C
ATOM   7109  C28 POPEE 417      86.357  96.207  58.409  1.00  0.00           C
ATOM   7112  C29 POPEE 417      86.337  96.357  59.909  1.00  0.00           C
ATOM   7114 0C21 POPEE 417      85.787  95.537  60.819  1.00  0.00           C
ATOM   7116 1C21 POPEE 417      85.027  94.257  60.579  1.00  0.00           C
ATOM   7119 2C21 POPEE 417      83.687  94.237  61.349  1.00  0.00           C
ATOM   7122 3C21 POPEE 417      83.857  94.007  62.869  1.00  0.00           C
ATOM   7125 4C21 POPEE 417      82.517  94.037  63.629  1.00  0.00           C
ATOM   7128 5C21 POPEE 417      82.677  94.017  65.160  1.00  0.00           C
ATOM   7131 6C21 POPEE 417      83.217  92.687  65.719  1.00  0.00           C
ATOM   7134 7C21 POPEE 417      83.487  92.747  67.229  1.00  0.00           C
ATOM   7137 8C21 POPEE 417      84.007  91.427  67.819  1.00  0.00           C
ATOM   7141  C33 POPEE 417      90.857  96.497  56.019  1.00  0.00           C
ATOM   7144  C34 POPEE 417      89.997  96.997  57.189  1.00  0.00           C
ATOM   7147  C35 POPEE 417      90.777  97.097  58.509  1.00  0.00           C
ATOM   7150  C36 POPEE 417      89.997  97.857  59.589  1.00  0.00           C
ATOM   7153  C37 POPEE 417      90.757  97.977  60.919  1.00  0.00           C
ATOM   7156  C38 POPEE 417      90.477  99.307  61.639  1.00  0.00           C
ATOM   7159  C39 POPEE 417      89.017  99.497  62.059  1.00  0.00           C
ATOM   7162 0C31 POPEE 417      88.707  99.057  63.499  1.00  0.00           C
ATOM   7165 1C31 POPEE 417      89.467  99.867  64.549  1.00  0.00           C
ATOM   7168 2C31 POPEE 417      88.647 100.087  65.829  1.00  0.00           C
ATOM   7171 3C31 POPEE 417      89.417 100.897  66.869  1.00  0.00           C
ATOM   7174 4C31 POPEE 417      88.557 101.257  68.089  1.00  0.00           C
ATOM   7177 5C31 POPEE 417      89.367 102.067  69.099  1.00  0.00           C
ATOM   7180 6C31 POPEE 417      88.587 102.487  70.349  1.00  0.00           C
ATOM   7184  NH3 POPEF 418     112.327  48.077  46.749  1.00  0.00           N
ATOM   7188  C12 POPEF 418     112.627  49.517  47.049  1.00  0.00           C
ATOM   7191  C11 POPEF 418     111.997  49.937  48.399  1.00  0.00           C
ATOM   7194  P   POPEF 418     109.687  48.637  48.699  1.00  0.00           P
ATOM   7195  O13 POPEF 418     108.487  49.027  49.479  1.00  0.00           O
ATOM   7196  O14 POPEF 418     109.437  47.957  47.409  1.00  0.00           O
ATOM   7197  O11 POPEF 418     110.627  47.727  49.589  1.00  0.00           O
ATOM   7198  O12 POPEF 418     110.577  49.887  48.379  1.00  0.00           O
ATOM   7199  C1  POPEF 418     110.027  46.707  50.410  1.00  0.00           C
ATOM   7202  C2  POPEF 418     110.767  46.547  51.789  1.00  0.00           C
ATOM   7204  O21 POPEF 418     110.907  45.167  52.169  1.00  0.00           O
ATOM   7205  C21 POPEF 418     109.787  44.447  52.259  1.00  0.00           C
ATOM   7206  O22 POPEF 418     108.657  44.857  52.119  1.00  0.00           O
ATOM   7207  C22 POPEF 418     110.177  42.977  52.379  1.00  0.00           C
ATOM   7210  C3  POPEF 418     110.157  47.447  52.910  1.00  0.00           C
ATOM   7213  O31 POPEF 418     110.947  47.387  54.129  1.00  0.00           O
ATOM   7214  C31 POPEF 418     110.357  46.827  55.189  1.00  0.00           C
ATOM   7215  O32 POPEF 418     109.227  46.377  55.219  1.00  0.00           O
ATOM   7216  C32 POPEF 418     111.317  46.857  56.389  1.00  0.00           C
ATOM   7219  C23 POPEF 418     109.247  42.157  53.299  1.00  0.00           C
ATOM   7222  C24 POPEF 418     109.847  41.947  54.689  1.00  0.00           C
ATOM   7225  C25 POPEF 418     110.107  43.237  55.489  1.00  0.00           C
ATOM   7228  C26 POPEF 418     110.537  42.937  56.939  1.00  0.00           C
ATOM   7231  C27 POPEF 418     109.517  43.407  57.989  1.00  0.00           C
ATOM   7234  C28 POPEF 418     109.897  43.017  59.429  1.00  0.00           C
ATOM   7237  C29 POPEF 418     110.007  41.527  59.569  1.00  0.00           C
ATOM   7239 0C21 POPEF 418     110.837  40.857  60.379  1.00  0.00           C
ATOM   7241 1C21 POPEF 418     111.787  41.467  61.379  1.00  0.00           C
ATOM   7244 2C21 POPEF 418     111.067  41.787  62.699  1.00  0.00           C
ATOM   7247 3C21 POPEF 418     110.367  40.567  63.329  1.00  0.00           C
ATOM   7250 4C21 POPEF 418     110.067  40.797  64.810  1.00  0.00           C
ATOM   7253 5C21 POPEF 418     109.287  39.657  65.479  1.00  0.00           C
ATOM   7256 6C21 POPEF 418     109.507  39.657  66.999  1.00  0.00           C
ATOM   7259 7C21 POPEF 418     108.567  38.737  67.779  1.00  0.00           C
ATOM   7262 8C21 POPEF 418     109.077  38.427  69.189  1.00  0.00           C
ATOM   7266  C33 POPEF 418     111.247  48.197  57.159  1.00  0.00           C
ATOM   7269  C34 POPEF 418     111.897  48.147  58.559  1.00  0.00           C
ATOM   7272  C35 POPEF 418     110.877  48.267  59.719  1.00  0.00           C
ATOM   7275  C36 POPEF 418     110.357  46.917  60.239  1.00  0.00           C
ATOM   7278  C37 POPEF 418     109.067  47.097  61.069  1.00  0.00           C
ATOM   7281  C38 POPEF 418     108.967  46.247  62.349  1.00  0.00           C
ATOM   7284  C39 POPEF 418     110.067  46.567  63.379  1.00  0.00           C
ATOM   7287 0C31 POPEF 418     109.767  46.027  64.779  1.00  0.00           C
ATOM   7290 1C31 POPEF 418     111.037  45.537  65.509  1.00  0.00           C
ATOM   7293 2C31 POPEF 418     110.807  45.247  66.999  1.00  0.00           C
ATOM   7296 3C31 POPEF 418     111.887  44.357  67.629  1.00  0.00           C
ATOM   7299 4C31 POPEF 418     113.317  44.897  67.469  1.00  0.00           C
ATOM   7302 5C31 POPEF 418     114.347  44.087  68.269  1.00  0.00           C
ATOM   7305 6C31 POPEF 418     115.777  44.637  68.159  1.00  0.00           C
ATOM   7309  NH3 POPEG 419      85.357 109.737  47.199  1.00  0.00           N
ATOM   7313  C12 POPEG 419      86.617 110.307  47.770  1.00  0.00           C
ATOM   7316  C11 POPEG 419      87.787 109.527  47.169  1.00  0.00           C
ATOM   7319  P   POPEG 419      90.197 108.877  47.759  1.00  0.00           P
ATOM   7320  O13 POPEG 419      90.137 108.137  46.489  1.00  0.00           O
ATOM   7321  O14 POPEG 419      91.487 109.507  48.129  1.00  0.00           O
ATOM   7322  O11 POPEG 419      89.867 107.847  48.899  1.00  0.00           O
ATOM   7323  O12 POPEG 419      88.997 109.907  47.849  1.00  0.00           O
ATOM   7324  C1  POPEG 419      88.957 108.057  49.990  1.00  0.00           C
ATOM   7327  C2  POPEG 419      89.597 108.867  51.159  1.00  0.00           C
ATOM   7329  O21 POPEG 419      89.047 108.507  52.439  1.00  0.00           O
ATOM   7330  C21 POPEG 419      87.737 108.627  52.619  1.00  0.00           C
ATOM   7331  O22 POPEG 419      86.947 109.137  51.839  1.00  0.00           O
ATOM   7332  C22 POPEG 419      87.367 107.977  53.959  1.00  0.00           C
ATOM   7335  C3  POPEG 419      89.547 110.407  50.919  1.00  0.00           C
ATOM   7338  O31 POPEG 419      90.167 111.197  51.949  1.00  0.00           O
ATOM   7339  C31 POPEG 419      91.477 111.327  51.799  1.00  0.00           C
ATOM   7340  O32 POPEG 419      92.227 110.537  51.250  1.00  0.00           O
ATOM   7341  C32 POPEG 419      91.907 112.667  52.399  1.00  0.00           C
ATOM   7344  C23 POPEG 419      85.887 108.177  54.379  1.00  0.00           C
ATOM   7347  C24 POPEG 419      85.317 106.957  55.109  1.00  0.00           C
ATOM   7350  C25 POPEG 419      86.017 106.587  56.429  1.00  0.00           C
ATOM   7353  C26 POPEG 419      85.407 107.277  57.649  1.00  0.00           C
ATOM   7356  C27 POPEG 419      85.877 106.667  58.989  1.00  0.00           C
ATOM   7359  C28 POPEG 419      85.147 107.287  60.189  1.00  0.00           C
ATOM   7362  C29 POPEG 419      85.687 106.757  61.499  1.00  0.00           C
ATOM   7364 0C21 POPEG 419      85.077 105.907  62.349  1.00  0.00           C
ATOM   7366 1C21 POPEG 419      83.697 105.317  62.179  1.00  0.00           C
ATOM   7369 2C21 POPEG 419      83.187 104.607  63.449  1.00  0.00           C
ATOM   7372 3C21 POPEG 419      83.967 103.337  63.829  1.00  0.00           C
ATOM   7375 4C21 POPEG 419      83.357 102.617  65.039  1.00  0.00           C
ATOM   7378 5C21 POPEG 419      84.207 101.457  65.600  1.00  0.00           C
ATOM   7381 6C21 POPEG 419      84.527 100.367  64.569  1.00  0.00           C
ATOM   7384 7C21 POPEG 419      84.947  99.047  65.229  1.00  0.00           C
ATOM   7387 8C21 POPEG 419      85.127  97.867  64.259  1.00  0.00           C
ATOM   7391  C33 POPEG 419      93.077 112.517  53.410  1.00  0.00           C
ATOM   7394  C34 POPEG 419      92.987 113.537  54.549  1.00  0.00           C
ATOM   7397  C35 POPEG 419      92.197 113.037  55.779  1.00  0.00           C
ATOM   7400  C36 POPEG 419      90.677 113.177  55.649  1.00  0.00           C
ATOM   7403  C37 POPEG 419      89.937 112.687  56.899  1.00  0.00           C
ATOM   7406  C38 POPEG 419      88.417 112.847  56.789  1.00  0.00           C
ATOM   7409  C39 POPEG 419      87.637 111.827  57.639  1.00  0.00           C
ATOM   7412 0C31 POPEG 419      87.897 111.987  59.149  1.00  0.00           C
ATOM   7415 1C31 POPEG 419      87.257 110.867  59.979  1.00  0.00           C
ATOM   7418 2C31 POPEG 419      87.377 111.157  61.479  1.00  0.00           C
ATOM   7421 3C31 POPEG 419      86.887 110.027  62.369  1.00  0.00           C
ATOM   7424 4C31 POPEG 419      86.937 110.407  63.849  1.00  0.00           C
ATOM   7427 5C31 POPEG 419      86.297 109.367  64.759  1.00  0.00           C
ATOM   7430 6C31 POPEG 419      86.447 109.717  66.239  1.00  0.00           C
ATOM   7434  NH3 POPEH 420      54.627 129.581  43.819  1.00  0.00           N
ATOM   7438  C12 POPEH 420      53.877 130.301  44.899  1.00  0.00           C
ATOM   7441  C11 POPEH 420      52.457 130.611  44.439  1.00  0.00           C
ATOM   7444  P   POPEH 420      51.247 128.357  44.000  1.00  0.00           P
ATOM   7445  O13 POPEH 420      49.947 128.661  43.369  1.00  0.00           O
ATOM   7446  O14 POPEH 420      52.457 128.077  43.179  1.00  0.00           O
ATOM   7447  O11 POPEH 420      51.027 127.217  45.049  1.00  0.00           O
ATOM   7448  O12 POPEH 420      51.587 129.591  44.919  1.00  0.00           O
ATOM   7449  C1  POPEH 420      52.127 126.727  45.829  1.00  0.00           C
ATOM   7452  C2  POPEH 420      51.697 126.577  47.299  1.00  0.00           C
ATOM   7454  O21 POPEH 420      52.537 125.577  47.910  1.00  0.00           O
ATOM   7455  C21 POPEH 420      53.007 125.917  49.099  1.00  0.00           C
ATOM   7456  O22 POPEH 420      52.957 127.037  49.589  1.00  0.00           O
ATOM   7457  C22 POPEH 420      53.657 124.667  49.699  1.00  0.00           C
ATOM   7460  C3  POPEH 420      50.227 126.097  47.369  1.00  0.00           C
ATOM   7463  O31 POPEH 420      49.777 125.967  48.740  1.00  0.00           O
ATOM   7464  C31 POPEH 420      48.457 125.857  48.789  1.00  0.00           C
ATOM   7465  O32 POPEH 420      47.727 125.827  47.799  1.00  0.00           O
ATOM   7466  C32 POPEH 420      47.987 125.827  50.239  1.00  0.00           C
ATOM   7469  C23 POPEH 420      54.437 124.897  51.019  1.00  0.00           C
ATOM   7472  C24 POPEH 420      53.537 125.187  52.219  1.00  0.00           C
ATOM   7475  C25 POPEH 420      54.237 124.957  53.569  1.00  0.00           C
ATOM   7478  C26 POPEH 420      54.147 123.487  54.020  1.00  0.00           C
ATOM   7481  C27 POPEH 420      54.837 123.177  55.349  1.00  0.00           C
ATOM   7484  C28 POPEH 420      54.507 121.787  55.929  1.00  0.00           C
ATOM   7487  C29 POPEH 420      54.777 120.627  55.000  1.00  0.00           C
ATOM   7489 0C21 POPEH 420      55.107 119.367  55.369  1.00  0.00           C
ATOM   7491 1C21 POPEH 420      55.257 118.847  56.769  1.00  0.00           C
ATOM   7494 2C21 POPEH 420      56.677 119.127  57.309  1.00  0.00           C
ATOM   7497 3C21 POPEH 420      56.907 118.467  58.669  1.00  0.00           C
ATOM   7500 4C21 POPEH 420      58.207 118.907  59.349  1.00  0.00           C
ATOM   7503 5C21 POPEH 420      58.167 120.367  59.799  1.00  0.00           C
ATOM   7506 6C21 POPEH 420      59.377 120.787  60.639  1.00  0.00           C
ATOM   7509 7C21 POPEH 420      59.137 122.147  61.320  1.00  0.00           C
ATOM   7512 8C21 POPEH 420      60.407 122.907  61.689  1.00  0.00           C
ATOM   7516  C33 POPEH 420      49.067 126.287  51.250  1.00  0.00           C
ATOM   7519  C34 POPEH 420      48.567 126.357  52.689  1.00  0.00           C
ATOM   7522  C35 POPEH 420      48.097 125.007  53.249  1.00  0.00           C
ATOM   7525  C36 POPEH 420      47.877 125.007  54.769  1.00  0.00           C
ATOM   7528  C37 POPEH 420      46.767 124.037  55.200  1.00  0.00           C
ATOM   7531  C38 POPEH 420      46.807 123.627  56.679  1.00  0.00           C
ATOM   7534  C39 POPEH 420      46.657 124.787  57.669  1.00  0.00           C
ATOM   7537 0C31 POPEH 420      46.627 124.307  59.129  1.00  0.00           C
ATOM   7540 1C31 POPEH 420      48.007 123.787  59.589  1.00  0.00           C
ATOM   7543 2C31 POPEH 420      47.997 122.387  60.229  1.00  0.00           C
ATOM   7546 3C31 POPEH 420      47.987 122.437  61.759  1.00  0.00           C
ATOM   7549 4C31 POPEH 420      48.397 121.107  62.399  1.00  0.00           C
ATOM   7552 5C31 POPEH 420      48.667 121.237  63.899  1.00  0.00           C
ATOM   7555 6C31 POPEH 420      49.257 119.967  64.519  1.00  0.00           C
ATOM   7559  NH3 POPEI 421      61.267  67.287  47.719  1.00  0.00           N
ATOM   7563  C12 POPEI 421      60.827  66.057  46.989  1.00  0.00           C
ATOM   7566  C11 POPEI 421      62.027  65.377  46.299  1.00  0.00           C
ATOM   7569  P   POPEI 421      63.967  65.447  48.089  1.00  0.00           P
ATOM   7570  O13 POPEI 421      64.817  66.287  47.219  1.00  0.00           O
ATOM   7571  O14 POPEI 421      63.237  66.117  49.189  1.00  0.00           O
ATOM   7572  O11 POPEI 421      64.827  64.247  48.639  1.00  0.00           O
ATOM   7573  O12 POPEI 421      62.877  64.707  47.229  1.00  0.00           O
ATOM   7574  C1  POPEI 421      64.827  63.917  50.029  1.00  0.00           C
ATOM   7577  C2  POPEI 421      65.827  64.727  50.910  1.00  0.00           C
ATOM   7579  O21 POPEI 421      66.007  63.917  52.079  1.00  0.00           O
ATOM   7580  C21 POPEI 421      67.237  63.787  52.529  1.00  0.00           C
ATOM   7581  O22 POPEI 421      68.237  64.357  52.119  1.00  0.00           O
ATOM   7582  C22 POPEI 421      67.217  62.737  53.639  1.00  0.00           C
ATOM   7585  C3  POPEI 421      65.267  66.137  51.289  1.00  0.00           C
ATOM   7588  O31 POPEI 421      65.897  66.787  52.419  1.00  0.00           O
ATOM   7589  C31 POPEI 421      65.267  66.697  53.589  1.00  0.00           C
ATOM   7590  O32 POPEI 421      64.347  65.957  53.859  1.00  0.00           O
ATOM   7591  C32 POPEI 421      65.887  67.757  54.509  1.00  0.00           C
ATOM   7594  C23 POPEI 421      66.867  63.307  55.029  1.00  0.00           C
ATOM   7597  C24 POPEI 421      66.647  62.157  56.019  1.00  0.00           C
ATOM   7600  C25 POPEI 421      66.807  62.547  57.500  1.00  0.00           C
ATOM   7603  C26 POPEI 421      65.747  63.507  58.019  1.00  0.00           C
ATOM   7606  C27 POPEI 421      65.917  63.767  59.529  1.00  0.00           C
ATOM   7609  C28 POPEI 421      64.787  64.607  60.159  1.00  0.00           C
ATOM   7612  C29 POPEI 421      64.777  66.037  59.699  1.00  0.00           C
ATOM   7614 0C21 POPEI 421      64.527  67.127  60.449  1.00  0.00           C
ATOM   7616 1C21 POPEI 421      64.157  67.167  61.919  1.00  0.00           C
ATOM   7619 2C21 POPEI 421      65.247  67.897  62.729  1.00  0.00           C
ATOM   7622 3C21 POPEI 421      64.827  68.237  64.169  1.00  0.00           C
ATOM   7625 4C21 POPEI 421      65.917  68.977  64.969  1.00  0.00           C
ATOM   7628 5C21 POPEI 421      66.337  70.317  64.329  1.00  0.00           C
ATOM   7631 6C21 POPEI 421      67.357  71.117  65.149  1.00  0.00           C
ATOM   7634 7C21 POPEI 421      67.737  72.457  64.499  1.00  0.00           C
ATOM   7637 8C21 POPEI 421      68.467  72.337  63.149  1.00  0.00           C
ATOM   7641  C33 POPEI 421      65.597  67.617  56.019  1.00  0.00           C
ATOM   7644  C34 POPEI 421      66.777  68.177  56.839  1.00  0.00           C
ATOM   7647  C35 POPEI 421      68.067  67.347  56.669  1.00  0.00           C
ATOM   7650  C36 POPEI 421      68.457  66.557  57.910  1.00  0.00           C
ATOM   7653  C37 POPEI 421      69.267  67.397  58.899  1.00  0.00           C
ATOM   7656  C38 POPEI 421      68.977  66.977  60.340  1.00  0.00           C
ATOM   7659  C39 POPEI 421      69.737  67.837  61.359  1.00  0.00           C
ATOM   7662 0C31 POPEI 421      69.087  67.767  62.739  1.00  0.00           C
ATOM   7665 1C31 POPEI 421      69.877  68.517  63.820  1.00  0.00           C
ATOM   7668 2C31 POPEI 421      71.127  67.757  64.289  1.00  0.00           C
ATOM   7671 3C31 POPEI 421      70.897  66.907  65.539  1.00  0.00           C
ATOM   7674 4C31 POPEI 421      70.687  67.777  66.789  1.00  0.00           C
ATOM   7677 5C31 POPEI 421      70.597  66.967  68.089  1.00  0.00           C
ATOM   7680 6C31 POPEI 421      70.627  67.847  69.339  1.00  0.00           C
ATOM   7684  NH3 POPEJ 422      51.367  14.297  84.819  1.00  0.00           N
ATOM   7688  C12 POPEJ 422      51.517  12.907  85.420  1.00  0.00           C
ATOM   7691  C11 POPEJ 422      52.987  12.447  85.500  1.00  0.00           C
ATOM   7694  P   POPEJ 422      52.667   9.857  85.740  1.00  0.00           P
ATOM   7695  O13 POPEJ 422      53.397   8.757  86.439  1.00  0.00           O
ATOM   7696  O14 POPEJ 422      51.197   9.867  85.880  1.00  0.00           O
ATOM   7697  O11 POPEJ 422      53.087   9.927  84.229  1.00  0.00           O
ATOM   7698  O12 POPEJ 422      53.167  11.257  86.279  1.00  0.00           O
ATOM   7699  C1  POPEJ 422      52.297   9.427  83.159  1.00  0.00           C
ATOM   7702  C2  POPEJ 422      53.207   8.567  82.249  1.00  0.00           C
ATOM   7704  O21 POPEJ 422      52.557   8.247  81.010  1.00  0.00           O
ATOM   7705  C21 POPEJ 422      51.647   7.317  80.939  1.00  0.00           C
ATOM   7706  O22 POPEJ 422      50.947   6.877  81.850  1.00  0.00           O
ATOM   7707  C22 POPEJ 422      51.687   6.757  79.519  1.00  0.00           C
ATOM   7710  C3  POPEJ 422      53.787   7.327  82.990  1.00  0.00           C
ATOM   7713  O31 POPEJ 422      54.257   6.327  82.059  1.00  0.00           O
ATOM   7714  C31 POPEJ 422      54.677   5.187  82.599  1.00  0.00           C
ATOM   7715  O32 POPEJ 422      54.947   5.027  83.779  1.00  0.00           O
ATOM   7716  C32 POPEJ 422      54.647   4.117  81.520  1.00  0.00           C
ATOM   7719  C23 POPEJ 422      51.177   5.307  79.409  1.00  0.00           C
ATOM   7722  C24 POPEJ 422      51.387   4.697  78.029  1.00  0.00           C
ATOM   7725  C25 POPEJ 422      50.757   5.497  76.879  1.00  0.00           C
ATOM   7728  C26 POPEJ 422      50.987   4.847  75.509  1.00  0.00           C
ATOM   7731  C27 POPEJ 422      51.047   5.897  74.389  1.00  0.00           C
ATOM   7734  C28 POPEJ 422      51.057   5.327  72.959  1.00  0.00           C
ATOM   7737  C29 POPEJ 422      52.297   4.507  72.679  1.00  0.00           C
ATOM   7739 0C21 POPEJ 422      53.267   4.777  71.800  1.00  0.00           C
ATOM   7741 1C21 POPEJ 422      53.377   5.967  70.889  1.00  0.00           C
ATOM   7744 2C21 POPEJ 422      54.647   6.797  71.169  1.00  0.00           C
ATOM   7747 3C21 POPEJ 422      55.947   5.997  70.999  1.00  0.00           C
ATOM   7750 4C21 POPEJ 422      57.207   6.867  71.009  1.00  0.00           C
ATOM   7753 5C21 POPEJ 422      58.487   6.067  70.679  1.00  0.00           C
ATOM   7756 6C21 POPEJ 422      58.547   5.637  69.209  1.00  0.00           C
ATOM   7759 7C21 POPEJ 422      59.647   4.617  68.910  1.00  0.00           C
ATOM   7762 8C21 POPEJ 422      59.707   4.247  67.430  1.00  0.00           C
ATOM   7766  C33 POPEJ 422      55.307   2.807  81.959  1.00  0.00           C
ATOM   7769  C34 POPEJ 422      55.327   1.767  80.830  1.00  0.00           C
ATOM   7772  C35 POPEJ 422      56.157   2.237  79.639  1.00  0.00           C
ATOM   7775  C36 POPEJ 422      56.407   1.157  78.590  1.00  0.00           C
ATOM   7778  C37 POPEJ 422      57.197   1.717  77.410  1.00  0.00           C
ATOM   7781  C38 POPEJ 422      57.827   0.607  76.569  1.00  0.00           C
ATOM   7784  C39 POPEJ 422      58.497   1.167  75.319  1.00  0.00           C
ATOM   7787 0C31 POPEJ 422      57.537   1.307  74.139  1.00  0.00           C
ATOM   7790 1C31 POPEJ 422      58.057   2.337  73.139  1.00  0.00           C
ATOM   7793 2C31 POPEJ 422      57.147   2.457  71.909  1.00  0.00           C
ATOM   7796 3C31 POPEJ 422      57.487   1.437  70.830  1.00  0.00           C
ATOM   7799 4C31 POPEJ 422      56.677   1.697  69.569  1.00  0.00           C
ATOM   7802 5C31 POPEJ 422      57.217   0.917  68.369  1.00  0.00           C
ATOM   7805 6C31 POPEJ 422      56.437   1.237  67.099  1.00  0.00           C
ATOM   7809  NH3 POPEK 423       2.637 107.237  41.839  1.00  0.00           N
ATOM   7813  C12 POPEK 423       3.697 106.547  41.009  1.00  0.00           C
ATOM   7816  C11 POPEK 423       3.277 105.207  40.359  1.00  0.00           C
ATOM   7819  P   POPEK 423       4.567 102.937  39.699  1.00  0.00           P
ATOM   7820  O13 POPEK 423       3.327 102.447  39.059  1.00  0.00           O
ATOM   7821  O14 POPEK 423       5.817 102.697  38.959  1.00  0.00           O
ATOM   7822  O11 POPEK 423       4.727 102.197  41.069  1.00  0.00           O
ATOM   7823  O12 POPEK 423       4.457 104.447  40.139  1.00  0.00           O
ATOM   7824  C1  POPEK 423       3.767 102.277  42.119  1.00  0.00           C
ATOM   7827  C2  POPEK 423       4.227 103.297  43.189  1.00  0.00           C
ATOM   7829  O21 POPEK 423       5.217 102.757  44.099  1.00  0.00           O
ATOM   7830  C21 POPEK 423       4.797 101.847  44.959  1.00  0.00           C
ATOM   7831  O22 POPEK 423       3.737 101.237  44.909  1.00  0.00           O
ATOM   7832  C22 POPEK 423       5.827 101.727  46.079  1.00  0.00           C
ATOM   7835  C3  POPEK 423       3.067 104.047  43.929  1.00  0.00           C
ATOM   7838  O31 POPEK 423       3.557 105.307  44.419  1.00  0.00           O
ATOM   7839  C31 POPEK 423       4.147 105.247  45.619  1.00  0.00           C
ATOM   7840  O32 POPEK 423       4.037 104.317  46.399  1.00  0.00           O
ATOM   7841  C32 POPEK 423       5.037 106.457  45.839  1.00  0.00           C
ATOM   7844  C23 POPEK 423       6.077 100.297  46.590  1.00  0.00           C
ATOM   7847  C24 POPEK 423       7.127 100.247  47.700  1.00  0.00           C
ATOM   7850  C25 POPEK 423       6.737 101.087  48.919  1.00  0.00           C
ATOM   7853  C26 POPEK 423       7.727 101.027  50.089  1.00  0.00           C
ATOM   7856  C27 POPEK 423       7.167 101.787  51.310  1.00  0.00           C
ATOM   7859  C28 POPEK 423       8.037 101.667  52.570  1.00  0.00           C
ATOM   7862  C29 POPEK 423       7.227 101.857  53.829  1.00  0.00           C
ATOM   7864 0C21 POPEK 423       6.697 103.007  54.289  1.00  0.00           C
ATOM   7866 1C21 POPEK 423       6.867 104.387  53.689  1.00  0.00           C
ATOM   7869 2C21 POPEK 423       7.087 105.457  54.779  1.00  0.00           C
ATOM   7872 3C21 POPEK 423       5.827 105.857  55.559  1.00  0.00           C
ATOM   7875 4C21 POPEK 423       6.087 106.987  56.570  1.00  0.00           C
ATOM   7878 5C21 POPEK 423       4.837 107.477  57.309  1.00  0.00           C
ATOM   7881 6C21 POPEK 423       4.247 106.447  58.279  1.00  0.00           C
ATOM   7884 7C21 POPEK 423       3.327 107.077  59.329  1.00  0.00           C
ATOM   7887 8C21 POPEK 423       2.817 106.077  60.379  1.00  0.00           C
ATOM   7891  C33 POPEK 423       6.307 106.117  46.629  1.00  0.00           C
ATOM   7894  C34 POPEK 423       7.287 107.287  46.649  1.00  0.00           C
ATOM   7897  C35 POPEK 423       8.557 106.997  47.469  1.00  0.00           C
ATOM   7900  C36 POPEK 423       8.597 107.767  48.799  1.00  0.00           C
ATOM   7903  C37 POPEK 423       9.517 107.127  49.839  1.00  0.00           C
ATOM   7906  C38 POPEK 423       9.537 107.917  51.159  1.00  0.00           C
ATOM   7909  C39 POPEK 423       9.907 107.047  52.369  1.00  0.00           C
ATOM   7912 0C31 POPEK 423       9.777 107.797  53.699  1.00  0.00           C
ATOM   7915 1C31 POPEK 423      10.347 107.017  54.889  1.00  0.00           C
ATOM   7918 2C31 POPEK 423       9.987 107.627  56.250  1.00  0.00           C
ATOM   7921 3C31 POPEK 423      10.597 109.017  56.499  1.00  0.00           C
ATOM   7924 4C31 POPEK 423      10.147 109.627  57.829  1.00  0.00           C
ATOM   7927 5C31 POPEK 423      10.757 111.007  58.089  1.00  0.00           C
ATOM   7930 6C31 POPEK 423      10.167 111.717  59.319  1.00  0.00           C
ATOM   7934  NH3 POPEL 424      25.547  35.187  45.389  1.00  0.00           N
ATOM   7938  C12 POPEL 424      27.007  34.797  45.359  1.00  0.00           C
ATOM   7941  C11 POPEL 424      27.477  34.537  43.919  1.00  0.00           C
ATOM   7944  P   POPEL 424      29.467  33.617  42.539  1.00  0.00           P
ATOM   7945  O13 POPEL 424      29.377  32.147  42.499  1.00  0.00           O
ATOM   7946  O14 POPEL 424      28.857  34.367  41.419  1.00  0.00           O
ATOM   7947  O11 POPEL 424      30.957  34.087  42.630  1.00  0.00           O
ATOM   7948  O12 POPEL 424      28.857  34.167  43.899  1.00  0.00           O
ATOM   7949  C1  POPEL 424      31.997  33.477  43.379  1.00  0.00           C
ATOM   7952  C2  POPEL 424      32.187  34.147  44.769  1.00  0.00           C
ATOM   7954  O21 POPEL 424      33.607  34.197  45.049  1.00  0.00           O
ATOM   7955  C21 POPEL 424      34.047  35.157  45.849  1.00  0.00           C
ATOM   7956  O22 POPEL 424      33.367  35.977  46.450  1.00  0.00           O
ATOM   7957  C22 POPEL 424      35.567  35.217  45.799  1.00  0.00           C
ATOM   7960  C3  POPEL 424      31.387  33.337  45.829  1.00  0.00           C
ATOM   7963  O31 POPEL 424      30.997  34.127  46.969  1.00  0.00           O
ATOM   7964  C31 POPEL 424      31.807  34.017  47.999  1.00  0.00           C
ATOM   7965  O32 POPEL 424      32.857  33.397  48.009  1.00  0.00           O
ATOM   7966  C32 POPEL 424      31.227  34.757  49.199  1.00  0.00           C
ATOM   7969  C23 POPEL 424      36.237  35.827  47.059  1.00  0.00           C
ATOM   7972  C24 POPEL 424      36.417  34.837  48.209  1.00  0.00           C
ATOM   7975  C25 POPEL 424      37.537  33.807  47.959  1.00  0.00           C
ATOM   7978  C26 POPEL 424      38.537  33.687  49.119  1.00  0.00           C
ATOM   7981  C27 POPEL 424      39.587  32.597  48.869  1.00  0.00           C
ATOM   7984  C28 POPEL 424      40.377  32.197  50.130  1.00  0.00           C
ATOM   7987  C29 POPEL 424      41.317  31.057  49.809  1.00  0.00           C
ATOM   7989 0C21 POPEL 424      42.207  30.497  50.649  1.00  0.00           C
ATOM   7991 1C21 POPEL 424      42.507  30.887  52.069  1.00  0.00           C
ATOM   7994 2C21 POPEL 424      43.567  29.937  52.669  1.00  0.00           C
ATOM   7997 3C21 POPEL 424      44.227  30.477  53.950  1.00  0.00           C
ATOM   8000 4C21 POPEL 424      45.387  29.577  54.409  1.00  0.00           C
ATOM   8003 5C21 POPEL 424      46.187  30.077  55.619  1.00  0.00           C
ATOM   8006 6C21 POPEL 424      47.367  29.137  55.919  1.00  0.00           C
ATOM   8009 7C21 POPEL 424      48.087  29.447  57.239  1.00  0.00           C
ATOM   8012 8C21 POPEL 424      49.297  28.537  57.509  1.00  0.00           C
ATOM   8016  C33 POPEL 424      31.587  34.037  50.519  1.00  0.00           C
ATOM   8019  C34 POPEL 424      30.897  34.587  51.769  1.00  0.00           C
ATOM   8022  C35 POPEL 424      31.467  33.927  53.029  1.00  0.00           C
ATOM   8025  C36 POPEL 424      32.637  34.707  53.639  1.00  0.00           C
ATOM   8028  C37 POPEL 424      33.317  33.957  54.789  1.00  0.00           C
ATOM   8031  C38 POPEL 424      34.227  34.867  55.629  1.00  0.00           C
ATOM   8034  C39 POPEL 424      34.937  34.107  56.759  1.00  0.00           C
ATOM   8037 0C31 POPEL 424      35.697  35.027  57.719  1.00  0.00           C
ATOM   8040 1C31 POPEL 424      35.837  34.427  59.129  1.00  0.00           C
ATOM   8043 2C31 POPEL 424      36.457  35.427  60.119  1.00  0.00           C
ATOM   8046 3C31 POPEL 424      36.217  35.107  61.599  1.00  0.00           C
ATOM   8049 4C31 POPEL 424      34.737  35.117  62.019  1.00  0.00           C
ATOM   8052 5C31 POPEL 424      34.567  35.347  63.529  1.00  0.00           C
ATOM   8055 6C31 POPEL 424      33.107  35.477  63.959  1.00  0.00           C
ATOM   8059  NH3 POPEM 425      32.847  47.427  44.559  1.00  0.00           N
ATOM   8063  C12 POPEM 425      33.207  46.177  43.810  1.00  0.00           C
ATOM   8066  C11 POPEM 425      32.687  46.267  42.369  1.00  0.00           C
ATOM   8069  P   POPEM 425      31.407  44.657  40.779  1.00  0.00           P
ATOM   8070  O13 POPEM 425      31.337  45.767  39.809  1.00  0.00           O
ATOM   8071  O14 POPEM 425      31.517  43.287  40.250  1.00  0.00           O
ATOM   8072  O11 POPEM 425      30.077  44.637  41.669  1.00  0.00           O
ATOM   8073  O12 POPEM 425      32.547  44.947  41.839  1.00  0.00           O
ATOM   8074  C1  POPEM 425      29.187  45.747  41.769  1.00  0.00           C
ATOM   8077  C2  POPEM 425      28.687  45.927  43.239  1.00  0.00           C
ATOM   8079  O21 POPEM 425      27.547  45.107  43.579  1.00  0.00           O
ATOM   8080  C21 POPEM 425      26.377  45.557  43.139  1.00  0.00           C
ATOM   8081  O22 POPEM 425      26.217  46.147  42.079  1.00  0.00           O
ATOM   8082  C22 POPEM 425      25.307  45.367  44.199  1.00  0.00           C
ATOM   8085  C3  POPEM 425      28.467  47.427  43.649  1.00  0.00           C
ATOM   8088  O31 POPEM 425      28.127  47.587  45.060  1.00  0.00           O
ATOM   8089  C31 POPEM 425      29.177  47.337  45.849  1.00  0.00           C
ATOM   8090  O32 POPEM 425      30.307  47.177  45.410  1.00  0.00           O
ATOM   8091  C32 POPEM 425      28.787  47.247  47.329  1.00  0.00           C
ATOM   8094  C23 POPEM 425      24.877  46.737  44.759  1.00  0.00           C
ATOM   8097  C24 POPEM 425      24.057  46.677  46.059  1.00  0.00           C
ATOM   8100  C25 POPEM 425      24.757  45.947  47.209  1.00  0.00           C
ATOM   8103  C26 POPEM 425      24.307  46.507  48.569  1.00  0.00           C
ATOM   8106  C27 POPEM 425      25.057  45.937  49.779  1.00  0.00           C
ATOM   8109  C28 POPEM 425      24.857  46.797  51.049  1.00  0.00           C
ATOM   8112  C29 POPEM 425      23.417  46.947  51.459  1.00  0.00           C
ATOM   8114 0C21 POPEM 425      22.907  46.827  52.700  1.00  0.00           C
ATOM   8116 1C21 POPEM 425      23.637  46.457  53.969  1.00  0.00           C
ATOM   8119 2C21 POPEM 425      22.817  45.467  54.819  1.00  0.00           C
ATOM   8122 3C21 POPEM 425      22.667  44.087  54.160  1.00  0.00           C
ATOM   8125 4C21 POPEM 425      21.727  43.137  54.909  1.00  0.00           C
ATOM   8128 5C21 POPEM 425      22.277  42.637  56.250  1.00  0.00           C
ATOM   8131 6C21 POPEM 425      21.897  41.177  56.499  1.00  0.00           C
ATOM   8134 7C21 POPEM 425      22.247  40.677  57.899  1.00  0.00           C
ATOM   8137 8C21 POPEM 425      21.847  39.217  58.119  1.00  0.00           C
ATOM   8141  C33 POPEM 425      29.027  45.857  47.989  1.00  0.00           C
ATOM   8144  C34 POPEM 425      29.547  45.967  49.439  1.00  0.00           C
ATOM   8147  C35 POPEM 425      29.897  44.617  50.109  1.00  0.00           C
ATOM   8150  C36 POPEM 425      30.597  44.707  51.500  1.00  0.00           C
ATOM   8153  C37 POPEM 425      29.657  45.027  52.689  1.00  0.00           C
ATOM   8156  C38 POPEM 425      30.377  45.197  54.049  1.00  0.00           C
ATOM   8159  C39 POPEM 425      30.887  43.887  54.679  1.00  0.00           C
ATOM   8162 0C31 POPEM 425      31.547  44.057  56.059  1.00  0.00           C
ATOM   8165 1C31 POPEM 425      31.807  42.707  56.749  1.00  0.00           C
ATOM   8168 2C31 POPEM 425      32.667  42.747  58.019  1.00  0.00           C
ATOM   8171 3C31 POPEM 425      32.177  43.737  59.090  1.00  0.00           C
ATOM   8174 4C31 POPEM 425      32.917  43.597  60.429  1.00  0.00           C
ATOM   8177 5C31 POPEM 425      32.527  44.697  61.429  1.00  0.00           C
ATOM   8180 6C31 POPEM 425      33.167  44.547  62.809  1.00  0.00           C
ATOM   8184  NH3 POPEN 426      19.597 131.381  85.229  1.00  0.00           N
ATOM   8188  C12 POPEN 426      18.777 131.001  86.430  1.00  0.00           C
ATOM   8191  C11 POPEN 426      19.277 129.671  86.980  1.00  0.00           C
ATOM   8194  P   POPEN 426      21.517 128.377  87.099  1.00  0.00           P
ATOM   8195  O13 POPEN 426      22.597 128.427  88.109  1.00  0.00           O
ATOM   8196  O14 POPEN 426      20.617 127.197  87.120  1.00  0.00           O
ATOM   8197  O11 POPEN 426      22.227 128.407  85.690  1.00  0.00           O
ATOM   8198  O12 POPEN 426      20.697 129.721  87.099  1.00  0.00           O
ATOM   8199  C1  POPEN 426      21.507 127.907  84.559  1.00  0.00           C
ATOM   8202  C2  POPEN 426      22.477 127.687  83.370  1.00  0.00           C
ATOM   8204  O21 POPEN 426      22.587 128.911  82.629  1.00  0.00           O
ATOM   8205  C21 POPEN 426      22.147 129.061  81.390  1.00  0.00           C
ATOM   8206  O22 POPEN 426      21.387 128.337  80.779  1.00  0.00           O
ATOM   8207  C22 POPEN 426      22.687 130.381  80.830  1.00  0.00           C
ATOM   8210  C3  POPEN 426      22.117 126.367  82.620  1.00  0.00           C
ATOM   8213  O31 POPEN 426      22.987 126.057  81.520  1.00  0.00           O
ATOM   8214  C31 POPEN 426      24.177 125.627  81.870  1.00  0.00           C
ATOM   8215  O32 POPEN 426      24.617 125.567  83.009  1.00  0.00           O
ATOM   8216  C32 POPEN 426      24.957 125.207  80.630  1.00  0.00           C
ATOM   8219  C23 POPEN 426      23.407 130.261  79.469  1.00  0.00           C
ATOM   8222  C24 POPEN 426      23.777 131.661  78.969  1.00  0.00           C
ATOM   8225  C25 POPEN 426      24.387 131.711  77.559  1.00  0.00           C
ATOM   8228  C26 POPEN 426      25.537 130.711  77.380  1.00  0.00           C
ATOM   8231  C27 POPEN 426      26.517 131.151  76.299  1.00  0.00           C
ATOM   8234  C28 POPEN 426      27.647 130.121  76.099  1.00  0.00           C
ATOM   8237  C29 POPEN 426      28.787 130.711  75.329  1.00  0.00           C
ATOM   8239 0C21 POPEN 426      29.117 130.441  74.049  1.00  0.00           C
ATOM   8241 1C21 POPEN 426      28.387 129.511  73.120  1.00  0.00           C
ATOM   8244 2C21 POPEN 426      28.767 129.811  71.660  1.00  0.00           C
ATOM   8247 3C21 POPEN 426      30.197 129.341  71.299  1.00  0.00           C
ATOM   8250 4C21 POPEN 426      30.607 129.611  69.849  1.00  0.00           C
ATOM   8253 5C21 POPEN 426      30.467 131.081  69.449  1.00  0.00           C
ATOM   8256 6C21 POPEN 426      31.117 131.371  68.089  1.00  0.00           C
ATOM   8259 7C21 POPEN 426      30.607 132.651  67.430  1.00  0.00           C
ATOM   8262 8C21 POPEN 426      31.197 132.871  66.029  1.00  0.00           C
ATOM   8266  C33 POPEN 426      24.887 126.237  79.469  1.00  0.00           C
ATOM   8269  C34 POPEN 426      23.827 125.867  78.419  1.00  0.00           C
ATOM   8272  C35 POPEN 426      24.007 126.607  77.080  1.00  0.00           C
ATOM   8275  C36 POPEN 426      25.387 126.347  76.449  1.00  0.00           C
ATOM   8278  C37 POPEN 426      25.377 126.157  74.930  1.00  0.00           C
ATOM   8281  C38 POPEN 426      26.767 125.737  74.409  1.00  0.00           C
ATOM   8284  C39 POPEN 426      26.767 125.027  73.039  1.00  0.00           C
ATOM   8287 0C31 POPEN 426      26.627 125.977  71.839  1.00  0.00           C
ATOM   8290 1C31 POPEN 426      27.017 125.297  70.509  1.00  0.00           C
ATOM   8293 2C31 POPEN 426      26.867 126.237  69.309  1.00  0.00           C
ATOM   8296 3C31 POPEN 426      27.267 125.607  67.959  1.00  0.00           C
ATOM   8299 4C31 POPEN 426      26.977 126.577  66.809  1.00  0.00           C
ATOM   8302 5C31 POPEN 426      27.407 126.087  65.419  1.00  0.00           C
ATOM   8305 6C31 POPEN 426      27.097 127.117  64.329  1.00  0.00           C
ATOM   8309  NH3 POPEO 427      33.487 115.377  84.949  1.00  0.00           N
ATOM   8313  C12 POPEO 427      33.787 113.907  85.089  1.00  0.00           C
ATOM   8316  C11 POPEO 427      33.027 113.007  84.079  1.00  0.00           C
ATOM   8319  P   POPEO 427      31.577 111.197  85.389  1.00  0.00           P
ATOM   8320  O13 POPEO 427      32.297 111.337  86.680  1.00  0.00           O
ATOM   8321  O14 POPEO 427      30.107 111.047  85.490  1.00  0.00           O
ATOM   8322  O11 POPEO 427      32.257 110.057  84.539  1.00  0.00           O
ATOM   8323  O12 POPEO 427      31.787 112.547  84.590  1.00  0.00           O
ATOM   8324  C1  POPEO 427      31.857 109.437  83.330  1.00  0.00           C
ATOM   8327  C2  POPEO 427      33.027 109.487  82.290  1.00  0.00           C
ATOM   8329  O21 POPEO 427      33.087 110.767  81.629  1.00  0.00           O
ATOM   8330  C21 POPEO 427      32.127 111.047  80.770  1.00  0.00           C
ATOM   8331  O22 POPEO 427      31.127 110.387  80.529  1.00  0.00           O
ATOM   8332  C22 POPEO 427      32.547 112.307  80.029  1.00  0.00           C
ATOM   8335  C3  POPEO 427      33.157 108.297  81.269  1.00  0.00           C
ATOM   8338  O31 POPEO 427      34.517 108.247  80.809  1.00  0.00           O
ATOM   8339  C31 POPEO 427      34.917 107.897  79.580  1.00  0.00           C
ATOM   8340  O32 POPEO 427      36.077 108.027  79.209  1.00  0.00           O
ATOM   8341  C32 POPEO 427      33.827 107.337  78.660  1.00  0.00           C
ATOM   8344  C23 POPEO 427      33.827 112.057  79.209  1.00  0.00           C
ATOM   8347  C24 POPEO 427      33.877 112.847  77.899  1.00  0.00           C
ATOM   8350  C25 POPEO 427      34.807 112.197  76.859  1.00  0.00           C
ATOM   8353  C26 POPEO 427      34.797 112.997  75.550  1.00  0.00           C
ATOM   8356  C27 POPEO 427      35.247 112.157  74.350  1.00  0.00           C
ATOM   8359  C28 POPEO 427      35.107 112.897  73.009  1.00  0.00           C
ATOM   8362  C29 POPEO 427      33.677 113.217  72.649  1.00  0.00           C
ATOM   8364 0C21 POPEO 427      33.247 113.637  71.449  1.00  0.00           C
ATOM   8366 1C21 POPEO 427      34.137 113.907  70.259  1.00  0.00           C
ATOM   8369 2C21 POPEO 427      33.697 115.187  69.539  1.00  0.00           C
ATOM   8372 3C21 POPEO 427      34.627 115.547  68.381  1.00  0.00           C
ATOM   8375 4C21 POPEO 427      34.107 116.767  67.619  1.00  0.00           C
ATOM   8378 5C21 POPEO 427      34.997 117.217  66.449  1.00  0.00           C
ATOM   8381 6C21 POPEO 427      34.837 116.347  65.199  1.00  0.00           C
ATOM   8384 7C21 POPEO 427      35.587 116.917  63.999  1.00  0.00           C
ATOM   8387 8C21 POPEO 427      35.337 116.157  62.699  1.00  0.00           C
ATOM   8391  C33 POPEO 427      33.207 108.437  77.770  1.00  0.00           C
ATOM   8394  C34 POPEO 427      32.237 107.837  76.750  1.00  0.00           C
ATOM   8397  C35 POPEO 427      31.957 108.737  75.539  1.00  0.00           C
ATOM   8400  C36 POPEO 427      31.477 110.147  75.881  1.00  0.00           C
ATOM   8403  C37 POPEO 427      31.617 111.137  74.720  1.00  0.00           C
ATOM   8406  C38 POPEO 427      30.367 111.327  73.849  1.00  0.00           C
ATOM   8409  C39 POPEO 427      29.907 110.117  73.029  1.00  0.00           C
ATOM   8412 0C31 POPEO 427      30.787 109.867  71.800  1.00  0.00           C
ATOM   8415 1C31 POPEO 427      30.377 108.617  70.999  1.00  0.00           C
ATOM   8418 2C31 POPEO 427      31.037 108.567  69.619  1.00  0.00           C
ATOM   8421 3C31 POPEO 427      30.607 107.377  68.750  1.00  0.00           C
ATOM   8424 4C31 POPEO 427      29.257 107.567  68.039  1.00  0.00           C
ATOM   8427 5C31 POPEO 427      28.987 106.467  66.999  1.00  0.00           C
ATOM   8430 6C31 POPEO 427      27.667 106.617  66.250  1.00  0.00           C
ATOM   8434  NH3 POPEP 428      91.017  69.687  48.469  1.00  0.00           N
ATOM   8438  C12 POPEP 428      90.477  71.097  48.429  1.00  0.00           C
ATOM   8441  C11 POPEP 428      89.027  71.087  48.919  1.00  0.00           C
ATOM   8444  P   POPEP 428      87.307  72.907  48.049  1.00  0.00           P
ATOM   8445  O13 POPEP 428      86.057  72.167  48.359  1.00  0.00           O
ATOM   8446  O14 POPEP 428      87.727  72.877  46.639  1.00  0.00           O
ATOM   8447  O11 POPEP 428      87.197  74.407  48.569  1.00  0.00           O
ATOM   8448  O12 POPEP 428      88.487  72.407  48.969  1.00  0.00           O
ATOM   8449  C1  POPEP 428      86.557  74.737  49.809  1.00  0.00           C
ATOM   8452  C2  POPEP 428      87.537  75.157  50.959  1.00  0.00           C
ATOM   8454  O21 POPEP 428      86.927  76.327  51.570  1.00  0.00           O
ATOM   8455  C21 POPEP 428      87.097  76.377  52.889  1.00  0.00           C
ATOM   8456  O22 POPEP 428      88.127  76.147  53.469  1.00  0.00           O
ATOM   8457  C22 POPEP 428      85.727  76.477  53.579  1.00  0.00           C
ATOM   8460  C3  POPEP 428      89.017  75.387  50.479  1.00  0.00           C
ATOM   8463  O31 POPEP 428      89.917  76.017  51.399  1.00  0.00           O
ATOM   8464  C31 POPEP 428      90.627  75.397  52.389  1.00  0.00           C
ATOM   8465  O32 POPEP 428      91.587  75.957  52.919  1.00  0.00           O
ATOM   8466  C32 POPEP 428      90.247  73.947  52.759  1.00  0.00           C
ATOM   8469  C23 POPEP 428      85.837  76.007  55.060  1.00  0.00           C
ATOM   8472  C24 POPEP 428      84.517  75.517  55.659  1.00  0.00           C
ATOM   8475  C25 POPEP 428      84.647  75.217  57.159  1.00  0.00           C
ATOM   8478  C26 POPEP 428      85.657  74.127  57.519  1.00  0.00           C
ATOM   8481  C27 POPEP 428      85.737  73.907  59.039  1.00  0.00           C
ATOM   8484  C28 POPEP 428      86.547  72.667  59.439  1.00  0.00           C
ATOM   8487  C29 POPEP 428      87.937  72.597  58.859  1.00  0.00           C
ATOM   8489 0C21 POPEP 428      88.937  73.487  58.989  1.00  0.00           C
ATOM   8491 1C21 POPEP 428      88.987  74.757  59.809  1.00  0.00           C
ATOM   8494 2C21 POPEP 428      88.687  74.597  61.309  1.00  0.00           C
ATOM   8497 3C21 POPEP 428      89.657  73.647  62.029  1.00  0.00           C
ATOM   8500 4C21 POPEP 428      89.247  73.377  63.479  1.00  0.00           C
ATOM   8503 5C21 POPEP 428      90.367  72.747  64.319  1.00  0.00           C
ATOM   8506 6C21 POPEP 428      89.857  72.267  65.679  1.00  0.00           C
ATOM   8509 7C21 POPEP 428      90.957  71.757  66.609  1.00  0.00           C
ATOM   8512 8C21 POPEP 428      90.397  71.357  67.979  1.00  0.00           C
ATOM   8516  C33 POPEP 428      89.747  73.767  54.229  1.00  0.00           C
ATOM   8519  C34 POPEP 428      90.687  72.997  55.169  1.00  0.00           C
ATOM   8522  C35 POPEP 428      91.907  73.777  55.679  1.00  0.00           C
ATOM   8525  C36 POPEP 428      92.377  73.287  57.059  1.00  0.00           C
ATOM   8528  C37 POPEP 428      93.757  73.787  57.489  1.00  0.00           C
ATOM   8531  C38 POPEP 428      94.207  73.177  58.820  1.00  0.00           C
ATOM   8534  C39 POPEP 428      95.607  73.667  59.219  1.00  0.00           C
ATOM   8537 0C31 POPEP 428      96.107  73.017  60.509  1.00  0.00           C
ATOM   8540 1C31 POPEP 428      97.067  73.917  61.299  1.00  0.00           C
ATOM   8543 2C31 POPEP 428      97.447  73.277  62.639  1.00  0.00           C
ATOM   8546 3C31 POPEP 428      98.047  74.257  63.659  1.00  0.00           C
ATOM   8549 4C31 POPEP 428      99.387  74.857  63.239  1.00  0.00           C
ATOM   8552 5C31 POPEP 428     100.057  75.567  64.419  1.00  0.00           C
ATOM   8555 6C31 POPEP 428     101.337  76.297  64.020  1.00  0.00           C
ATOM   8559  NH3 POPEQ 429     115.177  39.547  87.419  1.00  0.00           N
ATOM   8563  C12 POPEQ 429     115.137  38.967  88.820  1.00  0.00           C
ATOM   8566  C11 POPEQ 429     114.167  37.757  89.010  1.00  0.00           C
ATOM   8569  P   POPEQ 429     115.657  36.047  87.719  1.00  0.00           P
ATOM   8570  O13 POPEQ 429     115.507  34.737  87.071  1.00  0.00           O
ATOM   8571  O14 POPEQ 429     116.507  36.127  88.919  1.00  0.00           O
ATOM   8572  O11 POPEQ 429     116.167  37.147  86.710  1.00  0.00           O
ATOM   8573  O12 POPEQ 429     114.247  36.707  88.040  1.00  0.00           O
ATOM   8574  C1  POPEQ 429     117.097  36.897  85.669  1.00  0.00           C
ATOM   8577  C2  POPEQ 429     116.397  36.877  84.279  1.00  0.00           C
ATOM   8579  O21 POPEQ 429     117.107  37.697  83.340  1.00  0.00           O
ATOM   8580  C21 POPEQ 429     118.357  37.337  83.070  1.00  0.00           C
ATOM   8581  O22 POPEQ 429     118.967  36.437  83.629  1.00  0.00           O
ATOM   8582  C22 POPEQ 429     118.787  38.077  81.820  1.00  0.00           C
ATOM   8585  C3  POPEQ 429     114.937  37.407  84.359  1.00  0.00           C
ATOM   8588  O31 POPEQ 429     114.297  37.587  83.079  1.00  0.00           O
ATOM   8589  C31 POPEQ 429     113.507  36.617  82.669  1.00  0.00           C
ATOM   8590  O32 POPEQ 429     113.297  35.557  83.240  1.00  0.00           O
ATOM   8591  C32 POPEQ 429     112.877  37.027  81.339  1.00  0.00           C
ATOM   8594  C23 POPEQ 429     119.217  37.047  80.779  1.00  0.00           C
ATOM   8597  C24 POPEQ 429     119.767  37.717  79.510  1.00  0.00           C
ATOM   8600  C25 POPEQ 429     118.657  38.247  78.599  1.00  0.00           C
ATOM   8603  C26 POPEQ 429     117.627  37.157  78.299  1.00  0.00           C
ATOM   8606  C27 POPEQ 429     116.967  37.237  76.919  1.00  0.00           C
ATOM   8609  C28 POPEQ 429     116.467  35.847  76.509  1.00  0.00           C
ATOM   8612  C29 POPEQ 429     115.987  35.837  75.079  1.00  0.00           C
ATOM   8614 0C21 POPEQ 429     116.057  34.787  74.239  1.00  0.00           C
ATOM   8616 1C21 POPEQ 429     116.597  33.427  74.609  1.00  0.00           C
ATOM   8619 2C21 POPEQ 429     117.017  32.527  73.429  1.00  0.00           C
ATOM   8622 3C21 POPEQ 429     115.847  31.847  72.709  1.00  0.00           C
ATOM   8625 4C21 POPEQ 429     115.357  32.617  71.469  1.00  0.00           C
ATOM   8628 5C21 POPEQ 429     114.047  32.087  70.881  1.00  0.00           C
ATOM   8631 6C21 POPEQ 429     114.137  30.637  70.389  1.00  0.00           C
ATOM   8634 7C21 POPEQ 429     112.867  30.197  69.659  1.00  0.00           C
ATOM   8637 8C21 POPEQ 429     112.827  28.707  69.350  1.00  0.00           C
ATOM   8641  C33 POPEQ 429     113.887  36.957  80.169  1.00  0.00           C
ATOM   8644  C34 POPEQ 429     113.297  37.447  78.849  1.00  0.00           C
ATOM   8647  C35 POPEQ 429     113.317  38.977  78.689  1.00  0.00           C
ATOM   8650  C36 POPEQ 429     112.607  39.447  77.410  1.00  0.00           C
ATOM   8653  C37 POPEQ 429     112.787  40.947  77.089  1.00  0.00           C
ATOM   8656  C38 POPEQ 429     111.727  41.457  76.110  1.00  0.00           C
ATOM   8659  C39 POPEQ 429     112.057  42.787  75.410  1.00  0.00           C
ATOM   8662 0C31 POPEQ 429     113.227  42.687  74.409  1.00  0.00           C
ATOM   8665 1C31 POPEQ 429     113.457  43.977  73.599  1.00  0.00           C
ATOM   8668 2C31 POPEQ 429     113.077  43.867  72.109  1.00  0.00           C
ATOM   8671 3C31 POPEQ 429     111.587  43.637  71.820  1.00  0.00           C
ATOM   8674 4C31 POPEQ 429     110.817  44.937  71.520  1.00  0.00           C
ATOM   8677 5C31 POPEQ 429     109.397  44.677  70.990  1.00  0.00           C
ATOM   8680 6C31 POPEQ 429     108.697  45.947  70.500  1.00  0.00           C
ATOM   8684  NH3 POPER 430      -0.143  32.257  83.181  1.00  0.00           N
ATOM   8688  C12 POPER 430      -0.703  33.167  84.240  1.00  0.00           C
ATOM   8691  C11 POPER 430       0.307  33.377  85.379  1.00  0.00           C
ATOM   8694  P   POPER 430       2.667  34.457  85.519  1.00  0.00           P
ATOM   8695  O13 POPER 430       2.077  35.777  85.809  1.00  0.00           O
ATOM   8696  O14 POPER 430       3.287  33.727  86.639  1.00  0.00           O
ATOM   8697  O11 POPER 430       3.727  34.647  84.370  1.00  0.00           O
ATOM   8698  O12 POPER 430       1.617  33.517  84.819  1.00  0.00           O
ATOM   8699  C1  POPER 430       3.377  34.637  82.979  1.00  0.00           C
ATOM   8702  C2  POPER 430       2.597  35.907  82.540  1.00  0.00           C
ATOM   8704  O21 POPER 430       2.407  35.917  81.110  1.00  0.00           O
ATOM   8705  C21 POPER 430       1.417  35.147  80.700  1.00  0.00           C
ATOM   8706  O22 POPER 430       0.907  34.247  81.339  1.00  0.00           O
ATOM   8707  C22 POPER 430       1.027  35.597  79.279  1.00  0.00           C
ATOM   8710  C3  POPER 430       3.337  37.217  82.930  1.00  0.00           C
ATOM   8713  O31 POPER 430       2.897  38.307  82.080  1.00  0.00           O
ATOM   8714  C31 POPER 430       3.677  38.557  81.020  1.00  0.00           C
ATOM   8715  O32 POPER 430       4.877  38.357  80.959  1.00  0.00           O
ATOM   8716  C32 POPER 430       2.827  39.147  79.889  1.00  0.00           C
ATOM   8719  C23 POPER 430      -0.403  35.197  78.840  1.00  0.00           C
ATOM   8722  C24 POPER 430      -0.753  35.787  77.459  1.00  0.00           C
ATOM   8725  C25 POPER 430      -0.383  34.857  76.299  1.00  0.00           C
ATOM   8728  C26 POPER 430      -1.493  33.827  75.999  1.00  0.00           C
ATOM   8731  C27 POPER 430      -0.923  32.467  75.550  1.00  0.00           C
ATOM   8734  C28 POPER 430      -1.953  31.477  74.989  1.00  0.00           C
ATOM   8737  C29 POPER 430      -2.917  30.977  76.049  1.00  0.00           C
ATOM   8739 0C21 POPER 430      -2.957  29.747  76.590  1.00  0.00           C
ATOM   8741 1C21 POPER 430      -2.043  28.587  76.279  1.00  0.00           C
ATOM   8744 2C21 POPER 430      -2.717  27.457  75.489  1.00  0.00           C
ATOM   8747 3C21 POPER 430      -1.673  26.487  74.910  1.00  0.00           C
ATOM   8750 4C21 POPER 430      -2.183  25.457  73.910  1.00  0.00           C
ATOM   8753 5C21 POPER 430      -1.213  24.267  73.750  1.00  0.00           C
ATOM   8756 6C21 POPER 430       0.227  24.687  73.419  1.00  0.00           C
ATOM   8759 7C21 POPER 430       1.187  23.497  73.269  1.00  0.00           C
ATOM   8762 8C21 POPER 430       2.637  23.917  73.009  1.00  0.00           C
ATOM   8766  C33 POPER 430       3.237  38.557  78.521  1.00  0.00           C
ATOM   8769  C34 POPER 430       2.327  39.027  77.369  1.00  0.00           C
ATOM   8772  C35 POPER 430       2.797  38.527  75.990  1.00  0.00           C
ATOM   8775  C36 POPER 430       2.047  39.187  74.819  1.00  0.00           C
ATOM   8778  C37 POPER 430       2.557  38.747  73.439  1.00  0.00           C
ATOM   8781  C38 POPER 430       2.017  39.647  72.299  1.00  0.00           C
ATOM   8784  C39 POPER 430       2.587  39.307  70.909  1.00  0.00           C
ATOM   8787 0C31 POPER 430       1.937  38.087  70.249  1.00  0.00           C
ATOM   8790 1C31 POPER 430       2.507  37.827  68.840  1.00  0.00           C
ATOM   8793 2C31 POPER 430       2.007  36.507  68.219  1.00  0.00           C
ATOM   8796 3C31 POPER 430       0.647  36.607  67.509  1.00  0.00           C
ATOM   8799 4C31 POPER 430       0.737  37.277  66.119  1.00  0.00           C
ATOM   8802 5C31 POPER 430      -0.573  37.177  65.340  1.00  0.00           C
ATOM   8805 6C31 POPER 430      -0.533  37.837  63.959  1.00  0.00           C
ATOM   8809  NH3 POPES 431     105.807 105.157  47.840  1.00  0.00           N
ATOM   8813  C12 POPES 431     104.307 105.347  47.789  1.00  0.00           C
ATOM   8816  C11 POPES 431     103.907 106.777  48.199  1.00  0.00           C
ATOM   8819  P   POPES 431     101.817 108.277  48.559  1.00  0.00           P
ATOM   8820  O13 POPES 431     101.977 109.247  47.449  1.00  0.00           O
ATOM   8821  O14 POPES 431     102.287 108.807  49.860  1.00  0.00           O
ATOM   8822  O11 POPES 431     100.287 107.907  48.799  1.00  0.00           O
ATOM   8823  O12 POPES 431     102.487 106.877  48.229  1.00  0.00           O
ATOM   8824  C1  POPES 431      99.897 106.767  49.569  1.00  0.00           C
ATOM   8827  C2  POPES 431     100.227 106.857  51.110  1.00  0.00           C
ATOM   8829  O21 POPES 431     100.367 105.547  51.689  1.00  0.00           O
ATOM   8830  C21 POPES 431      99.317 104.737  51.679  1.00  0.00           C
ATOM   8831  O22 POPES 431      98.197 105.017  51.299  1.00  0.00           O
ATOM   8832  C22 POPES 431      99.777 103.367  52.189  1.00  0.00           C
ATOM   8835  C3  POPES 431      99.307 107.817  51.929  1.00  0.00           C
ATOM   8838  O31 POPES 431      99.877 108.167  53.219  1.00  0.00           O
ATOM   8839  C31 POPES 431      99.357 107.547  54.279  1.00  0.00           C
ATOM   8840  O32 POPES 431      98.427 106.767  54.259  1.00  0.00           O
ATOM   8841  C32 POPES 431     100.167 107.937  55.529  1.00  0.00           C
ATOM   8844  C23 POPES 431      98.877 102.767  53.299  1.00  0.00           C
ATOM   8847  C24 POPES 431      99.407 101.387  53.729  1.00  0.00           C
ATOM   8850  C25 POPES 431      98.427 100.547  54.579  1.00  0.00           C
ATOM   8853  C26 POPES 431      98.527 100.757  56.099  1.00  0.00           C
ATOM   8856  C27 POPES 431      97.547  99.817  56.819  1.00  0.00           C
ATOM   8859  C28 POPES 431      97.517  99.947  58.359  1.00  0.00           C
ATOM   8862  C29 POPES 431      96.327  99.147  58.859  1.00  0.00           C
ATOM   8864 0C21 POPES 431      96.257  98.267  59.869  1.00  0.00           C
ATOM   8866 1C21 POPES 431      97.327  97.867  60.849  1.00  0.00           C
ATOM   8869 2C21 POPES 431      96.907  98.117  62.319  1.00  0.00           C
ATOM   8872 3C21 POPES 431      95.547  97.517  62.729  1.00  0.00           C
ATOM   8875 4C21 POPES 431      95.397  95.997  62.549  1.00  0.00           C
ATOM   8878 5C21 POPES 431      96.057  95.187  63.669  1.00  0.00           C
ATOM   8881 6C21 POPES 431      95.677  93.707  63.610  1.00  0.00           C
ATOM   8884 7C21 POPES 431      96.127  92.917  64.849  1.00  0.00           C
ATOM   8887 8C21 POPES 431      95.437  91.557  64.950  1.00  0.00           C
ATOM   8891  C33 POPES 431      99.297 108.117  56.809  1.00  0.00           C
ATOM   8894  C34 POPES 431      99.227 109.557  57.339  1.00  0.00           C
ATOM   8897  C35 POPES 431     100.487 110.037  58.079  1.00  0.00           C
ATOM   8900  C36 POPES 431     100.857 109.177  59.299  1.00  0.00           C
ATOM   8903  C37 POPES 431     101.877 109.857  60.219  1.00  0.00           C
ATOM   8906  C38 POPES 431     102.557 108.887  61.209  1.00  0.00           C
ATOM   8909  C39 POPES 431     101.577 108.137  62.119  1.00  0.00           C
ATOM   8912 0C31 POPES 431     102.317 107.147  63.039  1.00  0.00           C
ATOM   8915 1C31 POPES 431     101.367 106.247  63.839  1.00  0.00           C
ATOM   8918 2C31 POPES 431     102.107 105.167  64.639  1.00  0.00           C
ATOM   8921 3C31 POPES 431     102.847 105.687  65.880  1.00  0.00           C
ATOM   8924 4C31 POPES 431     101.907 106.207  66.979  1.00  0.00           C
ATOM   8927 5C31 POPES 431     102.647 106.457  68.299  1.00  0.00           C
ATOM   8930 6C31 POPES 431     101.727 106.867  69.449  1.00  0.00           C
ATOM   8934  NH3 POPET 432      60.187  98.047  86.269  1.00  0.00           N
ATOM   8938  C12 POPET 432      60.247  99.067  87.379  1.00  0.00           C
ATOM   8941  C11 POPET 432      60.167 100.477  86.820  1.00  0.00           C
ATOM   8944  P   POPET 432      60.217 102.967  87.389  1.00  0.00           P
ATOM   8945  O13 POPET 432      58.777 103.247  87.279  1.00  0.00           O
ATOM   8946  O14 POPET 432      60.947 103.867  88.321  1.00  0.00           O
ATOM   8947  O11 POPET 432      60.877 102.957  85.939  1.00  0.00           O
ATOM   8948  O12 POPET 432      60.397 101.457  87.829  1.00  0.00           O
ATOM   8949  C1  POPET 432      60.197 103.627  84.869  1.00  0.00           C
ATOM   8952  C2  POPET 432      60.437 102.977  83.470  1.00  0.00           C
ATOM   8954  O21 POPET 432      59.277 103.277  82.699  1.00  0.00           O
ATOM   8955  C21 POPET 432      59.227 103.357  81.370  1.00  0.00           C
ATOM   8956  O22 POPET 432      58.177 103.567  80.789  1.00  0.00           O
ATOM   8957  C22 POPET 432      60.547 103.217  80.609  1.00  0.00           C
ATOM   8960  C3  POPET 432      60.617 101.447  83.619  1.00  0.00           C
ATOM   8963  O31 POPET 432      60.557 100.727  82.379  1.00  0.00           O
ATOM   8964  C31 POPET 432      60.387  99.407  82.489  1.00  0.00           C
ATOM   8965  O32 POPET 432      60.437  98.777  83.540  1.00  0.00           O
ATOM   8966  C32 POPET 432      60.027  98.857  81.110  1.00  0.00           C
ATOM   8969  C23 POPET 432      60.267 103.347  79.079  1.00  0.00           C
ATOM   8972  C24 POPET 432      61.497 103.117  78.190  1.00  0.00           C
ATOM   8975  C25 POPET 432      61.167 102.307  76.919  1.00  0.00           C
ATOM   8978  C26 POPET 432      60.187 103.007  75.970  1.00  0.00           C
ATOM   8981  C27 POPET 432      59.807 102.127  74.771  1.00  0.00           C
ATOM   8984  C28 POPET 432      58.987 102.897  73.709  1.00  0.00           C
ATOM   8987  C29 POPET 432      57.807 102.117  73.169  1.00  0.00           C
ATOM   8989 0C21 POPET 432      56.527 102.527  73.100  1.00  0.00           C
ATOM   8991 1C21 POPET 432      55.967 103.857  73.540  1.00  0.00           C
ATOM   8994 2C21 POPET 432      55.897 104.927  72.430  1.00  0.00           C
ATOM   8997 3C21 POPET 432      54.957 104.587  71.259  1.00  0.00           C
ATOM   9000 4C21 POPET 432      55.657 104.457  69.889  1.00  0.00           C
ATOM   9003 5C21 POPET 432      56.777 103.407  69.860  1.00  0.00           C
ATOM   9006 6C21 POPET 432      57.407 103.257  68.470  1.00  0.00           C
ATOM   9009 7C21 POPET 432      58.827 102.677  68.540  1.00  0.00           C
ATOM   9012 8C21 POPET 432      59.507 102.597  67.179  1.00  0.00           C
ATOM   9016  C33 POPET 432      58.947  99.767  80.469  1.00  0.00           C
ATOM   9019  C34 POPET 432      58.357  99.287  79.149  1.00  0.00           C
ATOM   9022  C35 POPET 432      57.347 100.317  78.619  1.00  0.00           C
ATOM   9025  C36 POPET 432      56.937 100.097  77.159  1.00  0.00           C
ATOM   9028  C37 POPET 432      56.077  98.847  76.990  1.00  0.00           C
ATOM   9031  C38 POPET 432      55.817  98.547  75.509  1.00  0.00           C
ATOM   9034  C39 POPET 432      54.987  97.267  75.349  1.00  0.00           C
ATOM   9037 0C31 POPET 432      54.877  96.827  73.889  1.00  0.00           C
ATOM   9040 1C31 POPET 432      54.027  95.567  73.739  1.00  0.00           C
ATOM   9043 2C31 POPET 432      52.617  95.817  73.209  1.00  0.00           C
ATOM   9046 3C31 POPET 432      51.767  96.747  74.090  1.00  0.00           C
ATOM   9049 4C31 POPET 432      50.337  96.917  73.560  1.00  0.00           C
ATOM   9052 5C31 POPET 432      49.427  97.567  74.589  1.00  0.00           C
ATOM   9055 6C31 POPET 432      48.027  97.897  74.069  1.00  0.00           C
ATOM   9059  NH3 POPEU 433     130.681  18.907  38.879  1.00  0.00           N
ATOM   9063  C12 POPEU 433     129.681  18.557  37.820  1.00  0.00           C
ATOM   9066  C11 POPEU 433     129.241  17.097  37.909  1.00  0.00           C
ATOM   9069  P   POPEU 433     126.587  16.957  37.839  1.00  0.00           P
ATOM   9070  O13 POPEU 433     125.617  17.567  36.899  1.00  0.00           O
ATOM   9071  O14 POPEU 433     126.257  15.627  38.409  1.00  0.00           O
ATOM   9072  O11 POPEU 433     126.797  18.007  39.039  1.00  0.00           O
ATOM   9073  O12 POPEU 433     128.031  16.887  37.179  1.00  0.00           O
ATOM   9074  C1  POPEU 433     126.277  17.627  40.320  1.00  0.00           C
ATOM   9077  C2  POPEU 433     126.287  18.767  41.389  1.00  0.00           C
ATOM   9079  O21 POPEU 433     125.577  18.217  42.509  1.00  0.00           O
ATOM   9080  C21 POPEU 433     126.037  18.517  43.709  1.00  0.00           C
ATOM   9081  O22 POPEU 433     127.041  19.157  43.950  1.00  0.00           O
ATOM   9082  C22 POPEU 433     125.137  17.847  44.739  1.00  0.00           C
ATOM   9085  C3  POPEU 433     125.607  20.097  40.939  1.00  0.00           C
ATOM   9088  O31 POPEU 433     125.787  21.167  41.909  1.00  0.00           O
ATOM   9089  C31 POPEU 433     126.307  22.317  41.489  1.00  0.00           C
ATOM   9090  O32 POPEU 433     126.757  22.547  40.369  1.00  0.00           O
ATOM   9091  C32 POPEU 433     126.287  23.387  42.579  1.00  0.00           C
ATOM   9094  C23 POPEU 433     125.617  18.027  46.189  1.00  0.00           C
ATOM   9097  C24 POPEU 433     125.587  19.477  46.689  1.00  0.00           C
ATOM   9100  C25 POPEU 433     125.567  19.537  48.219  1.00  0.00           C
ATOM   9103  C26 POPEU 433     126.397  20.667  48.839  1.00  0.00           C
ATOM   9106  C27 POPEU 433     126.197  20.677  50.349  1.00  0.00           C
ATOM   9109  C28 POPEU 433     127.031  21.717  51.099  1.00  0.00           C
ATOM   9112  C29 POPEU 433     126.891  21.507  52.579  1.00  0.00           C
ATOM   9114 0C21 POPEU 433     127.431  22.267  53.539  1.00  0.00           C
ATOM   9116 1C21 POPEU 433     128.261  23.507  53.319  1.00  0.00           C
ATOM   9119 2C21 POPEU 433     127.491  24.737  53.820  1.00  0.00           C
ATOM   9122 3C21 POPEU 433     127.391  24.837  55.349  1.00  0.00           C
ATOM   9125 4C21 POPEU 433     126.577  26.047  55.819  1.00  0.00           C
ATOM   9128 5C21 POPEU 433     125.057  25.857  55.659  1.00  0.00           C
ATOM   9131 6C21 POPEU 433     124.287  27.117  56.079  1.00  0.00           C
ATOM   9134 7C21 POPEU 433     122.827  27.107  55.599  1.00  0.00           C
ATOM   9137 8C21 POPEU 433     122.107  28.437  55.839  1.00  0.00           C
ATOM   9141  C33 POPEU 433     124.987  23.417  43.410  1.00  0.00           C
ATOM   9144  C34 POPEU 433     124.647  24.797  43.989  1.00  0.00           C
ATOM   9147  C35 POPEU 433     123.677  24.657  45.159  1.00  0.00           C
ATOM   9150  C36 POPEU 433     123.507  25.927  46.009  1.00  0.00           C
ATOM   9153  C37 POPEU 433     122.217  25.857  46.849  1.00  0.00           C
ATOM   9156  C38 POPEU 433     121.627  27.237  47.169  1.00  0.00           C
ATOM   9159  C39 POPEU 433     120.367  27.187  48.039  1.00  0.00           C
ATOM   9162 0C31 POPEU 433     119.187  26.377  47.449  1.00  0.00           C
ATOM   9165 1C31 POPEU 433     117.987  26.367  48.399  1.00  0.00           C
ATOM   9168 2C31 POPEU 433     116.747  25.607  47.879  1.00  0.00           C
ATOM   9171 3C31 POPEU 433     115.577  25.737  48.869  1.00  0.00           C
ATOM   9174 4C31 POPEU 433     114.347  24.877  48.559  1.00  0.00           C
ATOM   9177 5C31 POPEU 433     113.157  25.257  49.469  1.00  0.00           C
ATOM   9180 6C31 POPEU 433     112.747  24.267  50.559  1.00  0.00           C
ATOM   9184  NH3 POPEV 434     100.027  86.777  90.070  1.00  0.00           N
ATOM   9188  C12 POPEV 434      99.787  85.697  91.069  1.00  0.00           C
ATOM   9191  C11 POPEV 434     101.127  85.277  91.689  1.00  0.00           C
ATOM   9194  P   POPEV 434     101.367  82.697  91.379  1.00  0.00           P
ATOM   9195  O13 POPEV 434     102.837  82.667  91.139  1.00  0.00           O
ATOM   9196  O14 POPEV 434     100.767  81.517  91.999  1.00  0.00           O
ATOM   9197  O11 POPEV 434     100.647  82.967  90.000  1.00  0.00           O
ATOM   9198  O12 POPEV 434     101.017  83.967  92.260  1.00  0.00           O
ATOM   9199  C1  POPEV 434     100.297  81.857  89.150  1.00  0.00           C
ATOM   9202  C2  POPEV 434     101.117  81.867  87.840  1.00  0.00           C
ATOM   9204  O21 POPEV 434     100.557  80.947  86.899  1.00  0.00           O
ATOM   9205  C21 POPEV 434     101.137  79.797  86.579  1.00  0.00           C
ATOM   9206  O22 POPEV 434     101.907  79.137  87.239  1.00  0.00           O
ATOM   9207  C22 POPEV 434     100.617  79.407  85.199  1.00  0.00           C
ATOM   9210  C3  POPEV 434     102.647  81.777  88.089  1.00  0.00           C
ATOM   9213  O31 POPEV 434     103.407  82.007  86.880  1.00  0.00           O
ATOM   9214  C31 POPEV 434     104.707  81.757  87.071  1.00  0.00           C
ATOM   9215  O32 POPEV 434     105.177  81.267  88.079  1.00  0.00           O
ATOM   9216  C32 POPEV 434     105.527  82.357  85.939  1.00  0.00           C
ATOM   9219  C23 POPEV 434     101.657  79.737  84.110  1.00  0.00           C
ATOM   9222  C24 POPEV 434     101.907  81.247  83.939  1.00  0.00           C
ATOM   9225  C25 POPEV 434     101.647  81.787  82.529  1.00  0.00           C
ATOM   9228  C26 POPEV 434     102.487  81.127  81.419  1.00  0.00           C
ATOM   9231  C27 POPEV 434     104.007  81.317  81.590  1.00  0.00           C
ATOM   9234  C28 POPEV 434     104.837  80.757  80.420  1.00  0.00           C
ATOM   9237  C29 POPEV 434     104.737  79.247  80.320  1.00  0.00           C
ATOM   9239 0C21 POPEV 434     105.547  78.457  79.589  1.00  0.00           C
ATOM   9241 1C21 POPEV 434     106.697  78.907  78.729  1.00  0.00           C
ATOM   9244 2C21 POPEV 434     106.447  78.637  77.240  1.00  0.00           C
ATOM   9247 3C21 POPEV 434     107.667  79.037  76.410  1.00  0.00           C
ATOM   9250 4C21 POPEV 434     107.597  78.677  74.919  1.00  0.00           C
ATOM   9253 5C21 POPEV 434     107.187  79.847  73.999  1.00  0.00           C
ATOM   9256 6C21 POPEV 434     105.687  80.187  74.029  1.00  0.00           C
ATOM   9259 7C21 POPEV 434     105.247  80.947  72.779  1.00  0.00           C
ATOM   9262 8C21 POPEV 434     103.797  81.447  72.819  1.00  0.00           C
ATOM   9266  C33 POPEV 434     106.517  83.367  86.549  1.00  0.00           C
ATOM   9269  C34 POPEV 434     107.167  84.257  85.490  1.00  0.00           C
ATOM   9272  C35 POPEV 434     108.337  83.567  84.770  1.00  0.00           C
ATOM   9275  C36 POPEV 434     108.837  84.357  83.559  1.00  0.00           C
ATOM   9278  C37 POPEV 434     108.077  84.027  82.270  1.00  0.00           C
ATOM   9281  C38 POPEV 434     108.727  84.667  81.029  1.00  0.00           C
ATOM   9284  C39 POPEV 434     108.307  83.997  79.720  1.00  0.00           C
ATOM   9287 0C31 POPEV 434     106.827  84.187  79.370  1.00  0.00           C
ATOM   9290 1C31 POPEV 434     106.437  83.417  78.089  1.00  0.00           C
ATOM   9293 2C31 POPEV 434     105.117  83.867  77.459  1.00  0.00           C
ATOM   9296 3C31 POPEV 434     105.127  85.357  77.080  1.00  0.00           C
ATOM   9299 4C31 POPEV 434     104.227  85.697  75.889  1.00  0.00           C
ATOM   9302 5C31 POPEV 434     104.237  87.207  75.609  1.00  0.00           C
ATOM   9305 6C31 POPEV 434     103.397  87.627  74.409  1.00  0.00           C
ATOM   9309  NH3 POPEW 435     125.337 109.767  88.459  1.00  0.00           N
ATOM   9313  C12 POPEW 435     126.657 110.487  88.299  1.00  0.00           C
ATOM   9316  C11 POPEW 435     126.717 111.777  89.150  1.00  0.00           C
ATOM   9319  P   POPEW 435     124.427 113.097  89.079  1.00  0.00           P
ATOM   9320  O13 POPEW 435     124.317 114.357  89.849  1.00  0.00           O
ATOM   9321  O14 POPEW 435     123.927 111.847  89.709  1.00  0.00           O
ATOM   9322  O11 POPEW 435     123.697 113.277  87.710  1.00  0.00           O
ATOM   9323  O12 POPEW 435     125.917 112.847  88.610  1.00  0.00           O
ATOM   9324  C1  POPEW 435     123.647 114.507  86.990  1.00  0.00           C
ATOM   9327  C2  POPEW 435     124.217 114.337  85.570  1.00  0.00           C
ATOM   9329  O21 POPEW 435     123.987 115.577  84.869  1.00  0.00           O
ATOM   9330  C21 POPEW 435     125.077 116.127  84.370  1.00  0.00           C
ATOM   9331  O22 POPEW 435     126.197 115.647  84.389  1.00  0.00           O
ATOM   9332  C22 POPEW 435     124.757 117.537  83.870  1.00  0.00           C
ATOM   9335  C3  POPEW 435     123.537 113.187  84.790  1.00  0.00           C
ATOM   9338  O31 POPEW 435     124.077 113.097  83.439  1.00  0.00           O
ATOM   9339  C31 POPEW 435     123.597 112.037  82.790  1.00  0.00           C
ATOM   9340  O32 POPEW 435     122.807 111.237  83.240  1.00  0.00           O
ATOM   9341  C32 POPEW 435     124.137 112.027  81.370  1.00  0.00           C
ATOM   9344  C23 POPEW 435     125.227 117.787  82.430  1.00  0.00           C
ATOM   9347  C24 POPEW 435     125.007 119.237  81.980  1.00  0.00           C
ATOM   9350  C25 POPEW 435     125.117 119.417  80.469  1.00  0.00           C
ATOM   9353  C26 POPEW 435     126.557 119.487  79.930  1.00  0.00           C
ATOM   9356  C27 POPEW 435     126.577 119.287  78.409  1.00  0.00           C
ATOM   9359  C28 POPEW 435     127.901 118.717  77.879  1.00  0.00           C
ATOM   9362  C29 POPEW 435     127.691 117.897  76.619  1.00  0.00           C
ATOM   9364 0C21 POPEW 435     128.001 118.257  75.360  1.00  0.00           C
ATOM   9366 1C21 POPEW 435     128.601 119.567  74.930  1.00  0.00           C
ATOM   9369 2C21 POPEW 435     128.051 120.037  73.569  1.00  0.00           C
ATOM   9372 3C21 POPEW 435     128.681 121.367  73.129  1.00  0.00           C
ATOM   9375 4C21 POPEW 435     128.221 121.807  71.729  1.00  0.00           C
ATOM   9378 5C21 POPEW 435     128.801 123.157  71.299  1.00  0.00           C
ATOM   9381 6C21 POPEW 435     128.581 123.427  69.810  1.00  0.00           C
ATOM   9384 7C21 POPEW 435     129.251 124.717  69.339  1.00  0.00           C
ATOM   9387 8C21 POPEW 435     129.171 124.927  67.819  1.00  0.00           C
ATOM   9391  C33 POPEW 435     123.337 111.017  80.519  1.00  0.00           C
ATOM   9394  C34 POPEW 435     123.577 111.137  79.009  1.00  0.00           C
ATOM   9397  C35 POPEW 435     122.607 110.237  78.219  1.00  0.00           C
ATOM   9400  C36 POPEW 435     122.117 110.847  76.909  1.00  0.00           C
ATOM   9403  C37 POPEW 435     123.007 110.587  75.699  1.00  0.00           C
ATOM   9406  C38 POPEW 435     122.597 111.417  74.479  1.00  0.00           C
ATOM   9409  C39 POPEW 435     123.347 110.997  73.209  1.00  0.00           C
ATOM   9412 0C31 POPEW 435     122.887 111.777  71.969  1.00  0.00           C
ATOM   9415 1C31 POPEW 435     123.557 111.277  70.690  1.00  0.00           C
ATOM   9418 2C31 POPEW 435     122.987 111.897  69.409  1.00  0.00           C
ATOM   9421 3C31 POPEW 435     121.557 111.437  69.049  1.00  0.00           C
ATOM   9424 4C31 POPEW 435     121.477 109.977  68.569  1.00  0.00           C
ATOM   9427 5C31 POPEW 435     120.047 109.537  68.269  1.00  0.00           C
ATOM   9430 6C31 POPEW 435     119.927 108.127  67.689  1.00  0.00           C
ATOM   9434  NH3 POPEX 436       4.167 107.447  88.219  1.00  0.00           N
ATOM   9438  C12 POPEX 436       3.777 108.757  88.879  1.00  0.00           C
ATOM   9441  C11 POPEX 436       2.527 109.387  88.219  1.00  0.00           C
ATOM   9444  P   POPEX 436       2.317 111.677  89.580  1.00  0.00           P
ATOM   9445  O13 POPEX 436       1.257 112.227  90.460  1.00  0.00           O
ATOM   9446  O14 POPEX 436       3.667 111.527  90.180  1.00  0.00           O
ATOM   9447  O11 POPEX 436       2.397 112.517  88.249  1.00  0.00           O
ATOM   9448  O12 POPEX 436       1.847 110.247  89.110  1.00  0.00           O
ATOM   9449  C1  POPEX 436       1.437 112.467  87.189  1.00  0.00           C
ATOM   9452  C2  POPEX 436       0.847 113.877  86.909  1.00  0.00           C
ATOM   9454  O21 POPEX 436      -0.153 113.807  85.859  1.00  0.00           O
ATOM   9455  C21 POPEX 436       0.277 113.617  84.609  1.00  0.00           C
ATOM   9456  O22 POPEX 436       1.437 113.477  84.269  1.00  0.00           O
ATOM   9457  C22 POPEX 436      -0.913 113.667  83.639  1.00  0.00           C
ATOM   9460  C3  POPEX 436       1.937 114.977  86.680  1.00  0.00           C
ATOM   9463  O31 POPEX 436       1.357 116.307  86.549  1.00  0.00           O
ATOM   9464  C31 POPEX 436       1.927 117.287  85.821  1.00  0.00           C
ATOM   9465  O32 POPEX 436       1.807 118.477  86.090  1.00  0.00           O
ATOM   9466  C32 POPEX 436       2.727 116.747  84.630  1.00  0.00           C
ATOM   9469  C23 POPEX 436      -0.803 112.747  82.400  1.00  0.00           C
ATOM   9472  C24 POPEX 436      -1.243 113.447  81.099  1.00  0.00           C
ATOM   9475  C25 POPEX 436      -1.253 112.497  79.880  1.00  0.00           C
ATOM   9478  C26 POPEX 436      -0.373 112.967  78.700  1.00  0.00           C
ATOM   9481  C27 POPEX 436      -0.283 111.887  77.609  1.00  0.00           C
ATOM   9484  C28 POPEX 436       0.917 112.017  76.649  1.00  0.00           C
ATOM   9487  C29 POPEX 436       0.857 113.167  75.679  1.00  0.00           C
ATOM   9489 0C21 POPEX 436       1.857 113.517  74.840  1.00  0.00           C
ATOM   9491 1C21 POPEX 436       3.197 112.827  74.749  1.00  0.00           C
ATOM   9494 2C21 POPEX 436       3.237 111.657  73.759  1.00  0.00           C
ATOM   9497 3C21 POPEX 436       2.947 112.037  72.299  1.00  0.00           C
ATOM   9500 4C21 POPEX 436       3.097 110.837  71.349  1.00  0.00           C
ATOM   9503 5C21 POPEX 436       2.607 111.117  69.919  1.00  0.00           C
ATOM   9506 6C21 POPEX 436       2.817 109.917  68.989  1.00  0.00           C
ATOM   9509 7C21 POPEX 436       2.307 110.167  67.559  1.00  0.00           C
ATOM   9512 8C21 POPEX 436       2.757 109.107  66.559  1.00  0.00           C
ATOM   9516  C33 POPEX 436       3.197 117.837  83.629  1.00  0.00           C
ATOM   9519  C34 POPEX 436       4.267 117.307  82.649  1.00  0.00           C
ATOM   9522  C35 POPEX 436       3.787 116.177  81.719  1.00  0.00           C
ATOM   9525  C36 POPEX 436       3.217 116.687  80.389  1.00  0.00           C
ATOM   9528  C37 POPEX 436       2.277 115.697  79.689  1.00  0.00           C
ATOM   9531  C38 POPEX 436       1.707 116.267  78.381  1.00  0.00           C
ATOM   9534  C39 POPEX 436       2.747 116.307  77.249  1.00  0.00           C
ATOM   9537 0C31 POPEX 436       2.217 117.027  75.999  1.00  0.00           C
ATOM   9540 1C31 POPEX 436       3.227 116.987  74.840  1.00  0.00           C
ATOM   9543 2C31 POPEX 436       2.667 117.627  73.560  1.00  0.00           C
ATOM   9546 3C31 POPEX 436       3.637 117.567  72.369  1.00  0.00           C
ATOM   9549 4C31 POPEX 436       3.757 116.167  71.750  1.00  0.00           C
ATOM   9552 5C31 POPEX 436       4.437 116.187  70.369  1.00  0.00           C
ATOM   9555 6C31 POPEX 436       4.617 114.797  69.759  1.00  0.00           C
ATOM   9559  NH3 POPEY 437      48.207 110.097  43.419  1.00  0.00           N
ATOM   9563  C12 POPEY 437      47.707 108.657  43.449  1.00  0.00           C
ATOM   9566  C11 POPEY 437      48.487 107.747  44.429  1.00  0.00           C
ATOM   9569  P   POPEY 437      48.717 105.337  43.379  1.00  0.00           P
ATOM   9570  O13 POPEY 437      47.787 104.237  43.059  1.00  0.00           O
ATOM   9571  O14 POPEY 437      49.257 106.067  42.219  1.00  0.00           O
ATOM   9572  O11 POPEY 437      49.927 104.837  44.279  1.00  0.00           O
ATOM   9573  O12 POPEY 437      48.007 106.387  44.339  1.00  0.00           O
ATOM   9574  C1  POPEY 437      49.707 104.447  45.639  1.00  0.00           C
ATOM   9577  C2  POPEY 437      50.537 103.177  45.949  1.00  0.00           C
ATOM   9579  O21 POPEY 437      50.237 102.607  47.239  1.00  0.00           O
ATOM   9580  C21 POPEY 437      49.127 101.877  47.219  1.00  0.00           C
ATOM   9581  O22 POPEY 437      48.247 101.937  46.389  1.00  0.00           O
ATOM   9582  C22 POPEY 437      49.117 100.847  48.359  1.00  0.00           C
ATOM   9585  C3  POPEY 437      52.067 103.467  45.910  1.00  0.00           C
ATOM   9588  O31 POPEY 437      52.817 102.357  46.429  1.00  0.00           O
ATOM   9589  C31 POPEY 437      53.277 102.277  47.689  1.00  0.00           C
ATOM   9590  O32 POPEY 437      53.677 101.227  48.169  1.00  0.00           O
ATOM   9591  C32 POPEY 437      53.327 103.607  48.449  1.00  0.00           C
ATOM   9594  C23 POPEY 437      50.217 100.967  49.449  1.00  0.00           C
ATOM   9597  C24 POPEY 437      49.947  99.967  50.589  1.00  0.00           C
ATOM   9600  C25 POPEY 437      50.847 100.137  51.809  1.00  0.00           C
ATOM   9603  C26 POPEY 437      50.557  99.067  52.869  1.00  0.00           C
ATOM   9606  C27 POPEY 437      50.987  99.497  54.279  1.00  0.00           C
ATOM   9609  C28 POPEY 437      50.487  98.537  55.369  1.00  0.00           C
ATOM   9612  C29 POPEY 437      50.727  99.137  56.719  1.00  0.00           C
ATOM   9614 0C21 POPEY 437      51.617  98.717  57.629  1.00  0.00           C
ATOM   9616 1C21 POPEY 437      52.547  97.547  57.469  1.00  0.00           C
ATOM   9619 2C21 POPEY 437      53.227  97.217  58.809  1.00  0.00           C
ATOM   9622 3C21 POPEY 437      54.427  96.297  58.629  1.00  0.00           C
ATOM   9625 4C21 POPEY 437      55.337  96.257  59.869  1.00  0.00           C
ATOM   9628 5C21 POPEY 437      54.677  95.747  61.149  1.00  0.00           C
ATOM   9631 6C21 POPEY 437      54.217  94.297  61.029  1.00  0.00           C
ATOM   9634 7C21 POPEY 437      53.427  93.817  62.239  1.00  0.00           C
ATOM   9637 8C21 POPEY 437      53.077  92.337  62.099  1.00  0.00           C
ATOM   9641  C33 POPEY 437      53.927 103.477  49.869  1.00  0.00           C
ATOM   9644  C34 POPEY 437      52.937 103.847  50.989  1.00  0.00           C
ATOM   9647  C35 POPEY 437      52.747 105.367  51.159  1.00  0.00           C
ATOM   9650  C36 POPEY 437      52.157 105.687  52.539  1.00  0.00           C
ATOM   9653  C37 POPEY 437      52.167 107.177  52.910  1.00  0.00           C
ATOM   9656  C38 POPEY 437      51.737 107.407  54.369  1.00  0.00           C
ATOM   9659  C39 POPEY 437      52.857 107.087  55.379  1.00  0.00           C
ATOM   9662 0C31 POPEY 437      52.397 107.227  56.839  1.00  0.00           C
ATOM   9665 1C31 POPEY 437      53.527 107.027  57.859  1.00  0.00           C
ATOM   9668 2C31 POPEY 437      53.007 107.107  59.299  1.00  0.00           C
ATOM   9671 3C31 POPEY 437      54.097 107.317  60.369  1.00  0.00           C
ATOM   9674 4C31 POPEY 437      54.867 106.047  60.759  1.00  0.00           C
ATOM   9677 5C31 POPEY 437      55.827 106.297  61.929  1.00  0.00           C
ATOM   9680 6C31 POPEY 437      56.537 105.047  62.449  1.00  0.00           C
ATOM   9684  NH3 POPEZ 438      17.577  71.367  45.270  1.00  0.00           N
ATOM   9688  C12 POPEZ 438      18.077  70.527  44.129  1.00  0.00           C
ATOM   9691  C11 POPEZ 438      17.447  69.127  44.160  1.00  0.00           C
ATOM   9694  P   POPEZ 438      18.987  67.207  43.179  1.00  0.00           P
ATOM   9695  O13 POPEZ 438      18.427  66.027  43.859  1.00  0.00           O
ATOM   9696  O14 POPEZ 438      19.527  66.987  41.829  1.00  0.00           O
ATOM   9697  O11 POPEZ 438      20.097  67.897  44.109  1.00  0.00           O
ATOM   9698  O12 POPEZ 438      17.897  68.357  43.059  1.00  0.00           O
ATOM   9699  C1  POPEZ 438      20.877  67.087  45.029  1.00  0.00           C
ATOM   9702  C2  POPEZ 438      21.447  67.887  46.259  1.00  0.00           C
ATOM   9704  O21 POPEZ 438      21.137  67.147  47.449  1.00  0.00           O
ATOM   9705  C21 POPEZ 438      22.037  67.087  48.419  1.00  0.00           C
ATOM   9706  O22 POPEZ 438      23.127  67.627  48.429  1.00  0.00           O
ATOM   9707  C22 POPEZ 438      21.527  66.097  49.479  1.00  0.00           C
ATOM   9710  C3  POPEZ 438      20.767  69.277  46.349  1.00  0.00           C
ATOM   9713  O31 POPEZ 438      21.017  69.897  47.630  1.00  0.00           O
ATOM   9714  C31 POPEZ 438      19.947  70.467  48.179  1.00  0.00           C
ATOM   9715  O32 POPEZ 438      18.917  70.747  47.589  1.00  0.00           O
ATOM   9716  C32 POPEZ 438      20.127  70.477  49.699  1.00  0.00           C
ATOM   9719  C23 POPEZ 438      21.247  66.667  50.899  1.00  0.00           C
ATOM   9722  C24 POPEZ 438      20.207  65.787  51.619  1.00  0.00           C
ATOM   9725  C25 POPEZ 438      20.137  65.937  53.149  1.00  0.00           C
ATOM   9728  C26 POPEZ 438      19.307  67.137  53.619  1.00  0.00           C
ATOM   9731  C27 POPEZ 438      19.407  67.347  55.139  1.00  0.00           C
ATOM   9734  C28 POPEZ 438      18.507  68.457  55.699  1.00  0.00           C
ATOM   9737  C29 POPEZ 438      18.797  69.807  55.079  1.00  0.00           C
ATOM   9739 0C21 POPEZ 438      18.977  70.977  55.699  1.00  0.00           C
ATOM   9741 1C21 POPEZ 438      18.917  71.257  57.179  1.00  0.00           C
ATOM   9744 2C21 POPEZ 438      20.237  70.877  57.859  1.00  0.00           C
ATOM   9747 3C21 POPEZ 438      20.407  71.517  59.239  1.00  0.00           C
ATOM   9750 4C21 POPEZ 438      21.717  71.097  59.909  1.00  0.00           C
ATOM   9753 5C21 POPEZ 438      22.017  71.857  61.209  1.00  0.00           C
ATOM   9756 6C21 POPEZ 438      21.047  71.537  62.360  1.00  0.00           C
ATOM   9759 7C21 POPEZ 438      21.367  72.327  63.629  1.00  0.00           C
ATOM   9762 8C21 POPEZ 438      20.397  72.047  64.779  1.00  0.00           C
ATOM   9766  C33 POPEZ 438      19.827  71.837  50.359  1.00  0.00           C
ATOM   9769  C34 POPEZ 438      19.377  71.657  51.809  1.00  0.00           C
ATOM   9772  C35 POPEZ 438      19.107  72.967  52.570  1.00  0.00           C
ATOM   9775  C36 POPEZ 438      20.377  73.617  53.119  1.00  0.00           C
ATOM   9778  C37 POPEZ 438      20.067  74.637  54.229  1.00  0.00           C
ATOM   9781  C38 POPEZ 438      21.327  75.277  54.819  1.00  0.00           C
ATOM   9784  C39 POPEZ 438      21.027  76.247  55.969  1.00  0.00           C
ATOM   9787 0C31 POPEZ 438      21.047  75.567  57.339  1.00  0.00           C
ATOM   9790 1C31 POPEZ 438      21.007  76.567  58.509  1.00  0.00           C
ATOM   9793 2C31 POPEZ 438      21.167  75.887  59.869  1.00  0.00           C
ATOM   9796 3C31 POPEZ 438      20.807  76.797  61.059  1.00  0.00           C
ATOM   9799 4C31 POPEZ 438      19.747  76.157  61.959  1.00  0.00           C
ATOM   9802 5C31 POPEZ 438      19.327  77.047  63.139  1.00  0.00           C
ATOM   9805 6C31 POPEZ 438      18.287  76.377  64.029  1.00  0.00           C
ATOM   9809  NH3 POPEa 439      46.817  71.837  87.439  1.00  0.00           N
ATOM   9813  C12 POPEa 439      46.317  72.287  88.790  1.00  0.00           C
ATOM   9816  C11 POPEa 439      44.807  72.687  88.820  1.00  0.00           C
ATOM   9819  P   POPEa 439      43.767  70.357  88.120  1.00  0.00           P
ATOM   9820  O13 POPEa 439      45.107  69.787  87.869  1.00  0.00           O
ATOM   9821  O14 POPEa 439      43.077  70.057  89.389  1.00  0.00           O
ATOM   9822  O11 POPEa 439      42.807  70.017  86.919  1.00  0.00           O
ATOM   9823  O12 POPEa 439      43.927  71.927  87.979  1.00  0.00           O
ATOM   9824  C1  POPEa 439      43.317  70.107  85.589  1.00  0.00           C
ATOM   9827  C2  POPEa 439      42.297  69.467  84.660  1.00  0.00           C
ATOM   9829  O21 POPEa 439      42.657  69.697  83.279  1.00  0.00           O
ATOM   9830  C21 POPEa 439      43.347  68.697  82.749  1.00  0.00           C
ATOM   9831  O22 POPEa 439      43.797  67.737  83.330  1.00  0.00           O
ATOM   9832  C22 POPEa 439      43.417  68.917  81.239  1.00  0.00           C
ATOM   9835  C3  POPEa 439      40.877  70.047  84.900  1.00  0.00           C
ATOM   9838  O31 POPEa 439      39.967  69.227  84.150  1.00  0.00           O
ATOM   9839  C31 POPEa 439      39.047  69.837  83.451  1.00  0.00           C
ATOM   9840  O32 POPEa 439      38.707  70.997  83.540  1.00  0.00           O
ATOM   9841  C32 POPEa 439      38.527  68.817  82.430  1.00  0.00           C
ATOM   9844  C23 POPEa 439      44.427  68.007  80.509  1.00  0.00           C
ATOM   9847  C24 POPEa 439      44.387  68.237  78.989  1.00  0.00           C
ATOM   9850  C25 POPEa 439      43.257  67.447  78.309  1.00  0.00           C
ATOM   9853  C26 POPEa 439      43.127  67.737  76.809  1.00  0.00           C
ATOM   9856  C27 POPEa 439      42.227  66.717  76.099  1.00  0.00           C
ATOM   9859  C28 POPEa 439      41.757  67.177  74.701  1.00  0.00           C
ATOM   9862  C29 POPEa 439      41.087  66.047  73.959  1.00  0.00           C
ATOM   9864 0C21 POPEa 439      41.227  65.737  72.660  1.00  0.00           C
ATOM   9866 1C21 POPEa 439      42.077  66.497  71.669  1.00  0.00           C
ATOM   9869 2C21 POPEa 439      42.417  65.687  70.399  1.00  0.00           C
ATOM   9872 3C21 POPEa 439      43.357  64.507  70.629  1.00  0.00           C
ATOM   9875 4C21 POPEa 439      43.857  63.907  69.309  1.00  0.00           C
ATOM   9878 5C21 POPEa 439      44.837  62.747  69.519  1.00  0.00           C
ATOM   9881 6C21 POPEa 439      45.097  61.977  68.219  1.00  0.00           C
ATOM   9884 7C21 POPEa 439      46.097  60.827  68.419  1.00  0.00           C
ATOM   9887 8C21 POPEa 439      46.217  59.927  67.189  1.00  0.00           C
ATOM   9891  C33 POPEa 439      37.297  69.307  81.639  1.00  0.00           C
ATOM   9894  C34 POPEa 439      36.747  68.277  80.639  1.00  0.00           C
ATOM   9897  C35 POPEa 439      37.747  67.957  79.510  1.00  0.00           C
ATOM   9900  C36 POPEa 439      37.247  66.877  78.549  1.00  0.00           C
ATOM   9903  C37 POPEa 439      38.347  66.467  77.570  1.00  0.00           C
ATOM   9906  C38 POPEa 439      37.907  65.397  76.569  1.00  0.00           C
ATOM   9909  C39 POPEa 439      36.987  65.937  75.469  1.00  0.00           C
ATOM   9912 0C31 POPEa 439      36.657  64.857  74.440  1.00  0.00           C
ATOM   9915 1C31 POPEa 439      35.877  65.377  73.219  1.00  0.00           C
ATOM   9918 2C31 POPEa 439      35.687  64.307  72.150  1.00  0.00           C
ATOM   9921 3C31 POPEa 439      37.007  63.897  71.459  1.00  0.00           C
ATOM   9924 4C31 POPEa 439      36.857  62.617  70.629  1.00  0.00           C
ATOM   9927 5C31 POPEa 439      38.187  61.947  70.319  1.00  0.00           C
ATOM   9930 6C31 POPEa 439      37.997  60.587  69.650  1.00  0.00           C
ATOM   9934  NH3 POPEb 440      98.957  35.247  87.039  1.00  0.00           N
ATOM   9938  C12 POPEb 440     100.197  36.047  86.699  1.00  0.00           C
ATOM   9941  C11 POPEb 440     101.017  36.357  87.949  1.00  0.00           C
ATOM   9944  P   POPEb 440     102.917  38.007  88.629  1.00  0.00           P
ATOM   9945  O13 POPEb 440     102.467  39.407  88.459  1.00  0.00           O
ATOM   9946  O14 POPEb 440     102.657  37.427  89.959  1.00  0.00           O
ATOM   9947  O11 POPEb 440     104.457  37.847  88.359  1.00  0.00           O
ATOM   9948  O12 POPEb 440     102.197  37.077  87.559  1.00  0.00           O
ATOM   9949  C1  POPEb 440     104.957  37.047  87.309  1.00  0.00           C
ATOM   9952  C2  POPEb 440     105.377  37.927  86.110  1.00  0.00           C
ATOM   9954  O21 POPEb 440     105.137  37.227  84.879  1.00  0.00           O
ATOM   9955  C21 POPEb 440     103.967  37.467  84.329  1.00  0.00           C
ATOM   9956  O22 POPEb 440     103.107  38.217  84.749  1.00  0.00           O
ATOM   9957  C22 POPEb 440     103.807  36.607  83.079  1.00  0.00           C
ATOM   9960  C3  POPEb 440     106.887  38.257  86.239  1.00  0.00           C
ATOM   9963  O31 POPEb 440     107.357  38.977  85.099  1.00  0.00           O
ATOM   9964  C31 POPEb 440     108.677  39.047  85.019  1.00  0.00           C
ATOM   9965  O32 POPEb 440     109.487  38.627  85.840  1.00  0.00           O
ATOM   9966  C32 POPEb 440     109.017  39.877  83.790  1.00  0.00           C
ATOM   9969  C23 POPEb 440     103.167  37.407  81.931  1.00  0.00           C
ATOM   9972  C24 POPEb 440     104.177  38.087  80.999  1.00  0.00           C
ATOM   9975  C25 POPEb 440     104.837  37.087  80.040  1.00  0.00           C
ATOM   9978  C26 POPEb 440     104.897  37.517  78.569  1.00  0.00           C
ATOM   9981  C27 POPEb 440     105.437  36.377  77.679  1.00  0.00           C
ATOM   9984  C28 POPEb 440     105.467  36.747  76.189  1.00  0.00           C
ATOM   9987  C29 POPEb 440     105.917  35.577  75.340  1.00  0.00           C
ATOM   9989 0C21 POPEb 440     105.357  35.167  74.180  1.00  0.00           C
ATOM   9991 1C21 POPEb 440     104.217  35.817  73.451  1.00  0.00           C
ATOM   9994 2C21 POPEb 440     104.477  35.967  71.929  1.00  0.00           C
ATOM   9997 3C21 POPEb 440     103.297  36.637  71.229  1.00  0.00           C
ATOM  10000 4C21 POPEb 440     103.637  37.257  69.869  1.00  0.00           C
ATOM  10003 5C21 POPEb 440     102.557  38.247  69.419  1.00  0.00           C
ATOM  10006 6C21 POPEb 440     102.917  38.907  68.079  1.00  0.00           C
ATOM  10009 7C21 POPEb 440     102.027  40.107  67.729  1.00  0.00           C
ATOM  10012 8C21 POPEb 440     102.447  40.767  66.419  1.00  0.00           C
ATOM  10016  C33 POPEb 440     110.387  39.517  83.169  1.00  0.00           C
ATOM  10019  C34 POPEb 440     110.537  40.177  81.790  1.00  0.00           C
ATOM  10022  C35 POPEb 440     109.677  39.517  80.700  1.00  0.00           C
ATOM  10025  C36 POPEb 440     109.337  40.467  79.549  1.00  0.00           C
ATOM  10028  C37 POPEb 440     108.197  39.937  78.669  1.00  0.00           C
ATOM  10031  C38 POPEb 440     107.587  41.007  77.739  1.00  0.00           C
ATOM  10034  C39 POPEb 440     106.697  42.017  78.490  1.00  0.00           C
ATOM  10037 0C31 POPEb 440     106.177  43.147  77.590  1.00  0.00           C
ATOM  10040 1C31 POPEb 440     105.137  44.027  78.309  1.00  0.00           C
ATOM  10043 2C31 POPEb 440     104.847  45.347  77.570  1.00  0.00           C
ATOM  10046 3C31 POPEb 440     103.787  46.217  78.289  1.00  0.00           C
ATOM  10049 4C31 POPEb 440     104.287  46.907  79.570  1.00  0.00           C
ATOM  10052 5C31 POPEb 440     103.137  47.347  80.490  1.00  0.00           C
ATOM  10055 6C31 POPEb 440     103.537  48.387  81.540  1.00  0.00           C
ATOM  10059  NH3 POPEc 441      92.747  77.077  50.639  1.00  0.00           N
ATOM  10063  C12 POPEc 441      93.817  78.067  50.309  1.00  0.00           C
ATOM  10066  C11 POPEc 441      93.617  79.427  51.019  1.00  0.00           C
ATOM  10069  P   POPEc 441      95.827  80.427  50.099  1.00  0.00           P
ATOM  10070  O13 POPEc 441      96.027  79.677  48.839  1.00  0.00           O
ATOM  10071  O14 POPEc 441      96.357  81.817  50.189  1.00  0.00           O
ATOM  10072  O11 POPEc 441      96.257  79.557  51.339  1.00  0.00           O
ATOM  10073  O12 POPEc 441      94.257  80.497  50.309  1.00  0.00           O
ATOM  10074  C1  POPEc 441      97.627  79.177  51.500  1.00  0.00           C
ATOM  10077  C2  POPEc 441      98.057  79.347  52.969  1.00  0.00           C
ATOM  10079  O21 POPEc 441      99.447  78.987  53.019  1.00  0.00           O
ATOM  10080  C21 POPEc 441      99.847  78.337  54.090  1.00  0.00           C
ATOM  10081  O22 POPEc 441      99.757  77.147  54.289  1.00  0.00           O
ATOM  10082  C22 POPEc 441     100.457  79.377  55.029  1.00  0.00           C
ATOM  10085  C3  POPEc 441      97.097  78.577  53.959  1.00  0.00           C
ATOM  10088  O31 POPEc 441      97.267  78.947  55.359  1.00  0.00           O
ATOM  10089  C31 POPEc 441      96.117  79.087  56.049  1.00  0.00           C
ATOM  10090  O32 POPEc 441      95.017  79.227  55.559  1.00  0.00           O
ATOM  10091  C32 POPEc 441      96.377  79.007  57.559  1.00  0.00           C
ATOM  10094  C23 POPEc 441     100.807  78.887  56.439  1.00  0.00           C
ATOM  10097  C24 POPEc 441     101.537  80.017  57.159  1.00  0.00           C
ATOM  10100  C25 POPEc 441     101.507  79.887  58.680  1.00  0.00           C
ATOM  10103  C26 POPEc 441     100.147  80.287  59.279  1.00  0.00           C
ATOM  10106  C27 POPEc 441      99.727  79.357  60.429  1.00  0.00           C
ATOM  10109  C28 POPEc 441      98.467  79.837  61.159  1.00  0.00           C
ATOM  10112  C29 POPEc 441      98.077  78.847  62.229  1.00  0.00           C
ATOM  10114 0C21 POPEc 441      98.297  78.937  63.559  1.00  0.00           C
ATOM  10116 1C21 POPEc 441      98.987  80.057  64.289  1.00  0.00           C
ATOM  10119 2C21 POPEc 441     100.317  79.617  64.939  1.00  0.00           C
ATOM  10122 3C21 POPEc 441     101.047  80.787  65.619  1.00  0.00           C
ATOM  10125 4C21 POPEc 441     102.357  80.357  66.279  1.00  0.00           C
ATOM  10128 5C21 POPEc 441     103.217  81.527  66.779  1.00  0.00           C
ATOM  10131 6C21 POPEc 441     104.487  81.007  67.469  1.00  0.00           C
ATOM  10134 7C21 POPEc 441     105.487  82.077  67.930  1.00  0.00           C
ATOM  10137 8C21 POPEc 441     106.667  81.447  68.660  1.00  0.00           C
ATOM  10141  C33 POPEc 441      95.087  78.627  58.329  1.00  0.00           C
ATOM  10144  C34 POPEc 441      95.287  78.457  59.839  1.00  0.00           C
ATOM  10147  C35 POPEc 441      94.167  77.647  60.509  1.00  0.00           C
ATOM  10150  C36 POPEc 441      94.247  77.587  62.049  1.00  0.00           C
ATOM  10153  C37 POPEc 441      93.267  76.567  62.649  1.00  0.00           C
ATOM  10156  C38 POPEc 441      92.897  76.817  64.119  1.00  0.00           C
ATOM  10159  C39 POPEc 441      94.027  76.667  65.149  1.00  0.00           C
ATOM  10162 0C31 POPEc 441      94.427  75.207  65.449  1.00  0.00           C
ATOM  10165 1C31 POPEc 441      95.287  75.107  66.729  1.00  0.00           C
ATOM  10168 2C31 POPEc 441      95.357  73.687  67.340  1.00  0.00           C
ATOM  10171 3C31 POPEc 441      96.447  72.777  66.759  1.00  0.00           C
ATOM  10174 4C31 POPEc 441      97.857  73.047  67.319  1.00  0.00           C
ATOM  10177 5C31 POPEc 441      98.887  72.007  66.850  1.00  0.00           C
ATOM  10180 6C31 POPEc 441     100.317  72.267  67.340  1.00  0.00           C
ATOM  10184  NH3 POPEd 442      87.477  62.357  46.989  1.00  0.00           N
ATOM  10188  C12 POPEd 442      87.647  63.247  45.789  1.00  0.00           C
ATOM  10191  C11 POPEd 442      86.587  62.877  44.739  1.00  0.00           C
ATOM  10194  P   POPEd 442      85.887  63.147  42.279  1.00  0.00           P
ATOM  10195  O13 POPEd 442      85.457  64.257  41.419  1.00  0.00           O
ATOM  10196  O14 POPEd 442      86.807  62.127  41.719  1.00  0.00           O
ATOM  10197  O11 POPEd 442      84.617  62.397  42.829  1.00  0.00           O
ATOM  10198  O12 POPEd 442      86.627  63.717  43.579  1.00  0.00           O
ATOM  10199  C1  POPEd 442      83.457  63.157  43.219  1.00  0.00           C
ATOM  10202  C2  POPEd 442      82.977  62.707  44.629  1.00  0.00           C
ATOM  10204  O21 POPEd 442      83.477  63.657  45.579  1.00  0.00           O
ATOM  10205  C21 POPEd 442      82.917  63.607  46.789  1.00  0.00           C
ATOM  10206  O22 POPEd 442      81.917  62.967  47.069  1.00  0.00           O
ATOM  10207  C22 POPEd 442      83.817  64.357  47.779  1.00  0.00           C
ATOM  10210  C3  POPEd 442      83.527  61.257  44.879  1.00  0.00           C
ATOM  10213  O31 POPEd 442      83.087  60.617  46.079  1.00  0.00           O
ATOM  10214  C31 POPEd 442      83.977  60.627  47.069  1.00  0.00           C
ATOM  10215  O32 POPEd 442      84.957  61.347  47.160  1.00  0.00           O
ATOM  10216  C32 POPEd 442      83.557  59.537  48.019  1.00  0.00           C
ATOM  10219  C23 POPEd 442      83.737  63.807  49.229  1.00  0.00           C
ATOM  10222  C24 POPEd 442      82.907  64.717  50.149  1.00  0.00           C
ATOM  10225  C25 POPEd 442      82.767  64.147  51.570  1.00  0.00           C
ATOM  10228  C26 POPEd 442      81.917  65.037  52.500  1.00  0.00           C
ATOM  10231  C27 POPEd 442      82.477  66.447  52.689  1.00  0.00           C
ATOM  10234  C28 POPEd 442      81.547  67.357  53.519  1.00  0.00           C
ATOM  10237  C29 POPEd 442      81.867  68.817  53.309  1.00  0.00           C
ATOM  10239 0C21 POPEd 442      81.607  69.827  54.160  1.00  0.00           C
ATOM  10241 1C21 POPEd 442      80.917  69.727  55.499  1.00  0.00           C
ATOM  10244 2C21 POPEd 442      81.937  69.727  56.639  1.00  0.00           C
ATOM  10247 3C21 POPEd 442      81.327  70.077  57.999  1.00  0.00           C
ATOM  10250 4C21 POPEd 442      82.327  69.777  59.119  1.00  0.00           C
ATOM  10253 5C21 POPEd 442      81.957  70.347  60.489  1.00  0.00           C
ATOM  10256 6C21 POPEd 442      82.457  71.797  60.649  1.00  0.00           C
ATOM  10259 7C21 POPEd 442      82.327  72.327  62.069  1.00  0.00           C
ATOM  10262 8C21 POPEd 442      82.957  73.717  62.249  1.00  0.00           C
ATOM  10266  C33 POPEd 442      84.647  59.217  49.020  1.00  0.00           C
ATOM  10269  C34 POPEd 442      84.277  58.027  49.899  1.00  0.00           C
ATOM  10272  C35 POPEd 442      83.087  58.227  50.829  1.00  0.00           C
ATOM  10275  C36 POPEd 442      83.297  59.227  51.969  1.00  0.00           C
ATOM  10278  C37 POPEd 442      81.977  59.537  52.689  1.00  0.00           C
ATOM  10281  C38 POPEd 442      82.177  60.187  54.059  1.00  0.00           C
ATOM  10284  C39 POPEd 442      82.517  59.197  55.189  1.00  0.00           C
ATOM  10287 0C31 POPEd 442      82.067  59.737  56.549  1.00  0.00           C
ATOM  10290 1C31 POPEd 442      82.347  58.797  57.729  1.00  0.00           C
ATOM  10293 2C31 POPEd 442      81.207  58.777  58.779  1.00  0.00           C
ATOM  10296 3C31 POPEd 442      80.887  60.127  59.439  1.00  0.00           C
ATOM  10299 4C31 POPEd 442      81.947  60.597  60.439  1.00  0.00           C
ATOM  10302 5C31 POPEd 442      81.477  61.797  61.279  1.00  0.00           C
ATOM  10305 6C31 POPEd 442      82.537  62.317  62.249  1.00  0.00           C
ATOM  10309  NH3 POPEe 443      48.267  -2.907  44.499  1.00  0.00           N
ATOM  10313  C12 POPEe 443      47.257  -2.027  43.799  1.00  0.00           C
ATOM  10316  C11 POPEe 443      46.797  -0.877  44.699  1.00  0.00           C
ATOM  10319  P   POPEe 443      44.827  -0.143  43.119  1.00  0.00           P
ATOM  10320  O13 POPEe 443      44.017   1.087  42.999  1.00  0.00           O
ATOM  10321  O14 POPEe 443      45.227  -0.837  41.879  1.00  0.00           O
ATOM  10322  O11 POPEe 443      44.037  -1.167  44.049  1.00  0.00           O
ATOM  10323  O12 POPEe 443      46.127   0.157  43.979  1.00  0.00           O
ATOM  10324  C1  POPEe 443      43.087  -0.553  44.939  1.00  0.00           C
ATOM  10327  C2  POPEe 443      42.427  -1.597  45.869  1.00  0.00           C
ATOM  10329  O21 POPEe 443      41.407  -0.967  46.660  1.00  0.00           O
ATOM  10330  C21 POPEe 443      41.767  -0.183  47.659  1.00  0.00           C
ATOM  10331  O22 POPEe 443      42.897   0.207  47.929  1.00  0.00           O
ATOM  10332  C22 POPEe 443      40.537   0.107  48.509  1.00  0.00           C
ATOM  10335  C3  POPEe 443      43.437  -2.407  46.739  1.00  0.00           C
ATOM  10338  O31 POPEe 443      42.707  -3.297  47.619  1.00  0.00           O
ATOM  10339  C31 POPEe 443      42.667  -3.127  48.950  1.00  0.00           C
ATOM  10340  O32 POPEe 443      41.717  -3.437  49.649  1.00  0.00           O
ATOM  10341  C32 POPEe 443      43.977  -2.597  49.519  1.00  0.00           C
ATOM  10344  C23 POPEe 443      40.737   1.287  49.479  1.00  0.00           C
ATOM  10347  C24 POPEe 443      41.557   0.917  50.719  1.00  0.00           C
ATOM  10350  C25 POPEe 443      41.387   1.967  51.829  1.00  0.00           C
ATOM  10353  C26 POPEe 443      42.107   1.597  53.129  1.00  0.00           C
ATOM  10356  C27 POPEe 443      41.537   2.297  54.369  1.00  0.00           C
ATOM  10359  C28 POPEe 443      42.297   1.937  55.669  1.00  0.00           C
ATOM  10362  C29 POPEe 443      41.397   1.887  56.879  1.00  0.00           C
ATOM  10364 0C21 POPEe 443      41.347   2.757  57.889  1.00  0.00           C
ATOM  10366 1C21 POPEe 443      42.157   4.027  58.019  1.00  0.00           C
ATOM  10369 2C21 POPEe 443      41.577   4.967  59.099  1.00  0.00           C
ATOM  10372 3C21 POPEe 443      41.687   4.417  60.529  1.00  0.00           C
ATOM  10375 4C21 POPEe 443      41.207   5.407  61.599  1.00  0.00           C
ATOM  10378 5C21 POPEe 443      41.747   5.057  62.999  1.00  0.00           C
ATOM  10381 6C21 POPEe 443      41.357   6.087  64.059  1.00  0.00           C
ATOM  10384 7C21 POPEe 443      42.137   5.937  65.359  1.00  0.00           C
ATOM  10387 8C21 POPEe 443      41.757   6.987  66.419  1.00  0.00           C
ATOM  10391  C33 POPEe 443      44.117  -2.877  51.039  1.00  0.00           C
ATOM  10394  C34 POPEe 443      44.597  -1.647  51.799  1.00  0.00           C
ATOM  10397  C35 POPEe 443      44.627  -1.907  53.309  1.00  0.00           C
ATOM  10400  C36 POPEe 443      45.047  -0.653  54.079  1.00  0.00           C
ATOM  10403  C37 POPEe 443      45.147  -0.927  55.579  1.00  0.00           C
ATOM  10406  C38 POPEe 443      45.647   0.287  56.369  1.00  0.00           C
ATOM  10409  C39 POPEe 443      46.277  -0.153  57.689  1.00  0.00           C
ATOM  10412 0C31 POPEe 443      46.707   1.017  58.569  1.00  0.00           C
ATOM  10415 1C31 POPEe 443      47.407   0.507  59.839  1.00  0.00           C
ATOM  10418 2C31 POPEe 443      47.877   1.617  60.769  1.00  0.00           C
ATOM  10421 3C31 POPEe 443      46.797   2.107  61.749  1.00  0.00           C
ATOM  10424 4C31 POPEe 443      47.397   3.047  62.799  1.00  0.00           C
ATOM  10427 5C31 POPEe 443      46.457   3.327  63.969  1.00  0.00           C
ATOM  10430 6C31 POPEe 443      47.087   4.277  64.989  1.00  0.00           C
ATOM  10434  NH3 POPEf 444      61.237  19.767  48.119  1.00  0.00           N
ATOM  10438  C12 POPEf 444      62.437  20.657  48.369  1.00  0.00           C
ATOM  10441  C11 POPEf 444      63.787  19.987  48.009  1.00  0.00           C
ATOM  10444  P   POPEf 444      65.937  18.987  49.129  1.00  0.00           P
ATOM  10445  O13 POPEf 444      66.197  18.097  47.959  1.00  0.00           O
ATOM  10446  O14 POPEf 444      66.417  18.487  50.419  1.00  0.00           O
ATOM  10447  O11 POPEf 444      66.727  20.327  48.789  1.00  0.00           O
ATOM  10448  O12 POPEf 444      64.397  19.397  49.169  1.00  0.00           O
ATOM  10449  C1  POPEf 444      66.507  21.537  49.519  1.00  0.00           C
ATOM  10452  C2  POPEf 444      67.457  21.707  50.739  1.00  0.00           C
ATOM  10454  O21 POPEf 444      67.087  22.857  51.520  1.00  0.00           O
ATOM  10455  C21 POPEf 444      66.047  22.717  52.299  1.00  0.00           C
ATOM  10456  O22 POPEf 444      65.207  21.847  52.249  1.00  0.00           O
ATOM  10457  C22 POPEf 444      66.057  23.837  53.359  1.00  0.00           C
ATOM  10460  C3  POPEf 444      68.947  21.927  50.320  1.00  0.00           C
ATOM  10463  O31 POPEf 444      69.687  22.677  51.320  1.00  0.00           O
ATOM  10464  C31 POPEf 444      70.317  21.977  52.239  1.00  0.00           C
ATOM  10465  O32 POPEf 444      70.697  20.817  52.119  1.00  0.00           O
ATOM  10466  C32 POPEf 444      70.457  22.827  53.509  1.00  0.00           C
ATOM  10469  C23 POPEf 444      65.037  23.587  54.489  1.00  0.00           C
ATOM  10472  C24 POPEf 444      65.087  24.567  55.679  1.00  0.00           C
ATOM  10475  C25 POPEf 444      64.187  24.117  56.849  1.00  0.00           C
ATOM  10478  C26 POPEf 444      64.337  24.937  58.139  1.00  0.00           C
ATOM  10481  C27 POPEf 444      63.797  24.207  59.379  1.00  0.00           C
ATOM  10484  C28 POPEf 444      64.327  24.747  60.729  1.00  0.00           C
ATOM  10487  C29 POPEf 444      65.727  24.297  61.059  1.00  0.00           C
ATOM  10489 0C21 POPEf 444      66.127  23.547  62.109  1.00  0.00           C
ATOM  10491 1C21 POPEf 444      65.267  23.007  63.219  1.00  0.00           C
ATOM  10494 2C21 POPEf 444      65.917  23.187  64.599  1.00  0.00           C
ATOM  10497 3C21 POPEf 444      64.967  22.717  65.709  1.00  0.00           C
ATOM  10500 4C21 POPEf 444      65.487  22.957  67.130  1.00  0.00           C
ATOM  10503 5C21 POPEf 444      64.347  22.907  68.169  1.00  0.00           C
ATOM  10506 6C21 POPEf 444      63.527  21.617  68.079  1.00  0.00           C
ATOM  10509 7C21 POPEf 444      62.467  21.507  69.169  1.00  0.00           C
ATOM  10512 8C21 POPEf 444      61.837  20.127  69.229  1.00  0.00           C
ATOM  10516  C33 POPEf 444      70.117  22.047  54.789  1.00  0.00           C
ATOM  10519  C34 POPEf 444      69.177  22.777  55.759  1.00  0.00           C
ATOM  10522  C35 POPEf 444      69.027  21.967  57.059  1.00  0.00           C
ATOM  10525  C36 POPEf 444      70.117  22.287  58.089  1.00  0.00           C
ATOM  10528  C37 POPEf 444      70.107  21.257  59.219  1.00  0.00           C
ATOM  10531  C38 POPEf 444      71.277  21.407  60.199  1.00  0.00           C
ATOM  10534  C39 POPEf 444      72.647  21.187  59.539  1.00  0.00           C
ATOM  10537 0C31 POPEf 444      73.527  20.227  60.340  1.00  0.00           C
ATOM  10540 1C31 POPEf 444      75.007  20.267  59.909  1.00  0.00           C
ATOM  10543 2C31 POPEf 444      75.817  19.117  60.509  1.00  0.00           C
ATOM  10546 3C31 POPEf 444      75.867  19.117  62.049  1.00  0.00           C
ATOM  10549 4C31 POPEf 444      76.417  17.797  62.589  1.00  0.00           C
ATOM  10552 5C31 POPEf 444      76.587  17.797  64.119  1.00  0.00           C
ATOM  10555 6C31 POPEf 444      77.067  16.447  64.649  1.00  0.00           C
ATOM  10559  NH3 POPEg 445      20.267  87.527  87.010  1.00  0.00           N
ATOM  10563  C12 POPEg 445      21.547  87.817  87.729  1.00  0.00           C
ATOM  10566  C11 POPEg 445      22.807  87.477  86.931  1.00  0.00           C
ATOM  10569  P   POPEg 445      25.367  87.177  87.559  1.00  0.00           P
ATOM  10570  O13 POPEg 445      26.067  87.257  88.859  1.00  0.00           O
ATOM  10571  O14 POPEg 445      25.457  85.857  86.899  1.00  0.00           O
ATOM  10572  O11 POPEg 445      25.987  88.277  86.619  1.00  0.00           O
ATOM  10573  O12 POPEg 445      23.897  87.657  87.820  1.00  0.00           O
ATOM  10574  C1  POPEg 445      25.757  88.277  85.210  1.00  0.00           C
ATOM  10577  C2  POPEg 445      27.047  88.697  84.469  1.00  0.00           C
ATOM  10579  O21 POPEg 445      26.717  88.937  83.079  1.00  0.00           O
ATOM  10580  C21 POPEg 445      26.977  88.057  82.130  1.00  0.00           C
ATOM  10581  O22 POPEg 445      27.377  86.917  82.279  1.00  0.00           O
ATOM  10582  C22 POPEg 445      26.627  88.717  80.770  1.00  0.00           C
ATOM  10585  C3  POPEg 445      28.267  87.767  84.760  1.00  0.00           C
ATOM  10588  O31 POPEg 445      29.397  88.157  83.960  1.00  0.00           O
ATOM  10589  C31 POPEg 445      30.437  87.327  84.049  1.00  0.00           C
ATOM  10590  O32 POPEg 445      30.447  86.287  84.679  1.00  0.00           O
ATOM  10591  C32 POPEg 445      31.627  87.947  83.309  1.00  0.00           C
ATOM  10594  C23 POPEg 445      27.847  89.097  79.889  1.00  0.00           C
ATOM  10597  C24 POPEg 445      27.597  90.317  78.969  1.00  0.00           C
ATOM  10600  C25 POPEg 445      28.647  90.447  77.840  1.00  0.00           C
ATOM  10603  C26 POPEg 445      28.537  91.707  76.949  1.00  0.00           C
ATOM  10606  C27 POPEg 445      29.387  91.537  75.659  1.00  0.00           C
ATOM  10609  C28 POPEg 445      29.487  92.747  74.689  1.00  0.00           C
ATOM  10612  C29 POPEg 445      30.457  93.857  75.039  1.00  0.00           C
ATOM  10614 0C21 POPEg 445      31.717  94.037  74.569  1.00  0.00           C
ATOM  10616 1C21 POPEg 445      32.527  93.137  73.669  1.00  0.00           C
ATOM  10619 2C21 POPEg 445      33.367  93.817  72.570  1.00  0.00           C
ATOM  10622 3C21 POPEg 445      34.317  92.797  71.909  1.00  0.00           C
ATOM  10625 4C21 POPEg 445      35.447  93.437  71.069  1.00  0.00           C
ATOM  10628 5C21 POPEg 445      34.957  94.017  69.740  1.00  0.00           C
ATOM  10631 6C21 POPEg 445      36.087  94.727  68.979  1.00  0.00           C
ATOM  10634 7C21 POPEg 445      35.667  95.137  67.559  1.00  0.00           C
ATOM  10637 8C21 POPEg 445      36.747  95.917  66.819  1.00  0.00           C
ATOM  10641  C33 POPEg 445      31.787  87.467  81.850  1.00  0.00           C
ATOM  10644  C34 POPEg 445      32.587  88.467  80.999  1.00  0.00           C
ATOM  10647  C35 POPEg 445      33.057  87.887  79.659  1.00  0.00           C
ATOM  10650  C36 POPEg 445      33.877  88.897  78.849  1.00  0.00           C
ATOM  10653  C37 POPEg 445      34.317  88.407  77.469  1.00  0.00           C
ATOM  10656  C38 POPEg 445      35.237  89.427  76.769  1.00  0.00           C
ATOM  10659  C39 POPEg 445      35.397  89.217  75.259  1.00  0.00           C
ATOM  10662 0C31 POPEg 445      36.547  88.287  74.869  1.00  0.00           C
ATOM  10665 1C31 POPEg 445      36.767  88.217  73.349  1.00  0.00           C
ATOM  10668 2C31 POPEg 445      37.947  87.307  72.979  1.00  0.00           C
ATOM  10671 3C31 POPEg 445      38.117  87.127  71.469  1.00  0.00           C
ATOM  10674 4C31 POPEg 445      39.157  86.047  71.130  1.00  0.00           C
ATOM  10677 5C31 POPEg 445      39.197  85.687  69.650  1.00  0.00           C
ATOM  10680 6C31 POPEg 445      40.127  84.517  69.329  1.00  0.00           C
ATOM  10684  NH3 POPEh 446     108.397  58.667  87.579  1.00  0.00           N
ATOM  10688  C12 POPEh 446     108.467  58.987  89.040  1.00  0.00           C
ATOM  10691  C11 POPEh 446     107.137  59.627  89.490  1.00  0.00           C
ATOM  10694  P   POPEh 446     107.727  62.147  89.419  1.00  0.00           P
ATOM  10695  O13 POPEh 446     108.557  62.987  90.309  1.00  0.00           O
ATOM  10696  O14 POPEh 446     108.237  61.737  88.089  1.00  0.00           O
ATOM  10697  O11 POPEh 446     106.337  62.837  89.160  1.00  0.00           O
ATOM  10698  O12 POPEh 446     107.327  60.847  90.219  1.00  0.00           O
ATOM  10699  C1  POPEh 446     106.337  63.987  88.299  1.00  0.00           C
ATOM  10702  C2  POPEh 446     106.257  63.707  86.769  1.00  0.00           C
ATOM  10704  O21 POPEh 446     105.757  64.927  86.169  1.00  0.00           O
ATOM  10705  C21 POPEh 446     106.427  65.387  85.149  1.00  0.00           C
ATOM  10706  O22 POPEh 446     107.497  64.987  84.729  1.00  0.00           O
ATOM  10707  C22 POPEh 446     105.597  66.507  84.529  1.00  0.00           C
ATOM  10710  C3  POPEh 446     105.237  62.577  86.479  1.00  0.00           C
ATOM  10713  O31 POPEh 446     105.017  62.347  85.070  1.00  0.00           O
ATOM  10714  C31 POPEh 446     103.837  62.697  84.559  1.00  0.00           C
ATOM  10715  O32 POPEh 446     102.957  63.307  85.149  1.00  0.00           O
ATOM  10716  C32 POPEh 446     103.747  62.147  83.130  1.00  0.00           C
ATOM  10719  C23 POPEh 446     106.087  66.907  83.120  1.00  0.00           C
ATOM  10722  C24 POPEh 446     105.227  67.997  82.469  1.00  0.00           C
ATOM  10725  C25 POPEh 446     105.587  68.227  80.999  1.00  0.00           C
ATOM  10728  C26 POPEh 446     104.517  69.027  80.239  1.00  0.00           C
ATOM  10731  C27 POPEh 446     104.687  68.917  78.709  1.00  0.00           C
ATOM  10734  C28 POPEh 446     103.427  69.297  77.919  1.00  0.00           C
ATOM  10737  C29 POPEh 446     103.007  70.727  78.109  1.00  0.00           C
ATOM  10739 0C21 POPEh 446     102.827  71.647  77.139  1.00  0.00           C
ATOM  10741 1C21 POPEh 446     103.037  71.417  75.659  1.00  0.00           C
ATOM  10744 2C21 POPEh 446     101.817  70.777  74.969  1.00  0.00           C
ATOM  10747 3C21 POPEh 446     102.087  70.547  73.470  1.00  0.00           C
ATOM  10750 4C21 POPEh 446     101.047  69.667  72.770  1.00  0.00           C
ATOM  10753 5C21 POPEh 446     101.527  69.287  71.359  1.00  0.00           C
ATOM  10756 6C21 POPEh 446     100.477  68.597  70.479  1.00  0.00           C
ATOM  10759 7C21 POPEh 446     101.097  68.097  69.160  1.00  0.00           C
ATOM  10762 8C21 POPEh 446     100.077  67.727  68.089  1.00  0.00           C
ATOM  10766  C33 POPEh 446     102.417  61.397  82.860  1.00  0.00           C
ATOM  10769  C34 POPEh 446     102.507  60.217  81.880  1.00  0.00           C
ATOM  10772  C35 POPEh 446     102.357  60.567  80.379  1.00  0.00           C
ATOM  10775  C36 POPEh 446     103.677  60.957  79.679  1.00  0.00           C
ATOM  10778  C37 POPEh 446     103.877  62.477  79.519  1.00  0.00           C
ATOM  10781  C38 POPEh 446     103.457  63.017  78.139  1.00  0.00           C
ATOM  10784  C39 POPEh 446     101.957  62.857  77.879  1.00  0.00           C
ATOM  10787 0C31 POPEh 446     101.527  63.297  76.469  1.00  0.00           C
ATOM  10790 1C31 POPEh 446      99.997  63.227  76.309  1.00  0.00           C
ATOM  10793 2C31 POPEh 446      99.547  62.587  74.989  1.00  0.00           C
ATOM  10796 3C31 POPEh 446      98.017  62.447  74.910  1.00  0.00           C
ATOM  10799 4C31 POPEh 446      97.577  61.657  73.669  1.00  0.00           C
ATOM  10802 5C31 POPEh 446      96.067  61.367  73.660  1.00  0.00           C
ATOM  10805 6C31 POPEh 446      95.597  60.657  72.389  1.00  0.00           C
ATOM  10809  NH3 POPEi 447      87.397  85.797  48.219  1.00  0.00           N
ATOM  10813  C12 POPEi 447      88.167  84.677  48.859  1.00  0.00           C
ATOM  10816  C11 POPEi 447      87.717  83.307  48.319  1.00  0.00           C
ATOM  10819  P   POPEi 447      89.067  81.237  49.160  1.00  0.00           P
ATOM  10820  O13 POPEi 447      88.707  80.357  48.009  1.00  0.00           O
ATOM  10821  O14 POPEi 447      90.387  81.907  49.179  1.00  0.00           O
ATOM  10822  O11 POPEi 447      88.927  80.367  50.459  1.00  0.00           O
ATOM  10823  O12 POPEi 447      87.927  82.317  49.319  1.00  0.00           O
ATOM  10824  C1  POPEi 447      88.397  80.967  51.639  1.00  0.00           C
ATOM  10827  C2  POPEi 447      88.607  80.057  52.859  1.00  0.00           C
ATOM  10829  O21 POPEi 447      88.227  80.847  54.000  1.00  0.00           O
ATOM  10830  C21 POPEi 447      87.617  80.177  54.969  1.00  0.00           C
ATOM  10831  O22 POPEi 447      87.317  78.997  54.949  1.00  0.00           O
ATOM  10832  C22 POPEi 447      87.327  81.137  56.119  1.00  0.00           C
ATOM  10835  C3  POPEi 447      90.087  79.587  52.979  1.00  0.00           C
ATOM  10838  O31 POPEi 447      90.257  78.517  53.929  1.00  0.00           O
ATOM  10839  C31 POPEi 447      90.667  78.867  55.149  1.00  0.00           C
ATOM  10840  O32 POPEi 447      90.967  79.987  55.499  1.00  0.00           O
ATOM  10841  C32 POPEi 447      90.657  77.627  56.049  1.00  0.00           C
ATOM  10844  C23 POPEi 447      86.347  80.607  57.179  1.00  0.00           C
ATOM  10847  C24 POPEi 447      86.197  81.677  58.269  1.00  0.00           C
ATOM  10850  C25 POPEi 447      85.587  81.157  59.579  1.00  0.00           C
ATOM  10853  C26 POPEi 447      85.957  82.067  60.759  1.00  0.00           C
ATOM  10856  C27 POPEi 447      85.527  81.477  62.099  1.00  0.00           C
ATOM  10859  C28 POPEi 447      86.307  82.037  63.309  1.00  0.00           C
ATOM  10862  C29 POPEi 447      86.137  83.527  63.479  1.00  0.00           C
ATOM  10864 0C21 POPEi 447      87.047  84.357  64.020  1.00  0.00           C
ATOM  10866 1C21 POPEi 447      88.387  83.967  64.589  1.00  0.00           C
ATOM  10869 2C21 POPEi 447      88.587  84.527  66.009  1.00  0.00           C
ATOM  10872 3C21 POPEi 447      89.987  84.217  66.559  1.00  0.00           C
ATOM  10875 4C21 POPEi 447      90.197  84.677  68.009  1.00  0.00           C
ATOM  10878 5C21 POPEi 447      90.377  86.197  68.169  1.00  0.00           C
ATOM  10881 6C21 POPEi 447      90.017  86.707  69.569  1.00  0.00           C
ATOM  10884 7C21 POPEi 447      90.117  88.227  69.709  1.00  0.00           C
ATOM  10887 8C21 POPEi 447      89.617  88.747  71.060  1.00  0.00           C
ATOM  10891  C33 POPEi 447      90.927  77.907  57.549  1.00  0.00           C
ATOM  10894  C34 POPEi 447      89.707  78.447  58.309  1.00  0.00           C
ATOM  10897  C35 POPEi 447      89.847  79.887  58.809  1.00  0.00           C
ATOM  10900  C36 POPEi 447      90.627  80.037  60.129  1.00  0.00           C
ATOM  10903  C37 POPEi 447      90.037  81.157  61.019  1.00  0.00           C
ATOM  10906  C38 POPEi 447      90.757  81.347  62.369  1.00  0.00           C
ATOM  10909  C39 POPEi 447      90.757  80.127  63.289  1.00  0.00           C
ATOM  10912 0C31 POPEi 447      89.367  79.617  63.709  1.00  0.00           C
ATOM  10915 1C31 POPEi 447      89.407  78.347  64.579  1.00  0.00           C
ATOM  10918 2C31 POPEi 447      89.887  78.587  66.020  1.00  0.00           C
ATOM  10921 3C31 POPEi 447      88.777  79.157  66.919  1.00  0.00           C
ATOM  10924 4C31 POPEi 447      89.287  79.687  68.269  1.00  0.00           C
ATOM  10927 5C31 POPEi 447      88.157  80.307  69.099  1.00  0.00           C
ATOM  10930 6C31 POPEi 447      88.627  80.977  70.399  1.00  0.00           C
ATOM  10934  NH3 POPEj 448      35.197 116.597  44.090  1.00  0.00           N
ATOM  10938  C12 POPEj 448      35.027 115.277  43.399  1.00  0.00           C
ATOM  10941  C11 POPEj 448      33.797 114.537  43.939  1.00  0.00           C
ATOM  10944  P   POPEj 448      31.857 114.437  42.149  1.00  0.00           P
ATOM  10945  O13 POPEj 448      31.977 115.917  42.119  1.00  0.00           O
ATOM  10946  O14 POPEj 448      31.727 113.757  40.839  1.00  0.00           O
ATOM  10947  O11 POPEj 448      30.607 114.027  43.039  1.00  0.00           O
ATOM  10948  O12 POPEj 448      33.137 113.847  42.889  1.00  0.00           O
ATOM  10949  C1  POPEj 448      30.727 113.947  44.449  1.00  0.00           C
ATOM  10952  C2  POPEj 448      29.337 113.857  45.099  1.00  0.00           C
ATOM  10954  O21 POPEj 448      29.467 114.127  46.509  1.00  0.00           O
ATOM  10955  C21 POPEj 448      29.517 115.407  46.819  1.00  0.00           C
ATOM  10956  O22 POPEj 448      29.477 116.347  46.049  1.00  0.00           O
ATOM  10957  C22 POPEj 448      29.587 115.487  48.339  1.00  0.00           C
ATOM  10960  C3  POPEj 448      28.657 112.477  44.909  1.00  0.00           C
ATOM  10963  O31 POPEj 448      27.537 112.377  45.829  1.00  0.00           O
ATOM  10964  C31 POPEj 448      27.767 111.657  46.919  1.00  0.00           C
ATOM  10965  O32 POPEj 448      28.747 110.977  47.139  1.00  0.00           O
ATOM  10966  C32 POPEj 448      26.607 111.847  47.889  1.00  0.00           C
ATOM  10969  C23 POPEj 448      29.067 116.807  48.929  1.00  0.00           C
ATOM  10972  C24 POPEj 448      28.677 116.607  50.399  1.00  0.00           C
ATOM  10975  C25 POPEj 448      29.857 116.477  51.359  1.00  0.00           C
ATOM  10978  C26 POPEj 448      29.517 115.617  52.589  1.00  0.00           C
ATOM  10981  C27 POPEj 448      30.667 115.557  53.610  1.00  0.00           C
ATOM  10984  C28 POPEj 448      30.417 114.587  54.769  1.00  0.00           C
ATOM  10987  C29 POPEj 448      31.597 114.557  55.699  1.00  0.00           C
ATOM  10989 0C21 POPEj 448      31.597 114.687  57.049  1.00  0.00           C
ATOM  10991 1C21 POPEj 448      30.397 114.847  57.949  1.00  0.00           C
ATOM  10994 2C21 POPEj 448      30.407 113.847  59.129  1.00  0.00           C
ATOM  10997 3C21 POPEj 448      31.487 114.127  60.189  1.00  0.00           C
ATOM  11000 4C21 POPEj 448      31.227 113.377  61.499  1.00  0.00           C
ATOM  11003 5C21 POPEj 448      31.307 114.277  62.739  1.00  0.00           C
ATOM  11006 6C21 POPEj 448      30.977 113.517  64.029  1.00  0.00           C
ATOM  11009 7C21 POPEj 448      31.107 114.377  65.299  1.00  0.00           C
ATOM  11012 8C21 POPEj 448      30.607 113.657  66.559  1.00  0.00           C
ATOM  11016  C33 POPEj 448      26.867 111.107  49.219  1.00  0.00           C
[truncated: 1,899,251 more chars]
