# Supplementary material for: Characterizing Membrane Association and Periplasmic Transfer of Bacterial Lipoproteins through Molecular Dynamics Simulations
Source: Structure. 2020 Apr 7;28(4):475–487.e3. doi: 10.1016/j.str.2020.01.012 (PMC7139219; doi:10.1016/j.str.2020.01.012)
Supplement: Data S1. Final Coordinates from Simulations (Y–Z), Related to Figure 3 [file mmc3.zip › Y-Z/YDDW-5-atomistic.pdb]

TITLE     Protein
REMARK    THIS IS A SIMULATION BOX
CRYST1  129.097  129.097  167.441  90.00  90.00  90.00 P 1           1
MODEL        1
ATOM      1  N   CYSTA   1      64.509  61.588  79.120  1.00  0.00           N
ATOM      3  CA  CYSTA   1      63.939  60.618  80.041  1.00  0.00           C
ATOM      5  C   CYSTA   1      63.359  61.259  81.260  1.00  0.00           C
ATOM      6  O   CYSTA   1      62.189  61.108  81.601  1.00  0.00           O
ATOM      7  CB  CYSTA   1      65.099  59.699  80.521  1.00  0.00           C
ATOM     10  SG  CYSTA   1      65.799  58.778  79.140  1.00  0.00           S
ATOM     11  C1  CYSTA   1      65.359  57.168  79.851  1.00  0.00           C
ATOM     14  CA1 CYSTA   1      63.878  62.558  78.430  1.00  0.00           C
ATOM     15  OA1 CYSTA   1      62.669  62.678  78.471  1.00  0.00           O
ATOM     16  CA2 CYSTA   1      64.659  63.538  77.621  1.00  0.00           C
ATOM     19  C11 CYSTA   1      65.069  56.058  78.821  1.00  0.00           C
ATOM     21  O11 CYSTA   1      66.059  56.008  77.781  1.00  0.00           O
ATOM     22  CX1 CYSTA   1      67.228  55.518  78.170  1.00  0.00           C
ATOM     23  OX1 CYSTA   1      67.499  55.158  79.311  1.00  0.00           O
ATOM     24  CX2 CYSTA   1      68.169  55.458  76.970  1.00  0.00           C
ATOM     27  C12 CYSTA   1      63.649  56.208  78.181  1.00  0.00           C
ATOM     30  O12 CYSTA   1      63.449  57.478  77.521  1.00  0.00           O
ATOM     31  CD1 CYSTA   1      63.729  57.488  76.210  1.00  0.00           C
ATOM     32  OD1 CYSTA   1      64.099  56.518  75.571  1.00  0.00           O
ATOM     33  CD2 CYSTA   1      63.569  58.918  75.670  1.00  0.00           C
ATOM     36  CA3 CYSTA   1      66.019  62.919  77.261  1.00  0.00           C
ATOM     39  CA4 CYSTA   1      66.908  63.818  76.400  1.00  0.00           C
ATOM     42  CA5 CYSTA   1      68.289  63.169  76.251  1.00  0.00           C
ATOM     45  CA6 CYSTA   1      69.268  63.959  75.390  1.00  0.00           C
ATOM     48  CA7 CYSTA   1      68.959  63.888  73.900  1.00  0.00           C
ATOM     51  CA8 CYSTA   1      70.128  64.438  73.080  1.00  0.00           C
ATOM     54  CA9 CYSTA   1      69.939  64.298  71.570  1.00  0.00           C
ATOM     57 0CA1 CYSTA   1      69.629  62.868  71.140  1.00  0.00           C
ATOM     60 1CA1 CYSTA   1      69.659  62.719  69.621  1.00  0.00           C
ATOM     63 2CA1 CYSTA   1      68.899  61.478  69.140  1.00  0.00           C
ATOM     66 3CA1 CYSTA   1      68.629  61.539  67.631  1.00  0.00           C
ATOM     69 4CA1 CYSTA   1      67.659  60.438  67.160  1.00  0.00           C
ATOM     72 5CA1 CYSTA   1      68.299  59.048  67.141  1.00  0.00           C
ATOM     75 6CA1 CYSTA   1      67.349  57.978  66.631  1.00  0.00           C
ATOM     79  CD3 CYSTA   1      63.389  58.988  74.131  1.00  0.00           C
ATOM     82  CD4 CYSTA   1      64.639  58.848  73.260  1.00  0.00           C
ATOM     85  CD5 CYSTA   1      64.289  58.538  71.791  1.00  0.00           C
ATOM     88  CD6 CYSTA   1      63.499  59.638  71.061  1.00  0.00           C
ATOM     91  CD7 CYSTA   1      62.889  59.128  69.741  1.00  0.00           C
ATOM     94  CD8 CYSTA   1      62.139  60.209  68.941  1.00  0.00           C
ATOM     97  CD9 CYSTA   1      61.339  59.648  67.751  1.00  0.00           C
ATOM    100 0CD1 CYSTA   1      60.058  58.899  68.170  1.00  0.00           C
ATOM    103 1CD1 CYSTA   1      59.299  58.258  67.001  1.00  0.00           C
ATOM    106 2CD1 CYSTA   1      58.019  57.548  67.481  1.00  0.00           C
ATOM    109 3CD1 CYSTA   1      57.369  56.638  66.420  1.00  0.00           C
ATOM    112 4CD1 CYSTA   1      56.689  57.388  65.271  1.00  0.00           C
ATOM    115 5CD1 CYSTA   1      55.419  58.148  65.690  1.00  0.00           C
ATOM    118 6CD1 CYSTA   1      54.668  58.788  64.521  1.00  0.00           C
ATOM    122  CX3 CYSTA   1      69.489  54.708  77.250  1.00  0.00           C
ATOM    125  CX4 CYSTA   1      70.139  54.258  75.930  1.00  0.00           C
ATOM    128  CX5 CYSTA   1      71.429  53.458  76.111  1.00  0.00           C
ATOM    131  CX6 CYSTA   1      71.908  52.849  74.781  1.00  0.00           C
ATOM    134  CX7 CYSTA   1      73.279  52.168  74.890  1.00  0.00           C
ATOM    137  CX8 CYSTA   1      73.799  51.578  73.561  1.00  0.00           C
ATOM    140  CX9 CYSTA   1      73.018  50.378  73.091  1.00  0.00           C
ATOM    142 0CX1 CYSTA   1      72.329  50.268  71.940  1.00  0.00           C
ATOM    144 1CX1 CYSTA   1      72.179  51.318  70.871  1.00  0.00           C
ATOM    147 2CX1 CYSTA   1      73.209  51.108  69.741  1.00  0.00           C
ATOM    150 3CX1 CYSTA   1      73.158  52.248  68.710  1.00  0.00           C
ATOM    153 4CX1 CYSTA   1      74.239  52.098  67.631  1.00  0.00           C
ATOM    156 5CX1 CYSTA   1      74.299  53.309  66.690  1.00  0.00           C
ATOM    159 6CX1 CYSTA   1      75.349  53.129  65.591  1.00  0.00           C
ATOM    162 7CX1 CYSTA   1      75.489  54.359  64.691  1.00  0.00           C
ATOM    165 8CX1 CYSTA   1      76.509  54.158  63.570  1.00  0.00           C
ATOM    169  N   SER A   2      64.239  62.028  81.881  1.00  0.00           N
ATOM    171  CA  SER A   2      64.029  63.228  82.631  1.00  0.00           C
ATOM    173  CB  SER A   2      63.199  63.109  83.910  1.00  0.00           C
ATOM    176  OG  SER A   2      61.809  63.269  83.640  1.00  0.00           O
ATOM    178  C   SER A   2      65.409  63.618  83.010  1.00  0.00           C
ATOM    179  O   SER A   2      65.978  63.109  83.970  1.00  0.00           O
ATOM    180  N   CYS A   3      65.999  64.559  82.250  1.00  0.00           N
ATOM    182  CA  CYS A   3      66.899  65.498  82.870  1.00  0.00           C
ATOM    184  CB  CYS A   3      67.808  66.238  81.851  1.00  0.00           C
ATOM    187  SG  CYS A   3      66.999  66.508  80.230  1.00  0.00           S
ATOM    189  C   CYS A   3      66.089  66.438  83.751  1.00  0.00           C
ATOM    190  O   CYS A   3      64.979  66.818  83.401  1.00  0.00           O
ATOM    191  N   LYS A   4      66.549  66.778  84.960  1.00  0.00           N
ATOM    193  CA  LYS A   4      67.939  66.938  85.250  1.00  0.00           C
ATOM    195  CB  LYS A   4      68.338  68.449  85.281  1.00  0.00           C
ATOM    198  CG  LYS A   4      67.359  69.398  84.580  1.00  0.00           C
ATOM    201  CD  LYS A   4      67.948  70.809  84.491  1.00  0.00           C
ATOM    204  CE  LYS A   4      68.058  71.349  83.071  1.00  0.00           C
ATOM    207  NZ  LYS A   4      69.019  72.459  83.021  1.00  0.00           N
ATOM    211  C   LYS A   4      68.269  66.209  86.521  1.00  0.00           C
ATOM    212  O   LYS A   4      68.609  65.038  86.490  1.00  0.00           O
ATOM    213  N   SER A   5      68.279  66.888  87.681  1.00  0.00           N
ATOM    215  CA  SER A   5      69.049  66.438  88.830  1.00  0.00           C
ATOM    217  CB  SER A   5      68.709  65.008  89.321  1.00  0.00           C
ATOM    220  OG  SER A   5      68.179  65.059  90.641  1.00  0.00           O
ATOM    222  C   SER A   5      70.529  66.699  88.570  1.00  0.00           C
ATOM    223  O   SER A   5      71.129  67.588  89.171  1.00  0.00           O
ATOM    224  N   THR A   6      71.139  65.988  87.600  1.00  0.00           N
ATOM    226  CA  THR A   6      72.418  66.378  86.991  1.00  0.00           C
ATOM    228  CB  THR A   6      73.569  65.538  87.561  1.00  0.00           C
ATOM    230  OG1 THR A   6      74.849  66.139  87.421  1.00  0.00           O
ATOM    232  CG2 THR A   6      73.618  64.099  87.060  1.00  0.00           C
ATOM    236  C   THR A   6      72.199  66.419  85.461  1.00  0.00           C
ATOM    237  O   THR A   6      71.069  66.798  85.131  1.00  0.00           O
ATOM    238  N   PRO A   7      73.009  66.169  84.410  1.00  0.00           N
ATOM    239  CD  PRO A   7      74.469  66.169  84.391  1.00  0.00           C
ATOM    242  CA  PRO A   7      72.469  65.908  83.071  1.00  0.00           C
ATOM    244  CB  PRO A   7      73.618  66.338  82.131  1.00  0.00           C
ATOM    247  CG  PRO A   7      74.829  66.688  83.010  1.00  0.00           C
ATOM    250  C   PRO A   7      72.099  64.428  82.991  1.00  0.00           C
ATOM    251  O   PRO A   7      72.659  63.648  83.760  1.00  0.00           O
ATOM    252  N   PRO A   8      71.129  64.008  82.171  1.00  0.00           N
ATOM    253  CD  PRO A   8      71.418  64.039  80.741  1.00  0.00           C
ATOM    256  CA  PRO A   8      70.469  62.738  82.390  1.00  0.00           C
ATOM    258  CB  PRO A   8      71.359  61.758  81.640  1.00  0.00           C
ATOM    261  CG  PRO A   8      71.719  62.568  80.370  1.00  0.00           C
ATOM    264  C   PRO A   8      69.939  62.468  83.791  1.00  0.00           C
ATOM    265  O   PRO A   8      69.559  63.438  84.431  1.00  0.00           O
ATOM    266  N   GLU A   9      69.799  61.228  84.260  1.00  0.00           N
ATOM    268  CA  GLU A   9      68.819  60.938  85.311  1.00  0.00           C
ATOM    270  CB  GLU A   9      68.239  59.559  84.970  1.00  0.00           C
ATOM    273  CG  GLU A   9      66.739  59.348  85.311  1.00  0.00           C
ATOM    276  CD  GLU A   9      65.978  58.498  84.280  1.00  0.00           C
ATOM    277  OE1 GLU A   9      64.809  58.129  84.560  1.00  0.00           O
ATOM    278  OE2 GLU A   9      66.519  58.188  83.190  1.00  0.00           O
ATOM    279  C   GLU A   9      69.359  61.118  86.741  1.00  0.00           C
ATOM    280  O   GLU A   9      69.229  62.188  87.340  1.00  0.00           O
ATOM    281  N   SER A  10      69.999  60.118  87.390  1.00  0.00           N
ATOM    283  CA  SER A  10      70.609  60.328  88.731  1.00  0.00           C
ATOM    285  CB  SER A  10      69.988  59.428  89.820  1.00  0.00           C
ATOM    288  OG  SER A  10      70.039  60.028  91.120  1.00  0.00           O
ATOM    290  C   SER A  10      72.109  60.088  88.681  1.00  0.00           C
ATOM    291  O   SER A  10      72.729  59.658  89.641  1.00  0.00           O
ATOM    292  N   MET A  11      72.689  60.308  87.481  1.00  0.00           N
ATOM    294  CA  MET A  11      74.109  60.308  87.121  1.00  0.00           C
ATOM    296  CB  MET A  11      74.128  60.879  85.660  1.00  0.00           C
ATOM    299  CG  MET A  11      75.448  61.208  84.940  1.00  0.00           C
ATOM    302  SD  MET A  11      75.119  61.789  83.241  1.00  0.00           S
ATOM    303  CE  MET A  11      76.429  60.908  82.351  1.00  0.00           C
ATOM    307  C   MET A  11      75.099  60.898  88.150  1.00  0.00           C
ATOM    308  O   MET A  11      74.829  61.908  88.811  1.00  0.00           O
ATOM    309  N   VAL A  12      76.249  60.248  88.440  1.00  0.00           N
ATOM    311  CA  VAL A  12      77.488  60.498  87.711  1.00  0.00           C
ATOM    313  CB  VAL A  12      78.629  60.669  88.741  1.00  0.00           C
ATOM    315  CG1 VAL A  12      80.048  60.279  88.271  1.00  0.00           C
ATOM    319  CG2 VAL A  12      78.609  62.148  89.180  1.00  0.00           C
ATOM    323  C   VAL A  12      77.808  59.438  86.660  1.00  0.00           C
ATOM    324  O   VAL A  12      78.589  59.658  85.731  1.00  0.00           O
ATOM    325  N   THR A  13      77.119  58.288  86.701  1.00  0.00           N
ATOM    327  CA  THR A  13      77.309  57.199  85.741  1.00  0.00           C
ATOM    329  CB  THR A  13      77.878  55.998  86.500  1.00  0.00           C
ATOM    331  OG1 THR A  13      78.808  55.248  85.731  1.00  0.00           O
ATOM    333  CG2 THR A  13      76.789  55.098  87.101  1.00  0.00           C
ATOM    337  C   THR A  13      75.978  56.998  84.981  1.00  0.00           C
ATOM    338  O   THR A  13      75.119  57.868  85.150  1.00  0.00           O
ATOM    339  N   PRO A  14      75.709  56.008  84.091  1.00  0.00           N
ATOM    340  CD  PRO A  14      76.709  55.048  83.620  1.00  0.00           C
ATOM    343  CA  PRO A  14      74.489  55.888  83.290  1.00  0.00           C
ATOM    345  CB  PRO A  14      74.599  54.468  82.730  1.00  0.00           C
ATOM    348  CG  PRO A  14      76.089  54.348  82.410  1.00  0.00           C
ATOM    351  C   PRO A  14      73.088  56.199  83.850  1.00  0.00           C
ATOM    352  O   PRO A  14      72.909  56.098  85.061  1.00  0.00           O
ATOM    353  N   PRO A  15      72.088  56.568  83.050  1.00  0.00           N
ATOM    354  CD  PRO A  15      72.168  56.638  81.591  1.00  0.00           C
ATOM    357  CA  PRO A  15      70.879  57.178  83.561  1.00  0.00           C
ATOM    359  CB  PRO A  15      70.599  58.228  82.470  1.00  0.00           C
ATOM    362  CG  PRO A  15      71.039  57.568  81.151  1.00  0.00           C
ATOM    365  C   PRO A  15      69.679  56.228  83.720  1.00  0.00           C
ATOM    366  O   PRO A  15      69.268  55.588  82.750  1.00  0.00           O
ATOM    367  N   ALA A  16      69.019  56.158  84.890  1.00  0.00           N
ATOM    369  CA  ALA A  16      69.559  56.318  86.220  1.00  0.00           C
ATOM    371  CB  ALA A  16      68.478  56.688  87.241  1.00  0.00           C
ATOM    375  C   ALA A  16      70.168  55.019  86.680  1.00  0.00           C
ATOM    376  O   ALA A  16      69.668  53.948  86.341  1.00  0.00           O
ATOM    377  N   GLY A  17      71.249  55.048  87.481  1.00  0.00           N
ATOM    379  CA  GLY A  17      71.859  56.269  88.010  1.00  0.00           C
ATOM    382  C   GLY A  17      73.129  55.918  88.701  1.00  0.00           C
ATOM    383  O   GLY A  17      73.808  54.978  88.321  1.00  0.00           O
ATOM    384  N   SER A  18      73.449  56.658  89.781  1.00  0.00           N
ATOM    386  CA  SER A  18      74.419  56.199  90.771  1.00  0.00           C
ATOM    388  CB  SER A  18      74.579  57.108  92.021  1.00  0.00           C
ATOM    391  OG  SER A  18      75.168  58.379  91.680  1.00  0.00           O
ATOM    393  C   SER A  18      74.139  54.758  91.201  1.00  0.00           C
ATOM    394  O   SER A  18      73.029  54.368  91.550  1.00  0.00           O
ATOM    395  N   LYS A  19      75.149  53.899  91.041  1.00  0.00           N
ATOM    397  CA  LYS A  19      75.168  52.519  91.480  1.00  0.00           C
ATOM    399  CB  LYS A  19      76.029  51.708  90.491  1.00  0.00           C
ATOM    402  CG  LYS A  19      75.629  51.949  89.031  1.00  0.00           C
ATOM    405  CD  LYS A  19      76.488  51.168  88.030  1.00  0.00           C
ATOM    408  CE  LYS A  19      75.999  51.368  86.591  1.00  0.00           C
ATOM    411  NZ  LYS A  19      76.899  50.658  85.660  1.00  0.00           N
ATOM    415  C   LYS A  19      75.889  52.598  92.811  1.00  0.00           C
ATOM    416  O   LYS A  19      76.439  53.678  92.980  1.00  0.00           O
ATOM    417  N   PRO A  20      76.039  51.698  93.780  1.00  0.00           N
ATOM    418  CD  PRO A  20      77.309  51.778  94.501  1.00  0.00           C
ATOM    421  CA  PRO A  20      75.479  50.349  93.830  1.00  0.00           C
ATOM    423  CB  PRO A  20      76.429  49.708  94.870  1.00  0.00           C
ATOM    426  CG  PRO A  20      77.759  50.359  94.610  1.00  0.00           C
ATOM    429  C   PRO A  20      73.959  50.268  94.151  1.00  0.00           C
ATOM    430  O   PRO A  20      73.259  50.949  93.391  1.00  0.00           O
ATOM    431  N   PRO A  21      73.309  49.528  95.071  1.00  0.00           N
ATOM    432  CD  PRO A  21      73.839  48.328  95.711  1.00  0.00           C
ATOM    435  CA  PRO A  21      71.849  49.528  95.091  1.00  0.00           C
ATOM    437  CB  PRO A  21      71.418  48.169  95.660  1.00  0.00           C
ATOM    440  CG  PRO A  21      72.689  47.358  95.910  1.00  0.00           C
ATOM    443  C   PRO A  21      71.279  50.648  95.950  1.00  0.00           C
ATOM    444  O   PRO A  21      71.929  51.078  96.900  1.00  0.00           O
ATOM    445  N   ALA A  22      70.049  51.138  95.690  1.00  0.00           N
ATOM    447  CA  ALA A  22      69.249  50.838  94.521  1.00  0.00           C
ATOM    449  CB  ALA A  22      68.169  49.769  94.811  1.00  0.00           C
ATOM    453  C   ALA A  22      68.589  52.108  94.031  1.00  0.00           C
ATOM    454  O   ALA A  22      67.589  52.568  94.580  1.00  0.00           O
ATOM    455  N   THR A  23      69.119  52.698  92.951  1.00  0.00           N
ATOM    457  CA  THR A  23      68.668  54.008  92.470  1.00  0.00           C
ATOM    459  CB  THR A  23      69.849  54.938  92.180  1.00  0.00           C
ATOM    461  OG1 THR A  23      70.459  55.349  93.401  1.00  0.00           O
ATOM    463  CG2 THR A  23      69.529  56.218  91.431  1.00  0.00           C
ATOM    467  C   THR A  23      67.628  53.778  91.371  1.00  0.00           C
ATOM    468  O   THR A  23      67.759  54.099  90.191  1.00  0.00           O
ATOM    469  N   THR A  24      66.539  53.118  91.811  1.00  0.00           N
ATOM    471  CA  THR A  24      65.359  52.709  91.050  1.00  0.00           C
ATOM    473  CB  THR A  24      65.099  51.199  91.190  1.00  0.00           C
ATOM    475  OG1 THR A  24      65.209  50.798  92.561  1.00  0.00           O
ATOM    477  CG2 THR A  24      63.738  50.708  90.670  1.00  0.00           C
ATOM    481  C   THR A  24      64.159  53.528  91.480  1.00  0.00           C
ATOM    482  O   THR A  24      63.878  54.559  90.901  1.00  0.00           O
ATOM    483  N   GLN A  25      63.429  53.129  92.521  1.00  0.00           N
ATOM    485  CA  GLN A  25      62.339  53.918  93.061  1.00  0.00           C
ATOM    487  CB  GLN A  25      61.119  54.118  92.110  1.00  0.00           C
ATOM    490  CG  GLN A  25      60.058  55.108  92.660  1.00  0.00           C
ATOM    493  CD  GLN A  25      60.709  56.388  93.190  1.00  0.00           C
ATOM    494  OE1 GLN A  25      61.589  56.978  92.551  1.00  0.00           O
ATOM    495  NE2 GLN A  25      60.319  56.828  94.410  1.00  0.00           N
ATOM    498  C   GLN A  25      61.879  53.169  94.260  1.00  0.00           C
ATOM    499  O   GLN A  25      62.089  53.578  95.390  1.00  0.00           O
ATOM    500  N   GLN A  26      61.378  51.949  94.040  1.00  0.00           N
ATOM    502  CA  GLN A  26      61.269  50.958  95.071  1.00  0.00           C
ATOM    504  CB  GLN A  26      60.258  49.858  94.671  1.00  0.00           C
ATOM    507  CG  GLN A  26      60.249  49.419  93.190  1.00  0.00           C
ATOM    510  CD  GLN A  26      58.899  48.798  92.841  1.00  0.00           C
ATOM    511  OE1 GLN A  26      57.849  49.438  92.781  1.00  0.00           O
ATOM    512  NE2 GLN A  26      58.909  47.478  92.571  1.00  0.00           N
ATOM    515  C   GLN A  26      62.619  50.448  95.550  1.00  0.00           C
ATOM    516  O   GLN A  26      63.279  49.588  94.951  1.00  0.00           O
ATOM    517  N   SER A  27      63.069  50.988  96.701  1.00  0.00           N
ATOM    519  CA  SER A  27      64.119  50.388  97.501  1.00  0.00           C
ATOM    521  CB  SER A  27      64.439  51.228  98.751  1.00  0.00           C
ATOM    524  OG  SER A  27      65.698  50.858  99.300  1.00  0.00           O
ATOM    526  C   SER A  27      63.829  48.938  97.890  1.00  0.00           C
ATOM    527  O   SER A  27      62.709  48.458  97.811  1.00  0.00           O
ATOM    528  N   SER A  28      64.859  48.169  98.290  1.00  0.00           N
ATOM    530  CA  SER A  28      64.679  46.798  98.751  1.00  0.00           C
ATOM    532  CB  SER A  28      66.019  46.048  98.741  1.00  0.00           C
ATOM    535  OG  SER A  28      65.859  44.678  98.371  1.00  0.00           O
ATOM    537  C   SER A  28      64.069  46.789 100.150  1.00  0.00           C
ATOM    538  O   SER A  28      64.009  47.818 100.810  1.00  0.00           O
ATOM    539  N   GLN A  29      63.589  45.638 100.660  1.00  0.00           N
ATOM    541  CA  GLN A  29      63.219  45.489 102.060  1.00  0.00           C
ATOM    543  CB  GLN A  29      62.579  44.078 102.230  1.00  0.00           C
ATOM    546  CG  GLN A  29      61.549  43.899 103.401  1.00  0.00           C
ATOM    549  CD  GLN A  29      60.089  44.109 102.971  1.00  0.00           C
ATOM    550  OE1 GLN A  29      59.599  43.388 102.101  1.00  0.00           O
ATOM    551  NE2 GLN A  29      59.369  45.079 103.580  1.00  0.00           N
ATOM    554  C   GLN A  29      64.408  45.708 103.030  1.00  0.00           C
ATOM    555  O   GLN A  29      65.499  46.148 102.660  1.00  0.00           O
ATOM    556  N   PRO A  30      64.239  45.308 104.291  1.00  0.00           N
ATOM    557  CD  PRO A  30      65.179  44.268 104.711  1.00  0.00           C
ATOM    560  CA  PRO A  30      64.029  46.238 105.421  1.00  0.00           C
ATOM    562  CB  PRO A  30      64.399  45.398 106.651  1.00  0.00           C
ATOM    565  CG  PRO A  30      65.579  44.568 106.160  1.00  0.00           C
ATOM    568  C   PRO A  30      64.809  47.538 105.401  1.00  0.00           C
ATOM    569  O   PRO A  30      66.039  47.528 105.300  1.00  0.00           O
ATOM    570  N   MET A  31      64.149  48.699 105.580  1.00  0.00           N
ATOM    572  CA  MET A  31      64.879  49.949 105.571  1.00  0.00           C
ATOM    574  CB  MET A  31      64.039  51.168 105.160  1.00  0.00           C
ATOM    577  CG  MET A  31      63.379  50.968 103.791  1.00  0.00           C
ATOM    580  SD  MET A  31      64.499  50.498 102.440  1.00  0.00           S
ATOM    581  CE  MET A  31      65.009  52.199 102.151  1.00  0.00           C
ATOM    585  C   MET A  31      65.579  50.228 106.861  1.00  0.00           C
ATOM    586  O   MET A  31      65.009  50.308 107.951  1.00  0.00           O
ATOM    587  N   ARG A  32      66.889  50.378 106.741  1.00  0.00           N
ATOM    589  CA  ARG A  32      67.779  50.629 107.821  1.00  0.00           C
ATOM    591  CB  ARG A  32      68.808  49.468 107.890  1.00  0.00           C
ATOM    594  CG  ARG A  32      68.189  48.098 108.260  1.00  0.00           C
ATOM    597  CD  ARG A  32      67.579  48.078 109.660  1.00  0.00           C
ATOM    600  NE  ARG A  32      67.159  46.669 109.921  1.00  0.00           N
ATOM    602  CZ  ARG A  32      66.989  46.129 111.111  1.00  0.00           C
ATOM    603  NH1 ARG A  32      67.139  46.789 112.250  1.00  0.00           N
ATOM    606  NH2 ARG A  32      66.628  44.868 111.201  1.00  0.00           N
ATOM    609  C   ARG A  32      68.389  51.958 107.470  1.00  0.00           C
ATOM    610  O   ARG A  32      69.089  52.059 106.470  1.00  0.00           O
ATOM    611  N   GLY A  33      68.099  53.008 108.260  1.00  0.00           N
ATOM    613  CA  GLY A  33      68.599  54.348 107.980  1.00  0.00           C
ATOM    616  C   GLY A  33      69.489  54.908 109.040  1.00  0.00           C
ATOM    617  O   GLY A  33      69.489  54.489 110.191  1.00  0.00           O
ATOM    618  N   ILE A  34      70.238  55.949 108.690  1.00  0.00           N
ATOM    620  CA  ILE A  34      71.029  56.758 109.610  1.00  0.00           C
ATOM    622  CB  ILE A  34      72.488  56.688 109.190  1.00  0.00           C
ATOM    624  CG2 ILE A  34      73.399  57.588 110.051  1.00  0.00           C
ATOM    628  CG1 ILE A  34      72.969  55.219 109.201  1.00  0.00           C
ATOM    631  CD  ILE A  34      74.308  55.058 108.511  1.00  0.00           C
ATOM    635  C   ILE A  34      70.479  58.178 109.540  1.00  0.00           C
ATOM    636  O   ILE A  34      69.899  58.548 108.531  1.00  0.00           O
ATOM    637  N   TRP A  35      70.599  59.039 110.571  1.00  0.00           N
ATOM    639  CA  TRP A  35      70.259  60.448 110.410  1.00  0.00           C
ATOM    641  CB  TRP A  35      69.119  60.908 111.410  1.00  0.00           C
ATOM    644  CG  TRP A  35      68.198  62.048 111.011  1.00  0.00           C
ATOM    645  CD1 TRP A  35      68.379  62.719 109.840  1.00  0.00           C
ATOM    647  NE1 TRP A  35      67.238  63.379 109.510  1.00  0.00           N
ATOM    649  CE2 TRP A  35      66.339  63.328 110.510  1.00  0.00           C
ATOM    650  CD2 TRP A  35      66.899  62.498 111.511  1.00  0.00           C
ATOM    651  CE3 TRP A  35      66.099  62.248 112.631  1.00  0.00           C
ATOM    653  CZ3 TRP A  35      64.868  62.898 112.790  1.00  0.00           C
ATOM    655  CZ2 TRP A  35      65.079  63.878 110.601  1.00  0.00           C
ATOM    657  CH2 TRP A  35      64.379  63.708 111.791  1.00  0.00           C
ATOM    659  C   TRP A  35      71.539  61.269 110.480  1.00  0.00           C
ATOM    660  O   TRP A  35      71.719  62.098 111.381  1.00  0.00           O
ATOM    661  N   LEU A  36      72.449  61.118 109.481  1.00  0.00           N
ATOM    663  CA  LEU A  36      73.509  62.078 109.180  1.00  0.00           C
ATOM    665  CB  LEU A  36      74.559  61.638 108.131  1.00  0.00           C
ATOM    668  CG  LEU A  36      75.429  60.419 108.430  1.00  0.00           C
ATOM    670  CD1 LEU A  36      76.499  60.338 107.340  1.00  0.00           C
ATOM    674  CD2 LEU A  36      76.109  60.528 109.800  1.00  0.00           C
ATOM    678  C   LEU A  36      72.948  63.358 108.620  1.00  0.00           C
ATOM    679  O   LEU A  36      73.079  63.668 107.440  1.00  0.00           O
ATOM    680  N   ALA A  37      72.359  64.198 109.470  1.00  0.00           N
ATOM    682  CA  ALA A  37      71.959  65.528 109.091  1.00  0.00           C
ATOM    684  CB  ALA A  37      71.279  66.129 110.311  1.00  0.00           C
ATOM    688  C   ALA A  37      73.119  66.388 108.580  1.00  0.00           C
ATOM    689  O   ALA A  37      74.239  66.158 108.990  1.00  0.00           O
ATOM    690  N   THR A  38      72.899  67.338 107.660  1.00  0.00           N
ATOM    692  CA  THR A  38      73.899  68.008 106.821  1.00  0.00           C
ATOM    694  CB  THR A  38      74.639  67.068 105.860  1.00  0.00           C
ATOM    696  OG1 THR A  38      73.668  66.328 105.170  1.00  0.00           O
ATOM    698  CG2 THR A  38      75.609  66.019 106.420  1.00  0.00           C
ATOM    702  C   THR A  38      74.759  68.989 107.571  1.00  0.00           C
ATOM    703  O   THR A  38      75.459  68.519 108.421  1.00  0.00           O
ATOM    704  N   VAL A  39      74.769  70.349 107.390  1.00  0.00           N
ATOM    706  CA  VAL A  39      75.629  71.279 108.201  1.00  0.00           C
ATOM    708  CB  VAL A  39      75.639  72.779 107.870  1.00  0.00           C
ATOM    710  CG1 VAL A  39      74.588  73.129 106.830  1.00  0.00           C
ATOM    714  CG2 VAL A  39      77.019  73.218 107.320  1.00  0.00           C
ATOM    718  C   VAL A  39      75.729  71.008 109.721  1.00  0.00           C
ATOM    719  O   VAL A  39      76.698  71.368 110.351  1.00  0.00           O
ATOM    720  N   SER A  40      74.728  70.328 110.300  1.00  0.00           N
ATOM    722  CA  SER A  40      74.639  69.588 111.531  1.00  0.00           C
ATOM    724  CB  SER A  40      73.129  69.269 111.760  1.00  0.00           C
ATOM    727  OG  SER A  40      72.479  68.858 110.550  1.00  0.00           O
ATOM    729  C   SER A  40      75.499  68.328 111.780  1.00  0.00           C
ATOM    730  O   SER A  40      75.969  68.148 112.901  1.00  0.00           O
ATOM    731  N   ARG A  41      75.719  67.379 110.841  1.00  0.00           N
ATOM    733  CA  ARG A  41      76.709  66.279 110.860  1.00  0.00           C
ATOM    735  CB  ARG A  41      76.189  64.798 110.891  1.00  0.00           C
ATOM    738  CG  ARG A  41      75.489  64.298 112.171  1.00  0.00           C
ATOM    741  CD  ARG A  41      74.139  64.918 112.481  1.00  0.00           C
ATOM    744  NE  ARG A  41      74.308  66.019 113.461  1.00  0.00           N
ATOM    746  CZ  ARG A  41      74.559  65.968 114.761  1.00  0.00           C
ATOM    747  NH1 ARG A  41      74.839  64.908 115.491  1.00  0.00           N
ATOM    750  NH2 ARG A  41      74.599  67.139 115.370  1.00  0.00           N
ATOM    753  C   ARG A  41      77.659  66.358 109.651  1.00  0.00           C
ATOM    754  O   ARG A  41      78.309  65.388 109.260  1.00  0.00           O
ATOM    755  N   LEU A  42      77.729  67.548 109.040  1.00  0.00           N
ATOM    757  CA  LEU A  42      78.808  68.258 108.391  1.00  0.00           C
ATOM    759  CB  LEU A  42      78.319  69.228 107.250  1.00  0.00           C
ATOM    762  CG  LEU A  42      77.849  68.828 105.841  1.00  0.00           C
ATOM    764  CD1 LEU A  42      77.399  70.078 105.051  1.00  0.00           C
ATOM    768  CD2 LEU A  42      78.829  68.088 104.951  1.00  0.00           C
ATOM    772  C   LEU A  42      79.399  69.248 109.400  1.00  0.00           C
ATOM    773  O   LEU A  42      80.449  69.808 109.151  1.00  0.00           O
ATOM    774  N   ASP A  43      78.819  69.468 110.611  1.00  0.00           N
ATOM    776  CA  ASP A  43      79.369  70.428 111.591  1.00  0.00           C
ATOM    778  CB  ASP A  43      78.429  70.528 112.841  1.00  0.00           C
ATOM    781  CG  ASP A  43      77.859  71.928 113.080  1.00  0.00           C
ATOM    782  OD1 ASP A  43      78.589  72.919 112.800  1.00  0.00           O
ATOM    783  OD2 ASP A  43      76.808  71.999 113.771  1.00  0.00           O
ATOM    784  C   ASP A  43      80.738  69.938 112.050  1.00  0.00           C
ATOM    785  O   ASP A  43      81.619  70.648 112.551  1.00  0.00           O
ATOM    786  N   TRP A  44      80.899  68.639 111.841  1.00  0.00           N
ATOM    788  CA  TRP A  44      82.099  67.888 111.970  1.00  0.00           C
ATOM    790  CB  TRP A  44      81.769  66.688 112.890  1.00  0.00           C
ATOM    793  CG  TRP A  44      81.398  67.139 114.271  1.00  0.00           C
ATOM    794  CD1 TRP A  44      80.219  67.108 114.970  1.00  0.00           C
ATOM    796  NE1 TRP A  44      80.418  67.618 116.241  1.00  0.00           N
ATOM    798  CE2 TRP A  44      81.709  68.048 116.330  1.00  0.00           C
ATOM    799  CD2 TRP A  44      82.368  67.768 115.121  1.00  0.00           C
ATOM    800  CE3 TRP A  44      83.709  68.098 114.951  1.00  0.00           C
ATOM    802  CZ3 TRP A  44      84.379  68.718 116.000  1.00  0.00           C
ATOM    804  CZ2 TRP A  44      82.368  68.688 117.370  1.00  0.00           C
ATOM    806  CH2 TRP A  44      83.719  68.998 117.200  1.00  0.00           C
ATOM    808  C   TRP A  44      82.838  67.578 110.641  1.00  0.00           C
ATOM    809  O   TRP A  44      84.018  67.928 110.591  1.00  0.00           O
ATOM    810  N   PRO A  45      82.338  66.958 109.560  1.00  0.00           N
ATOM    811  CD  PRO A  45      81.339  65.918 109.660  1.00  0.00           C
ATOM    814  CA  PRO A  45      82.999  66.928 108.251  1.00  0.00           C
ATOM    816  CB  PRO A  45      82.099  66.048 107.381  1.00  0.00           C
ATOM    819  CG  PRO A  45      81.479  65.078 108.391  1.00  0.00           C
ATOM    822  C   PRO A  45      83.529  68.239 107.631  1.00  0.00           C
ATOM    823  O   PRO A  45      84.749  68.309 107.521  1.00  0.00           O
ATOM    824  N   PRO A  46      82.809  69.278 107.180  1.00  0.00           N
ATOM    825  CD  PRO A  46      81.609  69.208 106.371  1.00  0.00           C
ATOM    828  CA  PRO A  46      83.308  70.638 107.171  1.00  0.00           C
ATOM    830  CB  PRO A  46      82.119  71.498 106.771  1.00  0.00           C
ATOM    833  CG  PRO A  46      81.409  70.609 105.771  1.00  0.00           C
ATOM    836  C   PRO A  46      84.018  71.139 108.401  1.00  0.00           C
ATOM    837  O   PRO A  46      83.529  71.188 109.521  1.00  0.00           O
ATOM    838  N   VAL A  47      85.229  71.578 108.101  1.00  0.00           N
ATOM    840  CA  VAL A  47      86.139  72.269 108.941  1.00  0.00           C
ATOM    842  CB  VAL A  47      87.508  71.938 108.401  1.00  0.00           C
ATOM    844  CG1 VAL A  47      87.628  72.478 106.961  1.00  0.00           C
ATOM    848  CG2 VAL A  47      88.609  72.428 109.361  1.00  0.00           C
ATOM    852  C   VAL A  47      85.859  73.769 108.910  1.00  0.00           C
ATOM    853  O   VAL A  47      85.049  74.269 108.150  1.00  0.00           O
ATOM    854  N   SER A  48      86.559  74.538 109.771  1.00  0.00           N
ATOM    856  CA  SER A  48      86.398  75.968 109.951  1.00  0.00           C
ATOM    858  CB  SER A  48      87.379  76.538 111.011  1.00  0.00           C
ATOM    861  OG  SER A  48      87.558  75.669 112.131  1.00  0.00           O
ATOM    863  C   SER A  48      86.588  76.828 108.701  1.00  0.00           C
ATOM    864  O   SER A  48      85.869  77.798 108.521  1.00  0.00           O
ATOM    865  N   SER A  49      87.579  76.518 107.831  1.00  0.00           N
ATOM    867  CA  SER A  49      87.939  77.398 106.721  1.00  0.00           C
ATOM    869  CB  SER A  49      89.399  77.908 106.730  1.00  0.00           C
ATOM    872  OG  SER A  49      89.628  78.888 105.731  1.00  0.00           O
ATOM    874  C   SER A  49      87.719  76.688 105.410  1.00  0.00           C
ATOM    875  O   SER A  49      87.989  75.489 105.290  1.00  0.00           O
ATOM    876  N   VAL A  50      87.198  77.428 104.420  1.00  0.00           N
ATOM    878  CA  VAL A  50      86.639  76.938 103.181  1.00  0.00           C
ATOM    880  CB  VAL A  50      85.319  77.678 102.881  1.00  0.00           C
ATOM    882  CG1 VAL A  50      84.499  76.999 101.771  1.00  0.00           C
ATOM    886  CG2 VAL A  50      84.448  77.688 104.151  1.00  0.00           C
ATOM    890  C   VAL A  50      87.679  77.129 102.080  1.00  0.00           C
ATOM    891  O   VAL A  50      88.808  77.548 102.330  1.00  0.00           O
ATOM    892  N   ASN A  51      87.359  76.809 100.800  1.00  0.00           N
ATOM    894  CA  ASN A  51      88.069  77.328  99.651  1.00  0.00           C
ATOM    896  CB  ASN A  51      87.539  76.748  98.290  1.00  0.00           C
ATOM    899  CG  ASN A  51      86.448  77.578  97.600  1.00  0.00           C
ATOM    900  OD1 ASN A  51      85.259  77.468  97.881  1.00  0.00           O
ATOM    901  ND2 ASN A  51      86.879  78.458  96.671  1.00  0.00           N
ATOM    904  C   ASN A  51      88.079  78.849  99.660  1.00  0.00           C
ATOM    905  O   ASN A  51      87.069  79.519  99.881  1.00  0.00           O
ATOM    906  N   ILE A  52      89.249  79.408  99.400  1.00  0.00           N
ATOM    908  CA  ILE A  52      89.488  80.828  99.431  1.00  0.00           C
ATOM    910  CB  ILE A  52      90.099  81.178 100.781  1.00  0.00           C
ATOM    912  CG2 ILE A  52      91.329  80.279 101.031  1.00  0.00           C
ATOM    916  CG1 ILE A  52      90.329  82.699 100.991  1.00  0.00           C
ATOM    919  CD  ILE A  52      90.439  83.088 102.470  1.00  0.00           C
ATOM    923  C   ILE A  52      90.288  81.138  98.170  1.00  0.00           C
ATOM    924  O   ILE A  52      90.359  80.328  97.241  1.00  0.00           O
ATOM    925  N   SER A  53      90.889  82.328  98.061  1.00  0.00           N
ATOM    927  CA  SER A  53      91.819  82.709  97.010  1.00  0.00           C
ATOM    929  CB  SER A  53      91.849  84.249  96.830  1.00  0.00           C
ATOM    932  OG  SER A  53      91.879  84.939  98.091  1.00  0.00           O
ATOM    934  C   SER A  53      93.219  82.228  97.320  1.00  0.00           C
ATOM    935  O   SER A  53      93.588  81.088  97.071  1.00  0.00           O
ATOM    936  N   ASN A  54      94.018  83.088  97.971  1.00  0.00           N
ATOM    938  CA  ASN A  54      95.139  82.709  98.801  1.00  0.00           C
ATOM    940  CB  ASN A  54      96.339  83.669  98.590  1.00  0.00           C
ATOM    943  CG  ASN A  54      96.088  85.079  99.050  1.00  0.00           C
ATOM    944  OD1 ASN A  54      95.128  85.718  98.640  1.00  0.00           O
ATOM    945  ND2 ASN A  54      96.938  85.588  99.981  1.00  0.00           N
ATOM    948  C   ASN A  54      94.588  82.579 100.220  1.00  0.00           C
ATOM    949  O   ASN A  54      93.749  81.719 100.401  1.00  0.00           O
ATOM    950  N   PRO A  55      94.949  83.339 101.241  1.00  0.00           N
ATOM    951  CD  PRO A  55      94.029  84.468 101.500  1.00  0.00           C
ATOM    954  CA  PRO A  55      95.268  82.728 102.541  1.00  0.00           C
ATOM    956  CB  PRO A  55      94.448  83.508 103.570  1.00  0.00           C
ATOM    959  CG  PRO A  55      94.279  84.879 102.940  1.00  0.00           C
ATOM    962  C   PRO A  55      95.249  81.199 102.750  1.00  0.00           C
ATOM    963  O   PRO A  55      96.209  80.519 102.410  1.00  0.00           O
ATOM    964  N   THR A  56      94.189  80.629 103.330  1.00  0.00           N
ATOM    966  CA  THR A  56      94.249  79.269 103.841  1.00  0.00           C
ATOM    968  CB  THR A  56      94.679  79.208 105.311  1.00  0.00           C
ATOM    970  OG1 THR A  56      95.008  77.898 105.731  1.00  0.00           O
ATOM    972  CG2 THR A  56      93.599  79.699 106.280  1.00  0.00           C
ATOM    976  C   THR A  56      92.928  78.578 103.681  1.00  0.00           C
ATOM    977  O   THR A  56      91.868  79.099 104.000  1.00  0.00           O
ATOM    978  N   SER A  57      92.949  77.319 103.231  1.00  0.00           N
ATOM    980  CA  SER A  57      91.769  76.498 103.241  1.00  0.00           C
ATOM    982  CB  SER A  57      91.339  75.968 101.851  1.00  0.00           C
ATOM    985  OG  SER A  57      92.329  75.138 101.220  1.00  0.00           O
ATOM    987  C   SER A  57      92.099  75.388 104.180  1.00  0.00           C
ATOM    988  O   SER A  57      93.209  74.848 104.180  1.00  0.00           O
ATOM    989  N   ARG A  58      91.149  74.968 105.030  1.00  0.00           N
ATOM    991  CA  ARG A  58      91.339  73.718 105.741  1.00  0.00           C
ATOM    993  CB  ARG A  58      90.729  73.738 107.171  1.00  0.00           C
ATOM    996  CG  ARG A  58      91.658  74.258 108.281  1.00  0.00           C
ATOM    999  CD  ARG A  58      91.719  75.788 108.430  1.00  0.00           C
ATOM   1002  NE  ARG A  58      92.558  76.118 109.631  1.00  0.00           N
ATOM   1004  CZ  ARG A  58      92.099  76.078 110.881  1.00  0.00           C
ATOM   1005  NH1 ARG A  58      90.919  75.588 111.181  1.00  0.00           N
ATOM   1008  NH2 ARG A  58      92.869  76.588 111.830  1.00  0.00           N
ATOM   1011  C   ARG A  58      90.899  72.529 104.901  1.00  0.00           C
ATOM   1012  O   ARG A  58      90.459  71.508 105.410  1.00  0.00           O
ATOM   1013  N   ALA A  59      91.049  72.618 103.570  1.00  0.00           N
ATOM   1015  CA  ALA A  59      90.539  71.678 102.591  1.00  0.00           C
ATOM   1017  CB  ALA A  59      90.939  72.158 101.190  1.00  0.00           C
ATOM   1021  C   ALA A  59      91.018  70.258 102.831  1.00  0.00           C
ATOM   1022  O   ALA A  59      90.279  69.298 102.691  1.00  0.00           O
ATOM   1023  N   ARG A  60      92.279  70.118 103.300  1.00  0.00           N
ATOM   1025  CA  ARG A  60      92.838  68.858 103.751  1.00  0.00           C
ATOM   1027  CB  ARG A  60      94.239  69.108 104.351  1.00  0.00           C
ATOM   1030  CG  ARG A  60      95.229  69.898 103.480  1.00  0.00           C
ATOM   1033  CD  ARG A  60      96.649  69.938 104.071  1.00  0.00           C
ATOM   1036  NE  ARG A  60      96.559  70.398 105.500  1.00  0.00           N
ATOM   1038  CZ  ARG A  60      96.639  71.678 105.891  1.00  0.00           C
ATOM   1039  NH1 ARG A  60      96.619  72.669 105.030  1.00  0.00           N
ATOM   1042  NH2 ARG A  60      96.808  71.978 107.151  1.00  0.00           N
ATOM   1045  C   ARG A  60      92.039  68.188 104.870  1.00  0.00           C
ATOM   1046  O   ARG A  60      91.798  66.989 104.851  1.00  0.00           O
ATOM   1047  N   VAL A  61      91.579  68.959 105.871  1.00  0.00           N
ATOM   1049  CA  VAL A  61      90.749  68.488 106.961  1.00  0.00           C
ATOM   1051  CB  VAL A  61      90.418  69.608 107.930  1.00  0.00           C
ATOM   1053  CG1 VAL A  61      89.689  69.048 109.160  1.00  0.00           C
ATOM   1057  CG2 VAL A  61      91.699  70.349 108.310  1.00  0.00           C
ATOM   1061  C   VAL A  61      89.429  67.978 106.461  1.00  0.00           C
ATOM   1062  O   VAL A  61      88.989  66.879 106.791  1.00  0.00           O
ATOM   1063  N   GLN A  62      88.808  68.788 105.591  1.00  0.00           N
ATOM   1065  CA  GLN A  62      87.508  68.538 105.051  1.00  0.00           C
ATOM   1067  CB  GLN A  62      87.049  69.738 104.180  1.00  0.00           C
ATOM   1070  CG  GLN A  62      85.569  69.568 103.801  1.00  0.00           C
ATOM   1073  CD  GLN A  62      84.879  70.828 103.290  1.00  0.00           C
ATOM   1074  OE1 GLN A  62      85.288  71.989 103.410  1.00  0.00           O
ATOM   1075  NE2 GLN A  62      83.679  70.568 102.730  1.00  0.00           N
ATOM   1078  C   GLN A  62      87.499  67.269 104.230  1.00  0.00           C
ATOM   1079  O   GLN A  62      86.629  66.428 104.400  1.00  0.00           O
ATOM   1080  N   GLN A  63      88.499  67.059 103.360  1.00  0.00           N
ATOM   1082  CA  GLN A  63      88.569  65.858 102.561  1.00  0.00           C
ATOM   1084  CB  GLN A  63      89.519  66.069 101.360  1.00  0.00           C
ATOM   1087  CG  GLN A  63      91.009  66.248 101.771  1.00  0.00           C
ATOM   1090  CD  GLN A  63      91.969  66.578 100.631  1.00  0.00           C
ATOM   1091  OE1 GLN A  63      93.159  66.818 100.860  1.00  0.00           O
ATOM   1092  NE2 GLN A  63      91.469  66.548  99.381  1.00  0.00           N
ATOM   1095  C   GLN A  63      88.979  64.618 103.351  1.00  0.00           C
ATOM   1096  O   GLN A  63      88.549  63.508 103.010  1.00  0.00           O
ATOM   1097  N   GLN A  64      89.838  64.758 104.400  1.00  0.00           N
ATOM   1099  CA  GLN A  64      90.179  63.678 105.321  1.00  0.00           C
ATOM   1101  CB  GLN A  64      91.258  64.138 106.330  1.00  0.00           C
ATOM   1104  CG  GLN A  64      91.938  62.948 107.060  1.00  0.00           C
ATOM   1107  CD  GLN A  64      92.338  63.228 108.511  1.00  0.00           C
ATOM   1108  OE1 GLN A  64      92.049  62.458 109.420  1.00  0.00           O
ATOM   1109  NE2 GLN A  64      93.048  64.348 108.751  1.00  0.00           N
ATOM   1112  C   GLN A  64      88.969  63.178 106.080  1.00  0.00           C
ATOM   1113  O   GLN A  64      88.659  61.998 106.131  1.00  0.00           O
ATOM   1114  N   ALA A  65      88.159  64.128 106.591  1.00  0.00           N
ATOM   1116  CA  ALA A  65      86.879  63.838 107.190  1.00  0.00           C
ATOM   1118  CB  ALA A  65      86.189  65.148 107.600  1.00  0.00           C
ATOM   1122  C   ALA A  65      85.909  63.148 106.260  1.00  0.00           C
ATOM   1123  O   ALA A  65      85.169  62.248 106.671  1.00  0.00           O
ATOM   1124  N   MET A  66      85.859  63.568 104.981  1.00  0.00           N
ATOM   1126  CA  MET A  66      84.988  62.958 104.000  1.00  0.00           C
ATOM   1128  CB  MET A  66      84.988  63.738 102.670  1.00  0.00           C
ATOM   1131  CG  MET A  66      84.319  65.088 102.860  1.00  0.00           C
ATOM   1134  SD  MET A  66      84.599  66.288 101.521  1.00  0.00           S
ATOM   1135  CE  MET A  66      83.699  65.288 100.321  1.00  0.00           C
ATOM   1139  C   MET A  66      85.288  61.518 103.701  1.00  0.00           C
ATOM   1140  O   MET A  66      84.409  60.678 103.830  1.00  0.00           O
ATOM   1141  N   ILE A  67      86.549  61.188 103.371  1.00  0.00           N
ATOM   1143  CA  ILE A  67      86.938  59.808 103.120  1.00  0.00           C
ATOM   1145  CB  ILE A  67      88.308  59.648 102.491  1.00  0.00           C
ATOM   1147  CG2 ILE A  67      89.418  60.209 103.410  1.00  0.00           C
ATOM   1151  CG1 ILE A  67      88.599  58.188 102.060  1.00  0.00           C
ATOM   1154  CD  ILE A  67      87.619  57.618 101.021  1.00  0.00           C
ATOM   1158  C   ILE A  67      86.719  58.918 104.321  1.00  0.00           C
ATOM   1159  O   ILE A  67      86.129  57.838 104.230  1.00  0.00           O
ATOM   1160  N   ASP A  68      87.088  59.398 105.510  1.00  0.00           N
ATOM   1162  CA  ASP A  68      86.829  58.688 106.741  1.00  0.00           C
ATOM   1164  CB  ASP A  68      87.639  59.328 107.890  1.00  0.00           C
ATOM   1167  CG  ASP A  68      89.139  59.178 107.681  1.00  0.00           C
ATOM   1168  OD1 ASP A  68      89.558  58.309 106.881  1.00  0.00           O
ATOM   1169  OD2 ASP A  68      89.899  59.838 108.430  1.00  0.00           O
ATOM   1170  C   ASP A  68      85.338  58.498 107.071  1.00  0.00           C
ATOM   1171  O   ASP A  68      84.939  57.438 107.561  1.00  0.00           O
ATOM   1172  N   LYS A  69      84.438  59.478 106.791  1.00  0.00           N
ATOM   1174  CA  LYS A  69      83.009  59.228 106.920  1.00  0.00           C
ATOM   1176  CB  LYS A  69      82.139  60.518 106.970  1.00  0.00           C
ATOM   1179  CG  LYS A  69      81.789  61.188 105.620  1.00  0.00           C
ATOM   1182  CD  LYS A  69      80.799  62.348 105.781  1.00  0.00           C
ATOM   1185  CE  LYS A  69      79.359  61.898 106.050  1.00  0.00           C
ATOM   1188  NZ  LYS A  69      78.549  63.008 106.601  1.00  0.00           N
ATOM   1192  C   LYS A  69      82.469  58.338 105.821  1.00  0.00           C
ATOM   1193  O   LYS A  69      81.459  57.649 106.021  1.00  0.00           O
ATOM   1194  N   LEU A  70      83.109  58.309 104.621  1.00  0.00           N
ATOM   1196  CA  LEU A  70      82.729  57.398 103.561  1.00  0.00           C
ATOM   1198  CB  LEU A  70      83.539  57.509 102.241  1.00  0.00           C
ATOM   1201  CG  LEU A  70      83.618  58.838 101.470  1.00  0.00           C
ATOM   1203  CD1 LEU A  70      83.979  58.458 100.041  1.00  0.00           C
ATOM   1207  CD2 LEU A  70      82.449  59.828 101.511  1.00  0.00           C
ATOM   1211  C   LEU A  70      82.859  55.958 103.980  1.00  0.00           C
ATOM   1212  O   LEU A  70      81.918  55.178 103.931  1.00  0.00           O
ATOM   1213  N   ASP A  71      84.038  55.618 104.481  1.00  0.00           N
ATOM   1215  CA  ASP A  71      84.359  54.298 104.921  1.00  0.00           C
ATOM   1217  CB  ASP A  71      85.878  54.268 105.110  1.00  0.00           C
ATOM   1220  CG  ASP A  71      86.579  54.548 103.780  1.00  0.00           C
ATOM   1221  OD1 ASP A  71      85.969  54.348 102.701  1.00  0.00           O
ATOM   1222  OD2 ASP A  71      87.788  54.898 103.821  1.00  0.00           O
ATOM   1223  C   ASP A  71      83.518  53.888 106.120  1.00  0.00           C
ATOM   1224  O   ASP A  71      83.009  52.779 106.171  1.00  0.00           O
ATOM   1225  N   HIS A  72      83.279  54.778 107.101  1.00  0.00           N
ATOM   1227  CA  HIS A  72      82.379  54.498 108.231  1.00  0.00           C
ATOM   1229  CB  HIS A  72      82.299  55.739 109.171  1.00  0.00           C
ATOM   1232  ND1 HIS A  72      81.149  54.718 111.101  1.00  0.00           N
ATOM   1233  CG  HIS A  72      81.189  55.739 110.170  1.00  0.00           C
ATOM   1234  CE1 HIS A  72      80.039  54.938 111.780  1.00  0.00           C
ATOM   1236  NE2 HIS A  72      79.399  56.038 111.360  1.00  0.00           N
ATOM   1238  CD2 HIS A  72      80.128  56.568 110.331  1.00  0.00           C
ATOM   1240  C   HIS A  72      80.969  54.058 107.841  1.00  0.00           C
ATOM   1241  O   HIS A  72      80.519  52.978 108.201  1.00  0.00           O
ATOM   1242  N   LEU A  73      80.279  54.848 107.010  1.00  0.00           N
ATOM   1244  CA  LEU A  73      78.959  54.519 106.500  1.00  0.00           C
ATOM   1246  CB  LEU A  73      78.469  55.678 105.620  1.00  0.00           C
ATOM   1249  CG  LEU A  73      77.929  56.928 106.330  1.00  0.00           C
ATOM   1251  CD1 LEU A  73      76.759  57.388 105.471  1.00  0.00           C
ATOM   1255  CD2 LEU A  73      77.449  56.658 107.740  1.00  0.00           C
ATOM   1259  C   LEU A  73      78.899  53.278 105.641  1.00  0.00           C
ATOM   1260  O   LEU A  73      77.959  52.488 105.701  1.00  0.00           O
ATOM   1261  N   GLN A  74      79.939  53.068 104.820  1.00  0.00           N
ATOM   1263  CA  GLN A  74      80.099  51.879 104.011  1.00  0.00           C
ATOM   1265  CB  GLN A  74      81.378  52.019 103.141  1.00  0.00           C
ATOM   1268  CG  GLN A  74      81.689  50.769 102.281  1.00  0.00           C
ATOM   1271  CD  GLN A  74      83.009  50.888 101.511  1.00  0.00           C
ATOM   1272  OE1 GLN A  74      83.649  51.949 101.461  1.00  0.00           O
ATOM   1273  NE2 GLN A  74      83.429  49.758 100.891  1.00  0.00           N
ATOM   1276  C   GLN A  74      80.139  50.618 104.861  1.00  0.00           C
ATOM   1277  O   GLN A  74      79.509  49.608 104.550  1.00  0.00           O
ATOM   1278  N   ARG A  75      80.838  50.708 106.011  1.00  0.00           N
ATOM   1280  CA  ARG A  75      80.978  49.638 106.981  1.00  0.00           C
ATOM   1282  CB  ARG A  75      82.069  49.968 108.021  1.00  0.00           C
ATOM   1285  CG  ARG A  75      83.509  50.048 107.470  1.00  0.00           C
ATOM   1288  CD  ARG A  75      84.438  50.678 108.511  1.00  0.00           C
ATOM   1291  NE  ARG A  75      85.819  50.748 107.940  1.00  0.00           N
ATOM   1293  CZ  ARG A  75      86.899  50.938 108.690  1.00  0.00           C
ATOM   1294  NH1 ARG A  75      86.839  51.278 109.960  1.00  0.00           N
ATOM   1297  NH2 ARG A  75      88.099  50.868 108.150  1.00  0.00           N
ATOM   1300  C   ARG A  75      79.728  49.359 107.781  1.00  0.00           C
ATOM   1301  O   ARG A  75      79.649  48.309 108.410  1.00  0.00           O
ATOM   1302  N   LEU A  76      78.749  50.289 107.811  1.00  0.00           N
ATOM   1304  CA  LEU A  76      77.549  50.158 108.590  1.00  0.00           C
ATOM   1306  CB  LEU A  76      76.899  51.539 108.871  1.00  0.00           C
ATOM   1309  CG  LEU A  76      77.628  52.428 109.890  1.00  0.00           C
ATOM   1311  CD1 LEU A  76      77.009  53.818 109.910  1.00  0.00           C
ATOM   1315  CD2 LEU A  76      77.589  51.879 111.311  1.00  0.00           C
ATOM   1319  C   LEU A  76      76.509  49.239 107.961  1.00  0.00           C
ATOM   1320  O   LEU A  76      75.619  48.788 108.660  1.00  0.00           O
ATOM   1321  N   GLY A  77      76.609  48.918 106.651  1.00  0.00           N
ATOM   1323  CA  GLY A  77      75.879  47.859 105.950  1.00  0.00           C
ATOM   1326  C   GLY A  77      74.369  47.948 105.901  1.00  0.00           C
ATOM   1327  O   GLY A  77      73.659  46.938 105.910  1.00  0.00           O
ATOM   1328  N   ILE A  78      73.839  49.178 105.841  1.00  0.00           N
ATOM   1330  CA  ILE A  78      72.429  49.519 105.910  1.00  0.00           C
ATOM   1332  CB  ILE A  78      72.099  50.539 107.010  1.00  0.00           C
ATOM   1334  CG2 ILE A  78      72.519  49.958 108.381  1.00  0.00           C
ATOM   1338  CG1 ILE A  78      72.668  51.968 106.830  1.00  0.00           C
ATOM   1341  CD  ILE A  78      74.179  52.068 106.610  1.00  0.00           C
ATOM   1345  C   ILE A  78      71.919  49.908 104.521  1.00  0.00           C
ATOM   1346  O   ILE A  78      72.459  49.468 103.500  1.00  0.00           O
ATOM   1347  N   ASN A  79      70.799  50.678 104.420  1.00  0.00           N
ATOM   1349  CA  ASN A  79      70.119  50.978 103.170  1.00  0.00           C
ATOM   1351  CB  ASN A  79      68.679  50.378 103.181  1.00  0.00           C
ATOM   1354  CG  ASN A  79      68.729  48.858 103.091  1.00  0.00           C
ATOM   1355  OD1 ASN A  79      68.759  48.278 102.001  1.00  0.00           O
ATOM   1356  ND2 ASN A  79      68.709  48.178 104.250  1.00  0.00           N
ATOM   1359  C   ASN A  79      69.939  52.468 102.910  1.00  0.00           C
ATOM   1360  O   ASN A  79      69.719  52.868 101.760  1.00  0.00           O
ATOM   1361  N   THR A  80      70.009  53.328 103.931  1.00  0.00           N
ATOM   1363  CA  THR A  80      69.499  54.699 103.841  1.00  0.00           C
ATOM   1365  CB  THR A  80      67.979  54.798 104.061  1.00  0.00           C
ATOM   1367  OG1 THR A  80      67.289  54.178 103.000  1.00  0.00           O
ATOM   1369  CG2 THR A  80      67.409  56.228 104.061  1.00  0.00           C
ATOM   1373  C   THR A  80      70.249  55.528 104.851  1.00  0.00           C
ATOM   1374  O   THR A  80      70.809  55.019 105.821  1.00  0.00           O
ATOM   1375  N   VAL A  81      70.289  56.848 104.660  1.00  0.00           N
ATOM   1377  CA  VAL A  81      70.739  57.898 105.541  1.00  0.00           C
ATOM   1379  CB  VAL A  81      72.199  58.318 105.370  1.00  0.00           C
ATOM   1381  CG1 VAL A  81      73.099  57.078 105.321  1.00  0.00           C
ATOM   1385  CG2 VAL A  81      72.679  59.309 106.441  1.00  0.00           C
ATOM   1389  C   VAL A  81      69.819  59.068 105.230  1.00  0.00           C
ATOM   1390  O   VAL A  81      69.149  59.099 104.201  1.00  0.00           O
ATOM   1391  N   PHE A  82      69.719  60.058 106.131  1.00  0.00           N
ATOM   1393  CA  PHE A  82      68.878  61.218 105.971  1.00  0.00           C
ATOM   1395  CB  PHE A  82      67.759  61.199 107.031  1.00  0.00           C
ATOM   1398  CG  PHE A  82      66.729  60.168 106.671  1.00  0.00           C
ATOM   1399  CD1 PHE A  82      65.709  60.528 105.790  1.00  0.00           C
ATOM   1401  CE1 PHE A  82      64.749  59.598 105.370  1.00  0.00           C
ATOM   1403  CZ  PHE A  82      64.819  58.288 105.841  1.00  0.00           C
ATOM   1405  CD2 PHE A  82      66.779  58.858 107.160  1.00  0.00           C
ATOM   1407  CE2 PHE A  82      65.838  57.908 106.730  1.00  0.00           C
ATOM   1409  C   PHE A  82      69.709  62.468 106.111  1.00  0.00           C
ATOM   1410  O   PHE A  82      70.259  62.758 107.171  1.00  0.00           O
ATOM   1411  N   PHE A  83      69.839  63.248 105.030  1.00  0.00           N
ATOM   1413  CA  PHE A  83      70.999  64.088 104.840  1.00  0.00           C
ATOM   1415  CB  PHE A  83      71.709  63.488 103.601  1.00  0.00           C
ATOM   1418  CG  PHE A  83      73.039  64.088 103.321  1.00  0.00           C
ATOM   1419  CD1 PHE A  83      74.239  63.519 103.801  1.00  0.00           C
ATOM   1421  CE1 PHE A  83      75.469  64.109 103.480  1.00  0.00           C
ATOM   1423  CZ  PHE A  83      75.509  65.268 102.701  1.00  0.00           C
ATOM   1425  CD2 PHE A  83      73.099  65.209 102.510  1.00  0.00           C
ATOM   1427  CE2 PHE A  83      74.319  65.798 102.200  1.00  0.00           C
ATOM   1429  C   PHE A  83      70.569  65.559 104.741  1.00  0.00           C
ATOM   1430  O   PHE A  83      69.988  65.988 103.741  1.00  0.00           O
ATOM   1431  N   GLN A  84      70.809  66.378 105.810  1.00  0.00           N
ATOM   1433  CA  GLN A  84      70.209  67.718 106.011  1.00  0.00           C
ATOM   1435  CB  GLN A  84      69.909  68.048 107.521  1.00  0.00           C
ATOM   1438  CG  GLN A  84      68.709  68.989 107.841  1.00  0.00           C
ATOM   1441  CD  GLN A  84      68.529  69.298 109.330  1.00  0.00           C
ATOM   1442  OE1 GLN A  84      69.479  69.379 110.121  1.00  0.00           O
ATOM   1443  NE2 GLN A  84      67.269  69.568 109.721  1.00  0.00           N
ATOM   1446  C   GLN A  84      71.019  68.868 105.430  1.00  0.00           C
ATOM   1447  O   GLN A  84      71.749  68.738 104.451  1.00  0.00           O
ATOM   1448  N   VAL A  85      70.899  70.068 106.041  1.00  0.00           N
ATOM   1450  CA  VAL A  85      71.029  71.328 105.331  1.00  0.00           C
ATOM   1452  CB  VAL A  85      69.868  71.588 104.330  1.00  0.00           C
ATOM   1454  CG1 VAL A  85      69.679  70.498 103.271  1.00  0.00           C
ATOM   1458  CG2 VAL A  85      68.488  71.688 104.991  1.00  0.00           C
ATOM   1462  C   VAL A  85      71.159  72.548 106.280  1.00  0.00           C
ATOM   1463  O   VAL A  85      71.229  73.658 105.760  1.00  0.00           O
ATOM   1464  N   LYS A  86      71.219  72.438 107.650  1.00  0.00           N
ATOM   1466  CA  LYS A  86      71.539  73.558 108.580  1.00  0.00           C
ATOM   1468  CB  LYS A  86      70.409  73.919 109.591  1.00  0.00           C
ATOM   1471  CG  LYS A  86      69.819  72.718 110.341  1.00  0.00           C
ATOM   1474  CD  LYS A  86      68.939  73.169 111.511  1.00  0.00           C
ATOM   1477  CE  LYS A  86      68.069  72.059 112.121  1.00  0.00           C
ATOM   1480  NZ  LYS A  86      68.819  70.818 112.390  1.00  0.00           N
ATOM   1484  C   LYS A  86      72.649  73.208 109.580  1.00  0.00           C
ATOM   1485  O   LYS A  86      72.729  72.019 109.870  1.00  0.00           O
ATOM   1486  N   PRO A  87      73.449  74.129 110.141  1.00  0.00           N
ATOM   1487  CD  PRO A  87      73.709  75.458 109.571  1.00  0.00           C
ATOM   1490  CA  PRO A  87      74.179  73.949 111.400  1.00  0.00           C
ATOM   1492  CB  PRO A  87      75.448  74.779 111.160  1.00  0.00           C
ATOM   1495  CG  PRO A  87      75.029  75.908 110.201  1.00  0.00           C
ATOM   1498  C   PRO A  87      73.409  74.528 112.580  1.00  0.00           C
ATOM   1499  O   PRO A  87      72.219  74.828 112.451  1.00  0.00           O
ATOM   1500  N   ASP A  88      74.079  74.668 113.751  1.00  0.00           N
ATOM   1502  CA  ASP A  88      73.689  75.458 114.921  1.00  0.00           C
ATOM   1504  CB  ASP A  88      73.399  76.968 114.591  1.00  0.00           C
ATOM   1507  CG  ASP A  88      74.629  77.798 114.201  1.00  0.00           C
ATOM   1508  OD1 ASP A  88      75.789  77.379 114.431  1.00  0.00           O
ATOM   1509  OD2 ASP A  88      74.399  78.959 113.751  1.00  0.00           O
ATOM   1510  C   ASP A  88      72.558  74.808 115.751  1.00  0.00           C
ATOM   1511  O   ASP A  88      72.579  74.668 116.981  1.00  0.00           O
ATOM   1512  N   GLY A  89      71.469  74.428 115.071  1.00  0.00           N
ATOM   1514  CA  GLY A  89      70.238  73.928 115.670  1.00  0.00           C
ATOM   1517  C   GLY A  89      69.329  75.029 116.171  1.00  0.00           C
ATOM   1518  O   GLY A  89      68.169  74.758 116.461  1.00  0.00           O
ATOM   1519  N   THR A  90      69.849  76.279 116.120  1.00  0.00           N
ATOM   1521  CA  THR A  90      69.379  77.608 116.571  1.00  0.00           C
ATOM   1523  CB  THR A  90      70.049  78.709 115.720  1.00  0.00           C
ATOM   1525  OG1 THR A  90      69.519  80.008 115.871  1.00  0.00           O
ATOM   1527  CG2 THR A  90      69.899  78.389 114.221  1.00  0.00           C
ATOM   1531  C   THR A  90      67.878  77.838 116.660  1.00  0.00           C
ATOM   1532  O   THR A  90      67.359  78.488 117.571  1.00  0.00           O
ATOM   1533  N   ALA A  91      67.199  77.279 115.650  1.00  0.00           N
ATOM   1535  CA  ALA A  91      65.789  77.158 115.430  1.00  0.00           C
ATOM   1537  CB  ALA A  91      64.959  77.338 116.690  1.00  0.00           C
ATOM   1541  C   ALA A  91      65.399  77.989 114.230  1.00  0.00           C
ATOM   1542  O   ALA A  91      64.239  78.098 113.860  1.00  0.00           O
ATOM   1543  N   LEU A  92      66.418  78.488 113.531  1.00  0.00           N
ATOM   1545  CA  LEU A  92      66.359  79.248 112.300  1.00  0.00           C
ATOM   1547  CB  LEU A  92      66.939  80.638 112.591  1.00  0.00           C
ATOM   1550  CG  LEU A  92      66.749  81.708 111.521  1.00  0.00           C
ATOM   1552  CD1 LEU A  92      65.279  81.898 111.101  1.00  0.00           C
ATOM   1556  CD2 LEU A  92      67.319  83.018 112.080  1.00  0.00           C
ATOM   1560  C   LEU A  92      67.249  78.569 111.251  1.00  0.00           C
ATOM   1561  O   LEU A  92      68.158  77.818 111.581  1.00  0.00           O
ATOM   1562  N   TRP A  93      67.019  78.798 109.940  1.00  0.00           N
ATOM   1564  CA  TRP A  93      68.029  78.548 108.920  1.00  0.00           C
ATOM   1566  CB  TRP A  93      67.439  77.879 107.641  1.00  0.00           C
ATOM   1569  CG  TRP A  93      67.869  76.478 107.451  1.00  0.00           C
ATOM   1570  CD1 TRP A  93      68.878  76.019 106.680  1.00  0.00           C
ATOM   1572  NE1 TRP A  93      68.839  74.648 106.651  1.00  0.00           N
ATOM   1574  CE2 TRP A  93      67.869  74.208 107.501  1.00  0.00           C
ATOM   1575  CD2 TRP A  93      67.279  75.349 108.061  1.00  0.00           C
ATOM   1576  CE3 TRP A  93      66.329  75.239 109.040  1.00  0.00           C
ATOM   1578  CZ3 TRP A  93      65.988  73.968 109.501  1.00  0.00           C
ATOM   1580  CZ2 TRP A  93      67.539  72.938 107.951  1.00  0.00           C
ATOM   1582  CH2 TRP A  93      66.609  72.849 108.980  1.00  0.00           C
ATOM   1584  C   TRP A  93      68.659  79.838 108.430  1.00  0.00           C
ATOM   1585  O   TRP A  93      67.969  80.559 107.711  1.00  0.00           O
ATOM   1586  N   PRO A  94      69.909  80.148 108.720  1.00  0.00           N
ATOM   1587  CD  PRO A  94      70.389  80.048 110.100  1.00  0.00           C
ATOM   1590  CA  PRO A  94      70.539  81.278 108.061  1.00  0.00           C
ATOM   1592  CB  PRO A  94      71.399  81.928 109.151  1.00  0.00           C
ATOM   1595  CG  PRO A  94      70.719  81.498 110.440  1.00  0.00           C
ATOM   1598  C   PRO A  94      71.418  80.848 106.910  1.00  0.00           C
ATOM   1599  O   PRO A  94      71.808  81.719 106.160  1.00  0.00           O
ATOM   1600  N   SER A  95      71.768  79.559 106.760  1.00  0.00           N
ATOM   1602  CA  SER A  95      72.698  79.148 105.720  1.00  0.00           C
ATOM   1604  CB  SER A  95      74.179  79.258 106.171  1.00  0.00           C
ATOM   1607  OG  SER A  95      75.109  78.569 105.311  1.00  0.00           O
ATOM   1609  C   SER A  95      72.409  77.739 105.271  1.00  0.00           C
ATOM   1610  O   SER A  95      71.919  76.919 106.041  1.00  0.00           O
ATOM   1611  N   LYS A  96      72.698  77.449 103.990  1.00  0.00           N
ATOM   1613  CA  LYS A  96      72.679  76.129 103.391  1.00  0.00           C
ATOM   1615  CB  LYS A  96      71.549  75.938 102.311  1.00  0.00           C
ATOM   1618  CG  LYS A  96      70.109  75.609 102.761  1.00  0.00           C
ATOM   1621  CD  LYS A  96      69.359  76.778 103.401  1.00  0.00           C
ATOM   1624  CE  LYS A  96      67.829  76.658 103.550  1.00  0.00           C
ATOM   1627  NZ  LYS A  96      67.429  75.358 104.131  1.00  0.00           N
ATOM   1631  C   LYS A  96      74.049  75.769 102.781  1.00  0.00           C
ATOM   1632  O   LYS A  96      75.019  76.498 102.730  1.00  0.00           O
ATOM   1633  N   ILE A  97      74.089  74.528 102.291  1.00  0.00           N
ATOM   1635  CA  ILE A  97      75.128  73.718 101.701  1.00  0.00           C
ATOM   1637  CB  ILE A  97      74.849  72.288 102.151  1.00  0.00           C
ATOM   1639  CG2 ILE A  97      74.939  72.249 103.660  1.00  0.00           C
ATOM   1643  CG1 ILE A  97      73.478  71.688 101.711  1.00  0.00           C
ATOM   1646  CD  ILE A  97      72.179  72.468 101.900  1.00  0.00           C
ATOM   1650  C   ILE A  97      75.058  73.639 100.201  1.00  0.00           C
ATOM   1651  O   ILE A  97      75.588  72.709  99.591  1.00  0.00           O
ATOM   1652  N   LEU A  98      74.329  74.559  99.560  1.00  0.00           N
ATOM   1654  CA  LEU A  98      73.979  74.458  98.170  1.00  0.00           C
ATOM   1656  CB  LEU A  98      72.589  73.788  97.980  1.00  0.00           C
ATOM   1659  CG  LEU A  98      71.369  74.408  98.690  1.00  0.00           C
ATOM   1661  CD1 LEU A  98      70.629  75.388  97.811  1.00  0.00           C
ATOM   1665  CD2 LEU A  98      70.378  73.298  99.040  1.00  0.00           C
ATOM   1669  C   LEU A  98      73.979  75.848  97.600  1.00  0.00           C
ATOM   1670  O   LEU A  98      73.559  76.748  98.321  1.00  0.00           O
ATOM   1671  N   PRO A  99      74.439  76.118  96.400  1.00  0.00           N
ATOM   1672  CD  PRO A  99      75.469  75.338  95.720  1.00  0.00           C
ATOM   1675  CA  PRO A  99      74.109  77.348  95.681  1.00  0.00           C
ATOM   1677  CB  PRO A  99      74.969  77.288  94.410  1.00  0.00           C
ATOM   1680  CG  PRO A  99      76.099  76.318  94.750  1.00  0.00           C
ATOM   1683  C   PRO A  99      72.619  77.498  95.401  1.00  0.00           C
ATOM   1684  O   PRO A  99      71.999  76.518  94.991  1.00  0.00           O
ATOM   1685  N   TRP A 100      72.039  78.688  95.620  1.00  0.00           N
ATOM   1687  CA  TRP A 100      70.629  78.959  95.451  1.00  0.00           C
ATOM   1689  CB  TRP A 100      69.668  78.309  96.490  1.00  0.00           C
ATOM   1692  CG  TRP A 100      69.779  78.588  97.961  1.00  0.00           C
ATOM   1693  CD1 TRP A 100      68.679  78.428  98.751  1.00  0.00           C
ATOM   1695  NE1 TRP A 100      69.009  78.569 100.071  1.00  0.00           N
ATOM   1697  CE2 TRP A 100      70.339  78.849 100.181  1.00  0.00           C
ATOM   1698  CD2 TRP A 100      70.859  78.908  98.860  1.00  0.00           C
ATOM   1699  CE3 TRP A 100      72.189  79.269  98.701  1.00  0.00           C
ATOM   1701  CZ3 TRP A 100      72.979  79.478  99.820  1.00  0.00           C
ATOM   1703  CZ2 TRP A 100      71.109  79.169 101.291  1.00  0.00           C
ATOM   1705  CH2 TRP A 100      72.449  79.449 101.101  1.00  0.00           C
ATOM   1707  C   TRP A 100      70.399  80.449  95.451  1.00  0.00           C
ATOM   1708  O   TRP A 100      71.319  81.218  95.701  1.00  0.00           O
ATOM   1709  N   SER A 101      69.159  80.858  95.131  1.00  0.00           N
ATOM   1711  CA  SER A 101      68.808  82.228  94.861  1.00  0.00           C
ATOM   1713  CB  SER A 101      67.659  82.309  93.841  1.00  0.00           C
ATOM   1716  OG  SER A 101      68.129  81.828  92.580  1.00  0.00           O
ATOM   1718  C   SER A 101      68.449  83.018  96.090  1.00  0.00           C
ATOM   1719  O   SER A 101      69.058  84.039  96.391  1.00  0.00           O
ATOM   1720  N   ASP A 102      67.459  82.588  96.891  1.00  0.00           N
ATOM   1722  CA  ASP A 102      66.869  83.368  97.961  1.00  0.00           C
ATOM   1724  CB  ASP A 102      65.899  82.488  98.760  1.00  0.00           C
ATOM   1727  CG  ASP A 102      64.779  81.898  97.930  1.00  0.00           C
ATOM   1728  OD1 ASP A 102      64.909  81.669  96.711  1.00  0.00           O
ATOM   1729  OD2 ASP A 102      63.799  81.518  98.601  1.00  0.00           O
ATOM   1730  C   ASP A 102      67.859  83.868  98.980  1.00  0.00           C
ATOM   1731  O   ASP A 102      67.839  84.998  99.481  1.00  0.00           O
ATOM   1732  N   LEU A 103      68.789  82.978  99.300  1.00  0.00           N
ATOM   1734  CA  LEU A 103      69.709  83.128 100.370  1.00  0.00           C
ATOM   1736  CB  LEU A 103      69.559  81.889 101.280  1.00  0.00           C
ATOM   1739  CG  LEU A 103      68.169  81.579 101.920  1.00  0.00           C
ATOM   1741  CD1 LEU A 103      68.329  80.538 103.050  1.00  0.00           C
ATOM   1745  CD2 LEU A 103      67.418  82.778 102.491  1.00  0.00           C
ATOM   1749  C   LEU A 103      71.109  83.269  99.761  1.00  0.00           C
ATOM   1750  O   LEU A 103      72.119  82.978 100.390  1.00  0.00           O
ATOM   1751  N   MET A 104      71.229  83.738  98.491  1.00  0.00           N
ATOM   1753  CA  MET A 104      72.509  83.829  97.800  1.00  0.00           C
ATOM   1755  CB  MET A 104      72.339  84.298  96.321  1.00  0.00           C
ATOM   1758  CG  MET A 104      71.789  85.728  96.111  1.00  0.00           C
ATOM   1761  SD  MET A 104      71.869  86.288  94.381  1.00  0.00           S
ATOM   1762  CE  MET A 104      70.369  85.438  93.821  1.00  0.00           C
ATOM   1766  C   MET A 104      73.579  84.699  98.471  1.00  0.00           C
ATOM   1767  O   MET A 104      74.769  84.378  98.381  1.00  0.00           O
ATOM   1768  N   THR A 105      73.149  85.828  99.091  1.00  0.00           N
ATOM   1770  CA  THR A 105      73.979  86.968  99.531  1.00  0.00           C
ATOM   1772  CB  THR A 105      73.659  88.239  98.760  1.00  0.00           C
ATOM   1774  OG1 THR A 105      72.279  88.298  98.450  1.00  0.00           O
ATOM   1776  CG2 THR A 105      74.489  88.198  97.470  1.00  0.00           C
ATOM   1780  C   THR A 105      73.819  87.328 100.991  1.00  0.00           C
ATOM   1781  O   THR A 105      74.789  87.528 101.711  1.00  0.00           O
ATOM   1782  N   GLY A 106      72.579  87.478 101.500  1.00  0.00           N
ATOM   1784  CA  GLY A 106      72.379  87.778 102.910  1.00  0.00           C
ATOM   1787  C   GLY A 106      72.628  86.588 103.791  1.00  0.00           C
ATOM   1788  O   GLY A 106      73.058  86.698 104.940  1.00  0.00           O
ATOM   1789  N   LYS A 107      72.329  85.408 103.260  1.00  0.00           N
ATOM   1791  CA  LYS A 107      72.139  84.209 104.031  1.00  0.00           C
ATOM   1793  CB  LYS A 107      70.609  83.918 104.031  1.00  0.00           C
ATOM   1796  CG  LYS A 107      69.668  85.079 104.451  1.00  0.00           C
ATOM   1799  CD  LYS A 107      69.889  85.658 105.851  1.00  0.00           C
ATOM   1802  CE  LYS A 107      70.089  84.629 106.961  1.00  0.00           C
ATOM   1805  NZ  LYS A 107      70.039  85.238 108.310  1.00  0.00           N
ATOM   1809  C   LYS A 107      72.959  83.118 103.341  1.00  0.00           C
ATOM   1810  O   LYS A 107      72.519  81.989 103.190  1.00  0.00           O
ATOM   1811  N   ILE A 108      74.168  83.549 102.890  1.00  0.00           N
ATOM   1813  CA  ILE A 108      75.229  82.878 102.141  1.00  0.00           C
ATOM   1815  CB  ILE A 108      76.589  83.489 102.521  1.00  0.00           C
ATOM   1817  CG2 ILE A 108      77.769  82.798 101.791  1.00  0.00           C
ATOM   1821  CG1 ILE A 108      76.698  85.019 102.340  1.00  0.00           C
ATOM   1824  CD  ILE A 108      76.808  85.448 100.881  1.00  0.00           C
ATOM   1828  C   ILE A 108      75.339  81.368 102.320  1.00  0.00           C
ATOM   1829  O   ILE A 108      75.249  80.848 103.430  1.00  0.00           O
ATOM   1830  N   GLY A 109      75.619  80.618 101.241  1.00  0.00           N
ATOM   1832  CA  GLY A 109      75.999  79.218 101.391  1.00  0.00           C
ATOM   1835  C   GLY A 109      77.349  79.068 102.031  1.00  0.00           C
ATOM   1836  O   GLY A 109      78.369  79.489 101.490  1.00  0.00           O
ATOM   1837  N   GLU A 110      77.418  78.458 103.220  1.00  0.00           N
ATOM   1839  CA  GLU A 110      78.659  78.278 103.961  1.00  0.00           C
ATOM   1841  CB  GLU A 110      78.379  77.678 105.351  1.00  0.00           C
ATOM   1844  CG  GLU A 110      77.989  78.758 106.391  1.00  0.00           C
ATOM   1847  CD  GLU A 110      77.119  78.188 107.501  1.00  0.00           C
ATOM   1848  OE1 GLU A 110      76.829  76.968 107.470  1.00  0.00           O
ATOM   1849  OE2 GLU A 110      76.668  78.989 108.351  1.00  0.00           O
ATOM   1850  C   GLU A 110      79.728  77.468 103.260  1.00  0.00           C
ATOM   1851  O   GLU A 110      80.909  77.818 103.310  1.00  0.00           O
ATOM   1852  N   ASN A 111      79.349  76.368 102.600  1.00  0.00           N
ATOM   1854  CA  ASN A 111      80.309  75.478 101.961  1.00  0.00           C
ATOM   1856  CB  ASN A 111      80.989  74.639 103.080  1.00  0.00           C
ATOM   1859  CG  ASN A 111      82.359  74.118 102.691  1.00  0.00           C
ATOM   1860  OD1 ASN A 111      82.648  73.748 101.550  1.00  0.00           O
ATOM   1861  ND2 ASN A 111      83.258  73.998 103.701  1.00  0.00           N
ATOM   1864  C   ASN A 111      79.569  74.578 100.961  1.00  0.00           C
ATOM   1865  O   ASN A 111      78.668  73.868 101.410  1.00  0.00           O
ATOM   1866  N   PRO A 112      79.789  74.508  99.631  1.00  0.00           N
ATOM   1867  CD  PRO A 112      80.819  75.248  98.891  1.00  0.00           C
ATOM   1870  CA  PRO A 112      79.259  73.408  98.821  1.00  0.00           C
ATOM   1872  CB  PRO A 112      79.698  73.728  97.390  1.00  0.00           C
ATOM   1875  CG  PRO A 112      80.999  74.499  97.561  1.00  0.00           C
ATOM   1878  C   PRO A 112      79.789  72.088  99.341  1.00  0.00           C
ATOM   1879  O   PRO A 112      80.989  71.828  99.321  1.00  0.00           O
ATOM   1880  N   GLY A 113      78.889  71.238  99.861  1.00  0.00           N
ATOM   1882  CA  GLY A 113      79.239  70.128 100.741  1.00  0.00           C
ATOM   1885  C   GLY A 113      78.279  69.018 100.660  1.00  0.00           C
ATOM   1886  O   GLY A 113      78.649  67.858 100.741  1.00  0.00           O
ATOM   1887  N   TYR A 114      76.999  69.338 100.461  1.00  0.00           N
ATOM   1889  CA  TYR A 114      75.988  68.338 100.240  1.00  0.00           C
ATOM   1891  CB  TYR A 114      74.649  69.118 100.110  1.00  0.00           C
ATOM   1894  CG  TYR A 114      73.359  68.358  99.881  1.00  0.00           C
ATOM   1895  CD1 TYR A 114      73.189  67.508  98.780  1.00  0.00           C
ATOM   1897  CE1 TYR A 114      72.168  66.559  98.760  1.00  0.00           C
ATOM   1899  CZ  TYR A 114      71.269  66.518  99.820  1.00  0.00           C
ATOM   1900  OH  TYR A 114      70.479  65.379 100.001  1.00  0.00           O
ATOM   1902  CD2 TYR A 114      72.319  68.418 100.830  1.00  0.00           C
ATOM   1904  CE2 TYR A 114      71.259  67.508 100.800  1.00  0.00           C
ATOM   1906  C   TYR A 114      76.299  67.478  99.031  1.00  0.00           C
ATOM   1907  O   TYR A 114      76.329  66.258  99.120  1.00  0.00           O
ATOM   1908  N   ASP A 115      76.649  68.158  97.910  1.00  0.00           N
ATOM   1910  CA  ASP A 115      77.329  67.638  96.730  1.00  0.00           C
ATOM   1912  CB  ASP A 115      77.319  68.769  95.660  1.00  0.00           C
ATOM   1915  CG  ASP A 115      78.198  68.798  94.420  1.00  0.00           C
ATOM   1916  OD1 ASP A 115      79.349  68.318  94.431  1.00  0.00           O
ATOM   1917  OD2 ASP A 115      77.769  69.548  93.500  1.00  0.00           O
ATOM   1918  C   ASP A 115      78.539  66.758  97.010  1.00  0.00           C
ATOM   1919  O   ASP A 115      78.369  65.528  96.931  1.00  0.00           O
ATOM   1920  N   PRO A 116      79.698  67.228  97.460  1.00  0.00           N
ATOM   1921  CD  PRO A 116      80.058  68.648  97.460  1.00  0.00           C
ATOM   1924  CA  PRO A 116      80.889  66.388  97.501  1.00  0.00           C
ATOM   1926  CB  PRO A 116      81.999  67.368  97.910  1.00  0.00           C
ATOM   1929  CG  PRO A 116      81.569  68.688  97.300  1.00  0.00           C
ATOM   1932  C   PRO A 116      80.829  65.218  98.450  1.00  0.00           C
ATOM   1933  O   PRO A 116      81.529  64.239  98.251  1.00  0.00           O
ATOM   1934  N   LEU A 117      80.058  65.298  99.540  1.00  0.00           N
ATOM   1936  CA  LEU A 117      79.899  64.228 100.510  1.00  0.00           C
ATOM   1938  CB  LEU A 117      78.839  64.738 101.521  1.00  0.00           C
ATOM   1941  CG  LEU A 117      79.299  65.598 102.701  1.00  0.00           C
ATOM   1943  CD1 LEU A 117      79.128  64.818 104.011  1.00  0.00           C
ATOM   1947  CD2 LEU A 117      80.709  66.169 102.580  1.00  0.00           C
ATOM   1951  C   LEU A 117      79.369  62.908  99.951  1.00  0.00           C
ATOM   1952  O   LEU A 117      79.738  61.798 100.351  1.00  0.00           O
ATOM   1953  N   GLN A 118      78.359  63.048  99.071  1.00  0.00           N
ATOM   1955  CA  GLN A 118      77.088  62.368  99.180  1.00  0.00           C
ATOM   1957  CB  GLN A 118      77.079  60.888  98.690  1.00  0.00           C
ATOM   1960  CG  GLN A 118      76.049  60.289  97.631  1.00  0.00           C
ATOM   1963  CD  GLN A 118      76.389  59.468  96.350  1.00  0.00           C
ATOM   1964  OE1 GLN A 118      77.209  58.558  96.301  1.00  0.00           O
ATOM   1965  NE2 GLN A 118      75.639  59.718  95.250  1.00  0.00           N
ATOM   1968  C   GLN A 118      76.448  62.478 100.571  1.00  0.00           C
ATOM   1969  O   GLN A 118      77.039  62.199 101.601  1.00  0.00           O
ATOM   1970  N   PHE A 119      75.159  62.808 100.601  1.00  0.00           N
ATOM   1972  CA  PHE A 119      74.289  61.809 100.051  1.00  0.00           C
ATOM   1974  CB  PHE A 119      73.259  61.459 101.140  1.00  0.00           C
ATOM   1977  CG  PHE A 119      72.859  60.019 101.140  1.00  0.00           C
ATOM   1978  CD1 PHE A 119      73.299  59.048 100.201  1.00  0.00           C
ATOM   1980  CE1 PHE A 119      72.899  57.719 100.281  1.00  0.00           C
ATOM   1982  CZ  PHE A 119      71.999  57.348 101.260  1.00  0.00           C
ATOM   1984  CD2 PHE A 119      71.908  59.629 102.080  1.00  0.00           C
ATOM   1986  CE2 PHE A 119      71.479  58.309 102.110  1.00  0.00           C
ATOM   1988  C   PHE A 119      73.789  62.208  98.660  1.00  0.00           C
ATOM   1989  O   PHE A 119      73.129  61.459  97.961  1.00  0.00           O
ATOM   1990  N   MET A 120      74.308  63.328  98.141  1.00  0.00           N
ATOM   1992  CA  MET A 120      74.588  63.608  96.730  1.00  0.00           C
ATOM   1994  CB  MET A 120      74.909  65.088  96.730  1.00  0.00           C
ATOM   1997  CG  MET A 120      74.239  65.848  95.580  1.00  0.00           C
ATOM   2000  SD  MET A 120      74.799  65.309  93.970  1.00  0.00           S
ATOM   2001  CE  MET A 120      75.838  66.669  93.440  1.00  0.00           C
ATOM   2005  C   MET A 120      75.679  62.878  95.821  1.00  0.00           C
ATOM   2006  O   MET A 120      75.259  62.318  94.820  1.00  0.00           O
ATOM   2007  N   LEU A 121      77.039  62.808  96.090  1.00  0.00           N
ATOM   2009  CA  LEU A 121      78.058  62.208  95.150  1.00  0.00           C
ATOM   2011  CB  LEU A 121      79.139  63.248  94.771  1.00  0.00           C
ATOM   2014  CG  LEU A 121      78.649  64.438  93.920  1.00  0.00           C
ATOM   2016  CD1 LEU A 121      79.838  65.298  93.471  1.00  0.00           C
ATOM   2020  CD2 LEU A 121      77.878  64.008  92.660  1.00  0.00           C
ATOM   2024  C   LEU A 121      78.859  60.888  95.430  1.00  0.00           C
ATOM   2025  O   LEU A 121      78.929  60.048  94.540  1.00  0.00           O
ATOM   2026  N   ASP A 122      79.459  60.638  96.631  1.00  0.00           N
ATOM   2028  CA  ASP A 122      80.099  59.379  97.071  1.00  0.00           C
ATOM   2030  CB  ASP A 122      81.349  59.798  97.870  1.00  0.00           C
ATOM   2033  CG  ASP A 122      82.499  60.268  97.001  1.00  0.00           C
ATOM   2034  OD1 ASP A 122      82.449  60.198  95.751  1.00  0.00           O
ATOM   2035  OD2 ASP A 122      83.559  60.539  97.621  1.00  0.00           O
ATOM   2036  C   ASP A 122      79.419  58.228  97.961  1.00  0.00           C
ATOM   2037  O   ASP A 122      79.849  57.088  97.860  1.00  0.00           O
ATOM   2038  N   GLU A 123      78.399  58.418  98.860  1.00  0.00           N
ATOM   2040  CA  GLU A 123      77.479  57.438  99.491  1.00  0.00           C
ATOM   2042  CB  GLU A 123      76.329  57.958 100.430  1.00  0.00           C
ATOM   2045  CG  GLU A 123      76.799  58.638 101.711  1.00  0.00           C
ATOM   2048  CD  GLU A 123      75.819  59.138 102.771  1.00  0.00           C
ATOM   2049  OE1 GLU A 123      74.829  58.438 103.041  1.00  0.00           O
ATOM   2050  OE2 GLU A 123      76.219  60.118 103.471  1.00  0.00           O
ATOM   2051  C   GLU A 123      76.768  56.438  98.631  1.00  0.00           C
ATOM   2052  O   GLU A 123      77.129  55.279  98.631  1.00  0.00           O
ATOM   2053  N   ALA A 124      75.749  56.828  97.841  1.00  0.00           N
ATOM   2055  CA  ALA A 124      75.049  55.958  96.931  1.00  0.00           C
ATOM   2057  CB  ALA A 124      74.029  56.758  96.090  1.00  0.00           C
ATOM   2061  C   ALA A 124      76.029  55.178  96.061  1.00  0.00           C
ATOM   2062  O   ALA A 124      75.859  53.978  95.910  1.00  0.00           O
ATOM   2063  N   HIS A 125      77.159  55.818  95.650  1.00  0.00           N
ATOM   2065  CA  HIS A 125      78.279  55.178  94.991  1.00  0.00           C
ATOM   2067  CB  HIS A 125      79.009  56.199  94.091  1.00  0.00           C
ATOM   2070  ND1 HIS A 125      79.539  54.608  92.250  1.00  0.00           N
ATOM   2071  CG  HIS A 125      79.988  55.518  93.190  1.00  0.00           C
ATOM   2072  CE1 HIS A 125      80.619  54.198  91.631  1.00  0.00           C
ATOM   2074  NE2 HIS A 125      81.728  54.788  92.110  1.00  0.00           N
ATOM   2076  CD2 HIS A 125      81.339  55.638  93.120  1.00  0.00           C
ATOM   2078  C   HIS A 125      79.289  54.309  95.760  1.00  0.00           C
ATOM   2079  O   HIS A 125      79.889  53.398  95.201  1.00  0.00           O
ATOM   2080  N   LYS A 126      79.549  54.508  97.060  1.00  0.00           N
ATOM   2082  CA  LYS A 126      80.579  53.748  97.771  1.00  0.00           C
ATOM   2084  CB  LYS A 126      81.829  54.618  98.080  1.00  0.00           C
ATOM   2087  CG  LYS A 126      82.529  55.268  96.870  1.00  0.00           C
ATOM   2090  CD  LYS A 126      83.369  56.478  97.320  1.00  0.00           C
ATOM   2093  CE  LYS A 126      84.199  57.148  96.220  1.00  0.00           C
ATOM   2096  NZ  LYS A 126      84.859  58.379  96.711  1.00  0.00           N
ATOM   2100  C   LYS A 126      80.079  53.239  99.110  1.00  0.00           C
ATOM   2101  O   LYS A 126      80.558  52.258  99.660  1.00  0.00           O
ATOM   2102  N   ARG A 127      79.058  53.878  99.680  1.00  0.00           N
ATOM   2104  CA  ARG A 127      78.418  53.468 100.901  1.00  0.00           C
ATOM   2106  CB  ARG A 127      77.959  54.699 101.730  1.00  0.00           C
ATOM   2109  CG  ARG A 127      79.029  55.629 102.381  1.00  0.00           C
ATOM   2112  CD  ARG A 127      80.039  56.469 101.561  1.00  0.00           C
ATOM   2115  NE  ARG A 127      79.889  57.989 101.660  1.00  0.00           N
ATOM   2117  CZ  ARG A 127      79.629  58.788 102.701  1.00  0.00           C
ATOM   2118  NH1 ARG A 127      79.459  58.379 103.920  1.00  0.00           N
ATOM   2121  NH2 ARG A 127      79.408  60.088 102.541  1.00  0.00           N
ATOM   2124  C   ARG A 127      77.219  52.579 100.611  1.00  0.00           C
ATOM   2125  O   ARG A 127      76.808  51.809 101.470  1.00  0.00           O
ATOM   2126  N   GLY A 128      76.679  52.598  99.361  1.00  0.00           N
ATOM   2128  CA  GLY A 128      75.639  51.678  98.900  1.00  0.00           C
ATOM   2131  C   GLY A 128      74.259  51.919  99.461  1.00  0.00           C
ATOM   2132  O   GLY A 128      73.679  51.038 100.100  1.00  0.00           O
ATOM   2133  N   MET A 129      73.709  53.129  99.300  1.00  0.00           N
ATOM   2135  CA  MET A 129      72.469  53.488  99.951  1.00  0.00           C
ATOM   2137  CB  MET A 129      72.749  54.068 101.350  1.00  0.00           C
ATOM   2140  CG  MET A 129      73.379  53.098 102.351  1.00  0.00           C
ATOM   2143  SD  MET A 129      73.399  53.818 103.990  1.00  0.00           S
ATOM   2144  CE  MET A 129      75.119  54.348 103.990  1.00  0.00           C
ATOM   2148  C   MET A 129      71.609  54.468  99.160  1.00  0.00           C
ATOM   2149  O   MET A 129      72.069  55.098  98.220  1.00  0.00           O
ATOM   2150  N   LYS A 130      70.329  54.608  99.580  1.00  0.00           N
ATOM   2152  CA  LYS A 130      69.308  55.548  99.110  1.00  0.00           C
ATOM   2154  CB  LYS A 130      67.918  54.918  99.381  1.00  0.00           C
ATOM   2157  CG  LYS A 130      67.459  53.928  98.300  1.00  0.00           C
ATOM   2160  CD  LYS A 130      67.049  54.688  97.031  1.00  0.00           C
ATOM   2163  CE  LYS A 130      65.789  54.109  96.381  1.00  0.00           C
ATOM   2166  NZ  LYS A 130      65.549  54.788  95.100  1.00  0.00           N
ATOM   2170  C   LYS A 130      69.268  56.908  99.811  1.00  0.00           C
ATOM   2171  O   LYS A 130      69.019  56.958 101.011  1.00  0.00           O
ATOM   2172  N   VAL A 131      69.459  58.028  99.071  1.00  0.00           N
ATOM   2174  CA  VAL A 131      69.479  59.379  99.671  1.00  0.00           C
ATOM   2176  CB  VAL A 131      70.418  60.398  99.011  1.00  0.00           C
ATOM   2178  CG1 VAL A 131      70.299  60.338  97.510  1.00  0.00           C
ATOM   2182  CG2 VAL A 131      70.249  61.848  99.550  1.00  0.00           C
ATOM   2186  C   VAL A 131      68.139  60.028  99.881  1.00  0.00           C
ATOM   2187  O   VAL A 131      67.359  60.219  98.961  1.00  0.00           O
ATOM   2188  N   HIS A 132      67.918  60.518 101.111  1.00  0.00           N
ATOM   2190  CA  HIS A 132      66.908  61.529 101.371  1.00  0.00           C
ATOM   2192  CB  HIS A 132      65.988  61.088 102.510  1.00  0.00           C
ATOM   2195  ND1 HIS A 132      63.948  60.009 101.610  1.00  0.00           N
ATOM   2196  CG  HIS A 132      65.238  59.879 102.080  1.00  0.00           C
ATOM   2197  CE1 HIS A 132      63.649  58.818 101.120  1.00  0.00           C
ATOM   2199  NE2 HIS A 132      64.668  57.938 101.280  1.00  0.00           N
ATOM   2201  CD2 HIS A 132      65.679  58.608 101.920  1.00  0.00           C
ATOM   2203  C   HIS A 132      67.569  62.838 101.741  1.00  0.00           C
ATOM   2204  O   HIS A 132      68.269  62.928 102.740  1.00  0.00           O
ATOM   2205  N   ALA A 133      67.339  63.908 100.961  1.00  0.00           N
ATOM   2207  CA  ALA A 133      67.659  65.258 101.371  1.00  0.00           C
ATOM   2209  CB  ALA A 133      67.499  66.218 100.191  1.00  0.00           C
ATOM   2213  C   ALA A 133      66.779  65.728 102.501  1.00  0.00           C
ATOM   2214  O   ALA A 133      65.609  66.038 102.291  1.00  0.00           O
ATOM   2215  N   TRP A 134      67.299  65.818 103.741  1.00  0.00           N
ATOM   2217  CA  TRP A 134      66.558  66.358 104.861  1.00  0.00           C
ATOM   2219  CB  TRP A 134      67.099  65.828 106.241  1.00  0.00           C
ATOM   2222  CG  TRP A 134      66.378  66.288 107.481  1.00  0.00           C
ATOM   2223  CD1 TRP A 134      65.069  66.678 107.460  1.00  0.00           C
ATOM   2225  NE1 TRP A 134      64.679  66.999 108.731  1.00  0.00           N
ATOM   2227  CE2 TRP A 134      65.689  66.838 109.601  1.00  0.00           C
ATOM   2228  CD2 TRP A 134      66.799  66.398 108.871  1.00  0.00           C
ATOM   2229  CE3 TRP A 134      67.989  66.139 109.571  1.00  0.00           C
ATOM   2231  CZ3 TRP A 134      68.009  66.318 110.961  1.00  0.00           C
ATOM   2233  CZ2 TRP A 134      65.698  66.968 110.971  1.00  0.00           C
ATOM   2235  CH2 TRP A 134      66.879  66.718 111.651  1.00  0.00           C
ATOM   2237  C   TRP A 134      66.469  67.879 104.741  1.00  0.00           C
ATOM   2238  O   TRP A 134      67.359  68.629 105.110  1.00  0.00           O
ATOM   2239  N   PHE A 135      65.359  68.389 104.201  1.00  0.00           N
ATOM   2241  CA  PHE A 135      65.168  69.798 103.961  1.00  0.00           C
ATOM   2243  CB  PHE A 135      64.829  70.078 102.470  1.00  0.00           C
ATOM   2246  CG  PHE A 135      64.549  71.538 102.230  1.00  0.00           C
ATOM   2247  CD1 PHE A 135      65.599  72.468 102.190  1.00  0.00           C
ATOM   2249  CE1 PHE A 135      65.329  73.838 102.031  1.00  0.00           C
ATOM   2251  CZ  PHE A 135      64.009  74.288 101.910  1.00  0.00           C
ATOM   2253  CD2 PHE A 135      63.229  71.999 102.080  1.00  0.00           C
ATOM   2255  CE2 PHE A 135      62.959  73.358 101.920  1.00  0.00           C
ATOM   2257  C   PHE A 135      64.099  70.288 104.901  1.00  0.00           C
ATOM   2258  O   PHE A 135      63.099  69.608 105.170  1.00  0.00           O
ATOM   2259  N   ASN A 136      64.279  71.508 105.451  1.00  0.00           N
ATOM   2261  CA  ASN A 136      63.239  72.088 106.251  1.00  0.00           C
ATOM   2263  CB  ASN A 136      63.759  73.208 107.180  1.00  0.00           C
ATOM   2266  CG  ASN A 136      64.369  74.408 106.461  1.00  0.00           C
ATOM   2267  OD1 ASN A 136      65.378  74.388 105.760  1.00  0.00           O
ATOM   2268  ND2 ASN A 136      63.709  75.568 106.660  1.00  0.00           N
ATOM   2271  C   ASN A 136      62.069  72.618 105.440  1.00  0.00           C
ATOM   2272  O   ASN A 136      62.238  73.558 104.660  1.00  0.00           O
ATOM   2273  N   PRO A 137      60.839  72.158 105.611  1.00  0.00           N
ATOM   2274  CD  PRO A 137      60.479  71.269 106.711  1.00  0.00           C
ATOM   2277  CA  PRO A 137      59.719  73.028 105.311  1.00  0.00           C
ATOM   2279  CB  PRO A 137      58.529  72.129 105.670  1.00  0.00           C
ATOM   2282  CG  PRO A 137      58.999  71.478 106.970  1.00  0.00           C
ATOM   2285  C   PRO A 137      59.799  74.258 106.201  1.00  0.00           C
ATOM   2286  O   PRO A 137      60.429  74.228 107.261  1.00  0.00           O
ATOM   2287  N   TYR A 138      59.209  75.379 105.771  1.00  0.00           N
ATOM   2289  CA  TYR A 138      58.969  76.478 106.671  1.00  0.00           C
ATOM   2291  CB  TYR A 138      58.119  76.058 107.881  1.00  0.00           C
ATOM   2294  CG  TYR A 138      56.819  75.538 107.401  1.00  0.00           C
ATOM   2295  CD1 TYR A 138      56.409  74.208 107.631  1.00  0.00           C
ATOM   2297  CE1 TYR A 138      55.209  73.738 107.080  1.00  0.00           C
ATOM   2299  CZ  TYR A 138      54.409  74.578 106.330  1.00  0.00           C
ATOM   2300  OH  TYR A 138      53.219  74.078 105.781  1.00  0.00           O
ATOM   2302  CD2 TYR A 138      55.988  76.378 106.640  1.00  0.00           C
ATOM   2304  CE2 TYR A 138      54.799  75.898 106.120  1.00  0.00           C
ATOM   2306  C   TYR A 138      60.139  77.308 107.131  1.00  0.00           C
ATOM   2307  O   TYR A 138      60.229  78.478 106.811  1.00  0.00           O
ATOM   2308  N   ARG A 139      60.999  76.748 107.991  1.00  0.00           N
ATOM   2310  CA  ARG A 139      61.809  77.459 108.961  1.00  0.00           C
ATOM   2312  CB  ARG A 139      61.959  76.548 110.211  1.00  0.00           C
ATOM   2315  CG  ARG A 139      62.899  77.019 111.330  1.00  0.00           C
ATOM   2318  CD  ARG A 139      64.239  76.309 111.251  1.00  0.00           C
ATOM   2321  NE  ARG A 139      64.448  75.309 112.351  1.00  0.00           N
ATOM   2323  CZ  ARG A 139      65.649  74.998 112.811  1.00  0.00           C
ATOM   2324  NH1 ARG A 139      66.749  75.528 112.320  1.00  0.00           N
ATOM   2327  NH2 ARG A 139      65.819  74.148 113.801  1.00  0.00           N
ATOM   2330  C   ARG A 139      63.089  78.088 108.401  1.00  0.00           C
ATOM   2331  O   ARG A 139      64.229  77.828 108.801  1.00  0.00           O
ATOM   2332  N   VAL A 140      62.899  78.949 107.401  1.00  0.00           N
ATOM   2334  CA  VAL A 140      63.918  79.629 106.651  1.00  0.00           C
ATOM   2336  CB  VAL A 140      63.559  79.648 105.160  1.00  0.00           C
ATOM   2338  CG1 VAL A 140      64.679  80.288 104.330  1.00  0.00           C
ATOM   2342  CG2 VAL A 140      63.289  78.218 104.651  1.00  0.00           C
ATOM   2346  C   VAL A 140      64.039  81.059 107.151  1.00  0.00           C
ATOM   2347  O   VAL A 140      63.049  81.719 107.440  1.00  0.00           O
ATOM   2348  N   SER A 141      65.259  81.628 107.211  1.00  0.00           N
ATOM   2350  CA  SER A 141      65.429  83.078 107.311  1.00  0.00           C
ATOM   2352  CB  SER A 141      66.899  83.489 107.571  1.00  0.00           C
ATOM   2355  OG  SER A 141      67.429  82.959 108.771  1.00  0.00           O
ATOM   2357  C   SER A 141      65.109  83.848 106.031  1.00  0.00           C
ATOM   2358  O   SER A 141      66.019  84.389 105.390  1.00  0.00           O
ATOM   2359  N   VAL A 142      63.849  83.958 105.611  1.00  0.00           N
ATOM   2361  CA  VAL A 142      63.519  84.809 104.470  1.00  0.00           C
ATOM   2363  CB  VAL A 142      62.339  84.349 103.611  1.00  0.00           C
ATOM   2365  CG1 VAL A 142      62.609  82.908 103.120  1.00  0.00           C
ATOM   2369  CG2 VAL A 142      61.019  84.459 104.400  1.00  0.00           C
ATOM   2373  C   VAL A 142      63.369  86.259 104.921  1.00  0.00           C
ATOM   2374  O   VAL A 142      63.719  86.639 106.031  1.00  0.00           O
ATOM   2375  N   ASN A 143      62.969  87.108 103.970  1.00  0.00           N
ATOM   2377  CA  ASN A 143      62.679  88.508 104.091  1.00  0.00           C
ATOM   2379  CB  ASN A 143      62.279  88.939 102.650  1.00  0.00           C
ATOM   2382  CG  ASN A 143      62.059  90.429 102.410  1.00  0.00           C
ATOM   2383  OD1 ASN A 143      61.489  91.148 103.220  1.00  0.00           O
ATOM   2384  ND2 ASN A 143      62.529  90.909 101.220  1.00  0.00           N
ATOM   2387  C   ASN A 143      61.629  88.799 105.170  1.00  0.00           C
ATOM   2388  O   ASN A 143      60.729  88.008 105.421  1.00  0.00           O
ATOM   2389  N   THR A 144      61.739  89.928 105.881  1.00  0.00           N
ATOM   2391  CA  THR A 144      60.879  90.238 107.031  1.00  0.00           C
ATOM   2393  CB  THR A 144      61.429  91.429 107.811  1.00  0.00           C
ATOM   2395  OG1 THR A 144      62.819  91.228 108.071  1.00  0.00           O
ATOM   2397  CG2 THR A 144      60.719  91.609 109.160  1.00  0.00           C
ATOM   2401  C   THR A 144      59.429  90.518 106.610  1.00  0.00           C
ATOM   2402  O   THR A 144      58.488  90.448 107.390  1.00  0.00           O
ATOM   2403  N   LYS A 145      59.179  90.858 105.331  1.00  0.00           N
ATOM   2405  CA  LYS A 145      57.828  90.949 104.811  1.00  0.00           C
ATOM   2407  CB  LYS A 145      57.809  91.639 103.430  1.00  0.00           C
ATOM   2410  CG  LYS A 145      58.159  93.118 103.531  1.00  0.00           C
ATOM   2413  CD  LYS A 145      58.179  93.799 102.151  1.00  0.00           C
ATOM   2416  CE  LYS A 145      59.259  93.269 101.201  1.00  0.00           C
ATOM   2419  NZ  LYS A 145      59.189  93.969  99.910  1.00  0.00           N
ATOM   2423  C   LYS A 145      56.929  89.688 104.811  1.00  0.00           C
ATOM   2424  O   LYS A 145      55.789  89.838 105.240  1.00  0.00           O
ATOM   2425  N   PRO A 146      57.379  88.489 104.400  1.00  0.00           N
ATOM   2426  CD  PRO A 146      58.349  88.468 103.290  1.00  0.00           C
ATOM   2429  CA  PRO A 146      56.578  87.258 104.330  1.00  0.00           C
ATOM   2431  CB  PRO A 146      57.679  86.269 103.910  1.00  0.00           C
ATOM   2434  CG  PRO A 146      58.479  87.019 102.851  1.00  0.00           C
ATOM   2437  C   PRO A 146      55.879  86.658 105.550  1.00  0.00           C
ATOM   2438  O   PRO A 146      55.909  85.438 105.681  1.00  0.00           O
ATOM   2439  N   GLY A 147      55.219  87.428 106.441  1.00  0.00           N
ATOM   2441  CA  GLY A 147      54.429  86.878 107.541  1.00  0.00           C
ATOM   2444  C   GLY A 147      55.279  86.299 108.640  1.00  0.00           C
ATOM   2445  O   GLY A 147      55.629  85.128 108.631  1.00  0.00           O
ATOM   2446  N   THR A 148      55.629  87.108 109.651  1.00  0.00           N
ATOM   2448  CA  THR A 148      56.749  86.749 110.510  1.00  0.00           C
ATOM   2450  CB  THR A 148      58.009  87.488 110.021  1.00  0.00           C
ATOM   2452  OG1 THR A 148      59.169  87.279 110.810  1.00  0.00           O
ATOM   2454  CG2 THR A 148      57.779  88.999 109.910  1.00  0.00           C
ATOM   2458  C   THR A 148      56.399  86.948 111.970  1.00  0.00           C
ATOM   2459  O   THR A 148      56.079  88.069 112.351  1.00  0.00           O
ATOM   2460  N   ILE A 149      56.389  85.889 112.831  1.00  0.00           N
ATOM   2462  CA  ILE A 149      55.869  85.828 114.211  1.00  0.00           C
ATOM   2464  CB  ILE A 149      54.469  86.399 114.580  1.00  0.00           C
ATOM   2466  CG2 ILE A 149      54.579  87.889 114.970  1.00  0.00           C
ATOM   2470  CG1 ILE A 149      53.239  86.189 113.651  1.00  0.00           C
ATOM   2473  CD  ILE A 149      53.409  86.238 112.131  1.00  0.00           C
ATOM   2477  C   ILE A 149      56.249  84.459 114.820  1.00  0.00           C
ATOM   2478  O   ILE A 149      57.139  83.868 114.250  1.00  0.00           O
ATOM   2479  N   ARG A 150      55.689  83.929 115.950  1.00  0.00           N
ATOM   2481  CA  ARG A 150      55.949  82.579 116.531  1.00  0.00           C
ATOM   2483  CB  ARG A 150      57.359  82.328 117.171  1.00  0.00           C
ATOM   2486  CG  ARG A 150      58.589  82.208 116.231  1.00  0.00           C
ATOM   2489  CD  ARG A 150      59.399  83.479 115.930  1.00  0.00           C
ATOM   2492  NE  ARG A 150      60.239  83.829 117.110  1.00  0.00           N
ATOM   2494  CZ  ARG A 150      61.089  84.838 117.151  1.00  0.00           C
ATOM   2495  NH1 ARG A 150      61.619  85.389 116.080  1.00  0.00           N
ATOM   2498  NH2 ARG A 150      61.429  85.308 118.330  1.00  0.00           N
ATOM   2501  C   ARG A 150      54.789  82.248 117.521  1.00  0.00           C
ATOM   2502  O   ARG A 150      53.839  83.018 117.541  1.00  0.00           O
ATOM   2503  N   GLU A 151      54.759  81.178 118.381  1.00  0.00           N
ATOM   2505  CA  GLU A 151      53.639  80.978 119.361  1.00  0.00           C
ATOM   2507  CB  GLU A 151      53.418  79.578 120.110  1.00  0.00           C
ATOM   2510  CG  GLU A 151      52.789  78.309 119.470  1.00  0.00           C
ATOM   2513  CD  GLU A 151      52.029  77.519 120.571  1.00  0.00           C
ATOM   2514  OE1 GLU A 151      52.679  76.968 121.490  1.00  0.00           O
ATOM   2515  OE2 GLU A 151      50.769  77.568 120.620  1.00  0.00           O
ATOM   2516  C   GLU A 151      53.609  82.048 120.491  1.00  0.00           C
ATOM   2517  O   GLU A 151      53.269  83.198 120.290  1.00  0.00           O
ATOM   2518  N   LEU A 152      53.909  81.588 121.730  1.00  0.00           N
ATOM   2520  CA  LEU A 152      53.429  82.029 123.021  1.00  0.00           C
ATOM   2522  CB  LEU A 152      52.459  80.958 123.660  1.00  0.00           C
ATOM   2525  CG  LEU A 152      51.679  81.428 124.921  1.00  0.00           C
ATOM   2527  CD1 LEU A 152      50.309  80.728 125.080  1.00  0.00           C
ATOM   2531  CD2 LEU A 152      52.459  81.238 126.220  1.00  0.00           C
ATOM   2535  C   LEU A 152      54.679  82.208 123.881  1.00  0.00           C
ATOM   2536  O   LEU A 152      55.198  83.298 124.071  1.00  0.00           O
ATOM   2537  N   ASN A 153      55.189  81.068 124.381  1.00  0.00           N
ATOM   2539  CA  ASN A 153      56.459  80.848 125.030  1.00  0.00           C
ATOM   2541  CB  ASN A 153      56.859  81.809 126.190  1.00  0.00           C
ATOM   2544  CG  ASN A 153      55.909  81.868 127.390  1.00  0.00           C
ATOM   2545  OD1 ASN A 153      55.829  80.958 128.220  1.00  0.00           O
ATOM   2546  ND2 ASN A 153      55.258  83.048 127.561  1.00  0.00           N
ATOM   2549  C   ASN A 153      56.429  79.359 125.381  1.00  0.00           C
ATOM   2550  O   ASN A 153      56.919  78.868 126.391  1.00  0.00           O
ATOM   2551  N   SER A 154      55.829  78.598 124.451  1.00  0.00           N
ATOM   2553  CA  SER A 154      55.779  77.148 124.470  1.00  0.00           C
ATOM   2555  CB  SER A 154      54.339  76.578 124.621  1.00  0.00           C
ATOM   2558  OG  SER A 154      53.369  77.408 123.970  1.00  0.00           O
ATOM   2560  C   SER A 154      56.469  76.638 123.241  1.00  0.00           C
ATOM   2561  O   SER A 154      56.439  77.238 122.160  1.00  0.00           O
ATOM   2562  N   THR A 155      57.238  75.559 123.440  1.00  0.00           N
ATOM   2564  CA  THR A 155      58.049  74.898 122.440  1.00  0.00           C
ATOM   2566  CB  THR A 155      58.989  73.868 123.061  1.00  0.00           C
ATOM   2568  OG1 THR A 155      59.829  73.228 122.110  1.00  0.00           O
ATOM   2570  CG2 THR A 155      58.219  72.758 123.791  1.00  0.00           C
ATOM   2574  C   THR A 155      57.259  74.298 121.301  1.00  0.00           C
ATOM   2575  O   THR A 155      56.199  73.718 121.521  1.00  0.00           O
ATOM   2576  N   LEU A 156      57.789  74.408 120.061  1.00  0.00           N
ATOM   2578  CA  LEU A 156      57.059  74.118 118.850  1.00  0.00           C
ATOM   2580  CB  LEU A 156      56.308  72.748 118.801  1.00  0.00           C
ATOM   2583  CG  LEU A 156      57.079  71.408 119.031  1.00  0.00           C
ATOM   2585  CD1 LEU A 156      57.949  71.038 117.831  1.00  0.00           C
ATOM   2589  CD2 LEU A 156      57.919  71.238 120.290  1.00  0.00           C
ATOM   2593  C   LEU A 156      56.168  75.328 118.511  1.00  0.00           C
ATOM   2594  O   LEU A 156      55.339  75.778 119.280  1.00  0.00           O
ATOM   2595  N   SER A 157      56.419  75.978 117.351  1.00  0.00           N
ATOM   2597  CA  SER A 157      55.549  77.028 116.851  1.00  0.00           C
ATOM   2599  CB  SER A 157      55.649  78.428 117.521  1.00  0.00           C
ATOM   2602  OG  SER A 157      55.889  78.379 118.920  1.00  0.00           O
ATOM   2604  C   SER A 157      55.779  77.288 115.370  1.00  0.00           C
ATOM   2605  O   SER A 157      56.639  76.708 114.711  1.00  0.00           O
ATOM   2606  N   GLN A 158      54.959  78.208 114.811  1.00  0.00           N
ATOM   2608  CA  GLN A 158      54.979  78.618 113.430  1.00  0.00           C
ATOM   2610  CB  GLN A 158      53.719  78.038 112.740  1.00  0.00           C
ATOM   2613  CG  GLN A 158      53.399  78.488 111.301  1.00  0.00           C
ATOM   2616  CD  GLN A 158      52.899  77.269 110.541  1.00  0.00           C
ATOM   2617  OE1 GLN A 158      51.729  76.908 110.681  1.00  0.00           O
ATOM   2618  NE2 GLN A 158      53.769  76.559 109.800  1.00  0.00           N
ATOM   2621  C   GLN A 158      54.988  80.118 113.371  1.00  0.00           C
ATOM   2622  O   GLN A 158      54.499  80.728 114.321  1.00  0.00           O
ATOM   2623  N   GLN A 159      55.579  80.758 112.311  1.00  0.00           N
ATOM   2625  CA  GLN A 159      55.609  82.199 112.091  1.00  0.00           C
ATOM   2627  CB  GLN A 159      56.269  82.838 110.790  1.00  0.00           C
ATOM   2630  CG  GLN A 159      57.799  83.148 110.571  1.00  0.00           C
ATOM   2633  CD  GLN A 159      58.689  83.409 111.771  1.00  0.00           C
ATOM   2634  OE1 GLN A 159      59.089  84.529 112.091  1.00  0.00           O
ATOM   2635  NE2 GLN A 159      59.078  82.309 112.451  1.00  0.00           N
ATOM   2638  C   GLN A 159      54.259  82.819 112.370  1.00  0.00           C
ATOM   2639  O   GLN A 159      54.099  83.379 113.440  1.00  0.00           O
ATOM   2640  N   PRO A 160      53.229  82.728 111.561  1.00  0.00           N
ATOM   2641  CD  PRO A 160      53.289  83.188 110.181  1.00  0.00           C
ATOM   2644  CA  PRO A 160      51.859  82.838 112.031  1.00  0.00           C
ATOM   2646  CB  PRO A 160      51.069  82.519 110.781  1.00  0.00           C
ATOM   2649  CG  PRO A 160      51.829  83.438 109.820  1.00  0.00           C
ATOM   2652  C   PRO A 160      51.459  82.248 113.360  1.00  0.00           C
ATOM   2653  O   PRO A 160      51.439  81.038 113.570  1.00  0.00           O
ATOM   2654  N   ALA A 161      51.159  83.209 114.260  1.00  0.00           N
ATOM   2656  CA  ALA A 161      51.439  83.158 115.670  1.00  0.00           C
ATOM   2658  CB  ALA A 161      51.349  84.599 116.220  1.00  0.00           C
ATOM   2662  C   ALA A 161      50.559  82.248 116.490  1.00  0.00           C
ATOM   2663  O   ALA A 161      49.668  81.579 115.980  1.00  0.00           O
ATOM   2664  N   SER A 162      50.769  82.218 117.811  1.00  0.00           N
ATOM   2666  CA  SER A 162      49.709  81.788 118.720  1.00  0.00           C
ATOM   2668  CB  SER A 162      50.179  81.059 120.021  1.00  0.00           C
ATOM   2671  OG  SER A 162      50.699  81.938 121.011  1.00  0.00           O
ATOM   2673  C   SER A 162      48.878  82.959 119.190  1.00  0.00           C
ATOM   2674  O   SER A 162      49.249  84.128 119.120  1.00  0.00           O
ATOM   2675  N   VAL A 163      47.749  82.568 119.791  1.00  0.00           N
ATOM   2677  CA  VAL A 163      47.039  83.269 120.830  1.00  0.00           C
ATOM   2679  CB  VAL A 163      45.599  82.728 120.891  1.00  0.00           C
ATOM   2681  CG1 VAL A 163      44.659  83.878 121.241  1.00  0.00           C
ATOM   2685  CG2 VAL A 163      45.159  82.208 119.501  1.00  0.00           C
ATOM   2689  C   VAL A 163      47.749  83.078 122.160  1.00  0.00           C
ATOM   2690  O   VAL A 163      47.669  82.029 122.781  1.00  0.00           O
ATOM   2691  N   TYR A 164      48.439  84.109 122.691  1.00  0.00           N
ATOM   2693  CA  TYR A 164      48.759  84.158 124.110  1.00  0.00           C
ATOM   2695  CB  TYR A 164      49.769  85.308 124.440  1.00  0.00           C
ATOM   2698  CG  TYR A 164      50.229  85.289 125.891  1.00  0.00           C
ATOM   2699  CD1 TYR A 164      51.459  84.718 126.260  1.00  0.00           C
ATOM   2701  CE1 TYR A 164      51.819  84.599 127.610  1.00  0.00           C
ATOM   2703  CZ  TYR A 164      50.949  85.068 128.601  1.00  0.00           C
ATOM   2704  OH  TYR A 164      51.259  84.898 129.960  1.00  0.00           O
ATOM   2706  CD2 TYR A 164      49.419  85.828 126.891  1.00  0.00           C
ATOM   2708  CE2 TYR A 164      49.759  85.698 128.251  1.00  0.00           C
ATOM   2710  C   TYR A 164      47.469  84.228 124.940  1.00  0.00           C
ATOM   2711  O   TYR A 164      46.549  84.998 124.641  1.00  0.00           O
ATOM   2712  N   VAL A 165      47.359  83.398 125.991  1.00  0.00           N
ATOM   2714  CA  VAL A 165      46.189  83.318 126.841  1.00  0.00           C
ATOM   2716  CB  VAL A 165      46.359  82.328 127.971  1.00  0.00           C
ATOM   2718  CG1 VAL A 165      45.029  82.139 128.720  1.00  0.00           C
ATOM   2722  CG2 VAL A 165      46.789  80.958 127.410  1.00  0.00           C
ATOM   2726  C   VAL A 165      45.779  84.669 127.431  1.00  0.00           C
ATOM   2727  O   VAL A 165      46.609  85.378 127.980  1.00  0.00           O
ATOM   2728  N   GLN A 166      44.479  85.019 127.320  1.00  0.00           N
ATOM   2730  CA  GLN A 166      43.869  86.248 127.821  1.00  0.00           C
ATOM   2732  CB  GLN A 166      43.649  86.278 129.370  1.00  0.00           C
ATOM   2735  CG  GLN A 166      44.949  86.159 130.201  1.00  0.00           C
ATOM   2738  CD  GLN A 166      44.829  86.119 131.721  1.00  0.00           C
ATOM   2739  OE1 GLN A 166      43.789  86.059 132.361  1.00  0.00           O
ATOM   2740  NE2 GLN A 166      46.029  86.068 132.340  1.00  0.00           N
ATOM   2743  C   GLN A 166      44.449  87.559 127.250  1.00  0.00           C
ATOM   2744  O   GLN A 166      44.369  88.608 127.881  1.00  0.00           O
ATOM   2745  N   HIS A 167      45.019  87.498 126.031  1.00  0.00           N
ATOM   2747  CA  HIS A 167      45.419  88.638 125.220  1.00  0.00           C
ATOM   2749  CB  HIS A 167      46.939  88.619 124.901  1.00  0.00           C
ATOM   2752  ND1 HIS A 167      49.189  88.949 125.851  1.00  0.00           N
ATOM   2753  CG  HIS A 167      47.828  88.939 126.070  1.00  0.00           C
ATOM   2754  CE1 HIS A 167      49.729  89.219 127.010  1.00  0.00           C
ATOM   2756  NE2 HIS A 167      48.789  89.428 127.961  1.00  0.00           N
ATOM   2758  CD2 HIS A 167      47.569  89.249 127.361  1.00  0.00           C
ATOM   2760  C   HIS A 167      44.639  88.608 123.900  1.00  0.00           C
ATOM   2761  O   HIS A 167      44.119  87.579 123.491  1.00  0.00           O
ATOM   2762  N   ARG A 168      44.539  89.769 123.220  1.00  0.00           N
ATOM   2764  CA  ARG A 168      43.909  89.848 121.910  1.00  0.00           C
ATOM   2766  CB  ARG A 168      43.129  91.169 121.730  1.00  0.00           C
ATOM   2769  CG  ARG A 168      42.019  91.359 122.781  1.00  0.00           C
ATOM   2772  CD  ARG A 168      41.229  92.649 122.561  1.00  0.00           C
ATOM   2775  NE  ARG A 168      40.179  92.699 123.631  1.00  0.00           N
ATOM   2777  CZ  ARG A 168      39.399  93.759 123.791  1.00  0.00           C
ATOM   2778  NH1 ARG A 168      39.409  94.788 122.971  1.00  0.00           N
ATOM   2781  NH2 ARG A 168      38.519  93.799 124.761  1.00  0.00           N
ATOM   2784  C   ARG A 168      44.918  89.788 120.781  1.00  0.00           C
ATOM   2785  O   ARG A 168      44.539  89.599 119.621  1.00  0.00           O
ATOM   2786  N   ASP A 169      46.219  89.888 121.090  1.00  0.00           N
ATOM   2788  CA  ASP A 169      47.249  90.059 120.091  1.00  0.00           C
ATOM   2790  CB  ASP A 169      48.109  91.329 120.300  1.00  0.00           C
ATOM   2793  CG  ASP A 169      47.339  92.609 120.051  1.00  0.00           C
ATOM   2794  OD1 ASP A 169      46.149  92.559 119.651  1.00  0.00           O
ATOM   2795  OD2 ASP A 169      47.949  93.678 120.321  1.00  0.00           O
ATOM   2796  C   ASP A 169      48.179  88.878 120.121  1.00  0.00           C
ATOM   2797  O   ASP A 169      48.349  88.198 121.140  1.00  0.00           O
ATOM   2798  N   TRP A 170      48.759  88.619 118.951  1.00  0.00           N
ATOM   2800  CA  TRP A 170      49.429  87.388 118.660  1.00  0.00           C
ATOM   2802  CB  TRP A 170      48.789  86.808 117.370  1.00  0.00           C
ATOM   2805  CG  TRP A 170      47.299  86.658 117.410  1.00  0.00           C
ATOM   2806  CD1 TRP A 170      46.699  85.958 118.401  1.00  0.00           C
ATOM   2808  NE1 TRP A 170      45.339  85.998 118.260  1.00  0.00           N
ATOM   2810  CE2 TRP A 170      45.029  86.749 117.180  1.00  0.00           C
ATOM   2811  CD2 TRP A 170      46.238  87.169 116.571  1.00  0.00           C
ATOM   2812  CE3 TRP A 170      46.189  87.929 115.410  1.00  0.00           C
ATOM   2814  CZ3 TRP A 170      44.929  88.288 114.901  1.00  0.00           C
ATOM   2816  CZ2 TRP A 170      43.799  87.118 116.690  1.00  0.00           C
ATOM   2818  CH2 TRP A 170      43.759  87.908 115.541  1.00  0.00           C
ATOM   2820  C   TRP A 170      50.918  87.679 118.550  1.00  0.00           C
ATOM   2821  O   TRP A 170      51.339  88.689 117.980  1.00  0.00           O
ATOM   2822  N   ILE A 171      51.749  86.849 119.190  1.00  0.00           N
ATOM   2824  CA  ILE A 171      53.089  87.199 119.660  1.00  0.00           C
ATOM   2826  CB  ILE A 171      53.139  87.229 121.210  1.00  0.00           C
ATOM   2828  CG2 ILE A 171      52.479  85.979 121.821  1.00  0.00           C
ATOM   2832  CG1 ILE A 171      54.529  87.458 121.870  1.00  0.00           C
ATOM   2835  CD  ILE A 171      54.499  88.038 123.290  1.00  0.00           C
ATOM   2839  C   ILE A 171      54.119  86.329 118.931  1.00  0.00           C
ATOM   2840  O   ILE A 171      53.839  85.769 117.870  1.00  0.00           O
ATOM   2841  N   ARG A 172      55.359  86.238 119.431  1.00  0.00           N
ATOM   2843  CA  ARG A 172      56.359  85.268 119.050  1.00  0.00           C
ATOM   2845  CB  ARG A 172      57.619  85.949 118.421  1.00  0.00           C
ATOM   2848  CG  ARG A 172      57.349  86.999 117.311  1.00  0.00           C
ATOM   2851  CD  ARG A 172      58.569  87.188 116.381  1.00  0.00           C
ATOM   2854  NE  ARG A 172      58.299  88.118 115.250  1.00  0.00           N
ATOM   2856  CZ  ARG A 172      59.008  88.088 114.120  1.00  0.00           C
ATOM   2857  NH1 ARG A 172      60.079  87.358 113.920  1.00  0.00           N
ATOM   2860  NH2 ARG A 172      58.579  88.769 113.091  1.00  0.00           N
ATOM   2863  C   ARG A 172      56.829  84.489 120.281  1.00  0.00           C
ATOM   2864  O   ARG A 172      57.279  85.079 121.251  1.00  0.00           O
ATOM   2865  N   THR A 173      56.829  83.128 120.261  1.00  0.00           N
ATOM   2867  CA  THR A 173      57.758  82.298 121.050  1.00  0.00           C
ATOM   2869  CB  THR A 173      57.609  80.788 120.830  1.00  0.00           C
ATOM   2871  OG1 THR A 173      56.259  80.449 120.720  1.00  0.00           O
ATOM   2873  CG2 THR A 173      58.099  79.889 121.970  1.00  0.00           C
ATOM   2877  C   THR A 173      59.249  82.628 120.810  1.00  0.00           C
ATOM   2878  O   THR A 173      59.659  83.169 119.781  1.00  0.00           O
ATOM   2879  N   SER A 174      60.089  82.298 121.800  1.00  0.00           N
ATOM   2881  CA  SER A 174      61.549  82.208 121.711  1.00  0.00           C
ATOM   2883  CB  SER A 174      62.109  82.948 122.971  1.00  0.00           C
ATOM   2886  OG  SER A 174      63.529  83.008 123.071  1.00  0.00           O
ATOM   2888  C   SER A 174      62.089  80.769 121.660  1.00  0.00           C
ATOM   2889  O   SER A 174      63.229  80.538 121.291  1.00  0.00           O
ATOM   2890  N   GLY A 175      61.269  79.749 121.991  1.00  0.00           N
ATOM   2892  CA  GLY A 175      61.719  78.389 122.340  1.00  0.00           C
ATOM   2895  C   GLY A 175      61.289  77.368 121.350  1.00  0.00           C
ATOM   2896  O   GLY A 175      61.339  76.158 121.591  1.00  0.00           O
ATOM   2897  N   ASP A 176      60.769  77.838 120.220  1.00  0.00           N
ATOM   2899  CA  ASP A 176      60.128  77.059 119.201  1.00  0.00           C
ATOM   2901  CB  ASP A 176      58.909  77.858 118.720  1.00  0.00           C
ATOM   2904  CG  ASP A 176      59.259  79.178 118.050  1.00  0.00           C
ATOM   2905  OD1 ASP A 176      59.949  80.019 118.681  1.00  0.00           O
ATOM   2906  OD2 ASP A 176      58.819  79.338 116.891  1.00  0.00           O
ATOM   2907  C   ASP A 176      61.079  76.798 118.071  1.00  0.00           C
ATOM   2908  O   ASP A 176      62.289  76.718 118.260  1.00  0.00           O
ATOM   2909  N   ARG A 177      60.549  76.669 116.851  1.00  0.00           N
ATOM   2911  CA  ARG A 177      61.339  76.868 115.660  1.00  0.00           C
ATOM   2913  CB  ARG A 177      61.378  75.638 114.750  1.00  0.00           C
ATOM   2916  CG  ARG A 177      61.789  74.288 115.341  1.00  0.00           C
ATOM   2919  CD  ARG A 177      63.069  74.288 116.181  1.00  0.00           C
ATOM   2922  NE  ARG A 177      63.339  72.888 116.610  1.00  0.00           N
ATOM   2924  CZ  ARG A 177      62.599  72.269 117.521  1.00  0.00           C
ATOM   2925  NH1 ARG A 177      61.578  72.818 118.141  1.00  0.00           N
ATOM   2928  NH2 ARG A 177      62.869  71.019 117.811  1.00  0.00           N
ATOM   2931  C   ARG A 177      60.749  77.968 114.820  1.00  0.00           C
ATOM   2932  O   ARG A 177      59.559  77.998 114.540  1.00  0.00           O
ATOM   2933  N   PHE A 178      61.629  78.838 114.311  1.00  0.00           N
ATOM   2935  CA  PHE A 178      61.319  80.008 113.521  1.00  0.00           C
ATOM   2937  CB  PHE A 178      62.569  80.949 113.601  1.00  0.00           C
ATOM   2940  CG  PHE A 178      63.059  81.129 115.051  1.00  0.00           C
ATOM   2941  CD1 PHE A 178      62.179  81.469 116.070  1.00  0.00           C
ATOM   2943  CE1 PHE A 178      62.599  81.599 117.410  1.00  0.00           C
ATOM   2945  CZ  PHE A 178      63.939  81.378 117.740  1.00  0.00           C
ATOM   2947  CD2 PHE A 178      64.399  80.898 115.421  1.00  0.00           C
ATOM   2949  CE2 PHE A 178      64.849  81.029 116.741  1.00  0.00           C
ATOM   2951  C   PHE A 178      60.899  79.639 112.080  1.00  0.00           C
ATOM   2952  O   PHE A 178      61.479  80.048 111.070  1.00  0.00           O
ATOM   2953  N   VAL A 179      59.849  78.809 111.991  1.00  0.00           N
ATOM   2955  CA  VAL A 179      59.008  78.379 110.871  1.00  0.00           C
ATOM   2957  CB  VAL A 179      57.979  77.438 111.500  1.00  0.00           C
ATOM   2959  CG1 VAL A 179      56.609  77.298 110.851  1.00  0.00           C
ATOM   2963  CG2 VAL A 179      58.579  76.058 111.581  1.00  0.00           C
ATOM   2967  C   VAL A 179      58.309  79.499 110.150  1.00  0.00           C
ATOM   2968  O   VAL A 179      57.729  80.309 110.830  1.00  0.00           O
ATOM   2969  N   LEU A 180      58.259  79.568 108.801  1.00  0.00           N
ATOM   2971  CA  LEU A 180      57.349  80.438 108.050  1.00  0.00           C
ATOM   2973  CB  LEU A 180      57.919  80.788 106.660  1.00  0.00           C
ATOM   2976  CG  LEU A 180      59.339  81.399 106.631  1.00  0.00           C
ATOM   2978  CD1 LEU A 180      59.909  81.309 105.211  1.00  0.00           C
ATOM   2982  CD2 LEU A 180      59.379  82.838 107.131  1.00  0.00           C
ATOM   2986  C   LEU A 180      55.939  79.828 107.910  1.00  0.00           C
ATOM   2987  O   LEU A 180      55.679  78.748 108.430  1.00  0.00           O
ATOM   2988  N   ASP A 181      54.949  80.489 107.271  1.00  0.00           N
ATOM   2990  CA  ASP A 181      53.569  79.988 107.221  1.00  0.00           C
ATOM   2992  CB  ASP A 181      52.609  81.118 107.691  1.00  0.00           C
ATOM   2995  CG  ASP A 181      51.129  81.088 107.330  1.00  0.00           C
ATOM   2996  OD1 ASP A 181      50.529  80.008 107.440  1.00  0.00           O
ATOM   2997  OD2 ASP A 181      50.569  82.169 107.031  1.00  0.00           O
ATOM   2998  C   ASP A 181      53.169  79.338 105.891  1.00  0.00           C
ATOM   2999  O   ASP A 181      53.629  79.758 104.830  1.00  0.00           O
ATOM   3000  N   PRO A 182      52.319  78.318 105.860  1.00  0.00           N
ATOM   3001  CD  PRO A 182      51.979  77.468 107.021  1.00  0.00           C
ATOM   3004  CA  PRO A 182      51.749  77.818 104.621  1.00  0.00           C
ATOM   3006  CB  PRO A 182      51.019  76.518 105.010  1.00  0.00           C
ATOM   3009  CG  PRO A 182      50.879  76.538 106.540  1.00  0.00           C
ATOM   3012  C   PRO A 182      50.779  78.809 104.000  1.00  0.00           C
ATOM   3013  O   PRO A 182      50.669  78.868 102.781  1.00  0.00           O
ATOM   3014  N   GLY A 183      50.069  79.578 104.840  1.00  0.00           N
ATOM   3016  CA  GLY A 183      49.029  80.528 104.501  1.00  0.00           C
ATOM   3019  C   GLY A 183      49.529  81.828 103.941  1.00  0.00           C
ATOM   3020  O   GLY A 183      48.738  82.719 103.620  1.00  0.00           O
ATOM   3021  N   ILE A 184      50.849  82.019 103.771  1.00  0.00           N
ATOM   3023  CA  ILE A 184      51.349  83.148 102.991  1.00  0.00           C
ATOM   3025  CB  ILE A 184      52.619  83.838 103.521  1.00  0.00           C
ATOM   3027  CG2 ILE A 184      52.749  85.238 102.870  1.00  0.00           C
ATOM   3031  CG1 ILE A 184      52.719  83.899 105.061  1.00  0.00           C
ATOM   3034  CD  ILE A 184      51.669  84.779 105.741  1.00  0.00           C
ATOM   3038  C   ILE A 184      51.669  82.618 101.601  1.00  0.00           C
ATOM   3039  O   ILE A 184      52.539  81.758 101.461  1.00  0.00           O
ATOM   3040  N   PRO A 185      51.079  83.118 100.500  1.00  0.00           N
ATOM   3041  CD  PRO A 185      49.769  83.769 100.521  1.00  0.00           C
ATOM   3044  CA  PRO A 185      51.399  82.608  99.171  1.00  0.00           C
ATOM   3046  CB  PRO A 185      50.389  83.318  98.260  1.00  0.00           C
ATOM   3049  CG  PRO A 185      49.159  83.449  99.160  1.00  0.00           C
ATOM   3052  C   PRO A 185      52.819  82.898  98.731  1.00  0.00           C
ATOM   3053  O   PRO A 185      53.399  82.139  97.971  1.00  0.00           O
ATOM   3054  N   GLU A 186      53.389  84.028  99.201  1.00  0.00           N
ATOM   3056  CA  GLU A 186      54.789  84.368  99.021  1.00  0.00           C
ATOM   3058  CB  GLU A 186      55.099  85.728  99.711  1.00  0.00           C
ATOM   3061  CG  GLU A 186      54.329  86.938  99.140  1.00  0.00           C
ATOM   3064  CD  GLU A 186      54.609  88.209  99.931  1.00  0.00           C
ATOM   3065  OE1 GLU A 186      55.419  88.148 100.891  1.00  0.00           O
ATOM   3066  OE2 GLU A 186      53.959  89.249  99.641  1.00  0.00           O
ATOM   3067  C   GLU A 186      55.739  83.339  99.610  1.00  0.00           C
ATOM   3068  O   GLU A 186      56.669  82.889  98.951  1.00  0.00           O
ATOM   3069  N   VAL A 187      55.489  82.908 100.871  1.00  0.00           N
ATOM   3071  CA  VAL A 187      56.299  81.949 101.610  1.00  0.00           C
ATOM   3073  CB  VAL A 187      55.779  81.679 103.030  1.00  0.00           C
ATOM   3075  CG1 VAL A 187      56.419  80.428 103.681  1.00  0.00           C
ATOM   3079  CG2 VAL A 187      56.069  82.898 103.900  1.00  0.00           C
ATOM   3083  C   VAL A 187      56.349  80.638 100.881  1.00  0.00           C
ATOM   3084  O   VAL A 187      57.389  79.998 100.771  1.00  0.00           O
ATOM   3085  N   GLN A 188      55.198  80.248 100.321  1.00  0.00           N
ATOM   3087  CA  GLN A 188      55.089  79.059  99.531  1.00  0.00           C
ATOM   3089  CB  GLN A 188      53.629  78.868  99.081  1.00  0.00           C
ATOM   3092  CG  GLN A 188      53.399  77.568  98.281  1.00  0.00           C
ATOM   3095  CD  GLN A 188      53.759  76.338  99.101  1.00  0.00           C
ATOM   3096  OE1 GLN A 188      53.069  76.058 100.080  1.00  0.00           O
ATOM   3097  NE2 GLN A 188      54.819  75.588  98.720  1.00  0.00           N
ATOM   3100  C   GLN A 188      55.988  79.059  98.300  1.00  0.00           C
ATOM   3101  O   GLN A 188      56.629  78.048  98.021  1.00  0.00           O
ATOM   3102  N   ASP A 189      56.049  80.199  97.561  1.00  0.00           N
ATOM   3104  CA  ASP A 189      56.989  80.408  96.480  1.00  0.00           C
ATOM   3106  CB  ASP A 189      56.649  81.698  95.681  1.00  0.00           C
ATOM   3109  CG  ASP A 189      57.449  81.798  94.391  1.00  0.00           C
ATOM   3110  OD1 ASP A 189      57.909  80.739  93.900  1.00  0.00           O
ATOM   3111  OD2 ASP A 189      57.499  82.908  93.801  1.00  0.00           O
ATOM   3112  C   ASP A 189      58.459  80.388  96.931  1.00  0.00           C
ATOM   3113  O   ASP A 189      59.239  79.608  96.391  1.00  0.00           O
ATOM   3114  N   TRP A 190      58.829  81.178  97.971  1.00  0.00           N
ATOM   3116  CA  TRP A 190      60.189  81.278  98.491  1.00  0.00           C
ATOM   3118  CB  TRP A 190      60.299  82.318  99.671  1.00  0.00           C
ATOM   3121  CG  TRP A 190      60.079  83.769  99.330  1.00  0.00           C
ATOM   3122  CD1 TRP A 190      59.078  84.608  99.771  1.00  0.00           C
ATOM   3124  NE1 TRP A 190      59.249  85.868  99.250  1.00  0.00           N
ATOM   3126  CE2 TRP A 190      60.379  85.889  98.480  1.00  0.00           C
ATOM   3127  CD2 TRP A 190      60.949  84.599  98.541  1.00  0.00           C
ATOM   3128  CE3 TRP A 190      62.159  84.368  97.890  1.00  0.00           C
ATOM   3130  CZ3 TRP A 190      62.799  85.418  97.241  1.00  0.00           C
ATOM   3132  CZ2 TRP A 190      60.979  86.919  97.771  1.00  0.00           C
ATOM   3134  CH2 TRP A 190      62.219  86.679  97.171  1.00  0.00           C
ATOM   3136  C   TRP A 190      60.729  79.928  98.961  1.00  0.00           C
ATOM   3137  O   TRP A 190      61.849  79.489  98.720  1.00  0.00           O
ATOM   3138  N   ILE A 191      59.889  79.118  99.641  1.00  0.00           N
ATOM   3140  CA  ILE A 191      60.249  77.748  99.921  1.00  0.00           C
ATOM   3142  CB  ILE A 191      59.329  77.108 100.961  1.00  0.00           C
ATOM   3144  CG2 ILE A 191      59.719  75.629 101.190  1.00  0.00           C
ATOM   3148  CG1 ILE A 191      59.409  77.908 102.281  1.00  0.00           C
ATOM   3151  CD  ILE A 191      58.299  77.519 103.260  1.00  0.00           C
ATOM   3155  C   ILE A 191      60.419  76.879  98.671  1.00  0.00           C
ATOM   3156  O   ILE A 191      61.399  76.148  98.531  1.00  0.00           O
ATOM   3157  N   THR A 192      59.499  76.978  97.681  1.00  0.00           N
ATOM   3159  CA  THR A 192      59.659  76.288  96.410  1.00  0.00           C
ATOM   3161  CB  THR A 192      58.429  76.148  95.510  1.00  0.00           C
ATOM   3163  OG1 THR A 192      57.729  77.358  95.211  1.00  0.00           O
ATOM   3165  CG2 THR A 192      57.439  75.218  96.220  1.00  0.00           C
ATOM   3169  C   THR A 192      60.859  76.678  95.571  1.00  0.00           C
ATOM   3170  O   THR A 192      61.439  75.798  94.931  1.00  0.00           O
ATOM   3171  N   SER A 193      61.279  77.968  95.541  1.00  0.00           N
ATOM   3173  CA  SER A 193      62.549  78.379  94.960  1.00  0.00           C
ATOM   3175  CB  SER A 193      62.729  79.908  94.820  1.00  0.00           C
ATOM   3178  OG  SER A 193      62.499  80.629  96.031  1.00  0.00           O
ATOM   3180  C   SER A 193      63.779  77.779  95.601  1.00  0.00           C
ATOM   3181  O   SER A 193      64.629  77.238  94.901  1.00  0.00           O
ATOM   3182  N   ILE A 194      63.899  77.768  96.951  1.00  0.00           N
ATOM   3184  CA  ILE A 194      64.999  77.078  97.631  1.00  0.00           C
ATOM   3186  CB  ILE A 194      64.929  77.208  99.160  1.00  0.00           C
ATOM   3188  CG2 ILE A 194      65.999  76.318  99.861  1.00  0.00           C
ATOM   3192  CG1 ILE A 194      65.049  78.678  99.580  1.00  0.00           C
ATOM   3195  CD  ILE A 194      64.819  78.938 101.070  1.00  0.00           C
ATOM   3199  C   ILE A 194      65.049  75.598  97.300  1.00  0.00           C
ATOM   3200  O   ILE A 194      66.109  75.029  97.021  1.00  0.00           O
ATOM   3201  N   VAL A 195      63.878  74.938  97.320  1.00  0.00           N
ATOM   3203  CA  VAL A 195      63.729  73.538  96.961  1.00  0.00           C
ATOM   3205  CB  VAL A 195      62.349  73.019  97.320  1.00  0.00           C
ATOM   3207  CG1 VAL A 195      62.168  71.588  96.791  1.00  0.00           C
ATOM   3211  CG2 VAL A 195      62.269  73.048  98.860  1.00  0.00           C
ATOM   3215  C   VAL A 195      64.058  73.228  95.521  1.00  0.00           C
ATOM   3216  O   VAL A 195      64.759  72.258  95.230  1.00  0.00           O
ATOM   3217  N   ALA A 196      63.629  74.059  94.560  1.00  0.00           N
ATOM   3219  CA  ALA A 196      64.029  73.898  93.190  1.00  0.00           C
ATOM   3221  CB  ALA A 196      63.379  75.019  92.361  1.00  0.00           C
ATOM   3225  C   ALA A 196      65.539  73.928  93.010  1.00  0.00           C
ATOM   3226  O   ALA A 196      66.109  73.068  92.340  1.00  0.00           O
ATOM   3227  N   GLU A 197      66.209  74.889  93.681  1.00  0.00           N
ATOM   3229  CA  GLU A 197      67.639  75.059  93.710  1.00  0.00           C
ATOM   3231  CB  GLU A 197      68.029  76.388  94.391  1.00  0.00           C
ATOM   3234  CG  GLU A 197      67.409  77.648  93.710  1.00  0.00           C
ATOM   3237  CD  GLU A 197      68.249  78.309  92.610  1.00  0.00           C
ATOM   3238  OE1 GLU A 197      69.408  77.908  92.361  1.00  0.00           O
ATOM   3239  OE2 GLU A 197      67.698  79.288  92.040  1.00  0.00           O
ATOM   3240  C   GLU A 197      68.409  73.878  94.300  1.00  0.00           C
ATOM   3241  O   GLU A 197      69.399  73.438  93.731  1.00  0.00           O
ATOM   3242  N   VAL A 198      67.959  73.228  95.410  1.00  0.00           N
ATOM   3244  CA  VAL A 198      68.609  71.989  95.830  1.00  0.00           C
ATOM   3246  CB  VAL A 198      68.149  71.388  97.180  1.00  0.00           C
ATOM   3248  CG1 VAL A 198      66.668  70.978  97.261  1.00  0.00           C
ATOM   3252  CG2 VAL A 198      69.039  70.188  97.541  1.00  0.00           C
ATOM   3256  C   VAL A 198      68.569  70.908  94.750  1.00  0.00           C
ATOM   3257  O   VAL A 198      69.569  70.258  94.461  1.00  0.00           O
ATOM   3258  N   VAL A 199      67.449  70.718  94.071  1.00  0.00           N
ATOM   3260  CA  VAL A 199      67.329  69.699  93.050  1.00  0.00           C
ATOM   3262  CB  VAL A 199      65.869  69.458  92.761  1.00  0.00           C
ATOM   3264  CG1 VAL A 199      65.719  68.199  91.881  1.00  0.00           C
ATOM   3268  CG2 VAL A 199      65.119  69.239  94.081  1.00  0.00           C
ATOM   3272  C   VAL A 199      68.049  70.068  91.760  1.00  0.00           C
ATOM   3273  O   VAL A 199      68.589  69.228  91.050  1.00  0.00           O
ATOM   3274  N   SER A 200      68.079  71.368  91.410  1.00  0.00           N
ATOM   3276  CA  SER A 200      68.789  71.838  90.230  1.00  0.00           C
ATOM   3278  CB  SER A 200      68.449  73.298  89.800  1.00  0.00           C
ATOM   3281  OG  SER A 200      69.019  74.318  90.620  1.00  0.00           O
ATOM   3283  C   SER A 200      70.279  71.648  90.321  1.00  0.00           C
ATOM   3284  O   SER A 200      70.959  71.288  89.351  1.00  0.00           O
ATOM   3285  N   ARG A 201      70.838  71.908  91.511  1.00  0.00           N
ATOM   3287  CA  ARG A 201      72.209  71.599  91.811  1.00  0.00           C
ATOM   3289  CB  ARG A 201      72.668  72.408  93.061  1.00  0.00           C
ATOM   3292  CG  ARG A 201      72.979  73.898  92.821  1.00  0.00           C
ATOM   3295  CD  ARG A 201      71.808  74.779  92.381  1.00  0.00           C
ATOM   3298  NE  ARG A 201      72.339  76.139  92.080  1.00  0.00           N
ATOM   3300  CZ  ARG A 201      72.069  76.828  90.971  1.00  0.00           C
ATOM   3301  NH1 ARG A 201      71.448  76.288  89.940  1.00  0.00           N
ATOM   3304  NH2 ARG A 201      72.349  78.109  90.950  1.00  0.00           N
ATOM   3307  C   ARG A 201      72.549  70.099  91.931  1.00  0.00           C
ATOM   3308  O   ARG A 201      73.589  69.668  91.441  1.00  0.00           O
ATOM   3309  N   TYR A 202      71.709  69.309  92.631  1.00  0.00           N
ATOM   3311  CA  TYR A 202      72.149  68.098  93.321  1.00  0.00           C
ATOM   3313  CB  TYR A 202      72.109  68.389  94.861  1.00  0.00           C
ATOM   3316  CG  TYR A 202      73.069  69.449  95.351  1.00  0.00           C
ATOM   3317  CD1 TYR A 202      74.198  69.898  94.651  1.00  0.00           C
ATOM   3319  CE1 TYR A 202      75.089  70.838  95.191  1.00  0.00           C
ATOM   3321  CZ  TYR A 202      74.939  71.238  96.511  1.00  0.00           C
ATOM   3322  OH  TYR A 202      75.999  71.938  97.131  1.00  0.00           O
ATOM   3324  CD2 TYR A 202      72.869  69.959  96.640  1.00  0.00           C
ATOM   3326  CE2 TYR A 202      73.808  70.828  97.221  1.00  0.00           C
ATOM   3328  C   TYR A 202      71.279  66.838  93.080  1.00  0.00           C
ATOM   3329  O   TYR A 202      70.179  66.769  93.631  1.00  0.00           O
ATOM   3330  N   PRO A 203      71.709  65.778  92.361  1.00  0.00           N
ATOM   3331  CD  PRO A 203      72.808  65.778  91.391  1.00  0.00           C
ATOM   3334  CA  PRO A 203      71.009  64.498  92.320  1.00  0.00           C
ATOM   3336  CB  PRO A 203      71.759  63.618  91.291  1.00  0.00           C
ATOM   3339  CG  PRO A 203      73.119  64.298  91.140  1.00  0.00           C
ATOM   3342  C   PRO A 203      70.859  63.759  93.631  1.00  0.00           C
ATOM   3343  O   PRO A 203      71.838  63.388  94.271  1.00  0.00           O
ATOM   3344  N   VAL A 204      69.599  63.449  94.000  1.00  0.00           N
ATOM   3346  CA  VAL A 204      69.268  62.588  95.121  1.00  0.00           C
ATOM   3348  CB  VAL A 204      68.889  63.358  96.381  1.00  0.00           C
ATOM   3350  CG1 VAL A 204      70.139  64.109  96.881  1.00  0.00           C
ATOM   3354  CG2 VAL A 204      67.749  64.348  96.120  1.00  0.00           C
ATOM   3358  C   VAL A 204      68.209  61.578  94.690  1.00  0.00           C
ATOM   3359  O   VAL A 204      67.769  61.599  93.550  1.00  0.00           O
ATOM   3360  N   ASP A 205      67.829  60.638  95.561  1.00  0.00           N
ATOM   3362  CA  ASP A 205      66.829  59.618  95.410  1.00  0.00           C
ATOM   3364  CB  ASP A 205      67.339  58.328  96.111  1.00  0.00           C
ATOM   3367  CG  ASP A 205      68.579  57.728  95.471  1.00  0.00           C
ATOM   3368  OD1 ASP A 205      68.629  57.598  94.221  1.00  0.00           O
ATOM   3369  OD2 ASP A 205      69.448  57.269  96.251  1.00  0.00           O
ATOM   3370  C   ASP A 205      65.588  60.019  96.171  1.00  0.00           C
ATOM   3371  O   ASP A 205      64.559  59.379  96.061  1.00  0.00           O
ATOM   3372  N   GLY A 206      65.639  61.118  96.961  1.00  0.00           N
ATOM   3374  CA  GLY A 206      64.619  61.368  97.951  1.00  0.00           C
ATOM   3377  C   GLY A 206      64.749  62.688  98.651  1.00  0.00           C
ATOM   3378  O   GLY A 206      65.789  63.348  98.631  1.00  0.00           O
ATOM   3379  N   VAL A 207      63.659  63.109  99.330  1.00  0.00           N
ATOM   3381  CA  VAL A 207      63.649  64.248 100.240  1.00  0.00           C
ATOM   3383  CB  VAL A 207      62.869  65.449  99.711  1.00  0.00           C
ATOM   3385  CG1 VAL A 207      62.828  66.638 100.701  1.00  0.00           C
ATOM   3389  CG2 VAL A 207      63.488  65.879  98.371  1.00  0.00           C
ATOM   3393  C   VAL A 207      63.029  63.808 101.540  1.00  0.00           C
ATOM   3394  O   VAL A 207      61.929  63.258 101.571  1.00  0.00           O
ATOM   3395  N   GLN A 208      63.689  64.099 102.670  1.00  0.00           N
ATOM   3397  CA  GLN A 208      63.009  64.109 103.941  1.00  0.00           C
ATOM   3399  CB  GLN A 208      63.799  63.468 105.091  1.00  0.00           C
ATOM   3402  CG  GLN A 208      63.069  63.528 106.451  1.00  0.00           C
ATOM   3405  CD  GLN A 208      63.769  62.618 107.440  1.00  0.00           C
ATOM   3406  OE1 GLN A 208      64.929  62.808 107.811  1.00  0.00           O
ATOM   3407  NE2 GLN A 208      63.099  61.508 107.841  1.00  0.00           N
ATOM   3410  C   GLN A 208      62.609  65.498 104.311  1.00  0.00           C
ATOM   3411  O   GLN A 208      63.399  66.438 104.291  1.00  0.00           O
ATOM   3412  N   PHE A 209      61.349  65.669 104.671  1.00  0.00           N
ATOM   3414  CA  PHE A 209      60.839  66.919 105.141  1.00  0.00           C
ATOM   3416  CB  PHE A 209      59.429  67.078 104.540  1.00  0.00           C
ATOM   3419  CG  PHE A 209      59.419  67.019 103.050  1.00  0.00           C
ATOM   3420  CD1 PHE A 209      59.829  68.158 102.330  1.00  0.00           C
ATOM   3422  CE1 PHE A 209      59.649  68.228 100.950  1.00  0.00           C
ATOM   3424  CZ  PHE A 209      59.039  67.168 100.261  1.00  0.00           C
ATOM   3426  CD2 PHE A 209      58.859  65.938 102.340  1.00  0.00           C
ATOM   3428  CE2 PHE A 209      58.649  66.019 100.961  1.00  0.00           C
ATOM   3430  C   PHE A 209      60.889  66.898 106.671  1.00  0.00           C
ATOM   3431  O   PHE A 209      60.419  65.958 107.311  1.00  0.00           O
ATOM   3432  N   ASP A 210      61.559  67.908 107.261  1.00  0.00           N
ATOM   3434  CA  ASP A 210      61.829  68.109 108.671  1.00  0.00           C
ATOM   3436  CB  ASP A 210      62.719  69.398 108.731  1.00  0.00           C
ATOM   3439  CG  ASP A 210      63.629  69.648 109.910  1.00  0.00           C
ATOM   3440  OD1 ASP A 210      63.479  69.038 110.980  1.00  0.00           O
ATOM   3441  OD2 ASP A 210      64.509  70.528 109.741  1.00  0.00           O
ATOM   3442  C   ASP A 210      60.609  68.199 109.550  1.00  0.00           C
ATOM   3443  O   ASP A 210      59.559  68.639 109.101  1.00  0.00           O
ATOM   3444  N   ASP A 211      60.719  67.818 110.851  1.00  0.00           N
ATOM   3446  CA  ASP A 211      59.619  67.648 111.800  1.00  0.00           C
ATOM   3448  CB  ASP A 211      60.159  67.118 113.170  1.00  0.00           C
ATOM   3451  CG  ASP A 211      61.099  67.978 114.011  1.00  0.00           C
ATOM   3452  OD1 ASP A 211      62.319  67.669 114.040  1.00  0.00           O
ATOM   3453  OD2 ASP A 211      60.609  68.888 114.721  1.00  0.00           O
ATOM   3454  C   ASP A 211      58.769  68.908 111.910  1.00  0.00           C
ATOM   3455  O   ASP A 211      57.558  68.888 112.151  1.00  0.00           O
ATOM   3456  N   TYR A 212      59.459  70.019 111.620  1.00  0.00           N
ATOM   3458  CA  TYR A 212      59.179  71.428 111.581  1.00  0.00           C
ATOM   3460  CB  TYR A 212      60.449  72.178 111.070  1.00  0.00           C
ATOM   3463  CG  TYR A 212      61.639  71.999 111.970  1.00  0.00           C
ATOM   3464  CD1 TYR A 212      61.578  71.388 113.241  1.00  0.00           C
ATOM   3466  CE1 TYR A 212      62.729  71.139 113.990  1.00  0.00           C
ATOM   3468  CZ  TYR A 212      63.959  71.538 113.500  1.00  0.00           C
ATOM   3469  OH  TYR A 212      65.128  71.258 114.230  1.00  0.00           O
ATOM   3471  CD2 TYR A 212      62.899  72.398 111.500  1.00  0.00           C
ATOM   3473  CE2 TYR A 212      64.049  72.139 112.250  1.00  0.00           C
ATOM   3475  C   TYR A 212      57.969  71.928 110.810  1.00  0.00           C
ATOM   3476  O   TYR A 212      57.809  73.138 110.620  1.00  0.00           O
ATOM   3477  N   PHE A 213      57.069  71.038 110.421  1.00  0.00           N
ATOM   3479  CA  PHE A 213      55.779  71.338 109.861  1.00  0.00           C
ATOM   3481  CB  PHE A 213      55.589  70.638 108.500  1.00  0.00           C
ATOM   3484  CG  PHE A 213      55.979  69.178 108.461  1.00  0.00           C
ATOM   3485  CD1 PHE A 213      55.709  68.218 109.461  1.00  0.00           C
ATOM   3487  CE1 PHE A 213      56.369  66.978 109.440  1.00  0.00           C
ATOM   3489  CZ  PHE A 213      57.279  66.708 108.421  1.00  0.00           C
ATOM   3491  CD2 PHE A 213      56.729  68.788 107.351  1.00  0.00           C
ATOM   3493  CE2 PHE A 213      57.418  67.588 107.361  1.00  0.00           C
ATOM   3495  C   PHE A 213      54.649  70.949 110.781  1.00  0.00           C
ATOM   3496  O   PHE A 213      53.639  70.368 110.401  1.00  0.00           O
ATOM   3497  N   TYR A 214      54.809  71.279 112.050  1.00  0.00           N
ATOM   3499  CA  TYR A 214      53.759  71.129 113.010  1.00  0.00           C
ATOM   3501  CB  TYR A 214      54.339  70.538 114.330  1.00  0.00           C
ATOM   3504  CG  TYR A 214      55.489  71.378 114.761  1.00  0.00           C
ATOM   3505  CD1 TYR A 214      55.159  72.618 115.281  1.00  0.00           C
ATOM   3507  CE1 TYR A 214      56.119  73.588 115.440  1.00  0.00           C
ATOM   3509  CZ  TYR A 214      57.459  73.269 115.360  1.00  0.00           C
ATOM   3510  OH  TYR A 214      58.429  74.218 115.720  1.00  0.00           O
ATOM   3512  CD2 TYR A 214      56.849  71.058 114.550  1.00  0.00           C
ATOM   3514  CE2 TYR A 214      57.839  72.008 114.881  1.00  0.00           C
ATOM   3516  C   TYR A 214      53.129  72.498 113.131  1.00  0.00           C
ATOM   3517  O   TYR A 214      53.699  73.529 112.750  1.00  0.00           O
ATOM   3518  N   THR A 215      51.919  72.559 113.681  1.00  0.00           N
ATOM   3520  CA  THR A 215      51.349  73.818 114.081  1.00  0.00           C
ATOM   3522  CB  THR A 215      50.449  74.438 113.010  1.00  0.00           C
ATOM   3524  OG1 THR A 215      51.019  74.478 111.721  1.00  0.00           O
ATOM   3526  CG2 THR A 215      50.009  75.858 113.381  1.00  0.00           C
ATOM   3530  C   THR A 215      50.469  73.478 115.261  1.00  0.00           C
ATOM   3531  O   THR A 215      49.679  72.548 115.201  1.00  0.00           O
ATOM   3532  N   GLU A 216      50.559  74.218 116.360  1.00  0.00           N
ATOM   3534  CA  GLU A 216      49.769  73.968 117.541  1.00  0.00           C
ATOM   3536  CB  GLU A 216      50.489  74.408 118.850  1.00  0.00           C
ATOM   3539  CG  GLU A 216      51.919  73.838 119.171  1.00  0.00           C
ATOM   3542  CD  GLU A 216      52.879  73.699 117.991  1.00  0.00           C
ATOM   3543  OE1 GLU A 216      53.049  74.708 117.261  1.00  0.00           O
ATOM   3544  OE2 GLU A 216      53.389  72.568 117.781  1.00  0.00           O
ATOM   3545  C   GLU A 216      48.449  74.708 117.351  1.00  0.00           C
ATOM   3546  O   GLU A 216      48.179  75.318 116.321  1.00  0.00           O
ATOM   3547  N   SER A 217      47.558  74.688 118.360  1.00  0.00           N
ATOM   3549  CA  SER A 217      46.339  75.498 118.440  1.00  0.00           C
ATOM   3551  CB  SER A 217      45.829  75.609 119.901  1.00  0.00           C
ATOM   3554  OG  SER A 217      45.619  74.328 120.491  1.00  0.00           O
ATOM   3556  C   SER A 217      46.319  76.938 117.860  1.00  0.00           C
ATOM   3557  O   SER A 217      45.209  77.379 117.510  1.00  0.00           O
ATOM   3558  N   PRO A 218      47.399  77.728 117.730  1.00  0.00           N
ATOM   3559  CD  PRO A 218      48.459  77.748 118.731  1.00  0.00           C
ATOM   3562  CA  PRO A 218      47.789  78.648 116.660  1.00  0.00           C
ATOM   3564  CB  PRO A 218      49.289  78.338 116.540  1.00  0.00           C
ATOM   3567  CG  PRO A 218      49.719  78.109 117.961  1.00  0.00           C
ATOM   3570  C   PRO A 218      47.229  78.658 115.261  1.00  0.00           C
ATOM   3571  O   PRO A 218      46.019  78.669 115.071  1.00  0.00           O
ATOM   3572  N   GLY A 219      48.159  78.728 114.271  1.00  0.00           N
ATOM   3574  CA  GLY A 219      48.039  79.438 113.010  1.00  0.00           C
ATOM   3577  C   GLY A 219      47.269  80.728 113.141  1.00  0.00           C
ATOM   3578  O   GLY A 219      46.139  80.828 112.691  1.00  0.00           O
ATOM   3579  N   SER A 220      47.819  81.719 113.871  1.00  0.00           N
ATOM   3581  CA  SER A 220      47.029  82.829 114.400  1.00  0.00           C
ATOM   3583  CB  SER A 220      47.109  82.859 115.950  1.00  0.00           C
ATOM   3586  OG  SER A 220      45.988  83.498 116.531  1.00  0.00           O
ATOM   3588  C   SER A 220      47.469  84.188 113.881  1.00  0.00           C
ATOM   3589  O   SER A 220      47.238  85.228 114.491  1.00  0.00           O
ATOM   3590  N   ARG A 221      48.119  84.258 112.711  1.00  0.00           N
ATOM   3592  CA  ARG A 221      48.299  85.538 112.021  1.00  0.00           C
ATOM   3594  CB  ARG A 221      49.569  85.569 111.140  1.00  0.00           C
ATOM   3597  CG  ARG A 221      50.139  86.889 110.521  1.00  0.00           C
ATOM   3600  CD  ARG A 221      50.569  87.959 111.540  1.00  0.00           C
ATOM   3603  NE  ARG A 221      51.539  88.949 110.921  1.00  0.00           N
ATOM   3605  CZ  ARG A 221      52.488  89.559 111.640  1.00  0.00           C
ATOM   3606  NH1 ARG A 221      52.459  89.589 112.951  1.00  0.00           N
ATOM   3609  NH2 ARG A 221      53.519  90.128 111.041  1.00  0.00           N
ATOM   3612  C   ARG A 221      47.099  85.818 111.171  1.00  0.00           C
ATOM   3613  O   ARG A 221      46.249  84.968 110.921  1.00  0.00           O
ATOM   3614  N   LEU A 222      47.049  87.059 110.681  1.00  0.00           N
ATOM   3616  CA  LEU A 222      46.059  87.568 109.791  1.00  0.00           C
ATOM   3618  CB  LEU A 222      46.529  88.969 109.361  1.00  0.00           C
ATOM   3621  CG  LEU A 222      45.499  89.739 108.521  1.00  0.00           C
ATOM   3623  CD1 LEU A 222      44.249  90.019 109.370  1.00  0.00           C
ATOM   3627  CD2 LEU A 222      46.109  91.038 107.971  1.00  0.00           C
ATOM   3631  C   LEU A 222      45.869  86.709 108.561  1.00  0.00           C
ATOM   3632  O   LEU A 222      44.729  86.449 108.170  1.00  0.00           O
ATOM   3633  N   ASN A 223      46.949  86.228 107.910  1.00  0.00           N
ATOM   3635  CA  ASN A 223      46.819  85.378 106.741  1.00  0.00           C
ATOM   3637  CB  ASN A 223      48.149  85.158 106.000  1.00  0.00           C
ATOM   3640  CG  ASN A 223      48.549  86.458 105.341  1.00  0.00           C
ATOM   3641  OD1 ASN A 223      48.209  87.559 105.771  1.00  0.00           O
ATOM   3642  ND2 ASN A 223      49.269  86.348 104.201  1.00  0.00           N
ATOM   3645  C   ASN A 223      46.189  84.018 106.991  1.00  0.00           C
ATOM   3646  O   ASN A 223      45.258  83.619 106.311  1.00  0.00           O
ATOM   3647  N   ASP A 224      46.599  83.298 108.041  1.00  0.00           N
ATOM   3649  CA  ASP A 224      45.909  82.099 108.440  1.00  0.00           C
ATOM   3651  CB  ASP A 224      46.629  81.599 109.711  1.00  0.00           C
ATOM   3654  CG  ASP A 224      47.779  80.688 109.330  1.00  0.00           C
ATOM   3655  OD1 ASP A 224      47.729  80.108 108.220  1.00  0.00           O
ATOM   3656  OD2 ASP A 224      48.579  80.388 110.250  1.00  0.00           O
ATOM   3657  C   ASP A 224      44.429  82.309 108.741  1.00  0.00           C
ATOM   3658  O   ASP A 224      43.559  81.579 108.260  1.00  0.00           O
ATOM   3659  N   ASN A 225      44.109  83.389 109.451  1.00  0.00           N
ATOM   3661  CA  ASN A 225      42.758  83.859 109.690  1.00  0.00           C
ATOM   3663  CB  ASN A 225      42.779  85.118 110.601  1.00  0.00           C
ATOM   3666  CG  ASN A 225      43.349  84.739 111.970  1.00  0.00           C
ATOM   3667  OD1 ASN A 225      43.229  83.608 112.421  1.00  0.00           O
ATOM   3668  ND2 ASN A 225      43.948  85.728 112.681  1.00  0.00           N
ATOM   3671  C   ASN A 225      41.989  84.168 108.401  1.00  0.00           C
ATOM   3672  O   ASN A 225      40.809  83.818 108.260  1.00  0.00           O
ATOM   3673  N   GLU A 226      42.639  84.809 107.410  1.00  0.00           N
ATOM   3675  CA  GLU A 226      42.119  84.998 106.061  1.00  0.00           C
ATOM   3677  CB  GLU A 226      42.919  86.049 105.220  1.00  0.00           C
ATOM   3680  CG  GLU A 226      43.959  85.609 104.151  1.00  0.00           C
ATOM   3683  CD  GLU A 226      44.359  86.779 103.241  1.00  0.00           C
ATOM   3684  OE1 GLU A 226      45.219  87.609 103.640  1.00  0.00           O
ATOM   3685  OE2 GLU A 226      43.808  86.859 102.101  1.00  0.00           O
ATOM   3686  C   GLU A 226      41.889  83.689 105.331  1.00  0.00           C
ATOM   3687  O   GLU A 226      40.839  83.479 104.730  1.00  0.00           O
ATOM   3688  N   THR A 227      42.819  82.728 105.390  1.00  0.00           N
ATOM   3690  CA  THR A 227      42.679  81.388 104.811  1.00  0.00           C
ATOM   3692  CB  THR A 227      44.019  80.669 104.800  1.00  0.00           C
ATOM   3694  OG1 THR A 227      44.999  81.508 104.211  1.00  0.00           O
ATOM   3696  CG2 THR A 227      43.969  79.468 103.871  1.00  0.00           C
ATOM   3700  C   THR A 227      41.539  80.548 105.421  1.00  0.00           C
ATOM   3701  O   THR A 227      40.759  79.919 104.711  1.00  0.00           O
ATOM   3702  N   TYR A 228      41.359  80.568 106.771  1.00  0.00           N
ATOM   3704  CA  TYR A 228      40.239  79.928 107.470  1.00  0.00           C
ATOM   3706  CB  TYR A 228      40.329  80.088 109.021  1.00  0.00           C
ATOM   3709  CG  TYR A 228      41.619  79.629 109.621  1.00  0.00           C
ATOM   3710  CD1 TYR A 228      42.359  78.548 109.110  1.00  0.00           C
ATOM   3712  CE1 TYR A 228      43.609  78.249 109.660  1.00  0.00           C
ATOM   3714  CZ  TYR A 228      44.099  78.989 110.741  1.00  0.00           C
ATOM   3715  OH  TYR A 228      45.349  78.718 111.291  1.00  0.00           O
ATOM   3717  CD2 TYR A 228      42.119  80.349 110.711  1.00  0.00           C
ATOM   3719  CE2 TYR A 228      43.359  80.038 111.271  1.00  0.00           C
ATOM   3721  C   TYR A 228      38.849  80.428 107.080  1.00  0.00           C
ATOM   3722  O   TYR A 228      37.899  79.648 106.951  1.00  0.00           O
ATOM   3723  N   ARG A 229      38.689  81.739 106.851  1.00  0.00           N
ATOM   3725  CA  ARG A 229      37.379  82.288 106.490  1.00  0.00           C
ATOM   3727  CB  ARG A 229      37.229  83.788 106.841  1.00  0.00           C
ATOM   3730  CG  ARG A 229      37.909  84.779 105.871  1.00  0.00           C
ATOM   3733  CD  ARG A 229      38.609  85.938 106.571  1.00  0.00           C
ATOM   3736  NE  ARG A 229      37.589  86.859 107.121  1.00  0.00           N
ATOM   3738  CZ  ARG A 229      37.889  87.768 108.041  1.00  0.00           C
ATOM   3739  NH1 ARG A 229      39.089  87.938 108.550  1.00  0.00           N
ATOM   3742  NH2 ARG A 229      36.919  88.529 108.480  1.00  0.00           N
ATOM   3745  C   ARG A 229      37.129  82.088 105.001  1.00  0.00           C
ATOM   3746  O   ARG A 229      35.989  82.248 104.550  1.00  0.00           O
ATOM   3747  N   LYS A 230      38.159  81.688 104.221  1.00  0.00           N
ATOM   3749  CA  LYS A 230      38.029  81.228 102.841  1.00  0.00           C
ATOM   3751  CB  LYS A 230      39.299  81.588 102.010  1.00  0.00           C
ATOM   3754  CG  LYS A 230      39.579  83.088 101.830  1.00  0.00           C
ATOM   3757  CD  LYS A 230      41.029  83.309 101.341  1.00  0.00           C
ATOM   3760  CE  LYS A 230      41.529  84.758 101.231  1.00  0.00           C
ATOM   3763  NZ  LYS A 230      42.969  84.748 100.871  1.00  0.00           N
ATOM   3767  C   LYS A 230      37.769  79.718 102.750  1.00  0.00           C
ATOM   3768  O   LYS A 230      37.379  79.218 101.711  1.00  0.00           O
ATOM   3769  N   TYR A 231      37.909  78.978 103.881  1.00  0.00           N
ATOM   3771  CA  TYR A 231      37.459  77.599 104.040  1.00  0.00           C
ATOM   3773  CB  TYR A 231      38.399  76.818 105.001  1.00  0.00           C
ATOM   3776  CG  TYR A 231      39.809  76.669 104.501  1.00  0.00           C
ATOM   3777  CD1 TYR A 231      40.058  76.309 103.170  1.00  0.00           C
ATOM   3779  CE1 TYR A 231      41.378  76.169 102.711  1.00  0.00           C
ATOM   3781  CZ  TYR A 231      42.449  76.398 103.570  1.00  0.00           C
ATOM   3782  OH  TYR A 231      43.729  76.309 102.980  1.00  0.00           O
ATOM   3784  CD2 TYR A 231      40.899  76.818 105.381  1.00  0.00           C
ATOM   3786  CE2 TYR A 231      42.219  76.699 104.910  1.00  0.00           C
ATOM   3788  C   TYR A 231      36.069  77.548 104.671  1.00  0.00           C
ATOM   3789  O   TYR A 231      35.569  76.498 105.071  1.00  0.00           O
ATOM   3790  N   GLY A 232      35.409  78.718 104.820  1.00  0.00           N
ATOM   3792  CA  GLY A 232      34.099  78.818 105.461  1.00  0.00           C
ATOM   3795  C   GLY A 232      34.069  78.458 106.931  1.00  0.00           C
ATOM   3796  O   GLY A 232      33.119  77.838 107.410  1.00  0.00           O
ATOM   3797  N   GLY A 233      35.139  78.788 107.691  1.00  0.00           N
ATOM   3799  CA  GLY A 233      35.209  78.558 109.120  1.00  0.00           C
ATOM   3802  C   GLY A 233      34.839  79.788 109.890  1.00  0.00           C
ATOM   3803  O   GLY A 233      35.269  80.898 109.571  1.00  0.00           O
ATOM   3804  N   ALA A 234      34.019  79.629 110.950  1.00  0.00           N
ATOM   3806  CA  ALA A 234      33.569  80.749 111.771  1.00  0.00           C
ATOM   3808  CB  ALA A 234      32.059  80.559 112.031  1.00  0.00           C
ATOM   3812  C   ALA A 234      34.299  80.879 113.101  1.00  0.00           C
ATOM   3813  O   ALA A 234      34.159  81.879 113.791  1.00  0.00           O
ATOM   3814  N   PHE A 235      35.139  79.879 113.440  1.00  0.00           N
ATOM   3816  CA  PHE A 235      35.899  79.788 114.671  1.00  0.00           C
ATOM   3818  CB  PHE A 235      35.119  79.038 115.800  1.00  0.00           C
ATOM   3821  CG  PHE A 235      34.049  79.908 116.400  1.00  0.00           C
ATOM   3822  CD1 PHE A 235      32.749  79.988 115.860  1.00  0.00           C
ATOM   3824  CE1 PHE A 235      31.749  80.708 116.521  1.00  0.00           C
ATOM   3826  CZ  PHE A 235      32.029  81.329 117.750  1.00  0.00           C
ATOM   3828  CD2 PHE A 235      34.309  80.548 117.610  1.00  0.00           C
ATOM   3830  CE2 PHE A 235      33.309  81.228 118.290  1.00  0.00           C
ATOM   3832  C   PHE A 235      37.209  79.068 114.391  1.00  0.00           C
ATOM   3833  O   PHE A 235      37.809  79.218 113.330  1.00  0.00           O
ATOM   3834  N   ALA A 236      37.719  78.249 115.341  1.00  0.00           N
ATOM   3836  CA  ALA A 236      39.039  77.669 115.230  1.00  0.00           C
ATOM   3838  CB  ALA A 236      39.909  78.118 116.420  1.00  0.00           C
ATOM   3842  C   ALA A 236      38.999  76.158 115.001  1.00  0.00           C
ATOM   3843  O   ALA A 236      39.979  75.458 115.240  1.00  0.00           O
ATOM   3844  N   SER A 237      37.879  75.638 114.440  1.00  0.00           N
ATOM   3846  CA  SER A 237      37.669  74.228 114.061  1.00  0.00           C
ATOM   3848  CB  SER A 237      36.149  73.809 114.151  1.00  0.00           C
ATOM   3851  OG  SER A 237      35.819  72.548 113.550  1.00  0.00           O
ATOM   3853  C   SER A 237      38.349  73.908 112.730  1.00  0.00           C
ATOM   3854  O   SER A 237      37.809  73.318 111.791  1.00  0.00           O
ATOM   3855  N   LYS A 238      39.609  74.338 112.641  1.00  0.00           N
ATOM   3857  CA  LYS A 238      40.489  74.208 111.511  1.00  0.00           C
ATOM   3859  CB  LYS A 238      41.119  75.568 111.080  1.00  0.00           C
ATOM   3862  CG  LYS A 238      41.539  76.529 112.211  1.00  0.00           C
ATOM   3865  CD  LYS A 238      42.649  76.008 113.120  1.00  0.00           C
ATOM   3868  CE  LYS A 238      43.199  77.098 114.040  1.00  0.00           C
ATOM   3871  NZ  LYS A 238      44.359  76.578 114.781  1.00  0.00           N
ATOM   3875  C   LYS A 238      41.559  73.188 111.800  1.00  0.00           C
ATOM   3876  O   LYS A 238      42.569  73.118 111.101  1.00  0.00           O
ATOM   3877  N   ALA A 239      41.378  72.348 112.831  1.00  0.00           N
ATOM   3879  CA  ALA A 239      42.379  71.368 113.181  1.00  0.00           C
ATOM   3881  CB  ALA A 239      41.929  70.618 114.440  1.00  0.00           C
ATOM   3885  C   ALA A 239      42.739  70.388 112.060  1.00  0.00           C
ATOM   3886  O   ALA A 239      43.909  70.178 111.760  1.00  0.00           O
ATOM   3887  N   ASP A 240      41.749  69.828 111.341  1.00  0.00           N
ATOM   3889  CA  ASP A 240      41.999  68.998 110.170  1.00  0.00           C
ATOM   3891  CB  ASP A 240      40.729  68.208 109.791  1.00  0.00           C
ATOM   3894  CG  ASP A 240      41.059  66.938 109.031  1.00  0.00           C
ATOM   3895  OD1 ASP A 240      42.229  66.489 109.110  1.00  0.00           O
ATOM   3896  OD2 ASP A 240      40.119  66.288 108.511  1.00  0.00           O
ATOM   3897  C   ASP A 240      42.519  69.788 108.970  1.00  0.00           C
ATOM   3898  O   ASP A 240      43.369  69.359 108.201  1.00  0.00           O
ATOM   3899  N   TRP A 241      42.029  71.019 108.830  1.00  0.00           N
ATOM   3901  CA  TRP A 241      42.439  71.989 107.851  1.00  0.00           C
ATOM   3903  CB  TRP A 241      41.529  73.249 107.930  1.00  0.00           C
ATOM   3906  CG  TRP A 241      40.049  73.019 107.910  1.00  0.00           C
ATOM   3907  CD1 TRP A 241      39.329  71.859 107.720  1.00  0.00           C
ATOM   3909  NE1 TRP A 241      37.989  72.139 107.761  1.00  0.00           N
ATOM   3911  CE2 TRP A 241      37.809  73.468 107.951  1.00  0.00           C
ATOM   3912  CD2 TRP A 241      39.079  74.068 108.061  1.00  0.00           C
ATOM   3913  CE3 TRP A 241      39.169  75.438 108.241  1.00  0.00           C
ATOM   3915  CZ3 TRP A 241      37.999  76.188 108.300  1.00  0.00           C
ATOM   3917  CZ2 TRP A 241      36.649  74.208 107.980  1.00  0.00           C
ATOM   3919  CH2 TRP A 241      36.759  75.578 108.150  1.00  0.00           C
ATOM   3921  C   TRP A 241      43.919  72.379 107.980  1.00  0.00           C
ATOM   3922  O   TRP A 241      44.649  72.548 107.010  1.00  0.00           O
ATOM   3923  N   ARG A 242      44.439  72.559 109.201  1.00  0.00           N
ATOM   3925  CA  ARG A 242      45.869  72.718 109.420  1.00  0.00           C
ATOM   3927  CB  ARG A 242      46.199  73.109 110.860  1.00  0.00           C
ATOM   3930  CG  ARG A 242      45.679  74.499 111.241  1.00  0.00           C
ATOM   3933  CD  ARG A 242      46.149  75.629 110.341  1.00  0.00           C
ATOM   3936  NE  ARG A 242      47.579  75.988 110.541  1.00  0.00           N
ATOM   3938  CZ  ARG A 242      48.059  77.048 109.890  1.00  0.00           C
ATOM   3939  NH1 ARG A 242      47.349  77.628 108.951  1.00  0.00           N
ATOM   3942  NH2 ARG A 242      49.209  77.618 110.131  1.00  0.00           N
ATOM   3945  C   ARG A 242      46.669  71.518 109.040  1.00  0.00           C
ATOM   3946  O   ARG A 242      47.698  71.629 108.391  1.00  0.00           O
ATOM   3947  N   ARG A 243      46.159  70.328 109.381  1.00  0.00           N
ATOM   3949  CA  ARG A 243      46.739  69.059 108.990  1.00  0.00           C
ATOM   3951  CB  ARG A 243      45.939  67.908 109.680  1.00  0.00           C
ATOM   3954  CG  ARG A 243      46.139  67.989 111.201  1.00  0.00           C
ATOM   3957  CD  ARG A 243      45.559  66.908 112.131  1.00  0.00           C
ATOM   3960  NE  ARG A 243      44.179  66.578 111.671  1.00  0.00           N
ATOM   3962  CZ  ARG A 243      43.418  65.578 112.101  1.00  0.00           C
ATOM   3963  NH1 ARG A 243      43.789  64.598 112.881  1.00  0.00           N
ATOM   3966  NH2 ARG A 243      42.199  65.528 111.620  1.00  0.00           N
ATOM   3969  C   ARG A 243      46.869  68.908 107.481  1.00  0.00           C
ATOM   3970  O   ARG A 243      47.919  68.508 107.001  1.00  0.00           O
ATOM   3971  N   ASN A 244      45.839  69.269 106.680  1.00  0.00           N
ATOM   3973  CA  ASN A 244      45.969  69.199 105.240  1.00  0.00           C
ATOM   3975  CB  ASN A 244      44.639  68.769 104.550  1.00  0.00           C
ATOM   3978  CG  ASN A 244      43.569  69.838 104.410  1.00  0.00           C
ATOM   3979  OD1 ASN A 244      43.579  70.879 105.061  1.00  0.00           O
ATOM   3980  ND2 ASN A 244      42.599  69.588 103.500  1.00  0.00           N
ATOM   3983  C   ASN A 244      46.629  70.388 104.560  1.00  0.00           C
ATOM   3984  O   ASN A 244      47.249  70.188 103.521  1.00  0.00           O
ATOM   3985  N   ASN A 245      46.589  71.629 105.110  1.00  0.00           N
ATOM   3987  CA  ASN A 245      47.379  72.758 104.580  1.00  0.00           C
ATOM   3989  CB  ASN A 245      47.149  74.088 105.341  1.00  0.00           C
ATOM   3992  CG  ASN A 245      45.739  74.568 105.091  1.00  0.00           C
ATOM   3993  OD1 ASN A 245      44.939  73.938 104.400  1.00  0.00           O
ATOM   3994  ND2 ASN A 245      45.389  75.739 105.670  1.00  0.00           N
ATOM   3997  C   ASN A 245      48.859  72.538 104.711  1.00  0.00           C
ATOM   3998  O   ASN A 245      49.639  72.718 103.780  1.00  0.00           O
ATOM   3999  N   THR A 246      49.239  72.068 105.910  1.00  0.00           N
ATOM   4001  CA  THR A 246      50.589  71.658 106.260  1.00  0.00           C
ATOM   4003  CB  THR A 246      50.569  71.118 107.691  1.00  0.00           C
ATOM   4005  OG1 THR A 246      50.579  72.188 108.640  1.00  0.00           O
ATOM   4007  CG2 THR A 246      51.779  70.279 108.050  1.00  0.00           C
ATOM   4011  C   THR A 246      51.039  70.598 105.281  1.00  0.00           C
ATOM   4012  O   THR A 246      52.069  70.728 104.610  1.00  0.00           O
ATOM   4013  N   GLN A 247      50.198  69.568 105.091  1.00  0.00           N
ATOM   4015  CA  GLN A 247      50.439  68.488 104.171  1.00  0.00           C
ATOM   4017  CB  GLN A 247      49.279  67.478 104.321  1.00  0.00           C
ATOM   4020  CG  GLN A 247      49.439  66.158 103.570  1.00  0.00           C
ATOM   4023  CD  GLN A 247      50.629  65.428 104.171  1.00  0.00           C
ATOM   4024  OE1 GLN A 247      50.489  64.559 105.030  1.00  0.00           O
ATOM   4025  NE2 GLN A 247      51.849  65.838 103.751  1.00  0.00           N
ATOM   4028  C   GLN A 247      50.549  68.858 102.691  1.00  0.00           C
ATOM   4029  O   GLN A 247      51.419  68.368 101.970  1.00  0.00           O
ATOM   4030  N   GLN A 248      49.629  69.718 102.211  1.00  0.00           N
ATOM   4032  CA  GLN A 248      49.529  70.199 100.851  1.00  0.00           C
ATOM   4034  CB  GLN A 248      48.189  70.938 100.660  1.00  0.00           C
ATOM   4037  CG  GLN A 248      47.939  71.449  99.230  1.00  0.00           C
ATOM   4040  CD  GLN A 248      46.649  72.258  99.201  1.00  0.00           C
ATOM   4041  OE1 GLN A 248      46.619  73.368  99.741  1.00  0.00           O
ATOM   4042  NE2 GLN A 248      45.569  71.718  98.590  1.00  0.00           N
ATOM   4045  C   GLN A 248      50.679  71.078 100.440  1.00  0.00           C
ATOM   4046  O   GLN A 248      51.099  71.069  99.280  1.00  0.00           O
ATOM   4047  N   LEU A 249      51.279  71.848 101.381  1.00  0.00           N
ATOM   4049  CA  LEU A 249      52.539  72.538 101.131  1.00  0.00           C
ATOM   4051  CB  LEU A 249      53.019  73.358 102.361  1.00  0.00           C
ATOM   4054  CG  LEU A 249      54.349  74.118 102.121  1.00  0.00           C
ATOM   4056  CD1 LEU A 249      54.309  75.508 102.740  1.00  0.00           C
ATOM   4060  CD2 LEU A 249      55.619  73.389 102.621  1.00  0.00           C
ATOM   4064  C   LEU A 249      53.668  71.618 100.741  1.00  0.00           C
ATOM   4065  O   LEU A 249      54.359  71.838  99.741  1.00  0.00           O
ATOM   4066  N   ILE A 250      53.849  70.498 101.470  1.00  0.00           N
ATOM   4068  CA  ILE A 250      54.829  69.468 101.160  1.00  0.00           C
ATOM   4070  CB  ILE A 250      54.849  68.389 102.221  1.00  0.00           C
ATOM   4072  CG2 ILE A 250      55.929  67.338 101.981  1.00  0.00           C
ATOM   4076  CG1 ILE A 250      55.079  69.018 103.601  1.00  0.00           C
ATOM   4079  CD  ILE A 250      56.359  69.848 103.771  1.00  0.00           C
ATOM   4083  C   ILE A 250      54.569  68.858  99.811  1.00  0.00           C
ATOM   4084  O   ILE A 250      55.479  68.699  98.990  1.00  0.00           O
ATOM   4085  N   ALA A 251      53.289  68.588  99.510  1.00  0.00           N
ATOM   4087  CA  ALA A 251      52.839  68.118  98.220  1.00  0.00           C
ATOM   4089  CB  ALA A 251      51.339  67.788  98.290  1.00  0.00           C
ATOM   4093  C   ALA A 251      53.199  69.048  97.071  1.00  0.00           C
ATOM   4094  O   ALA A 251      53.779  68.598  96.070  1.00  0.00           O
ATOM   4095  N   LYS A 252      53.009  70.379  97.211  1.00  0.00           N
ATOM   4097  CA  LYS A 252      53.599  71.318  96.280  1.00  0.00           C
ATOM   4099  CB  LYS A 252      53.119  72.779  96.521  1.00  0.00           C
ATOM   4102  CG  LYS A 252      53.749  73.798  95.541  1.00  0.00           C
ATOM   4105  CD  LYS A 252      53.029  75.158  95.561  1.00  0.00           C
ATOM   4108  CE  LYS A 252      53.309  76.118  94.381  1.00  0.00           C
ATOM   4111  NZ  LYS A 252      54.599  76.848  94.491  1.00  0.00           N
ATOM   4115  C   LYS A 252      55.109  71.298  96.201  1.00  0.00           C
ATOM   4116  O   LYS A 252      55.659  71.269  95.100  1.00  0.00           O
ATOM   4117  N   VAL A 253      55.819  71.279  97.351  1.00  0.00           N
ATOM   4119  CA  VAL A 253      57.269  71.288  97.421  1.00  0.00           C
ATOM   4121  CB  VAL A 253      57.769  71.328  98.871  1.00  0.00           C
ATOM   4123  CG1 VAL A 253      59.279  71.148  98.920  1.00  0.00           C
ATOM   4127  CG2 VAL A 253      57.469  72.688  99.521  1.00  0.00           C
ATOM   4131  C   VAL A 253      57.909  70.099  96.701  1.00  0.00           C
ATOM   4132  O   VAL A 253      58.789  70.258  95.860  1.00  0.00           O
ATOM   4133  N   SER A 254      57.389  68.878  96.940  1.00  0.00           N
ATOM   4135  CA  SER A 254      57.799  67.669  96.251  1.00  0.00           C
ATOM   4137  CB  SER A 254      56.939  66.468  96.680  1.00  0.00           C
ATOM   4140  OG  SER A 254      57.119  65.288  95.891  1.00  0.00           O
ATOM   4142  C   SER A 254      57.659  67.739  94.761  1.00  0.00           C
ATOM   4143  O   SER A 254      58.539  67.298  94.040  1.00  0.00           O
ATOM   4144  N   HIS A 255      56.529  68.278  94.280  1.00  0.00           N
ATOM   4146  CA  HIS A 255      56.279  68.449  92.870  1.00  0.00           C
ATOM   4148  CB  HIS A 255      54.869  69.038  92.691  1.00  0.00           C
ATOM   4151  ND1 HIS A 255      53.969  67.898  90.711  1.00  0.00           N
ATOM   4152  CG  HIS A 255      54.429  69.068  91.271  1.00  0.00           C
ATOM   4153  CE1 HIS A 255      53.719  68.199  89.451  1.00  0.00           C
ATOM   4155  NE2 HIS A 255      53.969  69.499  89.180  1.00  0.00           N
ATOM   4157  CD2 HIS A 255      54.399  70.078  90.360  1.00  0.00           C
ATOM   4159  C   HIS A 255      57.319  69.318  92.200  1.00  0.00           C
ATOM   4160  O   HIS A 255      57.758  69.078  91.080  1.00  0.00           O
ATOM   4161  N   THR A 256      57.789  70.368  92.890  1.00  0.00           N
ATOM   4163  CA  THR A 256      58.919  71.158  92.421  1.00  0.00           C
ATOM   4165  CB  THR A 256      58.999  72.578  92.991  1.00  0.00           C
ATOM   4167  OG1 THR A 256      59.449  72.678  94.330  1.00  0.00           O
ATOM   4169  CG2 THR A 256      57.599  73.188  92.961  1.00  0.00           C
ATOM   4173  C   THR A 256      60.249  70.419  92.390  1.00  0.00           C
ATOM   4174  O   THR A 256      61.049  70.638  91.490  1.00  0.00           O
ATOM   4175  N   ILE A 257      60.529  69.458  93.321  1.00  0.00           N
ATOM   4177  CA  ILE A 257      61.549  68.428  93.050  1.00  0.00           C
ATOM   4179  CB  ILE A 257      61.869  67.538  94.271  1.00  0.00           C
ATOM   4181  CG2 ILE A 257      62.949  66.489  93.920  1.00  0.00           C
ATOM   4185  CG1 ILE A 257      62.329  68.348  95.500  1.00  0.00           C
ATOM   4188  CD  ILE A 257      61.369  68.269  96.680  1.00  0.00           C
ATOM   4192  C   ILE A 257      61.229  67.529  91.851  1.00  0.00           C
ATOM   4193  O   ILE A 257      62.059  67.358  90.961  1.00  0.00           O
ATOM   4194  N   LYS A 258      59.999  66.968  91.780  1.00  0.00           N
ATOM   4196  CA  LYS A 258      59.589  65.949  90.830  1.00  0.00           C
ATOM   4198  CB  LYS A 258      58.179  65.368  91.131  1.00  0.00           C
ATOM   4201  CG  LYS A 258      58.079  64.388  92.320  1.00  0.00           C
ATOM   4204  CD  LYS A 258      56.669  63.769  92.401  1.00  0.00           C
ATOM   4207  CE  LYS A 258      56.448  62.698  93.480  1.00  0.00           C
ATOM   4210  NZ  LYS A 258      57.319  61.518  93.290  1.00  0.00           N
ATOM   4214  C   LYS A 258      59.729  66.328  89.361  1.00  0.00           C
ATOM   4215  O   LYS A 258      60.198  65.559  88.521  1.00  0.00           O
ATOM   4216  N   SER A 259      59.409  67.588  89.040  1.00  0.00           N
ATOM   4218  CA  SER A 259      59.599  68.188  87.720  1.00  0.00           C
ATOM   4220  CB  SER A 259      59.029  69.639  87.691  1.00  0.00           C
ATOM   4223  OG  SER A 259      57.619  69.618  87.890  1.00  0.00           O
ATOM   4225  C   SER A 259      61.039  68.269  87.241  1.00  0.00           C
ATOM   4226  O   SER A 259      61.308  68.398  86.050  1.00  0.00           O
ATOM   4227  N   ILE A 260      62.029  68.208  88.160  1.00  0.00           N
ATOM   4229  CA  ILE A 260      63.449  68.218  87.841  1.00  0.00           C
ATOM   4231  CB  ILE A 260      64.168  69.169  88.801  1.00  0.00           C
ATOM   4233  CG2 ILE A 260      65.658  69.309  88.410  1.00  0.00           C
ATOM   4237  CG1 ILE A 260      63.499  70.568  88.900  1.00  0.00           C
ATOM   4240  CD  ILE A 260      63.359  71.298  87.571  1.00  0.00           C
ATOM   4244  C   ILE A 260      64.039  66.809  87.971  1.00  0.00           C
ATOM   4245  O   ILE A 260      65.099  66.489  87.440  1.00  0.00           O
ATOM   4246  N   LYS A 261      63.329  65.918  88.681  1.00  0.00           N
ATOM   4248  CA  LYS A 261      63.819  64.629  89.110  1.00  0.00           C
ATOM   4250  CB  LYS A 261      64.679  64.818  90.401  1.00  0.00           C
ATOM   4253  CG  LYS A 261      64.639  63.718  91.490  1.00  0.00           C
ATOM   4256  CD  LYS A 261      65.999  63.148  91.910  1.00  0.00           C
ATOM   4259  CE  LYS A 261      66.729  62.328  90.841  1.00  0.00           C
ATOM   4262  NZ  LYS A 261      66.118  61.008  90.790  1.00  0.00           N
ATOM   4266  C   LYS A 261      62.639  63.699  89.351  1.00  0.00           C
ATOM   4267  O   LYS A 261      61.969  63.888  90.360  1.00  0.00           O
ATOM   4268  N   PRO A 262      62.289  62.698  88.541  1.00  0.00           N
ATOM   4269  CD  PRO A 262      62.689  62.588  87.151  1.00  0.00           C
ATOM   4272  CA  PRO A 262      61.139  61.838  88.830  1.00  0.00           C
ATOM   4274  CB  PRO A 262      60.859  61.068  87.530  1.00  0.00           C
ATOM   4277  CG  PRO A 262      61.439  61.998  86.470  1.00  0.00           C
ATOM   4280  C   PRO A 262      61.439  60.879  89.940  1.00  0.00           C
ATOM   4281  O   PRO A 262      60.609  60.728  90.830  1.00  0.00           O
ATOM   4282  N   GLY A 263      62.628  60.228  89.890  1.00  0.00           N
ATOM   4284  CA  GLY A 263      63.019  59.218  90.871  1.00  0.00           C
ATOM   4287  C   GLY A 263      63.379  59.788  92.211  1.00  0.00           C
ATOM   4288  O   GLY A 263      64.529  59.769  92.641  1.00  0.00           O
ATOM   4289  N   VAL A 264      62.369  60.338  92.890  1.00  0.00           N
ATOM   4291  CA  VAL A 264      62.449  60.879  94.230  1.00  0.00           C
ATOM   4293  CB  VAL A 264      62.499  62.408  94.190  1.00  0.00           C
ATOM   4295  CG1 VAL A 264      61.319  62.989  93.391  1.00  0.00           C
ATOM   4299  CG2 VAL A 264      62.659  63.018  95.580  1.00  0.00           C
ATOM   4303  C   VAL A 264      61.359  60.279  95.131  1.00  0.00           C
ATOM   4304  O   VAL A 264      60.159  60.458  94.921  1.00  0.00           O
ATOM   4305  N   GLU A 265      61.789  59.489  96.140  1.00  0.00           N
ATOM   4307  CA  GLU A 265      61.039  59.018  97.300  1.00  0.00           C
ATOM   4309  CB  GLU A 265      61.569  57.638  97.811  1.00  0.00           C
ATOM   4312  CG  GLU A 265      63.099  57.468  97.720  1.00  0.00           C
ATOM   4315  CD  GLU A 265      63.659  56.218  98.381  1.00  0.00           C
ATOM   4316  OE1 GLU A 265      63.119  55.098  98.201  1.00  0.00           O
ATOM   4317  OE2 GLU A 265      64.689  56.338  99.091  1.00  0.00           O
ATOM   4318  C   GLU A 265      60.959  60.058  98.410  1.00  0.00           C
ATOM   4319  O   GLU A 265      61.689  61.048  98.421  1.00  0.00           O
ATOM   4320  N   PHE A 266      59.988  59.949  99.341  1.00  0.00           N
ATOM   4322  CA  PHE A 266      59.649  61.068 100.211  1.00  0.00           C
ATOM   4324  CB  PHE A 266      58.439  61.888  99.690  1.00  0.00           C
ATOM   4327  CG  PHE A 266      58.869  62.698  98.500  1.00  0.00           C
ATOM   4328  CD1 PHE A 266      58.539  62.318  97.190  1.00  0.00           C
ATOM   4330  CE1 PHE A 266      59.008  63.068  96.111  1.00  0.00           C
ATOM   4332  CZ  PHE A 266      59.759  64.239  96.321  1.00  0.00           C
ATOM   4334  CD2 PHE A 266      59.629  63.848  98.701  1.00  0.00           C
ATOM   4336  CE2 PHE A 266      60.049  64.629  97.621  1.00  0.00           C
ATOM   4338  C   PHE A 266      59.389  60.658 101.640  1.00  0.00           C
ATOM   4339  O   PHE A 266      58.499  59.868 101.961  1.00  0.00           O
ATOM   4340  N   GLY A 267      60.169  61.248 102.571  1.00  0.00           N
ATOM   4342  CA  GLY A 267      60.049  60.998 103.990  1.00  0.00           C
ATOM   4345  C   GLY A 267      59.619  62.188 104.791  1.00  0.00           C
ATOM   4346  O   GLY A 267      59.869  63.348 104.451  1.00  0.00           O
ATOM   4347  N   VAL A 268      59.008  61.949 105.940  1.00  0.00           N
ATOM   4349  CA  VAL A 268      58.559  62.968 106.870  1.00  0.00           C
ATOM   4351  CB  VAL A 268      57.069  63.298 106.671  1.00  0.00           C
ATOM   4353  CG1 VAL A 268      56.269  63.648 107.940  1.00  0.00           C
ATOM   4357  CG2 VAL A 268      56.999  64.449 105.660  1.00  0.00           C
ATOM   4361  C   VAL A 268      58.808  62.379 108.220  1.00  0.00           C
ATOM   4362  O   VAL A 268      58.549  61.199 108.410  1.00  0.00           O
ATOM   4363  N   SER A 269      59.339  63.148 109.190  1.00  0.00           N
ATOM   4365  CA  SER A 269      59.489  62.678 110.561  1.00  0.00           C
ATOM   4367  CB  SER A 269      60.829  63.169 111.171  1.00  0.00           C
ATOM   4370  OG  SER A 269      61.099  64.508 110.781  1.00  0.00           O
ATOM   4372  C   SER A 269      58.359  63.059 111.521  1.00  0.00           C
ATOM   4373  O   SER A 269      58.449  64.128 112.131  1.00  0.00           O
ATOM   4374  N   PRO A 270      57.299  62.258 111.750  1.00  0.00           N
ATOM   4375  CD  PRO A 270      56.799  61.259 110.810  1.00  0.00           C
ATOM   4378  CA  PRO A 270      56.359  62.449 112.831  1.00  0.00           C
ATOM   4380  CB  PRO A 270      55.429  61.228 112.790  1.00  0.00           C
ATOM   4383  CG  PRO A 270      55.409  60.848 111.321  1.00  0.00           C
ATOM   4386  C   PRO A 270      56.899  62.598 114.221  1.00  0.00           C
ATOM   4387  O   PRO A 270      57.809  61.859 114.591  1.00  0.00           O
ATOM   4388  N   ALA A 271      56.299  63.468 115.030  1.00  0.00           N
ATOM   4390  CA  ALA A 271      56.609  63.519 116.431  1.00  0.00           C
ATOM   4392  CB  ALA A 271      56.349  64.918 117.001  1.00  0.00           C
ATOM   4396  C   ALA A 271      55.759  62.458 117.110  1.00  0.00           C
ATOM   4397  O   ALA A 271      54.629  62.188 116.701  1.00  0.00           O
ATOM   4398  N   GLY A 272      56.269  61.798 118.170  1.00  0.00           N
ATOM   4400  CA  GLY A 272      55.609  60.598 118.710  1.00  0.00           C
ATOM   4403  C   GLY A 272      54.419  60.868 119.571  1.00  0.00           C
ATOM   4404  O   GLY A 272      53.839  59.958 120.150  1.00  0.00           O
ATOM   4405  N   VAL A 273      54.039  62.158 119.671  1.00  0.00           N
ATOM   4407  CA  VAL A 273      52.939  62.608 120.480  1.00  0.00           C
ATOM   4409  CB  VAL A 273      53.349  63.769 121.381  1.00  0.00           C
ATOM   4411  CG1 VAL A 273      52.168  64.228 122.271  1.00  0.00           C
ATOM   4415  CG2 VAL A 273      54.479  63.269 122.311  1.00  0.00           C
ATOM   4419  C   VAL A 273      51.689  62.878 119.660  1.00  0.00           C
ATOM   4420  O   VAL A 273      50.609  62.798 120.220  1.00  0.00           O
ATOM   4421  N   TRP A 274      51.729  63.078 118.330  1.00  0.00           N
ATOM   4423  CA  TRP A 274      50.499  63.309 117.561  1.00  0.00           C
ATOM   4425  CB  TRP A 274      50.609  64.458 116.550  1.00  0.00           C
ATOM   4428  CG  TRP A 274      51.849  64.559 115.731  1.00  0.00           C
ATOM   4429  CD1 TRP A 274      52.949  65.328 116.011  1.00  0.00           C
ATOM   4431  NE1 TRP A 274      53.759  65.408 114.901  1.00  0.00           N
ATOM   4433  CE2 TRP A 274      53.239  64.629 113.920  1.00  0.00           C
ATOM   4434  CD2 TRP A 274      52.049  64.058 114.410  1.00  0.00           C
ATOM   4435  CE3 TRP A 274      51.299  63.239 113.570  1.00  0.00           C
ATOM   4437  CZ3 TRP A 274      51.819  62.938 112.320  1.00  0.00           C
ATOM   4439  CZ2 TRP A 274      53.689  64.428 112.631  1.00  0.00           C
ATOM   4441  CH2 TRP A 274      52.999  63.508 111.851  1.00  0.00           C
ATOM   4443  C   TRP A 274      49.988  62.068 116.870  1.00  0.00           C
ATOM   4444  O   TRP A 274      50.739  61.368 116.190  1.00  0.00           O
ATOM   4445  N   ARG A 275      48.719  61.669 117.121  1.00  0.00           N
ATOM   4447  CA  ARG A 275      48.418  60.279 116.830  1.00  0.00           C
ATOM   4449  CB  ARG A 275      49.179  59.309 117.790  1.00  0.00           C
ATOM   4452  CG  ARG A 275      50.319  59.658 118.811  1.00  0.00           C
ATOM   4455  CD  ARG A 275      49.988  59.868 120.300  1.00  0.00           C
ATOM   4458  NE  ARG A 275      51.289  59.699 121.021  1.00  0.00           N
ATOM   4460  CZ  ARG A 275      51.539  59.838 122.311  1.00  0.00           C
ATOM   4461  NH1 ARG A 275      50.689  60.188 123.231  1.00  0.00           N
ATOM   4464  NH2 ARG A 275      52.779  59.699 122.730  1.00  0.00           N
ATOM   4467  C   ARG A 275      46.929  59.918 116.640  1.00  0.00           C
ATOM   4468  O   ARG A 275      46.159  60.758 116.181  1.00  0.00           O
ATOM   4469  N   ASN A 276      46.489  58.638 116.931  1.00  0.00           N
ATOM   4471  CA  ASN A 276      45.109  58.118 116.830  1.00  0.00           C
ATOM   4473  CB  ASN A 276      44.449  58.088 115.410  1.00  0.00           C
ATOM   4476  CG  ASN A 276      44.419  56.758 114.631  1.00  0.00           C
ATOM   4477  OD1 ASN A 276      45.109  55.778 114.881  1.00  0.00           O
ATOM   4478  ND2 ASN A 276      43.459  56.688 113.681  1.00  0.00           N
ATOM   4481  C   ASN A 276      44.949  56.828 117.641  1.00  0.00           C
ATOM   4482  O   ASN A 276      45.859  56.378 118.300  1.00  0.00           O
ATOM   4483  N   ARG A 277      43.749  56.218 117.681  1.00  0.00           N
ATOM   4485  CA  ARG A 277      43.619  54.898 118.271  1.00  0.00           C
ATOM   4487  CB  ARG A 277      43.009  54.898 119.700  1.00  0.00           C
ATOM   4490  CG  ARG A 277      43.109  53.528 120.410  1.00  0.00           C
ATOM   4493  CD  ARG A 277      42.139  53.348 121.591  1.00  0.00           C
ATOM   4496  NE  ARG A 277      40.889  52.709 121.111  1.00  0.00           N
ATOM   4498  CZ  ARG A 277      40.659  51.399 121.061  1.00  0.00           C
ATOM   4499  NH1 ARG A 277      41.609  50.518 121.291  1.00  0.00           N
ATOM   4502  NH2 ARG A 277      39.489  50.949 120.670  1.00  0.00           N
ATOM   4505  C   ARG A 277      42.669  54.138 117.381  1.00  0.00           C
ATOM   4506  O   ARG A 277      41.599  54.648 117.060  1.00  0.00           O
ATOM   4507  N   SER A 278      43.069  52.908 116.981  1.00  0.00           N
ATOM   4509  CA  SER A 278      42.379  52.108 115.991  1.00  0.00           C
ATOM   4511  CB  SER A 278      42.649  52.588 114.560  1.00  0.00           C
ATOM   4514  OG  SER A 278      41.939  53.788 114.260  1.00  0.00           O
ATOM   4516  C   SER A 278      42.758  50.648 116.111  1.00  0.00           C
ATOM   4517  O   SER A 278      43.599  50.289 116.931  1.00  0.00           O
ATOM   4518  N   HIS A 279      42.039  49.758 115.401  1.00  0.00           N
ATOM   4520  CA  HIS A 279      42.259  48.318 115.421  1.00  0.00           C
ATOM   4522  CB  HIS A 279      41.448  47.558 116.511  1.00  0.00           C
ATOM   4525  ND1 HIS A 279      43.069  46.158 117.811  1.00  0.00           N
ATOM   4526  CG  HIS A 279      42.059  46.228 116.861  1.00  0.00           C
ATOM   4527  CE1 HIS A 279      43.399  44.879 117.841  1.00  0.00           C
ATOM   4529  NE2 HIS A 279      42.659  44.138 116.970  1.00  0.00           N
ATOM   4531  CD2 HIS A 279      41.789  44.998 116.350  1.00  0.00           C
ATOM   4533  C   HIS A 279      41.919  47.738 114.040  1.00  0.00           C
ATOM   4534  O   HIS A 279      41.289  48.438 113.251  1.00  0.00           O
ATOM   4535  N   ASP A 280      42.418  46.498 113.791  1.00  0.00           N
ATOM   4537  CA  ASP A 280      42.609  45.758 112.541  1.00  0.00           C
ATOM   4539  CB  ASP A 280      41.779  46.218 111.280  1.00  0.00           C
ATOM   4542  CG  ASP A 280      40.419  45.539 111.220  1.00  0.00           C
ATOM   4543  OD1 ASP A 280      40.148  44.699 112.110  1.00  0.00           O
ATOM   4544  OD2 ASP A 280      39.679  45.758 110.230  1.00  0.00           O
ATOM   4545  C   ASP A 280      44.109  45.508 112.330  1.00  0.00           C
ATOM   4546  O   ASP A 280      44.839  45.419 113.310  1.00  0.00           O
ATOM   4547  N   PRO A 281      44.609  45.298 111.111  1.00  0.00           N
ATOM   4548  CD  PRO A 281      44.189  44.068 110.410  1.00  0.00           C
ATOM   4551  CA  PRO A 281      45.999  45.618 110.821  1.00  0.00           C
ATOM   4553  CB  PRO A 281      46.559  44.309 110.250  1.00  0.00           C
ATOM   4556  CG  PRO A 281      45.369  43.688 109.510  1.00  0.00           C
ATOM   4559  C   PRO A 281      45.969  46.688 109.750  1.00  0.00           C
ATOM   4560  O   PRO A 281      44.889  46.928 109.230  1.00  0.00           O
ATOM   4561  N   LEU A 282      47.129  47.318 109.431  1.00  0.00           N
ATOM   4563  CA  LEU A 282      47.418  48.239 108.330  1.00  0.00           C
ATOM   4565  CB  LEU A 282      46.329  48.488 107.230  1.00  0.00           C
ATOM   4568  CG  LEU A 282      46.289  47.558 106.000  1.00  0.00           C
ATOM   4570  CD1 LEU A 282      46.059  46.098 106.391  1.00  0.00           C
ATOM   4574  CD2 LEU A 282      45.198  47.989 105.010  1.00  0.00           C
ATOM   4578  C   LEU A 282      48.139  49.519 108.811  1.00  0.00           C
ATOM   4579  O   LEU A 282      48.939  49.489 109.741  1.00  0.00           O
ATOM   4580  N   GLY A 283      47.989  50.638 108.050  1.00  0.00           N
ATOM   4582  CA  GLY A 283      48.469  52.008 108.290  1.00  0.00           C
ATOM   4585  C   GLY A 283      47.839  52.628 109.461  1.00  0.00           C
ATOM   4586  O   GLY A 283      46.739  52.258 109.840  1.00  0.00           O
ATOM   4587  N   SER A 284      48.479  53.648 110.041  1.00  0.00           N
ATOM   4589  CA  SER A 284      48.149  54.008 111.391  1.00  0.00           C
ATOM   4591  CB  SER A 284      49.059  53.368 112.481  1.00  0.00           C
ATOM   4594  OG  SER A 284      49.179  51.968 112.281  1.00  0.00           O
ATOM   4596  C   SER A 284      48.189  55.448 111.581  1.00  0.00           C
ATOM   4597  O   SER A 284      48.759  56.178 110.781  1.00  0.00           O
ATOM   4598  N   ASP A 285      47.639  55.888 112.720  1.00  0.00           N
ATOM   4600  CA  ASP A 285      48.379  56.828 113.500  1.00  0.00           C
ATOM   4602  CB  ASP A 285      47.549  58.028 114.000  1.00  0.00           C
ATOM   4605  CG  ASP A 285      46.719  58.798 112.991  1.00  0.00           C
ATOM   4606  OD1 ASP A 285      45.839  58.199 112.330  1.00  0.00           O
ATOM   4607  OD2 ASP A 285      46.869  60.038 112.980  1.00  0.00           O
ATOM   4608  C   ASP A 285      48.878  56.118 114.730  1.00  0.00           C
ATOM   4609  O   ASP A 285      48.249  55.178 115.211  1.00  0.00           O
ATOM   4610  N   THR A 286      50.049  56.558 115.261  1.00  0.00           N
ATOM   4612  CA  THR A 286      50.679  56.269 116.561  1.00  0.00           C
ATOM   4614  CB  THR A 286      51.929  57.148 116.701  1.00  0.00           C
ATOM   4616  OG1 THR A 286      52.569  57.328 115.430  1.00  0.00           O
ATOM   4618  CG2 THR A 286      52.979  56.529 117.631  1.00  0.00           C
ATOM   4622  C   THR A 286      49.689  56.318 117.761  1.00  0.00           C
ATOM   4623  O   THR A 286      48.488  56.399 117.591  1.00  0.00           O
ATOM   4624  N   ARG A 287      50.099  56.308 119.040  1.00  0.00           N
ATOM   4626  CA  ARG A 287      49.259  55.968 120.201  1.00  0.00           C
ATOM   4628  CB  ARG A 287      50.139  56.248 121.461  1.00  0.00           C
ATOM   4631  CG  ARG A 287      49.569  55.818 122.831  1.00  0.00           C
ATOM   4634  CD  ARG A 287      49.569  56.879 123.920  1.00  0.00           C
ATOM   4637  NE  ARG A 287      51.009  57.068 124.250  1.00  0.00           N
ATOM   4639  CZ  ARG A 287      51.469  57.719 125.311  1.00  0.00           C
ATOM   4640  NH1 ARG A 287      50.689  58.178 126.260  1.00  0.00           N
ATOM   4643  NH2 ARG A 287      52.769  57.859 125.410  1.00  0.00           N
ATOM   4646  C   ARG A 287      47.809  56.459 120.510  1.00  0.00           C
ATOM   4647  O   ARG A 287      46.989  55.678 121.000  1.00  0.00           O
ATOM   4648  N   GLY A 288      47.418  57.748 120.321  1.00  0.00           N
ATOM   4650  CA  GLY A 288      46.149  58.309 120.781  1.00  0.00           C
ATOM   4653  C   GLY A 288      45.839  59.648 120.131  1.00  0.00           C
ATOM   4654  O   GLY A 288      46.729  60.498 120.021  1.00  0.00           O
ATOM   4655  N   ALA A 289      44.569  59.868 119.711  1.00  0.00           N
ATOM   4657  CA  ALA A 289      44.229  60.888 118.720  1.00  0.00           C
ATOM   4659  CB  ALA A 289      42.779  60.758 118.231  1.00  0.00           C
ATOM   4663  C   ALA A 289      44.529  62.328 119.021  1.00  0.00           C
ATOM   4664  O   ALA A 289      45.099  63.048 118.211  1.00  0.00           O
ATOM   4665  N   ALA A 290      44.169  62.798 120.220  1.00  0.00           N
ATOM   4667  CA  ALA A 290      43.799  64.178 120.480  1.00  0.00           C
ATOM   4669  CB  ALA A 290      43.189  64.208 121.881  1.00  0.00           C
ATOM   4673  C   ALA A 290      44.909  65.209 120.381  1.00  0.00           C
ATOM   4674  O   ALA A 290      44.679  66.408 120.370  1.00  0.00           O
ATOM   4675  N   ALA A 291      46.159  64.748 120.220  1.00  0.00           N
ATOM   4677  CA  ALA A 291      47.339  65.568 120.071  1.00  0.00           C
ATOM   4679  CB  ALA A 291      48.539  64.738 120.491  1.00  0.00           C
ATOM   4683  C   ALA A 291      47.569  65.978 118.620  1.00  0.00           C
ATOM   4684  O   ALA A 291      48.519  66.699 118.290  1.00  0.00           O
ATOM   4685  N   TYR A 292      46.639  65.609 117.720  1.00  0.00           N
ATOM   4687  CA  TYR A 292      46.489  66.258 116.441  1.00  0.00           C
ATOM   4689  CB  TYR A 292      45.389  65.538 115.591  1.00  0.00           C
ATOM   4692  CG  TYR A 292      43.948  65.838 115.971  1.00  0.00           C
ATOM   4693  CD1 TYR A 292      43.339  67.078 115.711  1.00  0.00           C
ATOM   4695  CE1 TYR A 292      42.049  67.368 116.181  1.00  0.00           C
ATOM   4697  CZ  TYR A 292      41.329  66.388 116.861  1.00  0.00           C
ATOM   4698  OH  TYR A 292      40.029  66.648 117.330  1.00  0.00           O
ATOM   4700  CD2 TYR A 292      43.159  64.838 116.571  1.00  0.00           C
ATOM   4702  CE2 TYR A 292      41.879  65.118 117.050  1.00  0.00           C
ATOM   4704  C   TYR A 292      46.259  67.768 116.591  1.00  0.00           C
ATOM   4705  O   TYR A 292      46.739  68.548 115.771  1.00  0.00           O
ATOM   4706  N   ASP A 293      45.509  68.208 117.631  1.00  0.00           N
ATOM   4708  CA  ASP A 293      45.198  69.608 117.921  1.00  0.00           C
ATOM   4710  CB  ASP A 293      44.149  69.708 119.071  1.00  0.00           C
ATOM   4713  CG  ASP A 293      43.449  71.058 119.120  1.00  0.00           C
ATOM   4714  OD1 ASP A 293      43.019  71.538 118.041  1.00  0.00           O
ATOM   4715  OD2 ASP A 293      43.209  71.568 120.250  1.00  0.00           O
ATOM   4716  C   ASP A 293      46.429  70.468 118.220  1.00  0.00           C
ATOM   4717  O   ASP A 293      46.549  71.608 117.771  1.00  0.00           O
ATOM   4718  N   GLU A 294      47.389  69.898 118.980  1.00  0.00           N
ATOM   4720  CA  GLU A 294      48.579  70.609 119.400  1.00  0.00           C
ATOM   4722  CB  GLU A 294      48.939  70.258 120.871  1.00  0.00           C
ATOM   4725  CG  GLU A 294      50.179  71.019 121.420  1.00  0.00           C
ATOM   4728  CD  GLU A 294      50.469  70.838 122.890  1.00  0.00           C
ATOM   4729  OE1 GLU A 294      49.609  71.169 123.751  1.00  0.00           O
ATOM   4730  OE2 GLU A 294      51.619  70.428 123.231  1.00  0.00           O
ATOM   4731  C   GLU A 294      49.738  70.349 118.450  1.00  0.00           C
ATOM   4732  O   GLU A 294      50.829  70.858 118.611  1.00  0.00           O
ATOM   4733  N   SER A 295      49.569  69.559 117.381  1.00  0.00           N
ATOM   4735  CA  SER A 295      50.699  69.359 116.480  1.00  0.00           C
ATOM   4737  CB  SER A 295      51.168  67.898 116.480  1.00  0.00           C
ATOM   4740  OG  SER A 295      51.469  67.468 117.811  1.00  0.00           O
ATOM   4742  C   SER A 295      50.369  69.629 115.051  1.00  0.00           C
ATOM   4743  O   SER A 295      51.279  69.738 114.230  1.00  0.00           O
ATOM   4744  N   TYR A 296      49.078  69.718 114.700  1.00  0.00           N
ATOM   4746  CA  TYR A 296      48.539  69.728 113.360  1.00  0.00           C
ATOM   4748  CB  TYR A 296      48.159  71.148 112.860  1.00  0.00           C
ATOM   4751  CG  TYR A 296      47.089  71.818 113.720  1.00  0.00           C
ATOM   4752  CD1 TYR A 296      45.999  71.108 114.250  1.00  0.00           C
ATOM   4754  CE1 TYR A 296      45.058  71.739 115.080  1.00  0.00           C
ATOM   4756  CZ  TYR A 296      45.139  73.098 115.341  1.00  0.00           C
ATOM   4757  OH  TYR A 296      44.179  73.699 116.190  1.00  0.00           O
ATOM   4759  CD2 TYR A 296      47.119  73.208 113.980  1.00  0.00           C
ATOM   4761  CE2 TYR A 296      46.159  73.838 114.771  1.00  0.00           C
ATOM   4763  C   TYR A 296      49.259  68.908 112.311  1.00  0.00           C
ATOM   4764  O   TYR A 296      49.629  69.368 111.231  1.00  0.00           O
ATOM   4765  N   ALA A 297      49.299  67.588 112.591  1.00  0.00           N
ATOM   4767  CA  ALA A 297      49.689  66.578 111.660  1.00  0.00           C
ATOM   4769  CB  ALA A 297      51.199  66.419 111.881  1.00  0.00           C
ATOM   4773  C   ALA A 297      48.829  65.338 112.001  1.00  0.00           C
ATOM   4774  O   ALA A 297      48.389  65.199 113.141  1.00  0.00           O
ATOM   4775  N   ASP A 298      48.459  64.489 111.011  1.00  0.00           N
ATOM   4777  CA  ASP A 298      47.579  63.328 111.181  1.00  0.00           C
ATOM   4779  CB  ASP A 298      46.199  63.598 110.471  1.00  0.00           C
ATOM   4782  CG  ASP A 298      45.149  62.478 110.451  1.00  0.00           C
ATOM   4783  OD1 ASP A 298      45.419  61.428 109.840  1.00  0.00           O
ATOM   4784  OD2 ASP A 298      44.008  62.728 110.930  1.00  0.00           O
ATOM   4785  C   ASP A 298      48.349  62.178 110.571  1.00  0.00           C
ATOM   4786  O   ASP A 298      48.649  62.199 109.381  1.00  0.00           O
ATOM   4787  N   THR A 299      48.779  61.168 111.350  1.00  0.00           N
ATOM   4789  CA  THR A 299      49.738  60.149 110.930  1.00  0.00           C
ATOM   4791  CB  THR A 299      50.269  59.318 112.080  1.00  0.00           C
ATOM   4793  OG1 THR A 299      51.079  60.068 112.980  1.00  0.00           O
ATOM   4795  CG2 THR A 299      51.179  58.188 111.631  1.00  0.00           C
ATOM   4799  C   THR A 299      49.229  59.309 109.771  1.00  0.00           C
ATOM   4800  O   THR A 299      49.959  59.058 108.811  1.00  0.00           O
ATOM   4801  N   ARG A 300      47.919  58.969 109.791  1.00  0.00           N
ATOM   4803  CA  ARG A 300      47.189  58.418 108.651  1.00  0.00           C
ATOM   4805  CB  ARG A 300      45.689  58.239 108.990  1.00  0.00           C
ATOM   4808  CG  ARG A 300      45.328  56.898 109.651  1.00  0.00           C
ATOM   4811  CD  ARG A 300      43.899  56.938 110.160  1.00  0.00           C
ATOM   4814  NE  ARG A 300      43.469  55.539 110.491  1.00  0.00           N
ATOM   4816  CZ  ARG A 300      42.209  55.209 110.701  1.00  0.00           C
ATOM   4817  NH1 ARG A 300      41.259  56.088 110.480  1.00  0.00           N
ATOM   4820  NH2 ARG A 300      41.829  53.969 110.961  1.00  0.00           N
ATOM   4823  C   ARG A 300      47.229  59.248 107.381  1.00  0.00           C
ATOM   4824  O   ARG A 300      47.339  58.718 106.280  1.00  0.00           O
ATOM   4825  N   ARG A 301      47.099  60.588 107.501  1.00  0.00           N
ATOM   4827  CA  ARG A 301      47.279  61.469 106.350  1.00  0.00           C
ATOM   4829  CB  ARG A 301      47.139  62.958 106.750  1.00  0.00           C
ATOM   4832  CG  ARG A 301      47.168  63.918 105.541  1.00  0.00           C
ATOM   4835  CD  ARG A 301      45.859  63.978 104.761  1.00  0.00           C
ATOM   4838  NE  ARG A 301      44.859  64.508 105.741  1.00  0.00           N
ATOM   4840  CZ  ARG A 301      43.859  65.298 105.430  1.00  0.00           C
ATOM   4841  NH1 ARG A 301      43.579  65.658 104.190  1.00  0.00           N
ATOM   4844  NH2 ARG A 301      43.039  65.769 106.350  1.00  0.00           N
ATOM   4847  C   ARG A 301      48.649  61.329 105.731  1.00  0.00           C
ATOM   4848  O   ARG A 301      48.759  61.178 104.510  1.00  0.00           O
ATOM   4849  N   TRP A 302      49.699  61.308 106.561  1.00  0.00           N
ATOM   4851  CA  TRP A 302      51.059  61.129 106.080  1.00  0.00           C
ATOM   4853  CB  TRP A 302      52.119  61.348 107.180  1.00  0.00           C
ATOM   4856  CG  TRP A 302      52.059  62.719 107.781  1.00  0.00           C
ATOM   4857  CD1 TRP A 302      51.409  62.998 108.941  1.00  0.00           C
ATOM   4859  NE1 TRP A 302      51.459  64.328 109.221  1.00  0.00           N
ATOM   4861  CE2 TRP A 302      52.159  64.958 108.251  1.00  0.00           C
ATOM   4862  CD2 TRP A 302      52.569  63.978 107.311  1.00  0.00           C
ATOM   4863  CE3 TRP A 302      53.349  64.368 106.220  1.00  0.00           C
ATOM   4865  CZ3 TRP A 302      53.729  65.708 106.120  1.00  0.00           C
ATOM   4867  CZ2 TRP A 302      52.509  66.288 108.141  1.00  0.00           C
ATOM   4869  CH2 TRP A 302      53.319  66.648 107.071  1.00  0.00           C
ATOM   4871  C   TRP A 302      51.238  59.798 105.370  1.00  0.00           C
ATOM   4872  O   TRP A 302      51.779  59.758 104.280  1.00  0.00           O
ATOM   4873  N   VAL A 303      50.689  58.678 105.891  1.00  0.00           N
ATOM   4875  CA  VAL A 303      50.699  57.368 105.230  1.00  0.00           C
ATOM   4877  CB  VAL A 303      49.839  56.358 105.991  1.00  0.00           C
ATOM   4879  CG1 VAL A 303      49.699  55.048 105.191  1.00  0.00           C
ATOM   4883  CG2 VAL A 303      50.469  56.078 107.361  1.00  0.00           C
ATOM   4887  C   VAL A 303      50.169  57.438 103.811  1.00  0.00           C
ATOM   4888  O   VAL A 303      50.759  56.919 102.860  1.00  0.00           O
ATOM   4889  N   GLU A 304      49.049  58.129 103.660  1.00  0.00           N
ATOM   4891  CA  GLU A 304      48.259  58.109 102.470  1.00  0.00           C
ATOM   4893  CB  GLU A 304      46.799  58.358 102.881  1.00  0.00           C
ATOM   4896  CG  GLU A 304      46.209  57.098 103.500  1.00  0.00           C
ATOM   4899  CD  GLU A 304      44.719  57.228 103.541  1.00  0.00           C
ATOM   4900  OE1 GLU A 304      44.159  57.968 104.381  1.00  0.00           O
ATOM   4901  OE2 GLU A 304      44.059  56.498 102.740  1.00  0.00           O
ATOM   4902  C   GLU A 304      48.579  59.158 101.461  1.00  0.00           C
ATOM   4903  O   GLU A 304      48.279  58.969 100.290  1.00  0.00           O
ATOM   4904  N   GLN A 305      49.139  60.279 101.861  1.00  0.00           N
ATOM   4906  CA  GLN A 305      49.199  61.428 100.991  1.00  0.00           C
ATOM   4908  CB  GLN A 305      47.819  61.938 100.491  1.00  0.00           C
ATOM   4911  CG  GLN A 305      47.749  63.188  99.560  1.00  0.00           C
ATOM   4914  CD  GLN A 305      48.969  64.078  99.311  1.00  0.00           C
ATOM   4915  OE1 GLN A 305      49.709  63.918  98.330  1.00  0.00           O
ATOM   4916  NE2 GLN A 305      49.209  65.088 100.160  1.00  0.00           N
ATOM   4919  C   GLN A 305      49.889  62.488 101.771  1.00  0.00           C
ATOM   4920  O   GLN A 305      49.289  63.368 102.390  1.00  0.00           O
ATOM   4921  N   GLY A 306      51.209  62.418 101.660  1.00  0.00           N
ATOM   4923  CA  GLY A 306      52.059  63.538 101.900  1.00  0.00           C
ATOM   4926  C   GLY A 306      53.229  63.449 101.000  1.00  0.00           C
ATOM   4927  O   GLY A 306      54.289  63.959 101.311  1.00  0.00           O
ATOM   4928  N   LEU A 307      53.039  62.668  99.921  1.00  0.00           N
ATOM   4930  CA  LEU A 307      54.008  62.138  98.951  1.00  0.00           C
ATOM   4932  CB  LEU A 307      55.109  63.098  98.491  1.00  0.00           C
ATOM   4935  CG  LEU A 307      54.619  64.428  97.921  1.00  0.00           C
ATOM   4937  CD1 LEU A 307      53.209  64.458  97.311  1.00  0.00           C
ATOM   4941  CD2 LEU A 307      54.879  65.528  98.951  1.00  0.00           C
ATOM   4945  C   LEU A 307      54.729  60.938  99.470  1.00  0.00           C
ATOM   4946  O   LEU A 307      55.289  60.149  98.710  1.00  0.00           O
ATOM   4947  N   LEU A 308      54.689  60.809 100.800  1.00  0.00           N
ATOM   4949  CA  LEU A 308      55.099  59.718 101.610  1.00  0.00           C
ATOM   4951  CB  LEU A 308      54.379  59.808 102.961  1.00  0.00           C
ATOM   4954  CG  LEU A 308      54.999  60.758 104.011  1.00  0.00           C
ATOM   4956  CD1 LEU A 308      56.409  60.338 104.400  1.00  0.00           C
ATOM   4960  CD2 LEU A 308      55.039  62.218 103.611  1.00  0.00           C
ATOM   4964  C   LEU A 308      54.889  58.348 101.000  1.00  0.00           C
ATOM   4965  O   LEU A 308      53.779  57.878 100.760  1.00  0.00           O
ATOM   4966  N   ASP A 309      56.029  57.688 100.790  1.00  0.00           N
ATOM   4968  CA  ASP A 309      56.209  56.278 100.871  1.00  0.00           C
ATOM   4970  CB  ASP A 309      56.969  55.858  99.580  1.00  0.00           C
ATOM   4973  CG  ASP A 309      58.299  56.558  99.311  1.00  0.00           C
ATOM   4974  OD1 ASP A 309      58.559  57.688  99.800  1.00  0.00           O
ATOM   4975  OD2 ASP A 309      59.029  55.988  98.461  1.00  0.00           O
ATOM   4976  C   ASP A 309      56.929  55.918 102.180  1.00  0.00           C
ATOM   4977  O   ASP A 309      56.839  54.769 102.631  1.00  0.00           O
ATOM   4978  N   TYR A 310      57.589  56.898 102.870  1.00  0.00           N
ATOM   4980  CA  TYR A 310      58.329  56.638 104.101  1.00  0.00           C
ATOM   4982  CB  TYR A 310      59.849  56.818 103.900  1.00  0.00           C
ATOM   4985  CG  TYR A 310      60.409  55.879 102.881  1.00  0.00           C
ATOM   4986  CD1 TYR A 310      59.918  54.568 102.660  1.00  0.00           C
ATOM   4988  CE1 TYR A 310      60.509  53.738 101.701  1.00  0.00           C
ATOM   4990  CZ  TYR A 310      61.619  54.198 100.991  1.00  0.00           C
ATOM   4991  OH  TYR A 310      62.199  53.428  99.960  1.00  0.00           O
ATOM   4993  CD2 TYR A 310      61.549  56.298 102.200  1.00  0.00           C
ATOM   4995  CE2 TYR A 310      62.159  55.448 101.271  1.00  0.00           C
ATOM   4997  C   TYR A 310      57.989  57.538 105.281  1.00  0.00           C
ATOM   4998  O   TYR A 310      58.569  58.598 105.521  1.00  0.00           O
ATOM   4999  N   ILE A 311      57.069  57.108 106.140  1.00  0.00           N
ATOM   5001  CA  ILE A 311      56.749  57.758 107.401  1.00  0.00           C
ATOM   5003  CB  ILE A 311      55.439  57.228 107.991  1.00  0.00           C
ATOM   5005  CG2 ILE A 311      54.889  58.218 109.031  1.00  0.00           C
ATOM   5009  CG1 ILE A 311      54.369  56.998 106.920  1.00  0.00           C
ATOM   5012  CD  ILE A 311      54.109  58.228 106.061  1.00  0.00           C
ATOM   5016  C   ILE A 311      57.929  57.538 108.330  1.00  0.00           C
ATOM   5017  O   ILE A 311      58.429  56.428 108.440  1.00  0.00           O
ATOM   5018  N   ALA A 312      58.449  58.538 109.031  1.00  0.00           N
ATOM   5020  CA  ALA A 312      59.619  58.309 109.851  1.00  0.00           C
ATOM   5022  CB  ALA A 312      60.809  59.078 109.260  1.00  0.00           C
ATOM   5026  C   ALA A 312      59.409  58.718 111.301  1.00  0.00           C
ATOM   5027  O   ALA A 312      60.079  59.658 111.741  1.00  0.00           O
ATOM   5028  N   PRO A 313      58.488  58.118 112.071  1.00  0.00           N
ATOM   5029  CD  PRO A 313      57.679  56.968 111.680  1.00  0.00           C
ATOM   5032  CA  PRO A 313      58.229  58.508 113.450  1.00  0.00           C
ATOM   5034  CB  PRO A 313      57.238  57.438 113.990  1.00  0.00           C
ATOM   5037  CG  PRO A 313      57.309  56.288 112.991  1.00  0.00           C
ATOM   5040  C   PRO A 313      59.449  58.618 114.311  1.00  0.00           C
ATOM   5041  O   PRO A 313      60.198  57.658 114.451  1.00  0.00           O
ATOM   5042  N   GLN A 314      59.649  59.778 114.970  1.00  0.00           N
ATOM   5044  CA  GLN A 314      60.549  59.908 116.080  1.00  0.00           C
ATOM   5046  CB  GLN A 314      60.529  61.408 116.500  1.00  0.00           C
ATOM   5049  CG  GLN A 314      61.719  61.798 117.401  1.00  0.00           C
ATOM   5052  CD  GLN A 314      61.729  63.258 117.870  1.00  0.00           C
ATOM   5053  OE1 GLN A 314      61.159  64.188 117.300  1.00  0.00           O
ATOM   5054  NE2 GLN A 314      62.488  63.508 118.970  1.00  0.00           N
ATOM   5057  C   GLN A 314      60.089  58.988 117.230  1.00  0.00           C
ATOM   5058  O   GLN A 314      59.249  59.348 118.050  1.00  0.00           O
ATOM   5059  N   ILE A 315      60.619  57.748 117.320  1.00  0.00           N
ATOM   5061  CA  ILE A 315      60.459  56.868 118.471  1.00  0.00           C
ATOM   5063  CB  ILE A 315      60.299  55.378 118.160  1.00  0.00           C
ATOM   5065  CG2 ILE A 315      60.499  54.489 119.410  1.00  0.00           C
ATOM   5069  CG1 ILE A 315      58.899  55.178 117.510  1.00  0.00           C
ATOM   5072  CD  ILE A 315      58.219  53.829 117.771  1.00  0.00           C
ATOM   5076  C   ILE A 315      61.559  57.218 119.440  1.00  0.00           C
ATOM   5077  O   ILE A 315      62.589  56.568 119.571  1.00  0.00           O
ATOM   5078  N   TYR A 316      61.369  58.338 120.131  1.00  0.00           N
ATOM   5080  CA  TYR A 316      62.369  58.878 121.011  1.00  0.00           C
ATOM   5082  CB  TYR A 316      62.959  60.128 120.331  1.00  0.00           C
ATOM   5085  CG  TYR A 316      64.099  60.728 121.080  1.00  0.00           C
ATOM   5086  CD1 TYR A 316      63.839  61.748 121.991  1.00  0.00           C
ATOM   5088  CE1 TYR A 316      64.889  62.449 122.600  1.00  0.00           C
ATOM   5090  CZ  TYR A 316      66.189  62.118 122.300  1.00  0.00           C
ATOM   5091  OH  TYR A 316      67.168  62.938 122.860  1.00  0.00           O
ATOM   5093  CD2 TYR A 316      65.429  60.378 120.810  1.00  0.00           C
ATOM   5095  CE2 TYR A 316      66.488  61.078 121.420  1.00  0.00           C
ATOM   5097  C   TYR A 316      61.669  59.158 122.311  1.00  0.00           C
ATOM   5098  O   TYR A 316      60.969  60.158 122.481  1.00  0.00           O
ATOM   5099  N   TRP A 317      61.879  58.239 123.251  1.00  0.00           N
ATOM   5101  CA  TRP A 317      61.378  58.309 124.601  1.00  0.00           C
ATOM   5103  CB  TRP A 317      61.559  56.928 125.281  1.00  0.00           C
ATOM   5106  CG  TRP A 317      62.949  56.529 125.631  1.00  0.00           C
ATOM   5107  CD1 TRP A 317      63.738  55.718 124.861  1.00  0.00           C
ATOM   5109  NE1 TRP A 317      64.999  55.658 125.410  1.00  0.00           N
ATOM   5111  CE2 TRP A 317      65.039  56.408 126.550  1.00  0.00           C
ATOM   5112  CD2 TRP A 317      63.759  56.968 126.741  1.00  0.00           C
ATOM   5113  CE3 TRP A 317      63.519  57.758 127.860  1.00  0.00           C
ATOM   5115  CZ3 TRP A 317      64.569  57.998 128.741  1.00  0.00           C
ATOM   5117  CZ2 TRP A 317      66.079  56.658 127.421  1.00  0.00           C
ATOM   5119  CH2 TRP A 317      65.829  57.468 128.521  1.00  0.00           C
ATOM   5121  C   TRP A 317      61.899  59.489 125.440  1.00  0.00           C
ATOM   5122  O   TRP A 317      61.059  60.019 126.181  1.00  0.00           O
ATOM   5123  N   PRO A 318      63.159  59.988 125.440  1.00  0.00           N
ATOM   5124  CD  PRO A 318      64.308  59.478 124.680  1.00  0.00           C
ATOM   5127  CA  PRO A 318      63.569  60.968 126.441  1.00  0.00           C
ATOM   5129  CB  PRO A 318      65.119  60.938 126.470  1.00  0.00           C
ATOM   5132  CG  PRO A 318      65.579  60.048 125.311  1.00  0.00           C
ATOM   5135  C   PRO A 318      62.979  62.338 126.181  1.00  0.00           C
ATOM   5136  O   PRO A 318      62.659  63.048 127.121  1.00  0.00           O
ATOM   5137  N   PHE A 319      62.789  62.748 124.901  1.00  0.00           N
ATOM   5139  CA  PHE A 319      62.039  63.959 124.521  1.00  0.00           C
ATOM   5141  CB  PHE A 319      62.029  64.268 122.980  1.00  0.00           C
ATOM   5144  CG  PHE A 319      61.409  65.598 122.631  1.00  0.00           C
ATOM   5145  CD1 PHE A 319      62.219  66.739 122.591  1.00  0.00           C
ATOM   5147  CE1 PHE A 319      61.699  67.978 122.200  1.00  0.00           C
ATOM   5149  CZ  PHE A 319      60.359  68.078 121.811  1.00  0.00           C
ATOM   5151  CD2 PHE A 319      60.058  65.708 122.250  1.00  0.00           C
ATOM   5153  CE2 PHE A 319      59.539  66.949 121.861  1.00  0.00           C
ATOM   5155  C   PHE A 319      60.599  63.868 124.960  1.00  0.00           C
ATOM   5156  O   PHE A 319      59.969  64.828 125.390  1.00  0.00           O
ATOM   5157  N   SER A 320      59.999  62.658 124.881  1.00  0.00           N
ATOM   5159  CA  SER A 320      58.668  62.449 125.440  1.00  0.00           C
ATOM   5161  CB  SER A 320      57.939  61.158 124.960  1.00  0.00           C
ATOM   5164  OG  SER A 320      57.259  61.378 123.720  1.00  0.00           O
ATOM   5166  C   SER A 320      58.639  62.468 126.961  1.00  0.00           C
ATOM   5167  O   SER A 320      57.558  62.498 127.551  1.00  0.00           O
ATOM   5168  N   ARG A 321      59.809  62.428 127.631  1.00  0.00           N
ATOM   5170  CA  ARG A 321      60.029  62.668 129.040  1.00  0.00           C
ATOM   5172  CB  ARG A 321      59.359  63.938 129.641  1.00  0.00           C
ATOM   5175  CG  ARG A 321      59.879  65.228 128.980  1.00  0.00           C
ATOM   5178  CD  ARG A 321      59.239  66.498 129.560  1.00  0.00           C
ATOM   5181  NE  ARG A 321      59.729  67.638 128.731  1.00  0.00           N
ATOM   5183  CZ  ARG A 321      59.149  68.048 127.600  1.00  0.00           C
ATOM   5184  NH1 ARG A 321      58.139  67.419 127.060  1.00  0.00           N
ATOM   5187  NH2 ARG A 321      59.619  69.138 127.050  1.00  0.00           N
ATOM   5190  C   ARG A 321      59.749  61.428 129.861  1.00  0.00           C
ATOM   5191  O   ARG A 321      59.369  61.498 131.031  1.00  0.00           O
ATOM   5192  N   SER A 322      59.909  60.238 129.250  1.00  0.00           N
ATOM   5194  CA  SER A 322      59.619  59.018 129.960  1.00  0.00           C
ATOM   5196  CB  SER A 322      59.078  57.878 129.040  1.00  0.00           C
ATOM   5199  OG  SER A 322      60.099  57.148 128.360  1.00  0.00           O
ATOM   5201  C   SER A 322      60.809  58.629 130.830  1.00  0.00           C
ATOM   5202  O   SER A 322      61.939  59.068 130.641  1.00  0.00           O
ATOM   5203  N   ALA A 323      60.549  57.838 131.891  1.00  0.00           N
ATOM   5205  CA  ALA A 323      61.589  57.398 132.790  1.00  0.00           C
ATOM   5207  CB  ALA A 323      61.079  57.488 134.241  1.00  0.00           C
ATOM   5211  C   ALA A 323      61.999  55.998 132.401  1.00  0.00           C
ATOM   5212  O   ALA A 323      62.179  55.699 131.220  1.00  0.00           O
ATOM   5213  N   ALA A 324      62.079  55.058 133.351  1.00  0.00           N
ATOM   5215  CA  ALA A 324      62.409  53.668 133.091  1.00  0.00           C
ATOM   5217  CB  ALA A 324      62.809  53.078 134.451  1.00  0.00           C
ATOM   5221  C   ALA A 324      61.259  52.878 132.440  1.00  0.00           C
ATOM   5222  O   ALA A 324      61.229  51.638 132.440  1.00  0.00           O
ATOM   5223  N   ARG A 325      60.339  53.629 131.811  1.00  0.00           N
ATOM   5225  CA  ARG A 325      59.179  53.239 131.041  1.00  0.00           C
ATOM   5227  CB  ARG A 325      57.999  54.239 131.291  1.00  0.00           C
ATOM   5230  CG  ARG A 325      57.599  54.398 132.771  1.00  0.00           C
ATOM   5233  CD  ARG A 325      56.578  55.518 133.050  1.00  0.00           C
ATOM   5236  NE  ARG A 325      56.149  55.349 134.481  1.00  0.00           N
ATOM   5238  CZ  ARG A 325      55.239  56.078 135.100  1.00  0.00           C
ATOM   5239  NH1 ARG A 325      54.539  57.008 134.491  1.00  0.00           N
ATOM   5242  NH2 ARG A 325      54.999  55.788 136.371  1.00  0.00           N
ATOM   5245  C   ARG A 325      59.499  53.288 129.550  1.00  0.00           C
ATOM   5246  O   ARG A 325      58.599  53.269 128.710  1.00  0.00           O
ATOM   5247  N   TYR A 326      60.789  53.408 129.171  1.00  0.00           N
ATOM   5249  CA  TYR A 326      61.199  53.478 127.781  1.00  0.00           C
ATOM   5251  CB  TYR A 326      62.698  53.878 127.631  1.00  0.00           C
ATOM   5254  CG  TYR A 326      63.629  53.358 128.701  1.00  0.00           C
ATOM   5255  CD1 TYR A 326      63.969  51.998 128.801  1.00  0.00           C
ATOM   5257  CE1 TYR A 326      64.819  51.548 129.820  1.00  0.00           C
ATOM   5259  CZ  TYR A 326      65.409  52.468 130.690  1.00  0.00           C
ATOM   5260  OH  TYR A 326      66.279  52.038 131.711  1.00  0.00           O
ATOM   5262  CD2 TYR A 326      64.279  54.268 129.550  1.00  0.00           C
ATOM   5264  CE2 TYR A 326      65.168  53.838 130.541  1.00  0.00           C
ATOM   5266  C   TYR A 326      60.849  52.258 126.931  1.00  0.00           C
ATOM   5267  O   TYR A 326      60.209  52.368 125.881  1.00  0.00           O
ATOM   5268  N   ASP A 327      61.149  51.058 127.460  1.00  0.00           N
ATOM   5270  CA  ASP A 327      60.879  49.769 126.861  1.00  0.00           C
ATOM   5272  CB  ASP A 327      61.378  48.618 127.800  1.00  0.00           C
ATOM   5275  CG  ASP A 327      62.899  48.538 127.831  1.00  0.00           C
ATOM   5276  OD1 ASP A 327      63.529  49.099 126.920  1.00  0.00           O
ATOM   5277  OD2 ASP A 327      63.439  47.828 128.731  1.00  0.00           O
ATOM   5278  C   ASP A 327      59.399  49.578 126.610  1.00  0.00           C
ATOM   5279  O   ASP A 327      58.969  49.158 125.530  1.00  0.00           O
ATOM   5280  N   VAL A 328      58.549  49.908 127.600  1.00  0.00           N
ATOM   5282  CA  VAL A 328      57.119  49.699 127.470  1.00  0.00           C
ATOM   5284  CB  VAL A 328      56.378  49.598 128.801  1.00  0.00           C
ATOM   5286  CG1 VAL A 328      57.099  48.519 129.651  1.00  0.00           C
ATOM   5290  CG2 VAL A 328      56.308  50.949 129.531  1.00  0.00           C
ATOM   5294  C   VAL A 328      56.459  50.739 126.601  1.00  0.00           C
ATOM   5295  O   VAL A 328      55.429  50.478 125.991  1.00  0.00           O
ATOM   5296  N   LEU A 329      57.039  51.949 126.500  1.00  0.00           N
ATOM   5298  CA  LEU A 329      56.599  52.989 125.591  1.00  0.00           C
ATOM   5300  CB  LEU A 329      57.259  54.338 125.971  1.00  0.00           C
ATOM   5303  CG  LEU A 329      56.759  55.548 125.150  1.00  0.00           C
ATOM   5305  CD1 LEU A 329      55.229  55.669 125.201  1.00  0.00           C
ATOM   5309  CD2 LEU A 329      57.418  56.838 125.631  1.00  0.00           C
ATOM   5313  C   LEU A 329      56.839  52.638 124.140  1.00  0.00           C
ATOM   5314  O   LEU A 329      55.949  52.768 123.300  1.00  0.00           O
ATOM   5315  N   ALA A 330      58.059  52.148 123.830  1.00  0.00           N
ATOM   5317  CA  ALA A 330      58.439  51.658 122.521  1.00  0.00           C
ATOM   5319  CB  ALA A 330      59.929  51.308 122.530  1.00  0.00           C
ATOM   5323  C   ALA A 330      57.649  50.438 122.080  1.00  0.00           C
ATOM   5324  O   ALA A 330      57.168  50.368 120.950  1.00  0.00           O
ATOM   5325  N   LYS A 331      57.429  49.489 123.010  1.00  0.00           N
ATOM   5327  CA  LYS A 331      56.459  48.428 122.851  1.00  0.00           C
ATOM   5329  CB  LYS A 331      56.419  47.568 124.140  1.00  0.00           C
ATOM   5332  CG  LYS A 331      57.628  46.628 124.341  1.00  0.00           C
ATOM   5335  CD  LYS A 331      57.539  45.338 123.511  1.00  0.00           C
ATOM   5338  CE  LYS A 331      56.378  44.419 123.920  1.00  0.00           C
ATOM   5341  NZ  LYS A 331      56.369  43.169 123.141  1.00  0.00           N
ATOM   5345  C   LYS A 331      55.049  48.918 122.591  1.00  0.00           C
ATOM   5346  O   LYS A 331      54.429  48.519 121.610  1.00  0.00           O
ATOM   5347  N   TRP A 332      54.509  49.828 123.430  1.00  0.00           N
ATOM   5349  CA  TRP A 332      53.149  50.318 123.260  1.00  0.00           C
ATOM   5351  CB  TRP A 332      52.639  51.108 124.501  1.00  0.00           C
ATOM   5354  CG  TRP A 332      51.189  51.529 124.431  1.00  0.00           C
ATOM   5355  CD1 TRP A 332      50.769  52.579 123.660  1.00  0.00           C
ATOM   5357  NE1 TRP A 332      49.399  52.638 123.651  1.00  0.00           N
ATOM   5359  CE2 TRP A 332      48.899  51.658 124.440  1.00  0.00           C
ATOM   5360  CD2 TRP A 332      49.999  50.918 124.951  1.00  0.00           C
ATOM   5361  CE3 TRP A 332      49.749  49.818 125.771  1.00  0.00           C
ATOM   5363  CZ3 TRP A 332      48.418  49.478 126.070  1.00  0.00           C
ATOM   5365  CZ2 TRP A 332      47.589  51.348 124.750  1.00  0.00           C
ATOM   5367  CH2 TRP A 332      47.359  50.238 125.571  1.00  0.00           C
ATOM   5369  C   TRP A 332      52.929  51.088 121.961  1.00  0.00           C
ATOM   5370  O   TRP A 332      51.909  50.928 121.311  1.00  0.00           O
ATOM   5371  N   TRP A 333      53.899  51.928 121.531  1.00  0.00           N
ATOM   5373  CA  TRP A 333      53.839  52.548 120.220  1.00  0.00           C
ATOM   5375  CB  TRP A 333      54.979  53.608 120.051  1.00  0.00           C
ATOM   5378  CG  TRP A 333      54.869  54.838 120.901  1.00  0.00           C
ATOM   5379  CD1 TRP A 333      53.749  55.289 121.561  1.00  0.00           C
ATOM   5381  NE1 TRP A 333      53.989  56.518 122.121  1.00  0.00           N
ATOM   5383  CE2 TRP A 333      55.289  56.868 121.891  1.00  0.00           C
ATOM   5384  CD2 TRP A 333      55.889  55.828 121.151  1.00  0.00           C
ATOM   5385  CE3 TRP A 333      57.238  55.928 120.821  1.00  0.00           C
ATOM   5387  CZ3 TRP A 333      57.959  57.038 121.260  1.00  0.00           C
ATOM   5389  CZ2 TRP A 333      55.988  58.008 122.281  1.00  0.00           C
ATOM   5391  CH2 TRP A 333      57.349  58.068 121.961  1.00  0.00           C
ATOM   5393  C   TRP A 333      53.819  51.529 119.081  1.00  0.00           C
ATOM   5394  O   TRP A 333      52.959  51.599 118.201  1.00  0.00           O
ATOM   5395  N   ALA A 334      54.659  50.478 119.160  1.00  0.00           N
ATOM   5397  CA  ALA A 334      54.629  49.348 118.260  1.00  0.00           C
ATOM   5399  CB  ALA A 334      55.779  48.398 118.590  1.00  0.00           C
ATOM   5403  C   ALA A 334      53.289  48.578 118.251  1.00  0.00           C
ATOM   5404  O   ALA A 334      52.779  48.118 117.230  1.00  0.00           O
ATOM   5405  N   ASP A 335      52.659  48.478 119.420  1.00  0.00           N
ATOM   5407  CA  ASP A 335      51.419  47.758 119.610  1.00  0.00           C
ATOM   5409  CB  ASP A 335      51.419  47.248 121.080  1.00  0.00           C
ATOM   5412  CG  ASP A 335      52.488  46.199 121.341  1.00  0.00           C
ATOM   5413  OD1 ASP A 335      52.659  45.279 120.480  1.00  0.00           O
ATOM   5414  OD2 ASP A 335      53.039  46.178 122.481  1.00  0.00           O
ATOM   5415  C   ASP A 335      50.189  48.638 119.321  1.00  0.00           C
ATOM   5416  O   ASP A 335      49.049  48.188 119.461  1.00  0.00           O
ATOM   5417  N   VAL A 336      50.369  49.888 118.830  1.00  0.00           N
ATOM   5419  CA  VAL A 336      49.299  50.669 118.220  1.00  0.00           C
ATOM   5421  CB  VAL A 336      49.339  52.138 118.671  1.00  0.00           C
ATOM   5423  CG1 VAL A 336      48.149  52.938 118.061  1.00  0.00           C
ATOM   5427  CG2 VAL A 336      49.249  52.238 120.211  1.00  0.00           C
ATOM   5431  C   VAL A 336      49.479  50.609 116.711  1.00  0.00           C
ATOM   5432  O   VAL A 336      48.509  50.618 115.940  1.00  0.00           O
ATOM   5433  N   VAL A 337      50.749  50.598 116.231  1.00  0.00           N
ATOM   5435  CA  VAL A 337      51.039  50.548 114.811  1.00  0.00           C
ATOM   5437  CB  VAL A 337      52.439  50.968 114.370  1.00  0.00           C
ATOM   5439  CG1 VAL A 337      52.739  52.408 114.811  1.00  0.00           C
ATOM   5443  CG2 VAL A 337      53.509  50.058 114.940  1.00  0.00           C
ATOM   5447  C   VAL A 337      50.619  49.248 114.171  1.00  0.00           C
ATOM   5448  O   VAL A 337      50.009  49.268 113.111  1.00  0.00           O
ATOM   5449  N   LYS A 338      50.849  48.098 114.830  1.00  0.00           N
ATOM   5451  CA  LYS A 338      50.279  46.838 114.400  1.00  0.00           C
ATOM   5453  CB  LYS A 338      50.719  45.688 115.351  1.00  0.00           C
ATOM   5456  CG  LYS A 338      52.179  45.268 115.360  1.00  0.00           C
ATOM   5459  CD  LYS A 338      52.439  44.368 116.581  1.00  0.00           C
ATOM   5462  CE  LYS A 338      53.779  44.608 117.261  1.00  0.00           C
ATOM   5465  NZ  LYS A 338      53.749  43.838 118.511  1.00  0.00           N
ATOM   5469  C   LYS A 338      48.729  46.828 114.230  1.00  0.00           C
ATOM   5470  O   LYS A 338      48.299  46.488 113.131  1.00  0.00           O
ATOM   5471  N   PRO A 339      47.899  47.208 115.211  1.00  0.00           N
ATOM   5472  CD  PRO A 339      48.119  46.739 116.591  1.00  0.00           C
ATOM   5475  CA  PRO A 339      46.489  47.558 115.091  1.00  0.00           C
ATOM   5477  CB  PRO A 339      46.119  47.968 116.521  1.00  0.00           C
ATOM   5480  CG  PRO A 339      46.789  46.868 117.330  1.00  0.00           C
ATOM   5483  C   PRO A 339      45.849  48.488 114.061  1.00  0.00           C
ATOM   5484  O   PRO A 339      44.738  48.199 113.660  1.00  0.00           O
ATOM   5485  N   THR A 340      46.339  49.668 113.660  1.00  0.00           N
ATOM   5487  CA  THR A 340      45.429  50.588 112.930  1.00  0.00           C
ATOM   5489  CB  THR A 340      45.899  52.019 112.971  1.00  0.00           C
ATOM   5491  OG1 THR A 340      46.139  52.428 114.300  1.00  0.00           O
ATOM   5493  CG2 THR A 340      44.949  53.048 112.320  1.00  0.00           C
ATOM   5497  C   THR A 340      45.239  50.209 111.470  1.00  0.00           C
ATOM   5498  O   THR A 340      46.119  49.578 110.910  1.00  0.00           O
ATOM   5499  N   ARG A 341      44.119  50.548 110.781  1.00  0.00           N
ATOM   5501  CA  ARG A 341      43.999  50.258 109.341  1.00  0.00           C
ATOM   5503  CB  ARG A 341      42.729  49.368 109.091  1.00  0.00           C
ATOM   5506  CG  ARG A 341      42.569  48.808 107.660  1.00  0.00           C
ATOM   5509  CD  ARG A 341      41.319  47.948 107.361  1.00  0.00           C
ATOM   5512  NE  ARG A 341      41.459  47.468 105.930  1.00  0.00           N
ATOM   5514  CZ  ARG A 341      42.129  46.388 105.550  1.00  0.00           C
ATOM   5515  NH1 ARG A 341      42.669  45.548 106.410  1.00  0.00           N
ATOM   5518  NH2 ARG A 341      42.309  46.178 104.260  1.00  0.00           N
ATOM   5521  C   ARG A 341      43.999  51.469 108.371  1.00  0.00           C
ATOM   5522  O   ARG A 341      42.979  52.138 108.241  1.00  0.00           O
ATOM   5523  N   THR A 342      45.119  51.708 107.621  1.00  0.00           N
ATOM   5525  CA  THR A 342      45.249  52.548 106.391  1.00  0.00           C
ATOM   5527  CB  THR A 342      45.359  54.068 106.610  1.00  0.00           C
ATOM   5529  OG1 THR A 342      46.349  54.428 107.561  1.00  0.00           O
ATOM   5531  CG2 THR A 342      44.059  54.618 107.151  1.00  0.00           C
ATOM   5535  C   THR A 342      46.489  52.238 105.521  1.00  0.00           C
ATOM   5536  O   THR A 342      47.329  53.098 105.300  1.00  0.00           O
ATOM   5537  N   ARG A 343      46.699  51.019 104.991  1.00  0.00           N
ATOM   5539  CA  ARG A 343      47.799  50.708 104.061  1.00  0.00           C
ATOM   5541  CB  ARG A 343      47.919  51.628 102.790  1.00  0.00           C
ATOM   5544  CG  ARG A 343      46.819  51.469 101.711  1.00  0.00           C
ATOM   5547  CD  ARG A 343      45.399  51.978 102.021  1.00  0.00           C
ATOM   5550  NE  ARG A 343      45.229  53.449 101.741  1.00  0.00           N
ATOM   5552  CZ  ARG A 343      44.869  53.959 100.571  1.00  0.00           C
ATOM   5553  NH1 ARG A 343      44.729  53.228  99.481  1.00  0.00           N
ATOM   5556  NH2 ARG A 343      44.629  55.248 100.440  1.00  0.00           N
ATOM   5559  C   ARG A 343      49.159  50.318 104.690  1.00  0.00           C
ATOM   5560  O   ARG A 343      50.209  50.758 104.250  1.00  0.00           O
ATOM   5561  N   LEU A 344      49.169  49.408 105.701  1.00  0.00           N
ATOM   5563  CA  LEU A 344      50.328  48.778 106.341  1.00  0.00           C
ATOM   5565  CB  LEU A 344      51.029  47.688 105.471  1.00  0.00           C
ATOM   5568  CG  LEU A 344      50.198  46.418 105.191  1.00  0.00           C
ATOM   5570  CD1 LEU A 344      49.339  46.578 103.931  1.00  0.00           C
ATOM   5574  CD2 LEU A 344      51.139  45.209 105.080  1.00  0.00           C
ATOM   5578  C   LEU A 344      51.389  49.658 106.981  1.00  0.00           C
ATOM   5579  O   LEU A 344      52.439  49.838 106.381  1.00  0.00           O
ATOM   5580  N   TYR A 345      51.179  50.188 108.220  1.00  0.00           N
ATOM   5582  CA  TYR A 345      51.929  51.318 108.780  1.00  0.00           C
ATOM   5584  CB  TYR A 345      51.499  51.718 110.211  1.00  0.00           C
ATOM   5587  CG  TYR A 345      52.119  53.039 110.611  1.00  0.00           C
ATOM   5588  CD1 TYR A 345      51.789  54.218 109.931  1.00  0.00           C
ATOM   5590  CE1 TYR A 345      52.389  55.438 110.281  1.00  0.00           C
ATOM   5592  CZ  TYR A 345      53.289  55.489 111.360  1.00  0.00           C
ATOM   5593  OH  TYR A 345      53.889  56.688 111.811  1.00  0.00           O
ATOM   5595  CD2 TYR A 345      53.069  53.109 111.631  1.00  0.00           C
ATOM   5597  CE2 TYR A 345      53.619  54.318 112.031  1.00  0.00           C
ATOM   5599  C   TYR A 345      53.389  51.019 108.821  1.00  0.00           C
ATOM   5600  O   TYR A 345      54.229  51.748 108.351  1.00  0.00           O
ATOM   5601  N   ILE A 346      53.639  49.808 109.280  1.00  0.00           N
ATOM   5603  CA  ILE A 346      54.829  49.039 109.330  1.00  0.00           C
ATOM   5605  CB  ILE A 346      54.329  47.618 109.461  1.00  0.00           C
ATOM   5607  CG2 ILE A 346      55.539  46.789 109.881  1.00  0.00           C
ATOM   5611  CG1 ILE A 346      52.979  47.348 110.220  1.00  0.00           C
ATOM   5614  CD  ILE A 346      52.569  48.118 111.490  1.00  0.00           C
ATOM   5618  C   ILE A 346      55.689  49.099 108.071  1.00  0.00           C
ATOM   5619  O   ILE A 346      56.919  49.138 108.111  1.00  0.00           O
ATOM   5620  N   GLY A 347      55.019  49.029 106.910  1.00  0.00           N
ATOM   5622  CA  GLY A 347      55.609  48.888 105.601  1.00  0.00           C
ATOM   5625  C   GLY A 347      55.829  50.219 104.960  1.00  0.00           C
ATOM   5626  O   GLY A 347      56.499  50.308 103.951  1.00  0.00           O
ATOM   5627  N   ILE A 348      55.269  51.298 105.530  1.00  0.00           N
ATOM   5629  CA  ILE A 348      55.619  52.628 105.100  1.00  0.00           C
ATOM   5631  CB  ILE A 348      54.419  53.408 104.550  1.00  0.00           C
ATOM   5633  CG2 ILE A 348      53.749  52.548 103.461  1.00  0.00           C
ATOM   5637  CG1 ILE A 348      53.409  53.978 105.580  1.00  0.00           C
ATOM   5640  CD  ILE A 348      52.269  53.039 105.910  1.00  0.00           C
ATOM   5644  C   ILE A 348      56.349  53.379 106.201  1.00  0.00           C
ATOM   5645  O   ILE A 348      56.839  54.468 105.940  1.00  0.00           O
ATOM   5646  N   ALA A 349      56.479  52.868 107.440  1.00  0.00           N
ATOM   5648  CA  ALA A 349      56.949  53.648 108.561  1.00  0.00           C
ATOM   5650  CB  ALA A 349      55.899  53.788 109.680  1.00  0.00           C
ATOM   5654  C   ALA A 349      58.219  53.138 109.211  1.00  0.00           C
ATOM   5655  O   ALA A 349      58.399  51.949 109.431  1.00  0.00           O
ATOM   5656  N   PHE A 350      59.129  54.078 109.510  1.00  0.00           N
ATOM   5658  CA  PHE A 350      60.399  53.798 110.141  1.00  0.00           C
ATOM   5660  CB  PHE A 350      61.599  54.178 109.230  1.00  0.00           C
ATOM   5663  CG  PHE A 350      61.439  53.629 107.860  1.00  0.00           C
ATOM   5664  CD1 PHE A 350      60.999  52.318 107.650  1.00  0.00           C
ATOM   5666  CE1 PHE A 350      60.749  51.848 106.360  1.00  0.00           C
ATOM   5668  CZ  PHE A 350      60.988  52.688 105.271  1.00  0.00           C
ATOM   5670  CD2 PHE A 350      61.719  54.449 106.760  1.00  0.00           C
ATOM   5672  CE2 PHE A 350      61.508  53.969 105.471  1.00  0.00           C
ATOM   5674  C   PHE A 350      60.549  54.588 111.431  1.00  0.00           C
ATOM   5675  O   PHE A 350      60.749  55.798 111.470  1.00  0.00           O
ATOM   5676  N   TYR A 351      60.579  53.838 112.521  1.00  0.00           N
ATOM   5678  CA  TYR A 351      60.589  54.248 113.910  1.00  0.00           C
ATOM   5680  CB  TYR A 351      60.149  53.008 114.730  1.00  0.00           C
ATOM   5683  CG  TYR A 351      58.909  52.468 114.101  1.00  0.00           C
ATOM   5684  CD1 TYR A 351      57.669  53.048 114.351  1.00  0.00           C
ATOM   5686  CE1 TYR A 351      56.529  52.598 113.681  1.00  0.00           C
ATOM   5688  CZ  TYR A 351      56.629  51.568 112.730  1.00  0.00           C
ATOM   5689  OH  TYR A 351      55.469  50.968 112.200  1.00  0.00           O
ATOM   5691  CD2 TYR A 351      59.008  51.469 113.111  1.00  0.00           C
ATOM   5693  CE2 TYR A 351      57.879  51.068 112.390  1.00  0.00           C
ATOM   5695  C   TYR A 351      61.939  54.688 114.400  1.00  0.00           C
ATOM   5696  O   TYR A 351      62.749  53.899 114.890  1.00  0.00           O
ATOM   5697  N   LYS A 352      62.269  55.958 114.211  1.00  0.00           N
ATOM   5699  CA  LYS A 352      63.619  56.418 114.370  1.00  0.00           C
ATOM   5701  CB  LYS A 352      64.029  57.519 113.351  1.00  0.00           C
ATOM   5704  CG  LYS A 352      63.169  58.769 113.141  1.00  0.00           C
ATOM   5707  CD  LYS A 352      63.899  59.788 112.230  1.00  0.00           C
ATOM   5710  CE  LYS A 352      64.399  59.289 110.860  1.00  0.00           C
ATOM   5713  NZ  LYS A 352      65.339  60.238 110.201  1.00  0.00           N
ATOM   5717  C   LYS A 352      63.959  56.718 115.821  1.00  0.00           C
ATOM   5718  O   LYS A 352      63.289  57.528 116.461  1.00  0.00           O
ATOM   5719  N   VAL A 353      64.959  56.019 116.381  1.00  0.00           N
ATOM   5721  CA  VAL A 353      65.359  56.068 117.781  1.00  0.00           C
ATOM   5723  CB  VAL A 353      65.709  54.699 118.360  1.00  0.00           C
ATOM   5725  CG1 VAL A 353      64.509  53.759 118.181  1.00  0.00           C
ATOM   5729  CG2 VAL A 353      66.969  54.118 117.691  1.00  0.00           C
ATOM   5733  C   VAL A 353      66.519  57.038 117.940  1.00  0.00           C
ATOM   5734  O   VAL A 353      67.049  57.519 116.940  1.00  0.00           O
ATOM   5735  N   GLY A 354      66.919  57.418 119.171  1.00  0.00           N
ATOM   5737  CA  GLY A 354      67.989  58.388 119.341  1.00  0.00           C
ATOM   5740  C   GLY A 354      69.349  57.838 119.690  1.00  0.00           C
ATOM   5741  O   GLY A 354      69.479  56.868 120.430  1.00  0.00           O
ATOM   5742  N   GLU A 355      70.399  58.548 119.241  1.00  0.00           N
ATOM   5744  CA  GLU A 355      71.709  58.488 119.861  1.00  0.00           C
ATOM   5746  CB  GLU A 355      72.918  58.668 118.891  1.00  0.00           C
ATOM   5749  CG  GLU A 355      73.039  57.548 117.841  1.00  0.00           C
ATOM   5752  CD  GLU A 355      73.349  56.158 118.401  1.00  0.00           C
ATOM   5753  OE1 GLU A 355      73.338  55.938 119.641  1.00  0.00           O
ATOM   5754  OE2 GLU A 355      73.609  55.268 117.541  1.00  0.00           O
ATOM   5755  C   GLU A 355      71.759  59.508 120.980  1.00  0.00           C
ATOM   5756  O   GLU A 355      71.889  59.068 122.121  1.00  0.00           O
ATOM   5757  N   PRO A 356      71.628  60.818 120.871  1.00  0.00           N
ATOM   5758  CD  PRO A 356      71.369  61.609 119.680  1.00  0.00           C
ATOM   5761  CA  PRO A 356      71.859  61.688 122.001  1.00  0.00           C
ATOM   5763  CB  PRO A 356      72.389  62.989 121.371  1.00  0.00           C
ATOM   5766  CG  PRO A 356      72.319  62.789 119.840  1.00  0.00           C
ATOM   5769  C   PRO A 356      70.569  61.949 122.750  1.00  0.00           C
ATOM   5770  O   PRO A 356      69.499  62.048 122.151  1.00  0.00           O
ATOM   5771  N   SER A 357      70.679  62.158 124.061  1.00  0.00           N
ATOM   5773  CA  SER A 357      69.659  62.789 124.870  1.00  0.00           C
ATOM   5775  CB  SER A 357      69.839  62.438 126.371  1.00  0.00           C
ATOM   5778  OG  SER A 357      69.949  61.019 126.500  1.00  0.00           O
ATOM   5780  C   SER A 357      69.779  64.298 124.651  1.00  0.00           C
ATOM   5781  O   SER A 357      70.889  64.838 124.671  1.00  0.00           O
ATOM   5782  N   LYS A 358      68.679  65.029 124.391  1.00  0.00           N
ATOM   5784  CA  LYS A 358      68.738  66.478 124.180  1.00  0.00           C
ATOM   5786  CB  LYS A 358      68.149  66.888 122.800  1.00  0.00           C
ATOM   5789  CG  LYS A 358      66.819  67.669 122.790  1.00  0.00           C
ATOM   5792  CD  LYS A 358      66.509  68.348 121.441  1.00  0.00           C
ATOM   5795  CE  LYS A 358      65.329  69.328 121.601  1.00  0.00           C
ATOM   5798  NZ  LYS A 358      65.089  70.158 120.410  1.00  0.00           N
ATOM   5802  C   LYS A 358      68.129  67.228 125.360  1.00  0.00           C
ATOM   5803  O   LYS A 358      67.249  66.728 126.070  1.00  0.00           O
ATOM   5804  N   ILE A 359      68.679  68.418 125.670  1.00  0.00           N
ATOM   5806  CA  ILE A 359      68.559  69.088 126.961  1.00  0.00           C
ATOM   5808  CB  ILE A 359      69.728  68.758 127.910  1.00  0.00           C
ATOM   5810  CG2 ILE A 359      69.588  69.478 129.250  1.00  0.00           C
ATOM   5814  CG1 ILE A 359      69.859  67.249 128.211  1.00  0.00           C
ATOM   5817  CD  ILE A 359      70.879  66.529 127.330  1.00  0.00           C
ATOM   5821  C   ILE A 359      68.569  70.578 126.620  1.00  0.00           C
ATOM   5822  O   ILE A 359      69.359  70.978 125.771  1.00  0.00           O
ATOM   5823  N   GLU A 360      67.709  71.428 127.241  1.00  0.00           N
ATOM   5825  CA  GLU A 360      67.409  72.798 126.811  1.00  0.00           C
ATOM   5827  CB  GLU A 360      66.099  73.328 127.451  1.00  0.00           C
ATOM   5830  CG  GLU A 360      66.079  73.639 128.980  1.00  0.00           C
ATOM   5833  CD  GLU A 360      66.389  72.449 129.890  1.00  0.00           C
ATOM   5834  OE1 GLU A 360      66.029  71.298 129.510  1.00  0.00           O
ATOM   5835  OE2 GLU A 360      66.989  72.678 130.971  1.00  0.00           O
ATOM   5836  C   GLU A 360      68.509  73.858 126.970  1.00  0.00           C
ATOM   5837  O   GLU A 360      68.399  74.908 126.341  1.00  0.00           O
ATOM   5838  N   PRO A 361      69.599  73.728 127.720  1.00  0.00           N
ATOM   5839  CD  PRO A 361      69.549  73.278 129.110  1.00  0.00           C
ATOM   5842  CA  PRO A 361      70.809  74.508 127.460  1.00  0.00           C
ATOM   5844  CB  PRO A 361      71.609  74.328 128.791  1.00  0.00           C
ATOM   5847  CG  PRO A 361      71.009  73.088 129.451  1.00  0.00           C
ATOM   5850  C   PRO A 361      71.659  74.059 126.271  1.00  0.00           C
ATOM   5851  O   PRO A 361      72.789  74.538 126.220  1.00  0.00           O
ATOM   5852  N   ASP A 362      71.219  73.188 125.331  1.00  0.00           N
ATOM   5854  CA  ASP A 362      71.979  72.779 124.140  1.00  0.00           C
ATOM   5856  CB  ASP A 362      72.159  73.888 123.071  1.00  0.00           C
ATOM   5859  CG  ASP A 362      70.869  74.208 122.340  1.00  0.00           C
ATOM   5860  OD1 ASP A 362      69.789  73.688 122.711  1.00  0.00           O
ATOM   5861  OD2 ASP A 362      70.978  74.959 121.330  1.00  0.00           O
ATOM   5862  C   ASP A 362      73.289  72.019 124.400  1.00  0.00           C
ATOM   5863  O   ASP A 362      74.149  71.828 123.521  1.00  0.00           O
ATOM   5864  N   TRP A 363      73.418  71.438 125.601  1.00  0.00           N
ATOM   5866  CA  TRP A 363      74.489  70.538 125.940  1.00  0.00           C
ATOM   5868  CB  TRP A 363      75.119  70.889 127.300  1.00  0.00           C
ATOM   5871  CG  TRP A 363      75.959  72.118 127.281  1.00  0.00           C
ATOM   5872  CD1 TRP A 363      75.719  73.298 127.921  1.00  0.00           C
ATOM   5874  NE1 TRP A 363      76.829  74.108 127.851  1.00  0.00           N
ATOM   5876  CE2 TRP A 363      77.799  73.478 127.131  1.00  0.00           C
ATOM   5877  CD2 TRP A 363      77.279  72.228 126.711  1.00  0.00           C
ATOM   5878  CE3 TRP A 363      78.079  71.368 125.961  1.00  0.00           C
ATOM   5880  CZ3 TRP A 363      79.389  71.739 125.670  1.00  0.00           C
ATOM   5882  CZ2 TRP A 363      79.109  73.838 126.861  1.00  0.00           C
ATOM   5884  CH2 TRP A 363      79.899  72.958 126.120  1.00  0.00           C
ATOM   5886  C   TRP A 363      73.969  69.118 125.971  1.00  0.00           C
ATOM   5887  O   TRP A 363      73.599  68.578 127.001  1.00  0.00           O
ATOM   5888  N   MET A 364      73.909  68.499 124.781  1.00  0.00           N
ATOM   5890  CA  MET A 364      73.389  67.158 124.591  1.00  0.00           C
ATOM   5892  CB  MET A 364      73.049  66.928 123.091  1.00  0.00           C
ATOM   5895  CG  MET A 364      72.088  68.008 122.541  1.00  0.00           C
ATOM   5898  SD  MET A 364      71.698  67.958 120.760  1.00  0.00           S
ATOM   5899  CE  MET A 364      71.109  66.258 120.620  1.00  0.00           C
ATOM   5903  C   MET A 364      74.279  66.058 125.201  1.00  0.00           C
ATOM   5904  O   MET A 364      75.509  66.088 125.131  1.00  0.00           O
ATOM   5905  N   ILE A 365      73.649  65.059 125.841  1.00  0.00           N
ATOM   5907  CA  ILE A 365      74.319  63.959 126.550  1.00  0.00           C
ATOM   5909  CB  ILE A 365      73.679  63.658 127.910  1.00  0.00           C
ATOM   5911  CG2 ILE A 365      74.268  62.379 128.570  1.00  0.00           C
ATOM   5915  CG1 ILE A 365      73.808  64.868 128.881  1.00  0.00           C
ATOM   5918  CD  ILE A 365      72.759  64.858 130.001  1.00  0.00           C
ATOM   5922  C   ILE A 365      74.139  62.738 125.660  1.00  0.00           C
ATOM   5923  O   ILE A 365      73.079  62.588 125.071  1.00  0.00           O
ATOM   5924  N   ASN A 366      75.119  61.828 125.491  1.00  0.00           N
ATOM   5926  CA  ASN A 366      74.939  60.769 124.510  1.00  0.00           C
ATOM   5928  CB  ASN A 366      76.259  60.398 123.801  1.00  0.00           C
ATOM   5931  CG  ASN A 366      75.889  59.758 122.470  1.00  0.00           C
ATOM   5932  OD1 ASN A 366      75.209  60.428 121.680  1.00  0.00           O
ATOM   5933  ND2 ASN A 366      76.289  58.508 122.211  1.00  0.00           N
ATOM   5936  C   ASN A 366      74.299  59.508 125.100  1.00  0.00           C
ATOM   5937  O   ASN A 366      74.699  59.029 126.160  1.00  0.00           O
ATOM   5938  N   GLY A 367      73.309  58.908 124.391  1.00  0.00           N
ATOM   5940  CA  GLY A 367      72.779  57.579 124.660  1.00  0.00           C
ATOM   5943  C   GLY A 367      73.789  56.518 124.341  1.00  0.00           C
ATOM   5944  O   GLY A 367      74.519  56.578 123.351  1.00  0.00           O
ATOM   5945  N   GLY A 368      73.909  55.498 125.191  1.00  0.00           N
ATOM   5947  CA  GLY A 368      74.929  54.478 124.960  1.00  0.00           C
ATOM   5950  C   GLY A 368      74.738  53.588 123.771  1.00  0.00           C
ATOM   5951  O   GLY A 368      73.629  53.239 123.401  1.00  0.00           O
ATOM   5952  N   VAL A 369      75.829  53.059 123.201  1.00  0.00           N
ATOM   5954  CA  VAL A 369      75.759  52.048 122.151  1.00  0.00           C
ATOM   5956  CB  VAL A 369      77.088  51.928 121.381  1.00  0.00           C
ATOM   5958  CG1 VAL A 369      77.619  53.338 121.101  1.00  0.00           C
ATOM   5962  CG2 VAL A 369      78.169  51.108 122.110  1.00  0.00           C
ATOM   5966  C   VAL A 369      75.198  50.688 122.631  1.00  0.00           C
ATOM   5967  O   VAL A 369      74.728  49.898 121.800  1.00  0.00           O
ATOM   5968  N   PRO A 370      75.128  50.349 123.931  1.00  0.00           N
ATOM   5969  CD  PRO A 370      76.149  50.629 124.951  1.00  0.00           C
ATOM   5972  CA  PRO A 370      74.179  49.359 124.420  1.00  0.00           C
ATOM   5974  CB  PRO A 370      74.679  49.018 125.841  1.00  0.00           C
ATOM   5977  CG  PRO A 370      76.159  49.368 125.810  1.00  0.00           C
ATOM   5980  C   PRO A 370      72.729  49.828 124.470  1.00  0.00           C
ATOM   5981  O   PRO A 370      71.849  49.029 124.180  1.00  0.00           O
ATOM   5982  N   GLU A 371      72.459  51.088 124.861  1.00  0.00           N
ATOM   5984  CA  GLU A 371      71.139  51.688 124.951  1.00  0.00           C
ATOM   5986  CB  GLU A 371      71.199  53.098 125.611  1.00  0.00           C
ATOM   5989  CG  GLU A 371      71.959  53.088 126.961  1.00  0.00           C
ATOM   5992  CD  GLU A 371      71.759  54.298 127.881  1.00  0.00           C
ATOM   5993  OE1 GLU A 371      71.299  55.378 127.451  1.00  0.00           O
ATOM   5994  OE2 GLU A 371      72.069  54.118 129.091  1.00  0.00           O
ATOM   5995  C   GLU A 371      70.448  51.768 123.601  1.00  0.00           C
ATOM   5996  O   GLU A 371      69.259  51.469 123.461  1.00  0.00           O
ATOM   5997  N   LEU A 372      71.168  52.129 122.521  1.00  0.00           N
ATOM   5999  CA  LEU A 372      70.679  51.848 121.190  1.00  0.00           C
ATOM   6001  CB  LEU A 372      71.668  52.308 120.110  1.00  0.00           C
ATOM   6004  CG  LEU A 372      71.359  51.789 118.690  1.00  0.00           C
ATOM   6006  CD1 LEU A 372      69.909  52.178 118.310  1.00  0.00           C
ATOM   6010  CD2 LEU A 372      72.439  52.318 117.771  1.00  0.00           C
ATOM   6014  C   LEU A 372      70.418  50.398 120.901  1.00  0.00           C
ATOM   6015  O   LEU A 372      69.319  50.028 120.521  1.00  0.00           O
ATOM   6016  N   LYS A 373      71.439  49.528 121.061  1.00  0.00           N
ATOM   6018  CA  LYS A 373      71.399  48.188 120.530  1.00  0.00           C
ATOM   6020  CB  LYS A 373      72.709  47.478 120.921  1.00  0.00           C
ATOM   6023  CG  LYS A 373      72.738  45.988 120.541  1.00  0.00           C
ATOM   6026  CD  LYS A 373      74.119  45.308 120.670  1.00  0.00           C
ATOM   6029  CE  LYS A 373      74.719  45.228 122.080  1.00  0.00           C
ATOM   6032  NZ  LYS A 373      75.198  46.558 122.510  1.00  0.00           N
ATOM   6036  C   LYS A 373      70.198  47.428 121.041  1.00  0.00           C
ATOM   6037  O   LYS A 373      69.399  46.898 120.281  1.00  0.00           O
ATOM   6038  N   LYS A 374      69.988  47.548 122.370  1.00  0.00           N
ATOM   6040  CA  LYS A 374      68.899  46.949 123.091  1.00  0.00           C
ATOM   6042  CB  LYS A 374      69.039  47.338 124.580  1.00  0.00           C
ATOM   6045  CG  LYS A 374      67.899  46.768 125.430  1.00  0.00           C
ATOM   6048  CD  LYS A 374      67.999  46.968 126.951  1.00  0.00           C
ATOM   6051  CE  LYS A 374      66.739  46.368 127.580  1.00  0.00           C
ATOM   6054  NZ  LYS A 374      66.709  46.469 129.050  1.00  0.00           N
ATOM   6058  C   LYS A 374      67.529  47.338 122.580  1.00  0.00           C
ATOM   6059  O   LYS A 374      66.639  46.508 122.421  1.00  0.00           O
ATOM   6060  N   GLN A 375      67.319  48.629 122.271  1.00  0.00           N
ATOM   6062  CA  GLN A 375      66.099  49.128 121.680  1.00  0.00           C
ATOM   6064  CB  GLN A 375      66.209  50.658 121.500  1.00  0.00           C
ATOM   6067  CG  GLN A 375      64.929  51.329 120.950  1.00  0.00           C
ATOM   6070  CD  GLN A 375      63.719  50.968 121.800  1.00  0.00           C
ATOM   6071  OE1 GLN A 375      63.699  51.168 123.010  1.00  0.00           O
ATOM   6072  NE2 GLN A 375      62.649  50.428 121.171  1.00  0.00           N
ATOM   6075  C   GLN A 375      65.779  48.498 120.321  1.00  0.00           C
ATOM   6076  O   GLN A 375      64.629  48.178 120.021  1.00  0.00           O
ATOM   6077  N   LEU A 376      66.808  48.309 119.481  1.00  0.00           N
ATOM   6079  CA  LEU A 376      66.739  47.558 118.231  1.00  0.00           C
ATOM   6081  CB  LEU A 376      68.018  47.748 117.390  1.00  0.00           C
ATOM   6084  CG  LEU A 376      68.418  49.208 117.151  1.00  0.00           C
ATOM   6086  CD1 LEU A 376      69.769  49.258 116.441  1.00  0.00           C
ATOM   6090  CD2 LEU A 376      67.379  50.009 116.360  1.00  0.00           C
ATOM   6094  C   LEU A 376      66.459  46.068 118.421  1.00  0.00           C
ATOM   6095  O   LEU A 376      65.669  45.489 117.670  1.00  0.00           O
ATOM   6096  N   ASP A 377      67.069  45.438 119.461  1.00  0.00           N
ATOM   6098  CA  ASP A 377      66.768  44.088 119.910  1.00  0.00           C
ATOM   6100  CB  ASP A 377      67.558  43.638 121.201  1.00  0.00           C
ATOM   6103  CG  ASP A 377      69.079  43.759 121.241  1.00  0.00           C
ATOM   6104  OD1 ASP A 377      69.709  44.208 120.261  1.00  0.00           O
ATOM   6105  OD2 ASP A 377      69.659  43.388 122.311  1.00  0.00           O
ATOM   6106  C   ASP A 377      65.279  43.959 120.271  1.00  0.00           C
ATOM   6107  O   ASP A 377      64.579  43.048 119.830  1.00  0.00           O
ATOM   6108  N   LEU A 378      64.738  44.938 121.041  1.00  0.00           N
ATOM   6110  CA  LEU A 378      63.319  45.098 121.251  1.00  0.00           C
ATOM   6112  CB  LEU A 378      62.949  46.218 122.271  1.00  0.00           C
ATOM   6115  CG  LEU A 378      63.009  45.898 123.780  1.00  0.00           C
ATOM   6117  CD1 LEU A 378      64.429  45.699 124.330  1.00  0.00           C
ATOM   6121  CD2 LEU A 378      62.359  47.038 124.571  1.00  0.00           C
ATOM   6125  C   LEU A 378      62.549  45.318 119.960  1.00  0.00           C
ATOM   6126  O   LEU A 378      61.519  44.699 119.741  1.00  0.00           O
ATOM   6127  N   ASN A 379      63.009  46.178 119.021  1.00  0.00           N
ATOM   6129  CA  ASN A 379      62.329  46.388 117.761  1.00  0.00           C
ATOM   6131  CB  ASN A 379      63.069  47.458 116.881  1.00  0.00           C
ATOM   6134  CG  ASN A 379      63.109  48.888 117.410  1.00  0.00           C
ATOM   6135  OD1 ASN A 379      64.039  49.618 117.080  1.00  0.00           O
ATOM   6136  ND2 ASN A 379      62.109  49.359 118.190  1.00  0.00           N
ATOM   6139  C   ASN A 379      62.149  45.108 116.931  1.00  0.00           C
ATOM   6140  O   ASN A 379      61.029  44.758 116.561  1.00  0.00           O
ATOM   6141  N   ASP A 380      63.209  44.298 116.721  1.00  0.00           N
ATOM   6143  CA  ASP A 380      63.079  43.088 115.921  1.00  0.00           C
ATOM   6145  CB  ASP A 380      64.429  42.728 115.220  1.00  0.00           C
ATOM   6148  CG  ASP A 380      65.459  41.859 115.930  1.00  0.00           C
ATOM   6149  OD1 ASP A 380      66.668  41.978 115.591  1.00  0.00           O
ATOM   6150  OD2 ASP A 380      65.119  40.908 116.680  1.00  0.00           O
ATOM   6151  C   ASP A 380      62.359  41.968 116.680  1.00  0.00           C
ATOM   6152  O   ASP A 380      61.749  41.078 116.101  1.00  0.00           O
ATOM   6153  N   ALA A 381      62.289  42.068 118.021  1.00  0.00           N
ATOM   6155  CA  ALA A 381      61.519  41.168 118.850  1.00  0.00           C
ATOM   6157  CB  ALA A 381      62.069  41.249 120.281  1.00  0.00           C
ATOM   6161  C   ALA A 381      60.039  41.518 118.900  1.00  0.00           C
ATOM   6162  O   ALA A 381      59.209  40.769 119.400  1.00  0.00           O
ATOM   6163  N   VAL A 382      59.668  42.688 118.371  1.00  0.00           N
ATOM   6165  CA  VAL A 382      58.309  43.169 118.290  1.00  0.00           C
ATOM   6167  CB  VAL A 382      58.259  44.548 118.961  1.00  0.00           C
ATOM   6169  CG1 VAL A 382      56.889  45.238 118.881  1.00  0.00           C
ATOM   6173  CG2 VAL A 382      58.619  44.428 120.451  1.00  0.00           C
ATOM   6177  C   VAL A 382      57.999  43.188 116.800  1.00  0.00           C
ATOM   6178  O   VAL A 382      57.899  44.258 116.210  1.00  0.00           O
ATOM   6179  N   PRO A 383      57.879  42.019 116.140  1.00  0.00           N
ATOM   6180  CD  PRO A 383      57.219  40.838 116.711  1.00  0.00           C
ATOM   6183  CA  PRO A 383      58.649  41.678 114.931  1.00  0.00           C
ATOM   6185  CB  PRO A 383      58.459  40.158 114.820  1.00  0.00           C
ATOM   6188  CG  PRO A 383      57.129  39.888 115.530  1.00  0.00           C
ATOM   6191  C   PRO A 383      58.139  42.358 113.690  1.00  0.00           C
ATOM   6192  O   PRO A 383      58.679  42.138 112.610  1.00  0.00           O
ATOM   6193  N   GLU A 384      57.129  43.178 113.850  1.00  0.00           N
ATOM   6195  CA  GLU A 384      56.619  44.178 112.980  1.00  0.00           C
ATOM   6197  CB  GLU A 384      55.399  44.728 113.741  1.00  0.00           C
ATOM   6200  CG  GLU A 384      54.699  45.938 113.131  1.00  0.00           C
ATOM   6203  CD  GLU A 384      55.119  47.269 113.741  1.00  0.00           C
ATOM   6204  OE1 GLU A 384      55.139  47.308 114.991  1.00  0.00           O
ATOM   6205  OE2 GLU A 384      55.349  48.239 112.971  1.00  0.00           O
ATOM   6206  C   GLU A 384      57.628  45.279 112.641  1.00  0.00           C
ATOM   6207  O   GLU A 384      57.869  45.548 111.470  1.00  0.00           O
ATOM   6208  N   ILE A 385      58.329  45.868 113.640  1.00  0.00           N
ATOM   6210  CA  ILE A 385      59.279  46.949 113.360  1.00  0.00           C
ATOM   6212  CB  ILE A 385      59.349  48.088 114.370  1.00  0.00           C
ATOM   6214  CG2 ILE A 385      57.979  48.748 114.410  1.00  0.00           C
ATOM   6218  CG1 ILE A 385      59.839  47.779 115.800  1.00  0.00           C
ATOM   6221  CD  ILE A 385      58.769  47.468 116.851  1.00  0.00           C
ATOM   6225  C   ILE A 385      60.639  46.469 112.870  1.00  0.00           C
ATOM   6226  O   ILE A 385      61.679  46.518 113.531  1.00  0.00           O
ATOM   6227  N   SER A 386      60.659  46.028 111.601  1.00  0.00           N
ATOM   6229  CA  SER A 386      61.859  45.688 110.860  1.00  0.00           C
ATOM   6231  CB  SER A 386      61.529  44.728 109.680  1.00  0.00           C
ATOM   6234  OG  SER A 386      60.579  45.289 108.760  1.00  0.00           O
ATOM   6236  C   SER A 386      62.589  46.898 110.290  1.00  0.00           C
ATOM   6237  O   SER A 386      63.749  46.809 109.881  1.00  0.00           O
ATOM   6238  N   GLY A 387      61.899  48.068 110.240  1.00  0.00           N
ATOM   6240  CA  GLY A 387      62.399  49.309 109.671  1.00  0.00           C
ATOM   6243  C   GLY A 387      62.758  50.318 110.720  1.00  0.00           C
ATOM   6244  O   GLY A 387      61.889  50.998 111.271  1.00  0.00           O
ATOM   6245  N   THR A 388      64.058  50.478 111.000  1.00  0.00           N
ATOM   6247  CA  THR A 388      64.559  51.318 112.091  1.00  0.00           C
ATOM   6249  CB  THR A 388      65.099  50.559 113.300  1.00  0.00           C
ATOM   6251  OG1 THR A 388      64.369  49.368 113.541  1.00  0.00           O
ATOM   6253  CG2 THR A 388      64.918  51.428 114.550  1.00  0.00           C
ATOM   6257  C   THR A 388      65.679  52.199 111.591  1.00  0.00           C
ATOM   6258  O   THR A 388      66.378  51.898 110.631  1.00  0.00           O
ATOM   6259  N   ILE A 389      65.859  53.358 112.230  1.00  0.00           N
ATOM   6261  CA  ILE A 389      66.759  54.408 111.841  1.00  0.00           C
ATOM   6263  CB  ILE A 389      66.089  55.539 111.011  1.00  0.00           C
ATOM   6265  CG2 ILE A 389      67.029  56.739 110.720  1.00  0.00           C
ATOM   6269  CG1 ILE A 389      65.378  55.048 109.741  1.00  0.00           C
ATOM   6272  CD  ILE A 389      64.329  56.058 109.230  1.00  0.00           C
ATOM   6276  C   ILE A 389      67.179  54.998 113.150  1.00  0.00           C
ATOM   6277  O   ILE A 389      66.488  54.898 114.160  1.00  0.00           O
ATOM   6278  N   LEU A 390      68.349  55.629 113.160  1.00  0.00           N
ATOM   6280  CA  LEU A 390      68.859  56.338 114.280  1.00  0.00           C
ATOM   6282  CB  LEU A 390      70.249  55.798 114.540  1.00  0.00           C
ATOM   6285  CG  LEU A 390      70.099  54.648 115.521  1.00  0.00           C
ATOM   6287  CD1 LEU A 390      70.999  53.508 115.041  1.00  0.00           C
ATOM   6291  CD2 LEU A 390      70.429  55.248 116.881  1.00  0.00           C
ATOM   6295  C   LEU A 390      68.979  57.789 114.040  1.00  0.00           C
ATOM   6296  O   LEU A 390      69.128  58.228 112.901  1.00  0.00           O
ATOM   6297  N   PHE A 391      68.948  58.568 115.131  1.00  0.00           N
ATOM   6299  CA  PHE A 391      69.389  59.918 115.030  1.00  0.00           C
ATOM   6301  CB  PHE A 391      68.219  60.828 114.631  1.00  0.00           C
ATOM   6304  CG  PHE A 391      67.149  60.998 115.690  1.00  0.00           C
ATOM   6305  CD1 PHE A 391      66.039  60.149 115.760  1.00  0.00           C
ATOM   6307  CE1 PHE A 391      65.069  60.338 116.750  1.00  0.00           C
ATOM   6309  CZ  PHE A 391      65.189  61.399 117.650  1.00  0.00           C
ATOM   6311  CD2 PHE A 391      67.238  62.078 116.581  1.00  0.00           C
ATOM   6313  CE2 PHE A 391      66.279  62.258 117.571  1.00  0.00           C
ATOM   6315  C   PHE A 391      70.039  60.438 116.280  1.00  0.00           C
ATOM   6316  O   PHE A 391      69.549  60.328 117.390  1.00  0.00           O
ATOM   6317  N   ARG A 392      71.179  61.118 116.190  1.00  0.00           N
ATOM   6319  CA  ARG A 392      71.869  61.488 114.991  1.00  0.00           C
ATOM   6321  CB  ARG A 392      72.449  62.908 115.141  1.00  0.00           C
ATOM   6324  CG  ARG A 392      71.418  64.018 114.830  1.00  0.00           C
ATOM   6327  CD  ARG A 392      70.238  64.088 115.800  1.00  0.00           C
ATOM   6330  NE  ARG A 392      70.058  65.508 116.241  1.00  0.00           N
ATOM   6332  CZ  ARG A 392      69.259  66.378 115.641  1.00  0.00           C
ATOM   6333  NH1 ARG A 392      68.289  66.029 114.830  1.00  0.00           N
ATOM   6336  NH2 ARG A 392      69.429  67.658 115.901  1.00  0.00           N
ATOM   6339  C   ARG A 392      72.849  60.398 114.631  1.00  0.00           C
ATOM   6340  O   ARG A 392      72.539  59.218 114.721  1.00  0.00           O
ATOM   6341  N   GLU A 393      74.049  60.778 114.211  1.00  0.00           N
ATOM   6343  CA  GLU A 393      75.198  59.949 114.330  1.00  0.00           C
ATOM   6345  CB  GLU A 393      75.299  58.899 113.211  1.00  0.00           C
ATOM   6348  CG  GLU A 393      76.698  58.298 113.030  1.00  0.00           C
ATOM   6351  CD  GLU A 393      76.679  57.138 112.050  1.00  0.00           C
ATOM   6352  OE1 GLU A 393      76.589  57.418 110.830  1.00  0.00           O
ATOM   6353  OE2 GLU A 393      76.889  55.988 112.510  1.00  0.00           O
ATOM   6354  C   GLU A 393      76.359  60.908 114.351  1.00  0.00           C
ATOM   6355  O   GLU A 393      76.229  62.019 113.821  1.00  0.00           O
ATOM   6356  N   ASP A 394      77.479  60.528 114.970  1.00  0.00           N
ATOM   6358  CA  ASP A 394      78.729  61.228 114.840  1.00  0.00           C
ATOM   6360  CB  ASP A 394      79.149  61.868 116.190  1.00  0.00           C
ATOM   6363  CG  ASP A 394      78.509  63.228 116.391  1.00  0.00           C
ATOM   6364  OD1 ASP A 394      77.259  63.348 116.301  1.00  0.00           O
ATOM   6365  OD2 ASP A 394      79.268  64.169 116.711  1.00  0.00           O
ATOM   6366  C   ASP A 394      79.779  60.219 114.420  1.00  0.00           C
ATOM   6367  O   ASP A 394      79.978  59.208 115.071  1.00  0.00           O
ATOM   6368  N   TYR A 395      80.519  60.448 113.321  1.00  0.00           N
ATOM   6370  CA  TYR A 395      81.619  59.588 112.890  1.00  0.00           C
ATOM   6372  CB  TYR A 395      81.979  59.918 111.400  1.00  0.00           C
ATOM   6375  CG  TYR A 395      82.669  61.259 111.151  1.00  0.00           C
ATOM   6376  CD1 TYR A 395      82.488  62.388 111.961  1.00  0.00           C
ATOM   6378  CE1 TYR A 395      83.249  63.538 111.771  1.00  0.00           C
ATOM   6380  CZ  TYR A 395      84.168  63.629 110.741  1.00  0.00           C
ATOM   6381  OH  TYR A 395      84.918  64.808 110.650  1.00  0.00           O
ATOM   6383  CD2 TYR A 395      83.588  61.358 110.091  1.00  0.00           C
ATOM   6385  CE2 TYR A 395      84.329  62.538 109.870  1.00  0.00           C
ATOM   6387  C   TYR A 395      82.869  59.658 113.801  1.00  0.00           C
ATOM   6388  O   TYR A 395      83.789  58.848 113.720  1.00  0.00           O
ATOM   6389  N   LEU A 396      82.889  60.658 114.690  1.00  0.00           N
ATOM   6391  CA  LEU A 396      83.989  61.178 115.480  1.00  0.00           C
ATOM   6393  CB  LEU A 396      83.459  62.548 116.011  1.00  0.00           C
ATOM   6396  CG  LEU A 396      84.399  63.508 116.780  1.00  0.00           C
ATOM   6398  CD1 LEU A 396      83.939  63.708 118.241  1.00  0.00           C
ATOM   6402  CD2 LEU A 396      85.878  63.138 116.721  1.00  0.00           C
ATOM   6406  C   LEU A 396      84.438  60.178 116.571  1.00  0.00           C
ATOM   6407  O   LEU A 396      85.288  59.318 116.350  1.00  0.00           O
ATOM   6408  N   ASN A 397      83.819  60.209 117.771  1.00  0.00           N
ATOM   6410  CA  ASN A 397      83.689  59.029 118.611  1.00  0.00           C
ATOM   6412  CB  ASN A 397      83.719  59.348 120.121  1.00  0.00           C
ATOM   6415  CG  ASN A 397      85.109  59.608 120.711  1.00  0.00           C
ATOM   6416  OD1 ASN A 397      85.229  60.318 121.701  1.00  0.00           O
ATOM   6417  ND2 ASN A 397      86.189  59.058 120.100  1.00  0.00           N
ATOM   6420  C   ASN A 397      82.359  58.368 118.290  1.00  0.00           C
ATOM   6421  O   ASN A 397      81.308  58.788 118.751  1.00  0.00           O
ATOM   6422  N   LYS A 398      82.399  57.318 117.451  1.00  0.00           N
ATOM   6424  CA  LYS A 398      81.209  56.718 116.870  1.00  0.00           C
ATOM   6426  CB  LYS A 398      81.448  55.798 115.631  1.00  0.00           C
ATOM   6429  CG  LYS A 398      82.869  55.289 115.341  1.00  0.00           C
ATOM   6432  CD  LYS A 398      83.109  55.438 113.821  1.00  0.00           C
ATOM   6435  CE  LYS A 398      84.488  55.028 113.300  1.00  0.00           C
ATOM   6438  NZ  LYS A 398      84.719  53.608 113.620  1.00  0.00           N
ATOM   6442  C   LYS A 398      80.209  56.078 117.841  1.00  0.00           C
ATOM   6443  O   LYS A 398      80.619  55.568 118.891  1.00  0.00           O
ATOM   6444  N   PRO A 399      78.929  55.968 117.431  1.00  0.00           N
ATOM   6445  CD  PRO A 399      78.309  56.908 116.490  1.00  0.00           C
ATOM   6448  CA  PRO A 399      77.918  55.108 118.061  1.00  0.00           C
ATOM   6450  CB  PRO A 399      76.609  55.528 117.421  1.00  0.00           C
ATOM   6453  CG  PRO A 399      76.829  56.919 116.830  1.00  0.00           C
ATOM   6456  C   PRO A 399      78.149  53.608 117.821  1.00  0.00           C
ATOM   6457  O   PRO A 399      77.219  52.798 117.771  1.00  0.00           O
ATOM   6458  N   GLN A 400      79.439  53.269 117.790  1.00  0.00           N
ATOM   6460  CA  GLN A 400      80.169  52.059 117.561  1.00  0.00           C
ATOM   6462  CB  GLN A 400      80.698  51.478 118.891  1.00  0.00           C
ATOM   6465  CG  GLN A 400      82.209  51.108 118.830  1.00  0.00           C
ATOM   6468  CD  GLN A 400      83.079  52.258 118.290  1.00  0.00           C
ATOM   6469  OE1 GLN A 400      83.738  52.218 117.241  1.00  0.00           O
ATOM   6470  NE2 GLN A 400      83.019  53.398 119.011  1.00  0.00           N
ATOM   6473  C   GLN A 400      79.588  51.008 116.660  1.00  0.00           C
ATOM   6474  O   GLN A 400      78.709  50.219 117.010  1.00  0.00           O
ATOM   6475  N   THR A 401      80.198  50.949 115.461  1.00  0.00           N
ATOM   6477  CA  THR A 401      79.829  50.068 114.361  1.00  0.00           C
ATOM   6479  CB  THR A 401      80.549  50.388 113.030  1.00  0.00           C
ATOM   6481  OG1 THR A 401      81.798  49.748 112.781  1.00  0.00           O
ATOM   6483  CG2 THR A 401      80.819  51.888 112.910  1.00  0.00           C
ATOM   6487  C   THR A 401      79.918  48.629 114.800  1.00  0.00           C
ATOM   6488  O   THR A 401      78.969  47.878 114.621  1.00  0.00           O
ATOM   6489  N   GLN A 402      80.959  48.228 115.550  1.00  0.00           N
ATOM   6491  CA  GLN A 402      81.099  46.908 116.131  1.00  0.00           C
ATOM   6493  CB  GLN A 402      82.379  46.838 117.021  1.00  0.00           C
ATOM   6496  CG  GLN A 402      83.738  46.989 116.291  1.00  0.00           C
ATOM   6499  CD  GLN A 402      84.139  48.438 115.991  1.00  0.00           C
ATOM   6500  OE1 GLN A 402      83.389  49.388 116.201  1.00  0.00           O
ATOM   6501  NE2 GLN A 402      85.359  48.648 115.440  1.00  0.00           N
ATOM   6504  C   GLN A 402      79.918  46.448 116.991  1.00  0.00           C
ATOM   6505  O   GLN A 402      79.489  45.298 116.931  1.00  0.00           O
ATOM   6506  N   GLN A 403      79.379  47.368 117.821  1.00  0.00           N
ATOM   6508  CA  GLN A 403      78.349  47.059 118.791  1.00  0.00           C
ATOM   6510  CB  GLN A 403      78.409  48.098 119.951  1.00  0.00           C
ATOM   6513  CG  GLN A 403      79.738  48.078 120.731  1.00  0.00           C
ATOM   6516  CD  GLN A 403      80.099  46.658 121.181  1.00  0.00           C
ATOM   6517  OE1 GLN A 403      79.239  45.879 121.591  1.00  0.00           O
ATOM   6518  NE2 GLN A 403      81.389  46.318 121.111  1.00  0.00           N
ATOM   6521  C   GLN A 403      76.969  47.118 118.160  1.00  0.00           C
ATOM   6522  O   GLN A 403      76.179  46.188 118.260  1.00  0.00           O
ATOM   6523  N   ALA A 404      76.679  48.258 117.510  1.00  0.00           N
ATOM   6525  CA  ALA A 404      75.418  48.558 116.881  1.00  0.00           C
ATOM   6527  CB  ALA A 404      75.469  50.048 116.470  1.00  0.00           C
ATOM   6531  C   ALA A 404      75.069  47.628 115.711  1.00  0.00           C
ATOM   6532  O   ALA A 404      73.929  47.188 115.580  1.00  0.00           O
ATOM   6533  N   VAL A 405      76.069  47.269 114.851  1.00  0.00           N
ATOM   6535  CA  VAL A 405      75.879  46.599 113.561  1.00  0.00           C
ATOM   6537  CB  VAL A 405      77.209  46.288 112.831  1.00  0.00           C
ATOM   6539  CG1 VAL A 405      77.179  45.009 111.981  1.00  0.00           C
ATOM   6543  CG2 VAL A 405      77.599  47.478 111.931  1.00  0.00           C
ATOM   6547  C   VAL A 405      75.039  45.359 113.620  1.00  0.00           C
ATOM   6548  O   VAL A 405      74.198  45.138 112.740  1.00  0.00           O
ATOM   6549  N   SER A 406      75.189  44.548 114.680  1.00  0.00           N
ATOM   6551  CA  SER A 406      74.448  43.318 114.910  1.00  0.00           C
ATOM   6553  CB  SER A 406      74.809  42.728 116.291  1.00  0.00           C
ATOM   6556  OG  SER A 406      76.229  42.598 116.381  1.00  0.00           O
ATOM   6558  C   SER A 406      72.939  43.498 114.811  1.00  0.00           C
ATOM   6559  O   SER A 406      72.228  42.648 114.280  1.00  0.00           O
ATOM   6560  N   TYR A 407      72.429  44.648 115.281  1.00  0.00           N
ATOM   6562  CA  TYR A 407      71.009  44.938 115.290  1.00  0.00           C
ATOM   6564  CB  TYR A 407      70.569  45.209 116.741  1.00  0.00           C
ATOM   6567  CG  TYR A 407      70.729  43.908 117.481  1.00  0.00           C
ATOM   6568  CD1 TYR A 407      69.668  42.989 117.501  1.00  0.00           C
ATOM   6570  CE1 TYR A 407      69.789  41.789 118.211  1.00  0.00           C
ATOM   6572  CZ  TYR A 407      70.969  41.498 118.891  1.00  0.00           C
ATOM   6573  OH  TYR A 407      71.089  40.298 119.610  1.00  0.00           O
ATOM   6575  CD2 TYR A 407      71.919  43.598 118.170  1.00  0.00           C
ATOM   6577  CE2 TYR A 407      72.039  42.388 118.871  1.00  0.00           C
ATOM   6579  C   TYR A 407      70.588  46.019 114.311  1.00  0.00           C
ATOM   6580  O   TYR A 407      69.399  46.259 114.101  1.00  0.00           O
ATOM   6581  N   LEU A 408      71.529  46.609 113.550  1.00  0.00           N
ATOM   6583  CA  LEU A 408      71.249  47.468 112.401  1.00  0.00           C
ATOM   6585  CB  LEU A 408      72.228  48.678 112.281  1.00  0.00           C
ATOM   6588  CG  LEU A 408      71.879  49.888 113.160  1.00  0.00           C
ATOM   6590  CD1 LEU A 408      70.389  50.238 113.131  1.00  0.00           C
ATOM   6594  CD2 LEU A 408      72.389  49.699 114.591  1.00  0.00           C
ATOM   6598  C   LEU A 408      71.299  46.739 111.080  1.00  0.00           C
ATOM   6599  O   LEU A 408      70.319  46.708 110.341  1.00  0.00           O
ATOM   6600  N   GLN A 409      72.459  46.158 110.741  1.00  0.00           N
ATOM   6602  CA  GLN A 409      72.649  45.498 109.470  1.00  0.00           C
ATOM   6604  CB  GLN A 409      74.079  44.918 109.341  1.00  0.00           C
ATOM   6607  CG  GLN A 409      75.149  45.998 109.091  1.00  0.00           C
ATOM   6610  CD  GLN A 409      76.549  45.478 108.741  1.00  0.00           C
ATOM   6611  OE1 GLN A 409      77.569  46.158 108.821  1.00  0.00           O
ATOM   6612  NE2 GLN A 409      76.628  44.208 108.300  1.00  0.00           N
ATOM   6615  C   GLN A 409      71.709  44.348 109.221  1.00  0.00           C
ATOM   6616  O   GLN A 409      71.599  43.438 110.041  1.00  0.00           O
ATOM   6617  N   SER A 410      71.118  44.248 108.021  1.00  0.00           N
ATOM   6619  CA  SER A 410      70.619  42.948 107.621  1.00  0.00           C
ATOM   6621  CB  SER A 410      69.609  43.039 106.470  1.00  0.00           C
ATOM   6624  OG  SER A 410      68.959  41.789 106.350  1.00  0.00           O
ATOM   6626  C   SER A 410      71.759  41.968 107.340  1.00  0.00           C
ATOM   6627  O   SER A 410      71.689  40.798 107.670  1.00  0.00           O
ATOM   6628  N   ARG A 411      72.889  42.519 106.851  1.00  0.00           N
ATOM   6630  CA  ARG A 411      74.039  41.769 106.350  1.00  0.00           C
ATOM   6632  CB  ARG A 411      74.949  42.738 105.541  1.00  0.00           C
ATOM   6635  CG  ARG A 411      74.299  43.578 104.431  1.00  0.00           C
ATOM   6638  CD  ARG A 411      75.319  44.608 103.920  1.00  0.00           C
ATOM   6641  NE  ARG A 411      74.849  45.308 102.691  1.00  0.00           N
ATOM   6643  CZ  ARG A 411      75.089  44.888 101.461  1.00  0.00           C
ATOM   6644  NH1 ARG A 411      75.378  43.648 101.131  1.00  0.00           N
ATOM   6647  NH2 ARG A 411      75.039  45.769 100.500  1.00  0.00           N
ATOM   6650  C   ARG A 411      74.979  41.188 107.421  1.00  0.00           C
ATOM   6651  O   ARG A 411      75.999  40.588 107.091  1.00  0.00           O
ATOM   6652  N   TRP A 412      74.769  41.398 108.720  1.00  0.00           N
ATOM   6654  CA  TRP A 412      75.789  41.088 109.730  1.00  0.00           C
ATOM   6656  CB  TRP A 412      75.509  41.859 111.061  1.00  0.00           C
ATOM   6659  CG  TRP A 412      76.159  41.328 112.300  1.00  0.00           C
ATOM   6660  CD1 TRP A 412      77.469  41.488 112.670  1.00  0.00           C
ATOM   6662  NE1 TRP A 412      77.759  40.629 113.701  1.00  0.00           N
ATOM   6664  CE2 TRP A 412      76.659  39.918 114.040  1.00  0.00           C
ATOM   6665  CD2 TRP A 412      75.609  40.348 113.201  1.00  0.00           C
ATOM   6666  CE3 TRP A 412      74.338  39.788 113.351  1.00  0.00           C
ATOM   6668  CZ3 TRP A 412      74.179  38.778 114.291  1.00  0.00           C
ATOM   6670  CZ2 TRP A 412      76.488  38.888 114.951  1.00  0.00           C
ATOM   6672  CH2 TRP A 412      75.238  38.298 115.051  1.00  0.00           C
ATOM   6674  C   TRP A 412      76.159  39.609 109.931  1.00  0.00           C
ATOM   6675  O   TRP A 412      77.329  39.278 110.160  1.00  0.00           O
ATOM   6676  N   GLY A 413      75.139  38.738 109.881  1.00  0.00           N
ATOM   6678  CA  GLY A 413      75.099  37.448 110.571  1.00  0.00           C
ATOM   6681  C   GLY A 413      76.069  36.348 110.131  1.00  0.00           C
ATOM   6682  OT1 GLY A 413      76.479  36.318 108.951  1.00  0.00           O
ATOM   6683  OT2 GLY A 413      76.339  35.458 110.991  1.00  0.00           O
ATOM   6684  NH3 POPEB 414      38.099 116.029  81.951  1.00  0.00           N
ATOM   6688  C12 POPEB 414      39.199 115.818  82.961  1.00  0.00           C
ATOM   6691  C11 POPEB 414      40.408 115.149  82.320  1.00  0.00           C
ATOM   6694  P   POPEB 414      42.749 114.279  82.940  1.00  0.00           P
ATOM   6695  O13 POPEB 414      43.679 114.328  84.091  1.00  0.00           O
ATOM   6696  O14 POPEB 414      42.409 112.938  82.440  1.00  0.00           O
ATOM   6697  O11 POPEB 414      43.289 115.199  81.760  1.00  0.00           O
ATOM   6698  O12 POPEB 414      41.409 115.019  83.321  1.00  0.00           O
ATOM   6699  C1  POPEB 414      44.549 114.919  81.151  1.00  0.00           C
ATOM   6702  C2  POPEB 414      45.159 116.169  80.421  1.00  0.00           C
ATOM   6704  O21 POPEB 414      44.499 116.439  79.171  1.00  0.00           O
ATOM   6705  C21 POPEB 414      44.719 115.618  78.150  1.00  0.00           C
ATOM   6706  O22 POPEB 414      45.249 114.529  78.211  1.00  0.00           O
ATOM   6707  C22 POPEB 414      44.229 116.318  76.891  1.00  0.00           C
ATOM   6710  C3  POPEB 414      46.729 116.078  80.281  1.00  0.00           C
ATOM   6713  O31 POPEB 414      47.339 117.068  79.411  1.00  0.00           O
ATOM   6714  C31 POPEB 414      47.999 118.058  80.021  1.00  0.00           C
ATOM   6715  O32 POPEB 414      47.799 118.419  81.171  1.00  0.00           O
ATOM   6716  C32 POPEB 414      49.149 118.598  79.140  1.00  0.00           C
ATOM   6719  C23 POPEB 414      45.249 117.388  76.410  1.00  0.00           C
ATOM   6722  C24 POPEB 414      44.529 118.608  75.851  1.00  0.00           C
ATOM   6725  C25 POPEB 414      45.449 119.758  75.421  1.00  0.00           C
ATOM   6728  C26 POPEB 414      46.139 119.608  74.061  1.00  0.00           C
ATOM   6731  C27 POPEB 414      45.149 119.559  72.890  1.00  0.00           C
ATOM   6734  C28 POPEB 414      45.839 119.338  71.531  1.00  0.00           C
ATOM   6737  C29 POPEB 414      44.929 118.629  70.561  1.00  0.00           C
ATOM   6739 0C21 POPEB 414      44.809 118.888  69.250  1.00  0.00           C
ATOM   6741 1C21 POPEB 414      45.569 119.949  68.480  1.00  0.00           C
ATOM   6744 2C21 POPEB 414      46.989 119.508  68.080  1.00  0.00           C
ATOM   6747 3C21 POPEB 414      47.669 120.578  67.221  1.00  0.00           C
ATOM   6750 4C21 POPEB 414      49.099 120.219  66.780  1.00  0.00           C
ATOM   6753 5C21 POPEB 414      49.399 120.678  65.351  1.00  0.00           C
ATOM   6756 6C21 POPEB 414      50.889 120.688  65.010  1.00  0.00           C
ATOM   6759 7C21 POPEB 414      51.139 120.879  63.511  1.00  0.00           C
ATOM   6762 8C21 POPEB 414      52.619 120.909  63.121  1.00  0.00           C
ATOM   6766  C33 POPEB 414      48.849 118.899  77.650  1.00  0.00           C
ATOM   6769  C34 POPEB 414      49.809 118.178  76.690  1.00  0.00           C
ATOM   6772  C35 POPEB 414      49.839 118.718  75.240  1.00  0.00           C
ATOM   6775  C36 POPEB 414      50.399 120.138  75.131  1.00  0.00           C
ATOM   6778  C37 POPEB 414      50.869 120.499  73.710  1.00  0.00           C
ATOM   6781  C38 POPEB 414      49.729 120.798  72.730  1.00  0.00           C
ATOM   6784  C39 POPEB 414      50.209 120.868  71.271  1.00  0.00           C
ATOM   6787 0C31 POPEB 414      50.889 122.188  70.871  1.00  0.00           C
ATOM   6790 1C31 POPEB 414      50.029 123.099  69.971  1.00  0.00           C
ATOM   6793 2C31 POPEB 414      50.918 123.908  69.021  1.00  0.00           C
ATOM   6796 3C31 POPEB 414      50.198 124.648  67.890  1.00  0.00           C
ATOM   6799 4C31 POPEB 414      51.238 125.368  67.010  1.00  0.00           C
ATOM   6802 5C31 POPEB 414      50.699 125.889  65.670  1.00  0.00           C
ATOM   6805 6C31 POPEB 414      51.769 126.639  64.870  1.00  0.00           C
ATOM   6809  NH3 POPEC 415      79.978 125.818  42.480  1.00  0.00           N
ATOM   6813  C12 POPEC 415      78.639 126.499  42.341  1.00  0.00           C
ATOM   6816  C11 POPEC 415      77.558 125.858  43.230  1.00  0.00           C
ATOM   6819  P   POPEC 415      75.399 126.978  42.160  1.00  0.00           P
ATOM   6820  O13 POPEC 415      75.459 128.409  41.811  1.00  0.00           O
ATOM   6821  O14 POPEC 415      75.658 126.059  41.041  1.00  0.00           O
ATOM   6822  O11 POPEC 415      74.019 126.609  42.830  1.00  0.00           O
ATOM   6823  O12 POPEC 415      76.399 126.679  43.360  1.00  0.00           O
ATOM   6824  C1  POPEC 415      73.899 125.618  43.870  1.00  0.00           C
ATOM   6827  C2  POPEC 415      73.359 126.228  45.190  1.00  0.00           C
ATOM   6829  O21 POPEC 415      72.729 125.208  45.971  1.00  0.00           O
ATOM   6830  C21 POPEC 415      73.459 124.718  46.951  1.00  0.00           C
ATOM   6831  O22 POPEC 415      74.679 124.779  47.011  1.00  0.00           O
ATOM   6832  C22 POPEC 415      72.519 124.238  48.061  1.00  0.00           C
ATOM   6835  C3  POPEC 415      72.289 127.309  44.901  1.00  0.00           C
ATOM   6838  O31 POPEC 415      71.808 127.938  46.111  1.00  0.00           O
ATOM   6839  C31 POPEC 415      70.669 127.509  46.621  1.00  0.00           C
ATOM   6840  O32 POPEC 415      70.069 126.508  46.300  1.00  0.00           O
ATOM   6841  C32 POPEC 415      70.249 128.409  47.781  1.00  0.00           C
ATOM   6844  C23 POPEC 415      72.379 125.308  49.171  1.00  0.00           C
ATOM   6847  C24 POPEC 415      71.238 125.079  50.171  1.00  0.00           C
ATOM   6850  C25 POPEC 415      71.649 124.279  51.431  1.00  0.00           C
ATOM   6853  C26 POPEC 415      71.659 122.758  51.221  1.00  0.00           C
ATOM   6856  C27 POPEC 415      72.129 122.019  52.480  1.00  0.00           C
ATOM   6859  C28 POPEC 415      72.139 120.488  52.291  1.00  0.00           C
ATOM   6862  C29 POPEC 415      72.808 119.799  53.451  1.00  0.00           C
ATOM   6864 0C21 POPEC 415      72.249 118.958  54.350  1.00  0.00           C
ATOM   6866 1C21 POPEC 415      70.809 118.519  54.410  1.00  0.00           C
ATOM   6869 2C21 POPEC 415      70.639 117.029  54.091  1.00  0.00           C
ATOM   6872 3C21 POPEC 415      69.159 116.618  54.111  1.00  0.00           C
ATOM   6875 4C21 POPEC 415      68.829 115.389  53.251  1.00  0.00           C
ATOM   6878 5C21 POPEC 415      69.609 114.128  53.641  1.00  0.00           C
ATOM   6881 6C21 POPEC 415      69.069 112.868  52.960  1.00  0.00           C
ATOM   6884 7C21 POPEC 415      69.809 111.618  53.461  1.00  0.00           C
ATOM   6887 8C21 POPEC 415      69.499 110.348  52.660  1.00  0.00           C
ATOM   6891  C33 POPEC 415      70.959 129.788  47.851  1.00  0.00           C
ATOM   6894  C34 POPEC 415      70.939 130.398  49.260  1.00  0.00           C
ATOM   6897  C35 POPEC 415      71.679 129.529  50.281  1.00  0.00           C
ATOM   6900  C36 POPEC 415      72.569 130.338  51.230  1.00  0.00           C
ATOM   6903  C37 POPEC 415      73.418 129.438  52.141  1.00  0.00           C
ATOM   6906  C38 POPEC 415      74.429 130.199  53.021  1.00  0.00           C
ATOM   6909  C39 POPEC 415      75.499 130.958  52.221  1.00  0.00           C
ATOM   6912 0C31 POPEC 415      76.519 131.618  53.150  1.00  0.00           C
ATOM   6915 1C31 POPEC 415      77.549 132.475  52.401  1.00  0.00           C
ATOM   6918 2C31 POPEC 415      78.559 133.156  53.360  1.00  0.00           C
ATOM   6921 3C31 POPEC 415      77.939 134.225  54.271  1.00  0.00           C
ATOM   6924 4C31 POPEC 415      77.209 135.315  53.480  1.00  0.00           C
ATOM   6927 5C31 POPEC 415      76.789 136.535  54.301  1.00  0.00           C
ATOM   6930 6C31 POPEC 415      76.359 137.715  53.420  1.00  0.00           C
ATOM   6934  NH3 POPED 416     128.799  43.239  38.131  1.00  0.00           N
ATOM   6938  C12 POPED 416     127.648  42.488  37.490  1.00  0.00           C
ATOM   6941  C11 POPED 416     127.079  41.398  38.410  1.00  0.00           C
ATOM   6944  P   POPED 416     125.478  40.018  36.881  1.00  0.00           P
ATOM   6945  O13 POPED 416     125.119  41.338  36.331  1.00  0.00           O
ATOM   6946  O14 POPED 416     125.579  38.868  35.961  1.00  0.00           O
ATOM   6947  O11 POPED 416     124.459  39.668  38.021  1.00  0.00           O
ATOM   6948  O12 POPED 416     126.829  40.178  37.700  1.00  0.00           O
ATOM   6949  C1  POPED 416     124.609  38.628  38.971  1.00  0.00           C
ATOM   6952  C2  POPED 416     125.229  39.138  40.301  1.00  0.00           C
ATOM   6954  O21 POPED 416     125.159  38.038  41.221  1.00  0.00           O
ATOM   6955  C21 POPED 416     126.109  38.088  42.141  1.00  0.00           C
ATOM   6956  O22 POPED 416     127.139  38.718  42.081  1.00  0.00           O
ATOM   6957  C22 POPED 416     125.659  37.188  43.301  1.00  0.00           C
ATOM   6960  C3  POPED 416     124.459  40.359  40.901  1.00  0.00           C
ATOM   6963  O31 POPED 416     125.139  40.918  42.061  1.00  0.00           O
ATOM   6964  C31 POPED 416     124.339  41.408  43.011  1.00  0.00           C
ATOM   6965  O32 POPED 416     123.129  41.418  42.970  1.00  0.00           O
ATOM   6966  C32 POPED 416     125.159  42.058  44.140  1.00  0.00           C
ATOM   6969  C23 POPED 416     126.689  37.118  44.451  1.00  0.00           C
ATOM   6972  C24 POPED 416     126.029  36.879  45.811  1.00  0.00           C
ATOM   6975  C25 POPED 416     127.079  36.838  46.921  1.00  0.00           C
ATOM   6978  C26 POPED 416     126.518  37.158  48.311  1.00  0.00           C
ATOM   6981  C27 POPED 416     127.569  36.848  49.381  1.00  0.00           C
ATOM   6984  C28 POPED 416     127.128  37.118  50.831  1.00  0.00           C
ATOM   6987  C29 POPED 416     128.029  36.379  51.780  1.00  0.00           C
ATOM   6989 0C21 POPED 416     128.749  36.868  52.800  1.00  0.00           C
ATOM   6991 1C21 POPED 416     128.859  38.289  53.271  1.00  0.00           C
ATOM   6994 2C21 POPED 416     128.668  38.438  54.791  1.00  0.00           C
ATOM   6997 3C21 POPED 416     129.228  39.788  55.251  1.00  0.00           C
ATOM   7000 4C21 POPED 416     129.068  40.059  56.751  1.00  0.00           C
ATOM   7003 5C21 POPED 416     129.886  41.278  57.211  1.00  0.00           C
ATOM   7006 6C21 POPED 416     129.409  42.608  56.591  1.00  0.00           C
ATOM   7009 7C21 POPED 416     130.306  43.798  56.951  1.00  0.00           C
ATOM   7012 8C21 POPED 416     129.719  45.138  56.521  1.00  0.00           C
ATOM   7016  C33 POPED 416     124.799  41.529  45.551  1.00  0.00           C
ATOM   7019  C34 POPED 416     124.929  42.569  46.681  1.00  0.00           C
ATOM   7022  C35 POPED 416     123.738  43.548  46.801  1.00  0.00           C
ATOM   7025  C36 POPED 416     123.649  44.239  48.171  1.00  0.00           C
ATOM   7028  C37 POPED 416     122.268  44.879  48.471  1.00  0.00           C
ATOM   7031  C38 POPED 416     122.128  45.368  49.931  1.00  0.00           C
ATOM   7034  C39 POPED 416     121.859  44.239  50.930  1.00  0.00           C
ATOM   7037 0C31 POPED 416     122.409  44.478  52.351  1.00  0.00           C
ATOM   7040 1C31 POPED 416     122.259  43.228  53.241  1.00  0.00           C
ATOM   7043 2C31 POPED 416     122.928  43.388  54.610  1.00  0.00           C
ATOM   7046 3C31 POPED 416     122.749  42.188  55.561  1.00  0.00           C
ATOM   7049 4C31 POPED 416     123.539  40.938  55.140  1.00  0.00           C
ATOM   7052 5C31 POPED 416     123.499  39.838  56.221  1.00  0.00           C
ATOM   7055 6C31 POPED 416     124.269  38.568  55.841  1.00  0.00           C
ATOM   7059  NH3 POPEE 417     118.409  82.988  41.481  1.00  0.00           N
ATOM   7063  C12 POPEE 417     118.048  82.579  40.081  1.00  0.00           C
ATOM   7066  C11 POPEE 417     117.759  83.788  39.171  1.00  0.00           C
ATOM   7069  P   POPEE 417     115.198  83.988  38.911  1.00  0.00           P
ATOM   7070  O13 POPEE 417     115.039  85.448  38.671  1.00  0.00           O
ATOM   7071  O14 POPEE 417     114.129  83.109  38.410  1.00  0.00           O
ATOM   7072  O11 POPEE 417     115.338  83.769  40.491  1.00  0.00           O
ATOM   7073  O12 POPEE 417     116.609  83.519  38.381  1.00  0.00           O
ATOM   7074  C1  POPEE 417     114.649  84.669  41.370  1.00  0.00           C
ATOM   7077  C2  POPEE 417     113.939  83.939  42.550  1.00  0.00           C
ATOM   7079  O21 POPEE 417     114.389  84.448  43.810  1.00  0.00           O
ATOM   7080  C21 POPEE 417     115.639  84.268  44.131  1.00  0.00           C
ATOM   7081  O22 POPEE 417     116.469  83.608  43.501  1.00  0.00           O
ATOM   7082  C22 POPEE 417     115.829  84.958  45.470  1.00  0.00           C
ATOM   7085  C3  POPEE 417     113.939  82.379  42.490  1.00  0.00           C
ATOM   7088  O31 POPEE 417     112.918  81.768  43.311  1.00  0.00           O
ATOM   7089  C31 POPEE 417     113.069  81.138  44.480  1.00  0.00           C
ATOM   7090  O32 POPEE 417     112.128  80.618  45.081  1.00  0.00           O
ATOM   7091  C32 POPEE 417     114.508  81.118  45.001  1.00  0.00           C
ATOM   7094  C23 POPEE 417     117.119  84.548  46.181  1.00  0.00           C
ATOM   7097  C24 POPEE 417     117.099  85.128  47.601  1.00  0.00           C
ATOM   7100  C25 POPEE 417     118.478  85.068  48.230  1.00  0.00           C
ATOM   7103  C26 POPEE 417     118.959  83.648  48.560  1.00  0.00           C
ATOM   7106  C27 POPEE 417     120.408  83.689  49.031  1.00  0.00           C
ATOM   7109  C28 POPEE 417     120.969  82.398  49.651  1.00  0.00           C
ATOM   7112  C29 POPEE 417     120.249  82.029  50.920  1.00  0.00           C
ATOM   7114 0C21 POPEE 417     120.779  81.859  52.151  1.00  0.00           C
ATOM   7116 1C21 POPEE 417     122.219  82.008  52.550  1.00  0.00           C
ATOM   7119 2C21 POPEE 417     122.429  82.778  53.870  1.00  0.00           C
ATOM   7122 3C21 POPEE 417     121.959  82.019  55.120  1.00  0.00           C
ATOM   7125 4C21 POPEE 417     122.338  82.758  56.401  1.00  0.00           C
ATOM   7128 5C21 POPEE 417     122.088  81.949  57.671  1.00  0.00           C
ATOM   7131 6C21 POPEE 417     122.709  82.588  58.921  1.00  0.00           C
ATOM   7134 7C21 POPEE 417     122.329  81.868  60.221  1.00  0.00           C
ATOM   7137 8C21 POPEE 417     123.058  82.419  61.451  1.00  0.00           C
ATOM   7141  C33 POPEE 417     114.698  80.298  46.300  1.00  0.00           C
ATOM   7144  C34 POPEE 417     115.939  80.769  47.091  1.00  0.00           C
ATOM   7147  C35 POPEE 417     116.329  79.808  48.220  1.00  0.00           C
ATOM   7150  C36 POPEE 417     116.499  80.489  49.591  1.00  0.00           C
ATOM   7153  C37 POPEE 417     116.929  79.489  50.681  1.00  0.00           C
ATOM   7156  C38 POPEE 417     117.069  80.128  52.071  1.00  0.00           C
ATOM   7159  C39 POPEE 417     117.508  79.129  53.150  1.00  0.00           C
ATOM   7162 0C31 POPEE 417     117.639  79.779  54.530  1.00  0.00           C
ATOM   7165 1C31 POPEE 417     117.459  78.758  55.671  1.00  0.00           C
ATOM   7168 2C31 POPEE 417     117.579  79.379  57.071  1.00  0.00           C
ATOM   7171 3C31 POPEE 417     119.029  79.548  57.581  1.00  0.00           C
ATOM   7174 4C31 POPEE 417     119.739  78.208  57.800  1.00  0.00           C
ATOM   7177 5C31 POPEE 417     121.009  78.328  58.641  1.00  0.00           C
ATOM   7180 6C31 POPEE 417     121.808  77.019  58.701  1.00  0.00           C
ATOM   7184  NH3 POPEF 418     110.589  99.608  39.530  1.00  0.00           N
ATOM   7188  C12 POPEF 418     111.588  99.459  40.640  1.00  0.00           C
ATOM   7191  C11 POPEF 418     112.259 100.828  40.860  1.00  0.00           C
ATOM   7194  P   POPEF 418     110.209 102.218  41.811  1.00  0.00           P
ATOM   7195  O13 POPEF 418     109.628 103.559  41.541  1.00  0.00           O
ATOM   7196  O14 POPEF 418     109.259 101.098  41.741  1.00  0.00           O
ATOM   7197  O11 POPEF 418     110.969 102.269  43.201  1.00  0.00           O
ATOM   7198  O12 POPEF 418     111.349 101.928  40.761  1.00  0.00           O
ATOM   7199  C1  POPEF 418     111.849 103.368  43.471  1.00  0.00           C
ATOM   7202  C2  POPEF 418     112.549 103.128  44.821  1.00  0.00           C
ATOM   7204  O21 POPEF 418     113.499 104.179  45.111  1.00  0.00           O
ATOM   7205  C21 POPEF 418     113.159 104.949  46.151  1.00  0.00           C
ATOM   7206  O22 POPEF 418     113.579 104.818  47.281  1.00  0.00           O
ATOM   7207  C22 POPEF 418     112.099 105.958  45.710  1.00  0.00           C
ATOM   7210  C3  POPEF 418     113.299 101.779  44.740  1.00  0.00           C
ATOM   7213  O31 POPEF 418     114.249 101.598  45.811  1.00  0.00           O
ATOM   7214  C31 POPEF 418     113.738 101.449  47.021  1.00  0.00           C
ATOM   7215  O32 POPEF 418     112.558 101.458  47.310  1.00  0.00           O
ATOM   7216  C32 POPEF 418     114.879 101.029  47.951  1.00  0.00           C
ATOM   7219  C23 POPEF 418     112.349 107.409  46.181  1.00  0.00           C
ATOM   7222  C24 POPEF 418     112.128 107.679  47.681  1.00  0.00           C
ATOM   7225  C25 POPEF 418     110.819 107.148  48.290  1.00  0.00           C
ATOM   7228  C26 POPEF 418     110.529 107.738  49.680  1.00  0.00           C
ATOM   7231  C27 POPEF 418     109.209 107.269  50.311  1.00  0.00           C
ATOM   7234  C28 POPEF 418     108.869 107.948  51.661  1.00  0.00           C
ATOM   7237  C29 POPEF 418     109.719 107.528  52.841  1.00  0.00           C
ATOM   7239 0C21 POPEF 418     109.349 107.559  54.131  1.00  0.00           C
ATOM   7241 1C21 POPEF 418     108.009 107.978  54.691  1.00  0.00           C
ATOM   7244 2C21 POPEF 418     107.459 107.029  55.771  1.00  0.00           C
ATOM   7247 3C21 POPEF 418     106.018 107.409  56.171  1.00  0.00           C
ATOM   7250 4C21 POPEF 418     105.369 106.478  57.201  1.00  0.00           C
ATOM   7253 5C21 POPEF 418     103.869 106.758  57.331  1.00  0.00           C
ATOM   7256 6C21 POPEF 418     103.129 105.879  58.341  1.00  0.00           C
ATOM   7259 7C21 POPEF 418     101.649 106.269  58.480  1.00  0.00           C
ATOM   7262 8C21 POPEF 418     100.948 105.639  59.680  1.00  0.00           C
ATOM   7266  C33 POPEF 418     115.179 102.059  49.031  1.00  0.00           C
ATOM   7269  C34 POPEF 418     116.118 101.469  50.070  1.00  0.00           C
ATOM   7272  C35 POPEF 418     116.529 102.509  51.120  1.00  0.00           C
ATOM   7275  C36 POPEF 418     117.418 101.908  52.201  1.00  0.00           C
ATOM   7278  C37 POPEF 418     116.899 102.199  53.611  1.00  0.00           C
ATOM   7281  C38 POPEF 418     117.779 101.508  54.641  1.00  0.00           C
ATOM   7284  C39 POPEF 418     117.169 101.508  56.031  1.00  0.00           C
ATOM   7287 0C31 POPEF 418     118.019 100.669  56.970  1.00  0.00           C
ATOM   7290 1C31 POPEF 418     117.338 100.329  58.301  1.00  0.00           C
ATOM   7293 2C31 POPEF 418     118.258  99.459  59.161  1.00  0.00           C
ATOM   7296 3C31 POPEF 418     117.579  98.878  60.390  1.00  0.00           C
ATOM   7299 4C31 POPEF 418     116.999  97.478  60.140  1.00  0.00           C
ATOM   7302 5C31 POPEF 418     116.579  96.779  61.440  1.00  0.00           C
ATOM   7305 6C31 POPEF 418     116.029  95.368  61.230  1.00  0.00           C
ATOM   7309  NH3 POPEG 419      90.649  53.829  45.031  1.00  0.00           N
ATOM   7313  C12 POPEG 419      91.889  54.678  44.910  1.00  0.00           C
ATOM   7316  C11 POPEG 419      92.029  55.658  46.081  1.00  0.00           C
ATOM   7319  P   POPEG 419      93.929  57.028  47.240  1.00  0.00           P
ATOM   7320  O13 POPEG 419      93.399  58.398  47.271  1.00  0.00           O
ATOM   7321  O14 POPEG 419      93.829  56.199  48.461  1.00  0.00           O
ATOM   7322  O11 POPEG 419      95.439  57.208  46.861  1.00  0.00           O
ATOM   7323  O12 POPEG 419      93.329  56.238  46.001  1.00  0.00           O
ATOM   7324  C1  POPEG 419      96.238  56.318  46.111  1.00  0.00           C
ATOM   7327  C2  POPEG 419      97.399  55.758  46.970  1.00  0.00           C
ATOM   7329  O21 POPEG 419      97.449  54.348  46.741  1.00  0.00           O
ATOM   7330  C21 POPEG 419      98.559  53.748  47.081  1.00  0.00           C
ATOM   7331  O22 POPEG 419      99.679  54.239  47.100  1.00  0.00           O
ATOM   7332  C22 POPEG 419      98.149  52.368  47.620  1.00  0.00           C
ATOM   7335  C3  POPEG 419      97.169  56.019  48.501  1.00  0.00           C
ATOM   7338  O31 POPEG 419      98.258  55.539  49.320  1.00  0.00           O
ATOM   7339  C31 POPEG 419      97.939  54.898  50.431  1.00  0.00           C
ATOM   7340  O32 POPEG 419      96.819  54.608  50.801  1.00  0.00           O
ATOM   7341  C32 POPEG 419      99.209  54.578  51.221  1.00  0.00           C
ATOM   7344  C23 POPEG 419      99.149  51.638  48.560  1.00  0.00           C
ATOM   7347  C24 POPEG 419      98.409  50.918  49.701  1.00  0.00           C
ATOM   7350  C25 POPEG 419      99.308  50.458  50.860  1.00  0.00           C
ATOM   7353  C26 POPEG 419     100.128  49.188  50.551  1.00  0.00           C
ATOM   7356  C27 POPEG 419     100.738  48.588  51.830  1.00  0.00           C
ATOM   7359  C28 POPEG 419     102.088  47.888  51.640  1.00  0.00           C
ATOM   7362  C29 POPEG 419     102.029  46.758  50.631  1.00  0.00           C
ATOM   7364 0C21 POPEG 419     102.309  45.458  50.850  1.00  0.00           C
ATOM   7366 1C21 POPEG 419     102.788  44.828  52.131  1.00  0.00           C
ATOM   7369 2C21 POPEG 419     101.658  44.148  52.940  1.00  0.00           C
ATOM   7372 3C21 POPEG 419     102.219  43.218  54.031  1.00  0.00           C
ATOM   7375 4C21 POPEG 419     101.129  42.588  54.901  1.00  0.00           C
ATOM   7378 5C21 POPEG 419     100.719  43.428  56.120  1.00  0.00           C
ATOM   7381 6C21 POPEG 419     101.849  43.538  57.160  1.00  0.00           C
ATOM   7384 7C21 POPEG 419     101.339  43.959  58.541  1.00  0.00           C
ATOM   7387 8C21 POPEG 419     102.459  44.058  59.581  1.00  0.00           C
ATOM   7391  C33 POPEG 419      98.909  53.988  52.620  1.00  0.00           C
ATOM   7394  C34 POPEG 419     100.179  53.538  53.350  1.00  0.00           C
ATOM   7397  C35 POPEG 419      99.879  52.789  54.651  1.00  0.00           C
ATOM   7400  C36 POPEG 419     101.099  52.178  55.330  1.00  0.00           C
ATOM   7403  C37 POPEG 419     100.719  51.498  56.661  1.00  0.00           C
ATOM   7406  C38 POPEG 419     101.889  50.728  57.291  1.00  0.00           C
ATOM   7409  C39 POPEG 419     101.629  50.349  58.751  1.00  0.00           C
ATOM   7412 0C31 POPEG 419     101.719  51.539  59.721  1.00  0.00           C
ATOM   7415 1C31 POPEG 419     100.878  51.378  61.001  1.00  0.00           C
ATOM   7418 2C31 POPEG 419     101.469  50.398  62.021  1.00  0.00           C
ATOM   7421 3C31 POPEG 419     101.149  48.918  61.771  1.00  0.00           C
ATOM   7424 4C31 POPEG 419     101.769  48.018  62.830  1.00  0.00           C
ATOM   7427 5C31 POPEG 419     101.538  46.529  62.570  1.00  0.00           C
ATOM   7430 6C31 POPEG 419     102.039  45.638  63.710  1.00  0.00           C
ATOM   7434  NH3 POPEH 420     113.409  12.638  41.830  1.00  0.00           N
ATOM   7438  C12 POPEH 420     114.459  13.068  42.801  1.00  0.00           C
ATOM   7441  C11 POPEH 420     115.439  13.988  42.061  1.00  0.00           C
ATOM   7444  P   POPEH 420     117.119  15.848  42.741  1.00  0.00           P
ATOM   7445  O13 POPEH 420     117.209  16.178  41.300  1.00  0.00           O
ATOM   7446  O14 POPEH 420     118.369  15.968  43.521  1.00  0.00           O
ATOM   7447  O11 POPEH 420     115.989  16.768  43.381  1.00  0.00           O
ATOM   7448  O12 POPEH 420     116.499  14.388  42.911  1.00  0.00           O
ATOM   7449  C1  POPEH 420     115.119  16.268  44.390  1.00  0.00           C
ATOM   7452  C2  POPEH 420     114.588  17.398  45.311  1.00  0.00           C
ATOM   7454  O21 POPEH 420     113.439  16.938  46.021  1.00  0.00           O
ATOM   7455  C21 POPEH 420     113.609  16.108  47.021  1.00  0.00           C
ATOM   7456  O22 POPEH 420     114.669  15.658  47.421  1.00  0.00           O
ATOM   7457  C22 POPEH 420     112.249  15.898  47.681  1.00  0.00           C
ATOM   7460  C3  POPEH 420     114.129  18.658  44.521  1.00  0.00           C
ATOM   7463  O31 POPEH 420     113.149  19.428  45.270  1.00  0.00           O
ATOM   7464  C31 POPEH 420     113.629  19.968  46.390  1.00  0.00           C
ATOM   7465  O32 POPEH 420     114.768  20.368  46.520  1.00  0.00           O
ATOM   7466  C32 POPEH 420     112.569  19.958  47.490  1.00  0.00           C
ATOM   7469  C23 POPEH 420     112.268  14.718  48.660  1.00  0.00           C
ATOM   7472  C24 POPEH 420     110.919  14.538  49.371  1.00  0.00           C
ATOM   7475  C25 POPEH 420     110.758  15.448  50.591  1.00  0.00           C
ATOM   7478  C26 POPEH 420     111.079  14.728  51.910  1.00  0.00           C
ATOM   7481  C27 POPEH 420     110.639  15.528  53.150  1.00  0.00           C
ATOM   7484  C28 POPEH 420     110.869  14.748  54.460  1.00  0.00           C
ATOM   7487  C29 POPEH 420     110.209  15.428  55.640  1.00  0.00           C
ATOM   7489 0C21 POPEH 420     109.099  15.008  56.291  1.00  0.00           C
ATOM   7491 1C21 POPEH 420     108.279  13.778  56.001  1.00  0.00           C
ATOM   7494 2C21 POPEH 420     106.779  14.058  55.761  1.00  0.00           C
ATOM   7497 3C21 POPEH 420     106.079  14.698  56.970  1.00  0.00           C
ATOM   7500 4C21 POPEH 420     104.558  14.468  56.980  1.00  0.00           C
ATOM   7503 5C21 POPEH 420     103.859  14.918  55.691  1.00  0.00           C
ATOM   7506 6C21 POPEH 420     102.349  14.688  55.741  1.00  0.00           C
ATOM   7509 7C21 POPEH 420     101.649  15.248  54.501  1.00  0.00           C
ATOM   7512 8C21 POPEH 420     100.169  14.888  54.421  1.00  0.00           C
ATOM   7516  C33 POPEH 420     113.099  20.328  48.901  1.00  0.00           C
ATOM   7519  C34 POPEH 420     113.889  19.218  49.621  1.00  0.00           C
ATOM   7522  C35 POPEH 420     114.269  19.628  51.060  1.00  0.00           C
ATOM   7525  C36 POPEH 420     115.769  19.888  51.281  1.00  0.00           C
ATOM   7528  C37 POPEH 420     116.099  20.548  52.631  1.00  0.00           C
ATOM   7531  C38 POPEH 420     117.439  21.308  52.660  1.00  0.00           C
ATOM   7534  C39 POPEH 420     118.668  20.478  52.281  1.00  0.00           C
ATOM   7537 0C31 POPEH 420     119.969  21.308  52.351  1.00  0.00           C
ATOM   7540 1C31 POPEH 420     120.179  22.288  51.190  1.00  0.00           C
ATOM   7543 2C31 POPEH 420     121.518  23.019  51.311  1.00  0.00           C
ATOM   7546 3C31 POPEH 420     121.779  23.898  50.091  1.00  0.00           C
ATOM   7549 4C31 POPEH 420     123.159  24.578  50.061  1.00  0.00           C
ATOM   7552 5C31 POPEH 420     123.168  25.728  49.050  1.00  0.00           C
ATOM   7555 6C31 POPEH 420     124.539  26.318  48.760  1.00  0.00           C
ATOM   7559  NH3 POPEI 421      31.019  40.708  39.561  1.00  0.00           N
ATOM   7563  C12 POPEI 421      31.929  39.758  40.301  1.00  0.00           C
ATOM   7566  C11 POPEI 421      31.919  38.368  39.641  1.00  0.00           C
ATOM   7569  P   POPEI 421      31.669  36.058  40.860  1.00  0.00           P
ATOM   7570  O13 POPEI 421      30.339  36.309  41.461  1.00  0.00           O
ATOM   7571  O14 POPEI 421      31.669  35.199  39.660  1.00  0.00           O
ATOM   7572  O11 POPEI 421      32.629  35.378  41.900  1.00  0.00           O
ATOM   7573  O12 POPEI 421      32.418  37.418  40.570  1.00  0.00           O
ATOM   7574  C1  POPEI 421      32.199  34.998  43.201  1.00  0.00           C
ATOM   7577  C2  POPEI 421      33.079  33.838  43.681  1.00  0.00           C
ATOM   7579  O21 POPEI 421      32.479  33.269  44.861  1.00  0.00           O
ATOM   7580  C21 POPEI 421      32.659  31.968  44.961  1.00  0.00           C
ATOM   7581  O22 POPEI 421      33.279  31.278  44.171  1.00  0.00           O
ATOM   7582  C22 POPEI 421      31.959  31.438  46.201  1.00  0.00           C
ATOM   7585  C3  POPEI 421      34.549  34.288  43.911  1.00  0.00           C
ATOM   7588  O31 POPEI 421      35.309  33.298  44.641  1.00  0.00           O
ATOM   7589  C31 POPEI 421      35.799  33.488  45.871  1.00  0.00           C
ATOM   7590  O32 POPEI 421      36.219  32.548  46.551  1.00  0.00           O
ATOM   7591  C32 POPEI 421      35.839  34.938  46.351  1.00  0.00           C
ATOM   7594  C23 POPEI 421      32.819  31.539  47.480  1.00  0.00           C
ATOM   7597  C24 POPEI 421      32.219  30.628  48.560  1.00  0.00           C
ATOM   7600  C25 POPEI 421      32.919  30.698  49.921  1.00  0.00           C
ATOM   7603  C26 POPEI 421      32.129  29.868  50.951  1.00  0.00           C
ATOM   7606  C27 POPEI 421      32.729  29.838  52.361  1.00  0.00           C
ATOM   7609  C28 POPEI 421      31.809  29.148  53.381  1.00  0.00           C
ATOM   7612  C29 POPEI 421      32.449  29.058  54.740  1.00  0.00           C
ATOM   7614 0C21 POPEI 421      32.979  27.948  55.291  1.00  0.00           C
ATOM   7616 1C21 POPEI 421      33.049  26.609  54.610  1.00  0.00           C
ATOM   7619 2C21 POPEI 421      33.889  25.538  55.341  1.00  0.00           C
ATOM   7622 3C21 POPEI 421      33.979  24.238  54.521  1.00  0.00           C
ATOM   7625 4C21 POPEI 421      34.149  22.968  55.381  1.00  0.00           C
ATOM   7628 5C21 POPEI 421      35.549  22.798  55.961  1.00  0.00           C
ATOM   7631 6C21 POPEI 421      35.679  21.498  56.771  1.00  0.00           C
ATOM   7634 7C21 POPEI 421      37.079  21.308  57.381  1.00  0.00           C
ATOM   7637 8C21 POPEI 421      37.089  20.238  58.480  1.00  0.00           C
ATOM   7641  C33 POPEI 421      36.469  35.129  47.751  1.00  0.00           C
ATOM   7644  C34 POPEI 421      35.519  34.769  48.910  1.00  0.00           C
ATOM   7647  C35 POPEI 421      36.049  35.278  50.260  1.00  0.00           C
ATOM   7650  C36 POPEI 421      35.299  34.708  51.480  1.00  0.00           C
ATOM   7653  C37 POPEI 421      35.089  35.758  52.570  1.00  0.00           C
ATOM   7656  C38 POPEI 421      34.729  35.168  53.940  1.00  0.00           C
ATOM   7659  C39 POPEI 421      34.469  36.268  54.980  1.00  0.00           C
ATOM   7662 0C31 POPEI 421      34.429  35.758  56.431  1.00  0.00           C
ATOM   7665 1C31 POPEI 421      34.289  36.908  57.451  1.00  0.00           C
ATOM   7668 2C31 POPEI 421      34.939  36.628  58.811  1.00  0.00           C
ATOM   7671 3C31 POPEI 421      34.249  35.548  59.651  1.00  0.00           C
ATOM   7674 4C31 POPEI 421      35.169  35.018  60.761  1.00  0.00           C
ATOM   7677 5C31 POPEI 421      34.589  33.848  61.561  1.00  0.00           C
ATOM   7680 6C31 POPEI 421      33.769  34.278  62.781  1.00  0.00           C
ATOM   7684  NH3 POPEJ 422      99.429  50.769  84.000  1.00  0.00           N
ATOM   7688  C12 POPEJ 422      98.929  51.648  85.100  1.00  0.00           C
ATOM   7691  C11 POPEJ 422      99.988  52.698  85.480  1.00  0.00           C
ATOM   7694  P   POPEJ 422     101.739  54.239  84.311  1.00  0.00           P
ATOM   7695  O13 POPEJ 422     101.749  55.448  83.450  1.00  0.00           O
ATOM   7696  O14 POPEJ 422     102.239  54.388  85.701  1.00  0.00           O
ATOM   7697  O11 POPEJ 422     102.519  53.078  83.570  1.00  0.00           O
ATOM   7698  O12 POPEJ 422     100.279  53.598  84.391  1.00  0.00           O
ATOM   7699  C1  POPEJ 422     103.039  53.239  82.250  1.00  0.00           C
ATOM   7702  C2  POPEJ 422     102.008  52.919  81.120  1.00  0.00           C
ATOM   7704  O21 POPEJ 422     102.558  52.038  80.111  1.00  0.00           O
ATOM   7705  C21 POPEJ 422     103.499  52.538  79.321  1.00  0.00           C
ATOM   7706  O22 POPEJ 422     104.029  53.618  79.461  1.00  0.00           O
ATOM   7707  C22 POPEJ 422     103.919  51.469  78.301  1.00  0.00           C
ATOM   7710  C3  POPEJ 422     101.308  54.188  80.500  1.00  0.00           C
ATOM   7713  O31 POPEJ 422     100.609  53.868  79.271  1.00  0.00           O
ATOM   7714  C31 POPEJ 422      99.418  53.298  79.440  1.00  0.00           C
ATOM   7715  O32 POPEJ 422      98.819  53.218  80.500  1.00  0.00           O
ATOM   7716  C32 POPEJ 422      98.959  52.678  78.131  1.00  0.00           C
ATOM   7719  C23 POPEJ 422     104.549  51.998  76.990  1.00  0.00           C
ATOM   7722  C24 POPEJ 422     103.539  52.568  75.971  1.00  0.00           C
ATOM   7725  C25 POPEJ 422     102.648  51.539  75.271  1.00  0.00           C
ATOM   7728  C26 POPEJ 422     103.409  50.518  74.400  1.00  0.00           C
ATOM   7731  C27 POPEJ 422     102.488  49.748  73.441  1.00  0.00           C
ATOM   7734  C28 POPEJ 422     103.179  48.488  72.881  1.00  0.00           C
ATOM   7737  C29 POPEJ 422     102.329  47.768  71.861  1.00  0.00           C
ATOM   7739 0C21 POPEJ 422     102.689  47.398  70.611  1.00  0.00           C
ATOM   7741 1C21 POPEJ 422     104.029  47.588  69.951  1.00  0.00           C
ATOM   7744 2C21 POPEJ 422     103.979  48.629  68.811  1.00  0.00           C
ATOM   7747 3C21 POPEJ 422     103.029  48.258  67.670  1.00  0.00           C
ATOM   7750 4C21 POPEJ 422     103.338  48.998  66.361  1.00  0.00           C
ATOM   7753 5C21 POPEJ 422     102.999  50.498  66.350  1.00  0.00           C
ATOM   7756 6C21 POPEJ 422     103.539  51.188  65.091  1.00  0.00           C
ATOM   7759 7C21 POPEJ 422     102.978  52.598  64.870  1.00  0.00           C
ATOM   7762 8C21 POPEJ 422     103.569  53.309  63.651  1.00  0.00           C
ATOM   7766  C33 POPEJ 422      97.889  53.528  77.421  1.00  0.00           C
ATOM   7769  C34 POPEJ 422      97.698  53.158  75.941  1.00  0.00           C
ATOM   7772  C35 POPEJ 422      98.939  53.438  75.080  1.00  0.00           C
ATOM   7775  C36 POPEJ 422      98.709  53.059  73.611  1.00  0.00           C
ATOM   7778  C37 POPEJ 422      99.979  53.129  72.751  1.00  0.00           C
ATOM   7781  C38 POPEJ 422      99.689  53.699  71.361  1.00  0.00           C
ATOM   7784  C39 POPEJ 422     100.899  53.678  70.421  1.00  0.00           C
ATOM   7787 0C31 POPEJ 422     100.709  54.678  69.280  1.00  0.00           C
ATOM   7790 1C31 POPEJ 422     101.829  54.638  68.231  1.00  0.00           C
ATOM   7793 2C31 POPEJ 422     101.839  55.888  67.320  1.00  0.00           C
ATOM   7796 3C31 POPEJ 422     100.519  56.129  66.581  1.00  0.00           C
ATOM   7799 4C31 POPEJ 422     100.558  57.398  65.711  1.00  0.00           C
ATOM   7802 5C31 POPEJ 422      99.289  57.579  64.870  1.00  0.00           C
ATOM   7805 6C31 POPEJ 422      99.359  58.788  63.931  1.00  0.00           C
ATOM   7809  NH3 POPEK 423     104.508  43.258  42.201  1.00  0.00           N
ATOM   7813  C12 POPEK 423     104.829  44.398  41.271  1.00  0.00           C
ATOM   7816  C11 POPEK 423     103.529  44.978  40.671  1.00  0.00           C
ATOM   7819  P   POPEK 423     101.238  43.668  40.511  1.00  0.00           P
ATOM   7820  O13 POPEK 423     100.459  44.908  40.281  1.00  0.00           O
ATOM   7821  O14 POPEK 423     100.758  42.418  39.901  1.00  0.00           O
ATOM   7822  O11 POPEK 423     101.429  43.438  42.071  1.00  0.00           O
ATOM   7823  O12 POPEK 423     102.739  43.928  40.101  1.00  0.00           O
ATOM   7824  C1  POPEK 423     100.319  43.658  42.960  1.00  0.00           C
ATOM   7827  C2  POPEK 423     100.889  43.838  44.381  1.00  0.00           C
ATOM   7829  O21 POPEK 423      99.889  43.788  45.400  1.00  0.00           O
ATOM   7830  C21 POPEK 423      99.239  44.898  45.701  1.00  0.00           C
ATOM   7831  O22 POPEK 423      99.049  45.838  44.961  1.00  0.00           O
ATOM   7832  C22 POPEK 423      98.829  44.868  47.160  1.00  0.00           C
ATOM   7835  C3  POPEK 423     101.839  45.068  44.470  1.00  0.00           C
ATOM   7838  O31 POPEK 423     102.549  45.098  45.720  1.00  0.00           O
ATOM   7839  C31 POPEK 423     103.579  44.268  45.801  1.00  0.00           C
ATOM   7840  O32 POPEK 423     104.038  43.658  44.851  1.00  0.00           O
ATOM   7841  C32 POPEK 423     104.069  44.208  47.240  1.00  0.00           C
ATOM   7844  C23 POPEK 423      99.859  44.248  48.131  1.00  0.00           C
ATOM   7847  C24 POPEK 423      99.158  43.309  49.111  1.00  0.00           C
ATOM   7850  C25 POPEK 423     100.089  42.278  49.751  1.00  0.00           C
ATOM   7853  C26 POPEK 423      99.298  41.368  50.691  1.00  0.00           C
ATOM   7856  C27 POPEK 423     100.109  40.188  51.211  1.00  0.00           C
ATOM   7859  C28 POPEK 423      99.289  39.288  52.151  1.00  0.00           C
ATOM   7862  C29 POPEK 423      99.359  39.718  53.601  1.00  0.00           C
ATOM   7864 0C21 POPEK 423     100.099  39.138  54.561  1.00  0.00           C
ATOM   7866 1C21 POPEK 423     101.029  37.958  54.400  1.00  0.00           C
ATOM   7869 2C21 POPEK 423     102.479  38.278  54.810  1.00  0.00           C
ATOM   7872 3C21 POPEK 423     102.689  38.528  56.311  1.00  0.00           C
ATOM   7875 4C21 POPEK 423     104.119  38.129  56.710  1.00  0.00           C
ATOM   7878 5C21 POPEK 423     104.529  38.488  58.140  1.00  0.00           C
ATOM   7881 6C21 POPEK 423     106.029  38.238  58.331  1.00  0.00           C
ATOM   7884 7C21 POPEK 423     106.549  38.519  59.740  1.00  0.00           C
ATOM   7887 8C21 POPEK 423     108.079  38.548  59.821  1.00  0.00           C
ATOM   7891  C33 POPEK 423     105.359  43.388  47.440  1.00  0.00           C
ATOM   7894  C34 POPEK 423     105.808  43.398  48.901  1.00  0.00           C
ATOM   7897  C35 POPEK 423     106.329  44.769  49.390  1.00  0.00           C
ATOM   7900  C36 POPEK 423     106.759  44.758  50.871  1.00  0.00           C
ATOM   7903  C37 POPEK 423     107.499  46.048  51.251  1.00  0.00           C
ATOM   7906  C38 POPEK 423     108.168  46.038  52.640  1.00  0.00           C
ATOM   7909  C39 POPEK 423     107.329  46.599  53.791  1.00  0.00           C
ATOM   7912 0C31 POPEK 423     108.229  47.178  54.910  1.00  0.00           C
ATOM   7915 1C31 POPEK 423     107.459  47.779  56.091  1.00  0.00           C
ATOM   7918 2C31 POPEK 423     108.279  48.848  56.850  1.00  0.00           C
ATOM   7921 3C31 POPEK 423     108.149  50.228  56.190  1.00  0.00           C
ATOM   7924 4C31 POPEK 423     109.149  51.278  56.690  1.00  0.00           C
ATOM   7927 5C31 POPEK 423     109.069  52.568  55.850  1.00  0.00           C
ATOM   7930 6C31 POPEK 423     110.209  53.558  56.101  1.00  0.00           C
ATOM   7934  NH3 POPEL 424      54.899  76.398  39.271  1.00  0.00           N
ATOM   7938  C12 POPEL 424      54.078  75.298  38.641  1.00  0.00           C
ATOM   7941  C11 POPEL 424      54.879  73.998  38.490  1.00  0.00           C
ATOM   7944  P   POPEL 424      53.488  71.688  38.711  1.00  0.00           P
ATOM   7945  O13 POPEL 424      52.029  71.728  38.531  1.00  0.00           O
ATOM   7946  O14 POPEL 424      54.189  70.478  38.241  1.00  0.00           O
ATOM   7947  O11 POPEL 424      53.948  71.949  40.211  1.00  0.00           O
ATOM   7948  O12 POPEL 424      54.089  72.949  37.951  1.00  0.00           O
ATOM   7949  C1  POPEL 424      53.049  72.389  41.230  1.00  0.00           C
ATOM   7952  C2  POPEL 424      53.139  71.538  42.531  1.00  0.00           C
ATOM   7954  O21 POPEL 424      52.558  72.338  43.581  1.00  0.00           O
ATOM   7955  C21 POPEL 424      52.099  71.669  44.621  1.00  0.00           C
ATOM   7956  O22 POPEL 424      52.109  70.458  44.771  1.00  0.00           O
ATOM   7957  C22 POPEL 424      51.578  72.658  45.660  1.00  0.00           C
ATOM   7960  C3  POPEL 424      54.619  71.178  42.861  1.00  0.00           C
ATOM   7963  O31 POPEL 424      54.819  70.358  44.041  1.00  0.00           O
ATOM   7964  C31 POPEL 424      55.099  71.038  45.171  1.00  0.00           C
ATOM   7965  O32 POPEL 424      55.089  72.249  45.260  1.00  0.00           O
ATOM   7966  C32 POPEL 424      55.328  70.108  46.361  1.00  0.00           C
ATOM   7969  C23 POPEL 424      50.419  72.088  46.501  1.00  0.00           C
ATOM   7972  C24 POPEL 424      50.449  72.608  47.941  1.00  0.00           C
ATOM   7975  C25 POPEL 424      49.599  71.788  48.901  1.00  0.00           C
ATOM   7978  C26 POPEL 424      48.969  72.658  49.991  1.00  0.00           C
ATOM   7981  C27 POPEL 424      48.269  71.798  51.041  1.00  0.00           C
ATOM   7984  C28 POPEL 424      47.549  72.618  52.131  1.00  0.00           C
ATOM   7987  C29 POPEL 424      46.159  73.028  51.710  1.00  0.00           C
ATOM   7989 0C21 POPEL 424      45.009  72.688  52.310  1.00  0.00           C
ATOM   7991 1C21 POPEL 424      44.869  71.859  53.571  1.00  0.00           C
ATOM   7994 2C21 POPEL 424      43.869  72.468  54.561  1.00  0.00           C
ATOM   7997 3C21 POPEL 424      44.319  73.809  55.160  1.00  0.00           C
ATOM   8000 4C21 POPEL 424      43.299  74.328  56.181  1.00  0.00           C
ATOM   8003 5C21 POPEL 424      43.619  75.739  56.701  1.00  0.00           C
ATOM   8006 6C21 POPEL 424      42.539  76.218  57.671  1.00  0.00           C
ATOM   8009 7C21 POPEL 424      42.849  77.599  58.251  1.00  0.00           C
ATOM   8012 8C21 POPEL 424      41.909  77.998  59.381  1.00  0.00           C
ATOM   8016  C33 POPEL 424      55.699  70.938  47.620  1.00  0.00           C
ATOM   8019  C34 POPEL 424      55.619  70.158  48.940  1.00  0.00           C
ATOM   8022  C35 POPEL 424      55.219  71.069  50.111  1.00  0.00           C
ATOM   8025  C36 POPEL 424      54.939  70.309  51.410  1.00  0.00           C
ATOM   8028  C37 POPEL 424      54.419  71.228  52.531  1.00  0.00           C
ATOM   8031  C38 POPEL 424      55.058  70.958  53.901  1.00  0.00           C
ATOM   8034  C39 POPEL 424      54.729  69.588  54.511  1.00  0.00           C
ATOM   8037 0C31 POPEL 424      53.359  69.559  55.211  1.00  0.00           C
ATOM   8040 1C31 POPEL 424      53.169  68.298  56.060  1.00  0.00           C
ATOM   8043 2C31 POPEL 424      52.019  68.438  57.071  1.00  0.00           C
ATOM   8046 3C31 POPEL 424      51.779  67.178  57.931  1.00  0.00           C
ATOM   8049 4C31 POPEL 424      53.009  66.718  58.721  1.00  0.00           C
ATOM   8052 5C31 POPEL 424      52.679  65.598  59.711  1.00  0.00           C
ATOM   8055 6C31 POPEL 424      53.859  65.158  60.570  1.00  0.00           C
ATOM   8059  NH3 POPEM 425     118.089 122.898  42.851  1.00  0.00           N
ATOM   8063  C12 POPEM 425     117.479 123.949  43.730  1.00  0.00           C
ATOM   8066  C11 POPEM 425     116.189 124.519  43.100  1.00  0.00           C
ATOM   8069  P   POPEM 425     114.749 122.239  43.091  1.00  0.00           P
ATOM   8070  O13 POPEM 425     113.989 121.508  42.071  1.00  0.00           O
ATOM   8071  O14 POPEM 425     115.869 121.458  43.690  1.00  0.00           O
ATOM   8072  O11 POPEM 425     113.709 122.658  44.181  1.00  0.00           O
ATOM   8073  O12 POPEM 425     115.338 123.559  42.471  1.00  0.00           O
ATOM   8074  C1  POPEM 425     113.878 123.519  45.281  1.00  0.00           C
ATOM   8077  C2  POPEM 425     112.739 123.288  46.310  1.00  0.00           C
ATOM   8079  O21 POPEM 425     113.299 123.279  47.630  1.00  0.00           O
ATOM   8080  C21 POPEM 425     112.579 123.868  48.571  1.00  0.00           C
ATOM   8081  O22 POPEM 425     111.489 124.398  48.410  1.00  0.00           O
ATOM   8082  C22 POPEM 425     113.378 123.829  49.870  1.00  0.00           C
ATOM   8085  C3  POPEM 425     112.049 121.928  46.060  1.00  0.00           C
ATOM   8088  O31 POPEM 425     111.249 121.579  47.201  1.00  0.00           O
ATOM   8089  C31 POPEM 425     111.229 120.278  47.431  1.00  0.00           C
ATOM   8090  O32 POPEM 425     110.548 119.478  46.811  1.00  0.00           O
ATOM   8091  C32 POPEM 425     112.309 119.919  48.441  1.00  0.00           C
ATOM   8094  C23 POPEM 425     112.749 122.938  50.961  1.00  0.00           C
ATOM   8097  C24 POPEM 425     113.769 122.568  52.051  1.00  0.00           C
ATOM   8100  C25 POPEM 425     113.179 121.628  53.100  1.00  0.00           C
ATOM   8103  C26 POPEM 425     114.158 121.338  54.251  1.00  0.00           C
ATOM   8106  C27 POPEM 425     113.529 120.418  55.300  1.00  0.00           C
ATOM   8109  C28 POPEM 425     114.339 120.398  56.601  1.00  0.00           C
ATOM   8112  C29 POPEM 425     113.599 119.699  57.721  1.00  0.00           C
ATOM   8114 0C21 POPEM 425     113.229 120.258  58.890  1.00  0.00           C
ATOM   8116 1C21 POPEM 425     113.529 121.679  59.311  1.00  0.00           C
ATOM   8119 2C21 POPEM 425     115.019 121.878  59.651  1.00  0.00           C
ATOM   8122 3C21 POPEM 425     115.349 123.309  60.081  1.00  0.00           C
ATOM   8125 4C21 POPEM 425     116.829 123.648  59.881  1.00  0.00           C
ATOM   8128 5C21 POPEM 425     117.228 124.998  60.491  1.00  0.00           C
ATOM   8131 6C21 POPEM 425     117.309 124.958  62.030  1.00  0.00           C
ATOM   8134 7C21 POPEM 425     118.289 125.998  62.601  1.00  0.00           C
ATOM   8137 8C21 POPEM 425     118.319 126.008  64.131  1.00  0.00           C
ATOM   8141  C33 POPEM 425     112.539 118.398  48.531  1.00  0.00           C
ATOM   8144  C34 POPEM 425     113.389 118.008  49.740  1.00  0.00           C
ATOM   8147  C35 POPEM 425     112.539 117.768  51.001  1.00  0.00           C
ATOM   8150  C36 POPEM 425     113.229 116.798  51.970  1.00  0.00           C
ATOM   8153  C37 POPEM 425     112.469 116.658  53.301  1.00  0.00           C
ATOM   8156  C38 POPEM 425     113.219 115.749  54.271  1.00  0.00           C
ATOM   8159  C39 POPEM 425     112.659 115.798  55.691  1.00  0.00           C
ATOM   8162 0C31 POPEM 425     113.729 115.469  56.731  1.00  0.00           C
ATOM   8165 1C31 POPEM 425     113.219 115.459  58.181  1.00  0.00           C
ATOM   8168 2C31 POPEM 425     114.379 115.298  59.171  1.00  0.00           C
ATOM   8171 3C31 POPEM 425     113.959 114.968  60.600  1.00  0.00           C
ATOM   8174 4C31 POPEM 425     113.659 113.479  60.801  1.00  0.00           C
ATOM   8177 5C31 POPEM 425     113.518 113.078  62.271  1.00  0.00           C
ATOM   8180 6C31 POPEM 425     113.559 111.558  62.480  1.00  0.00           C
ATOM   8184  NH3 POPEN 426     103.618  40.528  81.910  1.00  0.00           N
ATOM   8188  C12 POPEN 426     103.659  39.808  83.231  1.00  0.00           C
ATOM   8191  C11 POPEN 426     102.249  39.688  83.860  1.00  0.00           C
ATOM   8194  P   POPEN 426     101.059  42.048  83.731  1.00  0.00           P
ATOM   8195  O13 POPEN 426     100.548  43.008  84.721  1.00  0.00           O
ATOM   8196  O14 POPEN 426     101.999  42.528  82.681  1.00  0.00           O
ATOM   8197  O11 POPEN 426      99.838  41.338  83.021  1.00  0.00           O
ATOM   8198  O12 POPEN 426     101.798  40.888  84.491  1.00  0.00           O
ATOM   8199  C1  POPEN 426      98.939  42.108  82.200  1.00  0.00           C
ATOM   8202  C2  POPEN 426      99.368  42.138  80.701  1.00  0.00           C
ATOM   8204  O21 POPEN 426      98.219  42.078  79.820  1.00  0.00           O
ATOM   8205  C21 POPEN 426      97.479  43.188  79.831  1.00  0.00           C
ATOM   8206  O22 POPEN 426      97.619  44.128  80.591  1.00  0.00           O
ATOM   8207  C22 POPEN 426      96.419  43.118  78.731  1.00  0.00           C
ATOM   8210  C3  POPEN 426     100.389  40.998  80.381  1.00  0.00           C
ATOM   8213  O31 POPEN 426     100.418  40.559  79.001  1.00  0.00           O
ATOM   8214  C31 POPEN 426     101.349  39.609  78.861  1.00  0.00           C
ATOM   8215  O32 POPEN 426     102.159  39.318  79.730  1.00  0.00           O
ATOM   8216  C32 POPEN 426     101.249  38.938  77.491  1.00  0.00           C
ATOM   8219  C23 POPEN 426      96.509  44.239  77.660  1.00  0.00           C
ATOM   8222  C24 POPEN 426      95.309  44.148  76.701  1.00  0.00           C
ATOM   8225  C25 POPEN 426      95.058  45.359  75.771  1.00  0.00           C
ATOM   8228  C26 POPEN 426      93.559  45.468  75.430  1.00  0.00           C
ATOM   8231  C27 POPEN 426      93.188  45.739  73.961  1.00  0.00           C
ATOM   8234  C28 POPEN 426      91.879  45.028  73.531  1.00  0.00           C
ATOM   8237  C29 POPEN 426      92.069  43.528  73.450  1.00  0.00           C
ATOM   8239 0C21 POPEN 426      91.238  42.628  72.901  1.00  0.00           C
ATOM   8241 1C21 POPEN 426      89.899  42.868  72.241  1.00  0.00           C
ATOM   8244 2C21 POPEN 426      89.909  42.578  70.731  1.00  0.00           C
ATOM   8247 3C21 POPEN 426      90.219  41.118  70.331  1.00  0.00           C
ATOM   8250 4C21 POPEN 426      90.349  40.998  68.811  1.00  0.00           C
ATOM   8253 5C21 POPEN 426      90.319  39.568  68.251  1.00  0.00           C
ATOM   8256 6C21 POPEN 426      90.349  39.609  66.710  1.00  0.00           C
ATOM   8259 7C21 POPEN 426      90.049  38.269  66.041  1.00  0.00           C
ATOM   8262 8C21 POPEN 426      89.448  38.438  64.641  1.00  0.00           C
ATOM   8266  C33 POPEN 426     100.179  37.818  77.381  1.00  0.00           C
ATOM   8269  C34 POPEN 426      98.769  38.298  76.990  1.00  0.00           C
ATOM   8272  C35 POPEN 426      98.378  37.978  75.530  1.00  0.00           C
ATOM   8275  C36 POPEN 426      98.839  39.028  74.510  1.00  0.00           C
ATOM   8278  C37 POPEN 426      97.679  39.878  73.990  1.00  0.00           C
ATOM   8281  C38 POPEN 426      98.129  41.028  73.080  1.00  0.00           C
ATOM   8284  C39 POPEN 426      96.988  41.978  72.681  1.00  0.00           C
ATOM   8287 0C31 POPEN 426      96.289  41.609  71.361  1.00  0.00           C
ATOM   8290 1C31 POPEN 426      95.159  42.598  71.041  1.00  0.00           C
ATOM   8293 2C31 POPEN 426      94.619  42.528  69.610  1.00  0.00           C
ATOM   8296 3C31 POPEN 426      93.489  43.538  69.381  1.00  0.00           C
ATOM   8299 4C31 POPEN 426      93.948  44.998  69.260  1.00  0.00           C
ATOM   8302 5C31 POPEN 426      92.799  45.998  69.461  1.00  0.00           C
ATOM   8305 6C31 POPEN 426      93.229  47.458  69.370  1.00  0.00           C
ATOM   8309  NH3 POPEO 427      80.128   4.499  79.700  1.00  0.00           N
ATOM   8313  C12 POPEO 427      78.738   4.329  79.180  1.00  0.00           C
ATOM   8316  C11 POPEO 427      77.779   4.378  80.360  1.00  0.00           C
ATOM   8319  P   POPEO 427      76.979   1.932  80.620  1.00  0.00           P
ATOM   8320  O13 POPEO 427      78.418   1.701  80.901  1.00  0.00           O
ATOM   8321  O14 POPEO 427      75.939   1.642  81.640  1.00  0.00           O
ATOM   8322  O11 POPEO 427      76.628   1.232  79.250  1.00  0.00           O
ATOM   8323  O12 POPEO 427      76.759   3.419  80.160  1.00  0.00           O
ATOM   8324  C1  POPEO 427      77.199  -0.058  79.011  1.00  0.00           C
ATOM   8327  C2  POPEO 427      76.869  -0.529  77.571  1.00  0.00           C
ATOM   8329  O21 POPEO 427      77.889   0.031  76.750  1.00  0.00           O
ATOM   8330  C21 POPEO 427      78.289  -0.708  75.740  1.00  0.00           C
ATOM   8331  O22 POPEO 427      77.729  -1.678  75.271  1.00  0.00           O
ATOM   8332  C22 POPEO 427      79.659  -0.158  75.351  1.00  0.00           C
ATOM   8335  C3  POPEO 427      75.459  -0.089  77.101  1.00  0.00           C
ATOM   8338  O31 POPEO 427      74.809  -1.138  76.391  1.00  0.00           O
ATOM   8339  C31 POPEO 427      74.319  -1.019  75.150  1.00  0.00           C
ATOM   8340  O32 POPEO 427      73.449  -1.749  74.691  1.00  0.00           O
ATOM   8341  C32 POPEO 427      74.988   0.081  74.330  1.00  0.00           C
ATOM   8344  C23 POPEO 427      80.309  -0.879  74.160  1.00  0.00           C
ATOM   8347  C24 POPEO 427      80.379   0.071  72.960  1.00  0.00           C
ATOM   8350  C25 POPEO 427      81.029  -0.568  71.741  1.00  0.00           C
ATOM   8353  C26 POPEO 427      81.059   0.422  70.591  1.00  0.00           C
ATOM   8356  C27 POPEO 427      81.849  -0.049  69.370  1.00  0.00           C
ATOM   8359  C28 POPEO 427      81.349   0.682  68.120  1.00  0.00           C
ATOM   8362  C29 POPEO 427      82.119   0.351  66.881  1.00  0.00           C
ATOM   8364 0C21 POPEO 427      81.609   0.252  65.641  1.00  0.00           C
ATOM   8366 1C21 POPEO 427      80.159   0.451  65.261  1.00  0.00           C
ATOM   8369 2C21 POPEO 427      79.659  -0.589  64.230  1.00  0.00           C
ATOM   8372 3C21 POPEO 427      79.768  -2.049  64.691  1.00  0.00           C
ATOM   8375 4C21 POPEO 427      79.189  -3.038  63.671  1.00  0.00           C
ATOM   8378 5C21 POPEO 427      77.689  -3.328  63.861  1.00  0.00           C
ATOM   8381 6C21 POPEO 427      76.838  -3.139  62.601  1.00  0.00           C
ATOM   8384 7C21 POPEO 427      75.518  -3.908  62.651  1.00  0.00           C
ATOM   8387 8C21 POPEO 427      74.689  -3.789  61.361  1.00  0.00           C
ATOM   8391  C33 POPEO 427      74.899  -0.209  72.811  1.00  0.00           C
ATOM   8394  C34 POPEO 427      76.049   0.451  72.031  1.00  0.00           C
ATOM   8397  C35 POPEO 427      76.079   0.122  70.530  1.00  0.00           C
ATOM   8400  C36 POPEO 427      74.749   0.351  69.800  1.00  0.00           C
ATOM   8403  C37 POPEO 427      74.859   0.101  68.290  1.00  0.00           C
ATOM   8406  C38 POPEO 427      73.488  -0.069  67.611  1.00  0.00           C
ATOM   8409  C39 POPEO 427      73.569  -0.379  66.111  1.00  0.00           C
ATOM   8412 0C31 POPEO 427      74.109   0.791  65.281  1.00  0.00           C
ATOM   8415 1C31 POPEO 427      74.009   0.542  63.760  1.00  0.00           C
ATOM   8418 2C31 POPEO 427      74.599   1.701  62.951  1.00  0.00           C
ATOM   8421 3C31 POPEO 427      74.329   1.611  61.431  1.00  0.00           C
ATOM   8424 4C31 POPEO 427      74.709   0.262  60.811  1.00  0.00           C
ATOM   8427 5C31 POPEO 427      74.609   0.262  59.280  1.00  0.00           C
ATOM   8430 6C31 POPEO 427      74.939  -1.109  58.660  1.00  0.00           C
ATOM   8434  NH3 POPEP 428      94.569 128.678  42.160  1.00  0.00           N
ATOM   8438  C12 POPEP 428      93.738 129.008  40.941  1.00  0.00           C
ATOM   8441  C11 POPEP 428      92.259 128.578  41.131  1.00  0.00           C
ATOM   8444  P   POPEP 428      91.549 126.318  42.261  1.00  0.00           P
ATOM   8445  O13 POPEP 428      90.198 126.859  42.550  1.00  0.00           O
ATOM   8446  O14 POPEP 428      91.619 124.869  42.011  1.00  0.00           O
ATOM   8447  O11 POPEP 428      92.499 126.758  43.441  1.00  0.00           O
ATOM   8448  O12 POPEP 428      92.109 127.159  41.041  1.00  0.00           O
ATOM   8449  C1  POPEP 428      92.508 126.019  44.651  1.00  0.00           C
ATOM   8452  C2  POPEP 428      91.159 126.138  45.421  1.00  0.00           C
ATOM   8454  O21 POPEP 428      91.308 126.668  46.751  1.00  0.00           O
ATOM   8455  C21 POPEP 428      91.948 125.928  47.620  1.00  0.00           C
ATOM   8456  O22 POPEP 428      92.549 124.898  47.421  1.00  0.00           O
ATOM   8457  C22 POPEP 428      91.779 126.558  49.010  1.00  0.00           C
ATOM   8460  C3  POPEP 428      90.309 124.828  45.390  1.00  0.00           C
ATOM   8463  O31 POPEP 428      89.139 124.978  46.230  1.00  0.00           O
ATOM   8464  C31 POPEP 428      88.118 125.618  45.660  1.00  0.00           C
ATOM   8465  O32 POPEP 428      87.969 125.828  44.470  1.00  0.00           O
ATOM   8466  C32 POPEP 428      87.159 126.078  46.731  1.00  0.00           C
ATOM   8469  C23 POPEP 428      90.418 126.178  49.621  1.00  0.00           C
ATOM   8472  C24 POPEP 428      90.418 126.169  51.160  1.00  0.00           C
ATOM   8475  C25 POPEP 428      89.069 125.678  51.720  1.00  0.00           C
ATOM   8478  C26 POPEP 428      89.199 124.779  52.960  1.00  0.00           C
ATOM   8481  C27 POPEP 428      87.849 124.158  53.350  1.00  0.00           C
ATOM   8484  C28 POPEP 428      87.939 123.198  54.561  1.00  0.00           C
ATOM   8487  C29 POPEP 428      86.649 122.449  54.800  1.00  0.00           C
ATOM   8489 0C21 POPEP 428      85.838 122.549  55.860  1.00  0.00           C
ATOM   8491 1C21 POPEP 428      86.059 123.438  57.061  1.00  0.00           C
ATOM   8494 2C21 POPEP 428      85.329 122.969  58.341  1.00  0.00           C
ATOM   8497 3C21 POPEP 428      85.838 121.639  58.921  1.00  0.00           C
ATOM   8500 4C21 POPEP 428      85.459 121.499  60.411  1.00  0.00           C
ATOM   8503 5C21 POPEP 428      85.729 120.109  61.001  1.00  0.00           C
ATOM   8506 6C21 POPEP 428      85.259 120.009  62.461  1.00  0.00           C
ATOM   8509 7C21 POPEP 428      85.459 118.608  63.070  1.00  0.00           C
ATOM   8512 8C21 POPEP 428      84.939 118.489  64.510  1.00  0.00           C
ATOM   8516  C33 POPEP 428      85.959 125.109  46.780  1.00  0.00           C
ATOM   8519  C34 POPEP 428      84.939 125.569  47.820  1.00  0.00           C
ATOM   8522  C35 POPEP 428      85.319 125.088  49.220  1.00  0.00           C
ATOM   8525  C36 POPEP 428      84.488 125.728  50.320  1.00  0.00           C
ATOM   8528  C37 POPEP 428      85.099 127.048  50.811  1.00  0.00           C
ATOM   8531  C38 POPEP 428      84.779 127.229  52.291  1.00  0.00           C
ATOM   8534  C39 POPEP 428      85.408 128.479  52.900  1.00  0.00           C
ATOM   8537 0C31 POPEP 428      84.949 128.689  54.350  1.00  0.00           C
ATOM   8540 1C31 POPEP 428      85.389 127.549  55.281  1.00  0.00           C
ATOM   8543 2C31 POPEP 428      84.809 127.638  56.690  1.00  0.00           C
ATOM   8546 3C31 POPEP 428      85.219 128.908  57.440  1.00  0.00           C
ATOM   8549 4C31 POPEP 428      85.279 128.699  58.951  1.00  0.00           C
ATOM   8552 5C31 POPEP 428      84.469 129.729  59.740  1.00  0.00           C
ATOM   8555 6C31 POPEP 428      84.639 129.578  61.251  1.00  0.00           C
ATOM   8559  NH3 POPEQ 429       1.489  35.328  83.300  1.00  0.00           N
ATOM   8563  C12 POPEQ 429       1.309  36.688  83.910  1.00  0.00           C
ATOM   8566  C11 POPEQ 429       2.439  37.638  83.500  1.00  0.00           C
ATOM   8569  P   POPEQ 429       5.019  37.958  83.590  1.00  0.00           P
ATOM   8570  O13 POPEQ 429       4.989  39.239  84.330  1.00  0.00           O
ATOM   8571  O14 POPEQ 429       6.189  37.078  83.811  1.00  0.00           O
ATOM   8572  O11 POPEQ 429       4.879  38.308  82.071  1.00  0.00           O
ATOM   8573  O12 POPEQ 429       3.709  37.118  83.881  1.00  0.00           O
ATOM   8574  C1  POPEQ 429       4.439  37.398  81.050  1.00  0.00           C
ATOM   8577  C2  POPEQ 429       5.599  37.028  80.100  1.00  0.00           C
ATOM   8579  O21 POPEQ 429       6.189  35.818  80.580  1.00  0.00           O
ATOM   8580  C21 POPEQ 429       6.719  34.868  79.791  1.00  0.00           C
ATOM   8581  O22 POPEQ 429       7.139  33.818  80.271  1.00  0.00           O
ATOM   8582  C22 POPEQ 429       6.769  35.148  78.301  1.00  0.00           C
ATOM   8585  C3  POPEQ 429       6.619  38.199  80.071  1.00  0.00           C
ATOM   8588  O31 POPEQ 429       7.709  37.948  79.160  1.00  0.00           O
ATOM   8589  C31 POPEQ 429       8.169  39.039  78.541  1.00  0.00           C
ATOM   8590  O32 POPEQ 429       7.789  40.178  78.731  1.00  0.00           O
ATOM   8591  C32 POPEQ 429       9.219  38.608  77.530  1.00  0.00           C
ATOM   8594  C23 POPEQ 429       8.049  34.548  77.660  1.00  0.00           C
ATOM   8597  C24 POPEQ 429       7.739  33.788  76.371  1.00  0.00           C
ATOM   8600  C25 POPEQ 429       6.939  32.498  76.620  1.00  0.00           C
ATOM   8603  C26 POPEQ 429       6.659  31.788  75.290  1.00  0.00           C
ATOM   8606  C27 POPEQ 429       5.599  30.678  75.351  1.00  0.00           C
ATOM   8609  C28 POPEQ 429       5.589  29.908  74.021  1.00  0.00           C
ATOM   8612  C29 POPEQ 429       4.309  29.188  73.651  1.00  0.00           C
ATOM   8614 0C21 POPEQ 429       3.409  29.608  72.730  1.00  0.00           C
ATOM   8616 1C21 POPEQ 429       3.489  30.888  71.940  1.00  0.00           C
ATOM   8619 2C21 POPEQ 429       2.759  30.868  70.591  1.00  0.00           C
ATOM   8622 3C21 POPEQ 429       3.459  30.008  69.531  1.00  0.00           C
ATOM   8625 4C21 POPEQ 429       3.229  30.528  68.100  1.00  0.00           C
ATOM   8628 5C21 POPEQ 429       1.759  30.778  67.761  1.00  0.00           C
ATOM   8631 6C21 POPEQ 429       1.489  30.768  66.251  1.00  0.00           C
ATOM   8634 7C21 POPEQ 429       0.042  31.128  65.891  1.00  0.00           C
ATOM   8637 8C21 POPEQ 429      -0.288  30.918  64.411  1.00  0.00           C
ATOM   8641  C33 POPEQ 429       8.629  38.258  76.160  1.00  0.00           C
ATOM   8644  C34 POPEQ 429       9.729  38.388  75.091  1.00  0.00           C
ATOM   8647  C35 POPEQ 429       9.259  37.998  73.681  1.00  0.00           C
ATOM   8650  C36 POPEQ 429       7.999  38.758  73.260  1.00  0.00           C
ATOM   8653  C37 POPEQ 429       7.729  38.698  71.750  1.00  0.00           C
ATOM   8656  C38 POPEQ 429       8.729  39.539  70.950  1.00  0.00           C
ATOM   8659  C39 POPEQ 429       8.589  39.388  69.431  1.00  0.00           C
ATOM   8662 0C31 POPEQ 429       8.769  37.938  68.980  1.00  0.00           C
ATOM   8665 1C31 POPEQ 429       9.019  37.818  67.481  1.00  0.00           C
ATOM   8668 2C31 POPEQ 429       9.199  36.358  67.040  1.00  0.00           C
ATOM   8671 3C31 POPEQ 429       9.309  36.198  65.510  1.00  0.00           C
ATOM   8674 4C31 POPEQ 429      10.379  37.109  64.890  1.00  0.00           C
ATOM   8677 5C31 POPEQ 429      10.609  36.798  63.401  1.00  0.00           C
ATOM   8680 6C31 POPEQ 429      11.619  37.748  62.751  1.00  0.00           C
ATOM   8684  NH3 POPER 430      65.629 116.558  82.580  1.00  0.00           N
ATOM   8688  C12 POPER 430      64.819 116.919  83.791  1.00  0.00           C
ATOM   8691  C11 POPER 430      63.599 116.008  83.951  1.00  0.00           C
ATOM   8694  P   POPER 430      61.099 116.418  83.310  1.00  0.00           P
ATOM   8695  O13 POPER 430      60.899 116.388  84.761  1.00  0.00           O
ATOM   8696  O14 POPER 430      60.489 117.528  82.561  1.00  0.00           O
ATOM   8697  O11 POPER 430      60.529 115.068  82.781  1.00  0.00           O
ATOM   8698  O12 POPER 430      62.639 116.318  82.940  1.00  0.00           O
ATOM   8699  C1  POPER 430      61.339 113.999  82.281  1.00  0.00           C
ATOM   8702  C2  POPER 430      60.429 113.029  81.500  1.00  0.00           C
ATOM   8704  O21 POPER 430      61.159 111.898  81.000  1.00  0.00           O
ATOM   8705  C21 POPER 430      61.999 112.068  80.001  1.00  0.00           C
ATOM   8706  O22 POPER 430      62.319 113.118  79.481  1.00  0.00           O
ATOM   8707  C22 POPER 430      62.459 110.688  79.510  1.00  0.00           C
ATOM   8710  C3  POPER 430      59.629 113.788  80.401  1.00  0.00           C
ATOM   8713  O31 POPER 430      59.249 112.889  79.341  1.00  0.00           O
ATOM   8714  C31 POPER 430      58.279 113.309  78.581  1.00  0.00           C
ATOM   8715  O32 POPER 430      57.569 114.288  78.771  1.00  0.00           O
ATOM   8716  C32 POPER 430      58.259 112.488  77.300  1.00  0.00           C
ATOM   8719  C23 POPER 430      61.569 110.118  78.380  1.00  0.00           C
ATOM   8722  C24 POPER 430      62.379 109.618  77.180  1.00  0.00           C
ATOM   8725  C25 POPER 430      61.489 109.389  75.941  1.00  0.00           C
ATOM   8728  C26 POPER 430      62.299 109.228  74.651  1.00  0.00           C
ATOM   8731  C27 POPER 430      61.439 109.419  73.401  1.00  0.00           C
ATOM   8734  C28 POPER 430      62.249 109.799  72.141  1.00  0.00           C
ATOM   8737  C29 POPER 430      62.889 108.619  71.451  1.00  0.00           C
ATOM   8739 0C21 POPER 430      62.879 108.409  70.121  1.00  0.00           C
ATOM   8741 1C21 POPER 430      62.289 109.378  69.120  1.00  0.00           C
ATOM   8744 2C21 POPER 430      60.769 109.219  68.900  1.00  0.00           C
ATOM   8747 3C21 POPER 430      60.379 108.139  67.881  1.00  0.00           C
ATOM   8750 4C21 POPER 430      59.069 108.479  67.141  1.00  0.00           C
ATOM   8753 5C21 POPER 430      58.878 107.668  65.851  1.00  0.00           C
ATOM   8756 6C21 POPER 430      58.359 106.238  66.041  1.00  0.00           C
ATOM   8759 7C21 POPER 430      56.919 106.178  66.570  1.00  0.00           C
ATOM   8762 8C21 POPER 430      56.279 104.788  66.451  1.00  0.00           C
ATOM   8766  C33 POPER 430      59.249 113.078  76.280  1.00  0.00           C
ATOM   8769  C34 POPER 430      58.889 112.609  74.881  1.00  0.00           C
ATOM   8772  C35 POPER 430      59.759 113.218  73.791  1.00  0.00           C
ATOM   8775  C36 POPER 430      59.229 112.978  72.370  1.00  0.00           C
ATOM   8778  C37 POPER 430      59.619 114.069  71.371  1.00  0.00           C
ATOM   8781  C38 POPER 430      58.948 113.868  70.010  1.00  0.00           C
ATOM   8784  C39 POPER 430      59.709 112.898  69.091  1.00  0.00           C
ATOM   8787 0C31 POPER 430      59.939 113.529  67.711  1.00  0.00           C
ATOM   8790 1C31 POPER 430      60.649 112.588  66.730  1.00  0.00           C
ATOM   8793 2C31 POPER 430      60.819 113.209  65.331  1.00  0.00           C
ATOM   8796 3C31 POPER 430      61.549 114.548  65.351  1.00  0.00           C
ATOM   8799 4C31 POPER 430      62.209 114.898  64.011  1.00  0.00           C
ATOM   8802 5C31 POPER 430      62.909 116.259  64.061  1.00  0.00           C
ATOM   8805 6C31 POPER 430      63.569 116.658  62.741  1.00  0.00           C
ATOM   8809  NH3 POPES 431      37.669  15.568  42.490  1.00  0.00           N
ATOM   8813  C12 POPES 431      38.749  16.558  42.170  1.00  0.00           C
ATOM   8816  C11 POPES 431      39.929  15.858  41.481  1.00  0.00           C
ATOM   8819  P   POPES 431      42.449  16.318  41.031  1.00  0.00           P
ATOM   8820  O13 POPES 431      42.529  14.848  41.171  1.00  0.00           O
ATOM   8821  O14 POPES 431      43.039  16.798  39.761  1.00  0.00           O
ATOM   8822  O11 POPES 431      43.219  17.028  42.211  1.00  0.00           O
ATOM   8823  O12 POPES 431      40.939  16.808  41.120  1.00  0.00           O
ATOM   8824  C1  POPES 431      42.739  16.858  43.550  1.00  0.00           C
ATOM   8827  C2  POPES 431      43.839  17.148  44.610  1.00  0.00           C
ATOM   8829  O21 POPES 431      43.409  16.618  45.881  1.00  0.00           O
ATOM   8830  C21 POPES 431      44.369  16.438  46.771  1.00  0.00           C
ATOM   8831  O22 POPES 431      45.559  16.608  46.580  1.00  0.00           O
ATOM   8832  C22 POPES 431      43.799  15.908  48.091  1.00  0.00           C
ATOM   8835  C3  POPES 431      44.099  18.688  44.701  1.00  0.00           C
ATOM   8838  O31 POPES 431      45.249  19.068  45.481  1.00  0.00           O
ATOM   8839  C31 POPES 431      46.439  18.888  44.891  1.00  0.00           C
ATOM   8840  O32 POPES 431      46.589  18.388  43.791  1.00  0.00           O
ATOM   8841  C32 POPES 431      47.579  19.488  45.701  1.00  0.00           C
ATOM   8844  C23 POPES 431      43.859  16.978  49.201  1.00  0.00           C
ATOM   8847  C24 POPES 431      42.659  17.938  49.131  1.00  0.00           C
ATOM   8850  C25 POPES 431      42.859  19.238  49.931  1.00  0.00           C
ATOM   8853  C26 POPES 431      43.179  19.018  51.410  1.00  0.00           C
ATOM   8856  C27 POPES 431      43.339  20.338  52.180  1.00  0.00           C
ATOM   8859  C28 POPES 431      43.909  20.138  53.601  1.00  0.00           C
ATOM   8862  C29 POPES 431      42.989  19.438  54.571  1.00  0.00           C
ATOM   8864 0C21 POPES 431      43.209  19.378  55.901  1.00  0.00           C
ATOM   8866 1C21 POPES 431      44.399  20.018  56.580  1.00  0.00           C
ATOM   8869 2C21 POPES 431      44.299  20.088  58.121  1.00  0.00           C
ATOM   8872 3C21 POPES 431      44.509  18.728  58.800  1.00  0.00           C
ATOM   8875 4C21 POPES 431      44.629  18.868  60.330  1.00  0.00           C
ATOM   8878 5C21 POPES 431      44.249  17.588  61.091  1.00  0.00           C
ATOM   8881 6C21 POPES 431      42.729  17.358  61.120  1.00  0.00           C
ATOM   8884 7C21 POPES 431      42.329  16.148  61.970  1.00  0.00           C
ATOM   8887 8C21 POPES 431      40.819  15.888  61.931  1.00  0.00           C
ATOM   8891  C33 POPES 431      47.209  20.138  47.061  1.00  0.00           C
ATOM   8894  C34 POPES 431      47.488  19.168  48.201  1.00  0.00           C
ATOM   8897  C35 POPES 431      47.149  19.758  49.571  1.00  0.00           C
ATOM   8900  C36 POPES 431      48.029  19.138  50.660  1.00  0.00           C
ATOM   8903  C37 POPES 431      47.709  19.678  52.051  1.00  0.00           C
ATOM   8906  C38 POPES 431      47.569  18.548  53.070  1.00  0.00           C
ATOM   8909  C39 POPES 431      47.299  19.058  54.491  1.00  0.00           C
ATOM   8912 0C31 POPES 431      48.549  19.318  55.330  1.00  0.00           C
ATOM   8915 1C31 POPES 431      49.219  18.018  55.821  1.00  0.00           C
ATOM   8918 2C31 POPES 431      50.328  18.258  56.850  1.00  0.00           C
ATOM   8921 3C31 POPES 431      49.819  18.838  58.171  1.00  0.00           C
ATOM   8924 4C31 POPES 431      50.918  19.028  59.220  1.00  0.00           C
ATOM   8927 5C31 POPES 431      50.369  19.548  60.551  1.00  0.00           C
ATOM   8930 6C31 POPES 431      51.448  19.868  61.580  1.00  0.00           C
ATOM   8934  NH3 POPET 432      21.149  96.309  83.920  1.00  0.00           N
ATOM   8938  C12 POPET 432      22.569  95.909  83.640  1.00  0.00           C
ATOM   8941  C11 POPET 432      23.389  95.739  84.931  1.00  0.00           C
ATOM   8944  P   POPET 432      25.939  95.628  84.241  1.00  0.00           P
ATOM   8945  O13 POPET 432      26.569  96.378  85.331  1.00  0.00           O
ATOM   8946  O14 POPET 432      26.839  94.618  83.631  1.00  0.00           O
ATOM   8947  O11 POPET 432      25.519  96.688  83.141  1.00  0.00           O
ATOM   8948  O12 POPET 432      24.559  94.958  84.671  1.00  0.00           O
ATOM   8949  C1  POPET 432      25.519  96.418  81.750  1.00  0.00           C
ATOM   8952  C2  POPET 432      26.379  97.439  80.980  1.00  0.00           C
ATOM   8954  O21 POPET 432      26.269  97.038  79.610  1.00  0.00           O
ATOM   8955  C21 POPET 432      26.289  97.999  78.701  1.00  0.00           C
ATOM   8956  O22 POPET 432      26.599  99.158  78.900  1.00  0.00           O
ATOM   8957  C22 POPET 432      25.839  97.428  77.340  1.00  0.00           C
ATOM   8960  C3  POPET 432      27.859  97.449  81.490  1.00  0.00           C
ATOM   8963  O31 POPET 432      28.809  97.768  80.461  1.00  0.00           O
ATOM   8964  C31 POPET 432      29.189  96.749  79.721  1.00  0.00           C
ATOM   8965  O32 POPET 432      28.969  95.569  79.951  1.00  0.00           O
ATOM   8966  C32 POPET 432      29.809  97.299  78.430  1.00  0.00           C
ATOM   8969  C23 POPET 432      25.459  95.928  77.390  1.00  0.00           C
ATOM   8972  C24 POPET 432      24.479  95.499  76.291  1.00  0.00           C
ATOM   8975  C25 POPET 432      25.059  95.628  74.881  1.00  0.00           C
ATOM   8978  C26 POPET 432      23.979  95.459  73.811  1.00  0.00           C
ATOM   8981  C27 POPET 432      24.369  96.178  72.521  1.00  0.00           C
ATOM   8984  C28 POPET 432      23.549  95.749  71.291  1.00  0.00           C
ATOM   8987  C29 POPET 432      22.109  96.169  71.381  1.00  0.00           C
ATOM   8989 0C21 POPET 432      21.589  97.288  70.851  1.00  0.00           C
ATOM   8991 1C21 POPET 432      22.369  98.318  70.071  1.00  0.00           C
ATOM   8994 2C21 POPET 432      21.469  99.349  69.361  1.00  0.00           C
ATOM   8997 3C21 POPET 432      20.669  98.748  68.190  1.00  0.00           C
ATOM   9000 4C21 POPET 432      19.589  99.699  67.650  1.00  0.00           C
ATOM   9003 5C21 POPET 432      18.629  99.008  66.671  1.00  0.00           C
ATOM   9006 6C21 POPET 432      19.169  98.899  65.240  1.00  0.00           C
ATOM   9009 7C21 POPET 432      18.439  97.808  64.440  1.00  0.00           C
ATOM   9012 8C21 POPET 432      18.779  97.829  62.951  1.00  0.00           C
ATOM   9016  C33 POPET 432      29.769  96.299  77.261  1.00  0.00           C
ATOM   9019  C34 POPET 432      30.329  96.919  75.980  1.00  0.00           C
ATOM   9022  C35 POPET 432      30.309  95.968  74.781  1.00  0.00           C
ATOM   9025  C36 POPET 432      31.259  96.399  73.651  1.00  0.00           C
ATOM   9028  C37 POPET 432      30.819  95.839  72.291  1.00  0.00           C
ATOM   9031  C38 POPET 432      31.949  95.758  71.251  1.00  0.00           C
ATOM   9034  C39 POPET 432      31.499  95.158  69.901  1.00  0.00           C
ATOM   9037 0C31 POPET 432      31.289  93.638  69.931  1.00  0.00           C
ATOM   9040 1C31 POPET 432      32.599  92.838  69.981  1.00  0.00           C
ATOM   9043 2C31 POPET 432      32.469  91.388  70.471  1.00  0.00           C
ATOM   9046 3C31 POPET 432      31.269  90.639  69.870  1.00  0.00           C
ATOM   9049 4C31 POPET 432      31.149  89.198  70.410  1.00  0.00           C
ATOM   9052 5C31 POPET 432      29.899  88.479  69.901  1.00  0.00           C
ATOM   9055 6C31 POPET 432      29.699  87.108  70.541  1.00  0.00           C
ATOM   9059  NH3 POPEU 433      11.039   3.598  43.771  1.00  0.00           N
ATOM   9063  C12 POPEU 433       9.759   3.039  43.181  1.00  0.00           C
ATOM   9066  C11 POPEU 433       8.569   3.988  43.420  1.00  0.00           C
ATOM   9069  P   POPEU 433       6.429   2.691  44.280  1.00  0.00           P
ATOM   9070  O13 POPEU 433       5.349   3.618  44.651  1.00  0.00           O
ATOM   9071  O14 POPEU 433       6.019   1.341  43.880  1.00  0.00           O
ATOM   9072  O11 POPEU 433       7.459   2.542  45.481  1.00  0.00           O
ATOM   9073  O12 POPEU 433       7.329   3.338  43.171  1.00  0.00           O
ATOM   9074  C1  POPEU 433       7.189   1.611  46.541  1.00  0.00           C
ATOM   9077  C2  POPEU 433       6.599   2.302  47.791  1.00  0.00           C
ATOM   9079  O21 POPEU 433       7.089   1.712  49.021  1.00  0.00           O
ATOM   9080  C21 POPEU 433       6.799   0.431  49.220  1.00  0.00           C
ATOM   9081  O22 POPEU 433       6.129  -0.279  48.501  1.00  0.00           O
ATOM   9082  C22 POPEU 433       7.419  -0.049  50.530  1.00  0.00           C
ATOM   9085  C3  POPEU 433       5.049   2.411  47.731  1.00  0.00           C
ATOM   9088  O31 POPEU 433       4.559   3.258  48.781  1.00  0.00           O
ATOM   9089  C31 POPEU 433       4.509   4.558  48.521  1.00  0.00           C
ATOM   9090  O32 POPEU 433       4.759   5.098  47.471  1.00  0.00           O
ATOM   9091  C32 POPEU 433       3.809   5.189  49.721  1.00  0.00           C
ATOM   9094  C23 POPEU 433       6.329  -0.329  51.580  1.00  0.00           C
ATOM   9097  C24 POPEU 433       6.799  -1.169  52.771  1.00  0.00           C
ATOM   9100  C25 POPEU 433       5.619  -1.429  53.711  1.00  0.00           C
ATOM   9103  C26 POPEU 433       5.819  -2.549  54.730  1.00  0.00           C
ATOM   9106  C27 POPEU 433       6.949  -2.349  55.741  1.00  0.00           C
ATOM   9109  C28 POPEU 433       6.819  -3.349  56.900  1.00  0.00           C
ATOM   9112  C29 POPEU 433       7.929  -3.199  57.911  1.00  0.00           C
ATOM   9114 0C21 POPEU 433       7.809  -2.819  59.190  1.00  0.00           C
ATOM   9116 1C21 POPEU 433       6.529  -2.458  59.910  1.00  0.00           C
ATOM   9119 2C21 POPEU 433       6.099  -3.539  60.930  1.00  0.00           C
ATOM   9122 3C21 POPEU 433       7.129  -3.808  62.030  1.00  0.00           C
ATOM   9125 4C21 POPEU 433       6.649  -4.869  63.021  1.00  0.00           C
ATOM   9128 5C21 POPEU 433       7.639  -5.109  64.171  1.00  0.00           C
ATOM   9131 6C21 POPEU 433       7.179  -6.199  65.141  1.00  0.00           C
ATOM   9134 7C21 POPEU 433       8.049  -6.238  66.400  1.00  0.00           C
ATOM   9137 8C21 POPEU 433       7.679  -7.379  67.361  1.00  0.00           C
ATOM   9141  C33 POPEU 433       4.649   6.118  50.640  1.00  0.00           C
ATOM   9144  C34 POPEU 433       3.749   7.278  51.060  1.00  0.00           C
ATOM   9147  C35 POPEU 433       4.229   8.188  52.191  1.00  0.00           C
ATOM   9150  C36 POPEU 433       3.859   7.658  53.571  1.00  0.00           C
ATOM   9153  C37 POPEU 433       3.929   8.758  54.641  1.00  0.00           C
ATOM   9156  C38 POPEU 433       3.489   8.228  56.001  1.00  0.00           C
ATOM   9159  C39 POPEU 433       3.319   9.338  57.051  1.00  0.00           C
ATOM   9162 0C31 POPEU 433       2.579   8.799  58.280  1.00  0.00           C
ATOM   9165 1C31 POPEU 433       2.909   9.578  59.561  1.00  0.00           C
ATOM   9168 2C31 POPEU 433       2.049   9.138  60.741  1.00  0.00           C
ATOM   9171 3C31 POPEU 433       2.549   9.669  62.091  1.00  0.00           C
ATOM   9174 4C31 POPEU 433       2.579  11.199  62.180  1.00  0.00           C
ATOM   9177 5C31 POPEU 433       3.009  11.658  63.581  1.00  0.00           C
ATOM   9180 6C31 POPEU 433       3.259  13.158  63.710  1.00  0.00           C
ATOM   9184  NH3 POPEV 434      86.609  10.298  83.391  1.00  0.00           N
ATOM   9188  C12 POPEV 434      86.129  11.408  82.510  1.00  0.00           C
ATOM   9191  C11 POPEV 434      84.698  11.848  82.890  1.00  0.00           C
ATOM   9194  P   POPEV 434      83.439  13.968  83.710  1.00  0.00           P
ATOM   9195  O13 POPEV 434      82.299  13.328  83.010  1.00  0.00           O
ATOM   9196  O14 POPEV 434      83.279  14.308  85.141  1.00  0.00           O
ATOM   9197  O11 POPEV 434      83.869  15.298  82.930  1.00  0.00           O
ATOM   9198  O12 POPEV 434      84.759  13.108  83.550  1.00  0.00           O
ATOM   9199  C1  POPEV 434      83.329  15.598  81.640  1.00  0.00           C
ATOM   9202  C2  POPEV 434      83.509  17.098  81.291  1.00  0.00           C
ATOM   9204  O21 POPEV 434      82.569  17.498  80.271  1.00  0.00           O
ATOM   9205  C21 POPEV 434      82.799  17.218  79.011  1.00  0.00           C
ATOM   9206  O22 POPEV 434      83.629  16.458  78.550  1.00  0.00           O
ATOM   9207  C22 POPEV 434      81.739  17.978  78.181  1.00  0.00           C
ATOM   9210  C3  POPEV 434      84.979  17.498  80.980  1.00  0.00           C
ATOM   9213  O31 POPEV 434      85.109  18.908  80.681  1.00  0.00           O
ATOM   9214  C31 POPEV 434      85.618  19.268  79.501  1.00  0.00           C
ATOM   9215  O32 POPEV 434      86.049  18.488  78.660  1.00  0.00           O
ATOM   9216  C32 POPEV 434      85.548  20.788  79.350  1.00  0.00           C
ATOM   9219  C23 POPEV 434      82.198  18.428  76.780  1.00  0.00           C
ATOM   9222  C24 POPEV 434      81.249  17.978  75.670  1.00  0.00           C
ATOM   9225  C25 POPEV 434      81.759  18.318  74.271  1.00  0.00           C
ATOM   9228  C26 POPEV 434      81.149  17.418  73.181  1.00  0.00           C
ATOM   9231  C27 POPEV 434      81.769  17.678  71.800  1.00  0.00           C
ATOM   9234  C28 POPEV 434      81.109  16.908  70.631  1.00  0.00           C
ATOM   9237  C29 POPEV 434      81.369  15.428  70.681  1.00  0.00           C
ATOM   9239 0C21 POPEV 434      81.289  14.578  69.641  1.00  0.00           C
ATOM   9241 1C21 POPEV 434      80.859  14.918  68.240  1.00  0.00           C
ATOM   9244 2C21 POPEV 434      82.008  15.038  67.211  1.00  0.00           C
ATOM   9247 3C21 POPEV 434      82.719  13.708  66.870  1.00  0.00           C
ATOM   9250 4C21 POPEV 434      83.929  13.908  65.950  1.00  0.00           C
ATOM   9253 5C21 POPEV 434      84.649  12.608  65.571  1.00  0.00           C
ATOM   9256 6C21 POPEV 434      85.978  12.878  64.840  1.00  0.00           C
ATOM   9259 7C21 POPEV 434      86.588  11.608  64.221  1.00  0.00           C
ATOM   9262 8C21 POPEV 434      87.949  11.848  63.561  1.00  0.00           C
ATOM   9266  C33 POPEV 434      86.299  21.388  78.131  1.00  0.00           C
ATOM   9269  C34 POPEV 434      85.399  21.688  76.911  1.00  0.00           C
ATOM   9272  C35 POPEV 434      84.979  20.458  76.111  1.00  0.00           C
ATOM   9275  C36 POPEV 434      86.118  19.688  75.430  1.00  0.00           C
ATOM   9278  C37 POPEV 434      85.618  18.568  74.501  1.00  0.00           C
ATOM   9281  C38 POPEV 434      86.749  17.638  74.050  1.00  0.00           C
ATOM   9284  C39 POPEV 434      86.349  16.528  73.071  1.00  0.00           C
ATOM   9287 0C31 POPEV 434      86.018  17.048  71.660  1.00  0.00           C
ATOM   9290 1C31 POPEV 434      85.948  15.908  70.631  1.00  0.00           C
ATOM   9293 2C31 POPEV 434      85.139  16.258  69.381  1.00  0.00           C
ATOM   9296 3C31 POPEV 434      85.749  17.398  68.541  1.00  0.00           C
ATOM   9299 4C31 POPEV 434      84.999  17.588  67.211  1.00  0.00           C
ATOM   9302 5C31 POPEV 434      85.709  18.498  66.210  1.00  0.00           C
ATOM   9305 6C31 POPEV 434      85.198  18.318  64.770  1.00  0.00           C
ATOM   9309  NH3 POPEW 435      92.389  66.828  82.860  1.00  0.00           N
ATOM   9313  C12 POPEW 435      93.308  66.859  81.671  1.00  0.00           C
ATOM   9316  C11 POPEW 435      94.219  65.598  81.640  1.00  0.00           C
ATOM   9319  P   POPEW 435      95.738  66.169  83.710  1.00  0.00           P
ATOM   9320  O13 POPEW 435      96.808  65.328  84.311  1.00  0.00           O
ATOM   9321  O14 POPEW 435      94.409  66.209  84.391  1.00  0.00           O
ATOM   9322  O11 POPEW 435      96.279  67.638  83.631  1.00  0.00           O
ATOM   9323  O12 POPEW 435      95.509  65.828  82.190  1.00  0.00           O
ATOM   9324  C1  POPEW 435      97.299  68.068  82.711  1.00  0.00           C
ATOM   9327  C2  POPEW 435      96.639  68.779  81.500  1.00  0.00           C
ATOM   9329  O21 POPEW 435      97.639  69.499  80.720  1.00  0.00           O
ATOM   9330  C21 POPEW 435      97.198  69.779  79.490  1.00  0.00           C
ATOM   9331  O22 POPEW 435      96.249  69.239  78.961  1.00  0.00           O
ATOM   9332  C22 POPEW 435      98.029  70.858  78.780  1.00  0.00           C
ATOM   9335  C3  POPEW 435      95.569  69.798  82.010  1.00  0.00           C
ATOM   9338  O31 POPEW 435      94.418  69.879  81.140  1.00  0.00           O
ATOM   9339  C31 POPEW 435      94.269  70.978  80.421  1.00  0.00           C
ATOM   9340  O32 POPEW 435      94.929  71.989  80.521  1.00  0.00           O
ATOM   9341  C32 POPEW 435      93.188  70.728  79.381  1.00  0.00           C
ATOM   9344  C23 POPEW 435      97.609  70.968  77.291  1.00  0.00           C
ATOM   9347  C24 POPEW 435      98.659  71.568  76.341  1.00  0.00           C
ATOM   9350  C25 POPEW 435      98.079  71.739  74.921  1.00  0.00           C
ATOM   9353  C26 POPEW 435      99.129  71.688  73.801  1.00  0.00           C
ATOM   9356  C27 POPEW 435      98.509  71.739  72.390  1.00  0.00           C
ATOM   9359  C28 POPEW 435      99.588  71.699  71.291  1.00  0.00           C
ATOM   9362  C29 POPEW 435      99.009  71.578  69.910  1.00  0.00           C
ATOM   9364 0C21 POPEW 435      99.689  71.258  68.791  1.00  0.00           C
ATOM   9366 1C21 POPEW 435     101.149  70.889  68.721  1.00  0.00           C
ATOM   9369 2C21 POPEW 435     101.359  69.728  67.730  1.00  0.00           C
ATOM   9372 3C21 POPEW 435     102.829  69.278  67.621  1.00  0.00           C
ATOM   9375 4C21 POPEW 435     102.949  68.019  66.760  1.00  0.00           C
ATOM   9378 5C21 POPEW 435     104.389  67.498  66.631  1.00  0.00           C
ATOM   9381 6C21 POPEW 435     104.448  66.118  65.941  1.00  0.00           C
ATOM   9384 7C21 POPEW 435     105.169  65.068  66.800  1.00  0.00           C
ATOM   9387 8C21 POPEW 435     105.309  63.718  66.101  1.00  0.00           C
ATOM   9391  C33 POPEW 435      93.419  71.538  78.091  1.00  0.00           C
ATOM   9394  C34 POPEW 435      92.449  71.098  76.990  1.00  0.00           C
ATOM   9397  C35 POPEW 435      92.719  69.678  76.480  1.00  0.00           C
ATOM   9400  C36 POPEW 435      91.759  69.248  75.351  1.00  0.00           C
ATOM   9403  C37 POPEW 435      91.829  67.779  74.931  1.00  0.00           C
ATOM   9406  C38 POPEW 435      91.378  67.559  73.480  1.00  0.00           C
ATOM   9409  C39 POPEW 435      89.909  67.908  73.220  1.00  0.00           C
ATOM   9412 0C31 POPEW 435      89.488  67.568  71.780  1.00  0.00           C
ATOM   9415 1C31 POPEW 435      87.969  67.688  71.561  1.00  0.00           C
ATOM   9418 2C31 POPEW 435      87.508  67.158  70.191  1.00  0.00           C
ATOM   9421 3C31 POPEW 435      87.659  68.178  69.061  1.00  0.00           C
ATOM   9424 4C31 POPEW 435      87.139  67.648  67.711  1.00  0.00           C
ATOM   9427 5C31 POPEW 435      86.378  68.718  66.911  1.00  0.00           C
ATOM   9430 6C31 POPEW 435      85.899  68.218  65.541  1.00  0.00           C
ATOM   9434  NH3 POPEX 436      27.739  87.519  78.780  1.00  0.00           N
ATOM   9438  C12 POPEX 436      28.989  86.709  78.970  1.00  0.00           C
ATOM   9441  C11 POPEX 436      30.069  87.108  77.930  1.00  0.00           C
ATOM   9444  P   POPEX 436      32.039  85.979  79.241  1.00  0.00           P
ATOM   9445  O13 POPEX 436      32.109  86.368  80.670  1.00  0.00           O
ATOM   9446  O14 POPEX 436      31.379  84.699  78.941  1.00  0.00           O
ATOM   9447  O11 POPEX 436      33.549  86.038  78.710  1.00  0.00           O
ATOM   9448  O12 POPEX 436      31.379  87.159  78.461  1.00  0.00           O
ATOM   9449  C1  POPEX 436      33.899  85.938  77.320  1.00  0.00           C
ATOM   9452  C2  POPEX 436      34.409  87.299  76.741  1.00  0.00           C
ATOM   9454  O21 POPEX 436      34.949  87.159  75.390  1.00  0.00           O
ATOM   9455  C21 POPEX 436      36.179  86.639  75.261  1.00  0.00           C
ATOM   9456  O22 POPEX 436      36.819  86.129  76.151  1.00  0.00           O
ATOM   9457  C22 POPEX 436      36.719  86.868  73.841  1.00  0.00           C
ATOM   9460  C3  POPEX 436      35.369  88.038  77.740  1.00  0.00           C
ATOM   9463  O31 POPEX 436      36.129  89.098  77.110  1.00  0.00           O
ATOM   9464  C31 POPEX 436      36.429  90.138  77.901  1.00  0.00           C
ATOM   9465  O32 POPEX 436      35.989  90.329  79.021  1.00  0.00           O
ATOM   9466  C32 POPEX 436      37.349  91.088  77.130  1.00  0.00           C
ATOM   9469  C23 POPEX 436      36.399  85.739  72.820  1.00  0.00           C
ATOM   9472  C24 POPEX 436      36.139  86.278  71.410  1.00  0.00           C
ATOM   9475  C25 POPEX 436      37.369  86.478  70.500  1.00  0.00           C
ATOM   9478  C26 POPEX 436      36.969  87.318  69.280  1.00  0.00           C
ATOM   9481  C27 POPEX 436      37.909  87.239  68.071  1.00  0.00           C
ATOM   9484  C28 POPEX 436      37.889  88.508  67.191  1.00  0.00           C
ATOM   9487  C29 POPEX 436      36.509  88.868  66.701  1.00  0.00           C
ATOM   9489 0C21 POPEX 436      36.189  89.468  65.541  1.00  0.00           C
ATOM   9491 1C21 POPEX 436      37.149  89.968  64.490  1.00  0.00           C
ATOM   9494 2C21 POPEX 436      37.199  91.499  64.540  1.00  0.00           C
ATOM   9497 3C21 POPEX 436      38.319  92.068  63.671  1.00  0.00           C
ATOM   9500 4C21 POPEX 436      38.459  93.588  63.791  1.00  0.00           C
ATOM   9503 5C21 POPEX 436      38.949  94.039  65.170  1.00  0.00           C
ATOM   9506 6C21 POPEX 436      39.289  95.529  65.220  1.00  0.00           C
ATOM   9509 7C21 POPEX 436      40.069  95.909  66.480  1.00  0.00           C
ATOM   9512 8C21 POPEX 436      40.619  97.338  66.441  1.00  0.00           C
ATOM   9516  C33 POPEX 436      37.699  92.398  77.881  1.00  0.00           C
ATOM   9519  C34 POPEX 436      38.149  93.489  76.900  1.00  0.00           C
ATOM   9522  C35 POPEX 436      38.279  94.879  77.541  1.00  0.00           C
ATOM   9525  C36 POPEX 436      38.549  95.989  76.521  1.00  0.00           C
ATOM   9528  C37 POPEX 436      37.259  96.449  75.830  1.00  0.00           C
ATOM   9531  C38 POPEX 436      37.489  97.148  74.490  1.00  0.00           C
ATOM   9534  C39 POPEX 436      36.168  97.719  73.941  1.00  0.00           C
ATOM   9537 0C31 POPEX 436      36.199  98.078  72.451  1.00  0.00           C
ATOM   9540 1C31 POPEX 436      34.819  98.489  71.911  1.00  0.00           C
ATOM   9543 2C31 POPEX 436      34.849  98.799  70.401  1.00  0.00           C
ATOM   9546 3C31 POPEX 436      33.499  99.238  69.820  1.00  0.00           C
ATOM   9549 4C31 POPEX 436      33.049 100.648  70.261  1.00  0.00           C
ATOM   9552 5C31 POPEX 436      31.649 100.989  69.711  1.00  0.00           C
ATOM   9555 6C31 POPEX 436      31.159 102.388  70.080  1.00  0.00           C
ATOM   9559  NH3 POPEY 437      56.629  69.368  38.201  1.00  0.00           N
ATOM   9563  C12 POPEY 437      57.469  70.388  38.901  1.00  0.00           C
ATOM   9566  C11 POPEY 437      58.819  70.578  38.201  1.00  0.00           C
ATOM   9569  P   POPEY 437      60.599  71.029  40.070  1.00  0.00           P
ATOM   9570  O13 POPEY 437      61.489  69.938  39.621  1.00  0.00           O
ATOM   9571  O14 POPEY 437      61.199  72.269  40.611  1.00  0.00           O
ATOM   9572  O11 POPEY 437      59.569  70.478  41.141  1.00  0.00           O
ATOM   9573  O12 POPEY 437      59.649  71.478  38.911  1.00  0.00           O
ATOM   9574  C1  POPEY 437      59.649  70.758  42.541  1.00  0.00           C
ATOM   9577  C2  POPEY 437      60.299  69.598  43.350  1.00  0.00           C
ATOM   9579  O21 POPEY 437      60.529  69.988  44.721  1.00  0.00           O
ATOM   9580  C21 POPEY 437      59.449  69.978  45.481  1.00  0.00           C
ATOM   9581  O22 POPEY 437      58.319  69.738  45.111  1.00  0.00           O
ATOM   9582  C22 POPEY 437      59.819  70.458  46.890  1.00  0.00           C
ATOM   9585  C3  POPEY 437      61.669  69.178  42.751  1.00  0.00           C
ATOM   9588  O31 POPEY 437      62.319  68.239  43.611  1.00  0.00           O
ATOM   9589  C31 POPEY 437      62.879  67.208  43.021  1.00  0.00           C
ATOM   9590  O32 POPEY 437      63.059  67.068  41.820  1.00  0.00           O
ATOM   9591  C32 POPEY 437      63.269  66.199  44.101  1.00  0.00           C
ATOM   9594  C23 POPEY 437      59.979  69.309  47.911  1.00  0.00           C
ATOM   9597  C24 POPEY 437      60.399  69.769  49.320  1.00  0.00           C
ATOM   9600  C25 POPEY 437      60.149  68.699  50.400  1.00  0.00           C
ATOM   9603  C26 POPEY 437      61.089  68.798  51.611  1.00  0.00           C
ATOM   9606  C27 POPEY 437      60.559  68.129  52.890  1.00  0.00           C
ATOM   9609  C28 POPEY 437      61.378  68.488  54.150  1.00  0.00           C
ATOM   9612  C29 POPEY 437      62.609  67.638  54.311  1.00  0.00           C
ATOM   9614 0C21 POPEY 437      63.349  67.508  55.431  1.00  0.00           C
ATOM   9616 1C21 POPEY 437      63.089  68.208  56.741  1.00  0.00           C
ATOM   9619 2C21 POPEY 437      63.659  67.428  57.951  1.00  0.00           C
ATOM   9622 3C21 POPEY 437      65.189  67.338  58.010  1.00  0.00           C
ATOM   9625 4C21 POPEY 437      65.679  66.449  59.161  1.00  0.00           C
ATOM   9628 5C21 POPEY 437      67.149  66.019  59.041  1.00  0.00           C
ATOM   9631 6C21 POPEY 437      68.169  67.139  59.341  1.00  0.00           C
ATOM   9634 7C21 POPEY 437      69.609  66.608  59.291  1.00  0.00           C
ATOM   9637 8C21 POPEY 437      70.669  67.648  59.680  1.00  0.00           C
ATOM   9641  C33 POPEY 437      62.099  65.718  44.990  1.00  0.00           C
ATOM   9644  C34 POPEY 437      61.619  66.669  46.081  1.00  0.00           C
ATOM   9647  C35 POPEY 437      60.999  65.958  47.300  1.00  0.00           C
ATOM   9650  C36 POPEY 437      61.989  65.868  48.471  1.00  0.00           C
ATOM   9653  C37 POPEY 437      61.479  65.059  49.680  1.00  0.00           C
ATOM   9656  C38 POPEY 437      62.549  64.949  50.780  1.00  0.00           C
ATOM   9659  C39 POPEY 437      62.349  63.759  51.720  1.00  0.00           C
ATOM   9662 0C31 POPEY 437      62.059  64.128  53.181  1.00  0.00           C
ATOM   9665 1C31 POPEY 437      61.889  62.868  54.041  1.00  0.00           C
ATOM   9668 2C31 POPEY 437      61.819  63.138  55.551  1.00  0.00           C
ATOM   9671 3C31 POPEY 437      63.129  63.618  56.181  1.00  0.00           C
ATOM   9674 4C31 POPEY 437      64.299  62.628  56.050  1.00  0.00           C
ATOM   9677 5C31 POPEY 437      65.549  63.088  56.801  1.00  0.00           C
ATOM   9680 6C31 POPEY 437      66.759  62.178  56.550  1.00  0.00           C
ATOM   9684  NH3 POPEZ 438      19.939  21.558  43.841  1.00  0.00           N
ATOM   9688  C12 POPEZ 438      20.999  22.608  43.660  1.00  0.00           C
ATOM   9691  C11 POPEZ 438      21.899  22.288  42.451  1.00  0.00           C
ATOM   9694  P   POPEZ 438      23.469  24.418  42.341  1.00  0.00           P
ATOM   9695  O13 POPEZ 438      24.919  24.658  42.191  1.00  0.00           O
ATOM   9696  O14 POPEZ 438      22.629  24.908  41.221  1.00  0.00           O
ATOM   9697  O11 POPEZ 438      22.989  25.068  43.701  1.00  0.00           O
ATOM   9698  O12 POPEZ 438      23.179  22.908  42.601  1.00  0.00           O
ATOM   9699  C1  POPEZ 438      23.809  24.928  44.881  1.00  0.00           C
ATOM   9702  C2  POPEZ 438      23.539  26.028  45.941  1.00  0.00           C
ATOM   9704  O21 POPEZ 438      24.249  25.598  47.121  1.00  0.00           O
ATOM   9705  C21 POPEZ 438      24.389  26.468  48.100  1.00  0.00           C
ATOM   9706  O22 POPEZ 438      24.169  27.658  48.030  1.00  0.00           O
ATOM   9707  C22 POPEZ 438      24.849  25.708  49.350  1.00  0.00           C
ATOM   9710  C3  POPEZ 438      22.019  26.228  46.240  1.00  0.00           C
ATOM   9713  O31 POPEZ 438      21.699  27.578  46.681  1.00  0.00           O
ATOM   9714  C31 POPEZ 438      21.079  27.698  47.871  1.00  0.00           C
ATOM   9715  O32 POPEZ 438      20.649  26.778  48.541  1.00  0.00           O
ATOM   9716  C32 POPEZ 438      20.999  29.188  48.241  1.00  0.00           C
ATOM   9719  C23 POPEZ 438      24.379  26.348  50.681  1.00  0.00           C
ATOM   9722  C24 POPEZ 438      24.649  25.418  51.871  1.00  0.00           C
ATOM   9725  C25 POPEZ 438      23.849  25.768  53.140  1.00  0.00           C
ATOM   9728  C26 POPEZ 438      23.779  24.618  54.150  1.00  0.00           C
ATOM   9731  C27 POPEZ 438      25.019  24.458  55.050  1.00  0.00           C
ATOM   9734  C28 POPEZ 438      24.859  23.258  56.011  1.00  0.00           C
ATOM   9737  C29 POPEZ 438      25.899  23.238  57.121  1.00  0.00           C
ATOM   9739 0C21 POPEZ 438      26.559  22.168  57.601  1.00  0.00           C
ATOM   9741 1C21 POPEZ 438      26.459  20.728  57.151  1.00  0.00           C
ATOM   9744 2C21 POPEZ 438      27.709  19.908  57.550  1.00  0.00           C
ATOM   9747 3C21 POPEZ 438      27.839  19.658  59.061  1.00  0.00           C
ATOM   9750 4C21 POPEZ 438      29.289  19.628  59.571  1.00  0.00           C
ATOM   9753 5C21 POPEZ 438      29.969  21.008  59.491  1.00  0.00           C
ATOM   9756 6C21 POPEZ 438      31.399  21.019  60.050  1.00  0.00           C
ATOM   9759 7C21 POPEZ 438      32.039  22.408  59.971  1.00  0.00           C
ATOM   9762 8C21 POPEZ 438      33.489  22.448  60.481  1.00  0.00           C
ATOM   9766  C33 POPEZ 438      20.849  29.448  49.761  1.00  0.00           C
ATOM   9769  C34 POPEZ 438      19.399  29.438  50.260  1.00  0.00           C
ATOM   9772  C35 POPEZ 438      19.289  29.498  51.801  1.00  0.00           C
ATOM   9775  C36 POPEZ 438      19.599  28.148  52.461  1.00  0.00           C
ATOM   9778  C37 POPEZ 438      19.499  28.138  54.001  1.00  0.00           C
ATOM   9781  C38 POPEZ 438      19.969  26.778  54.551  1.00  0.00           C
ATOM   9784  C39 POPEZ 438      19.749  26.548  56.050  1.00  0.00           C
ATOM   9787 0C31 POPEZ 438      20.439  27.568  56.970  1.00  0.00           C
ATOM   9790 1C31 POPEZ 438      20.849  26.958  58.321  1.00  0.00           C
ATOM   9793 2C31 POPEZ 438      21.239  28.008  59.381  1.00  0.00           C
ATOM   9796 3C31 POPEZ 438      21.819  27.378  60.660  1.00  0.00           C
ATOM   9799 4C31 POPEZ 438      21.889  28.368  61.820  1.00  0.00           C
ATOM   9802 5C31 POPEZ 438      22.299  27.738  63.160  1.00  0.00           C
ATOM   9805 6C31 POPEZ 438      22.149  28.708  64.341  1.00  0.00           C
ATOM   9809  NH3 POPEa 439      75.698  94.818  84.160  1.00  0.00           N
ATOM   9813  C12 POPEa 439      75.189  93.489  84.631  1.00  0.00           C
ATOM   9816  C11 POPEa 439      73.668  93.578  84.781  1.00  0.00           C
ATOM   9819  P   POPEa 439      71.768  92.089  85.741  1.00  0.00           P
ATOM   9820  O13 POPEa 439      71.628  90.928  86.651  1.00  0.00           O
ATOM   9821  O14 POPEa 439      70.838  93.239  85.901  1.00  0.00           O
ATOM   9822  O11 POPEa 439      71.729  91.558  84.250  1.00  0.00           O
ATOM   9823  O12 POPEa 439      73.239  92.679  85.810  1.00  0.00           O
ATOM   9824  C1  POPEa 439      71.619  90.128  84.110  1.00  0.00           C
ATOM   9827  C2  POPEa 439      71.799  89.708  82.641  1.00  0.00           C
ATOM   9829  O21 POPEa 439      71.209  88.389  82.521  1.00  0.00           O
ATOM   9830  C21 POPEa 439      70.669  88.178  81.341  1.00  0.00           C
ATOM   9831  O22 POPEa 439      70.649  88.969  80.410  1.00  0.00           O
ATOM   9832  C22 POPEa 439      70.089  86.768  81.251  1.00  0.00           C
ATOM   9835  C3  POPEa 439      73.299  89.708  82.221  1.00  0.00           C
ATOM   9838  O31 POPEa 439      73.469  89.228  80.871  1.00  0.00           O
ATOM   9839  C31 POPEa 439      74.359  89.848  80.100  1.00  0.00           C
ATOM   9840  O32 POPEa 439      75.069  90.779  80.410  1.00  0.00           O
ATOM   9841  C32 POPEa 439      74.289  89.179  78.710  1.00  0.00           C
ATOM   9844  C23 POPEa 439      68.909  86.768  80.261  1.00  0.00           C
ATOM   9847  C24 POPEa 439      68.279  85.408  80.010  1.00  0.00           C
ATOM   9850  C25 POPEa 439      66.879  85.609  79.400  1.00  0.00           C
ATOM   9853  C26 POPEa 439      66.409  84.459  78.511  1.00  0.00           C
ATOM   9856  C27 POPEa 439      64.918  84.589  78.201  1.00  0.00           C
ATOM   9859  C28 POPEa 439      64.408  83.598  77.141  1.00  0.00           C
ATOM   9862  C29 POPEa 439      63.149  84.118  76.501  1.00  0.00           C
ATOM   9864 0C21 POPEa 439      62.859  84.158  75.191  1.00  0.00           C
ATOM   9866 1C21 POPEa 439      63.668  83.598  74.040  1.00  0.00           C
ATOM   9869 2C21 POPEa 439      62.809  82.749  73.091  1.00  0.00           C
ATOM   9872 3C21 POPEa 439      61.729  83.578  72.381  1.00  0.00           C
ATOM   9875 4C21 POPEa 439      60.879  82.819  71.371  1.00  0.00           C
ATOM   9878 5C21 POPEa 439      59.819  83.759  70.771  1.00  0.00           C
ATOM   9881 6C21 POPEa 439      59.129  83.228  69.510  1.00  0.00           C
ATOM   9884 7C21 POPEa 439      58.259  84.319  68.891  1.00  0.00           C
ATOM   9887 8C21 POPEa 439      57.499  83.868  67.650  1.00  0.00           C
ATOM   9891  C33 POPEa 439      75.518  89.368  77.790  1.00  0.00           C
ATOM   9894  C34 POPEa 439      75.159  88.949  76.350  1.00  0.00           C
ATOM   9897  C35 POPEa 439      76.359  88.899  75.390  1.00  0.00           C
ATOM   9900  C36 POPEa 439      75.889  88.809  73.931  1.00  0.00           C
ATOM   9903  C37 POPEa 439      77.019  88.949  72.901  1.00  0.00           C
ATOM   9906  C38 POPEa 439      76.509  89.298  71.490  1.00  0.00           C
ATOM   9909  C39 POPEa 439      75.729  88.169  70.810  1.00  0.00           C
ATOM   9912 0C31 POPEa 439      75.009  88.608  69.531  1.00  0.00           C
ATOM   9915 1C31 POPEa 439      74.268  87.428  68.881  1.00  0.00           C
ATOM   9918 2C31 POPEa 439      73.198  87.848  67.860  1.00  0.00           C
ATOM   9921 3C31 POPEa 439      73.769  88.428  66.561  1.00  0.00           C
ATOM   9924 4C31 POPEa 439      72.679  88.689  65.500  1.00  0.00           C
ATOM   9927 5C31 POPEa 439      73.259  89.188  64.171  1.00  0.00           C
ATOM   9930 6C31 POPEa 439      72.189  89.639  63.171  1.00  0.00           C
ATOM   9934  NH3 POPEb 440      43.679 131.078  81.711  1.00  0.00           N
ATOM   9938  C12 POPEb 440      42.558 130.258  82.311  1.00  0.00           C
ATOM   9941  C11 POPEb 440      43.049 129.338  83.450  1.00  0.00           C
ATOM   9944  P   POPEb 440      41.839 127.428  84.851  1.00  0.00           P
ATOM   9945  O13 POPEb 440      43.109 126.688  84.651  1.00  0.00           O
ATOM   9946  O14 POPEb 440      41.349 127.458  86.251  1.00  0.00           O
ATOM   9947  O11 POPEb 440      40.829 126.719  83.850  1.00  0.00           O
ATOM   9948  O12 POPEb 440      41.949 128.888  84.260  1.00  0.00           O
ATOM   9949  C1  POPEb 440      40.139 127.388  82.781  1.00  0.00           C
ATOM   9952  C2  POPEb 440      38.769 126.698  82.470  1.00  0.00           C
ATOM   9954  O21 POPEb 440      38.619 126.368  81.070  1.00  0.00           O
ATOM   9955  C21 POPEb 440      39.119 125.179  80.720  1.00  0.00           C
ATOM   9956  O22 POPEb 440      39.889 124.519  81.391  1.00  0.00           O
ATOM   9957  C22 POPEb 440      38.549 124.748  79.370  1.00  0.00           C
ATOM   9960  C3  POPEb 440      37.549 127.598  82.870  1.00  0.00           C
ATOM   9963  O31 POPEb 440      36.369 126.808  83.061  1.00  0.00           O
ATOM   9964  C31 POPEb 440      35.109 127.229  82.790  1.00  0.00           C
ATOM   9965  O32 POPEb 440      34.119 126.579  83.120  1.00  0.00           O
ATOM   9966  C32 POPEb 440      34.969 128.538  81.991  1.00  0.00           C
ATOM   9969  C23 POPEb 440      37.099 124.219  79.501  1.00  0.00           C
ATOM   9972  C24 POPEb 440      36.529 123.638  78.190  1.00  0.00           C
ATOM   9975  C25 POPEb 440      37.159 122.309  77.761  1.00  0.00           C
ATOM   9978  C26 POPEb 440      36.439 121.679  76.550  1.00  0.00           C
ATOM   9981  C27 POPEb 440      37.049 120.329  76.131  1.00  0.00           C
ATOM   9984  C28 POPEb 440      36.249 119.548  75.071  1.00  0.00           C
ATOM   9987  C29 POPEb 440      34.969 119.028  75.661  1.00  0.00           C
ATOM   9989 0C21 POPEb 440      34.199 118.058  75.160  1.00  0.00           C
ATOM   9991 1C21 POPEb 440      34.449 117.258  73.910  1.00  0.00           C
ATOM   9994 2C21 POPEb 440      33.689 115.919  73.970  1.00  0.00           C
ATOM   9997 3C21 POPEb 440      34.239 114.939  75.021  1.00  0.00           C
ATOM  10000 4C21 POPEb 440      35.039 113.778  74.411  1.00  0.00           C
ATOM  10003 5C21 POPEb 440      35.319 112.628  75.401  1.00  0.00           C
ATOM  10006 6C21 POPEb 440      36.399 112.938  76.451  1.00  0.00           C
ATOM  10009 7C21 POPEb 440      35.819 113.498  77.771  1.00  0.00           C
ATOM  10012 8C21 POPEb 440      36.889 113.939  78.771  1.00  0.00           C
ATOM  10016  C33 POPEb 440      35.049 128.358  80.440  1.00  0.00           C
ATOM  10019  C34 POPEb 440      34.329 129.469  79.651  1.00  0.00           C
ATOM  10022  C35 POPEb 440      34.219 129.209  78.131  1.00  0.00           C
ATOM  10025  C36 POPEb 440      33.139 130.059  77.431  1.00  0.00           C
ATOM  10028  C37 POPEb 440      33.089 129.848  75.901  1.00  0.00           C
ATOM  10031  C38 POPEb 440      31.839 130.439  75.230  1.00  0.00           C
ATOM  10034  C39 POPEb 440      31.839 130.238  73.701  1.00  0.00           C
ATOM  10037 0C31 POPEb 440      30.639 130.889  72.980  1.00  0.00           C
ATOM  10040 1C31 POPEb 440      31.069 131.965  71.970  1.00  0.00           C
ATOM  10043 2C31 POPEb 440      29.919 132.635  71.190  1.00  0.00           C
ATOM  10046 3C31 POPEb 440      29.029 131.648  70.410  1.00  0.00           C
ATOM  10049 4C31 POPEb 440      28.269 132.316  69.250  1.00  0.00           C
ATOM  10052 5C31 POPEb 440      27.149 131.439  68.671  1.00  0.00           C
ATOM  10055 6C31 POPEb 440      26.549 132.016  67.390  1.00  0.00           C
ATOM  10059  NH3 POPEc 441      72.159  12.848  39.400  1.00  0.00           N
ATOM  10063  C12 POPEc 441      73.058  11.778  39.961  1.00  0.00           C
ATOM  10066  C11 POPEc 441      74.439  11.838  39.280  1.00  0.00           C
ATOM  10069  P   POPEc 441      75.978  10.268  40.640  1.00  0.00           P
ATOM  10070  O13 POPEc 441      77.409  10.308  40.260  1.00  0.00           O
ATOM  10071  O14 POPEc 441      75.579  11.248  41.671  1.00  0.00           O
ATOM  10072  O11 POPEc 441      75.518   8.828  41.111  1.00  0.00           O
ATOM  10073  O12 POPEc 441      75.109  10.578  39.350  1.00  0.00           O
ATOM  10074  C1  POPEc 441      74.268   8.268  40.730  1.00  0.00           C
ATOM  10077  C2  POPEc 441      73.959   6.968  41.531  1.00  0.00           C
ATOM  10079  O21 POPEc 441      73.759   7.168  42.941  1.00  0.00           O
ATOM  10080  C21 POPEc 441      72.689   7.838  43.321  1.00  0.00           C
ATOM  10081  O22 POPEc 441      71.859   8.368  42.611  1.00  0.00           O
ATOM  10082  C22 POPEc 441      72.619   7.798  44.851  1.00  0.00           C
ATOM  10085  C3  POPEc 441      75.119   5.938  41.351  1.00  0.00           C
ATOM  10088  O31 POPEc 441      74.979   4.798  42.230  1.00  0.00           O
ATOM  10089  C31 POPEc 441      74.569   3.658  41.710  1.00  0.00           C
ATOM  10090  O32 POPEc 441      74.249   3.478  40.541  1.00  0.00           O
ATOM  10091  C32 POPEc 441      74.579   2.571  42.781  1.00  0.00           C
ATOM  10094  C23 POPEc 441      71.329   7.118  45.361  1.00  0.00           C
ATOM  10097  C24 POPEc 441      71.389   6.788  46.871  1.00  0.00           C
ATOM  10100  C25 POPEc 441      70.308   5.808  47.361  1.00  0.00           C
ATOM  10103  C26 POPEc 441      68.939   6.448  47.661  1.00  0.00           C
ATOM  10106  C27 POPEc 441      67.918   5.378  48.091  1.00  0.00           C
ATOM  10109  C28 POPEc 441      66.679   5.898  48.841  1.00  0.00           C
ATOM  10112  C29 POPEc 441      65.838   6.898  48.091  1.00  0.00           C
ATOM  10114 0C21 POPEc 441      64.829   6.598  47.240  1.00  0.00           C
ATOM  10116 1C21 POPEc 441      64.459   5.208  46.801  1.00  0.00           C
ATOM  10119 2C21 POPEc 441      63.579   4.328  47.711  1.00  0.00           C
ATOM  10122 3C21 POPEc 441      62.099   4.278  47.300  1.00  0.00           C
ATOM  10125 4C21 POPEc 441      61.389   3.048  47.890  1.00  0.00           C
ATOM  10128 5C21 POPEc 441      59.918   2.908  47.480  1.00  0.00           C
ATOM  10131 6C21 POPEc 441      59.029   3.988  48.121  1.00  0.00           C
ATOM  10134 7C21 POPEc 441      57.589   3.538  48.321  1.00  0.00           C
ATOM  10137 8C21 POPEc 441      56.759   4.528  49.131  1.00  0.00           C
ATOM  10141  C33 POPEc 441      75.759   2.641  43.800  1.00  0.00           C
ATOM  10144  C34 POPEc 441      75.339   3.038  45.221  1.00  0.00           C
ATOM  10147  C35 POPEc 441      74.639   1.911  46.031  1.00  0.00           C
ATOM  10150  C36 POPEc 441      75.569   1.201  47.030  1.00  0.00           C
ATOM  10153  C37 POPEc 441      74.899   0.081  47.830  1.00  0.00           C
ATOM  10156  C38 POPEc 441      75.889  -0.649  48.771  1.00  0.00           C
ATOM  10159  C39 POPEc 441      75.319  -1.929  49.390  1.00  0.00           C
ATOM  10162 0C31 POPEc 441      76.349  -2.719  50.221  1.00  0.00           C
ATOM  10165 1C31 POPEc 441      75.739  -3.839  51.091  1.00  0.00           C
ATOM  10168 2C31 POPEc 441      76.819  -4.659  51.830  1.00  0.00           C
ATOM  10171 3C31 POPEc 441      76.279  -5.699  52.830  1.00  0.00           C
ATOM  10174 4C31 POPEc 441      75.849  -5.099  54.171  1.00  0.00           C
ATOM  10177 5C31 POPEc 441      75.389  -6.159  55.181  1.00  0.00           C
ATOM  10180 6C31 POPEc 441      74.929  -5.589  56.521  1.00  0.00           C
ATOM  10184  NH3 POPEd 442     115.418 118.859  43.051  1.00  0.00           N
ATOM  10188  C12 POPEd 442     114.239 118.288  43.800  1.00  0.00           C
ATOM  10191  C11 POPEd 442     114.669 117.498  45.060  1.00  0.00           C
ATOM  10194  P   POPEd 442     112.928 115.569  44.841  1.00  0.00           P
ATOM  10195  O13 POPEd 442     111.889 116.189  44.001  1.00  0.00           O
ATOM  10196  O14 POPEd 442     113.999 114.809  44.161  1.00  0.00           O
ATOM  10197  O11 POPEd 442     112.249 114.629  45.871  1.00  0.00           O
ATOM  10198  O12 POPEd 442     113.588 116.758  45.650  1.00  0.00           O
ATOM  10199  C1  POPEd 442     111.439 114.909  46.991  1.00  0.00           C
ATOM  10202  C2  POPEd 442     111.879 113.878  48.051  1.00  0.00           C
ATOM  10204  O21 POPEd 442     110.948 113.519  49.080  1.00  0.00           O
ATOM  10205  C21 POPEd 442     110.159 114.359  49.701  1.00  0.00           C
ATOM  10206  O22 POPEd 442     110.029 115.548  49.480  1.00  0.00           O
ATOM  10207  C22 POPEd 442     109.409 113.519  50.751  1.00  0.00           C
ATOM  10210  C3  POPEd 442     113.258 114.268  48.641  1.00  0.00           C
ATOM  10213  O31 POPEd 442     113.839 113.218  49.451  1.00  0.00           O
ATOM  10214  C31 POPEd 442     114.298 112.178  48.771  1.00  0.00           C
ATOM  10215  O32 POPEd 442     114.418 112.089  47.560  1.00  0.00           O
ATOM  10216  C32 POPEd 442     114.579 111.049  49.751  1.00  0.00           C
ATOM  10219  C23 POPEd 442     108.979 114.258  52.040  1.00  0.00           C
ATOM  10222  C24 POPEd 442     108.399 113.269  53.070  1.00  0.00           C
ATOM  10225  C25 POPEd 442     107.669 113.939  54.251  1.00  0.00           C
ATOM  10228  C26 POPEd 442     108.599 114.249  55.431  1.00  0.00           C
ATOM  10231  C27 POPEd 442     107.819 114.718  56.661  1.00  0.00           C
ATOM  10234  C28 POPEd 442     108.599 114.599  57.981  1.00  0.00           C
ATOM  10237  C29 POPEd 442     109.659 115.658  58.111  1.00  0.00           C
ATOM  10239 0C21 POPEd 442     109.728 116.648  59.010  1.00  0.00           C
ATOM  10241 1C21 POPEd 442     108.758 116.948  60.131  1.00  0.00           C
ATOM  10244 2C21 POPEd 442     109.438 116.938  61.510  1.00  0.00           C
ATOM  10247 3C21 POPEd 442     110.579 117.959  61.650  1.00  0.00           C
ATOM  10250 4C21 POPEd 442     111.129 118.038  63.080  1.00  0.00           C
ATOM  10253 5C21 POPEd 442     112.368 118.929  63.220  1.00  0.00           C
ATOM  10256 6C21 POPEd 442     113.629 118.298  62.611  1.00  0.00           C
ATOM  10259 7C21 POPEd 442     114.879 119.148  62.811  1.00  0.00           C
ATOM  10262 8C21 POPEd 442     116.129 118.559  62.151  1.00  0.00           C
ATOM  10266  C33 POPEd 442     113.269 110.278  50.081  1.00  0.00           C
ATOM  10269  C34 POPEd 442     112.349 110.968  51.101  1.00  0.00           C
ATOM  10272  C35 POPEd 442     112.978 111.078  52.491  1.00  0.00           C
ATOM  10275  C36 POPEd 442     112.029 111.618  53.571  1.00  0.00           C
ATOM  10278  C37 POPEd 442     112.788 111.728  54.891  1.00  0.00           C
ATOM  10281  C38 POPEd 442     111.918 111.898  56.131  1.00  0.00           C
ATOM  10284  C39 POPEd 442     112.739 111.728  57.410  1.00  0.00           C
ATOM  10287 0C31 POPEd 442     113.118 110.258  57.690  1.00  0.00           C
ATOM  10290 1C31 POPEd 442     114.109 110.118  58.861  1.00  0.00           C
ATOM  10293 2C31 POPEd 442     114.438 108.659  59.201  1.00  0.00           C
ATOM  10296 3C31 POPEd 442     115.439 107.999  58.251  1.00  0.00           C
ATOM  10299 4C31 POPEd 442     115.738 106.558  58.701  1.00  0.00           C
ATOM  10302 5C31 POPEd 442     116.808 105.839  57.861  1.00  0.00           C
ATOM  10305 6C31 POPEd 442     117.159 104.468  58.441  1.00  0.00           C
ATOM  10309  NH3 POPEe 443      53.808  42.038  37.601  1.00  0.00           N
ATOM  10313  C12 POPEe 443      52.609  42.488  36.820  1.00  0.00           C
ATOM  10316  C11 POPEe 443      51.519  42.989  37.770  1.00  0.00           C
ATOM  10319  P   POPEe 443      49.668  44.798  37.321  1.00  0.00           P
ATOM  10320  O13 POPEe 443      48.909  45.209  36.111  1.00  0.00           O
ATOM  10321  O14 POPEe 443      48.859  44.598  38.541  1.00  0.00           O
ATOM  10322  O11 POPEe 443      50.869  45.809  37.570  1.00  0.00           O
ATOM  10323  O12 POPEe 443      50.419  43.449  36.980  1.00  0.00           O
ATOM  10324  C1  POPEe 443      50.639  47.158  37.991  1.00  0.00           C
ATOM  10327  C2  POPEe 443      50.349  47.269  39.530  1.00  0.00           C
ATOM  10329  O21 POPEe 443      50.119  48.618  40.001  1.00  0.00           O
ATOM  10330  C21 POPEe 443      51.089  49.508  39.870  1.00  0.00           C
ATOM  10331  O22 POPEe 443      52.159  49.338  39.291  1.00  0.00           O
ATOM  10332  C22 POPEe 443      50.719  50.778  40.621  1.00  0.00           C
ATOM  10335  C3  POPEe 443      51.459  46.548  40.320  1.00  0.00           C
ATOM  10338  O31 POPEe 443      51.129  46.408  41.720  1.00  0.00           O
ATOM  10339  C31 POPEe 443      51.859  47.068  42.581  1.00  0.00           C
ATOM  10340  O32 POPEe 443      52.719  47.908  42.331  1.00  0.00           O
ATOM  10341  C32 POPEe 443      51.349  46.739  43.991  1.00  0.00           C
ATOM  10344  C23 POPEe 443      50.449  50.518  42.110  1.00  0.00           C
ATOM  10347  C24 POPEe 443      50.198  51.809  42.900  1.00  0.00           C
ATOM  10350  C25 POPEe 443      49.309  51.558  44.121  1.00  0.00           C
ATOM  10353  C26 POPEe 443      49.169  52.798  45.010  1.00  0.00           C
ATOM  10356  C27 POPEe 443      48.039  52.638  46.050  1.00  0.00           C
ATOM  10359  C28 POPEe 443      47.719  53.948  46.791  1.00  0.00           C
ATOM  10362  C29 POPEe 443      48.849  54.368  47.690  1.00  0.00           C
ATOM  10364 0C21 POPEe 443      48.839  54.508  49.031  1.00  0.00           C
ATOM  10366 1C21 POPEe 443      47.679  54.338  49.980  1.00  0.00           C
ATOM  10369 2C21 POPEe 443      47.909  53.298  51.111  1.00  0.00           C
ATOM  10372 3C21 POPEe 443      47.499  53.818  52.510  1.00  0.00           C
ATOM  10375 4C21 POPEe 443      46.009  54.128  52.620  1.00  0.00           C
ATOM  10378 5C21 POPEe 443      45.609  54.888  53.901  1.00  0.00           C
ATOM  10381 6C21 POPEe 443      45.739  54.078  55.190  1.00  0.00           C
ATOM  10384 7C21 POPEe 443      44.659  54.458  56.221  1.00  0.00           C
ATOM  10387 8C21 POPEe 443      44.749  53.708  57.550  1.00  0.00           C
ATOM  10391  C33 POPEe 443      52.449  46.448  45.031  1.00  0.00           C
ATOM  10394  C34 POPEe 443      51.839  46.129  46.411  1.00  0.00           C
ATOM  10397  C35 POPEe 443      52.849  46.088  47.581  1.00  0.00           C
ATOM  10400  C36 POPEe 443      52.369  46.928  48.771  1.00  0.00           C
ATOM  10403  C37 POPEe 443      53.289  46.898  50.001  1.00  0.00           C
ATOM  10406  C38 POPEe 443      52.799  47.868  51.081  1.00  0.00           C
ATOM  10409  C39 POPEe 443      53.629  47.828  52.370  1.00  0.00           C
ATOM  10412 0C31 POPEe 443      53.109  48.829  53.420  1.00  0.00           C
ATOM  10415 1C31 POPEe 443      53.989  48.938  54.670  1.00  0.00           C
ATOM  10418 2C31 POPEe 443      53.369  49.879  55.720  1.00  0.00           C
ATOM  10421 3C31 POPEe 443      54.309  50.298  56.850  1.00  0.00           C
ATOM  10424 4C31 POPEe 443      54.779  49.148  57.751  1.00  0.00           C
ATOM  10427 5C31 POPEe 443      55.609  49.629  58.940  1.00  0.00           C
ATOM  10430 6C31 POPEe 443      55.949  48.519  59.940  1.00  0.00           C
ATOM  10434  NH3 POPEf 444      21.109  62.668  39.280  1.00  0.00           N
ATOM  10438  C12 POPEf 444      19.929  63.588  39.261  1.00  0.00           C
ATOM  10441  C11 POPEf 444      20.319  65.038  38.981  1.00  0.00           C
ATOM  10444  P   POPEf 444      22.829  65.588  39.140  1.00  0.00           P
ATOM  10445  O13 POPEf 444      23.129  64.298  38.451  1.00  0.00           O
ATOM  10446  O14 POPEf 444      22.739  66.838  38.371  1.00  0.00           O
ATOM  10447  O11 POPEf 444      23.699  65.778  40.431  1.00  0.00           O
ATOM  10448  O12 POPEf 444      21.419  65.388  39.800  1.00  0.00           O
ATOM  10449  C1  POPEf 444      23.059  66.228  41.640  1.00  0.00           C
ATOM  10452  C2  POPEf 444      24.149  66.618  42.651  1.00  0.00           C
ATOM  10454  O21 POPEf 444      23.599  66.559  43.991  1.00  0.00           O
ATOM  10455  C21 POPEf 444      24.219  65.718  44.800  1.00  0.00           C
ATOM  10456  O22 POPEf 444      25.059  64.908  44.460  1.00  0.00           O
ATOM  10457  C22 POPEf 444      23.739  65.938  46.240  1.00  0.00           C
ATOM  10460  C3  POPEf 444      24.719  68.028  42.370  1.00  0.00           C
ATOM  10463  O31 POPEf 444      25.569  68.519  43.420  1.00  0.00           O
ATOM  10464  C31 POPEf 444      26.729  67.898  43.581  1.00  0.00           C
ATOM  10465  O32 POPEf 444      27.149  66.978  42.911  1.00  0.00           O
ATOM  10466  C32 POPEf 444      27.439  68.538  44.761  1.00  0.00           C
ATOM  10469  C23 POPEf 444      23.949  67.398  46.720  1.00  0.00           C
ATOM  10472  C24 POPEf 444      23.739  67.588  48.230  1.00  0.00           C
ATOM  10475  C25 POPEf 444      23.949  69.059  48.620  1.00  0.00           C
ATOM  10478  C26 POPEf 444      24.009  69.298  50.131  1.00  0.00           C
ATOM  10481  C27 POPEf 444      24.289  70.778  50.470  1.00  0.00           C
ATOM  10484  C28 POPEf 444      24.269  71.038  51.980  1.00  0.00           C
ATOM  10487  C29 POPEf 444      24.389  72.488  52.370  1.00  0.00           C
ATOM  10489 0C21 POPEf 444      24.129  72.949  53.611  1.00  0.00           C
ATOM  10491 1C21 POPEf 444      23.739  72.088  54.771  1.00  0.00           C
ATOM  10494 2C21 POPEf 444      24.139  72.658  56.141  1.00  0.00           C
ATOM  10497 3C21 POPEf 444      23.969  71.599  57.240  1.00  0.00           C
ATOM  10500 4C21 POPEf 444      24.429  72.059  58.631  1.00  0.00           C
ATOM  10503 5C21 POPEf 444      24.459  70.879  59.621  1.00  0.00           C
ATOM  10506 6C21 POPEf 444      25.149  71.199  60.951  1.00  0.00           C
ATOM  10509 7C21 POPEf 444      25.209  69.978  61.871  1.00  0.00           C
ATOM  10512 8C21 POPEf 444      26.059  70.169  63.131  1.00  0.00           C
ATOM  10516  C33 POPEf 444      27.989  69.928  44.390  1.00  0.00           C
ATOM  10519  C34 POPEf 444      29.199  70.349  45.231  1.00  0.00           C
ATOM  10522  C35 POPEf 444      28.879  70.568  46.710  1.00  0.00           C
ATOM  10525  C36 POPEf 444      29.279  69.379  47.601  1.00  0.00           C
ATOM  10528  C37 POPEf 444      29.289  69.738  49.091  1.00  0.00           C
ATOM  10531  C38 POPEf 444      30.129  68.769  49.921  1.00  0.00           C
ATOM  10534  C39 POPEf 444      30.379  69.258  51.351  1.00  0.00           C
ATOM  10537 0C31 POPEf 444      29.239  68.959  52.331  1.00  0.00           C
ATOM  10540 1C31 POPEf 444      29.249  69.848  53.591  1.00  0.00           C
ATOM  10543 2C31 POPEf 444      30.269  69.468  54.691  1.00  0.00           C
ATOM  10546 3C31 POPEf 444      31.739  69.538  54.260  1.00  0.00           C
ATOM  10549 4C31 POPEf 444      32.729  69.658  55.431  1.00  0.00           C
ATOM  10552 5C31 POPEf 444      34.149  69.938  54.940  1.00  0.00           C
ATOM  10555 6C31 POPEf 444      35.169  70.048  56.071  1.00  0.00           C
ATOM  10559  NH3 POPEg 445     118.889  48.468  79.110  1.00  0.00           N
ATOM  10563  C12 POPEg 445     119.849  49.548  79.510  1.00  0.00           C
ATOM  10566  C11 POPEg 445     119.319  50.298  80.751  1.00  0.00           C
ATOM  10569  P   POPEg 445     116.779  50.198  81.330  1.00  0.00           P
ATOM  10570  O13 POPEg 445     116.719  48.798  80.871  1.00  0.00           O
ATOM  10571  O14 POPEg 445     116.979  50.378  82.781  1.00  0.00           O
ATOM  10572  O11 POPEg 445     115.589  51.048  80.751  1.00  0.00           O
ATOM  10573  O12 POPEg 445     117.999  50.828  80.561  1.00  0.00           O
ATOM  10574  C1  POPEg 445     115.099  50.758  79.431  1.00  0.00           C
ATOM  10577  C2  POPEg 445     115.599  51.768  78.360  1.00  0.00           C
ATOM  10579  O21 POPEg 445     114.459  52.548  77.960  1.00  0.00           O
ATOM  10580  C21 POPEg 445     114.749  53.568  77.171  1.00  0.00           C
ATOM  10581  O22 POPEg 445     115.859  54.058  77.031  1.00  0.00           O
ATOM  10582  C22 POPEg 445     113.499  53.928  76.371  1.00  0.00           C
ATOM  10585  C3  POPEg 445     116.168  51.058  77.110  1.00  0.00           C
ATOM  10588  O31 POPEg 445     117.529  50.578  77.270  1.00  0.00           O
ATOM  10589  C31 POPEg 445     118.409  51.408  76.680  1.00  0.00           C
ATOM  10590  O32 POPEg 445     118.668  52.538  77.060  1.00  0.00           O
ATOM  10591  C32 POPEg 445     118.738  50.828  75.320  1.00  0.00           C
ATOM  10594  C23 POPEg 445     113.859  54.658  75.061  1.00  0.00           C
ATOM  10597  C24 POPEg 445     112.689  54.648  74.050  1.00  0.00           C
ATOM  10600  C25 POPEg 445     112.969  53.718  72.860  1.00  0.00           C
ATOM  10603  C26 POPEg 445     111.808  53.629  71.850  1.00  0.00           C
ATOM  10606  C27 POPEg 445     111.409  54.968  71.210  1.00  0.00           C
ATOM  10609  C28 POPEg 445     110.548  54.778  69.940  1.00  0.00           C
ATOM  10612  C29 POPEg 445     110.069  56.088  69.370  1.00  0.00           C
ATOM  10614 0C21 POPEg 445     109.168  56.199  68.371  1.00  0.00           C
ATOM  10616 1C21 POPEg 445     108.529  55.058  67.631  1.00  0.00           C
ATOM  10619 2C21 POPEg 445     108.099  55.438  66.201  1.00  0.00           C
ATOM  10622 3C21 POPEg 445     109.239  55.788  65.230  1.00  0.00           C
ATOM  10625 4C21 POPEg 445     109.539  54.678  64.210  1.00  0.00           C
ATOM  10628 5C21 POPEg 445     110.489  55.138  63.100  1.00  0.00           C
ATOM  10631 6C21 POPEg 445     110.769  54.048  62.051  1.00  0.00           C
ATOM  10634 7C21 POPEg 445     111.518  54.608  60.841  1.00  0.00           C
ATOM  10637 8C21 POPEg 445     111.689  53.629  59.680  1.00  0.00           C
ATOM  10641  C33 POPEg 445     119.849  51.558  74.540  1.00  0.00           C
ATOM  10644  C34 POPEg 445     119.488  51.529  73.041  1.00  0.00           C
ATOM  10647  C35 POPEg 445     120.499  52.208  72.110  1.00  0.00           C
ATOM  10650  C36 POPEg 445     120.688  53.699  72.440  1.00  0.00           C
ATOM  10653  C37 POPEg 445     121.559  54.438  71.420  1.00  0.00           C
ATOM  10656  C38 POPEg 445     120.779  54.818  70.160  1.00  0.00           C
ATOM  10659  C39 POPEg 445     121.609  55.609  69.151  1.00  0.00           C
ATOM  10662 0C31 POPEg 445     122.508  54.748  68.260  1.00  0.00           C
ATOM  10665 1C31 POPEg 445     122.619  55.349  66.850  1.00  0.00           C
ATOM  10668 2C31 POPEg 445     123.689  54.718  65.961  1.00  0.00           C
ATOM  10671 3C31 POPEg 445     123.518  55.138  64.490  1.00  0.00           C
ATOM  10674 4C31 POPEg 445     122.459  54.289  63.771  1.00  0.00           C
ATOM  10677 5C31 POPEg 445     122.088  54.828  62.370  1.00  0.00           C
ATOM  10680 6C31 POPEg 445     121.429  53.769  61.480  1.00  0.00           C
ATOM  10684  NH3 POPEh 446       6.499  61.618  81.461  1.00  0.00           N
ATOM  10688  C12 POPEh 446       6.069  60.219  81.830  1.00  0.00           C
ATOM  10691  C11 POPEh 446       4.539  60.068  81.951  1.00  0.00           C
ATOM  10694  P   POPEh 446       2.669  58.368  81.431  1.00  0.00           P
ATOM  10695  O13 POPEh 446       2.489  56.919  81.610  1.00  0.00           O
ATOM  10696  O14 POPEh 446       1.729  59.328  82.021  1.00  0.00           O
ATOM  10697  O11 POPEh 446       2.829  58.638  79.901  1.00  0.00           O
ATOM  10698  O12 POPEh 446       4.159  58.699  81.861  1.00  0.00           O
ATOM  10699  C1  POPEh 446       1.879  59.198  79.021  1.00  0.00           C
ATOM  10702  C2  POPEh 446       2.579  60.198  78.071  1.00  0.00           C
ATOM  10704  O21 POPEh 446       1.999  60.068  76.760  1.00  0.00           O
ATOM  10705  C21 POPEh 446       0.999  60.879  76.480  1.00  0.00           C
ATOM  10706  O22 POPEh 446       0.532  61.739  77.211  1.00  0.00           O
ATOM  10707  C22 POPEh 446       0.522  60.578  75.061  1.00  0.00           C
ATOM  10710  C3  POPEh 446       4.119  59.949  77.971  1.00  0.00           C
ATOM  10713  O31 POPEh 446       4.719  60.718  76.911  1.00  0.00           O
ATOM  10714  C31 POPEh 446       4.819  60.079  75.751  1.00  0.00           C
ATOM  10715  O32 POPEh 446       4.679  58.878  75.571  1.00  0.00           O
ATOM  10716  C32 POPEh 446       5.079  61.078  74.621  1.00  0.00           C
ATOM  10719  C23 POPEh 446       0.442  61.868  74.230  1.00  0.00           C
ATOM  10722  C24 POPEh 446      -0.258  61.708  72.890  1.00  0.00           C
ATOM  10725  C25 POPEh 446       0.639  61.019  71.861  1.00  0.00           C
ATOM  10728  C26 POPEh 446       0.152  61.308  70.440  1.00  0.00           C
ATOM  10731  C27 POPEh 446       1.189  60.968  69.381  1.00  0.00           C
ATOM  10734  C28 POPEh 446       0.979  61.838  68.131  1.00  0.00           C
ATOM  10737  C29 POPEh 446       1.919  61.418  67.040  1.00  0.00           C
ATOM  10739 0C21 POPEh 446       1.599  60.669  65.980  1.00  0.00           C
ATOM  10741 1C21 POPEh 446       0.242  60.058  65.701  1.00  0.00           C
ATOM  10744 2C21 POPEh 446       0.382  58.668  65.071  1.00  0.00           C
ATOM  10747 3C21 POPEh 446      -0.888  58.208  64.341  1.00  0.00           C
ATOM  10750 4C21 POPEh 446      -0.538  57.358  63.111  1.00  0.00           C
ATOM  10753 5C21 POPEh 446      -1.748  56.968  62.251  1.00  0.00           C
ATOM  10756 6C21 POPEh 446      -1.308  56.168  61.021  1.00  0.00           C
ATOM  10759 7C21 POPEh 446      -2.458  55.898  60.041  1.00  0.00           C
ATOM  10762 8C21 POPEh 446      -2.058  55.028  58.851  1.00  0.00           C
ATOM  10766  C33 POPEh 446       6.069  60.518  73.570  1.00  0.00           C
ATOM  10769  C34 POPEh 446       6.509  61.578  72.551  1.00  0.00           C
ATOM  10772  C35 POPEh 446       5.419  61.998  71.570  1.00  0.00           C
ATOM  10775  C36 POPEh 446       5.939  63.039  70.571  1.00  0.00           C
ATOM  10778  C37 POPEh 446       4.959  63.358  69.440  1.00  0.00           C
ATOM  10781  C38 POPEh 446       5.489  64.468  68.520  1.00  0.00           C
ATOM  10784  C39 POPEh 446       4.549  64.808  67.361  1.00  0.00           C
ATOM  10787 0C31 POPEh 446       4.809  63.988  66.090  1.00  0.00           C
ATOM  10790 1C31 POPEh 446       3.979  64.498  64.910  1.00  0.00           C
ATOM  10793 2C31 POPEh 446       4.449  64.029  63.521  1.00  0.00           C
ATOM  10796 3C31 POPEh 446       3.969  62.638  63.100  1.00  0.00           C
ATOM  10799 4C31 POPEh 446       4.819  61.469  63.620  1.00  0.00           C
ATOM  10802 5C31 POPEh 446       4.259  60.108  63.210  1.00  0.00           C
ATOM  10805 6C31 POPEh 446       4.799  58.948  64.050  1.00  0.00           C
ATOM  10809  NH3 POPEi 447      11.969  14.448  45.060  1.00  0.00           N
ATOM  10813  C12 POPEi 447      11.729  15.428  43.950  1.00  0.00           C
ATOM  10816  C11 POPEi 447      10.399  16.138  44.231  1.00  0.00           C
ATOM  10819  P   POPEi 447       9.639  18.618  43.781  1.00  0.00           P
ATOM  10820  O13 POPEi 447      10.489  19.648  43.150  1.00  0.00           O
ATOM  10821  O14 POPEi 447       8.189  18.608  43.531  1.00  0.00           O
ATOM  10822  O11 POPEi 447       9.889  18.588  45.330  1.00  0.00           O
ATOM  10823  O12 POPEi 447      10.179  17.198  43.301  1.00  0.00           O
ATOM  10824  C1  POPEi 447       9.429  19.428  46.380  1.00  0.00           C
ATOM  10827  C2  POPEi 447       7.899  19.308  46.710  1.00  0.00           C
ATOM  10829  O21 POPEi 447       7.409  19.968  47.890  1.00  0.00           O
ATOM  10830  C21 POPEi 447       8.129  20.578  48.800  1.00  0.00           C
ATOM  10831  O22 POPEi 447       9.319  20.838  48.781  1.00  0.00           O
ATOM  10832  C22 POPEi 447       7.189  20.908  49.980  1.00  0.00           C
ATOM  10835  C3  POPEi 447       7.389  17.818  46.761  1.00  0.00           C
ATOM  10838  O31 POPEi 447       6.889  17.418  48.061  1.00  0.00           O
ATOM  10839  C31 POPEi 447       5.769  16.708  48.091  1.00  0.00           C
ATOM  10840  O32 POPEi 447       5.119  16.338  47.121  1.00  0.00           O
ATOM  10841  C32 POPEi 447       5.409  16.318  49.530  1.00  0.00           C
ATOM  10844  C23 POPEi 447       7.899  21.438  51.251  1.00  0.00           C
ATOM  10847  C24 POPEi 447       6.919  21.609  52.431  1.00  0.00           C
ATOM  10850  C25 POPEi 447       7.569  21.558  53.820  1.00  0.00           C
ATOM  10853  C26 POPEi 447       8.669  22.618  54.010  1.00  0.00           C
ATOM  10856  C27 POPEi 447       9.279  22.668  55.421  1.00  0.00           C
ATOM  10859  C28 POPEi 447      10.349  23.778  55.481  1.00  0.00           C
ATOM  10862  C29 POPEi 447      11.229  23.948  56.690  1.00  0.00           C
ATOM  10864 0C21 POPEi 447      12.019  23.038  57.281  1.00  0.00           C
ATOM  10866 1C21 POPEi 447      12.199  21.588  56.890  1.00  0.00           C
ATOM  10869 2C21 POPEi 447      11.479  20.668  57.890  1.00  0.00           C
ATOM  10872 3C21 POPEi 447      12.109  20.698  59.291  1.00  0.00           C
ATOM  10875 4C21 POPEi 447      11.329  19.868  60.311  1.00  0.00           C
ATOM  10878 5C21 POPEi 447      12.049  19.768  61.661  1.00  0.00           C
ATOM  10881 6C21 POPEi 447      11.269  18.918  62.660  1.00  0.00           C
ATOM  10884 7C21 POPEi 447      12.029  18.738  63.980  1.00  0.00           C
ATOM  10887 8C21 POPEi 447      11.369  17.718  64.910  1.00  0.00           C
ATOM  10891  C33 POPEi 447       5.309  17.488  50.541  1.00  0.00           C
ATOM  10894  C34 POPEi 447       4.509  17.068  51.791  1.00  0.00           C
ATOM  10897  C35 POPEi 447       4.619  18.018  53.001  1.00  0.00           C
ATOM  10900  C36 POPEi 447       3.729  17.518  54.161  1.00  0.00           C
ATOM  10903  C37 POPEi 447       4.079  18.048  55.551  1.00  0.00           C
ATOM  10906  C38 POPEi 447       3.099  17.508  56.611  1.00  0.00           C
ATOM  10909  C39 POPEi 447       3.619  17.588  58.061  1.00  0.00           C
ATOM  10912 0C31 POPEi 447       3.429  18.958  58.711  1.00  0.00           C
ATOM  10915 1C31 POPEi 447       3.799  18.938  60.201  1.00  0.00           C
ATOM  10918 2C31 POPEi 447       3.369  20.218  60.930  1.00  0.00           C
ATOM  10921 3C31 POPEi 447       3.509  20.108  62.451  1.00  0.00           C
ATOM  10924 4C31 POPEi 447       3.069  21.388  63.160  1.00  0.00           C
ATOM  10927 5C31 POPEi 447       2.979  21.228  64.680  1.00  0.00           C
ATOM  10930 6C31 POPEi 447       2.849  22.548  65.440  1.00  0.00           C
ATOM  10934  NH3 POPEj 448     116.739  88.918  39.861  1.00  0.00           N
ATOM  10938  C12 POPEj 448     117.309  90.219  39.381  1.00  0.00           C
ATOM  10941  C11 POPEj 448     118.618  89.998  38.601  1.00  0.00           C
ATOM  10944  P   POPEj 448     120.299  92.038  38.681  1.00  0.00           P
ATOM  10945  O13 POPEj 448     121.369  91.068  39.041  1.00  0.00           O
ATOM  10946  O14 POPEj 448     120.679  93.158  37.791  1.00  0.00           O
ATOM  10947  O11 POPEj 448     119.698  92.708  39.980  1.00  0.00           O
ATOM  10948  O12 POPEj 448     119.099  91.218  38.061  1.00  0.00           O
ATOM  10949  C1  POPEj 448     119.939  92.269  41.320  1.00  0.00           C
ATOM  10952  C2  POPEj 448     119.289  93.258  42.341  1.00  0.00           C
ATOM  10954  O21 POPEj 448     120.039  93.288  43.581  1.00  0.00           O
ATOM  10955  C21 POPEj 448     121.129  94.058  43.560  1.00  0.00           C
ATOM  10956  O22 POPEj 448     121.599  94.608  42.581  1.00  0.00           O
ATOM  10957  C22 POPEj 448     121.749  94.109  44.951  1.00  0.00           C
ATOM  10960  C3  POPEj 448     117.788  92.918  42.620  1.00  0.00           C
ATOM  10963  O31 POPEj 448     117.418  92.988  44.020  1.00  0.00           O
ATOM  10964  C31 POPEj 448     117.309  91.819  44.641  1.00  0.00           C
ATOM  10965  O32 POPEj 448     117.449  90.718  44.150  1.00  0.00           O
ATOM  10966  C32 POPEj 448     117.008  92.068  46.131  1.00  0.00           C
ATOM  10969  C23 POPEj 448     120.899  94.909  45.971  1.00  0.00           C
ATOM  10972  C24 POPEj 448     120.789  94.188  47.321  1.00  0.00           C
ATOM  10975  C25 POPEj 448     121.448  94.799  48.571  1.00  0.00           C
ATOM  10978  C26 POPEj 448     121.258  93.878  49.800  1.00  0.00           C
ATOM  10981  C27 POPEj 448     121.929  94.359  51.091  1.00  0.00           C
ATOM  10984  C28 POPEj 448     120.939  94.858  52.170  1.00  0.00           C
ATOM  10987  C29 POPEj 448     120.529  96.299  51.960  1.00  0.00           C
ATOM  10989 0C21 POPEj 448     120.159  97.139  52.940  1.00  0.00           C
ATOM  10991 1C21 POPEj 448     119.969  96.788  54.400  1.00  0.00           C
ATOM  10994 2C21 POPEj 448     121.209  97.129  55.260  1.00  0.00           C
ATOM  10997 3C21 POPEj 448     120.889  97.129  56.760  1.00  0.00           C
ATOM  11000 4C21 POPEj 448     122.128  97.398  57.631  1.00  0.00           C
ATOM  11003 5C21 POPEj 448     121.779  97.699  59.091  1.00  0.00           C
ATOM  11006 6C21 POPEj 448     121.179  96.508  59.851  1.00  0.00           C
ATOM  11009 7C21 POPEj 448     120.989  96.779  61.341  1.00  0.00           C
ATOM  11012 8C21 POPEj 448     120.599  95.538  62.151  1.00  0.00           C
ATOM  11016  C33 POPEj 448     116.518  90.798  46.881  1.00  0.00           C
[truncated: 1,899,251 more chars]
