# Supplementary material for: Characterizing Membrane Association and Periplasmic Transfer of Bacterial Lipoproteins through Molecular Dynamics Simulations
Source: Structure. 2020 Apr 7;28(4):475–487.e3. doi: 10.1016/j.str.2020.01.012 (PMC7139219; doi:10.1016/j.str.2020.01.012)
Supplement: Data S1. Final Coordinates from Simulations (Y–Z), Related to Figure 3 [file mmc3.zip › Y-Z/YEAY-1-atomistic.pdb]

TITLE     Protein
REMARK    THIS IS A SIMULATION BOX
CRYST1  129.339  129.339  163.906  90.00  90.00  90.00 P 1           1
MODEL        1
ATOM      1  N   CYSTA   1      69.689  80.366  92.188  1.00  0.00           N
ATOM      3  CA  CYSTA   1      69.559  81.105  90.948  1.00  0.00           C
ATOM      5  C   CYSTA   1      68.189  81.105  90.308  1.00  0.00           C
ATOM      6  O   CYSTA   1      67.968  80.445  89.308  1.00  0.00           O
ATOM      7  CB  CYSTA   1      70.598  80.686  89.878  1.00  0.00           C
ATOM     10  SG  CYSTA   1      72.339  81.085  90.238  1.00  0.00           S
ATOM     11  C1  CYSTA   1      72.648  80.765  88.478  1.00  0.00           C
ATOM     14  CA1 CYSTA   1      68.880  79.595  92.918  1.00  0.00           C
ATOM     15  OA1 CYSTA   1      69.249  79.455  94.078  1.00  0.00           O
ATOM     16  CA2 CYSTA   1      67.609  78.924  92.478  1.00  0.00           C
ATOM     19  C11 CYSTA   1      74.098  80.695  87.948  1.00  0.00           C
ATOM     21  O11 CYSTA   1      74.770  79.575  88.558  1.00  0.00           O
ATOM     22  CX1 CYSTA   1      75.968  79.665  89.088  1.00  0.00           C
ATOM     23  OX1 CYSTA   1      76.209  79.974  90.248  1.00  0.00           O
ATOM     24  CX2 CYSTA   1      76.998  79.045  88.108  1.00  0.00           C
ATOM     27  C12 CYSTA   1      74.810  82.094  87.748  1.00  0.00           C
ATOM     30  O12 CYSTA   1      75.850  82.435  88.668  1.00  0.00           O
ATOM     31  CD1 CYSTA   1      77.019  82.954  88.228  1.00  0.00           C
ATOM     32  OD1 CYSTA   1      77.608  83.846  88.808  1.00  0.00           O
ATOM     33  CD2 CYSTA   1      77.649  82.176  87.058  1.00  0.00           C
ATOM     36  CA3 CYSTA   1      67.799  77.944  91.308  1.00  0.00           C
ATOM     39  CA4 CYSTA   1      66.549  77.785  90.418  1.00  0.00           C
ATOM     42  CA5 CYSTA   1      66.819  76.806  89.278  1.00  0.00           C
ATOM     45  CA6 CYSTA   1      67.520  77.465  88.078  1.00  0.00           C
ATOM     48  CA7 CYSTA   1      67.968  76.434  87.048  1.00  0.00           C
ATOM     51  CA8 CYSTA   1      66.788  75.854  86.258  1.00  0.00           C
ATOM     54  CA9 CYSTA   1      67.009  74.384  85.888  1.00  0.00           C
ATOM     57 0CA1 CYSTA   1      65.889  73.844  84.988  1.00  0.00           C
ATOM     60 1CA1 CYSTA   1      66.049  74.345  83.548  1.00  0.00           C
ATOM     63 2CA1 CYSTA   1      65.189  73.594  82.528  1.00  0.00           C
ATOM     66 3CA1 CYSTA   1      65.578  74.025  81.108  1.00  0.00           C
ATOM     69 4CA1 CYSTA   1      65.038  73.134  79.988  1.00  0.00           C
ATOM     72 5CA1 CYSTA   1      66.079  72.955  78.888  1.00  0.00           C
ATOM     75 6CA1 CYSTA   1      65.569  72.195  77.668  1.00  0.00           C
ATOM     79  CD3 CYSTA   1      78.248  83.006  85.888  1.00  0.00           C
ATOM     82  CD4 CYSTA   1      77.218  83.806  85.078  1.00  0.00           C
ATOM     85  CD5 CYSTA   1      77.678  84.116  83.648  1.00  0.00           C
ATOM     88  CD6 CYSTA   1      77.328  83.006  82.648  1.00  0.00           C
ATOM     91  CD7 CYSTA   1      76.108  83.326  81.758  1.00  0.00           C
ATOM     94  CD8 CYSTA   1      75.649  82.124  80.918  1.00  0.00           C
ATOM     97  CD9 CYSTA   1      74.609  82.495  79.848  1.00  0.00           C
ATOM    100 0CD1 CYSTA   1      73.288  83.055  80.398  1.00  0.00           C
ATOM    103 1CD1 CYSTA   1      72.428  81.984  81.088  1.00  0.00           C
ATOM    106 2CD1 CYSTA   1      71.189  82.575  81.768  1.00  0.00           C
ATOM    109 3CD1 CYSTA   1      70.309  81.486  82.388  1.00  0.00           C
ATOM    112 4CD1 CYSTA   1      68.979  81.245  81.658  1.00  0.00           C
ATOM    115 5CD1 CYSTA   1      68.350  79.915  82.058  1.00  0.00           C
ATOM    118 6CD1 CYSTA   1      66.869  79.785  81.678  1.00  0.00           C
ATOM    122  CX3 CYSTA   1      76.369  78.444  86.798  1.00  0.00           C
ATOM    125  CX4 CYSTA   1      77.310  77.975  85.678  1.00  0.00           C
ATOM    128  CX5 CYSTA   1      77.638  79.075  84.648  1.00  0.00           C
ATOM    131  CX6 CYSTA   1      78.129  78.565  83.278  1.00  0.00           C
ATOM    134  CX7 CYSTA   1      78.289  79.745  82.298  1.00  0.00           C
ATOM    137  CX8 CYSTA   1      78.998  79.455  80.958  1.00  0.00           C
ATOM    140  CX9 CYSTA   1      79.638  80.744  80.468  1.00  0.00           C
ATOM    142 0CX1 CYSTA   1      79.670  81.294  79.238  1.00  0.00           C
ATOM    144 1CX1 CYSTA   1      79.139  80.774  77.938  1.00  0.00           C
ATOM    147 2CX1 CYSTA   1      80.229  80.145  77.048  1.00  0.00           C
ATOM    150 3CX1 CYSTA   1      81.560  80.914  76.908  1.00  0.00           C
ATOM    153 4CX1 CYSTA   1      82.579  80.494  77.968  1.00  0.00           C
ATOM    156 5CX1 CYSTA   1      83.990  81.054  77.778  1.00  0.00           C
ATOM    159 6CX1 CYSTA   1      84.898  80.546  78.898  1.00  0.00           C
ATOM    162 7CX1 CYSTA   1      86.359  80.965  78.768  1.00  0.00           C
ATOM    165 8CX1 CYSTA   1      87.208  80.255  79.808  1.00  0.00           C
ATOM    169  N   VAL A   2      67.199  81.796  90.878  1.00  0.00           N
ATOM    171  CA  VAL A   2      67.240  83.234  91.038  1.00  0.00           C
ATOM    173  CB  VAL A   2      66.089  83.855  90.238  1.00  0.00           C
ATOM    175  CG1 VAL A   2      66.259  85.376  90.118  1.00  0.00           C
ATOM    179  CG2 VAL A   2      66.130  83.274  88.818  1.00  0.00           C
ATOM    183  C   VAL A   2      67.270  83.666  92.508  1.00  0.00           C
ATOM    184  O   VAL A   2      66.879  84.764  92.858  1.00  0.00           O
ATOM    185  N   THR A   3      67.770  82.796  93.408  1.00  0.00           N
ATOM    187  CA  THR A   3      68.020  83.114  94.818  1.00  0.00           C
ATOM    189  CB  THR A   3      68.849  84.405  95.038  1.00  0.00           C
ATOM    191  OG1 THR A   3      69.889  84.174  95.978  1.00  0.00           O
ATOM    193  CG2 THR A   3      68.108  85.674  95.508  1.00  0.00           C
ATOM    197  C   THR A   3      66.779  82.885  95.668  1.00  0.00           C
ATOM    198  O   THR A   3      66.450  83.596  96.618  1.00  0.00           O
ATOM    199  N   VAL A   4      66.020  81.826  95.328  1.00  0.00           N
ATOM    201  CA  VAL A   4      64.718  81.564  95.908  1.00  0.00           C
ATOM    203  CB  VAL A   4      63.680  81.415  94.808  1.00  0.00           C
ATOM    205  CG1 VAL A   4      62.308  81.154  95.438  1.00  0.00           C
ATOM    209  CG2 VAL A   4      63.599  82.705  93.978  1.00  0.00           C
ATOM    213  C   VAL A   4      64.709  80.296  96.748  1.00  0.00           C
ATOM    214  O   VAL A   4      64.670  79.215  96.168  1.00  0.00           O
ATOM    215  N   PRO A   5      64.648  80.305  98.078  1.00  0.00           N
ATOM    216  CD  PRO A   5      65.138  81.424  98.878  1.00  0.00           C
ATOM    219  CA  PRO A   5      64.869  79.075  98.818  1.00  0.00           C
ATOM    221  CB  PRO A   5      66.169  79.344  99.588  1.00  0.00           C
ATOM    224  CG  PRO A   5      66.398  80.865  99.538  1.00  0.00           C
ATOM    227  C   PRO A   5      63.709  78.824  99.728  1.00  0.00           C
ATOM    228  O   PRO A   5      63.898  78.285 100.818  1.00  0.00           O
ATOM    229  N   ASP A   6      62.479  79.155  99.298  1.00  0.00           N
ATOM    231  CA  ASP A   6      61.310  78.684  99.988  1.00  0.00           C
ATOM    233  CB  ASP A   6      60.988  79.554 101.238  1.00  0.00           C
ATOM    236  CG  ASP A   6      60.340  80.914 101.038  1.00  0.00           C
ATOM    237  OD1 ASP A   6      60.099  81.535 102.108  1.00  0.00           O
ATOM    238  OD2 ASP A   6      60.049  81.365  99.908  1.00  0.00           O
ATOM    239  C   ASP A   6      60.159  78.495  99.008  1.00  0.00           C
ATOM    240  O   ASP A   6      58.999  78.384  99.408  1.00  0.00           O
ATOM    241  N   ALA A   7      60.468  78.345  97.708  1.00  0.00           N
ATOM    243  CA  ALA A   7      59.488  78.154  96.658  1.00  0.00           C
ATOM    245  CB  ALA A   7      60.060  78.674  95.328  1.00  0.00           C
ATOM    249  C   ALA A   7      59.029  76.734  96.358  1.00  0.00           C
ATOM    250  O   ALA A   7      59.829  75.805  96.268  1.00  0.00           O
ATOM    251  N   ILE A   8      57.709  76.514  96.148  1.00  0.00           N
ATOM    253  CA  ILE A   8      56.779  77.585  95.818  1.00  0.00           C
ATOM    255  CB  ILE A   8      55.979  77.384  94.528  1.00  0.00           C
ATOM    257  CG2 ILE A   8      56.939  77.664  93.348  1.00  0.00           C
ATOM    261  CG1 ILE A   8      55.299  76.005  94.398  1.00  0.00           C
ATOM    264  CD  ILE A   8      54.608  75.834  93.028  1.00  0.00           C
ATOM    268  C   ILE A   8      55.910  78.104  96.958  1.00  0.00           C
ATOM    269  O   ILE A   8      55.429  79.224  96.848  1.00  0.00           O
ATOM    270  N   LYS A   9      55.749  77.434  98.128  1.00  0.00           N
ATOM    272  CA  LYS A   9      54.759  77.944  99.098  1.00  0.00           C
ATOM    274  CB  LYS A   9      53.358  78.174  98.428  1.00  0.00           C
ATOM    277  CG  LYS A   9      52.089  77.734  99.148  1.00  0.00           C
ATOM    280  CD  LYS A   9      50.829  78.075  98.348  1.00  0.00           C
ATOM    283  CE  LYS A   9      49.678  77.145  98.718  1.00  0.00           C
ATOM    286  NZ  LYS A   9      48.498  77.375  97.888  1.00  0.00           N
ATOM    290  C   LYS A   9      54.619  77.235 100.468  1.00  0.00           C
ATOM    291  O   LYS A   9      54.020  76.174 100.638  1.00  0.00           O
ATOM    292  N   GLY A  10      55.089  77.865 101.568  1.00  0.00           N
ATOM    294  CA  GLY A  10      56.469  78.355 101.698  1.00  0.00           C
ATOM    297  C   GLY A  10      57.369  77.174 101.958  1.00  0.00           C
ATOM    298  O   GLY A  10      57.069  76.064 101.558  1.00  0.00           O
ATOM    299  N   SER A  11      58.509  77.364 102.668  1.00  0.00           N
ATOM    301  CA  SER A  11      59.439  76.285 103.048  1.00  0.00           C
ATOM    303  CB  SER A  11      59.039  75.595 104.388  1.00  0.00           C
ATOM    306  OG  SER A  11      59.090  76.454 105.518  1.00  0.00           O
ATOM    308  C   SER A  11      59.738  75.204 101.998  1.00  0.00           C
ATOM    309  O   SER A  11      59.678  74.014 102.308  1.00  0.00           O
ATOM    310  N   SER A  12      60.039  75.645 100.748  1.00  0.00           N
ATOM    312  CA  SER A  12      60.279  74.854  99.528  1.00  0.00           C
ATOM    314  CB  SER A  12      61.009  73.514  99.778  1.00  0.00           C
ATOM    317  OG  SER A  12      61.889  73.145  98.718  1.00  0.00           O
ATOM    319  C   SER A  12      58.939  74.665  98.878  1.00  0.00           C
ATOM    320  O   SER A  12      58.108  75.545  99.098  1.00  0.00           O
ATOM    321  N   PRO A  13      58.519  73.674  98.088  1.00  0.00           N
ATOM    322  CD  PRO A  13      59.279  72.755  97.248  1.00  0.00           C
ATOM    325  CA  PRO A  13      57.108  73.474  97.938  1.00  0.00           C
ATOM    327  CB  PRO A  13      56.959  72.905  96.538  1.00  0.00           C
ATOM    330  CG  PRO A  13      58.249  72.134  96.288  1.00  0.00           C
ATOM    333  C   PRO A  13      56.709  72.544  99.048  1.00  0.00           C
ATOM    334  O   PRO A  13      56.590  71.344  98.848  1.00  0.00           O
ATOM    335  N   THR A  14      56.398  73.134 100.208  1.00  0.00           N
ATOM    337  CA  THR A  14      55.619  72.434 101.198  1.00  0.00           C
ATOM    339  CB  THR A  14      56.189  72.684 102.598  1.00  0.00           C
ATOM    341  OG1 THR A  14      55.959  71.584 103.468  1.00  0.00           O
ATOM    343  CG2 THR A  14      55.629  73.924 103.298  1.00  0.00           C
ATOM    347  C   THR A  14      54.109  72.744 101.098  1.00  0.00           C
ATOM    348  O   THR A  14      53.459  72.414 102.088  1.00  0.00           O
ATOM    349  N   PRO A  15      53.379  73.274 100.068  1.00  0.00           N
ATOM    350  CD  PRO A  15      53.810  73.614  98.708  1.00  0.00           C
ATOM    353  CA  PRO A  15      51.939  73.104 100.078  1.00  0.00           C
ATOM    355  CB  PRO A  15      51.529  73.025  98.608  1.00  0.00           C
ATOM    358  CG  PRO A  15      52.560  73.875  97.888  1.00  0.00           C
ATOM    361  C   PRO A  15      51.169  74.115 100.908  1.00  0.00           C
ATOM    362  O   PRO A  15      50.379  74.875 100.368  1.00  0.00           O
ATOM    363  N   GLN A  16      51.279  74.064 102.238  1.00  0.00           N
ATOM    365  CA  GLN A  16      50.429  74.814 103.148  1.00  0.00           C
ATOM    367  CB  GLN A  16      50.549  76.344 102.908  1.00  0.00           C
ATOM    370  CG  GLN A  16      51.099  77.094 104.138  1.00  0.00           C
ATOM    373  CD  GLN A  16      52.349  76.454 104.758  1.00  0.00           C
ATOM    374  OE1 GLN A  16      52.419  76.335 105.978  1.00  0.00           O
ATOM    375  NE2 GLN A  16      53.329  76.014 103.938  1.00  0.00           N
ATOM    378  C   GLN A  16      48.969  74.314 103.228  1.00  0.00           C
ATOM    379  O   GLN A  16      48.059  74.884 102.628  1.00  0.00           O
ATOM    380  N   GLN A  17      48.659  73.224 103.958  1.00  0.00           N
ATOM    382  CA  GLN A  17      49.229  72.804 105.228  1.00  0.00           C
ATOM    384  CB  GLN A  17      48.199  72.994 106.368  1.00  0.00           C
ATOM    387  CG  GLN A  17      48.779  72.915 107.808  1.00  0.00           C
ATOM    390  CD  GLN A  17      49.519  74.155 108.328  1.00  0.00           C
ATOM    391  OE1 GLN A  17      49.839  74.295 109.508  1.00  0.00           O
ATOM    392  NE2 GLN A  17      49.808  75.115 107.418  1.00  0.00           N
ATOM    395  C   GLN A  17      49.579  71.324 105.178  1.00  0.00           C
ATOM    396  O   GLN A  17      48.810  70.525 104.648  1.00  0.00           O
ATOM    397  N   ASP A  18      50.759  70.985 105.718  1.00  0.00           N
ATOM    399  CA  ASP A  18      51.439  69.715 105.828  1.00  0.00           C
ATOM    401  CB  ASP A  18      52.349  69.735 107.108  1.00  0.00           C
ATOM    404  CG  ASP A  18      51.770  70.094 108.488  1.00  0.00           C
ATOM    405  OD1 ASP A  18      52.599  70.444 109.388  1.00  0.00           O
ATOM    406  OD2 ASP A  18      50.529  70.044 108.698  1.00  0.00           O
ATOM    407  C   ASP A  18      50.718  68.354 105.578  1.00  0.00           C
ATOM    408  O   ASP A  18      49.719  68.014 106.218  1.00  0.00           O
ATOM    409  N   LEU A  19      51.189  67.454 104.658  1.00  0.00           N
ATOM    411  CA  LEU A  19      52.139  67.615 103.548  1.00  0.00           C
ATOM    413  CB  LEU A  19      53.309  66.604 103.548  1.00  0.00           C
ATOM    416  CG  LEU A  19      54.709  67.224 103.268  1.00  0.00           C
ATOM    418  CD1 LEU A  19      55.799  66.145 103.238  1.00  0.00           C
ATOM    422  CD2 LEU A  19      55.099  68.285 104.308  1.00  0.00           C
ATOM    426  C   LEU A  19      51.439  67.574 102.198  1.00  0.00           C
ATOM    427  O   LEU A  19      52.069  67.384 101.168  1.00  0.00           O
ATOM    428  N   VAL A  20      50.139  67.924 102.148  1.00  0.00           N
ATOM    430  CA  VAL A  20      49.660  68.854 101.138  1.00  0.00           C
ATOM    432  CB  VAL A  20      50.279  70.255 101.138  1.00  0.00           C
ATOM    434  CG1 VAL A  20      49.139  71.274 101.168  1.00  0.00           C
ATOM    438  CG2 VAL A  20      51.209  70.505 102.338  1.00  0.00           C
ATOM    442  C   VAL A  20      49.479  68.294  99.738  1.00  0.00           C
ATOM    443  O   VAL A  20      49.719  68.975  98.738  1.00  0.00           O
ATOM    444  N   ARG A  21      49.059  67.024  99.688  1.00  0.00           N
ATOM    446  CA  ARG A  21      48.810  66.184  98.538  1.00  0.00           C
ATOM    448  CB  ARG A  21      47.999  66.865  97.408  1.00  0.00           C
ATOM    451  CG  ARG A  21      46.529  67.104  97.808  1.00  0.00           C
ATOM    454  CD  ARG A  21      45.529  66.154  97.138  1.00  0.00           C
ATOM    457  NE  ARG A  21      45.959  64.755  97.478  1.00  0.00           N
ATOM    459  CZ  ARG A  21      46.310  63.824  96.598  1.00  0.00           C
ATOM    460  NH1 ARG A  21      46.229  64.005  95.308  1.00  0.00           N
ATOM    463  NH2 ARG A  21      46.779  62.684  97.058  1.00  0.00           N
ATOM    466  C   ARG A  21      50.029  65.475  98.028  1.00  0.00           C
ATOM    467  O   ARG A  21      49.919  64.325  97.588  1.00  0.00           O
ATOM    468  N   VAL A  22      51.209  66.125  98.148  1.00  0.00           N
ATOM    470  CA  VAL A  22      52.549  65.665  97.758  1.00  0.00           C
ATOM    472  CB  VAL A  22      53.269  64.835  98.838  1.00  0.00           C
ATOM    474  CG1 VAL A  22      54.119  65.755  99.738  1.00  0.00           C
ATOM    478  CG2 VAL A  22      52.269  64.045  99.708  1.00  0.00           C
ATOM    482  C   VAL A  22      52.648  65.094  96.348  1.00  0.00           C
ATOM    483  O   VAL A  22      51.679  65.094  95.598  1.00  0.00           O
ATOM    484  N   MET A  23      53.849  64.634  95.918  1.00  0.00           N
ATOM    486  CA  MET A  23      54.020  63.584  94.908  1.00  0.00           C
ATOM    488  CB  MET A  23      53.049  62.395  95.198  1.00  0.00           C
ATOM    491  CG  MET A  23      53.619  60.985  94.928  1.00  0.00           C
ATOM    494  SD  MET A  23      54.139  60.594  93.228  1.00  0.00           S
ATOM    495  CE  MET A  23      52.539  60.764  92.378  1.00  0.00           C
ATOM    499  C   MET A  23      53.869  64.104  93.468  1.00  0.00           C
ATOM    500  O   MET A  23      54.660  63.774  92.578  1.00  0.00           O
ATOM    501  N   SER A  24      52.849  64.934  93.228  1.00  0.00           N
ATOM    503  CA  SER A  24      52.560  65.724  92.048  1.00  0.00           C
ATOM    505  CB  SER A  24      51.039  66.114  92.008  1.00  0.00           C
ATOM    508  OG  SER A  24      50.200  64.965  92.018  1.00  0.00           O
ATOM    510  C   SER A  24      53.418  66.985  92.028  1.00  0.00           C
ATOM    511  O   SER A  24      54.538  67.005  92.518  1.00  0.00           O
ATOM    512  N   ALA A  25      52.919  68.104  91.478  1.00  0.00           N
ATOM    514  CA  ALA A  25      53.669  69.334  91.308  1.00  0.00           C
ATOM    516  CB  ALA A  25      52.859  70.334  90.468  1.00  0.00           C
ATOM    520  C   ALA A  25      54.249  69.995  92.568  1.00  0.00           C
ATOM    521  O   ALA A  25      55.309  70.604  92.448  1.00  0.00           O
ATOM    522  N   PRO A  26      53.649  69.954  93.758  1.00  0.00           N
ATOM    523  CD  PRO A  26      52.199  69.914  93.918  1.00  0.00           C
ATOM    526  CA  PRO A  26      54.299  70.365  95.008  1.00  0.00           C
ATOM    528  CB  PRO A  26      53.168  70.204  96.048  1.00  0.00           C
ATOM    531  CG  PRO A  26      51.939  70.595  95.248  1.00  0.00           C
ATOM    534  C   PRO A  26      55.559  69.604  95.418  1.00  0.00           C
ATOM    535  O   PRO A  26      56.578  69.704  94.758  1.00  0.00           O
ATOM    536  N   GLN A  27      55.559  68.905  96.568  1.00  0.00           N
ATOM    538  CA  GLN A  27      56.788  68.465  97.208  1.00  0.00           C
ATOM    540  CB  GLN A  27      56.599  68.255  98.728  1.00  0.00           C
ATOM    543  CG  GLN A  27      57.919  68.454  99.508  1.00  0.00           C
ATOM    546  CD  GLN A  27      57.679  68.294 100.998  1.00  0.00           C
ATOM    547  OE1 GLN A  27      57.009  69.094 101.648  1.00  0.00           O
ATOM    548  NE2 GLN A  27      58.249  67.195 101.548  1.00  0.00           N
ATOM    551  C   GLN A  27      57.439  67.224  96.598  1.00  0.00           C
ATOM    552  O   GLN A  27      58.119  66.465  97.258  1.00  0.00           O
ATOM    553  N   LEU A  28      57.299  67.035  95.278  1.00  0.00           N
ATOM    555  CA  LEU A  28      58.218  66.265  94.468  1.00  0.00           C
ATOM    557  CB  LEU A  28      57.569  66.145  93.058  1.00  0.00           C
ATOM    560  CG  LEU A  28      57.939  64.934  92.158  1.00  0.00           C
ATOM    562  CD1 LEU A  28      59.239  65.044  91.368  1.00  0.00           C
ATOM    566  CD2 LEU A  28      57.929  63.645  92.958  1.00  0.00           C
ATOM    570  C   LEU A  28      59.599  66.946  94.418  1.00  0.00           C
ATOM    571  O   LEU A  28      60.639  66.294  94.288  1.00  0.00           O
ATOM    572  N   TYR A  29      59.639  68.294  94.548  1.00  0.00           N
ATOM    574  CA  TYR A  29      60.879  69.054  94.648  1.00  0.00           C
ATOM    576  CB  TYR A  29      60.819  70.545  94.178  1.00  0.00           C
ATOM    579  CG  TYR A  29      60.309  70.794  92.778  1.00  0.00           C
ATOM    580  CD1 TYR A  29      58.979  70.535  92.408  1.00  0.00           C
ATOM    582  CE1 TYR A  29      58.558  70.665  91.078  1.00  0.00           C
ATOM    584  CZ  TYR A  29      59.468  71.094  90.108  1.00  0.00           C
ATOM    585  OH  TYR A  29      59.109  71.104  88.748  1.00  0.00           O
ATOM    587  CD2 TYR A  29      61.169  71.344  91.808  1.00  0.00           C
ATOM    589  CE2 TYR A  29      60.759  71.484  90.478  1.00  0.00           C
ATOM    591  C   TYR A  29      61.409  69.054  96.078  1.00  0.00           C
ATOM    592  O   TYR A  29      60.679  68.954  97.068  1.00  0.00           O
ATOM    593  N   VAL A  30      62.749  69.174  96.228  1.00  0.00           N
ATOM    595  CA  VAL A  30      63.449  68.654  97.388  1.00  0.00           C
ATOM    597  CB  VAL A  30      64.299  67.434  97.038  1.00  0.00           C
ATOM    599  CG1 VAL A  30      63.379  66.375  96.438  1.00  0.00           C
ATOM    603  CG2 VAL A  30      65.419  67.744  96.038  1.00  0.00           C
ATOM    607  C   VAL A  30      64.319  69.704  98.068  1.00  0.00           C
ATOM    608  O   VAL A  30      64.578  70.785  97.548  1.00  0.00           O
ATOM    609  N   GLY A  31      64.788  69.365  99.278  1.00  0.00           N
ATOM    611  CA  GLY A  31      65.998  69.934  99.848  1.00  0.00           C
ATOM    614  C   GLY A  31      65.869  70.654 101.168  1.00  0.00           C
ATOM    615  O   GLY A  31      66.869  71.035 101.738  1.00  0.00           O
ATOM    616  N   GLN A  32      64.648  70.904 101.668  1.00  0.00           N
ATOM    618  CA  GLN A  32      64.439  71.904 102.708  1.00  0.00           C
ATOM    620  CB  GLN A  32      63.740  73.095 102.068  1.00  0.00           C
ATOM    623  CG  GLN A  32      64.509  73.684 100.878  1.00  0.00           C
ATOM    626  CD  GLN A  32      63.909  75.015 100.448  1.00  0.00           C
ATOM    627  OE1 GLN A  32      63.078  75.604 101.148  1.00  0.00           O
ATOM    628  NE2 GLN A  32      64.279  75.494  99.248  1.00  0.00           N
ATOM    631  C   GLN A  32      63.549  71.405 103.818  1.00  0.00           C
ATOM    632  O   GLN A  32      63.238  70.225 103.828  1.00  0.00           O
ATOM    633  N   GLU A  33      63.119  72.255 104.788  1.00  0.00           N
ATOM    635  CA  GLU A  33      62.518  71.764 106.018  1.00  0.00           C
ATOM    637  CB  GLU A  33      63.148  72.434 107.268  1.00  0.00           C
ATOM    640  CG  GLU A  33      62.518  71.935 108.598  1.00  0.00           C
ATOM    643  CD  GLU A  33      63.168  72.515 109.848  1.00  0.00           C
ATOM    644  OE1 GLU A  33      64.169  73.255 109.758  1.00  0.00           O
ATOM    645  OE2 GLU A  33      62.689  72.125 110.948  1.00  0.00           O
ATOM    646  C   GLU A  33      61.009  71.904 106.138  1.00  0.00           C
ATOM    647  O   GLU A  33      60.419  72.994 106.168  1.00  0.00           O
ATOM    648  N   ALA A  34      60.328  70.764 106.338  1.00  0.00           N
ATOM    650  CA  ALA A  34      58.950  70.785 106.718  1.00  0.00           C
ATOM    652  CB  ALA A  34      58.038  71.064 105.518  1.00  0.00           C
ATOM    656  C   ALA A  34      58.659  69.485 107.408  1.00  0.00           C
ATOM    657  O   ALA A  34      59.569  68.715 107.698  1.00  0.00           O
ATOM    658  N   ARG A  35      57.389  69.234 107.778  1.00  0.00           N
ATOM    660  CA  ARG A  35      57.038  68.005 108.458  1.00  0.00           C
ATOM    662  CB  ARG A  35      56.729  68.244 109.958  1.00  0.00           C
ATOM    665  CG  ARG A  35      55.648  69.264 110.408  1.00  0.00           C
ATOM    668  CD  ARG A  35      55.879  69.615 111.888  1.00  0.00           C
ATOM    671  NE  ARG A  35      54.649  70.184 112.528  1.00  0.00           N
ATOM    673  CZ  ARG A  35      54.619  70.545 113.808  1.00  0.00           C
ATOM    674  NH1 ARG A  35      55.578  70.304 114.678  1.00  0.00           N
ATOM    677  NH2 ARG A  35      53.680  71.344 114.238  1.00  0.00           N
ATOM    680  C   ARG A  35      55.899  67.305 107.778  1.00  0.00           C
ATOM    681  O   ARG A  35      54.829  67.884 107.648  1.00  0.00           O
ATOM    682  N   PHE A  36      56.068  66.035 107.338  1.00  0.00           N
ATOM    684  CA  PHE A  36      54.948  65.225 106.868  1.00  0.00           C
ATOM    686  CB  PHE A  36      55.359  63.864 106.198  1.00  0.00           C
ATOM    689  CG  PHE A  36      54.169  63.134 105.628  1.00  0.00           C
ATOM    690  CD1 PHE A  36      53.698  63.395 104.338  1.00  0.00           C
ATOM    692  CE1 PHE A  36      52.399  63.034 103.968  1.00  0.00           C
ATOM    694  CZ  PHE A  36      51.609  62.325 104.868  1.00  0.00           C
ATOM    696  CD2 PHE A  36      53.428  62.285 106.458  1.00  0.00           C
ATOM    698  CE2 PHE A  36      52.149  61.865 106.078  1.00  0.00           C
ATOM    700  C   PHE A  36      53.929  65.004 107.988  1.00  0.00           C
ATOM    701  O   PHE A  36      54.309  64.615 109.098  1.00  0.00           O
ATOM    702  N   GLY A  37      52.630  65.215 107.668  1.00  0.00           N
ATOM    704  CA  GLY A  37      51.539  64.965 108.588  1.00  0.00           C
ATOM    707  C   GLY A  37      50.459  64.084 108.048  1.00  0.00           C
ATOM    708  O   GLY A  37      49.719  64.446 107.128  1.00  0.00           O
ATOM    709  N   GLY A  38      50.279  62.915 108.678  1.00  0.00           N
ATOM    711  CA  GLY A  38      49.319  61.935 108.198  1.00  0.00           C
ATOM    714  C   GLY A  38      49.468  60.594 108.838  1.00  0.00           C
ATOM    715  O   GLY A  38      50.309  60.345 109.708  1.00  0.00           O
ATOM    716  N   LYS A  39      48.610  59.674 108.388  1.00  0.00           N
ATOM    718  CA  LYS A  39      48.649  58.255 108.638  1.00  0.00           C
ATOM    720  CB  LYS A  39      47.439  57.564 107.978  1.00  0.00           C
ATOM    723  CG  LYS A  39      46.119  57.754 108.728  1.00  0.00           C
ATOM    726  CD  LYS A  39      45.959  56.814 109.948  1.00  0.00           C
ATOM    729  CE  LYS A  39      44.519  56.795 110.488  1.00  0.00           C
ATOM    732  NZ  LYS A  39      44.270  55.694 111.448  1.00  0.00           N
ATOM    736  C   LYS A  39      49.930  57.554 108.178  1.00  0.00           C
ATOM    737  O   LYS A  39      50.608  58.014 107.258  1.00  0.00           O
ATOM    738  N   VAL A  40      50.289  56.424 108.828  1.00  0.00           N
ATOM    740  CA  VAL A  40      51.549  55.774 108.568  1.00  0.00           C
ATOM    742  CB  VAL A  40      52.539  56.264 109.608  1.00  0.00           C
ATOM    744  CG1 VAL A  40      52.490  55.424 110.908  1.00  0.00           C
ATOM    748  CG2 VAL A  40      53.919  56.375 108.948  1.00  0.00           C
ATOM    752  C   VAL A  40      51.429  54.254 108.498  1.00  0.00           C
ATOM    753  O   VAL A  40      50.499  53.645 109.018  1.00  0.00           O
ATOM    754  N   VAL A  41      52.360  53.584 107.778  1.00  0.00           N
ATOM    756  CA  VAL A  41      52.248  52.194 107.358  1.00  0.00           C
ATOM    758  CB  VAL A  41      52.979  52.035 106.008  1.00  0.00           C
ATOM    760  CG1 VAL A  41      54.509  52.194 106.158  1.00  0.00           C
ATOM    764  CG2 VAL A  41      52.609  50.755 105.218  1.00  0.00           C
ATOM    768  C   VAL A  41      52.749  51.204 108.418  1.00  0.00           C
ATOM    769  O   VAL A  41      52.770  51.454 109.628  1.00  0.00           O
ATOM    770  N   ALA A  42      53.129  50.004 107.988  1.00  0.00           N
ATOM    772  CA  ALA A  42      53.529  48.864 108.788  1.00  0.00           C
ATOM    774  CB  ALA A  42      53.168  47.625 107.948  1.00  0.00           C
ATOM    778  C   ALA A  42      55.009  48.794 109.108  1.00  0.00           C
ATOM    779  O   ALA A  42      55.398  48.034 109.998  1.00  0.00           O
ATOM    780  N   VAL A  43      55.839  49.594 108.408  1.00  0.00           N
ATOM    782  CA  VAL A  43      57.269  49.854 108.618  1.00  0.00           C
ATOM    784  CB  VAL A  43      57.578  50.304 110.028  1.00  0.00           C
ATOM    786  CG1 VAL A  43      58.199  49.235 110.948  1.00  0.00           C
ATOM    790  CG2 VAL A  43      58.469  51.554 109.968  1.00  0.00           C
ATOM    794  C   VAL A  43      58.259  48.814 108.098  1.00  0.00           C
ATOM    795  O   VAL A  43      58.049  47.604 108.148  1.00  0.00           O
ATOM    796  N   GLN A  44      59.439  49.284 107.608  1.00  0.00           N
ATOM    798  CA  GLN A  44      60.549  48.415 107.288  1.00  0.00           C
ATOM    800  CB  GLN A  44      60.849  48.365 105.768  1.00  0.00           C
ATOM    803  CG  GLN A  44      61.949  47.325 105.428  1.00  0.00           C
ATOM    806  CD  GLN A  44      62.269  47.285 103.938  1.00  0.00           C
ATOM    807  OE1 GLN A  44      62.859  48.224 103.388  1.00  0.00           O
ATOM    808  NE2 GLN A  44      61.939  46.154 103.278  1.00  0.00           N
ATOM    811  C   GLN A  44      61.788  48.904 108.028  1.00  0.00           C
ATOM    812  O   GLN A  44      62.168  50.064 107.918  1.00  0.00           O
ATOM    813  N   ASN A  45      62.459  48.024 108.798  1.00  0.00           N
ATOM    815  CA  ASN A  45      63.709  48.375 109.458  1.00  0.00           C
ATOM    817  CB  ASN A  45      63.639  48.294 111.018  1.00  0.00           C
ATOM    820  CG  ASN A  45      63.469  46.894 111.618  1.00  0.00           C
ATOM    821  OD1 ASN A  45      64.389  46.274 112.158  1.00  0.00           O
ATOM    822  ND2 ASN A  45      62.229  46.354 111.548  1.00  0.00           N
ATOM    825  C   ASN A  45      64.839  47.564 108.868  1.00  0.00           C
ATOM    826  O   ASN A  45      64.639  46.574 108.168  1.00  0.00           O
ATOM    827  N   GLN A  46      66.079  48.014 109.118  1.00  0.00           N
ATOM    829  CA  GLN A  46      67.279  47.274 108.818  1.00  0.00           C
ATOM    831  CB  GLN A  46      68.398  48.255 108.408  1.00  0.00           C
ATOM    834  CG  GLN A  46      68.069  49.054 107.118  1.00  0.00           C
ATOM    837  CD  GLN A  46      68.029  48.154 105.878  1.00  0.00           C
ATOM    838  OE1 GLN A  46      68.950  47.364 105.688  1.00  0.00           O
ATOM    839  NE2 GLN A  46      67.049  48.344 104.978  1.00  0.00           N
ATOM    842  C   GLN A  46      67.759  46.404 109.978  1.00  0.00           C
ATOM    843  O   GLN A  46      67.648  46.754 111.158  1.00  0.00           O
ATOM    844  N   GLN A  47      68.358  45.244 109.648  1.00  0.00           N
ATOM    846  CA  GLN A  47      69.039  44.365 110.608  1.00  0.00           C
ATOM    848  CB  GLN A  47      69.670  43.144 109.938  1.00  0.00           C
ATOM    851  CG  GLN A  47      68.660  42.185 109.308  1.00  0.00           C
ATOM    854  CD  GLN A  47      69.429  41.084 108.588  1.00  0.00           C
ATOM    855  OE1 GLN A  47      70.648  41.145 108.418  1.00  0.00           O
ATOM    856  NE2 GLN A  47      68.689  40.044 108.158  1.00  0.00           N
ATOM    859  C   GLN A  47      70.160  45.035 111.358  1.00  0.00           C
ATOM    860  O   GLN A  47      70.389  44.764 112.528  1.00  0.00           O
ATOM    861  N   GLY A  48      70.858  45.974 110.668  1.00  0.00           N
ATOM    863  CA  GLY A  48      71.858  46.844 111.248  1.00  0.00           C
ATOM    866  C   GLY A  48      71.388  47.594 112.458  1.00  0.00           C
ATOM    867  O   GLY A  48      72.209  47.934 113.308  1.00  0.00           O
ATOM    868  N   LYS A  49      70.078  47.924 112.508  1.00  0.00           N
ATOM    870  CA  LYS A  49      69.499  48.824 113.478  1.00  0.00           C
ATOM    872  CB  LYS A  49      69.499  48.244 114.918  1.00  0.00           C
ATOM    875  CG  LYS A  49      68.788  46.894 115.078  1.00  0.00           C
ATOM    878  CD  LYS A  49      69.249  46.184 116.358  1.00  0.00           C
ATOM    881  CE  LYS A  49      68.689  44.764 116.478  1.00  0.00           C
ATOM    884  NZ  LYS A  49      69.200  44.144 117.718  1.00  0.00           N
ATOM    888  C   LYS A  49      70.239  50.134 113.428  1.00  0.00           C
ATOM    889  O   LYS A  49      70.828  50.574 114.408  1.00  0.00           O
ATOM    890  N   THR A  50      70.278  50.805 112.278  1.00  0.00           N
ATOM    892  CA  THR A  50      70.799  52.154 112.178  1.00  0.00           C
ATOM    894  CB  THR A  50      72.259  52.255 111.738  1.00  0.00           C
ATOM    896  OG1 THR A  50      72.490  51.474 110.578  1.00  0.00           O
ATOM    898  CG2 THR A  50      73.179  51.694 112.828  1.00  0.00           C
ATOM    902  C   THR A  50      69.990  52.894 111.158  1.00  0.00           C
ATOM    903  O   THR A  50      70.169  54.095 110.968  1.00  0.00           O
ATOM    904  N   ARG A  51      69.028  52.235 110.508  1.00  0.00           N
ATOM    906  CA  ARG A  51      68.280  52.834 109.428  1.00  0.00           C
ATOM    908  CB  ARG A  51      68.950  52.625 108.048  1.00  0.00           C
ATOM    911  CG  ARG A  51      68.189  53.194 106.828  1.00  0.00           C
ATOM    914  CD  ARG A  51      68.818  52.804 105.488  1.00  0.00           C
ATOM    917  NE  ARG A  51      68.029  53.404 104.368  1.00  0.00           N
ATOM    919  CZ  ARG A  51      68.299  53.144 103.088  1.00  0.00           C
ATOM    920  NH1 ARG A  51      69.160  52.215 102.728  1.00  0.00           N
ATOM    923  NH2 ARG A  51      67.719  53.794 102.098  1.00  0.00           N
ATOM    926  C   ARG A  51      66.919  52.194 109.448  1.00  0.00           C
ATOM    927  O   ARG A  51      66.770  50.994 109.668  1.00  0.00           O
ATOM    928  N   LEU A  52      65.898  53.014 109.198  1.00  0.00           N
ATOM    930  CA  LEU A  52      64.538  52.584 109.098  1.00  0.00           C
ATOM    932  CB  LEU A  52      63.839  52.814 110.488  1.00  0.00           C
ATOM    935  CG  LEU A  52      62.339  52.494 110.688  1.00  0.00           C
ATOM    937  CD1 LEU A  52      61.729  53.115 111.958  1.00  0.00           C
ATOM    941  CD2 LEU A  52      61.479  53.014 109.558  1.00  0.00           C
ATOM    945  C   LEU A  52      64.009  53.435 107.958  1.00  0.00           C
ATOM    946  O   LEU A  52      64.218  54.645 107.928  1.00  0.00           O
ATOM    947  N   GLU A  53      63.309  52.804 106.988  1.00  0.00           N
ATOM    949  CA  GLU A  53      62.539  53.555 106.018  1.00  0.00           C
ATOM    951  CB  GLU A  53      62.939  53.244 104.568  1.00  0.00           C
ATOM    954  CG  GLU A  53      64.429  53.634 104.358  1.00  0.00           C
ATOM    957  CD  GLU A  53      64.818  53.695 102.888  1.00  0.00           C
ATOM    958  OE1 GLU A  53      65.119  54.825 102.398  1.00  0.00           O
ATOM    959  OE2 GLU A  53      65.009  52.594 102.308  1.00  0.00           O
ATOM    960  C   GLU A  53      61.049  53.384 106.288  1.00  0.00           C
ATOM    961  O   GLU A  53      60.450  52.314 106.208  1.00  0.00           O
ATOM    962  N   ILE A  54      60.419  54.505 106.708  1.00  0.00           N
ATOM    964  CA  ILE A  54      59.009  54.615 106.978  1.00  0.00           C
ATOM    966  CB  ILE A  54      58.628  55.735 107.968  1.00  0.00           C
ATOM    968  CG2 ILE A  54      57.089  55.764 108.118  1.00  0.00           C
ATOM    972  CG1 ILE A  54      59.299  55.534 109.348  1.00  0.00           C
ATOM    975  CD  ILE A  54      59.059  56.634 110.388  1.00  0.00           C
ATOM    979  C   ILE A  54      58.369  54.924 105.648  1.00  0.00           C
ATOM    980  O   ILE A  54      58.828  55.774 104.898  1.00  0.00           O
ATOM    981  N   ALA A  55      57.279  54.254 105.288  1.00  0.00           N
ATOM    983  CA  ALA A  55      56.799  54.375 103.938  1.00  0.00           C
ATOM    985  CB  ALA A  55      56.898  53.034 103.218  1.00  0.00           C
ATOM    989  C   ALA A  55      55.439  55.035 103.868  1.00  0.00           C
ATOM    990  O   ALA A  55      54.418  54.575 104.388  1.00  0.00           O
ATOM    991  N   THR A  56      55.429  56.164 103.168  1.00  0.00           N
ATOM    993  CA  THR A  56      54.218  56.875 102.838  1.00  0.00           C
ATOM    995  CB  THR A  56      54.299  58.334 103.388  1.00  0.00           C
ATOM    997  OG1 THR A  56      54.660  58.344 104.768  1.00  0.00           O
ATOM    999  CG2 THR A  56      53.009  59.124 103.338  1.00  0.00           C
ATOM   1003  C   THR A  56      54.039  56.564 101.318  1.00  0.00           C
ATOM   1004  O   THR A  56      52.939  56.234 100.918  1.00  0.00           O
ATOM   1005  N   VAL A  57      55.109  56.535 100.448  1.00  0.00           N
ATOM   1007  CA  VAL A  57      55.169  55.895  99.108  1.00  0.00           C
ATOM   1009  CB  VAL A  57      56.289  56.404  98.178  1.00  0.00           C
ATOM   1011  CG1 VAL A  57      56.429  55.564  96.888  1.00  0.00           C
ATOM   1015  CG2 VAL A  57      55.969  57.814  97.668  1.00  0.00           C
ATOM   1019  C   VAL A  57      55.159  54.365  99.168  1.00  0.00           C
ATOM   1020  O   VAL A  57      55.759  53.834 100.088  1.00  0.00           O
ATOM   1021  N   PRO A  58      54.529  53.564  98.288  1.00  0.00           N
ATOM   1022  CD  PRO A  58      53.469  54.004  97.378  1.00  0.00           C
ATOM   1025  CA  PRO A  58      54.748  52.115  98.168  1.00  0.00           C
ATOM   1027  CB  PRO A  58      54.059  51.735  96.838  1.00  0.00           C
ATOM   1030  CG  PRO A  58      53.558  53.034  96.208  1.00  0.00           C
ATOM   1033  C   PRO A  58      56.180  51.604  98.298  1.00  0.00           C
ATOM   1034  O   PRO A  58      57.009  51.904  97.438  1.00  0.00           O
ATOM   1035  N   LEU A  59      56.479  50.825  99.358  1.00  0.00           N
ATOM   1037  CA  LEU A  59      57.759  50.204  99.668  1.00  0.00           C
ATOM   1039  CB  LEU A  59      58.309  50.674 101.048  1.00  0.00           C
ATOM   1042  CG  LEU A  59      59.769  50.254 101.408  1.00  0.00           C
ATOM   1044  CD1 LEU A  59      60.769  50.744 100.358  1.00  0.00           C
ATOM   1048  CD2 LEU A  59      60.200  50.794 102.778  1.00  0.00           C
ATOM   1052  C   LEU A  59      57.479  48.704  99.668  1.00  0.00           C
ATOM   1053  O   LEU A  59      56.339  48.305  99.528  1.00  0.00           O
ATOM   1054  N   ASP A  60      58.469  47.804  99.828  1.00  0.00           N
ATOM   1056  CA  ASP A  60      58.168  46.404 100.098  1.00  0.00           C
ATOM   1058  CB  ASP A  60      59.328  45.494  99.608  1.00  0.00           C
ATOM   1061  CG  ASP A  60      58.929  44.025  99.568  1.00  0.00           C
ATOM   1062  OD1 ASP A  60      57.700  43.744  99.598  1.00  0.00           O
ATOM   1063  OD2 ASP A  60      59.839  43.164  99.418  1.00  0.00           O
ATOM   1064  C   ASP A  60      57.809  46.174 101.588  1.00  0.00           C
ATOM   1065  O   ASP A  60      58.479  45.444 102.328  1.00  0.00           O
ATOM   1066  N   SER A  61      56.718  46.805 102.078  1.00  0.00           N
ATOM   1068  CA  SER A  61      56.119  46.445 103.358  1.00  0.00           C
ATOM   1070  CB  SER A  61      54.959  47.344 103.868  1.00  0.00           C
ATOM   1073  OG  SER A  61      55.328  48.724 103.818  1.00  0.00           O
ATOM   1075  C   SER A  61      55.619  45.014 103.318  1.00  0.00           C
ATOM   1076  O   SER A  61      55.279  44.494 102.258  1.00  0.00           O
ATOM   1077  N   GLY A  62      55.569  44.305 104.458  1.00  0.00           N
ATOM   1079  CA  GLY A  62      55.049  42.924 104.478  1.00  0.00           C
ATOM   1082  C   GLY A  62      53.579  42.804 104.128  1.00  0.00           C
ATOM   1083  O   GLY A  62      53.119  41.854 103.488  1.00  0.00           O
ATOM   1084  N   ALA A  63      52.819  43.804 104.568  1.00  0.00           N
ATOM   1086  CA  ALA A  63      51.450  44.035 104.198  1.00  0.00           C
ATOM   1088  CB  ALA A  63      50.459  43.094 104.918  1.00  0.00           C
ATOM   1092  C   ALA A  63      51.169  45.485 104.548  1.00  0.00           C
ATOM   1093  O   ALA A  63      51.999  46.134 105.208  1.00  0.00           O
ATOM   1094  N   ARG A  64      50.000  45.985 104.108  1.00  0.00           N
ATOM   1096  CA  ARG A  64      49.449  47.285 104.378  1.00  0.00           C
ATOM   1098  CB  ARG A  64      49.479  47.804 105.848  1.00  0.00           C
ATOM   1101  CG  ARG A  64      48.519  46.985 106.738  1.00  0.00           C
ATOM   1104  CD  ARG A  64      48.649  47.244 108.248  1.00  0.00           C
ATOM   1107  NE  ARG A  64      49.899  46.604 108.758  1.00  0.00           N
ATOM   1109  CZ  ARG A  64      50.078  45.294 108.918  1.00  0.00           C
ATOM   1110  NH1 ARG A  64      49.139  44.394 108.708  1.00  0.00           N
ATOM   1113  NH2 ARG A  64      51.250  44.884 109.358  1.00  0.00           N
ATOM   1116  C   ARG A  64      49.779  48.344 103.338  1.00  0.00           C
ATOM   1117  O   ARG A  64      50.949  48.465 102.948  1.00  0.00           O
ATOM   1118  N   PRO A  65      48.819  49.114 102.818  1.00  0.00           N
ATOM   1119  CD  PRO A  65      47.378  48.954 102.998  1.00  0.00           C
ATOM   1122  CA  PRO A  65      49.109  50.304 102.048  1.00  0.00           C
ATOM   1124  CB  PRO A  65      47.749  50.965 101.718  1.00  0.00           C
ATOM   1127  CG  PRO A  65      46.759  50.314 102.668  1.00  0.00           C
ATOM   1130  C   PRO A  65      50.009  51.234 102.788  1.00  0.00           C
ATOM   1131  O   PRO A  65      49.829  51.504 103.978  1.00  0.00           O
ATOM   1132  N   THR A  66      50.988  51.754 102.058  1.00  0.00           N
ATOM   1134  CA  THR A  66      51.729  52.924 102.438  1.00  0.00           C
ATOM   1136  CB  THR A  66      52.929  53.064 101.558  1.00  0.00           C
ATOM   1138  OG1 THR A  66      52.529  52.874 100.218  1.00  0.00           O
ATOM   1140  CG2 THR A  66      53.889  51.924 101.898  1.00  0.00           C
ATOM   1144  C   THR A  66      50.839  54.144 102.398  1.00  0.00           C
ATOM   1145  O   THR A  66      50.000  54.314 101.508  1.00  0.00           O
ATOM   1146  N   LEU A  67      50.939  54.974 103.438  1.00  0.00           N
ATOM   1148  CA  LEU A  67      49.839  55.844 103.758  1.00  0.00           C
ATOM   1150  CB  LEU A  67      49.398  55.654 105.238  1.00  0.00           C
ATOM   1153  CG  LEU A  67      48.859  54.235 105.548  1.00  0.00           C
ATOM   1155  CD1 LEU A  67      48.168  54.144 106.918  1.00  0.00           C
ATOM   1159  CD2 LEU A  67      47.840  53.774 104.508  1.00  0.00           C
ATOM   1163  C   LEU A  67      50.169  57.244 103.378  1.00  0.00           C
ATOM   1164  O   LEU A  67      50.709  57.514 102.308  1.00  0.00           O
ATOM   1165  N   GLY A  68      49.849  58.214 104.238  1.00  0.00           N
ATOM   1167  CA  GLY A  68      49.839  59.604 103.878  1.00  0.00           C
ATOM   1170  C   GLY A  68      48.519  60.114 104.288  1.00  0.00           C
ATOM   1171  O   GLY A  68      48.389  60.814 105.288  1.00  0.00           O
ATOM   1172  N   GLU A  69      47.518  59.674 103.538  1.00  0.00           N
ATOM   1174  CA  GLU A  69      46.149  59.895 103.838  1.00  0.00           C
ATOM   1176  CB  GLU A  69      45.729  61.384 103.678  1.00  0.00           C
ATOM   1179  CG  GLU A  69      45.660  61.954 102.248  1.00  0.00           C
ATOM   1182  CD  GLU A  69      46.999  62.134 101.568  1.00  0.00           C
ATOM   1183  OE1 GLU A  69      47.859  62.894 102.058  1.00  0.00           O
ATOM   1184  OE2 GLU A  69      47.168  61.474 100.508  1.00  0.00           O
ATOM   1185  C   GLU A  69      45.359  58.974 102.918  1.00  0.00           C
ATOM   1186  O   GLU A  69      45.899  58.474 101.918  1.00  0.00           O
ATOM   1187  N   PRO A  70      44.069  58.764 103.188  1.00  0.00           N
ATOM   1188  CD  PRO A  70      43.610  58.754 104.578  1.00  0.00           C
ATOM   1191  CA  PRO A  70      43.229  57.905 102.348  1.00  0.00           C
ATOM   1193  CB  PRO A  70      41.939  57.754 103.168  1.00  0.00           C
ATOM   1196  CG  PRO A  70      42.369  57.874 104.618  1.00  0.00           C
ATOM   1199  C   PRO A  70      42.859  58.494 100.998  1.00  0.00           C
ATOM   1200  O   PRO A  70      41.968  57.934 100.358  1.00  0.00           O
ATOM   1201  N   SER A  71      43.509  59.575 100.548  1.00  0.00           N
ATOM   1203  CA  SER A  71      43.399  60.195  99.238  1.00  0.00           C
ATOM   1205  CB  SER A  71      43.319  61.744  99.378  1.00  0.00           C
ATOM   1208  OG  SER A  71      43.020  62.414  98.148  1.00  0.00           O
ATOM   1210  C   SER A  71      44.619  59.834  98.398  1.00  0.00           C
ATOM   1211  O   SER A  71      44.709  60.224  97.238  1.00  0.00           O
ATOM   1212  N   ARG A  72      45.569  59.044  98.938  1.00  0.00           N
ATOM   1214  CA  ARG A  72      46.549  58.314  98.158  1.00  0.00           C
ATOM   1216  CB  ARG A  72      45.910  57.305  97.168  1.00  0.00           C
ATOM   1219  CG  ARG A  72      45.148  56.164  97.888  1.00  0.00           C
ATOM   1222  CD  ARG A  72      44.169  55.424  96.978  1.00  0.00           C
ATOM   1225  NE  ARG A  72      42.959  56.274  96.778  1.00  0.00           N
ATOM   1227  CZ  ARG A  72      41.999  56.384  97.688  1.00  0.00           C
ATOM   1228  NH1 ARG A  72      41.918  55.594  98.738  1.00  0.00           N
ATOM   1231  NH2 ARG A  72      41.079  57.325  97.568  1.00  0.00           N
ATOM   1234  C   ARG A  72      47.719  59.165  97.628  1.00  0.00           C
ATOM   1235  O   ARG A  72      48.349  58.875  96.608  1.00  0.00           O
ATOM   1236  N   GLY A  73      48.059  60.244  98.358  1.00  0.00           N
ATOM   1238  CA  GLY A  73      49.229  61.104  98.218  1.00  0.00           C
ATOM   1241  C   GLY A  73      50.340  60.564  99.048  1.00  0.00           C
ATOM   1242  O   GLY A  73      50.468  60.774 100.258  1.00  0.00           O
ATOM   1243  N   ARG A  74      51.198  59.794  98.398  1.00  0.00           N
ATOM   1245  CA  ARG A  74      52.129  58.924  99.048  1.00  0.00           C
ATOM   1247  CB  ARG A  74      51.879  57.535  98.378  1.00  0.00           C
ATOM   1250  CG  ARG A  74      50.479  56.964  98.748  1.00  0.00           C
ATOM   1253  CD  ARG A  74      50.148  55.504  98.388  1.00  0.00           C
ATOM   1256  NE  ARG A  74      50.060  55.384  96.888  1.00  0.00           N
ATOM   1258  CZ  ARG A  74      49.059  54.825  96.208  1.00  0.00           C
ATOM   1259  NH1 ARG A  74      47.968  54.334  96.778  1.00  0.00           N
ATOM   1262  NH2 ARG A  74      49.189  54.715  94.898  1.00  0.00           N
ATOM   1265  C   ARG A  74      53.549  59.544  99.058  1.00  0.00           C
ATOM   1266  O   ARG A  74      53.969  60.134  98.058  1.00  0.00           O
ATOM   1267  N   ILE A  75      54.309  59.474 100.198  1.00  0.00           N
ATOM   1269  CA  ILE A  75      55.639  60.094 100.448  1.00  0.00           C
ATOM   1271  CB  ILE A  75      55.499  61.254 101.438  1.00  0.00           C
ATOM   1273  CG2 ILE A  75      56.679  61.484 102.418  1.00  0.00           C
ATOM   1277  CG1 ILE A  75      55.209  62.535 100.648  1.00  0.00           C
ATOM   1280  CD  ILE A  75      56.398  63.034  99.848  1.00  0.00           C
ATOM   1284  C   ILE A  75      56.840  59.184 100.848  1.00  0.00           C
ATOM   1285  O   ILE A  75      56.749  58.264 101.648  1.00  0.00           O
ATOM   1286  N   TYR A  76      58.069  59.375 100.328  1.00  0.00           N
ATOM   1288  CA  TYR A  76      59.218  58.684 100.918  1.00  0.00           C
ATOM   1290  CB  TYR A  76      60.419  58.575  99.948  1.00  0.00           C
ATOM   1293  CG  TYR A  76      60.018  57.884  98.688  1.00  0.00           C
ATOM   1294  CD1 TYR A  76      59.569  58.625  97.588  1.00  0.00           C
ATOM   1296  CE1 TYR A  76      59.299  57.994  96.368  1.00  0.00           C
ATOM   1298  CZ  TYR A  76      59.529  56.624  96.228  1.00  0.00           C
ATOM   1299  OH  TYR A  76      59.239  55.965  95.028  1.00  0.00           O
ATOM   1301  CD2 TYR A  76      60.179  56.494  98.548  1.00  0.00           C
ATOM   1303  CE2 TYR A  76      59.979  55.875  97.318  1.00  0.00           C
ATOM   1305  C   TYR A  76      59.689  59.334 102.228  1.00  0.00           C
ATOM   1306  O   TYR A  76      59.909  60.534 102.298  1.00  0.00           O
ATOM   1307  N   ALA A  77      59.818  58.555 103.308  1.00  0.00           N
ATOM   1309  CA  ALA A  77      60.299  59.064 104.568  1.00  0.00           C
ATOM   1311  CB  ALA A  77      59.169  59.134 105.598  1.00  0.00           C
ATOM   1315  C   ALA A  77      61.380  58.125 105.068  1.00  0.00           C
ATOM   1316  O   ALA A  77      61.279  56.904 104.968  1.00  0.00           O
ATOM   1317  N   ASP A  78      62.459  58.664 105.628  1.00  0.00           N
ATOM   1319  CA  ASP A  78      63.509  57.794 106.078  1.00  0.00           C
ATOM   1321  CB  ASP A  78      64.530  57.445 104.968  1.00  0.00           C
ATOM   1324  CG  ASP A  78      65.208  58.625 104.308  1.00  0.00           C
ATOM   1325  OD1 ASP A  78      64.538  59.615 103.908  1.00  0.00           O
ATOM   1326  OD2 ASP A  78      66.450  58.524 104.108  1.00  0.00           O
ATOM   1327  C   ASP A  78      64.129  58.444 107.268  1.00  0.00           C
ATOM   1328  O   ASP A  78      64.109  59.665 107.438  1.00  0.00           O
ATOM   1329  N   VAL A  79      64.630  57.604 108.168  1.00  0.00           N
ATOM   1331  CA  VAL A  79      65.289  58.064 109.358  1.00  0.00           C
ATOM   1333  CB  VAL A  79      64.439  57.894 110.628  1.00  0.00           C
ATOM   1335  CG1 VAL A  79      63.168  58.774 110.538  1.00  0.00           C
ATOM   1339  CG2 VAL A  79      64.009  56.445 110.848  1.00  0.00           C
ATOM   1343  C   VAL A  79      66.619  57.334 109.408  1.00  0.00           C
ATOM   1344  O   VAL A  79      66.708  56.114 109.298  1.00  0.00           O
ATOM   1345  N   ASN A  80      67.739  58.074 109.558  1.00  0.00           N
ATOM   1347  CA  ASN A  80      69.068  57.484 109.598  1.00  0.00           C
ATOM   1349  CB  ASN A  80      70.090  58.365 108.848  1.00  0.00           C
ATOM   1352  CG  ASN A  80      69.829  58.164 107.358  1.00  0.00           C
ATOM   1353  OD1 ASN A  80      69.919  57.014 106.918  1.00  0.00           O
ATOM   1354  ND2 ASN A  80      69.459  59.225 106.618  1.00  0.00           N
ATOM   1357  C   ASN A  80      69.499  57.125 111.008  1.00  0.00           C
ATOM   1358  O   ASN A  80      70.660  57.185 111.388  1.00  0.00           O
ATOM   1359  N   GLY A  81      68.498  56.725 111.808  1.00  0.00           N
ATOM   1361  CA  GLY A  81      68.648  56.035 113.068  1.00  0.00           C
ATOM   1364  C   GLY A  81      67.398  55.264 113.338  1.00  0.00           C
ATOM   1365  O   GLY A  81      66.328  55.854 113.508  1.00  0.00           O
ATOM   1366  N   PHE A  82      67.479  53.914 113.468  1.00  0.00           N
ATOM   1368  CA  PHE A  82      66.398  53.055 113.938  1.00  0.00           C
ATOM   1370  CB  PHE A  82      66.559  51.604 113.358  1.00  0.00           C
ATOM   1373  CG  PHE A  82      65.499  50.625 113.788  1.00  0.00           C
ATOM   1374  CD1 PHE A  82      64.148  50.935 113.618  1.00  0.00           C
ATOM   1376  CE1 PHE A  82      63.139  50.064 114.018  1.00  0.00           C
ATOM   1378  CZ  PHE A  82      63.469  48.844 114.618  1.00  0.00           C
ATOM   1380  CD2 PHE A  82      65.819  49.394 114.408  1.00  0.00           C
ATOM   1382  CE2 PHE A  82      64.818  48.514 114.818  1.00  0.00           C
ATOM   1384  C   PHE A  82      66.359  53.074 115.468  1.00  0.00           C
ATOM   1385  O   PHE A  82      66.398  52.055 116.158  1.00  0.00           O
ATOM   1386  N   LEU A  83      66.388  54.295 116.028  1.00  0.00           N
ATOM   1388  CA  LEU A  83      66.369  54.575 117.448  1.00  0.00           C
ATOM   1390  CB  LEU A  83      67.700  55.204 117.948  1.00  0.00           C
ATOM   1393  CG  LEU A  83      68.928  54.295 117.718  1.00  0.00           C
ATOM   1395  CD1 LEU A  83      70.270  54.934 118.108  1.00  0.00           C
ATOM   1399  CD2 LEU A  83      68.779  52.934 118.418  1.00  0.00           C
ATOM   1403  C   LEU A  83      65.200  55.494 117.628  1.00  0.00           C
ATOM   1404  O   LEU A  83      65.200  56.465 118.388  1.00  0.00           O
ATOM   1405  N   ASP A  84      64.148  55.224 116.838  1.00  0.00           N
ATOM   1407  CA  ASP A  84      62.889  55.895 116.878  1.00  0.00           C
ATOM   1409  CB  ASP A  84      62.038  55.524 115.648  1.00  0.00           C
ATOM   1412  CG  ASP A  84      61.840  54.044 115.468  1.00  0.00           C
ATOM   1413  OD1 ASP A  84      62.809  53.255 115.588  1.00  0.00           O
ATOM   1414  OD2 ASP A  84      60.718  53.744 114.998  1.00  0.00           O
ATOM   1415  C   ASP A  84      62.168  55.694 118.238  1.00  0.00           C
ATOM   1416  O   ASP A  84      62.059  54.564 118.718  1.00  0.00           O
ATOM   1417  N   PRO A  85      61.648  56.725 118.918  1.00  0.00           N
ATOM   1418  CD  PRO A  85      61.929  58.125 118.568  1.00  0.00           C
ATOM   1421  CA  PRO A  85      61.429  56.604 120.358  1.00  0.00           C
ATOM   1423  CB  PRO A  85      61.079  58.024 120.778  1.00  0.00           C
ATOM   1426  CG  PRO A  85      61.949  58.884 119.878  1.00  0.00           C
ATOM   1429  C   PRO A  85      60.328  55.685 120.818  1.00  0.00           C
ATOM   1430  O   PRO A  85      60.249  55.394 122.008  1.00  0.00           O
ATOM   1431  N   VAL A  86      59.418  55.275 119.928  1.00  0.00           N
ATOM   1433  CA  VAL A  86      58.358  54.365 120.298  1.00  0.00           C
ATOM   1435  CB  VAL A  86      56.968  54.965 120.038  1.00  0.00           C
ATOM   1437  CG1 VAL A  86      56.809  56.304 120.788  1.00  0.00           C
ATOM   1441  CG2 VAL A  86      56.700  55.154 118.538  1.00  0.00           C
ATOM   1445  C   VAL A  86      58.509  53.045 119.538  1.00  0.00           C
ATOM   1446  O   VAL A  86      57.609  52.215 119.578  1.00  0.00           O
ATOM   1447  N   ASP A  87      59.639  52.824 118.828  1.00  0.00           N
ATOM   1449  CA  ASP A  87      59.869  51.694 117.908  1.00  0.00           C
ATOM   1451  CB  ASP A  87      59.990  50.334 118.688  1.00  0.00           C
ATOM   1454  CG  ASP A  87      60.639  49.214 117.868  1.00  0.00           C
ATOM   1455  OD1 ASP A  87      61.489  49.544 117.008  1.00  0.00           O
ATOM   1456  OD2 ASP A  87      60.369  48.024 118.168  1.00  0.00           O
ATOM   1457  C   ASP A  87      58.869  51.655 116.728  1.00  0.00           C
ATOM   1458  O   ASP A  87      58.628  50.644 116.058  1.00  0.00           O
ATOM   1459  N   PHE A  88      58.249  52.814 116.468  1.00  0.00           N
ATOM   1461  CA  PHE A  88      57.279  53.074 115.428  1.00  0.00           C
ATOM   1463  CB  PHE A  88      57.898  52.954 114.008  1.00  0.00           C
ATOM   1466  CG  PHE A  88      56.918  53.235 112.938  1.00  0.00           C
ATOM   1467  CD1 PHE A  88      56.840  54.505 112.368  1.00  0.00           C
ATOM   1469  CE1 PHE A  88      55.979  54.735 111.278  1.00  0.00           C
ATOM   1471  CZ  PHE A  88      55.219  53.674 110.768  1.00  0.00           C
ATOM   1473  CD2 PHE A  88      56.089  52.204 112.478  1.00  0.00           C
ATOM   1475  CE2 PHE A  88      55.229  52.434 111.408  1.00  0.00           C
ATOM   1477  C   PHE A  88      55.858  52.504 115.618  1.00  0.00           C
ATOM   1478  O   PHE A  88      55.619  51.314 115.748  1.00  0.00           O
ATOM   1479  N   ARG A  89      54.869  53.424 115.628  1.00  0.00           N
ATOM   1481  CA  ARG A  89      53.488  53.164 116.008  1.00  0.00           C
ATOM   1483  CB  ARG A  89      53.148  54.095 117.228  1.00  0.00           C
ATOM   1486  CG  ARG A  89      53.038  55.584 116.858  1.00  0.00           C
ATOM   1489  CD  ARG A  89      53.020  56.624 117.968  1.00  0.00           C
ATOM   1492  NE  ARG A  89      53.069  57.975 117.318  1.00  0.00           N
ATOM   1494  CZ  ARG A  89      54.189  58.684 117.258  1.00  0.00           C
ATOM   1495  NH1 ARG A  89      55.379  58.164 117.488  1.00  0.00           N
ATOM   1498  NH2 ARG A  89      54.109  59.974 116.988  1.00  0.00           N
ATOM   1501  C   ARG A  89      52.639  53.485 114.778  1.00  0.00           C
ATOM   1502  O   ARG A  89      52.929  54.444 114.058  1.00  0.00           O
ATOM   1503  N   GLY A  90      51.609  52.684 114.448  1.00  0.00           N
ATOM   1505  CA  GLY A  90      51.009  52.654 113.098  1.00  0.00           C
ATOM   1508  C   GLY A  90      49.878  53.594 112.788  1.00  0.00           C
ATOM   1509  O   GLY A  90      49.200  53.465 111.768  1.00  0.00           O
ATOM   1510  N   GLN A  91      49.589  54.564 113.668  1.00  0.00           N
ATOM   1512  CA  GLN A  91      48.509  55.524 113.498  1.00  0.00           C
ATOM   1514  CB  GLN A  91      47.819  55.854 114.858  1.00  0.00           C
ATOM   1517  CG  GLN A  91      48.680  56.465 115.998  1.00  0.00           C
ATOM   1520  CD  GLN A  91      49.398  55.434 116.898  1.00  0.00           C
ATOM   1521  OE1 GLN A  91      49.748  54.314 116.518  1.00  0.00           O
ATOM   1522  NE2 GLN A  91      49.649  55.844 118.158  1.00  0.00           N
ATOM   1525  C   GLN A  91      48.880  56.784 112.698  1.00  0.00           C
ATOM   1526  O   GLN A  91      49.418  56.714 111.598  1.00  0.00           O
ATOM   1527  N   LEU A  92      48.519  57.985 113.208  1.00  0.00           N
ATOM   1529  CA  LEU A  92      48.880  59.305 112.688  1.00  0.00           C
ATOM   1531  CB  LEU A  92      47.859  60.405 113.138  1.00  0.00           C
ATOM   1534  CG  LEU A  92      46.439  60.354 112.538  1.00  0.00           C
ATOM   1536  CD1 LEU A  92      46.539  60.394 111.018  1.00  0.00           C
ATOM   1540  CD2 LEU A  92      45.590  59.165 113.018  1.00  0.00           C
ATOM   1544  C   LEU A  92      50.219  59.755 113.248  1.00  0.00           C
ATOM   1545  O   LEU A  92      50.410  59.774 114.468  1.00  0.00           O
ATOM   1546  N   VAL A  93      51.159  60.204 112.398  1.00  0.00           N
ATOM   1548  CA  VAL A  93      52.399  60.794 112.878  1.00  0.00           C
ATOM   1550  CB  VAL A  93      53.659  59.945 112.648  1.00  0.00           C
ATOM   1552  CG1 VAL A  93      53.519  58.634 113.418  1.00  0.00           C
ATOM   1556  CG2 VAL A  93      53.869  59.665 111.148  1.00  0.00           C
ATOM   1560  C   VAL A  93      52.639  62.145 112.278  1.00  0.00           C
ATOM   1561  O   VAL A  93      52.248  62.454 111.148  1.00  0.00           O
ATOM   1562  N   THR A  94      53.369  62.964 113.048  1.00  0.00           N
ATOM   1564  CA  THR A  94      54.039  64.155 112.578  1.00  0.00           C
ATOM   1566  CB  THR A  94      53.919  65.344 113.518  1.00  0.00           C
ATOM   1568  OG1 THR A  94      52.569  65.575 113.898  1.00  0.00           O
ATOM   1570  CG2 THR A  94      54.449  66.615 112.838  1.00  0.00           C
ATOM   1574  C   THR A  94      55.489  63.764 112.538  1.00  0.00           C
ATOM   1575  O   THR A  94      56.049  63.354 113.568  1.00  0.00           O
ATOM   1576  N   VAL A  95      56.128  63.844 111.368  1.00  0.00           N
ATOM   1578  CA  VAL A  95      57.539  63.555 111.238  1.00  0.00           C
ATOM   1580  CB  VAL A  95      57.819  62.305 110.408  1.00  0.00           C
ATOM   1582  CG1 VAL A  95      57.399  61.084 111.258  1.00  0.00           C
ATOM   1586  CG2 VAL A  95      57.069  62.354 109.068  1.00  0.00           C
ATOM   1590  C   VAL A  95      58.229  64.764 110.678  1.00  0.00           C
ATOM   1591  O   VAL A  95      57.770  65.374 109.728  1.00  0.00           O
ATOM   1592  N   VAL A  96      59.340  65.215 111.288  1.00  0.00           N
ATOM   1594  CA  VAL A  96      60.018  66.424 110.888  1.00  0.00           C
ATOM   1596  CB  VAL A  96      60.229  67.475 111.998  1.00  0.00           C
ATOM   1598  CG1 VAL A  96      58.898  67.944 112.628  1.00  0.00           C
ATOM   1602  CG2 VAL A  96      61.119  66.935 113.118  1.00  0.00           C
ATOM   1606  C   VAL A  96      61.359  66.024 110.318  1.00  0.00           C
ATOM   1607  O   VAL A  96      62.009  65.085 110.778  1.00  0.00           O
ATOM   1608  N   GLY A  97      61.819  66.764 109.298  1.00  0.00           N
ATOM   1610  CA  GLY A  97      63.168  66.615 108.818  1.00  0.00           C
ATOM   1613  C   GLY A  97      63.299  67.465 107.588  1.00  0.00           C
ATOM   1614  O   GLY A  97      62.279  67.824 106.998  1.00  0.00           O
ATOM   1615  N   PRO A  98      64.479  67.895 107.188  1.00  0.00           N
ATOM   1616  CD  PRO A  98      65.759  67.585 107.838  1.00  0.00           C
ATOM   1619  CA  PRO A  98      64.678  68.325 105.818  1.00  0.00           C
ATOM   1621  CB  PRO A  98      66.130  68.814 105.808  1.00  0.00           C
ATOM   1624  CG  PRO A  98      66.809  67.844 106.758  1.00  0.00           C
ATOM   1627  C   PRO A  98      64.429  67.215 104.798  1.00  0.00           C
ATOM   1628  O   PRO A  98      64.639  66.044 105.098  1.00  0.00           O
ATOM   1629  N   ILE A  99      64.009  67.594 103.588  1.00  0.00           N
ATOM   1631  CA  ILE A  99      63.859  66.685 102.468  1.00  0.00           C
ATOM   1633  CB  ILE A  99      62.889  67.154 101.378  1.00  0.00           C
ATOM   1635  CG2 ILE A  99      62.879  66.145 100.198  1.00  0.00           C
ATOM   1639  CG1 ILE A  99      61.429  67.274 101.868  1.00  0.00           C
ATOM   1642  CD  ILE A  99      61.099  68.465 102.778  1.00  0.00           C
ATOM   1646  C   ILE A  99      65.239  66.465 101.878  1.00  0.00           C
ATOM   1647  O   ILE A  99      65.749  67.255 101.088  1.00  0.00           O
ATOM   1648  N   THR A 100      65.869  65.344 102.228  1.00  0.00           N
ATOM   1650  CA  THR A 100      67.030  64.854 101.498  1.00  0.00           C
ATOM   1652  CB  THR A 100      68.119  64.314 102.408  1.00  0.00           C
ATOM   1654  OG1 THR A 100      69.279  63.994 101.648  1.00  0.00           O
ATOM   1656  CG2 THR A 100      67.648  63.074 103.168  1.00  0.00           C
ATOM   1660  C   THR A 100      66.599  63.804 100.508  1.00  0.00           C
ATOM   1661  O   THR A 100      65.660  63.056 100.738  1.00  0.00           O
ATOM   1662  N   GLY A 101      67.299  63.764  99.368  1.00  0.00           N
ATOM   1664  CA  GLY A 101      67.170  62.794  98.308  1.00  0.00           C
ATOM   1667  C   GLY A 101      68.078  63.244  97.158  1.00  0.00           C
ATOM   1668  OT1 GLY A 101      68.549  64.415  97.118  1.00  0.00           O
ATOM   1669  OT2 GLY A 101      68.249  62.414  96.228  1.00  0.00           O
ATOM   1670  NH3 POPEB 102      32.339  59.584  96.068  1.00  0.00           N
ATOM   1674  C12 POPEB 102      32.939  60.865  96.558  1.00  0.00           C
ATOM   1677  C11 POPEB 102      31.939  62.014  96.388  1.00  0.00           C
ATOM   1680  P   POPEB 102      32.489  64.074  94.898  1.00  0.00           P
ATOM   1681  O13 POPEB 102      33.669  64.954  94.748  1.00  0.00           O
ATOM   1682  O14 POPEB 102      31.159  64.724  94.858  1.00  0.00           O
ATOM   1683  O11 POPEB 102      32.579  62.964  93.778  1.00  0.00           O
ATOM   1684  O12 POPEB 102      32.639  63.255  96.228  1.00  0.00           O
ATOM   1685  C1  POPEB 102      32.770  63.314  92.398  1.00  0.00           C
ATOM   1688  C2  POPEB 102      34.279  63.435  92.028  1.00  0.00           C
ATOM   1690  O21 POPEB 102      34.519  63.424  90.608  1.00  0.00           O
ATOM   1691  C21 POPEB 102      34.069  64.446  89.918  1.00  0.00           C
ATOM   1692  O22 POPEB 102      33.279  65.295  90.288  1.00  0.00           O
ATOM   1693  C22 POPEB 102      34.989  64.665  88.728  1.00  0.00           C
ATOM   1696  C3  POPEB 102      35.078  62.255  92.658  1.00  0.00           C
ATOM   1699  O31 POPEB 102      36.369  62.035  92.058  1.00  0.00           O
ATOM   1700  C31 POPEB 102      37.299  62.934  92.318  1.00  0.00           C
ATOM   1701  O32 POPEB 102      37.238  63.785  93.208  1.00  0.00           O
ATOM   1702  C32 POPEB 102      38.389  62.814  91.258  1.00  0.00           C
ATOM   1705  C23 POPEB 102      34.319  65.624  87.728  1.00  0.00           C
ATOM   1708  C24 POPEB 102      35.299  66.265  86.738  1.00  0.00           C
ATOM   1711  C25 POPEB 102      34.659  67.484  86.078  1.00  0.00           C
ATOM   1714  C26 POPEB 102      35.608  68.264  85.168  1.00  0.00           C
ATOM   1717  C27 POPEB 102      34.989  69.584  84.718  1.00  0.00           C
ATOM   1720  C28 POPEB 102      35.889  70.344  83.738  1.00  0.00           C
ATOM   1723  C29 POPEB 102      35.500  71.795  83.608  1.00  0.00           C
ATOM   1725 0C21 POPEB 102      36.309  72.854  83.778  1.00  0.00           C
ATOM   1727 1C21 POPEB 102      37.799  72.764  84.028  1.00  0.00           C
ATOM   1730 2C21 POPEB 102      38.558  74.005  83.518  1.00  0.00           C
ATOM   1733 3C21 POPEB 102      38.729  75.104  84.578  1.00  0.00           C
ATOM   1736 4C21 POPEB 102      39.049  76.475  83.948  1.00  0.00           C
ATOM   1739 5C21 POPEB 102      39.818  77.434  84.868  1.00  0.00           C
ATOM   1742 6C21 POPEB 102      39.090  77.775  86.178  1.00  0.00           C
ATOM   1745 7C21 POPEB 102      39.909  78.724  87.058  1.00  0.00           C
ATOM   1748 8C21 POPEB 102      39.239  79.045  88.398  1.00  0.00           C
ATOM   1752  C33 POPEB 102      39.078  64.174  90.988  1.00  0.00           C
ATOM   1755  C34 POPEB 102      39.829  64.194  89.648  1.00  0.00           C
ATOM   1758  C35 POPEB 102      38.909  64.306  88.418  1.00  0.00           C
ATOM   1761  C36 POPEB 102      39.199  63.274  87.318  1.00  0.00           C
ATOM   1764  C37 POPEB 102      38.418  63.485  86.018  1.00  0.00           C
ATOM   1767  C38 POPEB 102      38.709  62.354  85.008  1.00  0.00           C
ATOM   1770  C39 POPEB 102      38.089  62.594  83.628  1.00  0.00           C
ATOM   1773 0C31 POPEB 102      38.389  61.465  82.638  1.00  0.00           C
ATOM   1776 1C31 POPEB 102      37.809  61.754  81.248  1.00  0.00           C
ATOM   1779 2C31 POPEB 102      38.038  60.625  80.218  1.00  0.00           C
ATOM   1782 3C31 POPEB 102      37.089  59.435  80.408  1.00  0.00           C
ATOM   1785 4C31 POPEB 102      37.019  58.535  79.158  1.00  0.00           C
ATOM   1788 5C31 POPEB 102      35.749  57.684  79.128  1.00  0.00           C
ATOM   1791 6C31 POPEB 102      35.608  56.844  77.858  1.00  0.00           C
ATOM   1795  NH3 POPEC 103      66.629  45.415  52.858  1.00  0.00           N
ATOM   1799  C12 POPEC 103      67.638  45.524  51.748  1.00  0.00           C
ATOM   1802  C11 POPEC 103      67.660  46.954  51.188  1.00  0.00           C
ATOM   1805  P   POPEC 103      68.059  49.375  51.988  1.00  0.00           P
ATOM   1806  O13 POPEC 103      67.209  49.914  50.908  1.00  0.00           O
ATOM   1807  O14 POPEC 103      69.488  49.375  51.658  1.00  0.00           O
ATOM   1808  O11 POPEC 103      67.799  50.125  53.348  1.00  0.00           O
ATOM   1809  O12 POPEC 103      67.599  47.894  52.268  1.00  0.00           O
ATOM   1810  C1  POPEC 103      68.358  49.594  54.568  1.00  0.00           C
ATOM   1813  C2  POPEC 103      69.919  49.674  54.658  1.00  0.00           C
ATOM   1815  O21 POPEC 103      70.278  49.365  56.018  1.00  0.00           O
ATOM   1816  C21 POPEC 103      71.549  49.375  56.368  1.00  0.00           C
ATOM   1817  O22 POPEC 103      72.509  49.444  55.618  1.00  0.00           O
ATOM   1818  C22 POPEC 103      71.629  49.184  57.898  1.00  0.00           C
ATOM   1821  C3  POPEC 103      70.479  51.044  54.138  1.00  0.00           C
ATOM   1824  O31 POPEC 103      70.788  51.985  55.168  1.00  0.00           O
ATOM   1825  C31 POPEC 103      69.818  52.715  55.678  1.00  0.00           C
ATOM   1826  O32 POPEC 103      68.639  52.664  55.398  1.00  0.00           O
ATOM   1827  C32 POPEC 103      70.410  53.715  56.678  1.00  0.00           C
ATOM   1830  C23 POPEC 103      73.059  49.295  58.498  1.00  0.00           C
ATOM   1833  C24 POPEC 103      73.069  49.825  59.948  1.00  0.00           C
ATOM   1836  C25 POPEC 103      72.509  48.854  61.008  1.00  0.00           C
ATOM   1839  C26 POPEC 103      72.069  49.564  62.308  1.00  0.00           C
ATOM   1842  C27 POPEC 103      71.599  48.575  63.398  1.00  0.00           C
ATOM   1845  C28 POPEC 103      71.160  49.225  64.728  1.00  0.00           C
ATOM   1848  C29 POPEC 103      70.009  50.195  64.608  1.00  0.00           C
ATOM   1850 0C21 POPEC 103      68.788  50.145  65.188  1.00  0.00           C
ATOM   1852 1C21 POPEC 103      68.218  49.124  66.148  1.00  0.00           C
ATOM   1855 2C21 POPEC 103      67.450  49.825  67.288  1.00  0.00           C
ATOM   1858 3C21 POPEC 103      66.679  48.864  68.208  1.00  0.00           C
ATOM   1861 4C21 POPEC 103      65.939  49.615  69.338  1.00  0.00           C
ATOM   1864 5C21 POPEC 103      65.060  48.734  70.238  1.00  0.00           C
ATOM   1867 6C21 POPEC 103      65.869  48.014  71.328  1.00  0.00           C
ATOM   1870 7C21 POPEC 103      65.020  47.264  72.368  1.00  0.00           C
ATOM   1873 8C21 POPEC 103      65.850  46.564  73.438  1.00  0.00           C
ATOM   1877  C33 POPEC 103      69.810  53.634  58.088  1.00  0.00           C
ATOM   1880  C34 POPEC 103      70.828  53.314  59.178  1.00  0.00           C
ATOM   1883  C35 POPEC 103      70.189  53.524  60.548  1.00  0.00           C
ATOM   1886  C36 POPEC 103      71.200  53.514  61.698  1.00  0.00           C
ATOM   1889  C37 POPEC 103      70.569  53.924  63.028  1.00  0.00           C
ATOM   1892  C38 POPEC 103      71.609  54.035  64.138  1.00  0.00           C
ATOM   1895  C39 POPEC 103      70.990  54.204  65.528  1.00  0.00           C
ATOM   1898 0C31 POPEC 103      70.208  55.514  65.718  1.00  0.00           C
ATOM   1901 1C31 POPEC 103      69.858  55.724  67.198  1.00  0.00           C
ATOM   1904 2C31 POPEC 103      69.379  57.134  67.538  1.00  0.00           C
ATOM   1907 3C31 POPEC 103      69.139  57.264  69.048  1.00  0.00           C
ATOM   1910 4C31 POPEC 103      68.979  58.704  69.548  1.00  0.00           C
ATOM   1913 5C31 POPEC 103      68.560  58.744  71.028  1.00  0.00           C
ATOM   1916 6C31 POPEC 103      68.928  60.054  71.738  1.00  0.00           C
ATOM   1920  NH3 POPED 104      54.179  56.494  55.058  1.00  0.00           N
ATOM   1924  C12 POPED 104      53.090  57.504  54.968  1.00  0.00           C
ATOM   1927  C11 POPED 104      52.509  57.535  53.558  1.00  0.00           C
ATOM   1930  P   POPED 104      51.459  59.825  52.878  1.00  0.00           P
ATOM   1931  O13 POPED 104      50.078  60.304  52.648  1.00  0.00           O
ATOM   1932  O14 POPED 104      52.409  59.774  51.738  1.00  0.00           O
ATOM   1933  O11 POPED 104      52.119  60.615  54.078  1.00  0.00           O
ATOM   1934  O12 POPED 104      51.369  58.384  53.518  1.00  0.00           O
ATOM   1935  C1  POPED 104      51.310  61.354  54.998  1.00  0.00           C
ATOM   1938  C2  POPED 104      50.889  60.555  56.268  1.00  0.00           C
ATOM   1940  O21 POPED 104      49.919  61.344  56.958  1.00  0.00           O
ATOM   1941  C21 POPED 104      48.639  61.125  56.718  1.00  0.00           C
ATOM   1942  O22 POPED 104      48.179  60.184  56.098  1.00  0.00           O
ATOM   1943  C22 POPED 104      47.819  62.255  57.328  1.00  0.00           C
ATOM   1946  C3  POPED 104      52.099  60.324  57.228  1.00  0.00           C
ATOM   1949  O31 POPED 104      51.709  59.724  58.498  1.00  0.00           O
ATOM   1950  C31 POPED 104      51.739  60.555  59.538  1.00  0.00           C
ATOM   1951  O32 POPED 104      52.019  61.735  59.498  1.00  0.00           O
ATOM   1952  C32 POPED 104      51.450  59.774  60.838  1.00  0.00           C
ATOM   1955  C23 POPED 104      48.488  62.944  58.538  1.00  0.00           C
ATOM   1958  C24 POPED 104      47.529  63.165  59.708  1.00  0.00           C
ATOM   1961  C25 POPED 104      48.249  63.684  60.948  1.00  0.00           C
ATOM   1964  C26 POPED 104      47.308  63.864  62.148  1.00  0.00           C
ATOM   1967  C27 POPED 104      47.929  64.744  63.228  1.00  0.00           C
ATOM   1970  C28 POPED 104      46.979  65.004  64.408  1.00  0.00           C
ATOM   1973  C29 POPED 104      47.539  66.134  65.228  1.00  0.00           C
ATOM   1975 0C21 POPED 104      48.078  66.075  66.458  1.00  0.00           C
ATOM   1977 1C21 POPED 104      48.168  64.864  67.358  1.00  0.00           C
ATOM   1980 2C21 POPED 104      47.879  65.314  68.798  1.00  0.00           C
ATOM   1983 3C21 POPED 104      47.749  64.155  69.788  1.00  0.00           C
ATOM   1986 4C21 POPED 104      47.389  64.665  71.188  1.00  0.00           C
ATOM   1989 5C21 POPED 104      46.979  63.555  72.158  1.00  0.00           C
ATOM   1992 6C21 POPED 104      46.549  64.124  73.518  1.00  0.00           C
ATOM   1995 7C21 POPED 104      46.058  63.074  74.518  1.00  0.00           C
ATOM   1998 8C21 POPED 104      45.718  63.664  75.888  1.00  0.00           C
ATOM   2002  C33 POPED 104      50.559  60.545  61.838  1.00  0.00           C
ATOM   2005  C34 POPED 104      50.788  60.134  63.308  1.00  0.00           C
ATOM   2008  C35 POPED 104      49.818  60.834  64.278  1.00  0.00           C
ATOM   2011  C36 POPED 104      50.148  60.604  65.758  1.00  0.00           C
ATOM   2014  C37 POPED 104      51.349  61.454  66.208  1.00  0.00           C
ATOM   2017  C38 POPED 104      51.389  61.764  67.708  1.00  0.00           C
ATOM   2020  C39 POPED 104      51.918  60.615  68.558  1.00  0.00           C
ATOM   2023 0C31 POPED 104      51.819  60.895  70.068  1.00  0.00           C
ATOM   2026 1C31 POPED 104      52.630  62.115  70.518  1.00  0.00           C
ATOM   2029 2C31 POPED 104      52.630  62.294  72.048  1.00  0.00           C
ATOM   2032 3C31 POPED 104      51.299  62.824  72.598  1.00  0.00           C
ATOM   2035 4C31 POPED 104      51.279  62.845  74.128  1.00  0.00           C
ATOM   2038 5C31 POPED 104      50.029  63.535  74.698  1.00  0.00           C
ATOM   2041 6C31 POPED 104      50.060  63.695  76.218  1.00  0.00           C
ATOM   2045  NH3 POPEE 105      77.828 106.616  50.168  1.00  0.00           N
ATOM   2049  C12 POPEE 105      76.959 105.464  49.738  1.00  0.00           C
ATOM   2052  C11 POPEE 105      75.709 105.354  50.628  1.00  0.00           C
ATOM   2055  P   POPEE 105      76.119 103.125  51.938  1.00  0.00           P
ATOM   2056  O13 POPEE 105      75.200 102.115  52.458  1.00  0.00           O
ATOM   2057  O14 POPEE 105      77.339 102.556  51.328  1.00  0.00           O
ATOM   2058  O11 POPEE 105      76.559 104.126  53.088  1.00  0.00           O
ATOM   2059  O12 POPEE 105      75.369 104.005  50.868  1.00  0.00           O
ATOM   2060  C1  POPEE 105      75.818 104.046  54.318  1.00  0.00           C
ATOM   2063  C2  POPEE 105      76.349 105.075  55.328  1.00  0.00           C
ATOM   2065  O21 POPEE 105      75.340 105.196  56.348  1.00  0.00           O
ATOM   2066  C21 POPEE 105      75.729 105.065  57.588  1.00  0.00           C
ATOM   2067  O22 POPEE 105      76.869 104.916  57.988  1.00  0.00           O
ATOM   2068  C22 POPEE 105      74.519 105.205  58.508  1.00  0.00           C
ATOM   2071  C3  POPEE 105      76.570 106.434  54.628  1.00  0.00           C
ATOM   2074  O31 POPEE 105      77.039 107.404  55.578  1.00  0.00           O
ATOM   2075  C31 POPEE 105      76.169 108.295  56.008  1.00  0.00           C
ATOM   2076  O32 POPEE 105      75.049 108.484  55.578  1.00  0.00           O
ATOM   2077  C32 POPEE 105      76.808 109.025  57.188  1.00  0.00           C
ATOM   2080  C23 POPEE 105      74.578 106.574  59.208  1.00  0.00           C
ATOM   2083  C24 POPEE 105      73.529 106.704  60.318  1.00  0.00           C
ATOM   2086  C25 POPEE 105      73.608 108.055  61.038  1.00  0.00           C
ATOM   2089  C26 POPEE 105      74.939 108.274  61.768  1.00  0.00           C
ATOM   2092  C27 POPEE 105      74.979 109.564  62.588  1.00  0.00           C
ATOM   2095  C28 POPEE 105      76.388 109.925  63.118  1.00  0.00           C
ATOM   2098  C29 POPEE 105      76.998 108.855  63.988  1.00  0.00           C
ATOM   2100 0C21 POPEE 105      77.218 108.904  65.318  1.00  0.00           C
ATOM   2102 1C21 POPEE 105      76.869 110.014  66.268  1.00  0.00           C
ATOM   2105 2C21 POPEE 105      75.920 109.545  67.378  1.00  0.00           C
ATOM   2108 3C21 POPEE 105      74.559 109.046  66.858  1.00  0.00           C
ATOM   2111 4C21 POPEE 105      73.560 108.794  67.998  1.00  0.00           C
ATOM   2114 5C21 POPEE 105      72.189 108.314  67.508  1.00  0.00           C
ATOM   2117 6C21 POPEE 105      71.270 107.924  68.678  1.00  0.00           C
ATOM   2120 7C21 POPEE 105      69.880 107.475  68.218  1.00  0.00           C
ATOM   2123 8C21 POPEE 105      68.989 107.024  69.388  1.00  0.00           C
ATOM   2127  C33 POPEE 105      75.929 110.165  57.738  1.00  0.00           C
ATOM   2130  C34 POPEE 105      76.539 110.805  58.998  1.00  0.00           C
ATOM   2133  C35 POPEE 105      77.889 111.505  58.758  1.00  0.00           C
ATOM   2136  C36 POPEE 105      78.529 111.954  60.078  1.00  0.00           C
ATOM   2139  C37 POPEE 105      79.979 112.425  59.938  1.00  0.00           C
ATOM   2142  C38 POPEE 105      80.599 112.906  61.258  1.00  0.00           C
ATOM   2145  C39 POPEE 105      80.368 111.915  62.418  1.00  0.00           C
ATOM   2148 0C31 POPEE 105      81.110 112.276  63.708  1.00  0.00           C
ATOM   2151 1C31 POPEE 105      80.919 111.194  64.778  1.00  0.00           C
ATOM   2154 2C31 POPEE 105      81.469 111.555  66.168  1.00  0.00           C
ATOM   2157 3C31 POPEE 105      82.938 111.994  66.188  1.00  0.00           C
ATOM   2160 4C31 POPEE 105      83.130 113.514  66.128  1.00  0.00           C
ATOM   2163 5C31 POPEE 105      84.568 113.934  66.458  1.00  0.00           C
ATOM   2166 6C31 POPEE 105      84.749 115.454  66.588  1.00  0.00           C
ATOM   2170  NH3 POPEF 106      54.349  32.514  47.678  1.00  0.00           N
ATOM   2174  C12 POPEF 106      53.989  31.324  48.528  1.00  0.00           C
ATOM   2177  C11 POPEF 106      52.529  31.334  49.058  1.00  0.00           C
ATOM   2180  P   POPEF 106      50.450  29.744  48.498  1.00  0.00           P
ATOM   2181  O13 POPEF 106      49.549  30.304  49.528  1.00  0.00           O
ATOM   2182  O14 POPEF 106      49.789  29.284  47.238  1.00  0.00           O
ATOM   2183  O11 POPEF 106      51.289  28.534  49.108  1.00  0.00           O
ATOM   2184  O12 POPEF 106      51.599  30.814  48.118  1.00  0.00           O
ATOM   2185  C1  POPEF 106      51.389  28.324  50.518  1.00  0.00           C
ATOM   2188  C2  POPEF 106      51.609  26.824  50.888  1.00  0.00           C
ATOM   2190  O21 POPEF 106      51.858  26.764  52.308  1.00  0.00           O
ATOM   2191  C21 POPEF 106      50.788  26.504  53.048  1.00  0.00           C
ATOM   2192  O22 POPEF 106      49.649  26.324  52.658  1.00  0.00           O
ATOM   2193  C22 POPEF 106      51.250  26.384  54.498  1.00  0.00           C
ATOM   2196  C3  POPEF 106      52.799  26.174  50.128  1.00  0.00           C
ATOM   2199  O31 POPEF 106      52.929  24.784  50.508  1.00  0.00           O
ATOM   2200  C31 POPEF 106      54.090  24.394  51.018  1.00  0.00           C
ATOM   2201  O32 POPEF 106      55.078  25.094  51.128  1.00  0.00           O
ATOM   2202  C32 POPEF 106      54.029  22.914  51.398  1.00  0.00           C
ATOM   2205  C23 POPEF 106      50.349  25.444  55.338  1.00  0.00           C
ATOM   2208  C24 POPEF 106      51.058  24.774  56.518  1.00  0.00           C
ATOM   2211  C25 POPEF 106      51.128  25.614  57.798  1.00  0.00           C
ATOM   2214  C26 POPEF 106      52.009  26.864  57.678  1.00  0.00           C
ATOM   2217  C27 POPEF 106      52.059  27.694  58.958  1.00  0.00           C
ATOM   2220  C28 POPEF 106      52.749  29.044  58.718  1.00  0.00           C
ATOM   2223  C29 POPEF 106      52.360  30.054  59.768  1.00  0.00           C
ATOM   2225 0C21 POPEF 106      53.009  30.284  60.918  1.00  0.00           C
ATOM   2227 1C21 POPEF 106      54.249  29.574  61.388  1.00  0.00           C
ATOM   2230 2C21 POPEF 106      54.369  29.624  62.918  1.00  0.00           C
ATOM   2233 3C21 POPEF 106      53.579  28.514  63.628  1.00  0.00           C
ATOM   2236 4C21 POPEF 106      53.789  28.494  65.148  1.00  0.00           C
ATOM   2239 5C21 POPEF 106      53.020  29.584  65.888  1.00  0.00           C
ATOM   2242 6C21 POPEF 106      53.279  29.584  67.398  1.00  0.00           C
ATOM   2245 7C21 POPEF 106      52.399  30.574  68.148  1.00  0.00           C
ATOM   2248 8C21 POPEF 106      52.749  30.664  69.638  1.00  0.00           C
ATOM   2252  C33 POPEF 106      54.829  22.614  52.678  1.00  0.00           C
ATOM   2255  C34 POPEF 106      54.069  22.874  53.988  1.00  0.00           C
ATOM   2258  C35 POPEF 106      54.839  22.274  55.178  1.00  0.00           C
ATOM   2261  C36 POPEF 106      54.109  22.374  56.518  1.00  0.00           C
ATOM   2264  C37 POPEF 106      54.689  21.404  57.548  1.00  0.00           C
ATOM   2267  C38 POPEF 106      54.078  21.514  58.948  1.00  0.00           C
ATOM   2270  C39 POPEF 106      54.449  20.314  59.818  1.00  0.00           C
ATOM   2273 0C31 POPEF 106      53.889  20.404  61.238  1.00  0.00           C
ATOM   2276 1C31 POPEF 106      53.909  19.034  61.928  1.00  0.00           C
ATOM   2279 2C31 POPEF 106      53.410  19.084  63.378  1.00  0.00           C
ATOM   2282 3C31 POPEF 106      53.488  17.704  64.038  1.00  0.00           C
ATOM   2285 4C31 POPEF 106      54.919  17.304  64.428  1.00  0.00           C
ATOM   2288 5C31 POPEF 106      55.000  15.914  65.068  1.00  0.00           C
ATOM   2291 6C31 POPEF 106      56.409  15.544  65.538  1.00  0.00           C
ATOM   2295  NH3 POPEG 107      42.299  54.674  52.648  1.00  0.00           N
ATOM   2299  C12 POPEG 107      43.418  55.215  53.498  1.00  0.00           C
ATOM   2302  C11 POPEG 107      44.589  55.615  52.598  1.00  0.00           C
ATOM   2305  P   POPEG 107      47.108  56.024  52.498  1.00  0.00           P
ATOM   2306  O13 POPEG 107      46.879  57.404  51.988  1.00  0.00           O
ATOM   2307  O14 POPEG 107      47.409  54.954  51.518  1.00  0.00           O
ATOM   2308  O11 POPEG 107      48.189  56.084  53.658  1.00  0.00           O
ATOM   2309  O12 POPEG 107      45.809  55.654  53.328  1.00  0.00           O
ATOM   2310  C1  POPEG 107      47.939  56.814  54.868  1.00  0.00           C
ATOM   2313  C2  POPEG 107      47.719  55.895  56.118  1.00  0.00           C
ATOM   2315  O21 POPEG 107      47.630  56.674  57.328  1.00  0.00           O
ATOM   2316  C21 POPEG 107      46.539  57.424  57.498  1.00  0.00           C
ATOM   2317  O22 POPEG 107      45.629  57.584  56.718  1.00  0.00           O
ATOM   2318  C22 POPEG 107      46.639  58.055  58.898  1.00  0.00           C
ATOM   2321  C3  POPEG 107      48.889  54.875  56.268  1.00  0.00           C
ATOM   2324  O31 POPEG 107      48.669  53.884  57.288  1.00  0.00           O
ATOM   2325  C31 POPEG 107      49.249  53.875  58.508  1.00  0.00           C
ATOM   2326  O32 POPEG 107      49.069  52.975  59.308  1.00  0.00           O
ATOM   2327  C32 POPEG 107      50.169  55.064  58.828  1.00  0.00           C
ATOM   2330  C23 POPEG 107      45.270  58.125  59.638  1.00  0.00           C
ATOM   2333  C24 POPEG 107      45.439  58.314  61.158  1.00  0.00           C
ATOM   2336  C25 POPEG 107      44.109  58.435  61.928  1.00  0.00           C
ATOM   2339  C26 POPEG 107      44.259  58.264  63.448  1.00  0.00           C
ATOM   2342  C27 POPEG 107      42.929  58.505  64.198  1.00  0.00           C
ATOM   2345  C28 POPEG 107      43.009  58.294  65.728  1.00  0.00           C
ATOM   2348  C29 POPEG 107      43.189  56.844  66.108  1.00  0.00           C
ATOM   2350 0C21 POPEG 107      42.318  56.055  66.758  1.00  0.00           C
ATOM   2352 1C21 POPEG 107      40.959  56.445  67.268  1.00  0.00           C
ATOM   2355 2C21 POPEG 107      41.009  56.875  68.738  1.00  0.00           C
ATOM   2358 3C21 POPEG 107      41.359  55.724  69.708  1.00  0.00           C
ATOM   2361 4C21 POPEG 107      41.268  56.145  71.178  1.00  0.00           C
ATOM   2364 5C21 POPEG 107      42.318  57.185  71.588  1.00  0.00           C
ATOM   2367 6C21 POPEG 107      42.209  57.594  73.068  1.00  0.00           C
ATOM   2370 7C21 POPEG 107      40.849  58.204  73.408  1.00  0.00           C
ATOM   2373 8C21 POPEG 107      40.819  58.774  74.818  1.00  0.00           C
ATOM   2377  C33 POPEG 107      50.660  55.084  60.308  1.00  0.00           C
ATOM   2380  C34 POPEG 107      49.589  55.514  61.328  1.00  0.00           C
ATOM   2383  C35 POPEG 107      50.119  56.164  62.628  1.00  0.00           C
ATOM   2386  C36 POPEG 107      50.699  55.244  63.708  1.00  0.00           C
ATOM   2389  C37 POPEG 107      50.949  55.974  65.038  1.00  0.00           C
ATOM   2392  C38 POPEG 107      51.599  55.054  66.088  1.00  0.00           C
ATOM   2395  C39 POPEG 107      51.869  55.744  67.438  1.00  0.00           C
ATOM   2398 0C31 POPEG 107      52.689  54.864  68.408  1.00  0.00           C
ATOM   2401 1C31 POPEG 107      52.259  55.064  69.868  1.00  0.00           C
ATOM   2404 2C31 POPEG 107      53.069  54.235  70.888  1.00  0.00           C
ATOM   2407 3C31 POPEG 107      54.218  55.004  71.548  1.00  0.00           C
ATOM   2410 4C31 POPEG 107      54.719  54.344  72.838  1.00  0.00           C
ATOM   2413 5C31 POPEG 107      55.779  55.184  73.578  1.00  0.00           C
ATOM   2416 6C31 POPEG 107      56.169  54.604  74.938  1.00  0.00           C
ATOM   2420  NH3 POPEH 108      31.369  -1.415  49.498  1.00  0.00           N
ATOM   2424  C12 POPEH 108      30.279  -0.386  49.558  1.00  0.00           C
ATOM   2427  C11 POPEH 108      29.099  -0.766  48.638  1.00  0.00           C
ATOM   2430  P   POPEH 108      26.979   0.504  49.608  1.00  0.00           P
ATOM   2431  O13 POPEH 108      26.429   1.864  49.468  1.00  0.00           O
ATOM   2432  O14 POPEH 108      26.039  -0.636  49.588  1.00  0.00           O
ATOM   2433  O11 POPEH 108      27.759   0.484  50.998  1.00  0.00           O
ATOM   2434  O12 POPEH 108      28.159   0.304  48.578  1.00  0.00           O
ATOM   2435  C1  POPEH 108      27.099  -0.066  52.158  1.00  0.00           C
ATOM   2438  C2  POPEH 108      27.559   0.634  53.468  1.00  0.00           C
ATOM   2440  O21 POPEH 108      28.869   0.224  53.928  1.00  0.00           O
ATOM   2441  C21 POPEH 108      28.939  -0.955  54.528  1.00  0.00           C
ATOM   2442  O22 POPEH 108      28.189  -1.895  54.338  1.00  0.00           O
ATOM   2443  C22 POPEH 108      30.079  -0.945  55.558  1.00  0.00           C
ATOM   2446  C3  POPEH 108      26.479   0.574  54.598  1.00  0.00           C
ATOM   2449  O31 POPEH 108      26.989   1.104  55.838  1.00  0.00           O
ATOM   2450  C31 POPEH 108      27.019   2.424  55.918  1.00  0.00           C
ATOM   2451  O32 POPEH 108      26.489   3.204  55.138  1.00  0.00           O
ATOM   2452  C32 POPEH 108      27.919   2.874  57.058  1.00  0.00           C
ATOM   2455  C23 POPEH 108      30.309  -2.305  56.298  1.00  0.00           C
ATOM   2458  C24 POPEH 108      30.559  -2.195  57.818  1.00  0.00           C
ATOM   2461  C25 POPEH 108      29.279  -2.165  58.688  1.00  0.00           C
ATOM   2464  C26 POPEH 108      29.589  -2.285  60.198  1.00  0.00           C
ATOM   2467  C27 POPEH 108      28.369  -2.555  61.108  1.00  0.00           C
ATOM   2470  C28 POPEH 108      28.789  -3.135  62.478  1.00  0.00           C
ATOM   2473  C29 POPEH 108      27.749  -3.985  63.168  1.00  0.00           C
ATOM   2475 0C21 POPEH 108      27.119  -3.735  64.338  1.00  0.00           C
ATOM   2477 1C21 POPEH 108      27.279  -2.515  65.208  1.00  0.00           C
ATOM   2480 2C21 POPEH 108      27.789  -2.835  66.628  1.00  0.00           C
ATOM   2483 3C21 POPEH 108      27.929  -1.545  67.448  1.00  0.00           C
ATOM   2486 4C21 POPEH 108      28.309  -1.775  68.918  1.00  0.00           C
ATOM   2489 5C21 POPEH 108      28.009  -0.546  69.788  1.00  0.00           C
ATOM   2492 6C21 POPEH 108      26.509  -0.436  70.128  1.00  0.00           C
ATOM   2495 7C21 POPEH 108      26.049   0.984  70.468  1.00  0.00           C
ATOM   2498 8C21 POPEH 108      24.539   1.074  70.668  1.00  0.00           C
ATOM   2502  C33 POPEH 108      27.139   3.414  58.268  1.00  0.00           C
ATOM   2505  C34 POPEH 108      26.629   2.294  59.178  1.00  0.00           C
ATOM   2508  C35 POPEH 108      26.619   2.674  60.668  1.00  0.00           C
ATOM   2511  C36 POPEH 108      28.039   2.884  61.198  1.00  0.00           C
ATOM   2514  C37 POPEH 108      28.149   2.894  62.728  1.00  0.00           C
ATOM   2517  C38 POPEH 108      29.619   2.894  63.138  1.00  0.00           C
ATOM   2520  C39 POPEH 108      29.869   2.824  64.648  1.00  0.00           C
ATOM   2523 0C31 POPEH 108      31.359   2.564  64.918  1.00  0.00           C
ATOM   2526 1C31 POPEH 108      31.709   2.474  66.408  1.00  0.00           C
ATOM   2529 2C31 POPEH 108      31.189   1.194  67.088  1.00  0.00           C
ATOM   2532 3C31 POPEH 108      31.709   1.024  68.518  1.00  0.00           C
ATOM   2535 4C31 POPEH 108      31.319   2.184  69.438  1.00  0.00           C
ATOM   2538 5C31 POPEH 108      31.898   2.064  70.848  1.00  0.00           C
ATOM   2541 6C31 POPEH 108      31.649   3.324  71.688  1.00  0.00           C
ATOM   2545  NH3 POPEI 109      33.619  78.985  53.718  1.00  0.00           N
ATOM   2549  C12 POPEI 109      33.379  77.964  52.628  1.00  0.00           C
ATOM   2552  C11 POPEI 109      32.139  77.094  52.918  1.00  0.00           C
ATOM   2555  P   POPEI 109      30.649  75.365  51.558  1.00  0.00           P
ATOM   2556  O13 POPEI 109      29.909  76.215  50.588  1.00  0.00           O
ATOM   2557  O14 POPEI 109      30.809  73.934  51.248  1.00  0.00           O
ATOM   2558  O11 POPEI 109      29.869  75.415  52.918  1.00  0.00           O
ATOM   2559  O12 POPEI 109      32.038  76.035  51.958  1.00  0.00           O
ATOM   2560  C1  POPEI 109      28.749  76.274  53.138  1.00  0.00           C
ATOM   2563  C2  POPEI 109      28.249  76.125  54.598  1.00  0.00           C
ATOM   2565  O21 POPEI 109      27.439  77.274  54.888  1.00  0.00           O
ATOM   2566  C21 POPEI 109      26.869  77.274  56.088  1.00  0.00           C
ATOM   2567  O22 POPEI 109      26.829  76.304  56.828  1.00  0.00           O
ATOM   2568  C22 POPEI 109      26.239  78.635  56.398  1.00  0.00           C
ATOM   2571  C3  POPEI 109      29.449  75.954  55.588  1.00  0.00           C
ATOM   2574  O31 POPEI 109      29.668  74.555  55.898  1.00  0.00           O
ATOM   2575  C31 POPEI 109      30.399  74.365  56.998  1.00  0.00           C
ATOM   2576  O32 POPEI 109      30.879  75.264  57.668  1.00  0.00           O
ATOM   2577  C32 POPEI 109      30.509  72.874  57.318  1.00  0.00           C
ATOM   2580  C23 POPEI 109      26.779  79.204  57.738  1.00  0.00           C
ATOM   2583  C24 POPEI 109      25.819  79.015  58.918  1.00  0.00           C
ATOM   2586  C25 POPEI 109      26.509  79.274  60.268  1.00  0.00           C
ATOM   2589  C26 POPEI 109      25.819  78.544  61.428  1.00  0.00           C
ATOM   2592  C27 POPEI 109      26.629  78.594  62.728  1.00  0.00           C
ATOM   2595  C28 POPEI 109      25.939  77.865  63.888  1.00  0.00           C
ATOM   2598  C29 POPEI 109      26.729  77.955  65.178  1.00  0.00           C
ATOM   2600 0C21 POPEI 109      26.369  78.565  66.318  1.00  0.00           C
ATOM   2602 1C21 POPEI 109      25.089  79.295  66.608  1.00  0.00           C
ATOM   2605 2C21 POPEI 109      25.269  80.814  66.818  1.00  0.00           C
ATOM   2608 3C21 POPEI 109      25.918  81.194  68.168  1.00  0.00           C
ATOM   2611 4C21 POPEI 109      25.279  82.456  68.758  1.00  0.00           C
ATOM   2614 5C21 POPEI 109      25.759  82.805  70.168  1.00  0.00           C
ATOM   2617 6C21 POPEI 109      25.029  84.035  70.728  1.00  0.00           C
ATOM   2620 7C21 POPEI 109      25.449  84.415  72.148  1.00  0.00           C
ATOM   2623 8C21 POPEI 109      24.799  85.715  72.628  1.00  0.00           C
ATOM   2627  C33 POPEI 109      31.339  72.604  58.598  1.00  0.00           C
ATOM   2630  C34 POPEI 109      31.379  71.104  58.958  1.00  0.00           C
ATOM   2633  C35 POPEI 109      30.269  70.645  59.928  1.00  0.00           C
ATOM   2636  C36 POPEI 109      30.559  71.014  61.398  1.00  0.00           C
ATOM   2639  C37 POPEI 109      29.579  70.365  62.388  1.00  0.00           C
ATOM   2642  C38 POPEI 109      29.269  71.254  63.608  1.00  0.00           C
ATOM   2645  C39 POPEI 109      30.469  71.634  64.478  1.00  0.00           C
ATOM   2648 0C31 POPEI 109      30.909  70.545  65.468  1.00  0.00           C
ATOM   2651 1C31 POPEI 109      32.029  71.085  66.368  1.00  0.00           C
ATOM   2654 2C31 POPEI 109      32.429  70.145  67.508  1.00  0.00           C
ATOM   2657 3C31 POPEI 109      33.649  70.674  68.288  1.00  0.00           C
ATOM   2660 4C31 POPEI 109      33.288  71.764  69.308  1.00  0.00           C
ATOM   2663 5C31 POPEI 109      34.509  72.535  69.788  1.00  0.00           C
ATOM   2666 6C31 POPEI 109      34.179  73.535  70.898  1.00  0.00           C
ATOM   2670  NH3 POPEJ 110      46.049  29.884  91.528  1.00  0.00           N
ATOM   2674  C12 POPEJ 110      45.499  29.114  92.698  1.00  0.00           C
ATOM   2677  C11 POPEJ 110      46.459  28.064  93.258  1.00  0.00           C
ATOM   2680  P   POPEJ 110      46.209  25.785  94.588  1.00  0.00           P
ATOM   2681  O13 POPEJ 110      47.648  25.934  94.908  1.00  0.00           O
ATOM   2682  O14 POPEJ 110      45.349  25.414  95.748  1.00  0.00           O
ATOM   2683  O11 POPEJ 110      46.039  24.704  93.448  1.00  0.00           O
ATOM   2684  O12 POPEJ 110      45.668  27.134  93.978  1.00  0.00           O
ATOM   2685  C1  POPEJ 110      46.639  24.884  92.168  1.00  0.00           C
ATOM   2688  C2  POPEJ 110      46.389  23.664  91.238  1.00  0.00           C
ATOM   2690  O21 POPEJ 110      45.988  24.124  89.918  1.00  0.00           O
ATOM   2691  C21 POPEJ 110      45.969  23.234  88.908  1.00  0.00           C
ATOM   2692  O22 POPEJ 110      45.029  23.084  88.158  1.00  0.00           O
ATOM   2693  C22 POPEJ 110      47.339  22.584  88.658  1.00  0.00           C
ATOM   2696  C3  POPEJ 110      45.289  22.734  91.818  1.00  0.00           C
ATOM   2699  O31 POPEJ 110      45.239  21.524  91.048  1.00  0.00           O
ATOM   2700  C31 POPEJ 110      44.200  20.744  91.328  1.00  0.00           C
ATOM   2701  O32 POPEJ 110      43.389  20.944  92.208  1.00  0.00           O
ATOM   2702  C32 POPEJ 110      44.229  19.535  90.388  1.00  0.00           C
ATOM   2705  C23 POPEJ 110      47.719  22.544  87.158  1.00  0.00           C
ATOM   2708  C24 POPEJ 110      49.069  21.854  86.878  1.00  0.00           C
ATOM   2711  C25 POPEJ 110      49.369  21.684  85.388  1.00  0.00           C
ATOM   2714  C26 POPEJ 110      49.930  22.955  84.708  1.00  0.00           C
ATOM   2717  C27 POPEJ 110      49.779  22.904  83.188  1.00  0.00           C
ATOM   2720  C28 POPEJ 110      50.459  24.094  82.478  1.00  0.00           C
ATOM   2723  C29 POPEJ 110      50.060  24.164  81.018  1.00  0.00           C
ATOM   2725 0C21 POPEJ 110      50.879  24.144  79.948  1.00  0.00           C
ATOM   2727 1C21 POPEJ 110      52.389  24.094  79.998  1.00  0.00           C
ATOM   2730 2C21 POPEJ 110      53.069  24.654  78.728  1.00  0.00           C
ATOM   2733 3C21 POPEJ 110      52.968  23.704  77.518  1.00  0.00           C
ATOM   2736 4C21 POPEJ 110      53.929  24.084  76.388  1.00  0.00           C
ATOM   2739 5C21 POPEJ 110      53.880  23.134  75.188  1.00  0.00           C
ATOM   2742 6C21 POPEJ 110      54.459  21.734  75.438  1.00  0.00           C
ATOM   2745 7C21 POPEJ 110      55.988  21.705  75.568  1.00  0.00           C
ATOM   2748 8C21 POPEJ 110      56.578  20.294  75.448  1.00  0.00           C
ATOM   2752  C33 POPEJ 110      45.270  19.654  89.228  1.00  0.00           C
ATOM   2755  C34 POPEJ 110      45.349  18.484  88.238  1.00  0.00           C
ATOM   2758  C35 POPEJ 110      44.259  18.494  87.158  1.00  0.00           C
ATOM   2761  C36 POPEJ 110      44.619  17.584  85.978  1.00  0.00           C
ATOM   2764  C37 POPEJ 110      43.768  17.804  84.708  1.00  0.00           C
ATOM   2767  C38 POPEJ 110      44.488  17.264  83.458  1.00  0.00           C
ATOM   2770  C39 POPEJ 110      43.639  17.154  82.188  1.00  0.00           C
ATOM   2773 0C31 POPEJ 110      44.439  16.474  81.068  1.00  0.00           C
ATOM   2776 1C31 POPEJ 110      43.828  16.614  79.668  1.00  0.00           C
ATOM   2779 2C31 POPEJ 110      44.729  15.994  78.568  1.00  0.00           C
ATOM   2782 3C31 POPEJ 110      46.058  16.734  78.388  1.00  0.00           C
ATOM   2785 4C31 POPEJ 110      46.869  16.264  77.168  1.00  0.00           C
ATOM   2788 5C31 POPEJ 110      48.189  17.024  77.028  1.00  0.00           C
ATOM   2791 6C31 POPEJ 110      48.628  17.234  75.568  1.00  0.00           C
ATOM   2795  NH3 POPEK 111     120.910 116.424  46.718  1.00  0.00           N
ATOM   2799  C12 POPEK 111     120.210 116.175  45.428  1.00  0.00           C
ATOM   2802  C11 POPEK 111     118.909 116.945  45.338  1.00  0.00           C
ATOM   2805  P   POPEK 111     117.898 117.805  43.098  1.00  0.00           P
ATOM   2806  O13 POPEK 111     119.068 118.675  42.828  1.00  0.00           O
ATOM   2807  O14 POPEK 111     117.189 117.185  41.958  1.00  0.00           O
ATOM   2808  O11 POPEK 111     116.889 118.585  44.028  1.00  0.00           O
ATOM   2809  O12 POPEK 111     118.359 116.665  44.068  1.00  0.00           O
ATOM   2810  C1  POPEK 111     115.700 118.094  44.648  1.00  0.00           C
ATOM   2813  C2  POPEK 111     115.730 118.215  46.208  1.00  0.00           C
ATOM   2815  O21 POPEK 111     114.380 118.114  46.728  1.00  0.00           O
ATOM   2816  C21 POPEK 111     114.219 117.355  47.818  1.00  0.00           C
ATOM   2817  O22 POPEK 111     115.009 116.516  48.208  1.00  0.00           O
ATOM   2818  C22 POPEK 111     112.829 117.575  48.418  1.00  0.00           C
ATOM   2821  C3  POPEK 111     116.339 119.555  46.698  1.00  0.00           C
ATOM   2824  O31 POPEK 111     116.420 119.615  48.138  1.00  0.00           O
ATOM   2825  C31 POPEK 111     117.099 120.686  48.578  1.00  0.00           C
ATOM   2826  O32 POPEK 111     117.409 121.645  47.888  1.00  0.00           O
ATOM   2827  C32 POPEK 111     117.379 120.594  50.078  1.00  0.00           C
ATOM   2830  C23 POPEK 111     112.369 116.365  49.268  1.00  0.00           C
ATOM   2833  C24 POPEK 111     111.148 116.645  50.158  1.00  0.00           C
ATOM   2836  C25 POPEK 111     111.519 117.164  51.568  1.00  0.00           C
ATOM   2839  C26 POPEK 111     110.389 116.965  52.598  1.00  0.00           C
ATOM   2842  C27 POPEK 111     110.398 115.564  53.228  1.00  0.00           C
ATOM   2845  C28 POPEK 111     109.258 115.366  54.248  1.00  0.00           C
ATOM   2848  C29 POPEK 111     109.118 113.924  54.688  1.00  0.00           C
ATOM   2850 0C21 POPEK 111     108.699 113.475  55.878  1.00  0.00           C
ATOM   2852 1C21 POPEK 111     108.279 114.296  57.078  1.00  0.00           C
ATOM   2855 2C21 POPEK 111     108.809 113.694  58.388  1.00  0.00           C
ATOM   2858 3C21 POPEK 111     108.549 114.605  59.598  1.00  0.00           C
ATOM   2861 4C21 POPEK 111     109.179 114.064  60.888  1.00  0.00           C
ATOM   2864 5C21 POPEK 111     108.799 114.855  62.148  1.00  0.00           C
ATOM   2867 6C21 POPEK 111     109.229 116.325  62.118  1.00  0.00           C
ATOM   2870 7C21 POPEK 111     109.068 117.004  63.478  1.00  0.00           C
ATOM   2873 8C21 POPEK 111     109.539 118.465  63.478  1.00  0.00           C
ATOM   2877  C33 POPEK 111     117.020 121.905  50.818  1.00  0.00           C
ATOM   2880  C34 POPEK 111     118.249 122.696  51.328  1.00  0.00           C
ATOM   2883  C35 POPEK 111     117.850 123.706  52.408  1.00  0.00           C
ATOM   2886  C36 POPEK 111     118.999 124.214  53.288  1.00  0.00           C
ATOM   2889  C37 POPEK 111     118.458 125.165  54.368  1.00  0.00           C
ATOM   2892  C38 POPEK 111     119.549 125.914  55.148  1.00  0.00           C
ATOM   2895  C39 POPEK 111     120.259 125.084  56.218  1.00  0.00           C
ATOM   2898 0C31 POPEK 111     121.098 125.995  57.138  1.00  0.00           C
ATOM   2901 1C31 POPEK 111     121.708 125.305  58.368  1.00  0.00           C
ATOM   2904 2C31 POPEK 111     123.139 124.776  58.128  1.00  0.00           C
ATOM   2907 3C31 POPEK 111     123.818 124.244  59.398  1.00  0.00           C
ATOM   2910 4C31 POPEK 111     123.979 125.305  60.508  1.00  0.00           C
ATOM   2913 5C31 POPEK 111     124.769 124.785  61.718  1.00  0.00           C
ATOM   2916 6C31 POPEK 111     125.009 125.844  62.798  1.00  0.00           C
ATOM   2920  NH3 POPEL 112       6.679 106.434  48.568  1.00  0.00           N
ATOM   2924  C12 POPEL 112       5.579 107.465  48.618  1.00  0.00           C
ATOM   2927  C11 POPEL 112       5.139 108.076  47.298  1.00  0.00           C
ATOM   2930  P   POPEL 112       3.739 110.296  46.898  1.00  0.00           P
ATOM   2931  O13 POPEL 112       4.999 110.935  46.448  1.00  0.00           O
ATOM   2932  O14 POPEL 112       2.669 110.105  45.898  1.00  0.00           O
ATOM   2933  O11 POPEL 112       3.199 111.194  48.108  1.00  0.00           O
ATOM   2934  O12 POPEL 112       4.049 108.934  47.618  1.00  0.00           O
ATOM   2935  C1  POPEL 112       4.119 111.616  49.138  1.00  0.00           C
ATOM   2938  C2  POPEL 112       3.479 111.775  50.558  1.00  0.00           C
ATOM   2940  O21 POPEL 112       2.519 110.734  50.788  1.00  0.00           O
ATOM   2941  C21 POPEL 112       2.479 110.205  51.988  1.00  0.00           C
ATOM   2942  O22 POPEL 112       3.359 110.275  52.838  1.00  0.00           O
ATOM   2943  C22 POPEL 112       1.149 109.465  52.158  1.00  0.00           C
ATOM   2946  C3  POPEL 112       2.779 113.155  50.788  1.00  0.00           C
ATOM   2949  O31 POPEL 112       2.479 113.326  52.188  1.00  0.00           O
ATOM   2950  C31 POPEL 112       3.109 114.275  52.878  1.00  0.00           C
ATOM   2951  O32 POPEL 112       3.759 115.196  52.408  1.00  0.00           O
ATOM   2952  C32 POPEL 112       3.019 113.904  54.358  1.00  0.00           C
ATOM   2955  C23 POPEL 112       0.509 109.755  53.538  1.00  0.00           C
ATOM   2958  C24 POPEL 112      -1.001 109.504  53.568  1.00  0.00           C
ATOM   2961  C25 POPEL 112      -1.391 108.046  53.308  1.00  0.00           C
ATOM   2964  C26 POPEL 112      -2.711 107.715  54.018  1.00  0.00           C
ATOM   2967  C27 POPEL 112      -3.261 106.325  53.668  1.00  0.00           C
ATOM   2970  C28 POPEL 112      -4.121 105.715  54.788  1.00  0.00           C
ATOM   2973  C29 POPEL 112      -5.251 106.616  55.228  1.00  0.00           C
ATOM   2975 0C21 POPEL 112      -5.761 106.704  56.478  1.00  0.00           C
ATOM   2977 1C21 POPEL 112      -5.351 105.905  57.688  1.00  0.00           C
ATOM   2980 2C21 POPEL 112      -5.071 106.756  58.938  1.00  0.00           C
ATOM   2983 3C21 POPEL 112      -4.711 105.865  60.138  1.00  0.00           C
ATOM   2986 4C21 POPEL 112      -4.741 106.584  61.498  1.00  0.00           C
ATOM   2989 5C21 POPEL 112      -4.381 105.625  62.648  1.00  0.00           C
ATOM   2992 6C21 POPEL 112      -4.671 106.194  64.038  1.00  0.00           C
ATOM   2995 7C21 POPEL 112      -4.391 105.184  65.158  1.00  0.00           C
ATOM   2998 8C21 POPEL 112      -4.651 105.754  66.558  1.00  0.00           C
ATOM   3002  C33 POPEL 112       4.299 113.174  54.828  1.00  0.00           C
ATOM   3005  C34 POPEL 112       4.039 112.225  55.998  1.00  0.00           C
ATOM   3008  C35 POPEL 112       3.959 112.915  57.358  1.00  0.00           C
ATOM   3011  C36 POPEL 112       3.369 111.994  58.438  1.00  0.00           C
ATOM   3014  C37 POPEL 112       3.659 112.495  59.858  1.00  0.00           C
ATOM   3017  C38 POPEL 112       2.989 111.635  60.938  1.00  0.00           C
ATOM   3020  C39 POPEL 112       3.369 112.136  62.328  1.00  0.00           C
ATOM   3023 0C31 POPEL 112       2.539 111.535  63.468  1.00  0.00           C
ATOM   3026 1C31 POPEL 112       2.969 112.136  64.818  1.00  0.00           C
ATOM   3029 2C31 POPEL 112       1.879 112.076  65.888  1.00  0.00           C
ATOM   3032 3C31 POPEL 112       2.279 112.924  67.098  1.00  0.00           C
ATOM   3035 4C31 POPEL 112       1.209 112.985  68.198  1.00  0.00           C
ATOM   3038 5C31 POPEL 112       1.589 114.016  69.268  1.00  0.00           C
ATOM   3041 6C31 POPEL 112       0.579 114.126  70.418  1.00  0.00           C
ATOM   3045  NH3 POPEM 113      15.009 106.555  50.098  1.00  0.00           N
ATOM   3049  C12 POPEM 113      13.699 105.826  50.248  1.00  0.00           C
ATOM   3052  C11 POPEM 113      12.469 106.486  49.608  1.00  0.00           C
ATOM   3055  P   POPEM 113      10.189 105.345  48.858  1.00  0.00           P
ATOM   3056  O13 POPEM 113       9.839 106.604  48.178  1.00  0.00           O
ATOM   3057  O14 POPEM 113      10.379 104.116  48.048  1.00  0.00           O
ATOM   3058  O11 POPEM 113       9.009 105.096  49.868  1.00  0.00           O
ATOM   3059  O12 POPEM 113      11.389 105.585  49.858  1.00  0.00           O
ATOM   3060  C1  POPEM 113       9.039 104.156  50.948  1.00  0.00           C
ATOM   3063  C2  POPEM 113       9.609 104.755  52.278  1.00  0.00           C
ATOM   3065  O21 POPEM 113       9.429 103.846  53.388  1.00  0.00           O
ATOM   3066  C21 POPEM 113       8.229 103.815  53.938  1.00  0.00           C
ATOM   3067  O22 POPEM 113       7.189 104.244  53.498  1.00  0.00           O
ATOM   3068  C22 POPEM 113       8.329 103.186  55.318  1.00  0.00           C
ATOM   3071  C3  POPEM 113       9.099 106.194  52.608  1.00  0.00           C
ATOM   3074  O31 POPEM 113       9.149 106.486  54.028  1.00  0.00           O
ATOM   3075  C31 POPEM 113       8.439 107.535  54.408  1.00  0.00           C
ATOM   3076  O32 POPEM 113       8.239 108.535  53.748  1.00  0.00           O
ATOM   3077  C32 POPEM 113       7.829 107.285  55.778  1.00  0.00           C
ATOM   3080  C23 POPEM 113       6.959 102.785  55.918  1.00  0.00           C
ATOM   3083  C24 POPEM 113       7.189 101.994  57.198  1.00  0.00           C
ATOM   3086  C25 POPEM 113       6.049 101.066  57.608  1.00  0.00           C
ATOM   3089  C26 POPEM 113       6.499 100.255  58.828  1.00  0.00           C
ATOM   3092  C27 POPEM 113       5.649  99.035  59.168  1.00  0.00           C
ATOM   3095  C28 POPEM 113       6.309  98.225  60.308  1.00  0.00           C
ATOM   3098  C29 POPEM 113       6.289  98.965  61.618  1.00  0.00           C
ATOM   3100 0C21 POPEM 113       7.349  99.405  62.328  1.00  0.00           C
ATOM   3102 1C21 POPEM 113       8.799  99.275  61.948  1.00  0.00           C
ATOM   3105 2C21 POPEM 113       9.499  98.064  62.598  1.00  0.00           C
ATOM   3108 3C21 POPEM 113      10.959  97.936  62.128  1.00  0.00           C
ATOM   3111 4C21 POPEM 113      11.609  96.574  62.428  1.00  0.00           C
ATOM   3114 5C21 POPEM 113      11.769  96.215  63.908  1.00  0.00           C
ATOM   3117 6C21 POPEM 113      10.669  95.266  64.398  1.00  0.00           C
ATOM   3120 7C21 POPEM 113      10.999  94.594  65.728  1.00  0.00           C
ATOM   3123 8C21 POPEM 113       9.939  93.585  66.148  1.00  0.00           C
ATOM   3127  C33 POPEM 113       6.409 107.906  55.908  1.00  0.00           C
ATOM   3130  C34 POPEM 113       5.779 107.715  57.308  1.00  0.00           C
ATOM   3133  C35 POPEM 113       6.019 106.294  57.838  1.00  0.00           C
ATOM   3136  C36 POPEM 113       5.269 105.926  59.118  1.00  0.00           C
ATOM   3139  C37 POPEM 113       5.459 104.424  59.388  1.00  0.00           C
ATOM   3142  C38 POPEM 113       4.659 103.855  60.558  1.00  0.00           C
ATOM   3145  C39 POPEM 113       5.109 104.354  61.938  1.00  0.00           C
ATOM   3148 0C31 POPEM 113       4.689 103.374  63.038  1.00  0.00           C
ATOM   3151 1C31 POPEM 113       5.209 103.764  64.428  1.00  0.00           C
ATOM   3154 2C31 POPEM 113       4.929 102.665  65.468  1.00  0.00           C
ATOM   3157 3C31 POPEM 113       5.049 103.134  66.918  1.00  0.00           C
ATOM   3160 4C31 POPEM 113       6.369 103.846  67.238  1.00  0.00           C
ATOM   3163 5C31 POPEM 113       6.579 104.035  68.748  1.00  0.00           C
ATOM   3166 6C31 POPEM 113       7.849 104.816  69.088  1.00  0.00           C
ATOM   3170  NH3 POPEN 114     120.859  56.164  96.768  1.00  0.00           N
ATOM   3174  C12 POPEN 114     120.889  57.574  96.288  1.00  0.00           C
ATOM   3177  C11 POPEN 114     121.630  58.415  97.318  1.00  0.00           C
ATOM   3180  P   POPEN 114     120.630  60.805  97.188  1.00  0.00           P
ATOM   3181  O13 POPEN 114     121.129  61.725  98.218  1.00  0.00           O
ATOM   3182  O14 POPEN 114     119.370  60.094  97.448  1.00  0.00           O
ATOM   3183  O11 POPEN 114     120.450  61.574  95.818  1.00  0.00           O
ATOM   3184  O12 POPEN 114     121.770  59.755  96.838  1.00  0.00           O
ATOM   3185  C1  POPEN 114     120.579  60.875  94.578  1.00  0.00           C
ATOM   3188  C2  POPEN 114     119.380  61.145  93.638  1.00  0.00           C
ATOM   3190  O21 POPEN 114     119.380  62.524  93.268  1.00  0.00           O
ATOM   3191  C21 POPEN 114     120.199  62.894  92.298  1.00  0.00           C
ATOM   3192  O22 POPEN 114     120.929  63.864  92.398  1.00  0.00           O
ATOM   3193  C22 POPEN 114     120.030  62.115  91.018  1.00  0.00           C
ATOM   3196  C3  POPEN 114     117.999  60.814  94.258  1.00  0.00           C
ATOM   3199  O31 POPEN 114     116.910  61.164  93.378  1.00  0.00           O
ATOM   3200  C31 POPEN 114     116.740  60.405  92.298  1.00  0.00           C
ATOM   3201  O32 POPEN 114     117.538  59.584  91.888  1.00  0.00           O
ATOM   3202  C32 POPEN 114     115.350  60.644  91.728  1.00  0.00           C
ATOM   3205  C23 POPEN 114     119.829  63.115  89.868  1.00  0.00           C
ATOM   3208  C24 POPEN 114     119.130  62.445  88.688  1.00  0.00           C
ATOM   3211  C25 POPEN 114     118.190  63.404  87.958  1.00  0.00           C
ATOM   3214  C26 POPEN 114     117.699  62.744  86.678  1.00  0.00           C
ATOM   3217  C27 POPEN 114     116.840  63.654  85.798  1.00  0.00           C
ATOM   3220  C28 POPEN 114     115.910  62.834  84.898  1.00  0.00           C
ATOM   3223  C29 POPEN 114     116.679  61.924  83.978  1.00  0.00           C
ATOM   3225 0C21 POPEN 114     116.719  61.974  82.638  1.00  0.00           C
ATOM   3227 1C21 POPEN 114     115.989  62.955  81.758  1.00  0.00           C
ATOM   3230 2C21 POPEN 114     114.839  62.264  80.998  1.00  0.00           C
ATOM   3233 3C21 POPEN 114     113.939  63.274  80.278  1.00  0.00           C
ATOM   3236 4C21 POPEN 114     112.850  62.604  79.428  1.00  0.00           C
ATOM   3239 5C21 POPEN 114     111.849  63.584  78.818  1.00  0.00           C
ATOM   3242 6C21 POPEN 114     112.519  64.774  78.128  1.00  0.00           C
ATOM   3245 7C21 POPEN 114     111.549  65.615  77.288  1.00  0.00           C
ATOM   3248 8C21 POPEN 114     112.220  66.854  76.688  1.00  0.00           C
ATOM   3252  C33 POPEN 114     115.070  62.055  91.148  1.00  0.00           C
ATOM   3255  C34 POPEN 114     114.790  62.075  89.638  1.00  0.00           C
ATOM   3258  C35 POPEN 114     113.719  63.125  89.248  1.00  0.00           C
ATOM   3261  C36 POPEN 114     113.439  63.125  87.738  1.00  0.00           C
ATOM   3264  C37 POPEN 114     112.329  64.084  87.268  1.00  0.00           C
ATOM   3267  C38 POPEN 114     110.910  63.575  87.558  1.00  0.00           C
ATOM   3270  C39 POPEN 114     109.809  64.454  86.948  1.00  0.00           C
ATOM   3273 0C31 POPEN 114     108.389  63.914  87.238  1.00  0.00           C
ATOM   3276 1C31 POPEN 114     107.260  64.715  86.598  1.00  0.00           C
ATOM   3279 2C31 POPEN 114     105.879  64.045  86.748  1.00  0.00           C
ATOM   3282 3C31 POPEN 114     104.720  64.984  86.398  1.00  0.00           C
ATOM   3285 4C31 POPEN 114     104.739  65.475  84.948  1.00  0.00           C
ATOM   3288 5C31 POPEN 114     103.598  66.454  84.638  1.00  0.00           C
ATOM   3291 6C31 POPEN 114     103.540  66.845  83.168  1.00  0.00           C
ATOM   3295  NH3 POPEO 115      14.649  37.844  93.658  1.00  0.00           N
ATOM   3299  C12 POPEO 115      15.489  37.165  94.688  1.00  0.00           C
ATOM   3302  C11 POPEO 115      14.739  35.934  95.248  1.00  0.00           C
ATOM   3305  P   POPEO 115      16.929  34.884  96.238  1.00  0.00           P
ATOM   3306  O13 POPEO 115      17.659  36.125  96.538  1.00  0.00           O
ATOM   3307  O14 POPEO 115      17.179  33.724  97.118  1.00  0.00           O
ATOM   3308  O11 POPEO 115      17.209  34.535  94.748  1.00  0.00           O
ATOM   3309  O12 POPEO 115      15.399  35.264  96.308  1.00  0.00           O
ATOM   3310  C1  POPEO 115      16.629  33.514  93.938  1.00  0.00           C
ATOM   3313  C2  POPEO 115      16.819  33.914  92.458  1.00  0.00           C
ATOM   3315  O21 POPEO 115      15.649  33.584  91.698  1.00  0.00           O
ATOM   3316  C21 POPEO 115      15.019  34.614  91.208  1.00  0.00           C
ATOM   3317  O22 POPEO 115      15.029  35.755  91.638  1.00  0.00           O
ATOM   3318  C22 POPEO 115      14.169  34.174  90.038  1.00  0.00           C
ATOM   3321  C3  POPEO 115      18.029  33.214  91.808  1.00  0.00           C
ATOM   3324  O31 POPEO 115      18.129  33.604  90.418  1.00  0.00           O
ATOM   3325  C31 POPEO 115      17.909  32.614  89.558  1.00  0.00           C
ATOM   3326  O32 POPEO 115      17.879  31.434  89.838  1.00  0.00           O
ATOM   3327  C32 POPEO 115      17.719  33.154  88.158  1.00  0.00           C
ATOM   3330  C23 POPEO 115      12.839  33.555  90.518  1.00  0.00           C
ATOM   3333  C24 POPEO 115      12.119  32.844  89.388  1.00  0.00           C
ATOM   3336  C25 POPEO 115      12.779  31.524  88.988  1.00  0.00           C
ATOM   3339  C26 POPEO 115      11.969  30.884  87.858  1.00  0.00           C
ATOM   3342  C27 POPEO 115      12.359  29.434  87.588  1.00  0.00           C
ATOM   3345  C28 POPEO 115      11.679  28.924  86.308  1.00  0.00           C
ATOM   3348  C29 POPEO 115      12.409  29.384  85.078  1.00  0.00           C
ATOM   3350 0C21 POPEO 115      12.889  28.584  84.118  1.00  0.00           C
ATOM   3352 1C21 POPEO 115      12.739  27.084  84.078  1.00  0.00           C
ATOM   3355 2C21 POPEO 115      12.649  26.534  82.638  1.00  0.00           C
ATOM   3358 3C21 POPEO 115      14.019  26.484  81.958  1.00  0.00           C
ATOM   3361 4C21 POPEO 115      13.959  25.984  80.508  1.00  0.00           C
ATOM   3364 5C21 POPEO 115      13.239  26.974  79.578  1.00  0.00           C
ATOM   3367 6C21 POPEO 115      13.099  26.414  78.158  1.00  0.00           C
ATOM   3370 7C21 POPEO 115      12.139  27.244  77.308  1.00  0.00           C
ATOM   3373 8C21 POPEO 115      11.969  26.624  75.918  1.00  0.00           C
ATOM   3377  C33 POPEO 115      16.819  32.224  87.318  1.00  0.00           C
ATOM   3380  C34 POPEO 115      16.359  32.864  86.008  1.00  0.00           C
ATOM   3383  C35 POPEO 115      17.499  33.364  85.108  1.00  0.00           C
ATOM   3386  C36 POPEO 115      16.959  34.075  83.858  1.00  0.00           C
ATOM   3389  C37 POPEO 115      18.079  34.645  82.978  1.00  0.00           C
ATOM   3392  C38 POPEO 115      17.509  35.125  81.638  1.00  0.00           C
ATOM   3395  C39 POPEO 115      18.549  35.774  80.718  1.00  0.00           C
ATOM   3398 0C31 POPEO 115      19.619  34.785  80.218  1.00  0.00           C
ATOM   3401 1C31 POPEO 115      20.479  35.404  79.118  1.00  0.00           C
ATOM   3404 2C31 POPEO 115      21.459  34.414  78.468  1.00  0.00           C
ATOM   3407 3C31 POPEO 115      22.299  35.084  77.378  1.00  0.00           C
ATOM   3410 4C31 POPEO 115      23.149  34.075  76.598  1.00  0.00           C
ATOM   3413 5C31 POPEO 115      23.959  34.754  75.478  1.00  0.00           C
ATOM   3416 6C31 POPEO 115      24.809  33.764  74.668  1.00  0.00           C
ATOM   3420  NH3 POPEP 116      24.529 115.965  50.198  1.00  0.00           N
ATOM   3424  C12 POPEP 116      24.939 116.306  48.808  1.00  0.00           C
ATOM   3427  C11 POPEP 116      24.209 115.376  47.818  1.00  0.00           C
ATOM   3430  P   POPEP 116      23.739 112.994  48.928  1.00  0.00           P
ATOM   3431  O13 POPEP 116      22.409 113.575  49.198  1.00  0.00           O
ATOM   3432  O14 POPEP 116      23.819 111.635  48.388  1.00  0.00           O
ATOM   3433  O11 POPEP 116      24.629 113.155  50.228  1.00  0.00           O
ATOM   3434  O12 POPEP 116      24.539 113.995  47.998  1.00  0.00           O
ATOM   3435  C1  POPEP 116      24.549 112.155  51.258  1.00  0.00           C
ATOM   3438  C2  POPEP 116      23.869 112.745  52.518  1.00  0.00           C
ATOM   3440  O21 POPEP 116      24.619 113.876  53.018  1.00  0.00           O
ATOM   3441  C21 POPEP 116      25.719 113.654  53.698  1.00  0.00           C
ATOM   3442  O22 POPEP 116      26.359 112.615  53.788  1.00  0.00           O
ATOM   3443  C22 POPEP 116      26.139 114.975  54.368  1.00  0.00           C
ATOM   3446  C3  POPEP 116      23.539 111.686  53.618  1.00  0.00           C
ATOM   3449  O31 POPEP 116      23.239 112.316  54.878  1.00  0.00           O
ATOM   3450  C31 POPEP 116      22.019 112.834  54.958  1.00  0.00           C
ATOM   3451  O32 POPEP 116      21.129 112.684  54.138  1.00  0.00           O
ATOM   3452  C32 POPEP 116      21.949 113.785  56.158  1.00  0.00           C
ATOM   3455  C23 POPEP 116      25.829 115.025  55.888  1.00  0.00           C
ATOM   3458  C24 POPEP 116      26.049 116.434  56.438  1.00  0.00           C
ATOM   3461  C25 POPEP 116      25.579 116.674  57.888  1.00  0.00           C
ATOM   3464  C26 POPEP 116      26.529 116.135  58.968  1.00  0.00           C
ATOM   3467  C27 POPEP 116      26.419 116.924  60.288  1.00  0.00           C
ATOM   3470  C28 POPEP 116      27.279 116.334  61.428  1.00  0.00           C
ATOM   3473  C29 POPEP 116      27.419 117.316  62.568  1.00  0.00           C
ATOM   3475 0C21 POPEP 116      27.149 117.124  63.878  1.00  0.00           C
ATOM   3477 1C21 POPEP 116      26.599 115.874  64.538  1.00  0.00           C
ATOM   3480 2C21 POPEP 116      25.909 116.215  65.878  1.00  0.00           C
ATOM   3483 3C21 POPEP 116      25.319 114.965  66.558  1.00  0.00           C
ATOM   3486 4C21 POPEP 116      24.769 115.226  67.968  1.00  0.00           C
ATOM   3489 5C21 POPEP 116      23.659 116.294  68.038  1.00  0.00           C
ATOM   3492 6C21 POPEP 116      23.059 116.434  69.438  1.00  0.00           C
ATOM   3495 7C21 POPEP 116      22.168 117.674  69.578  1.00  0.00           C
ATOM   3498 8C21 POPEP 116      21.509 117.796  70.948  1.00  0.00           C
ATOM   3502  C33 POPEP 116      20.519 113.976  56.698  1.00  0.00           C
ATOM   3505  C34 POPEP 116      20.459 114.986  57.848  1.00  0.00           C
ATOM   3508  C35 POPEP 116      19.019 115.296  58.268  1.00  0.00           C
ATOM   3511  C36 POPEP 116      18.899 116.434  59.288  1.00  0.00           C
ATOM   3514  C37 POPEP 116      17.449 116.626  59.738  1.00  0.00           C
ATOM   3517  C38 POPEP 116      17.149 118.035  60.278  1.00  0.00           C
ATOM   3520  C39 POPEP 116      17.839 118.405  61.598  1.00  0.00           C
ATOM   3523 0C31 POPEP 116      17.369 117.514  62.748  1.00  0.00           C
ATOM   3526 1C31 POPEP 116      17.869 117.936  64.138  1.00  0.00           C
ATOM   3529 2C31 POPEP 116      17.479 116.854  65.148  1.00  0.00           C
ATOM   3532 3C31 POPEP 116      18.079 117.004  66.538  1.00  0.00           C
ATOM   3535 4C31 POPEP 116      17.709 115.786  67.398  1.00  0.00           C
ATOM   3538 5C31 POPEP 116      18.579 115.646  68.648  1.00  0.00           C
ATOM   3541 6C31 POPEP 116      18.199 114.405  69.448  1.00  0.00           C
ATOM   3545  NH3 POPEQ 117      98.309  84.035  93.828  1.00  0.00           N
ATOM   3549  C12 POPEQ 117      99.739  84.224  94.238  1.00  0.00           C
ATOM   3552  C11 POPEQ 117      99.979  85.665  94.768  1.00  0.00           C
ATOM   3555  P   POPEQ 117      99.240  87.115  92.748  1.00  0.00           P
ATOM   3556  O13 POPEQ 117      99.520  88.566  92.688  1.00  0.00           O
ATOM   3557  O14 POPEQ 117     100.170  86.185  92.068  1.00  0.00           O
ATOM   3558  O11 POPEQ 117      97.780  86.826  92.228  1.00  0.00           O
ATOM   3559  O12 POPEQ 117      99.089  86.645  94.248  1.00  0.00           O
ATOM   3560  C1  POPEQ 117      97.530  87.155  90.858  1.00  0.00           C
ATOM   3563  C2  POPEQ 117      96.119  86.695  90.418  1.00  0.00           C
ATOM   3565  O21 POPEQ 117      96.019  86.704  88.988  1.00  0.00           O
ATOM   3566  C21 POPEQ 117      96.098  87.876  88.378  1.00  0.00           C
ATOM   3567  O22 POPEQ 117      96.390  88.934  88.888  1.00  0.00           O
ATOM   3568  C22 POPEQ 117      95.770  87.674  86.908  1.00  0.00           C
ATOM   3571  C3  POPEQ 117      94.979  87.475  91.138  1.00  0.00           C
ATOM   3574  O31 POPEQ 117      93.680  87.155  90.598  1.00  0.00           O
ATOM   3575  C31 POPEQ 117      93.109  88.104  89.838  1.00  0.00           C
ATOM   3576  O32 POPEQ 117      93.629  89.156  89.538  1.00  0.00           O
ATOM   3577  C32 POPEQ 117      91.740  87.654  89.328  1.00  0.00           C
ATOM   3580  C23 POPEQ 117      95.639  89.025  86.168  1.00  0.00           C
ATOM   3583  C24 POPEQ 117      95.350  88.825  84.688  1.00  0.00           C
ATOM   3586  C25 POPEQ 117      95.178  90.145  83.928  1.00  0.00           C
ATOM   3589  C26 POPEQ 117      94.989  89.885  82.428  1.00  0.00           C
ATOM   3592  C27 POPEQ 117      94.549  91.115  81.618  1.00  0.00           C
ATOM   3595  C28 POPEQ 117      94.170  90.674  80.188  1.00  0.00           C
ATOM   3598  C29 POPEQ 117      93.809  91.814  79.258  1.00  0.00           C
ATOM   3600 0C21 POPEQ 117      94.410  92.076  78.088  1.00  0.00           C
ATOM   3602 1C21 POPEQ 117      95.550  91.285  77.498  1.00  0.00           C
ATOM   3605 2C21 POPEQ 117      96.059  91.844  76.158  1.00  0.00           C
ATOM   3608 3C21 POPEQ 117      96.729  93.215  76.268  1.00  0.00           C
ATOM   3611 4C21 POPEQ 117      97.260  93.725  74.928  1.00  0.00           C
ATOM   3614 5C21 POPEQ 117      97.920  95.105  75.018  1.00  0.00           C
ATOM   3617 6C21 POPEQ 117      96.989  96.206  75.548  1.00  0.00           C
ATOM   3620 7C21 POPEQ 117      97.579  97.605  75.398  1.00  0.00           C
ATOM   3623 8C21 POPEQ 117      96.729  98.694  76.058  1.00  0.00           C
ATOM   3627  C33 POPEQ 117      91.719  87.404  87.798  1.00  0.00           C
ATOM   3630  C34 POPEQ 117      90.299  87.435  87.228  1.00  0.00           C
ATOM   3633  C35 POPEQ 117      90.170  87.136  85.718  1.00  0.00           C
ATOM   3636  C36 POPEQ 117      91.029  88.046  84.838  1.00  0.00           C
ATOM   3639  C37 POPEQ 117      90.429  88.265  83.448  1.00  0.00           C
ATOM   3642  C38 POPEQ 117      91.280  89.204  82.578  1.00  0.00           C
ATOM   3645  C39 POPEQ 117      90.499  89.916  81.478  1.00  0.00           C
ATOM   3648 0C31 POPEQ 117      90.299  89.074  80.208  1.00  0.00           C
ATOM   3651 1C31 POPEQ 117      89.459  89.804  79.148  1.00  0.00           C
ATOM   3654 2C31 POPEQ 117      90.170  90.995  78.498  1.00  0.00           C
ATOM   3657 3C31 POPEQ 117      89.188  91.905  77.738  1.00  0.00           C
ATOM   3660 4C31 POPEQ 117      89.879  92.755  76.668  1.00  0.00           C
ATOM   3663 5C31 POPEQ 117      88.928  93.815  76.078  1.00  0.00           C
ATOM   3666 6C31 POPEQ 117      89.279  94.314  74.678  1.00  0.00           C
ATOM   3670  NH3 POPER 118      17.509  17.434  90.548  1.00  0.00           N
ATOM   3674  C12 POPER 118      16.409  17.844  91.488  1.00  0.00           C
ATOM   3677  C11 POPER 118      16.909  18.744  92.638  1.00  0.00           C
ATOM   3680  P   POPER 118      15.429  20.924  92.698  1.00  0.00           P
ATOM   3681  O13 POPER 118      13.949  20.964  92.618  1.00  0.00           O
ATOM   3682  O14 POPER 118      16.069  21.934  93.588  1.00  0.00           O
ATOM   3683  O11 POPER 118      16.079  20.864  91.248  1.00  0.00           O
ATOM   3684  O12 POPER 118      15.809  19.474  93.228  1.00  0.00           O
ATOM   3685  C1  POPER 118      15.659  21.604  90.098  1.00  0.00           C
ATOM   3688  C2  POPER 118      15.759  20.754  88.788  1.00  0.00           C
ATOM   3690  O21 POPER 118      15.929  21.634  87.648  1.00  0.00           O
ATOM   3691  C21 POPER 118      16.509  21.064  86.578  1.00  0.00           C
ATOM   3692  O22 POPER 118      17.009  19.954  86.548  1.00  0.00           O
ATOM   3693  C22 POPER 118      16.389  21.994  85.368  1.00  0.00           C
ATOM   3696  C3  POPER 118      14.499  19.844  88.618  1.00  0.00           C
ATOM   3699  O31 POPER 118      14.519  19.044  87.418  1.00  0.00           O
ATOM   3700  C31 POPER 118      15.159  17.874  87.488  1.00  0.00           C
ATOM   3701  O32 POPER 118      15.689  17.414  88.488  1.00  0.00           O
ATOM   3702  C32 POPER 118      15.189  17.214  86.108  1.00  0.00           C
ATOM   3705  C23 POPER 118      17.299  21.614  84.168  1.00  0.00           C
ATOM   3708  C24 POPER 118      17.129  22.544  82.948  1.00  0.00           C
ATOM   3711  C25 POPER 118      18.209  22.374  81.848  1.00  0.00           C
ATOM   3714  C26 POPER 118      18.329  20.934  81.328  1.00  0.00           C
ATOM   3717  C27 POPER 118      19.078  20.824  79.988  1.00  0.00           C
ATOM   3720  C28 POPER 118      19.269  19.354  79.538  1.00  0.00           C
ATOM   3723  C29 POPER 118      20.549  18.734  80.028  1.00  0.00           C
ATOM   3725 0C21 POPER 118      21.339  17.884  79.338  1.00  0.00           C
ATOM   3727 1C21 POPER 118      21.069  17.324  77.968  1.00  0.00           C
ATOM   3730 2C21 POPER 118      21.989  17.874  76.868  1.00  0.00           C
ATOM   3733 3C21 POPER 118      21.819  19.384  76.618  1.00  0.00           C
ATOM   3736 4C21 POPER 118      22.319  19.824  75.228  1.00  0.00           C
ATOM   3739 5C21 POPER 118      23.819  19.554  75.018  1.00  0.00           C
ATOM   3742 6C21 POPER 118      24.249  19.694  73.548  1.00  0.00           C
ATOM   3745 7C21 POPER 118      25.769  19.535  73.398  1.00  0.00           C
ATOM   3748 8C21 POPER 118      26.319  19.604  71.978  1.00  0.00           C
ATOM   3752  C33 POPER 118      14.399  17.954  84.998  1.00  0.00           C
ATOM   3755  C34 POPER 118      14.419  17.154  83.688  1.00  0.00           C
ATOM   3758  C35 POPER 118      13.709  17.824  82.508  1.00  0.00           C
ATOM   3761  C36 POPER 118      14.139  19.264  82.208  1.00  0.00           C
ATOM   3764  C37 POPER 118      13.499  19.794  80.918  1.00  0.00           C
ATOM   3767  C38 POPER 118      13.949  21.204  80.528  1.00  0.00           C
ATOM   3770  C39 POPER 118      13.189  21.684  79.278  1.00  0.00           C
ATOM   3773 0C31 POPER 118      14.029  22.494  78.298  1.00  0.00           C
ATOM   3776 1C31 POPER 118      13.239  22.714  76.998  1.00  0.00           C
ATOM   3779 2C31 POPER 118      14.049  23.374  75.888  1.00  0.00           C
ATOM   3782 3C31 POPER 118      13.329  23.414  74.538  1.00  0.00           C
ATOM   3785 4C31 POPER 118      12.869  22.064  73.988  1.00  0.00           C
ATOM   3788 5C31 POPER 118      12.199  22.214  72.618  1.00  0.00           C
ATOM   3791 6C31 POPER 118      11.599  20.904  72.098  1.00  0.00           C
ATOM   3795  NH3 POPES 119      73.319  91.225  50.828  1.00  0.00           N
ATOM   3799  C12 POPES 119      73.560  91.404  52.298  1.00  0.00           C
ATOM   3802  C11 POPES 119      72.279  91.905  52.968  1.00  0.00           C
ATOM   3805  P   POPES 119      72.719  94.445  53.188  1.00  0.00           P
ATOM   3806  O13 POPES 119      73.888  94.734  52.328  1.00  0.00           O
ATOM   3807  O14 POPES 119      71.739  95.525  53.398  1.00  0.00           O
ATOM   3808  O11 POPES 119      73.238  93.865  54.608  1.00  0.00           O
ATOM   3809  O12 POPES 119      71.968  93.215  52.548  1.00  0.00           O
ATOM   3810  C1  POPES 119      73.160  94.835  55.658  1.00  0.00           C
ATOM   3813  C2  POPES 119      73.869  94.465  56.978  1.00  0.00           C
ATOM   3815  O21 POPES 119      73.888  95.686  57.728  1.00  0.00           O
ATOM   3816  C21 POPES 119      73.770  95.795  59.038  1.00  0.00           C
ATOM   3817  O22 POPES 119      74.098  96.775  59.678  1.00  0.00           O
ATOM   3818  C22 POPES 119      73.139  94.555  59.708  1.00  0.00           C
ATOM   3821  C3  POPES 119      75.328  94.035  56.758  1.00  0.00           C
ATOM   3824  O31 POPES 119      75.649  92.845  57.518  1.00  0.00           O
ATOM   3825  C31 POPES 119      76.629  92.954  58.418  1.00  0.00           C
ATOM   3826  O32 POPES 119      77.299  93.946  58.618  1.00  0.00           O
ATOM   3827  C32 POPES 119      76.788  91.635  59.168  1.00  0.00           C
ATOM   3830  C23 POPES 119      72.749  94.846  61.178  1.00  0.00           C
ATOM   3833  C24 POPES 119      72.229  93.596  61.908  1.00  0.00           C
ATOM   3836  C25 POPES 119      71.489  93.924  63.208  1.00  0.00           C
ATOM   3839  C26 POPES 119      72.380  94.494  64.328  1.00  0.00           C
ATOM   3842  C27 POPES 119      71.848  95.805  64.928  1.00  0.00           C
ATOM   3845  C28 POPES 119      72.660  96.275  66.158  1.00  0.00           C
ATOM   3848  C29 POPES 119      72.078  97.514  66.788  1.00  0.00           C
ATOM   3850 0C21 POPES 119      71.599  97.645  68.038  1.00  0.00           C
ATOM   3852 1C21 POPES 119      71.528  96.564  69.088  1.00  0.00           C
ATOM   3855 2C21 POPES 119      70.239  96.525  69.918  1.00  0.00           C
ATOM   3858 3C21 POPES 119      70.090  97.684  70.918  1.00  0.00           C
ATOM   3861 4C21 POPES 119      68.709  97.654  71.598  1.00  0.00           C
ATOM   3864 5C21 POPES 119      68.439  98.895  72.468  1.00  0.00           C
ATOM   3867 6C21 POPES 119      69.369  99.025  73.678  1.00  0.00           C
ATOM   3870 7C21 POPES 119      68.958 100.174  74.608  1.00  0.00           C
ATOM   3873 8C21 POPES 119      69.858 100.305  75.838  1.00  0.00           C
ATOM   3877  C33 POPES 119      77.130  91.835  60.668  1.00  0.00           C
ATOM   3880  C34 POPES 119      78.619  92.094  60.908  1.00  0.00           C
ATOM   3883  C35 POPES 119      78.979  92.245  62.388  1.00  0.00           C
ATOM   3886  C36 POPES 119      78.810  90.956  63.208  1.00  0.00           C
ATOM   3889  C37 POPES 119      77.968  91.175  64.478  1.00  0.00           C
ATOM   3892  C38 POPES 119      77.669  89.904  65.278  1.00  0.00           C
ATOM   3895  C39 POPES 119      78.919  89.156  65.788  1.00  0.00           C
ATOM   3898 0C31 POPES 119      79.288  87.964  64.888  1.00  0.00           C
ATOM   3901 1C31 POPES 119      80.420  87.094  65.438  1.00  0.00           C
ATOM   3904 2C31 POPES 119      80.398  85.715  64.768  1.00  0.00           C
ATOM   3907 3C31 POPES 119      81.670  84.895  64.958  1.00  0.00           C
ATOM   3910 4C31 POPES 119      81.509  83.484  64.368  1.00  0.00           C
ATOM   3913 5C31 POPES 119      82.829  82.876  63.888  1.00  0.00           C
ATOM   3916 6C31 POPES 119      82.659  81.505  63.238  1.00  0.00           C
ATOM   3920  NH3 POPET 120     108.079 130.163  88.338  1.00  0.00           N
ATOM   3924  C12 POPET 120     109.208 129.933  87.368  1.00  0.00           C
ATOM   3927  C11 POPET 120     109.489 128.436  87.178  1.00  0.00           C
ATOM   3930  P   POPET 120     109.019 126.994  89.338  1.00  0.00           P
ATOM   3931  O13 POPET 120     109.459 127.245  90.718  1.00  0.00           O
ATOM   3932  O14 POPET 120     107.619 127.374  89.058  1.00  0.00           O
ATOM   3933  O11 POPET 120     109.249 125.494  88.988  1.00  0.00           O
ATOM   3934  O12 POPET 120     109.969 127.824  88.378  1.00  0.00           O
ATOM   3935  C1  POPET 120     108.710 124.956  87.778  1.00  0.00           C
ATOM   3938  C2  POPET 120     109.769 124.956  86.648  1.00  0.00           C
ATOM   3940  O21 POPET 120     109.380 124.046  85.618  1.00  0.00           O
ATOM   3941  C21 POPET 120     108.178 124.256  85.128  1.00  0.00           C
ATOM   3942  O22 POPET 120     107.609 125.334  85.048  1.00  0.00           O
ATOM   3943  C22 POPET 120     107.530 122.906  84.868  1.00  0.00           C
ATOM   3946  C3  POPET 120     111.159 124.524  87.188  1.00  0.00           C
ATOM   3949  O31 POPET 120     112.169 124.624  86.178  1.00  0.00           O
ATOM   3950  C31 POPET 120     112.609 125.835  85.928  1.00  0.00           C
ATOM   3951  O32 POPET 120     112.339 126.835  86.578  1.00  0.00           O
ATOM   3952  C32 POPET 120     113.540 125.826  84.708  1.00  0.00           C
ATOM   3955  C23 POPET 120     107.999 122.206  83.568  1.00  0.00           C
ATOM   3958  C24 POPET 120     107.208 122.654  82.338  1.00  0.00           C
ATOM   3961  C25 POPET 120     107.549 121.796  81.118  1.00  0.00           C
ATOM   3964  C26 POPET 120     106.648 122.105  79.918  1.00  0.00           C
ATOM   3967  C27 POPET 120     107.220 121.505  78.618  1.00  0.00           C
ATOM   3970  C28 POPET 120     106.288 121.656  77.408  1.00  0.00           C
ATOM   3973  C29 POPET 120     106.079 123.094  77.038  1.00  0.00           C
ATOM   3975 0C21 POPET 120     106.618 123.736  75.978  1.00  0.00           C
ATOM   3977 1C21 POPET 120     107.538 123.114  74.968  1.00  0.00           C
ATOM   3980 2C21 POPET 120     106.788 122.295  73.898  1.00  0.00           C
ATOM   3983 3C21 POPET 120     107.719 121.826  72.778  1.00  0.00           C
ATOM   3986 4C21 POPET 120     106.959 121.175  71.618  1.00  0.00           C
ATOM   3989 5C21 POPET 120     107.898 120.805  70.458  1.00  0.00           C
ATOM   3992 6C21 POPET 120     107.169 120.135  69.288  1.00  0.00           C
ATOM   3995 7C21 POPET 120     108.149 119.536  68.268  1.00  0.00           C
ATOM   3998 8C21 POPET 120     107.449 118.675  67.218  1.00  0.00           C
ATOM   4002  C33 POPET 120     113.589 124.484  83.938  1.00  0.00           C
ATOM   4005  C34 POPET 120     112.279 124.074  83.218  1.00  0.00           C
ATOM   4008  C35 POPET 120     111.708 125.154  82.298  1.00  0.00           C
ATOM   4011  C36 POPET 120     110.879 124.576  81.128  1.00  0.00           C
ATOM   4014  C37 POPET 120     110.450 125.634  80.098  1.00  0.00           C
ATOM   4017  C38 POPET 120     109.249 126.404  80.638  1.00  0.00           C
ATOM   4020  C39 POPET 120     108.859 127.696  79.908  1.00  0.00           C
ATOM   4023 0C31 POPET 120     107.850 127.475  78.768  1.00  0.00           C
ATOM   4026 1C31 POPET 120     107.460 128.794  78.098  1.00  0.00           C
ATOM   4029 2C31 POPET 120     106.579 128.615  76.858  1.00  0.00           C
ATOM   4032 3C31 POPET 120     106.089 129.944  76.258  1.00  0.00           C
ATOM   4035 4C31 POPET 120     107.189 131.005  76.078  1.00  0.00           C
ATOM   4038 5C31 POPET 120     106.670 132.293  75.438  1.00  0.00           C
ATOM   4041 6C31 POPET 120     107.729 133.393  75.348  1.00  0.00           C
ATOM   4045  NH3 POPEU 121      18.939  48.415  52.808  1.00  0.00           N
ATOM   4049  C12 POPEU 121      19.339  47.084  53.388  1.00  0.00           C
ATOM   4052  C11 POPEU 121      18.659  45.884  52.728  1.00  0.00           C
ATOM   4055  P   POPEU 121      20.089  43.695  53.078  1.00  0.00           P
ATOM   4056  O13 POPEU 121      21.009  44.365  52.128  1.00  0.00           O
ATOM   4057  O14 POPEU 121      19.479  42.424  52.628  1.00  0.00           O
ATOM   4058  O11 POPEU 121      20.889  43.415  54.428  1.00  0.00           O
ATOM   4059  O12 POPEU 121      18.959  44.715  53.488  1.00  0.00           O
ATOM   4060  C1  POPEU 121      20.549  44.054  55.668  1.00  0.00           C
ATOM   4063  C2  POPEU 121      19.559  43.204  56.528  1.00  0.00           C
ATOM   4065  O21 POPEU 121      18.989  43.984  57.598  1.00  0.00           O
ATOM   4066  C21 POPEU 121      17.869  44.604  57.218  1.00  0.00           C
ATOM   4067  O22 POPEU 121      17.509  44.744  56.068  1.00  0.00           O
ATOM   4068  C22 POPEU 121      17.049  45.035  58.428  1.00  0.00           C
ATOM   4071  C3  POPEU 121      20.249  41.954  57.138  1.00  0.00           C
ATOM   4074  O31 POPEU 121      19.549  41.465  58.318  1.00  0.00           O
ATOM   4075  C31 POPEU 121      18.509  40.674  58.078  1.00  0.00           C
ATOM   4076  O32 POPEU 121      18.209  40.244  56.978  1.00  0.00           O
ATOM   4077  C32 POPEU 121      17.789  40.374  59.398  1.00  0.00           C
ATOM   4080  C23 POPEU 121      15.689  45.584  57.968  1.00  0.00           C
ATOM   4083  C24 POPEU 121      14.659  45.664  59.108  1.00  0.00           C
ATOM   4086  C25 POPEU 121      13.389  46.384  58.638  1.00  0.00           C
ATOM   4089  C26 POPEU 121      12.199  46.145  59.558  1.00  0.00           C
ATOM   4092  C27 POPEU 121      11.029  47.104  59.298  1.00  0.00           C
ATOM   4095  C28 POPEU 121       9.669  46.564  59.788  1.00  0.00           C
ATOM   4098  C29 POPEU 121       9.729  46.134  61.228  1.00  0.00           C
ATOM   4100 0C21 POPEU 121       9.049  46.655  62.258  1.00  0.00           C
ATOM   4102 1C21 POPEU 121       8.019  47.754  62.168  1.00  0.00           C
ATOM   4105 2C21 POPEU 121       7.009  47.715  63.328  1.00  0.00           C
ATOM   4108 3C21 POPEU 121       6.159  46.434  63.328  1.00  0.00           C
ATOM   4111 4C21 POPEU 121       5.099  46.465  64.428  1.00  0.00           C
ATOM   4114 5C21 POPEU 121       4.289  45.164  64.498  1.00  0.00           C
ATOM   4117 6C21 POPEU 121       3.259  45.035  63.358  1.00  0.00           C
ATOM   4120 7C21 POPEU 121       2.529  43.684  63.378  1.00  0.00           C
ATOM   4123 8C21 POPEU 121       1.309  43.625  62.448  1.00  0.00           C
ATOM   4127  C33 POPEU 121      18.589  39.535  60.408  1.00  0.00           C
ATOM   4130  C34 POPEU 121      17.828  39.235  61.708  1.00  0.00           C
ATOM   4133  C35 POPEU 121      18.269  37.914  62.368  1.00  0.00           C
ATOM   4136  C36 POPEU 121      19.799  37.744  62.478  1.00  0.00           C
ATOM   4139  C37 POPEU 121      20.349  37.654  63.908  1.00  0.00           C
ATOM   4142  C38 POPEU 121      21.879  37.574  63.868  1.00  0.00           C
ATOM   4145  C39 POPEU 121      22.539  37.305  65.228  1.00  0.00           C
ATOM   4148 0C31 POPEU 121      22.099  38.314  66.288  1.00  0.00           C
ATOM   4151 1C31 POPEU 121      22.999  38.325  67.518  1.00  0.00           C
ATOM   4154 2C31 POPEU 121      22.499  39.344  68.558  1.00  0.00           C
ATOM   4157 3C31 POPEU 121      23.509  39.594  69.678  1.00  0.00           C
ATOM   4160 4C31 POPEU 121      23.809  38.334  70.478  1.00  0.00           C
ATOM   4163 5C31 POPEU 121      24.529  38.604  71.798  1.00  0.00           C
ATOM   4166 6C31 POPEU 121      24.849  37.305  72.528  1.00  0.00           C
ATOM   4170  NH3 POPEV 122      22.949  14.864  92.248  1.00  0.00           N
ATOM   4174  C12 POPEV 122      22.899  14.364  90.818  1.00  0.00           C
ATOM   4177  C11 POPEV 122      21.529  13.764  90.478  1.00  0.00           C
ATOM   4180  P   POPEV 122      19.329  14.234  91.858  1.00  0.00           P
ATOM   4181  O13 POPEV 122      18.488  15.434  92.058  1.00  0.00           O
ATOM   4182  O14 POPEV 122      19.889  13.514  93.018  1.00  0.00           O
ATOM   4183  O11 POPEV 122      18.479  13.234  90.948  1.00  0.00           O
ATOM   4184  O12 POPEV 122      20.499  14.654  90.908  1.00  0.00           O
ATOM   4185  C1  POPEV 122      18.159  13.694  89.608  1.00  0.00           C
ATOM   4188  C2  POPEV 122      16.809  13.104  89.078  1.00  0.00           C
ATOM   4190  O21 POPEV 122      16.729  13.004  87.658  1.00  0.00           O
ATOM   4191  C21 POPEV 122      17.109  13.954  86.838  1.00  0.00           C
ATOM   4192  O22 POPEV 122      17.579  15.044  87.098  1.00  0.00           O
ATOM   4193  C22 POPEV 122      16.699  13.444  85.448  1.00  0.00           C
ATOM   4196  C3  POPEV 122      15.519  13.784  89.658  1.00  0.00           C
ATOM   4199  O31 POPEV 122      14.309  13.104  89.208  1.00  0.00           O
ATOM   4200  C31 POPEV 122      13.559  13.744  88.288  1.00  0.00           C
ATOM   4201  O32 POPEV 122      13.719  14.894  87.938  1.00  0.00           O
ATOM   4202  C32 POPEV 122      12.499  12.804  87.708  1.00  0.00           C
ATOM   4205  C23 POPEV 122      17.249  14.284  84.278  1.00  0.00           C
ATOM   4208  C24 POPEV 122      16.529  13.964  82.968  1.00  0.00           C
ATOM   4211  C25 POPEV 122      17.168  14.744  81.818  1.00  0.00           C
ATOM   4214  C26 POPEV 122      16.489  14.614  80.458  1.00  0.00           C
ATOM   4217  C27 POPEV 122      17.329  15.284  79.368  1.00  0.00           C
ATOM   4220  C28 POPEV 122      16.619  15.404  78.018  1.00  0.00           C
ATOM   4223  C29 POPEV 122      17.529  16.034  76.988  1.00  0.00           C
ATOM   4225 0C21 POPEV 122      17.339  17.194  76.338  1.00  0.00           C
ATOM   4227 1C21 POPEV 122      16.169  18.124  76.498  1.00  0.00           C
ATOM   4230 2C21 POPEV 122      16.359  19.464  75.748  1.00  0.00           C
ATOM   4233 3C21 POPEV 122      17.429  20.384  76.368  1.00  0.00           C
ATOM   4236 4C21 POPEV 122      17.759  21.594  75.478  1.00  0.00           C
ATOM   4239 5C21 POPEV 122      18.669  22.644  76.148  1.00  0.00           C
ATOM   4242 6C21 POPEV 122      17.939  23.534  77.168  1.00  0.00           C
ATOM   4245 7C21 POPEV 122      18.849  24.634  77.748  1.00  0.00           C
ATOM   4248 8C21 POPEV 122      18.139  25.564  78.738  1.00  0.00           C
ATOM   4252  C33 POPEV 122      12.459  12.894  86.168  1.00  0.00           C
ATOM   4255  C34 POPEV 122      11.159  12.334  85.578  1.00  0.00           C
ATOM   4258  C35 POPEV 122      11.099  12.354  84.038  1.00  0.00           C
ATOM   4261  C36 POPEV 122      11.549  13.674  83.398  1.00  0.00           C
ATOM   4264  C37 POPEV 122      11.259  13.764  81.898  1.00  0.00           C
ATOM   4267  C38 POPEV 122      11.699  15.114  81.318  1.00  0.00           C
ATOM   4270  C39 POPEV 122      11.919  15.104  79.798  1.00  0.00           C
ATOM   4273 0C31 POPEV 122      12.089  16.524  79.238  1.00  0.00           C
ATOM   4276 1C31 POPEV 122      12.359  16.574  77.728  1.00  0.00           C
ATOM   4279 2C31 POPEV 122      12.159  17.974  77.118  1.00  0.00           C
ATOM   4282 3C31 POPEV 122      10.679  18.374  77.058  1.00  0.00           C
ATOM   4285 4C31 POPEV 122      10.389  19.634  76.238  1.00  0.00           C
ATOM   4288 5C31 POPEV 122       8.889  19.895  76.078  1.00  0.00           C
ATOM   4291 6C31 POPEV 122       8.549  21.084  75.188  1.00  0.00           C
ATOM   4295  NH3 POPEW 123      55.169  86.884  95.218  1.00  0.00           N
ATOM   4299  C12 POPEW 123      54.959  85.995  96.418  1.00  0.00           C
ATOM   4302  C11 POPEW 123      53.599  86.255  97.098  1.00  0.00           C
ATOM   4305  P   POPEW 123      53.179  83.904  98.268  1.00  0.00           P
ATOM   4306  O13 POPEW 123      51.770  83.635  98.588  1.00  0.00           O
ATOM   4307  O14 POPEW 123      54.200  83.274  99.138  1.00  0.00           O
ATOM   4308  O11 POPEW 123      53.439  83.514  96.758  1.00  0.00           O
ATOM   4309  O12 POPEW 123      53.439  85.464  98.278  1.00  0.00           O
ATOM   4310  C1  POPEW 123      54.169  82.346  96.398  1.00  0.00           C
ATOM   4313  C2  POPEW 123      54.748  82.465  94.968  1.00  0.00           C
ATOM   4315  O21 POPEW 123      53.680  82.505  94.008  1.00  0.00           O
ATOM   4316  C21 POPEW 123      53.389  83.675  93.488  1.00  0.00           C
ATOM   4317  O22 POPEW 123      53.859  84.755  93.798  1.00  0.00           O
ATOM   4318  C22 POPEW 123      52.439  83.445  92.308  1.00  0.00           C
ATOM   4321  C3  POPEW 123      55.679  81.275  94.638  1.00  0.00           C
ATOM   4324  O31 POPEW 123      56.459  81.516  93.458  1.00  0.00           O
ATOM   4325  C31 POPEW 123      56.128  80.844  92.358  1.00  0.00           C
ATOM   4326  O32 POPEW 123      55.209  80.056  92.258  1.00  0.00           O
ATOM   4327  C32 POPEW 123      57.119  81.194  91.248  1.00  0.00           C
ATOM   4330  C23 POPEW 123      53.029  82.395  91.318  1.00  0.00           C
ATOM   4333  C24 POPEW 123      52.219  82.045  90.048  1.00  0.00           C
ATOM   4336  C25 POPEW 123      51.409  83.186  89.428  1.00  0.00           C
ATOM   4339  C26 POPEW 123      51.479  83.234  87.888  1.00  0.00           C
ATOM   4342  C27 POPEW 123      50.379  84.104  87.268  1.00  0.00           C
ATOM   4345  C28 POPEW 123      50.788  84.804  85.948  1.00  0.00           C
ATOM   4348  C29 POPEW 123      51.619  86.035  86.208  1.00  0.00           C
ATOM   4350 0C21 POPEW 123      52.549  86.595  85.418  1.00  0.00           C
ATOM   4352 1C21 POPEW 123      52.989  86.115  84.058  1.00  0.00           C
ATOM   4355 2C21 POPEW 123      54.529  86.096  83.948  1.00  0.00           C
ATOM   4358 3C21 POPEW 123      55.018  85.376  82.688  1.00  0.00           C
ATOM   4361 4C21 POPEW 123      56.549  85.215  82.608  1.00  0.00           C
ATOM   4364 5C21 POPEW 123      56.949  84.585  81.278  1.00  0.00           C
ATOM   4367 6C21 POPEW 123      58.469  84.445  81.068  1.00  0.00           C
ATOM   4370 7C21 POPEW 123      58.789  83.915  79.668  1.00  0.00           C
ATOM   4373 8C21 POPEW 123      60.289  83.834  79.368  1.00  0.00           C
ATOM   4377  C33 POPEW 123      57.009  80.334  89.978  1.00  0.00           C
ATOM   4380  C34 POPEW 123      58.148  80.704  89.008  1.00  0.00           C
ATOM   4383  C35 POPEW 123      58.009  80.044  87.638  1.00  0.00           C
ATOM   4386  C36 POPEW 123      59.049  80.576  86.638  1.00  0.00           C
ATOM   4389  C37 POPEW 123      58.909  79.945  85.248  1.00  0.00           C
ATOM   4392  C38 POPEW 123      60.060  80.324  84.318  1.00  0.00           C
ATOM   4395  C39 POPEW 123      60.109  79.484  83.028  1.00  0.00           C
ATOM   4398 0C31 POPEW 123      61.319  79.875  82.168  1.00  0.00           C
ATOM   4401 1C31 POPEW 123      61.479  79.055  80.878  1.00  0.00           C
ATOM   4404 2C31 POPEW 123      62.679  79.584  80.088  1.00  0.00           C
ATOM   4407 3C31 POPEW 123      63.078  78.734  78.868  1.00  0.00           C
ATOM   4410 4C31 POPEW 123      64.389  79.265  78.248  1.00  0.00           C
ATOM   4413 5C31 POPEW 123      64.950  78.374  77.138  1.00  0.00           C
ATOM   4416 6C31 POPEW 123      66.279  78.865  76.558  1.00  0.00           C
ATOM   4420  NH3 POPEX 124      86.059  30.934  91.728  1.00  0.00           N
ATOM   4424  C12 POPEX 124      85.269  29.944  90.918  1.00  0.00           C
ATOM   4427  C11 POPEX 124      84.469  30.654  89.818  1.00  0.00           C
ATOM   4430  P   POPEX 124      82.319  29.424  88.988  1.00  0.00           P
ATOM   4431  O13 POPEX 124      81.959  30.274  87.828  1.00  0.00           O
ATOM   4432  O14 POPEX 124      81.229  28.764  89.738  1.00  0.00           O
ATOM   4433  O11 POPEX 124      83.400  28.364  88.548  1.00  0.00           O
ATOM   4434  O12 POPEX 124      83.090  30.354  89.998  1.00  0.00           O
ATOM   4435  C1  POPEX 124      83.969  28.374  87.228  1.00  0.00           C
ATOM   4438  C2  POPEX 124      84.370  26.934  86.838  1.00  0.00           C
ATOM   4440  O21 POPEX 124      84.639  26.805  85.438  1.00  0.00           O
ATOM   4441  C21 POPEX 124      85.700  27.404  84.938  1.00  0.00           C
ATOM   4442  O22 POPEX 124      86.439  28.204  85.498  1.00  0.00           O
ATOM   4443  C22 POPEX 124      85.809  26.974  83.478  1.00  0.00           C
ATOM   4446  C3  POPEX 124      83.209  25.964  87.188  1.00  0.00           C
ATOM   4449  O31 POPEX 124      83.400  24.664  86.598  1.00  0.00           O
ATOM   4450  C31 POPEX 124      82.570  24.334  85.608  1.00  0.00           C
ATOM   4451  O32 POPEX 124      81.618  24.974  85.208  1.00  0.00           O
ATOM   4452  C32 POPEX 124      82.969  22.934  85.098  1.00  0.00           C
ATOM   4455  C23 POPEX 124      87.010  27.544  82.698  1.00  0.00           C
ATOM   4458  C24 POPEX 124      86.859  27.214  81.208  1.00  0.00           C
ATOM   4461  C25 POPEX 124      87.810  27.964  80.268  1.00  0.00           C
ATOM   4464  C26 POPEX 124      89.300  27.724  80.558  1.00  0.00           C
ATOM   4467  C27 POPEX 124      90.170  28.464  79.538  1.00  0.00           C
ATOM   4470  C28 POPEX 124      91.648  28.514  79.938  1.00  0.00           C
ATOM   4473  C29 POPEX 124      92.360  29.654  79.258  1.00  0.00           C
ATOM   4475 0C21 POPEX 124      93.680  29.874  79.208  1.00  0.00           C
ATOM   4477 1C21 POPEX 124      94.769  29.004  79.798  1.00  0.00           C
ATOM   4480 2C21 POPEX 124      95.900  28.804  78.778  1.00  0.00           C
ATOM   4483 3C21 POPEX 124      95.490  27.924  77.588  1.00  0.00           C
ATOM   4486 4C21 POPEX 124      96.600  27.714  76.548  1.00  0.00           C
ATOM   4489 5C21 POPEX 124      96.928  28.974  75.738  1.00  0.00           C
ATOM   4492 6C21 POPEX 124      97.799  28.664  74.508  1.00  0.00           C
ATOM   4495 7C21 POPEX 124      97.950  29.844  73.538  1.00  0.00           C
ATOM   4498 8C21 POPEX 124      98.659  29.464  72.238  1.00  0.00           C
ATOM   4502  C33 POPEX 124      83.060  22.834  83.558  1.00  0.00           C
ATOM   4505  C34 POPEX 124      83.370  21.464  82.918  1.00  0.00           C
ATOM   4508  C35 POPEX 124      84.799  20.954  83.158  1.00  0.00           C
ATOM   4511  C36 POPEX 124      85.389  20.204  81.948  1.00  0.00           C
ATOM   4514  C37 POPEX 124      86.600  19.324  82.308  1.00  0.00           C
ATOM   4517  C38 POPEX 124      87.279  18.674  81.088  1.00  0.00           C
ATOM   4520  C39 POPEX 124      88.099  19.664  80.248  1.00  0.00           C
ATOM   4523 0C31 POPEX 124      88.710  19.064  78.978  1.00  0.00           C
ATOM   4526 1C31 POPEX 124      89.188  20.144  77.998  1.00  0.00           C
ATOM   4529 2C31 POPEX 124      90.119  19.604  76.898  1.00  0.00           C
ATOM   4532 3C31 POPEX 124      90.499  20.704  75.898  1.00  0.00           C
ATOM   4535 4C31 POPEX 124      91.469  20.214  74.828  1.00  0.00           C
ATOM   4538 5C31 POPEX 124      91.779  21.294  73.788  1.00  0.00           C
ATOM   4541 6C31 POPEX 124      92.818  20.844  72.758  1.00  0.00           C
ATOM   4545  NH3 POPEY 125      22.168  96.954  50.608  1.00  0.00           N
ATOM   4549  C12 POPEY 125      20.759  97.304  50.228  1.00  0.00           C
ATOM   4552  C11 POPEY 125      19.799  96.994  51.388  1.00  0.00           C
ATOM   4555  P   POPEY 125      17.689  96.135  50.098  1.00  0.00           P
ATOM   4556  O13 POPEY 125      16.759  96.844  49.188  1.00  0.00           O
ATOM   4557  O14 POPEY 125      18.659  95.165  49.548  1.00  0.00           O
ATOM   4558  O11 POPEY 125      16.779  95.406  51.178  1.00  0.00           O
ATOM   4559  O12 POPEY 125      18.439  97.195  50.998  1.00  0.00           O
ATOM   4560  C1  POPEY 125      17.309  94.664  52.268  1.00  0.00           C
ATOM   4563  C2  POPEY 125      16.469  94.825  53.568  1.00  0.00           C
ATOM   4565  O21 POPEY 125      16.699  93.706  54.438  1.00  0.00           O
ATOM   4566  C21 POPEY 125      17.899  93.666  55.008  1.00  0.00           C
ATOM   4567  O22 POPEY 125      18.809  94.436  54.778  1.00  0.00           O
ATOM   4568  C22 POPEY 125      17.959  92.475  55.968  1.00  0.00           C
ATOM   4571  C3  POPEY 125      14.939  94.904  53.248  1.00  0.00           C
ATOM   4574  O31 POPEY 125      14.099  95.096  54.418  1.00  0.00           O
ATOM   4575  C31 POPEY 125      14.069  96.365  54.858  1.00  0.00           C
ATOM   4576  O32 POPEY 125      14.809  97.255  54.478  1.00  0.00           O
ATOM   4577  C32 POPEY 125      12.889  96.574  55.818  1.00  0.00           C
ATOM   4580  C23 POPEY 125      18.089  92.945  57.428  1.00  0.00           C
ATOM   4583  C24 POPEY 125      18.239  91.805  58.448  1.00  0.00           C
ATOM   4586  C25 POPEY 125      19.609  91.115  58.398  1.00  0.00           C
ATOM   4589  C26 POPEY 125      20.789  92.076  58.568  1.00  0.00           C
ATOM   4592  C27 POPEY 125      22.099  91.365  58.918  1.00  0.00           C
ATOM   4595  C28 POPEY 125      23.219  92.346  59.318  1.00  0.00           C
ATOM   4598  C29 POPEY 125      24.469  91.604  59.738  1.00  0.00           C
ATOM   4600 0C21 POPEY 125      25.169  91.744  60.878  1.00  0.00           C
ATOM   4602 1C21 POPEY 125      24.909  92.705  62.008  1.00  0.00           C
ATOM   4605 2C21 POPEY 125      26.089  93.694  62.168  1.00  0.00           C
ATOM   4608 3C21 POPEY 125      25.929  94.644  63.368  1.00  0.00           C
ATOM   4611 4C21 POPEY 125      26.909  95.826  63.338  1.00  0.00           C
ATOM   4614 5C21 POPEY 125      27.959  95.814  64.468  1.00  0.00           C
ATOM   4617 6C21 POPEY 125      28.879  97.045  64.388  1.00  0.00           C
ATOM   4620 7C21 POPEY 125      29.859  97.185  65.568  1.00  0.00           C
ATOM   4623 8C21 POPEY 125      29.189  97.475  66.918  1.00  0.00           C
ATOM   4627  C33 POPEY 125      12.629  98.076  56.078  1.00  0.00           C
ATOM   4630  C34 POPEY 125      11.569  98.374  57.148  1.00  0.00           C
ATOM   4633  C35 POPEY 125      11.459  99.885  57.408  1.00  0.00           C
ATOM   4636  C36 POPEY 125      10.619 100.285  58.628  1.00  0.00           C
ATOM   4639  C37 POPEY 125      10.459 101.805  58.708  1.00  0.00           C
ATOM   4642  C38 POPEY 125       9.679 102.325  59.928  1.00  0.00           C
ATOM   4645  C39 POPEY 125       9.579 103.855  59.908  1.00  0.00           C
ATOM   4648 0C31 POPEY 125       9.229 104.475  61.268  1.00  0.00           C
ATOM   4651 1C31 POPEY 125       9.789 105.894  61.458  1.00  0.00           C
ATOM   4654 2C31 POPEY 125       9.789 106.385  62.908  1.00  0.00           C
ATOM   4657 3C31 POPEY 125       8.399 106.686  63.498  1.00  0.00           C
ATOM   4660 4C31 POPEY 125       7.679 107.845  62.788  1.00  0.00           C
ATOM   4663 5C31 POPEY 125       6.349 108.204  63.458  1.00  0.00           C
ATOM   4666 6C31 POPEY 125       5.629 109.364  62.758  1.00  0.00           C
ATOM   4670  NH3 POPEZ 126       4.799   5.064  46.588  1.00  0.00           N
ATOM   4674  C12 POPEZ 126       5.079   3.634  47.008  1.00  0.00           C
ATOM   4677  C11 POPEZ 126       5.059   2.594  45.868  1.00  0.00           C
ATOM   4680  P   POPEZ 126       6.389   0.384  46.618  1.00  0.00           P
ATOM   4681  O13 POPEZ 126       6.289  -0.836  45.788  1.00  0.00           O
ATOM   4682  O14 POPEZ 126       7.599   1.224  46.408  1.00  0.00           O
ATOM   4683  O11 POPEZ 126       6.299  -0.066  48.128  1.00  0.00           O
ATOM   4684  O12 POPEZ 126       5.109   1.284  46.418  1.00  0.00           O
ATOM   4685  C1  POPEZ 126       7.409   0.194  49.008  1.00  0.00           C
ATOM   4688  C2  POPEZ 126       8.669  -0.686  48.708  1.00  0.00           C
ATOM   4690  O21 POPEZ 126       8.799  -1.875  49.518  1.00  0.00           O
ATOM   4691  C21 POPEZ 126       7.759  -2.545  49.948  1.00  0.00           C
ATOM   4692  O22 POPEZ 126       6.659  -2.615  49.418  1.00  0.00           O
ATOM   4693  C22 POPEZ 126       8.169  -3.315  51.218  1.00  0.00           C
ATOM   4696  C3  POPEZ 126       9.969   0.144  48.888  1.00  0.00           C
ATOM   4699  O31 POPEZ 126      10.339   0.184  50.288  1.00  0.00           O
ATOM   4700  C31 POPEZ 126      11.149   1.164  50.648  1.00  0.00           C
ATOM   4701  O32 POPEZ 126      11.429   2.144  49.988  1.00  0.00           O
ATOM   4702  C32 POPEZ 126      11.859   0.654  51.908  1.00  0.00           C
ATOM   4705  C23 POPEZ 126       7.139  -3.145  52.368  1.00  0.00           C
ATOM   4708  C24 POPEZ 126       7.179  -1.775  53.038  1.00  0.00           C
ATOM   4711  C25 POPEZ 126       8.039  -1.715  54.308  1.00  0.00           C
ATOM   4714  C26 POPEZ 126       7.469  -2.525  55.498  1.00  0.00           C
ATOM   4717  C27 POPEZ 126       7.939  -1.975  56.858  1.00  0.00           C
ATOM   4720  C28 POPEZ 126       7.369  -2.755  58.058  1.00  0.00           C
ATOM   4723  C29 POPEZ 126       8.109  -2.445  59.338  1.00  0.00           C
ATOM   4725 0C21 POPEZ 126       7.599  -2.075  60.528  1.00  0.00           C
ATOM   4727 1C21 POPEZ 126       6.149  -1.895  60.908  1.00  0.00           C
ATOM   4730 2C21 POPEZ 126       5.769  -2.745  62.138  1.00  0.00           C
ATOM   4733 3C21 POPEZ 126       6.329  -2.225  63.478  1.00  0.00           C
ATOM   4736 4C21 POPEZ 126       6.059  -3.205  64.638  1.00  0.00           C
ATOM   4739 5C21 POPEZ 126       6.289  -2.605  66.038  1.00  0.00           C
ATOM   4742 6C21 POPEZ 126       7.699  -2.035  66.258  1.00  0.00           C
ATOM   4745 7C21 POPEZ 126       7.919  -1.595  67.708  1.00  0.00           C
ATOM   4748 8C21 POPEZ 126       9.279  -0.915  67.928  1.00  0.00           C
ATOM   4752  C33 POPEZ 126      12.199   1.704  52.978  1.00  0.00           C
ATOM   4755  C34 POPEZ 126      12.529   1.054  54.328  1.00  0.00           C
ATOM   4758  C35 POPEZ 126      13.129   2.044  55.338  1.00  0.00           C
ATOM   4761  C36 POPEZ 126      12.459   1.994  56.718  1.00  0.00           C
ATOM   4764  C37 POPEZ 126      13.109   2.974  57.708  1.00  0.00           C
ATOM   4767  C38 POPEZ 126      12.519   2.844  59.108  1.00  0.00           C
ATOM   4770  C39 POPEZ 126      12.839   4.034  60.008  1.00  0.00           C
ATOM   4773 0C31 POPEZ 126      12.289   3.824  61.418  1.00  0.00           C
ATOM   4776 1C31 POPEZ 126      12.049   5.124  62.198  1.00  0.00           C
ATOM   4779 2C31 POPEZ 126      11.649   4.834  63.648  1.00  0.00           C
ATOM   4782 3C31 POPEZ 126      11.349   6.104  64.468  1.00  0.00           C
ATOM   4785 4C31 POPEZ 126       9.939   6.664  64.258  1.00  0.00           C
ATOM   4788 5C31 POPEZ 126       9.649   7.854  65.188  1.00  0.00           C
ATOM   4791 6C31 POPEZ 126       8.199   8.344  65.138  1.00  0.00           C
ATOM   4795  NH3 POPEa 127      90.770  27.794  91.728  1.00  0.00           N
ATOM   4799  C12 POPEa 127      90.429  29.205  92.108  1.00  0.00           C
ATOM   4802  C11 POPEa 127      90.989  29.544  93.498  1.00  0.00           C
ATOM   4805  P   POPEa 127      91.490  31.914  94.498  1.00  0.00           P
ATOM   4806  O13 POPEa 127      90.770  33.094  95.028  1.00  0.00           O
ATOM   4807  O14 POPEa 127      92.379  31.204  95.468  1.00  0.00           O
ATOM   4808  O11 POPEa 127      92.369  32.354  93.268  1.00  0.00           O
ATOM   4809  O12 POPEa 127      90.529  30.844  93.878  1.00  0.00           O
ATOM   4810  C1  POPEa 127      91.729  32.884  92.098  1.00  0.00           C
ATOM   4813  C2  POPEa 127      92.810  33.604  91.258  1.00  0.00           C
ATOM   4815  O21 POPEa 127      92.379  33.875  89.908  1.00  0.00           O
ATOM   4816  C21 POPEa 127      92.189  32.854  89.078  1.00  0.00           C
ATOM   4817  O22 POPEa 127      92.439  31.684  89.298  1.00  0.00           O
ATOM   4818  C22 POPEa 127      91.740  33.415  87.728  1.00  0.00           C
ATOM   4821  C3  POPEa 127      94.188  32.884  91.358  1.00  0.00           C
ATOM   4824  O31 POPEa 127      95.159  33.564  90.568  1.00  0.00           O
ATOM   4825  C31 POPEa 127      96.339  33.794  91.098  1.00  0.00           C
ATOM   4826  O32 POPEa 127      96.708  33.514  92.228  1.00  0.00           O
ATOM   4827  C32 POPEa 127      97.179  34.575  90.088  1.00  0.00           C
ATOM   4830  C23 POPEa 127      92.909  33.785  86.798  1.00  0.00           C
ATOM   4833  C24 POPEa 127      92.379  34.244  85.438  1.00  0.00           C
ATOM   4836  C25 POPEa 127      93.489  34.684  84.488  1.00  0.00           C
ATOM   4839  C26 POPEa 127      92.969  34.954  83.068  1.00  0.00           C
ATOM   4842  C27 POPEa 127      94.130  35.244  82.098  1.00  0.00           C
ATOM   4845  C28 POPEa 127      93.719  35.104  80.618  1.00  0.00           C
ATOM   4848  C29 POPEa 127      94.909  35.344  79.718  1.00  0.00           C
ATOM   4850 0C21 POPEa 127      94.869  35.304  78.378  1.00  0.00           C
ATOM   4852 1C21 POPEa 127      93.659  34.974  77.548  1.00  0.00           C
ATOM   4855 2C21 POPEa 127      94.009  34.464  76.138  1.00  0.00           C
ATOM   4858 3C21 POPEa 127      94.829  33.164  76.128  1.00  0.00           C
ATOM   4861 4C21 POPEa 127      94.930  32.514  74.728  1.00  0.00           C
ATOM   4864 5C21 POPEa 127      95.620  33.374  73.658  1.00  0.00           C
ATOM   4867 6C21 POPEa 127      97.090  33.684  73.968  1.00  0.00           C
ATOM   4870 7C21 POPEa 127      97.880  34.224  72.768  1.00  0.00           C
ATOM   4873 8C21 POPEa 127      97.369  35.564  72.218  1.00  0.00           C
ATOM   4877  C33 POPEa 127      97.740  33.704  88.948  1.00  0.00           C
ATOM   4880  C34 POPEa 127      98.519  34.505  87.898  1.00  0.00           C
ATOM   4883  C35 POPEa 127      97.670  35.494  87.068  1.00  0.00           C
ATOM   4886  C36 POPEa 127      98.370  35.874  85.758  1.00  0.00           C
ATOM   4889  C37 POPEa 127      97.619  36.894  84.888  1.00  0.00           C
ATOM   4892  C38 POPEa 127      98.160  36.875  83.438  1.00  0.00           C
ATOM   4895  C39 POPEa 127      97.740  38.084  82.588  1.00  0.00           C
ATOM   4898 0C31 POPEa 127      98.318  38.024  81.168  1.00  0.00           C
ATOM   4901 1C31 POPEa 127      98.069  39.305  80.358  1.00  0.00           C
ATOM   4904 2C31 POPEa 127      99.009  39.485  79.158  1.00  0.00           C
ATOM   4907 3C31 POPEa 127      98.759  38.535  77.968  1.00  0.00           C
ATOM   4910 4C31 POPEa 127      97.460  38.854  77.198  1.00  0.00           C
ATOM   4913 5C31 POPEa 127      97.279  37.984  75.948  1.00  0.00           C
ATOM   4916 6C31 POPEa 127      95.919  38.174  75.268  1.00  0.00           C
ATOM   4920  NH3 POPEb 128     120.398  12.524  93.108  1.00  0.00           N
ATOM   4924  C12 POPEb 128     121.259  13.674  93.518  1.00  0.00           C
ATOM   4927  C11 POPEb 128     122.458  13.874  92.578  1.00  0.00           C
ATOM   4930  P   POPEb 128     123.748  15.794  93.878  1.00  0.00           P
ATOM   4931  O13 POPEb 128     122.428  16.414  94.148  1.00  0.00           O
ATOM   4932  O14 POPEb 128     124.678  15.674  95.028  1.00  0.00           O
ATOM   4933  O11 POPEb 128     124.487  16.544  92.678  1.00  0.00           O
ATOM   4934  O12 POPEb 128     123.578  14.344  93.318  1.00  0.00           O
ATOM   4935  C1  POPEb 128     123.799  17.374  91.718  1.00  0.00           C
ATOM   4938  C2  POPEb 128     124.288  17.144  90.238  1.00  0.00           C
ATOM   4940  O21 POPEb 128     124.478  18.384  89.518  1.00  0.00           O
ATOM   4941  C21 POPEb 128     123.408  19.144  89.258  1.00  0.00           C
ATOM   4942  O22 POPEb 128     122.269  18.924  89.628  1.00  0.00           O
ATOM   4943  C22 POPEb 128     123.868  20.364  88.418  1.00  0.00           C
ATOM   4946  C3  POPEb 128     123.398  16.114  89.458  1.00  0.00           C
ATOM   4949  O31 POPEb 128     124.028  15.544  88.288  1.00  0.00           O
ATOM   4950  C31 POPEb 128     123.748  16.154  87.128  1.00  0.00           C
ATOM   4951  O32 POPEb 128     123.058  17.134  86.988  1.00  0.00           O
ATOM   4952  C32 POPEb 128     124.497  15.434  85.998  1.00  0.00           C
ATOM   4955  C23 POPEb 128     122.850  20.924  87.378  1.00  0.00           C
ATOM   4958  C24 POPEb 128     123.258  22.314  86.828  1.00  0.00           C
ATOM   4961  C25 POPEb 128     124.508  22.324  85.918  1.00  0.00           C
ATOM   4964  C26 POPEb 128     124.258  21.964  84.438  1.00  0.00           C
ATOM   4967  C27 POPEb 128     125.538  22.035  83.568  1.00  0.00           C
ATOM   4970  C28 POPEb 128     125.348  21.754  82.058  1.00  0.00           C
ATOM   4973  C29 POPEb 128     124.637  22.864  81.328  1.00  0.00           C
ATOM   4975 0C21 POPEb 128     124.998  23.454  80.158  1.00  0.00           C
ATOM   4977 1C21 POPEb 128     126.189  23.125  79.278  1.00  0.00           C
ATOM   4980 2C21 POPEb 128     125.828  23.055  77.778  1.00  0.00           C
ATOM   4983 3C21 POPEb 128     125.728  24.424  77.078  1.00  0.00           C
ATOM   4986 4C21 POPEb 128     126.948  24.714  76.188  1.00  0.00           C
ATOM   4989 5C21 POPEb 128     126.887  26.044  75.418  1.00  0.00           C
ATOM   4992 6C21 POPEb 128     128.148  26.285  74.578  1.00  0.00           C
ATOM   4995 7C21 POPEb 128     128.337  27.744  74.128  1.00  0.00           C
ATOM   4998 8C21 POPEb 128     129.678  28.004  73.418  1.00  0.00           C
ATOM   5002  C33 POPEb 128     124.448  16.204  84.658  1.00  0.00           C
ATOM   5005  C34 POPEb 128     125.089  15.434  83.488  1.00  0.00           C
ATOM   5008  C35 POPEb 128     125.357  16.304  82.248  1.00  0.00           C
ATOM   5011  C36 POPEb 128     124.168  17.164  81.808  1.00  0.00           C
ATOM   5014  C37 POPEb 128     124.387  17.924  80.488  1.00  0.00           C
ATOM   5017  C38 POPEb 128     123.237  18.914  80.198  1.00  0.00           C
ATOM   5020  C39 POPEb 128     123.438  19.794  78.958  1.00  0.00           C
ATOM   5023 0C31 POPEb 128     123.328  19.034  77.628  1.00  0.00           C
ATOM   5026 1C31 POPEb 128     123.268  19.965  76.408  1.00  0.00           C
ATOM   5029 2C31 POPEb 128     123.398  19.214  75.068  1.00  0.00           C
ATOM   5032 3C31 POPEb 128     122.148  18.414  74.658  1.00  0.00           C
ATOM   5035 4C31 POPEb 128     122.428  17.394  73.548  1.00  0.00           C
ATOM   5038 5C31 POPEb 128     121.390  16.274  73.458  1.00  0.00           C
ATOM   5041 6C31 POPEb 128     121.530  15.404  72.208  1.00  0.00           C
ATOM   5045  NH3 POPEc 129      91.519  83.725  53.118  1.00  0.00           N
ATOM   5049  C12 POPEc 129      92.169  82.365  53.028  1.00  0.00           C
ATOM   5052  C11 POPEc 129      93.680  82.565  52.878  1.00  0.00           C
ATOM   5055  P   POPEc 129      94.909  80.525  53.948  1.00  0.00           P
ATOM   5056  O13 POPEc 129      93.799  80.154  54.838  1.00  0.00           O
ATOM   5057  O14 POPEc 129      95.870  79.484  53.518  1.00  0.00           O
ATOM   5058  O11 POPEc 129      95.789  81.645  54.628  1.00  0.00           O
ATOM   5059  O12 POPEc 129      94.380  81.334  52.718  1.00  0.00           O
ATOM   5060  C1  POPEc 129      95.979  81.626  56.048  1.00  0.00           C
ATOM   5063  C2  POPEc 129      95.019  82.626  56.738  1.00  0.00           C
ATOM   5065  O21 POPEc 129      95.639  83.204  57.888  1.00  0.00           O
ATOM   5066  C21 POPEc 129      95.700  82.435  58.948  1.00  0.00           C
ATOM   5067  O22 POPEc 129      95.660  81.215  58.978  1.00  0.00           O
ATOM   5068  C22 POPEc 129      95.749  83.344  60.178  1.00  0.00           C
ATOM   5071  C3  POPEc 129      93.589  82.064  57.048  1.00  0.00           C
ATOM   5074  O31 POPEc 129      92.920  82.845  58.048  1.00  0.00           O
ATOM   5075  C31 POPEc 129      92.090  83.785  57.628  1.00  0.00           C
ATOM   5076  O32 POPEc 129      91.779  83.986  56.458  1.00  0.00           O
ATOM   5077  C32 POPEc 129      91.579  84.585  58.848  1.00  0.00           C
ATOM   5080  C23 POPEc 129      95.929  82.575  61.498  1.00  0.00           C
ATOM   5083  C24 POPEc 129      95.380  83.344  62.708  1.00  0.00           C
ATOM   5086  C25 POPEc 129      95.630  82.565  63.998  1.00  0.00           C
ATOM   5089  C26 POPEc 129      95.259  83.335  65.278  1.00  0.00           C
ATOM   5092  C27 POPEc 129      95.910  82.715  66.518  1.00  0.00           C
ATOM   5095  C28 POPEc 129      95.739  83.575  67.778  1.00  0.00           C
ATOM   5098  C29 POPEc 129      96.519  83.046  68.958  1.00  0.00           C
ATOM   5100 0C21 POPEc 129      97.818  83.254  69.248  1.00  0.00           C
ATOM   5102 1C21 POPEc 129      98.820  84.055  68.438  1.00  0.00           C
ATOM   5105 2C21 POPEc 129      98.619  85.585  68.458  1.00  0.00           C
ATOM   5108 3C21 POPEc 129      98.610  86.225  69.858  1.00  0.00           C
ATOM   5111 4C21 POPEc 129      98.230  87.715  69.778  1.00  0.00           C
ATOM   5114 5C21 POPEc 129      98.589  88.526  71.038  1.00  0.00           C
ATOM   5117 6C21 POPEc 129     100.100  88.615  71.258  1.00  0.00           C
ATOM   5120 7C21 POPEc 129     100.529  89.776  72.168  1.00  0.00           C
ATOM   5123 8C21 POPEc 129     102.020  90.115  72.038  1.00  0.00           C
ATOM   5127  C33 POPEc 129      91.449  83.785  60.188  1.00  0.00           C
ATOM   5130  C34 POPEc 129      91.350  84.706  61.428  1.00  0.00           C
ATOM   5133  C35 POPEc 129      91.098  83.934  62.738  1.00  0.00           C
ATOM   5136  C36 POPEc 129      91.129  84.825  63.998  1.00  0.00           C
ATOM   5139  C37 POPEc 129      90.879  84.005  65.278  1.00  0.00           C
ATOM   5142  C38 POPEc 129      90.999  84.804  66.598  1.00  0.00           C
ATOM   5145  C39 POPEc 129      90.779  83.915  67.828  1.00  0.00           C
ATOM   5148 0C31 POPEc 129      91.199  84.576  69.148  1.00  0.00           C
ATOM   5151 1C31 POPEc 129      91.259  83.596  70.338  1.00  0.00           C
ATOM   5154 2C31 POPEc 129      91.899  84.165  71.618  1.00  0.00           C
ATOM   5157 3C31 POPEc 129      93.318  84.695  71.398  1.00  0.00           C
ATOM   5160 4C31 POPEc 129      94.079  85.014  72.698  1.00  0.00           C
ATOM   5163 5C31 POPEc 129      95.538  85.385  72.418  1.00  0.00           C
ATOM   5166 6C31 POPEc 129      96.329  85.774  73.668  1.00  0.00           C
ATOM   5170  NH3 POPEd 130      32.669  34.805  53.938  1.00  0.00           N
ATOM   5174  C12 POPEd 130      33.929  35.614  54.088  1.00  0.00           C
ATOM   5177  C11 POPEd 130      33.719  37.124  53.838  1.00  0.00           C
ATOM   5180  P   POPEd 130      35.209  39.274  53.598  1.00  0.00           P
ATOM   5181  O13 POPEd 130      36.419  39.414  52.758  1.00  0.00           O
ATOM   5182  O14 POPEd 130      33.949  39.884  53.138  1.00  0.00           O
ATOM   5183  O11 POPEd 130      35.538  39.665  55.088  1.00  0.00           O
ATOM   5184  O12 POPEd 130      35.018  37.704  53.738  1.00  0.00           O
ATOM   5185  C1  POPEd 130      35.569  38.744  56.178  1.00  0.00           C
ATOM   5188  C2  POPEd 130      35.578  39.514  57.538  1.00  0.00           C
ATOM   5190  O21 POPEd 130      36.119  38.695  58.598  1.00  0.00           O
ATOM   5191  C21 POPEd 130      35.410  37.654  58.968  1.00  0.00           C
ATOM   5192  O22 POPEd 130      34.418  37.194  58.418  1.00  0.00           O
ATOM   5193  C22 POPEd 130      35.998  37.134  60.288  1.00  0.00           C
ATOM   5196  C3  POPEd 130      34.179  40.125  57.878  1.00  0.00           C
ATOM   5199  O31 POPEd 130      34.020  40.384  59.288  1.00  0.00           O
ATOM   5200  C31 POPEd 130      34.559  41.525  59.718  1.00  0.00           C
ATOM   5201  O32 POPEd 130      35.148  42.334  59.038  1.00  0.00           O
ATOM   5202  C32 POPEd 130      34.269  41.644  61.228  1.00  0.00           C
ATOM   5205  C23 POPEd 130      35.129  36.035  60.948  1.00  0.00           C
ATOM   5208  C24 POPEd 130      35.419  35.864  62.448  1.00  0.00           C
ATOM   5211  C25 POPEd 130      35.799  34.435  62.868  1.00  0.00           C
ATOM   5214  C26 POPEd 130      36.319  34.375  64.308  1.00  0.00           C
ATOM   5217  C27 POPEd 130      36.769  32.954  64.718  1.00  0.00           C
ATOM   5220  C28 POPEd 130      37.410  32.895  66.128  1.00  0.00           C
ATOM   5223  C29 POPEd 130      36.419  33.185  67.218  1.00  0.00           C
ATOM   5225 0C21 POPEd 130      36.489  32.734  68.488  1.00  0.00           C
ATOM   5227 1C21 POPEd 130      37.609  31.914  69.078  1.00  0.00           C
ATOM   5230 2C21 POPEd 130      37.269  30.414  69.138  1.00  0.00           C
ATOM   5233 3C21 POPEd 130      38.418  29.594  69.758  1.00  0.00           C
ATOM   5236 4C21 POPEd 130      38.488  29.684  71.288  1.00  0.00           C
ATOM   5239 5C21 POPEd 130      37.589  28.654  71.978  1.00  0.00           C
ATOM   5242 6C21 POPEd 130      38.288  27.324  72.258  1.00  0.00           C
ATOM   5245 7C21 POPEd 130      37.308  26.244  72.708  1.00  0.00           C
ATOM   5248 8C21 POPEd 130      38.000  25.014  73.298  1.00  0.00           C
ATOM   5252  C33 POPEd 130      34.969  40.545  62.068  1.00  0.00           C
ATOM   5255  C34 POPEd 130      34.668  40.564  63.578  1.00  0.00           C
ATOM   5258  C35 POPEd 130      35.279  39.334  64.288  1.00  0.00           C
ATOM   5261  C36 POPEd 130      34.729  39.044  65.698  1.00  0.00           C
ATOM   5264  C37 POPEd 130      34.409  37.544  65.868  1.00  0.00           C
ATOM   5267  C38 POPEd 130      33.898  37.124  67.248  1.00  0.00           C
ATOM   5270  C39 POPEd 130      34.859  37.465  68.398  1.00  0.00           C
ATOM   5273 0C31 POPEd 130      34.849  36.434  69.538  1.00  0.00           C
ATOM   5276 1C31 POPEd 130      35.799  36.824  70.678  1.00  0.00           C
ATOM   5279 2C31 POPEd 130      36.398  35.644  71.458  1.00  0.00           C
ATOM   5282 3C31 POPEd 130      35.419  34.904  72.388  1.00  0.00           C
ATOM   5285 4C31 POPEd 130      34.668  33.754  71.708  1.00  0.00           C
ATOM   5288 5C31 POPEd 130      33.689  33.044  72.648  1.00  0.00           C
ATOM   5291 6C31 POPEd 130      32.770  32.075  71.908  1.00  0.00           C
ATOM   5295  NH3 POPEe 131      67.108  25.814  48.968  1.00  0.00           N
ATOM   5299  C12 POPEe 131      65.669  25.644  49.348  1.00  0.00           C
ATOM   5302  C11 POPEe 131      65.049  24.554  48.478  1.00  0.00           C
ATOM   5305  P   POPEe 131      63.049  22.994  48.198  1.00  0.00           P
ATOM   5306  O13 POPEe 131      61.749  23.394  47.618  1.00  0.00           O
ATOM   5307  O14 POPEe 131      64.009  22.324  47.298  1.00  0.00           O
ATOM   5308  O11 POPEe 131      62.779  22.104  49.458  1.00  0.00           O
ATOM   5309  O12 POPEe 131      63.709  24.254  48.878  1.00  0.00           O
ATOM   5310  C1  POPEe 131      63.828  21.904  50.418  1.00  0.00           C
ATOM   5313  C2  POPEe 131      63.488  22.484  51.818  1.00  0.00           C
ATOM   5315  O21 POPEe 131      63.379  21.444  52.798  1.00  0.00           O
ATOM   5316  C21 POPEe 131      64.488  20.774  53.068  1.00  0.00           C
ATOM   5317  O22 POPEe 131      65.590  21.004  52.608  1.00  0.00           O
ATOM   5318  C22 POPEe 131      64.148  19.664  54.068  1.00  0.00           C
ATOM   5321  C3  POPEe 131      62.149  23.274  51.818  1.00  0.00           C
ATOM   5324  O31 POPEe 131      62.089  24.174  52.928  1.00  0.00           O
ATOM   5325  C31 POPEe 131      61.799  23.764  54.168  1.00  0.00           C
ATOM   5326  O32 POPEe 131      62.168  24.344  55.158  1.00  0.00           O
ATOM   5327  C32 POPEe 131      60.839  22.564  54.228  1.00  0.00           C
ATOM   5330  C23 POPEe 131      63.729  20.214  55.458  1.00  0.00           C
ATOM   5333  C24 POPEe 131      63.049  19.144  56.328  1.00  0.00           C
ATOM   5336  C25 POPEe 131      62.770  19.664  57.748  1.00  0.00           C
ATOM   5339  C26 POPEe 131      62.209  18.615  58.718  1.00  0.00           C
ATOM   5342  C27 POPEe 131      61.999  19.124  60.158  1.00  0.00           C
ATOM   5345  C28 POPEe 131      63.288  19.484  60.938  1.00  0.00           C
ATOM   5348  C29 POPEe 131      64.218  18.324  61.138  1.00  0.00           C
ATOM   5350 0C21 POPEe 131      64.090  17.394  62.098  1.00  0.00           C
ATOM   5352 1C21 POPEe 131      62.979  17.324  63.118  1.00  0.00           C
ATOM   5355 2C21 POPEe 131      63.238  16.285  64.228  1.00  0.00           C
ATOM   5358 3C21 POPEe 131      64.179  16.774  65.338  1.00  0.00           C
ATOM   5361 4C21 POPEe 131      64.549  15.654  66.338  1.00  0.00           C
ATOM   5364 5C21 POPEe 131      65.148  16.194  67.638  1.00  0.00           C
ATOM   5367 6C21 POPEe 131      65.538  15.074  68.618  1.00  0.00           C
ATOM   5370 7C21 POPEe 131      65.998  15.614  69.978  1.00  0.00           C
ATOM   5373 8C21 POPEe 131      66.788  14.604  70.808  1.00  0.00           C
ATOM   5377  C33 POPEe 131      60.159  22.474  55.618  1.00  0.00           C
ATOM   5380  C34 POPEe 131      59.449  21.134  55.878  1.00  0.00           C
ATOM   5383  C35 POPEe 131      58.539  21.194  57.118  1.00  0.00           C
ATOM   5386  C36 POPEe 131      59.288  21.444  58.428  1.00  0.00           C
ATOM   5389  C37 POPEe 131      58.339  21.554  59.638  1.00  0.00           C
ATOM   5392  C38 POPEe 131      59.059  21.954  60.938  1.00  0.00           C
ATOM   5395  C39 POPEe 131      58.119  22.044  62.138  1.00  0.00           C
ATOM   5398 0C31 POPEe 131      57.119  23.204  62.038  1.00  0.00           C
ATOM   5401 1C31 POPEe 131      56.198  23.314  63.258  1.00  0.00           C
ATOM   5404 2C31 POPEe 131      55.139  24.414  63.088  1.00  0.00           C
ATOM   5407 3C31 POPEe 131      53.698  23.875  63.118  1.00  0.00           C
ATOM   5410 4C31 POPEe 131      52.669  24.984  62.898  1.00  0.00           C
ATOM   5413 5C31 POPEe 131      51.229  24.464  62.838  1.00  0.00           C
ATOM   5416 6C31 POPEe 131      50.200  25.564  62.578  1.00  0.00           C
ATOM   5420  NH3 POPEf 132      96.719  83.694  53.238  1.00  0.00           N
ATOM   5424  C12 POPEf 132      96.840  83.745  51.748  1.00  0.00           C
ATOM   5427  C11 POPEf 132      97.120  85.184  51.288  1.00  0.00           C
ATOM   5430  P   POPEf 132      94.590  86.145  51.538  1.00  0.00           P
ATOM   5431  O13 POPEf 132      94.279  87.575  51.498  1.00  0.00           O
ATOM   5432  O14 POPEf 132      93.598  85.184  51.018  1.00  0.00           O
ATOM   5433  O11 POPEf 132      94.839  85.765  53.078  1.00  0.00           O
ATOM   5434  O12 POPEf 132      95.979  85.894  50.868  1.00  0.00           O
ATOM   5435  C1  POPEf 132      95.409  86.686  54.018  1.00  0.00           C
ATOM   5438  C2  POPEf 132      94.469  87.845  54.538  1.00  0.00           C
ATOM   5440  O21 POPEf 132      94.890  88.554  55.718  1.00  0.00           O
ATOM   5441  C21 POPEf 132      96.098  88.545  56.238  1.00  0.00           C
ATOM   5442  O22 POPEf 132      97.049  87.876  55.868  1.00  0.00           O
ATOM   5443  C22 POPEf 132      96.140  89.445  57.478  1.00  0.00           C
ATOM   5446  C3  POPEf 132      92.990  87.395  54.778  1.00  0.00           C
ATOM   5449  O31 POPEf 132      92.208  88.426  55.438  1.00  0.00           O
ATOM   5450  C31 POPEf 132      92.220  88.435  56.768  1.00  0.00           C
ATOM   5451  O32 POPEf 132      92.670  87.556  57.488  1.00  0.00           O
ATOM   5452  C32 POPEf 132      91.659  89.764  57.268  1.00  0.00           C
ATOM   5455  C23 POPEf 132      96.280  90.956  57.188  1.00  0.00           C
ATOM   5458  C24 POPEf 132      96.329  91.814  58.468  1.00  0.00           C
ATOM   5461  C25 POPEf 132      97.589  91.595  59.318  1.00  0.00           C
ATOM   5464  C26 POPEf 132      97.589  92.404  60.628  1.00  0.00           C
ATOM   5467  C27 POPEf 132      98.839  92.124  61.478  1.00  0.00           C
ATOM   5470  C28 POPEf 132      98.809  92.755  62.878  1.00  0.00           C
ATOM   5473  C29 POPEf 132      97.950  91.984  63.848  1.00  0.00           C
ATOM   5475 0C21 POPEf 132      98.190  91.814  65.168  1.00  0.00           C
ATOM   5477 1C21 POPEf 132      99.329  92.425  65.948  1.00  0.00           C
ATOM   5480 2C21 POPEf 132     100.499  91.455  66.238  1.00  0.00           C
ATOM   5483 3C21 POPEf 132     100.059  90.196  67.008  1.00  0.00           C
ATOM   5486 4C21 POPEf 132     101.210  89.364  67.608  1.00  0.00           C
ATOM   5489 5C21 POPEf 132     102.249  88.815  66.618  1.00  0.00           C
ATOM   5492 6C21 POPEf 132     103.160  87.796  67.318  1.00  0.00           C
ATOM   5495 7C21 POPEf 132     104.349  87.295  66.498  1.00  0.00           C
ATOM   5498 8C21 POPEf 132     105.219  86.306  67.288  1.00  0.00           C
ATOM   5502  C33 POPEf 132      92.199  90.196  58.658  1.00  0.00           C
ATOM   5505  C34 POPEf 132      91.719  91.604  59.058  1.00  0.00           C
ATOM   5508  C35 POPEf 132      90.310  91.616  59.678  1.00  0.00           C
ATOM   5511  C36 POPEf 132      89.869  93.015  60.118  1.00  0.00           C
ATOM   5514  C37 POPEf 132      88.559  93.006  60.908  1.00  0.00           C
ATOM   5517  C38 POPEf 132      87.990  94.405  61.168  1.00  0.00           C
ATOM   5520  C39 POPEf 132      88.928  95.314  61.978  1.00  0.00           C
ATOM   5523 0C31 POPEf 132      88.279  96.665  62.308  1.00  0.00           C
ATOM   5526 1C31 POPEf 132      89.188  97.635  63.078  1.00  0.00           C
ATOM   5529 2C31 POPEf 132      89.689  97.094  64.418  1.00  0.00           C
ATOM   5532 3C31 POPEf 132      90.259  98.186  65.348  1.00  0.00           C
ATOM   5535 4C31 POPEf 132      90.620  97.635  66.738  1.00  0.00           C
ATOM   5538 5C31 POPEf 132      90.840  98.736  67.788  1.00  0.00           C
ATOM   5541 6C31 POPEf 132      90.970  98.174  69.208  1.00  0.00           C
ATOM   5545  NH3 POPEg 133      93.349  -1.625  91.628  1.00  0.00           N
ATOM   5549  C12 POPEg 133      92.810  -0.396  90.948  1.00  0.00           C
ATOM   5552  C11 POPEg 133      93.928   0.444  90.308  1.00  0.00           C
ATOM   5555  P   POPEg 133      94.258   2.834  89.378  1.00  0.00           P
ATOM   5556  O13 POPEg 133      93.699   3.944  90.178  1.00  0.00           O
ATOM   5557  O14 POPEg 133      95.690   2.494  89.598  1.00  0.00           O
ATOM   5558  O11 POPEg 133      94.170   3.114  87.828  1.00  0.00           O
ATOM   5559  O12 POPEg 133      93.370   1.534  89.578  1.00  0.00           O
ATOM   5560  C1  POPEg 133      93.299   4.114  87.288  1.00  0.00           C
ATOM   5563  C2  POPEg 133      93.640   4.504  85.818  1.00  0.00           C
ATOM   5565  O21 POPEg 133      93.529   3.364  84.958  1.00  0.00           O
ATOM   5566  C21 POPEg 133      94.549   2.564  84.728  1.00  0.00           C
ATOM   5567  O22 POPEg 133      95.639   2.584  85.268  1.00  0.00           O
ATOM   5568  C22 POPEg 133      94.130   1.604  83.598  1.00  0.00           C
ATOM   5571  C3  POPEg 133      94.960   5.344  85.658  1.00  0.00           C
ATOM   5574  O31 POPEg 133      95.280   5.624  84.268  1.00  0.00           O
ATOM   5575  C31 POPEg 133      95.030   6.884  83.868  1.00  0.00           C
ATOM   5576  O32 POPEg 133      94.380   7.694  84.498  1.00  0.00           O
ATOM   5577  C32 POPEg 133      95.678   7.144  82.508  1.00  0.00           C
ATOM   5580  C23 POPEg 133      95.310   1.024  82.778  1.00  0.00           C
ATOM   5583  C24 POPEg 133      94.860   0.354  81.468  1.00  0.00           C
ATOM   5586  C25 POPEg 133      94.869   1.314  80.268  1.00  0.00           C
ATOM   5589  C26 POPEg 133      94.389   0.674  78.948  1.00  0.00           C
ATOM   5592  C27 POPEg 133      94.399   1.674  77.778  1.00  0.00           C
ATOM   5595  C28 POPEg 133      93.960   1.034  76.438  1.00  0.00           C
ATOM   5598  C29 POPEg 133      93.648   2.074  75.398  1.00  0.00           C
ATOM   5600 0C21 POPEg 133      94.208   2.234  74.178  1.00  0.00           C
ATOM   5602 1C21 POPEg 133      95.318   1.424  73.568  1.00  0.00           C
ATOM   5605 2C21 POPEg 133      96.519   2.294  73.138  1.00  0.00           C
ATOM   5608 3C21 POPEg 133      96.250   3.204  71.938  1.00  0.00           C
ATOM   5611 4C21 POPEg 133      97.530   3.904  71.448  1.00  0.00           C
ATOM   5614 5C21 POPEg 133      97.290   4.814  70.238  1.00  0.00           C
ATOM   5617 6C21 POPEg 133      96.420   6.034  70.568  1.00  0.00           C
ATOM   5620 7C21 POPEg 133      96.180   6.934  69.348  1.00  0.00           C
ATOM   5623 8C21 POPEg 133      95.259   8.114  69.648  1.00  0.00           C
ATOM   5627  C33 POPEg 133      95.469   8.594  82.028  1.00  0.00           C
ATOM   5630  C34 POPEg 133      96.490   9.014  80.958  1.00  0.00           C
ATOM   5633  C35 POPEg 133      96.280  10.464  80.468  1.00  0.00           C
ATOM   5636  C36 POPEg 133      96.849  10.714  79.058  1.00  0.00           C
ATOM   5639  C37 POPEg 133      96.010  10.034  77.968  1.00  0.00           C
ATOM   5642  C38 POPEg 133      96.618  10.024  76.568  1.00  0.00           C
ATOM   5645  C39 POPEg 133      96.479  11.344  75.818  1.00  0.00           C
ATOM   5648 0C31 POPEg 133      96.630  11.134  74.308  1.00  0.00           C
ATOM   5651 1C31 POPEg 133      96.700  12.444  73.518  1.00  0.00           C
ATOM   5654 2C31 POPEg 133      96.469  12.234  72.008  1.00  0.00           C
ATOM   5657 3C31 POPEg 133      97.509  11.304  71.378  1.00  0.00           C
ATOM   5660 4C31 POPEg 133      97.398  11.244  69.848  1.00  0.00           C
ATOM   5663 5C31 POPEg 133      98.429  10.294  69.228  1.00  0.00           C
ATOM   5666 6C31 POPEg 133      98.379  10.284  67.698  1.00  0.00           C
ATOM   5670  NH3 POPEh 134      64.770 125.585  91.558  1.00  0.00           N
ATOM   5674  C12 POPEh 134      64.059 124.865  92.668  1.00  0.00           C
ATOM   5677  C11 POPEh 134      64.229 123.335  92.568  1.00  0.00           C
ATOM   5680  P   POPEh 134      66.648 122.635  93.218  1.00  0.00           P
ATOM   5681  O13 POPEh 134      66.189 121.555  94.108  1.00  0.00           O
ATOM   5682  O14 POPEh 134      66.988 123.986  93.708  1.00  0.00           O
ATOM   5683  O11 POPEh 134      67.898 122.144  92.398  1.00  0.00           O
ATOM   5684  O12 POPEh 134      65.529 122.915  92.128  1.00  0.00           O
ATOM   5685  C1  POPEh 134      67.789 121.714  91.048  1.00  0.00           C
ATOM   5688  C2  POPEh 134      67.859 122.906  90.018  1.00  0.00           C
ATOM   5690  O21 POPEh 134      68.029 122.465  88.648  1.00  0.00           O
ATOM   5691  C21 POPEh 134      68.999 121.584  88.398  1.00  0.00           C
ATOM   5692  O22 POPEh 134      69.939 121.346  89.138  1.00  0.00           O
ATOM   5693  C22 POPEh 134      68.849 120.965  87.018  1.00  0.00           C
ATOM   5696  C3  POPEh 134      68.849 124.055  90.398  1.00  0.00           C
ATOM   5699  O31 POPEh 134      68.589 125.354  89.818  1.00  0.00           O
ATOM   5700  C31 POPEh 134      67.849 125.474  88.728  1.00  0.00           C
ATOM   5701  O32 POPEh 134      66.679 125.145  88.608  1.00  0.00           O
ATOM   5702  C32 POPEh 134      68.748 126.014  87.618  1.00  0.00           C
ATOM   5705  C23 POPEh 134      69.990 121.455  86.108  1.00  0.00           C
ATOM   5708  C24 POPEh 134      70.119 120.725  84.758  1.00  0.00           C
ATOM   5711  C25 POPEh 134      71.189 121.415  83.898  1.00  0.00           C
ATOM   5714  C26 POPEh 134      72.459 120.625  83.628  1.00  0.00           C
ATOM   5717  C27 POPEh 134      72.299 119.636  82.478  1.00  0.00           C
ATOM   5720  C28 POPEh 134      73.660 119.135  81.988  1.00  0.00           C
ATOM   5723  C29 POPEh 134      73.468 118.134  80.888  1.00  0.00           C
ATOM   5725 0C21 POPEh 134      73.209 118.435  79.598  1.00  0.00           C
ATOM   5727 1C21 POPEh 134      73.108 119.804  78.978  1.00  0.00           C
ATOM   5730 2C21 POPEh 134      74.189 120.035  77.888  1.00  0.00           C
ATOM   5733 3C21 POPEh 134      73.998 119.204  76.608  1.00  0.00           C
ATOM   5736 4C21 POPEh 134      73.020 119.855  75.618  1.00  0.00           C
ATOM   5739 5C21 POPEh 134      72.759 118.976  74.388  1.00  0.00           C
ATOM   5742 6C21 POPEh 134      71.910 119.706  73.338  1.00  0.00           C
ATOM   5745 7C21 POPEh 134      71.689 118.895  72.058  1.00  0.00           C
ATOM   5748 8C21 POPEh 134      70.920 119.644  70.958  1.00  0.00           C
ATOM   5752  C33 POPEh 134      68.090 126.225  86.238  1.00  0.00           C
ATOM   5755  C34 POPEh 134      69.139 126.724  85.238  1.00  0.00           C
ATOM   5758  C35 POPEh 134      68.678 126.906  83.778  1.00  0.00           C
ATOM   5761  C36 POPEh 134      69.898 127.155  82.868  1.00  0.00           C
ATOM   5764  C37 POPEh 134      69.600 127.115  81.358  1.00  0.00           C
ATOM   5767  C38 POPEh 134      70.850 126.765  80.528  1.00  0.00           C
ATOM   5770  C39 POPEh 134      71.349 127.876  79.588  1.00  0.00           C
ATOM   5773 0C31 POPEh 134      70.968 127.665  78.118  1.00  0.00           C
ATOM   5776 1C31 POPEh 134      71.828 128.514  77.178  1.00  0.00           C
ATOM   5779 2C31 POPEh 134      71.739 128.085  75.708  1.00  0.00           C
ATOM   5782 3C31 POPEh 134      72.869 128.683  74.858  1.00  0.00           C
ATOM   5785 4C31 POPEh 134      73.069 127.964  73.508  1.00  0.00           C
ATOM   5788 5C31 POPEh 134      74.329 128.436  72.778  1.00  0.00           C
ATOM   5791 6C31 POPEh 134      74.718 127.565  71.578  1.00  0.00           C
ATOM   5795  NH3 POPEi 135      33.679   8.344  48.568  1.00  0.00           N
ATOM   5799  C12 POPEi 135      32.459   8.064  47.738  1.00  0.00           C
ATOM   5802  C11 POPEi 135      32.719   8.324  46.238  1.00  0.00           C
ATOM   5805  P   POPEi 135      33.019   6.044  44.958  1.00  0.00           P
ATOM   5806  O13 POPEi 135      32.199   4.814  45.138  1.00  0.00           O
ATOM   5807  O14 POPEi 135      33.499   6.334  43.588  1.00  0.00           O
ATOM   5808  O11 POPEi 135      34.199   6.004  46.028  1.00  0.00           O
ATOM   5809  O12 POPEi 135      32.168   7.274  45.448  1.00  0.00           O
ATOM   5810  C1  POPEi 135      34.619   4.794  46.688  1.00  0.00           C
ATOM   5813  C2  POPEi 135      34.299   4.814  48.228  1.00  0.00           C
ATOM   5815  O21 POPEi 135      35.169   5.714  48.938  1.00  0.00           O
ATOM   5816  C21 POPEi 135      36.419   5.324  49.138  1.00  0.00           C
ATOM   5817  O22 POPEi 135      37.019   4.434  48.548  1.00  0.00           O
ATOM   5818  C22 POPEi 135      36.959   6.074  50.348  1.00  0.00           C
ATOM   5821  C3  POPEi 135      34.189   3.414  48.938  1.00  0.00           C
ATOM   5824  O31 POPEi 135      33.669   3.564  50.288  1.00  0.00           O
ATOM   5825  C31 POPEi 135      33.099   2.464  50.788  1.00  0.00           C
ATOM   5826  O32 POPEi 135      33.078   1.374  50.228  1.00  0.00           O
ATOM   5827  C32 POPEi 135      32.410   2.744  52.118  1.00  0.00           C
ATOM   5830  C23 POPEi 135      36.058   5.864  51.588  1.00  0.00           C
ATOM   5833  C24 POPEi 135      36.619   6.524  52.858  1.00  0.00           C
ATOM   5836  C25 POPEi 135      35.679   6.294  54.048  1.00  0.00           C
ATOM   5839  C26 POPEi 135      36.169   6.894  55.368  1.00  0.00           C
ATOM   5842  C27 POPEi 135      35.029   6.994  56.388  1.00  0.00           C
ATOM   5845  C28 POPEi 135      35.468   7.614  57.718  1.00  0.00           C
ATOM   5848  C29 POPEi 135      34.309   7.874  58.658  1.00  0.00           C
ATOM   5850 0C21 POPEi 135      34.259   7.574  59.958  1.00  0.00           C
ATOM   5852 1C21 POPEi 135      35.340   6.894  60.758  1.00  0.00           C
ATOM   5855 2C21 POPEi 135      34.769   5.974  61.848  1.00  0.00           C
ATOM   5858 3C21 POPEi 135      35.879   5.224  62.578  1.00  0.00           C
ATOM   5861 4C21 POPEi 135      35.410   4.644  63.908  1.00  0.00           C
ATOM   5864 5C21 POPEi 135      36.559   4.004  64.678  1.00  0.00           C
ATOM   5867 6C21 POPEi 135      36.149   3.554  66.078  1.00  0.00           C
ATOM   5870 7C21 POPEi 135      37.339   2.984  66.848  1.00  0.00           C
ATOM   5873 8C21 POPEi 135      36.979   2.504  68.248  1.00  0.00           C
ATOM   5877  C33 POPEi 135      33.359   3.274  53.228  1.00  0.00           C
ATOM   5880  C34 POPEi 135      33.000   2.674  54.588  1.00  0.00           C
ATOM   5883  C35 POPEi 135      33.809   3.264  55.758  1.00  0.00           C
ATOM   5886  C36 POPEi 135      35.249   2.734  55.878  1.00  0.00           C
ATOM   5889  C37 POPEi 135      36.019   3.424  57.018  1.00  0.00           C
ATOM   5892  C38 POPEi 135      37.518   3.094  57.058  1.00  0.00           C
ATOM   5895  C39 POPEi 135      37.859   1.854  57.898  1.00  0.00           C
ATOM   5898 0C31 POPEi 135      37.869   2.154  59.408  1.00  0.00           C
ATOM   5901 1C31 POPEi 135      38.679   1.134  60.228  1.00  0.00           C
ATOM   5904 2C31 POPEi 135      38.969   1.564  61.678  1.00  0.00           C
ATOM   5907 3C31 POPEi 135      39.608   2.954  61.798  1.00  0.00           C
ATOM   5910 4C31 POPEi 135      40.060   3.314  63.228  1.00  0.00           C
ATOM   5913 5C31 POPEi 135      40.299   4.824  63.368  1.00  0.00           C
ATOM   5916 6C31 POPEi 135      40.749   5.274  64.758  1.00  0.00           C
ATOM   5920  NH3 POPEj 136      87.469 128.046  47.648  1.00  0.00           N
ATOM   5924  C12 POPEj 136      86.589 127.346  48.638  1.00  0.00           C
ATOM   5927  C11 POPEj 136      85.129 127.734  48.438  1.00  0.00           C
ATOM   5930  P   POPEj 136      83.349 126.674  46.898  1.00  0.00           P
ATOM   5931  O13 POPEj 136      82.889 126.796  45.498  1.00  0.00           O
ATOM   5932  O14 POPEj 136      83.519 125.314  47.478  1.00  0.00           O
ATOM   5933  O11 POPEj 136      82.460 127.615  47.808  1.00  0.00           O
ATOM   5934  O12 POPEj 136      84.729 127.435  47.088  1.00  0.00           O
ATOM   5935  C1  POPEj 136      81.299 127.094  48.478  1.00  0.00           C
ATOM   5938  C2  POPEj 136      80.398 128.275  48.918  1.00  0.00           C
ATOM   5940  O21 POPEj 136      79.819 128.114  50.218  1.00  0.00           O
ATOM   5941  C21 POPEj 136      79.200 126.994  50.558  1.00  0.00           C
ATOM   5942  O22 POPEj 136      78.869 126.085  49.818  1.00  0.00           O
ATOM   5943  C22 POPEj 136      78.950 127.015  52.078  1.00  0.00           C
ATOM   5946  C3  POPEj 136      79.369 128.714  47.828  1.00  0.00           C
ATOM   5949  O31 POPEj 136      78.888 130.035  48.158  1.00  0.00           O
ATOM   5950  C31 POPEj 136      77.638 130.333  47.888  1.00  0.00           C
ATOM   5951  O32 POPEj 136      76.889 129.764  47.108  1.00  0.00           O
ATOM   5952  C32 POPEj 136      77.218 131.374  48.928  1.00  0.00           C
ATOM   5955  C23 POPEj 136      79.679 125.935  52.928  1.00  0.00           C
ATOM   5958  C24 POPEj 136      79.369 126.075  54.428  1.00  0.00           C
ATOM   5961  C25 POPEj 136      80.310 125.324  55.378  1.00  0.00           C
ATOM   5964  C26 POPEj 136      79.948 125.604  56.858  1.00  0.00           C
ATOM   5967  C27 POPEj 136      80.870 124.925  57.888  1.00  0.00           C
ATOM   5970  C28 POPEj 136      80.289 125.044  59.318  1.00  0.00           C
ATOM   5973  C29 POPEj 136      81.069 124.275  60.358  1.00  0.00           C
ATOM   5975 0C21 POPEj 136      80.770 124.204  61.678  1.00  0.00           C
ATOM   5977 1C21 POPEj 136      79.619 124.846  62.398  1.00  0.00           C
ATOM   5980 2C21 POPEj 136      79.148 123.965  63.578  1.00  0.00           C
ATOM   5983 3C21 POPEj 136      78.169 124.664  64.538  1.00  0.00           C
ATOM   5986 4C21 POPEj 136      77.549 123.675  65.518  1.00  0.00           C
ATOM   5989 5C21 POPEj 136      76.759 124.335  66.658  1.00  0.00           C
ATOM   5992 6C21 POPEj 136      75.920 123.314  67.438  1.00  0.00           C
ATOM   5995 7C21 POPEj 136      75.410 123.855  68.788  1.00  0.00           C
ATOM   5998 8C21 POPEj 136      74.600 122.814  69.558  1.00  0.00           C
ATOM   6002  C33 POPEj 136      77.630 130.883  50.338  1.00  0.00           C
ATOM   6005  C34 POPEj 136      76.799 131.505  51.458  1.00  0.00           C
ATOM   6008  C35 POPEj 136      77.119 130.945  52.848  1.00  0.00           C
ATOM   6011  C36 POPEj 136      78.549 131.285  53.288  1.00  0.00           C
ATOM   6014  C37 POPEj 136      78.880 130.824  54.708  1.00  0.00           C
ATOM   6017  C38 POPEj 136      80.299 131.255  55.118  1.00  0.00           C
ATOM   6020  C39 POPEj 136      80.809 130.523  56.368  1.00  0.00           C
ATOM   6023 0C31 POPEj 136      80.038 130.854  57.658  1.00  0.00           C
ATOM   6026 1C31 POPEj 136      80.599 130.073  58.868  1.00  0.00           C
ATOM   6029 2C31 POPEj 136      79.769 130.285  60.138  1.00  0.00           C
ATOM   6032 3C31 POPEj 136      80.299 129.454  61.318  1.00  0.00           C
ATOM   6035 4C31 POPEj 136      79.399 129.553  62.558  1.00  0.00           C
ATOM   6038 5C31 POPEj 136      79.960 128.803  63.778  1.00  0.00           C
ATOM   6041 6C31 POPEj 136      78.969 128.703  64.938  1.00  0.00           C
ATOM   6045  NH3 POPEk 137      12.779  19.535  94.638  1.00  0.00           N
ATOM   6049  C12 POPEk 137      12.189  19.164  95.988  1.00  0.00           C
ATOM   6052  C11 POPEk 137      12.319  17.654  96.368  1.00  0.00           C
ATOM   6055  P   POPEk 137      10.789  16.644  94.358  1.00  0.00           P
ATOM   6056  O13 POPEk 137      11.209  15.554  93.468  1.00  0.00           O
ATOM   6057  O14 POPEk 137       9.519  16.464  95.088  1.00  0.00           O
ATOM   6058  O11 POPEk 137      10.879  18.064  93.668  1.00  0.00           O
ATOM   6059  O12 POPEk 137      11.969  16.674  95.398  1.00  0.00           O
ATOM   6060  C1  POPEk 137      10.009  18.574  92.668  1.00  0.00           C
ATOM   6063  C2  POPEk 137      10.309  18.004  91.248  1.00  0.00           C
ATOM   6065  O21 POPEk 137      10.569  19.054  90.288  1.00  0.00           O
ATOM   6066  C21 POPEk 137       9.529  19.774  89.928  1.00  0.00           C
ATOM   6067  O22 POPEk 137       8.409  19.754  90.428  1.00  0.00           O
ATOM   6068  C22 POPEk 137       9.889  20.494  88.608  1.00  0.00           C
ATOM   6071  C3  POPEk 137       9.219  16.984  90.788  1.00  0.00           C
ATOM   6074  O31 POPEk 137       9.239  16.804  89.358  1.00  0.00           O
ATOM   6075  C31 POPEk 137       9.929  15.774  88.908  1.00  0.00           C
ATOM   6076  O32 POPEk 137      10.539  14.964  89.598  1.00  0.00           O
ATOM   6077  C32 POPEk 137       9.829  15.764  87.378  1.00  0.00           C
ATOM   6080  C23 POPEk 137      10.609  21.854  88.738  1.00  0.00           C
ATOM   6083  C24 POPEk 137      10.669  22.625  87.408  1.00  0.00           C
ATOM   6086  C25 POPEk 137       9.279  23.144  86.988  1.00  0.00           C
ATOM   6089  C26 POPEk 137       9.319  24.254  85.938  1.00  0.00           C
ATOM   6092  C27 POPEk 137       7.919  24.814  85.638  1.00  0.00           C
ATOM   6095  C28 POPEk 137       7.899  26.324  85.338  1.00  0.00           C
ATOM   6098  C29 POPEk 137       8.689  26.754  84.128  1.00  0.00           C
ATOM   6100 0C21 POPEk 137       8.279  26.744  82.848  1.00  0.00           C
ATOM   6102 1C21 POPEk 137       6.959  26.244  82.308  1.00  0.00           C
ATOM   6105 2C21 POPEk 137       5.969  27.374  81.958  1.00  0.00           C
ATOM   6108 3C21 POPEk 137       5.199  27.904  83.188  1.00  0.00           C
ATOM   6111 4C21 POPEk 137       4.489  29.244  82.948  1.00  0.00           C
ATOM   6114 5C21 POPEk 137       5.459  30.414  83.158  1.00  0.00           C
ATOM   6117 6C21 POPEk 137       4.869  31.794  82.868  1.00  0.00           C
ATOM   6120 7C21 POPEk 137       5.929  32.895  83.028  1.00  0.00           C
ATOM   6123 8C21 POPEk 137       5.419  34.305  82.758  1.00  0.00           C
ATOM   6127  C33 POPEk 137      10.289  17.104  86.748  1.00  0.00           C
ATOM   6130  C34 POPEk 137       9.629  17.414  85.398  1.00  0.00           C
ATOM   6133  C35 POPEk 137       9.849  18.854  84.948  1.00  0.00           C
ATOM   6136  C36 POPEk 137       9.329  19.124  83.528  1.00  0.00           C
ATOM   6139  C37 POPEk 137       9.629  20.544  83.048  1.00  0.00           C
ATOM   6142  C38 POPEk 137       9.379  20.754  81.558  1.00  0.00           C
ATOM   6145  C39 POPEk 137       9.769  22.174  81.108  1.00  0.00           C
ATOM   6148 0C31 POPEk 137       9.499  22.424  79.618  1.00  0.00           C
ATOM   6151 1C31 POPEk 137       9.879  23.854  79.198  1.00  0.00           C
ATOM   6154 2C31 POPEk 137       9.539  24.184  77.738  1.00  0.00           C
ATOM   6157 3C31 POPEk 137       8.059  23.964  77.358  1.00  0.00           C
ATOM   6160 4C31 POPEk 137       7.079  24.714  78.258  1.00  0.00           C
ATOM   6163 5C31 POPEk 137       5.629  24.484  77.848  1.00  0.00           C
ATOM   6166 6C31 POPEk 137       4.629  25.194  78.758  1.00  0.00           C
ATOM   6170  NH3 POPEl 138      25.079   7.064  49.698  1.00  0.00           N
ATOM   6174  C12 POPEl 138      25.689   8.414  49.838  1.00  0.00           C
ATOM   6177  C11 POPEl 138      26.259   8.874  48.498  1.00  0.00           C
ATOM   6180  P   POPEl 138      27.889  10.824  47.918  1.00  0.00           P
ATOM   6181  O13 POPEl 138      27.789  10.504  46.488  1.00  0.00           O
ATOM   6182  O14 POPEl 138      28.049  12.244  48.288  1.00  0.00           O
ATOM   6183  O11 POPEl 138      29.059  10.014  48.578  1.00  0.00           O
ATOM   6184  O12 POPEl 138      26.599  10.254  48.608  1.00  0.00           O
ATOM   6185  C1  POPEl 138      29.719  10.324  49.808  1.00  0.00           C
ATOM   6188  C2  POPEl 138      29.209   9.394  50.948  1.00  0.00           C
ATOM   6190  O21 POPEl 138      29.769   9.724  52.228  1.00  0.00           O
ATOM   6191  C21 POPEl 138      31.009   9.324  52.478  1.00  0.00           C
ATOM   6192  O22 POPEl 138      31.819   8.924  51.658  1.00  0.00           O
ATOM   6193  C22 POPEl 138      31.219   9.354  54.008  1.00  0.00           C
ATOM   6196  C3  POPEl 138      29.259   7.874  50.618  1.00  0.00           C
ATOM   6199  O31 POPEl 138      28.209   7.174  51.328  1.00  0.00           O
ATOM   6200  C31 POPEl 138      28.459   6.854  52.578  1.00  0.00           C
ATOM   6201  O32 POPEl 138      29.539   6.814  53.138  1.00  0.00           O
ATOM   6202  C32 POPEl 138      27.109   6.684  53.268  1.00  0.00           C
ATOM   6205  C23 POPEl 138      31.179  10.744  54.698  1.00  0.00           C
ATOM   6208  C24 POPEl 138      30.849  10.624  56.208  1.00  0.00           C
ATOM   6211  C25 POPEl 138      31.029  11.914  57.038  1.00  0.00           C
ATOM   6214  C26 POPEl 138      32.479  12.194  57.448  1.00  0.00           C
ATOM   6217  C27 POPEl 138      32.669  13.504  58.228  1.00  0.00           C
ATOM   6220  C28 POPEl 138      34.119  13.684  58.708  1.00  0.00           C
ATOM   6223  C29 POPEl 138      34.358  15.054  59.278  1.00  0.00           C
ATOM   6225 0C21 POPEl 138      35.270  15.384  60.208  1.00  0.00           C
ATOM   6227 1C21 POPEl 138      36.279  14.454  60.838  1.00  0.00           C
ATOM   6230 2C21 POPEl 138      35.889  14.014  62.258  1.00  0.00           C
ATOM   6233 3C21 POPEl 138      35.629  15.184  63.228  1.00  0.00           C
ATOM   6236 4C21 POPEl 138      35.889  14.754  64.668  1.00  0.00           C
ATOM   6239 5C21 POPEl 138      35.259  15.714  65.678  1.00  0.00           C
ATOM   6242 6C21 POPEl 138      35.389  15.184  67.098  1.00  0.00           C
ATOM   6245 7C21 POPEl 138      34.678  16.094  68.098  1.00  0.00           C
ATOM   6248 8C21 POPEl 138      34.239  15.354  69.348  1.00  0.00           C
ATOM   6252  C33 POPEl 138      27.209   7.104  54.748  1.00  0.00           C
ATOM   6255  C34 POPEl 138      25.839   7.094  55.438  1.00  0.00           C
ATOM   6258  C35 POPEl 138      25.879   7.634  56.868  1.00  0.00           C
ATOM   6261  C36 POPEl 138      27.059   7.104  57.698  1.00  0.00           C
ATOM   6264  C37 POPEl 138      26.909   7.344  59.208  1.00  0.00           C
ATOM   6267  C38 POPEl 138      28.249   7.084  59.908  1.00  0.00           C
ATOM   6270  C39 POPEl 138      28.159   7.104  61.438  1.00  0.00           C
ATOM   6273 0C31 POPEl 138      29.559   7.004  62.058  1.00  0.00           C
ATOM   6276 1C31 POPEl 138      29.569   6.954  63.588  1.00  0.00           C
ATOM   6279 2C31 POPEl 138      30.988   6.794  64.138  1.00  0.00           C
ATOM   6282 3C31 POPEl 138      31.039   6.824  65.668  1.00  0.00           C
ATOM   6285 4C31 POPEl 138      32.439   6.484  66.218  1.00  0.00           C
ATOM   6288 5C31 POPEl 138      32.489   6.464  67.748  1.00  0.00           C
ATOM   6291 6C31 POPEl 138      33.859   6.114  68.318  1.00  0.00           C
ATOM   6295  NH3 POPEm 139      69.288  72.185  98.578  1.00  0.00           N
ATOM   6299  C12 POPEm 139      67.929  72.674  99.008  1.00  0.00           C
ATOM   6302  C11 POPEm 139      67.869  74.174  99.298  1.00  0.00           C
ATOM   6305  P   POPEm 139      69.429  75.475  97.718  1.00  0.00           P
ATOM   6306  O13 POPEm 139      70.068  76.005  98.938  1.00  0.00           O
ATOM   6307  O14 POPEm 139      70.160  74.415  96.988  1.00  0.00           O
ATOM   6308  O11 POPEm 139      69.028  76.665  96.808  1.00  0.00           O
ATOM   6309  O12 POPEm 139      68.020  74.904  98.098  1.00  0.00           O
ATOM   6310  C1  POPEm 139      68.608  76.615  95.468  1.00  0.00           C
ATOM   6313  C2  POPEm 139      67.279  75.854  95.208  1.00  0.00           C
ATOM   6315  O21 POPEm 139      67.299  75.556  93.818  1.00  0.00           O
ATOM   6316  C21 POPEm 139      66.539  74.535  93.488  1.00  0.00           C
ATOM   6317  O22 POPEm 139      65.990  73.774  94.258  1.00  0.00           O
ATOM   6318  C22 POPEm 139      66.410  74.514  91.978  1.00  0.00           C
ATOM   6321  C3  POPEm 139      66.038  76.734  95.578  1.00  0.00           C
ATOM   6324  O31 POPEm 139      64.788  76.265  95.018  1.00  0.00           O
ATOM   6325  C31 POPEm 139      64.358  76.895  93.908  1.00  0.00           C
ATOM   6326  O32 POPEm 139      64.889  77.844  93.388  1.00  0.00           O
ATOM   6327  C32 POPEm 139      63.099  76.174  93.378  1.00  0.00           C
ATOM   6330  C23 POPEm 139      65.538  73.365  91.438  1.00  0.00           C
ATOM   6333  C24 POPEm 139      65.109  73.654  90.008  1.00  0.00           C
ATOM   6336  C25 POPEm 139      64.439  72.445  89.368  1.00  0.00           C
ATOM   6339  C26 POPEm 139      63.799  72.755  88.008  1.00  0.00           C
ATOM   6342  C27 POPEm 139      63.418  71.465  87.278  1.00  0.00           C
ATOM   6345  C28 POPEm 139      62.789  71.694  85.898  1.00  0.00           C
ATOM   6348  C29 POPEm 139      62.459  70.365  85.268  1.00  0.00           C
ATOM   6350 0C21 POPEm 139      61.229  69.934  84.938  1.00  0.00           C
ATOM   6352 1C21 POPEm 139      59.969  70.735  85.118  1.00  0.00           C
ATOM   6355 2C21 POPEm 139      58.680  69.965  84.768  1.00  0.00           C
ATOM   6358 3C21 POPEm 139      58.309  68.885  85.798  1.00  0.00           C
ATOM   6361 4C21 POPEm 139      56.959  68.204  85.518  1.00  0.00           C
ATOM   6364 5C21 POPEm 139      55.769  69.174  85.508  1.00  0.00           C
ATOM   6367 6C21 POPEm 139      54.418  68.445  85.488  1.00  0.00           C
ATOM   6370 7C21 POPEm 139      53.238  69.384  85.768  1.00  0.00           C
ATOM   6373 8C21 POPEm 139      51.869  68.704  85.648  1.00  0.00           C
ATOM   6377  C33 POPEm 139      62.809  76.335  91.858  1.00  0.00           C
ATOM   6380  C34 POPEm 139      61.939  77.544  91.488  1.00  0.00           C
ATOM   6383  C35 POPEm 139      62.719  78.854  91.368  1.00  0.00           C
ATOM   6386  C36 POPEm 139      61.929  79.945  90.658  1.00  0.00           C
ATOM   6389  C37 POPEm 139      62.779  81.175  90.368  1.00  0.00           C
ATOM   6392  C38 POPEm 139      61.979  82.215  89.568  1.00  0.00           C
ATOM   6395  C39 POPEm 139      62.419  82.316  88.098  1.00  0.00           C
ATOM   6398 0C31 POPEm 139      61.689  83.405  87.288  1.00  0.00           C
ATOM   6401 1C31 POPEm 139      62.119  83.414  85.818  1.00  0.00           C
ATOM   6404 2C31 POPEm 139      61.439  84.545  85.018  1.00  0.00           C
ATOM   6407 3C31 POPEm 139      61.669  84.424  83.508  1.00  0.00           C
ATOM   6410 4C31 POPEm 139      63.029  84.965  83.028  1.00  0.00           C
ATOM   6413 5C31 POPEm 139      63.238  84.725  81.528  1.00  0.00           C
ATOM   6416 6C31 POPEm 139      64.348  85.576  80.908  1.00  0.00           C
ATOM   6420  NH3 POPEn 140      71.009  67.884  52.408  1.00  0.00           N
ATOM   6424  C12 POPEn 140      71.160  69.384  52.188  1.00  0.00           C
ATOM   6427  C11 POPEn 140      71.410  70.164  53.498  1.00  0.00           C
ATOM   6430  P   POPEn 140      73.160  71.946  52.568  1.00  0.00           P
ATOM   6431  O13 POPEn 140      72.849  71.744  51.138  1.00  0.00           O
ATOM   6432  O14 POPEn 140      73.560  73.334  52.918  1.00  0.00           O
ATOM   6433  O11 POPEn 140      74.238  70.875  53.028  1.00  0.00           O
ATOM   6434  O12 POPEn 140      71.819  71.535  53.318  1.00  0.00           O
ATOM   6435  C1  POPEn 140      74.549  70.715  54.418  1.00  0.00           C
ATOM   6438  C2  POPEn 140      75.520  69.514  54.678  1.00  0.00           C
ATOM   6440  O21 POPEn 140      75.759  69.325  56.088  1.00  0.00           O
ATOM   6441  C21 POPEn 140      74.689  69.074  56.828  1.00  0.00           C
ATOM   6442  O22 POPEn 140      74.090  68.014  56.858  1.00  0.00           O
ATOM   6443  C22 POPEn 140      74.279  70.384  57.518  1.00  0.00           C
ATOM   6446  C3  POPEn 140      76.869  69.785  53.948  1.00  0.00           C
ATOM   6449  O31 POPEn 140      78.058  69.446  54.708  1.00  0.00           O
ATOM   6450  C31 POPEn 140      78.398  70.384  55.588  1.00  0.00           C
ATOM   6451  O32 POPEn 140      77.700  71.314  55.948  1.00  0.00           O
ATOM   6452  C32 POPEn 140      79.840  70.215  56.028  1.00  0.00           C
ATOM   6455  C23 POPEn 140      74.078  70.405  59.038  1.00  0.00           C
ATOM   6458  C24 POPEn 140      73.829  71.865  59.458  1.00  0.00           C
ATOM   6461  C25 POPEn 140      74.090  72.195  60.928  1.00  0.00           C
ATOM   6464  C26 POPEn 140      72.879  71.954  61.838  1.00  0.00           C
ATOM   6467  C27 POPEn 140      73.029  72.704  63.178  1.00  0.00           C
ATOM   6470  C28 POPEn 140      71.718  72.764  63.988  1.00  0.00           C
ATOM   6473  C29 POPEn 140      70.689  73.634  63.328  1.00  0.00           C
ATOM   6475 0C21 POPEn 140      69.578  74.115  63.918  1.00  0.00           C
ATOM   6477 1C21 POPEn 140      69.139  73.835  65.328  1.00  0.00           C
ATOM   6480 2C21 POPEn 140      67.729  73.235  65.368  1.00  0.00           C
ATOM   6483 3C21 POPEn 140      67.369  72.795  66.788  1.00  0.00           C
ATOM   6486 4C21 POPEn 140      66.068  71.985  66.858  1.00  0.00           C
ATOM   6489 5C21 POPEn 140      65.709  71.525  68.278  1.00  0.00           C
ATOM   6492 6C21 POPEn 140      66.840  70.764  68.988  1.00  0.00           C
ATOM   6495 7C21 POPEn 140      66.439  70.374  70.408  1.00  0.00           C
ATOM   6498 8C21 POPEn 140      67.538  69.674  71.208  1.00  0.00           C
ATOM   6502  C33 POPEn 140      80.499  71.604  55.908  1.00  0.00           C
ATOM   6505  C34 POPEn 140      82.010  71.615  56.088  1.00  0.00           C
ATOM   6508  C35 POPEn 140      82.460  71.184  57.488  1.00  0.00           C
ATOM   6511  C36 POPEn 140      83.969  71.385  57.638  1.00  0.00           C
ATOM   6514  C37 POPEn 140      84.559  70.735  58.878  1.00  0.00           C
ATOM   6517  C38 POPEn 140      86.079  70.895  58.878  1.00  0.00           C
ATOM   6520  C39 POPEn 140      86.770  70.115  60.008  1.00  0.00           C
ATOM   6523 0C31 POPEn 140      86.439  70.654  61.398  1.00  0.00           C
ATOM   6526 1C31 POPEn 140      87.348  70.044  62.468  1.00  0.00           C
ATOM   6529 2C31 POPEn 140      87.090  70.604  63.858  1.00  0.00           C
ATOM   6532 3C31 POPEn 140      87.999  70.004  64.938  1.00  0.00           C
ATOM   6535 4C31 POPEn 140      89.499  70.324  64.768  1.00  0.00           C
ATOM   6538 5C31 POPEn 140      90.339  69.875  65.968  1.00  0.00           C
ATOM   6541 6C31 POPEn 140      91.788  70.334  65.898  1.00  0.00           C
ATOM   6545  NH3 POPEo 141      66.629  58.904  51.988  1.00  0.00           N
ATOM   6549  C12 POPEo 141      65.439  59.794  52.288  1.00  0.00           C
ATOM   6552  C11 POPEo 141      64.950  59.694  53.748  1.00  0.00           C
ATOM   6555  P   POPEo 141      64.639  57.134  54.258  1.00  0.00           P
ATOM   6556  O13 POPEo 141      63.958  56.254  53.298  1.00  0.00           O
ATOM   6557  O14 POPEo 141      66.119  57.235  54.238  1.00  0.00           O
ATOM   6558  O11 POPEo 141      64.099  56.844  55.718  1.00  0.00           O
ATOM   6559  O12 POPEo 141      64.090  58.594  53.978  1.00  0.00           O
ATOM   6560  C1  POPEo 141      64.200  57.845  56.738  1.00  0.00           C
ATOM   6563  C2  POPEo 141      64.218  57.165  58.138  1.00  0.00           C
ATOM   6565  O21 POPEo 141      64.299  58.134  59.208  1.00  0.00           O
ATOM   6566  C21 POPEo 141      63.168  58.785  59.468  1.00  0.00           C
ATOM   6567  O22 POPEo 141      62.139  58.715  58.828  1.00  0.00           O
ATOM   6568  C22 POPEo 141      63.358  59.625  60.728  1.00  0.00           C
ATOM   6571  C3  POPEo 141      65.468  56.244  58.228  1.00  0.00           C
ATOM   6574  O31 POPEo 141      65.439  55.304  59.318  1.00  0.00           O
ATOM   6575  C31 POPEo 141      66.410  55.254  60.228  1.00  0.00           C
ATOM   6576  O32 POPEo 141      66.759  54.235  60.788  1.00  0.00           O
ATOM   6577  C32 POPEo 141      66.910  56.644  60.648  1.00  0.00           C
ATOM   6580  C23 POPEo 141      62.648  59.004  61.958  1.00  0.00           C
ATOM   6583  C24 POPEo 141      63.539  58.965  63.208  1.00  0.00           C
ATOM   6586  C25 POPEo 141      63.880  60.345  63.788  1.00  0.00           C
ATOM   6589  C26 POPEo 141      64.788  60.195  65.018  1.00  0.00           C
ATOM   6592  C27 POPEo 141      65.138  61.535  65.678  1.00  0.00           C
ATOM   6595  C28 POPEo 141      66.079  61.384  66.888  1.00  0.00           C
ATOM   6598  C29 POPEo 141      67.439  60.844  66.508  1.00  0.00           C
ATOM   6600 0C21 POPEo 141      68.619  61.494  66.578  1.00  0.00           C
ATOM   6602 1C21 POPEo 141      68.810  62.905  67.068  1.00  0.00           C
ATOM   6605 2C21 POPEo 141      68.898  62.894  68.598  1.00  0.00           C
ATOM   6608 3C21 POPEo 141      68.910  64.295  69.238  1.00  0.00           C
ATOM   6611 4C21 POPEo 141      68.950  64.165  70.768  1.00  0.00           C
ATOM   6614 5C21 POPEo 141      68.709  65.455  71.558  1.00  0.00           C
ATOM   6617 6C21 POPEo 141      68.439  65.135  73.028  1.00  0.00           C
ATOM   6620 7C21 POPEo 141      68.428  66.335  73.968  1.00  0.00           C
ATOM   6623 8C21 POPEo 141      67.759  66.014  75.308  1.00  0.00           C
ATOM   6627  C33 POPEo 141      67.719  56.574  61.958  1.00  0.00           C
ATOM   6630  C34 POPEo 141      67.708  57.884  62.738  1.00  0.00           C
ATOM   6633  C35 POPEo 141      68.579  58.984  62.128  1.00  0.00           C
ATOM   6636  C36 POPEo 141      68.350  60.314  62.848  1.00  0.00           C
ATOM   6639  C37 POPEo 141      69.259  61.454  62.418  1.00  0.00           C
ATOM   6642  C38 POPEo 141      68.729  62.785  62.978  1.00  0.00           C
ATOM   6645  C39 POPEo 141      69.660  63.974  62.728  1.00  0.00           C
ATOM   6648 0C31 POPEo 141      68.888  65.285  62.508  1.00  0.00           C
ATOM   6651 1C31 POPEo 141      67.950  65.674  63.658  1.00  0.00           C
ATOM   6654 2C31 POPEo 141      67.078  66.884  63.298  1.00  0.00           C
ATOM   6657 3C31 POPEo 141      66.148  67.305  64.448  1.00  0.00           C
ATOM   6660 4C31 POPEo 141      65.270  68.505  64.108  1.00  0.00           C
ATOM   6663 5C31 POPEo 141      64.389  68.924  65.298  1.00  0.00           C
ATOM   6666 6C31 POPEo 141      63.539  70.164  65.058  1.00  0.00           C
ATOM   6670  NH3 POPEp 142      58.009  70.895  53.128  1.00  0.00           N
ATOM   6674  C12 POPEp 142      56.520  71.104  53.218  1.00  0.00           C
ATOM   6677  C11 POPEp 142      55.899  71.085  51.818  1.00  0.00           C
ATOM   6680  P   POPEp 142      53.459  70.085  52.028  1.00  0.00           P
ATOM   6681  O13 POPEp 142      54.078  68.954  52.758  1.00  0.00           O
ATOM   6682  O14 POPEp 142      52.869  69.724  50.718  1.00  0.00           O
ATOM   6683  O11 POPEp 142      52.369  70.785  52.918  1.00  0.00           O
ATOM   6684  O12 POPEp 142      54.499  71.245  51.868  1.00  0.00           O
ATOM   6685  C1  POPEp 142      51.968  70.314  54.188  1.00  0.00           C
ATOM   6688  C2  POPEp 142      52.689  71.064  55.328  1.00  0.00           C
ATOM   6690  O21 POPEp 142      52.739  70.195  56.458  1.00  0.00           O
ATOM   6691  C21 POPEp 142      53.950  70.024  56.938  1.00  0.00           C
ATOM   6692  O22 POPEp 142      54.990  70.094  56.298  1.00  0.00           O
ATOM   6693  C22 POPEp 142      53.828  69.774  58.428  1.00  0.00           C
ATOM   6696  C3  POPEp 142      51.988  72.384  55.768  1.00  0.00           C
ATOM   6699  O31 POPEp 142      52.229  72.695  57.158  1.00  0.00           O
ATOM   6700  C31 POPEp 142      51.479  72.224  58.168  1.00  0.00           C
ATOM   6701  O32 POPEp 142      51.809  72.325  59.338  1.00  0.00           O
ATOM   6702  C32 POPEp 142      50.189  71.545  57.718  1.00  0.00           C
ATOM   6705  C23 POPEp 142      55.078  69.185  59.088  1.00  0.00           C
ATOM   6708  C24 POPEp 142      54.789  68.945  60.568  1.00  0.00           C
ATOM   6711  C25 POPEp 142      55.769  67.964  61.238  1.00  0.00           C
ATOM   6714  C26 POPEp 142      56.889  68.654  62.028  1.00  0.00           C
ATOM   6717  C27 POPEp 142      57.229  67.844  63.288  1.00  0.00           C
ATOM   6720  C28 POPEp 142      58.168  68.575  64.268  1.00  0.00           C
ATOM   6723  C29 POPEp 142      58.160  67.834  65.588  1.00  0.00           C
ATOM   6725 0C21 POPEp 142      57.759  68.314  66.778  1.00  0.00           C
ATOM   6727 1C21 POPEp 142      57.299  69.715  67.088  1.00  0.00           C
ATOM   6730 2C21 POPEp 142      57.859  70.285  68.418  1.00  0.00           C
ATOM   6733 3C21 POPEp 142      57.119  69.814  69.688  1.00  0.00           C
ATOM   6736 4C21 POPEp 142      57.749  68.614  70.408  1.00  0.00           C
ATOM   6739 5C21 POPEp 142      59.020  68.965  71.188  1.00  0.00           C
ATOM   6742 6C21 POPEp 142      59.789  67.715  71.648  1.00  0.00           C
ATOM   6745 7C21 POPEp 142      61.180  68.045  72.198  1.00  0.00           C
ATOM   6748 8C21 POPEp 142      61.999  66.806  72.548  1.00  0.00           C
ATOM   6752  C33 POPEp 142      49.299  71.104  58.898  1.00  0.00           C
ATOM   6755  C34 POPEp 142      48.078  70.285  58.458  1.00  0.00           C
ATOM   6758  C35 POPEp 142      47.059  70.155  59.588  1.00  0.00           C
ATOM   6761  C36 POPEp 142      46.310  68.824  59.648  1.00  0.00           C
ATOM   6764  C37 POPEp 142      45.270  68.885  60.768  1.00  0.00           C
ATOM   6767  C38 POPEp 142      44.429  67.604  60.908  1.00  0.00           C
ATOM   6770  C39 POPEp 142      43.339  67.744  61.978  1.00  0.00           C
ATOM   6773 0C31 POPEp 142      43.880  67.804  63.418  1.00  0.00           C
ATOM   6776 1C31 POPEp 142      42.950  68.535  64.398  1.00  0.00           C
ATOM   6779 2C31 POPEp 142      43.418  68.465  65.858  1.00  0.00           C
ATOM   6782 3C31 POPEp 142      44.829  69.014  66.088  1.00  0.00           C
ATOM   6785 4C31 POPEp 142      45.289  68.945  67.548  1.00  0.00           C
ATOM   6788 5C31 POPEp 142      46.689  69.524  67.748  1.00  0.00           C
ATOM   6791 6C31 POPEp 142      47.269  69.264  69.138  1.00  0.00           C
ATOM   6795  NH3 POPEq 143       3.739  68.264  50.478  1.00  0.00           N
ATOM   6799  C12 POPEq 143       4.129  66.884  49.998  1.00  0.00           C
ATOM   6802  C11 POPEq 143       3.879  65.755  50.998  1.00  0.00           C
ATOM   6805  P   POPEq 143       5.699  63.764  50.938  1.00  0.00           P
ATOM   6806  O13 POPEq 143       6.319  62.924  49.898  1.00  0.00           O
ATOM   6807  O14 POPEq 143       6.629  64.594  51.718  1.00  0.00           O
ATOM   6808  O11 POPEq 143       5.069  62.704  51.918  1.00  0.00           O
ATOM   6809  O12 POPEq 143       4.479  64.594  50.438  1.00  0.00           O
ATOM   6810  C1  POPEq 143       4.689  63.045  53.248  1.00  0.00           C
ATOM   6813  C2  POPEq 143       5.589  62.204  54.178  1.00  0.00           C
ATOM   6815  O21 POPEq 143       5.119  62.215  55.538  1.00  0.00           O
ATOM   6816  C21 POPEq 143       5.219  63.325  56.218  1.00  0.00           C
ATOM   6817  O22 POPEq 143       5.749  64.365  55.878  1.00  0.00           O
ATOM   6818  C22 POPEq 143       4.549  63.084  57.558  1.00  0.00           C
ATOM   6821  C3  POPEq 143       7.099  62.544  53.998  1.00  0.00           C
ATOM   6824  O31 POPEq 143       7.949  61.735  54.828  1.00  0.00           O
ATOM   6825  C31 POPEq 143       7.979  60.454  54.488  1.00  0.00           C
ATOM   6826  O32 POPEq 143       7.479  59.954  53.488  1.00  0.00           O
ATOM   6827  C32 POPEq 143       8.729  59.735  55.588  1.00  0.00           C
ATOM   6830  C23 POPEq 143       4.599  64.345  58.438  1.00  0.00           C
ATOM   6833  C24 POPEq 143       4.109  64.064  59.858  1.00  0.00           C
ATOM   6836  C25 POPEq 143       5.139  63.435  60.798  1.00  0.00           C
ATOM   6839  C26 POPEq 143       4.539  63.224  62.188  1.00  0.00           C
ATOM   6842  C27 POPEq 143       5.579  62.874  63.258  1.00  0.00           C
ATOM   6845  C28 POPEq 143       5.919  61.375  63.238  1.00  0.00           C
ATOM   6848  C29 POPEq 143       7.139  61.064  64.068  1.00  0.00           C
ATOM   6850 0C21 POPEq 143       7.179  60.875  65.398  1.00  0.00           C
ATOM   6852 1C21 POPEq 143       6.039  60.924  66.378  1.00  0.00           C
ATOM   6855 2C21 POPEq 143       5.829  59.535  66.998  1.00  0.00           C
ATOM   6858 3C21 POPEq 143       4.839  59.514  68.168  1.00  0.00           C
ATOM   6861 4C21 POPEq 143       4.589  58.074  68.628  1.00  0.00           C
ATOM   6864 5C21 POPEq 143       3.679  57.944  69.848  1.00  0.00           C
ATOM   6867 6C21 POPEq 143       4.389  57.294  71.048  1.00  0.00           C
ATOM   6870 7C21 POPEq 143       3.459  57.055  72.248  1.00  0.00           C
ATOM   6873 8C21 POPEq 143       4.159  56.445  73.458  1.00  0.00           C
ATOM   6877  C33 POPEq 143       8.009  59.884  56.958  1.00  0.00           C
ATOM   6880  C34 POPEq 143       8.999  59.954  58.128  1.00  0.00           C
ATOM   6883  C35 POPEq 143       8.309  59.704  59.468  1.00  0.00           C
ATOM   6886  C36 POPEq 143       7.989  58.224  59.658  1.00  0.00           C
ATOM   6889  C37 POPEq 143       7.139  57.924  60.888  1.00  0.00           C
ATOM   6892  C38 POPEq 143       7.109  56.424  61.218  1.00  0.00           C
ATOM   6895  C39 POPEq 143       6.679  55.504  60.058  1.00  0.00           C
ATOM   6898 0C31 POPEq 143       5.219  55.674  59.618  1.00  0.00           C
ATOM   6901 1C31 POPEq 143       4.849  54.764  58.428  1.00  0.00           C
ATOM   6904 2C31 POPEq 143       3.419  55.004  57.908  1.00  0.00           C
ATOM   6907 3C31 POPEq 143       2.339  54.435  58.838  1.00  0.00           C
ATOM   6910 4C31 POPEq 143       1.929  52.985  58.498  1.00  0.00           C
ATOM   6913 5C31 POPEq 143       1.119  52.334  59.628  1.00  0.00           C
ATOM   6916 6C31 POPEq 143       0.549  50.954  59.258  1.00  0.00           C
ATOM   6920  NH3 POPEr 144      17.629  40.844  53.798  1.00  0.00           N
ATOM   6924  C12 POPEr 144      17.009  39.575  54.278  1.00  0.00           C
ATOM   6927  C11 POPEr 144      16.369  38.794  53.138  1.00  0.00           C
ATOM   6930  P   POPEr 144      14.359  37.564  54.198  1.00  0.00           P
ATOM   6931  O13 POPEr 144      14.099  38.634  55.168  1.00  0.00           O
ATOM   6932  O14 POPEr 144      13.469  37.424  53.028  1.00  0.00           O
ATOM   6933  O11 POPEr 144      14.389  36.174  54.938  1.00  0.00           O
ATOM   6934  O12 POPEr 144      15.839  37.584  53.668  1.00  0.00           O
ATOM   6935  C1  POPEr 144      13.719  35.934  56.168  1.00  0.00           C
ATOM   6938  C2  POPEr 144      14.689  35.555  57.328  1.00  0.00           C
ATOM   6940  O21 POPEr 144      14.249  36.264  58.498  1.00  0.00           O
ATOM   6941  C21 POPEr 144      14.719  35.825  59.648  1.00  0.00           C
ATOM   6942  O22 POPEr 144      15.269  34.754  59.838  1.00  0.00           O
ATOM   6943  C22 POPEr 144      14.569  36.904  60.718  1.00  0.00           C
ATOM   6946  C3  POPEr 144      16.169  35.895  57.008  1.00  0.00           C
ATOM   6949  O31 POPEr 144      17.069  35.044  57.748  1.00  0.00           O
ATOM   6950  C31 POPEr 144      17.889  35.654  58.608  1.00  0.00           C
ATOM   6951  O32 POPEr 144      17.939  36.854  58.798  1.00  0.00           O
ATOM   6952  C32 POPEr 144      18.749  34.614  59.328  1.00  0.00           C
ATOM   6955  C23 POPEr 144      13.799  36.394  61.948  1.00  0.00           C
ATOM   6958  C24 POPEr 144      13.369  37.535  62.878  1.00  0.00           C
ATOM   6961  C25 POPEr 144      12.579  37.035  64.088  1.00  0.00           C
ATOM   6964  C26 POPEr 144      13.489  36.524  65.218  1.00  0.00           C
ATOM   6967  C27 POPEr 144      13.889  37.644  66.198  1.00  0.00           C
ATOM   6970  C28 POPEr 144      15.009  37.254  67.168  1.00  0.00           C
ATOM   6973  C29 POPEr 144      14.629  36.195  68.178  1.00  0.00           C
ATOM   6975 0C21 POPEr 144      15.269  35.994  69.348  1.00  0.00           C
ATOM   6977 1C21 POPEr 144      16.459  36.785  69.848  1.00  0.00           C
ATOM   6980 2C21 POPEr 144      16.029  37.825  70.898  1.00  0.00           C
ATOM   6983 3C21 POPEr 144      17.089  38.904  71.148  1.00  0.00           C
ATOM   6986 4C21 POPEr 144      16.649  39.864  72.268  1.00  0.00           C
ATOM   6989 5C21 POPEr 144      17.489  41.145  72.348  1.00  0.00           C
ATOM   6992 6C21 POPEr 144      17.139  41.985  73.588  1.00  0.00           C
ATOM   6995 7C21 POPEr 144      17.729  43.395  73.548  1.00  0.00           C
ATOM   6998 8C21 POPEr 144      17.669  44.114  74.898  1.00  0.00           C
ATOM   7002  C33 POPEr 144      20.269  34.794  59.068  1.00  0.00           C
ATOM   7005  C34 POPEr 144      21.019  33.465  59.118  1.00  0.00           C
ATOM   7008  C35 POPEr 144      20.849  32.674  60.428  1.00  0.00           C
ATOM   7011  C36 POPEr 144      21.239  33.424  61.708  1.00  0.00           C
ATOM   7014  C37 POPEr 144      20.849  32.594  62.938  1.00  0.00           C
ATOM   7017  C38 POPEr 144      21.339  33.154  64.278  1.00  0.00           C
ATOM   7020  C39 POPEr 144      22.849  32.994  64.538  1.00  0.00           C
ATOM   7023 0C31 POPEr 144      23.339  31.544  64.438  1.00  0.00           C
ATOM   7026 1C31 POPEr 144      24.819  31.354  64.768  1.00  0.00           C
ATOM   7029 2C31 POPEr 144      25.369  30.064  64.158  1.00  0.00           C
ATOM   7032 3C31 POPEr 144      26.849  29.814  64.448  1.00  0.00           C
ATOM   7035 4C31 POPEr 144      27.479  28.914  63.378  1.00  0.00           C
ATOM   7038 5C31 POPEr 144      28.999  28.764  63.498  1.00  0.00           C
ATOM   7041 6C31 POPEr 144      29.589  27.974  62.328  1.00  0.00           C
ATOM   7045  NH3 POPEs 145      98.499 121.896  91.768  1.00  0.00           N
ATOM   7049  C12 POPEs 145      99.219 122.964  92.528  1.00  0.00           C
ATOM   7052  C11 POPEs 145      98.458 124.305  92.478  1.00  0.00           C
ATOM   7055  P   POPEs 145      95.840 124.405  92.148  1.00  0.00           P
ATOM   7056  O13 POPEs 145      94.848 123.374  92.528  1.00  0.00           O
ATOM   7057  O14 POPEs 145      95.458 125.835  92.178  1.00  0.00           O
ATOM   7058  O11 POPEs 145      96.350 124.046  90.688  1.00  0.00           O
ATOM   7059  O12 POPEs 145      97.139 124.174  93.018  1.00  0.00           O
ATOM   7060  C1  POPEs 145      95.368 123.764  89.678  1.00  0.00           C
ATOM   7063  C2  POPEs 145      96.079 123.094  88.478  1.00  0.00           C
ATOM   7065  O21 POPEs 145      95.178 122.824  87.398  1.00  0.00           O
ATOM   7066  C21 POPEs 145      94.909 123.825  86.568  1.00  0.00           C
ATOM   7067  O22 POPEs 145      95.109 125.014  86.798  1.00  0.00           O
ATOM   7068  C22 POPEs 145      94.340 123.225  85.288  1.00  0.00           C
ATOM   7071  C3  POPEs 145      96.740 121.744  88.908  1.00  0.00           C
ATOM   7074  O31 POPEs 145      98.178 121.814  88.828  1.00  0.00           O
ATOM   7075  C31 POPEs 145      98.659 121.525  87.598  1.00  0.00           C
ATOM   7076  O32 POPEs 145      97.999 121.115  86.668  1.00  0.00           O
ATOM   7077  C32 POPEs 145     100.170 121.695  87.618  1.00  0.00           C
ATOM   7080  C23 POPEs 145      95.269 123.335  84.068  1.00  0.00           C
ATOM   7083  C24 POPEs 145      96.329 122.225  84.098  1.00  0.00           C
ATOM   7086  C25 POPEs 145      97.449 122.335  83.058  1.00  0.00           C
ATOM   7089  C26 POPEs 145      96.940 122.605  81.638  1.00  0.00           C
ATOM   7092  C27 POPEs 145      98.050 122.444  80.588  1.00  0.00           C
ATOM   7095  C28 POPEs 145      97.509 122.365  79.148  1.00  0.00           C
ATOM   7098  C29 POPEs 145      96.849 123.654  78.708  1.00  0.00           C
ATOM   7100 0C21 POPEs 145      96.729 124.095  77.448  1.00  0.00           C
ATOM   7102 1C21 POPEs 145      97.199 123.405  76.198  1.00  0.00           C
ATOM   7105 2C21 POPEs 145      96.019 122.876  75.348  1.00  0.00           C
ATOM   7108 3C21 POPEs 145      94.969 123.946  75.018  1.00  0.00           C
ATOM   7111 4C21 POPEs 145      93.990 123.535  73.918  1.00  0.00           C
ATOM   7114 5C21 POPEs 145      92.880 124.585  73.758  1.00  0.00           C
ATOM   7117 6C21 POPEs 145      91.899 124.305  72.618  1.00  0.00           C
ATOM   7120 7C21 POPEs 145      90.859 125.424  72.478  1.00  0.00           C
ATOM   7123 8C21 POPEs 145      89.708 125.096  71.528  1.00  0.00           C
ATOM   7127  C33 POPEs 145     100.889 120.984  86.448  1.00  0.00           C
ATOM   7130  C34 POPEs 145     100.739 121.724  85.108  1.00  0.00           C
ATOM   7133  C35 POPEs 145     101.788 121.275  84.088  1.00  0.00           C
ATOM   7136  C36 POPEs 145     101.729 122.055  82.778  1.00  0.00           C
ATOM   7139  C37 POPEs 145     102.868 121.645  81.838  1.00  0.00           C
ATOM   7142  C38 POPEs 145     102.600 121.975  80.368  1.00  0.00           C
ATOM   7145  C39 POPEs 145     102.699 123.465  80.008  1.00  0.00           C
ATOM   7148 0C31 POPEs 145     102.199 123.685  78.578  1.00  0.00           C
ATOM   7151 1C31 POPEs 145     102.379 125.096  78.018  1.00  0.00           C
ATOM   7154 2C31 POPEs 145     101.639 125.226  76.678  1.00  0.00           C
ATOM   7157 3C31 POPEs 145     102.120 126.365  75.768  1.00  0.00           C
ATOM   7160 4C31 POPEs 145     103.540 126.145  75.218  1.00  0.00           C
ATOM   7163 5C31 POPEs 145     103.820 126.965  73.948  1.00  0.00           C
ATOM   7166 6C31 POPEs 145     105.249 126.805  73.428  1.00  0.00           C
ATOM   7170  NH3 POPEt 146      10.559  63.034  49.978  1.00  0.00           N
ATOM   7174  C12 POPEt 146       9.869  63.885  48.958  1.00  0.00           C
ATOM   7177  C11 POPEt 146       9.499  65.244  49.568  1.00  0.00           C
ATOM   7180  P   POPEt 146       9.409  67.414  48.098  1.00  0.00           P
ATOM   7181  O13 POPEt 146      10.819  67.204  47.738  1.00  0.00           O
ATOM   7182  O14 POPEt 146       8.499  67.964  47.058  1.00  0.00           O
ATOM   7183  O11 POPEt 146       9.339  68.305  49.388  1.00  0.00           O
ATOM   7184  O12 POPEt 146       8.819  66.044  48.598  1.00  0.00           O
ATOM   7185  C1  POPEt 146       8.149  68.224  50.178  1.00  0.00           C
ATOM   7188  C2  POPEt 146       8.299  69.104  51.448  1.00  0.00           C
ATOM   7190  O21 POPEt 146       8.299  68.264  52.618  1.00  0.00           O
ATOM   7191  C21 POPEt 146       9.379  67.535  52.858  1.00  0.00           C
ATOM   7192  O22 POPEt 146      10.429  67.574  52.238  1.00  0.00           O
ATOM   7193  C22 POPEt 146       9.099  66.634  54.088  1.00  0.00           C
ATOM   7196  C3  POPEt 146       7.129  70.135  51.518  1.00  0.00           C
ATOM   7199  O31 POPEt 146       6.789  70.494  52.878  1.00  0.00           O
ATOM   7200  C31 POPEt 146       5.569  70.125  53.278  1.00  0.00           C
ATOM   7201  O32 POPEt 146       4.819  69.395  52.658  1.00  0.00           O
ATOM   7202  C32 POPEt 146       5.239  70.794  54.618  1.00  0.00           C
ATOM   7205  C23 POPEt 146      10.249  66.564  55.118  1.00  0.00           C
ATOM   7208  C24 POPEt 146      10.289  65.285  55.978  1.00  0.00           C
ATOM   7211  C25 POPEt 146       9.139  65.085  56.988  1.00  0.00           C
ATOM   7214  C26 POPEt 146       9.649  64.454  58.308  1.00  0.00           C
ATOM   7217  C27 POPEt 146       8.559  64.165  59.348  1.00  0.00           C
ATOM   7220  C28 POPEt 146       9.039  64.234  60.818  1.00  0.00           C
ATOM   7223  C29 POPEt 146      10.189  63.314  61.158  1.00  0.00           C
ATOM   7225 0C21 POPEt 146      10.799  63.235  62.358  1.00  0.00           C
ATOM   7227 1C21 POPEt 146      10.449  64.005  63.608  1.00  0.00           C
ATOM   7230 2C21 POPEt 146       9.999  63.084  64.778  1.00  0.00           C
ATOM   7233 3C21 POPEt 146      11.009  62.924  65.928  1.00  0.00           C
ATOM   7236 4C21 POPEt 146      10.489  61.904  66.958  1.00  0.00           C
ATOM   7239 5C21 POPEt 146      11.109  61.994  68.358  1.00  0.00           C
ATOM   7242 6C21 POPEt 146      10.399  61.035  69.328  1.00  0.00           C
ATOM   7245 7C21 POPEt 146      10.819  61.174  70.798  1.00  0.00           C
ATOM   7248 8C21 POPEt 146       9.989  60.285  71.728  1.00  0.00           C
ATOM   7252  C33 POPEt 146       4.339  69.965  55.568  1.00  0.00           C
ATOM   7255  C34 POPEt 146       5.139  69.074  56.538  1.00  0.00           C
ATOM   7258  C35 POPEt 146       4.399  68.734  57.838  1.00  0.00           C
ATOM   7261  C36 POPEt 146       5.329  68.115  58.898  1.00  0.00           C
ATOM   7264  C37 POPEt 146       4.689  68.025  60.288  1.00  0.00           C
ATOM   7267  C38 POPEt 146       5.719  68.025  61.428  1.00  0.00           C
ATOM   7270  C39 POPEt 146       5.089  68.145  62.828  1.00  0.00           C
ATOM   7273 0C31 POPEt 146       4.799  66.806  63.508  1.00  0.00           C
ATOM   7276 1C31 POPEt 146       4.259  66.946  64.938  1.00  0.00           C
ATOM   7279 2C31 POPEt 146       4.059  65.584  65.628  1.00  0.00           C
ATOM   7282 3C31 POPEt 146       3.629  65.685  67.098  1.00  0.00           C
ATOM   7285 4C31 POPEt 146       3.149  64.334  67.648  1.00  0.00           C
ATOM   7288 5C31 POPEt 146       2.779  64.365  69.138  1.00  0.00           C
ATOM   7291 6C31 POPEt 146       2.039  63.095  69.588  1.00  0.00           C
ATOM   7295  NH3 POPEu 147     126.497  70.505  54.078  1.00  0.00           N
ATOM   7299  C12 POPEu 147     125.967  70.755  52.708  1.00  0.00           C
ATOM   7302  C11 POPEu 147     124.487  70.354  52.568  1.00  0.00           C
ATOM   7305  P   POPEu 147     123.377  69.645  54.878  1.00  0.00           P
ATOM   7306  O13 POPEu 147     121.929  69.604  55.158  1.00  0.00           O
ATOM   7307  O14 POPEu 147     124.067  68.365  54.578  1.00  0.00           O
ATOM   7308  O11 POPEu 147     124.148  70.354  56.058  1.00  0.00           O
ATOM   7309  O12 POPEu 147     123.699  70.685  53.718  1.00  0.00           O
ATOM   7310  C1  POPEu 147     124.137  69.654  57.318  1.00  0.00           C
ATOM   7313  C2  POPEu 147     125.128  70.324  58.308  1.00  0.00           C
ATOM   7315  O21 POPEu 147     125.457  69.424  59.378  1.00  0.00           O
ATOM   7316  C21 POPEu 147     124.529  69.094  60.238  1.00  0.00           C
ATOM   7317  O22 POPEu 147     123.349  69.374  60.188  1.00  0.00           O
ATOM   7318  C22 POPEu 147     125.159  68.255  61.368  1.00  0.00           C
ATOM   7321  C3  POPEu 147     124.658  71.734  58.798  1.00  0.00           C
ATOM   7324  O31 POPEu 147     125.368  72.115  59.988  1.00  0.00           O
ATOM   7325  C31 POPEu 147     126.087  73.215  60.008  1.00  0.00           C
ATOM   7326  O32 POPEu 147     126.208  74.054  59.138  1.00  0.00           O
ATOM   7327  C32 POPEu 147     126.817  73.285  61.358  1.00  0.00           C
ATOM   7330  C23 POPEu 147     124.107  67.454  62.168  1.00  0.00           C
ATOM   7333  C24 POPEu 147     124.697  66.274  62.948  1.00  0.00           C
ATOM   7336  C25 POPEu 147     125.508  66.685  64.198  1.00  0.00           C
ATOM   7339  C26 POPEu 147     125.768  65.475  65.108  1.00  0.00           C
ATOM   7342  C27 POPEu 147     126.628  65.785  66.348  1.00  0.00           C
ATOM   7345  C28 POPEu 147     126.637  64.594  67.328  1.00  0.00           C
ATOM   7348  C29 POPEu 147     127.677  64.744  68.418  1.00  0.00           C
ATOM   7350 0C21 POPEu 147     127.568  64.314  69.688  1.00  0.00           C
ATOM   7352 1C21 POPEu 147     126.388  63.604  70.308  1.00  0.00           C
ATOM   7355 2C21 POPEu 147     126.357  63.664  71.848  1.00  0.00           C
ATOM   7358 3C21 POPEu 147     127.537  62.964  72.538  1.00  0.00           C
ATOM   7361 4C21 POPEu 147     127.298  62.775  74.048  1.00  0.00           C
ATOM   7364 5C21 POPEu 147     128.557  62.465  74.868  1.00  0.00           C
ATOM   7367 6C21 POPEu 147     129.518  63.664  74.928  1.00  0.00           C
ATOM   7370 7C21 POPEu 147     130.318  63.754  76.238  1.00  0.00           C
ATOM   7373 8C21 POPEu 147     131.117  65.054  76.328  1.00  0.00           C
ATOM   7377  C33 POPEu 147     126.048  72.564  62.478  1.00  0.00           C
ATOM   7380  C34 POPEu 147     126.537  72.955  63.878  1.00  0.00           C
ATOM   7383  C35 POPEu 147     125.838  72.154  64.968  1.00  0.00           C
ATOM   7386  C36 POPEu 147     126.168  72.645  66.378  1.00  0.00           C
ATOM   7389  C37 POPEu 147     125.648  71.734  67.508  1.00  0.00           C
ATOM   7392  C38 POPEu 147     126.178  70.304  67.378  1.00  0.00           C
ATOM   7395  C39 POPEu 147     126.348  69.544  68.708  1.00  0.00           C
ATOM   7398 0C31 POPEu 147     125.118  68.754  69.188  1.00  0.00           C
ATOM   7401 1C31 POPEu 147     125.518  67.645  70.188  1.00  0.00           C
ATOM   7404 2C31 POPEu 147     124.998  67.834  71.618  1.00  0.00           C
ATOM   7407 3C31 POPEu 147     123.538  67.395  71.788  1.00  0.00           C
ATOM   7410 4C31 POPEu 147     123.058  67.375  73.238  1.00  0.00           C
ATOM   7413 5C31 POPEu 147     121.568  66.994  73.358  1.00  0.00           C
ATOM   7416 6C31 POPEu 147     121.049  67.014  74.798  1.00  0.00           C
ATOM   7420  NH3 POPEv 148      49.599  11.074  93.028  1.00  0.00           N
ATOM   7424  C12 POPEv 148      51.068  10.754  92.988  1.00  0.00           C
ATOM   7427  C11 POPEv 148      51.389   9.614  93.958  1.00  0.00           C
ATOM   7430  P   POPEv 148      53.740   8.564  93.358  1.00  0.00           P
ATOM   7431  O13 POPEv 148      55.130   8.674  93.848  1.00  0.00           O
ATOM   7432  O14 POPEv 148      53.129   7.214  93.288  1.00  0.00           O
ATOM   7433  O11 POPEv 148      53.599   9.224  91.928  1.00  0.00           O
ATOM   7434  O12 POPEv 148      52.789   9.514  94.208  1.00  0.00           O
ATOM   7435  C1  POPEv 148      53.740   8.414  90.758  1.00  0.00           C
ATOM   7438  C2  POPEv 148      53.229   9.244  89.568  1.00  0.00           C
ATOM   7440  O21 POPEv 148      53.259   8.454  88.378  1.00  0.00           O
ATOM   7441  C21 POPEv 148      52.089   8.094  87.898  1.00  0.00           C
ATOM   7442  O22 POPEv 148      50.998   8.334  88.398  1.00  0.00           O
ATOM   7443  C22 POPEv 148      52.308   7.464  86.508  1.00  0.00           C
ATOM   7446  C3  POPEv 148      54.090  10.504  89.338  1.00  0.00           C
ATOM   7449  O31 POPEv 148      53.389  11.484  88.548  1.00  0.00           O
ATOM   7450  C31 POPEv 148      53.628  11.424  87.238  1.00  0.00           C
ATOM   7451  O32 POPEv 148      54.288  10.584  86.658  1.00  0.00           O
ATOM   7452  C32 POPEv 148      52.950  12.564  86.488  1.00  0.00           C
ATOM   7455  C23 POPEv 148      51.439   6.224  86.228  1.00  0.00           C
ATOM   7458  C24 POPEv 148      51.689   5.574  84.848  1.00  0.00           C
ATOM   7461  C25 POPEv 148      53.108   4.974  84.698  1.00  0.00           C
ATOM   7464  C26 POPEv 148      53.319   4.224  83.378  1.00  0.00           C
ATOM   7467  C27 POPEv 148      54.789   3.814  83.138  1.00  0.00           C
ATOM   7470  C28 POPEv 148      54.939   2.794  81.988  1.00  0.00           C
ATOM   7473  C29 POPEv 148      54.479   1.414  82.408  1.00  0.00           C
ATOM   7475 0C21 POPEv 148      54.649   0.254  81.748  1.00  0.00           C
ATOM   7477 1C21 POPEv 148      55.279   0.014  80.398  1.00  0.00           C
ATOM   7480 2C21 POPEv 148      54.869   0.984  79.278  1.00  0.00           C
ATOM   7483 3C21 POPEv 148      55.189   0.454  77.878  1.00  0.00           C
ATOM   7486 4C21 POPEv 148      54.839   1.474  76.788  1.00  0.00           C
ATOM   7489 5C21 POPEv 148      55.328   1.064  75.398  1.00  0.00           C
ATOM   7492 6C21 POPEv 148      54.939   2.114  74.338  1.00  0.00           C
ATOM   7495 7C21 POPEv 148      55.538   1.834  72.958  1.00  0.00           C
ATOM   7498 8C21 POPEv 148      55.200   2.924  71.938  1.00  0.00           C
ATOM   7502  C33 POPEv 148      53.869  12.964  85.308  1.00  0.00           C
ATOM   7505  C34 POPEv 148      53.358  14.174  84.518  1.00  0.00           C
ATOM   7508  C35 POPEv 148      54.229  14.474  83.288  1.00  0.00           C
ATOM   7511  C36 POPEv 148      53.889  13.614  82.058  1.00  0.00           C
ATOM   7514  C37 POPEv 148      55.039  13.554  81.048  1.00  0.00           C
ATOM   7517  C38 POPEv 148      54.589  13.194  79.628  1.00  0.00           C
ATOM   7520  C39 POPEv 148      55.759  12.684  78.778  1.00  0.00           C
ATOM   7523 0C31 POPEv 148      55.398  12.544  77.288  1.00  0.00           C
ATOM   7526 1C31 POPEv 148      56.489  11.844  76.478  1.00  0.00           C
ATOM   7529 2C31 POPEv 148      56.240  11.914  74.968  1.00  0.00           C
ATOM   7532 3C31 POPEv 148      56.749  13.204  74.308  1.00  0.00           C
ATOM   7535 4C31 POPEv 148      58.259  13.154  74.008  1.00  0.00           C
ATOM   7538 5C31 POPEv 148      58.729  14.364  73.188  1.00  0.00           C
ATOM   7541 6C31 POPEv 148      60.219  14.294  72.848  1.00  0.00           C
ATOM   7545  NH3 POPEw 149      23.839 124.116  91.748  1.00  0.00           N
ATOM   7549  C12 POPEw 149      24.029 125.035  90.578  1.00  0.00           C
ATOM   7552  C11 POPEw 149      25.529 125.255  90.168  1.00  0.00           C
ATOM   7555  P   POPEw 149      27.669 124.204  89.038  1.00  0.00           P
ATOM   7556  O13 POPEw 149      28.519 125.005  89.948  1.00  0.00           O
ATOM   7557  O14 POPEw 149      28.159 122.866  88.638  1.00  0.00           O
ATOM   7558  O11 POPEw 149      27.559 125.126  87.778  1.00  0.00           O
ATOM   7559  O12 POPEw 149      26.149 124.116  89.568  1.00  0.00           O
ATOM   7560  C1  POPEw 149      26.629 125.035  86.708  1.00  0.00           C
ATOM   7563  C2  POPEw 149      27.359 125.145  85.348  1.00  0.00           C
ATOM   7565  O21 POPEw 149      26.439 124.855  84.268  1.00  0.00           O
ATOM   7566  C21 POPEw 149      25.999 125.874  83.548  1.00  0.00           C
ATOM   7567  O22 POPEw 149      26.309 127.045  83.718  1.00  0.00           O
ATOM   7568  C22 POPEw 149      24.959 125.366  82.538  1.00  0.00           C
ATOM   7571  C3  POPEw 149      28.469 124.074  85.388  1.00  0.00           C
ATOM   7574  O31 POPEw 149      29.059 123.834  84.098  1.00  0.00           O
ATOM   7575  C31 POPEw 149      30.129 124.545  83.868  1.00  0.00           C
ATOM   7576  O32 POPEw 149      30.599 125.395  84.598  1.00  0.00           O
ATOM   7577  C32 POPEw 149      30.779 124.025  82.588  1.00  0.00           C
ATOM   7580  C23 POPEw 149      25.019 126.045  81.148  1.00  0.00           C
ATOM   7583  C24 POPEw 149      25.159 125.044  79.988  1.00  0.00           C
ATOM   7586  C25 POPEw 149      23.869 124.275  79.668  1.00  0.00           C
ATOM   7589  C26 POPEw 149      22.909 125.126  78.818  1.00  0.00           C
ATOM   7592  C27 POPEw 149      21.599 124.415  78.428  1.00  0.00           C
ATOM   7595  C28 POPEw 149      20.789 125.314  77.478  1.00  0.00           C
ATOM   7598  C29 POPEw 149      19.469 124.745  77.038  1.00  0.00           C
ATOM   7600 0C21 POPEw 149      18.529 125.464  76.398  1.00  0.00           C
ATOM   7602 1C21 POPEw 149      18.649 126.915  76.008  1.00  0.00           C
ATOM   7605 2C21 POPEw 149      17.779 127.834  76.888  1.00  0.00           C
ATOM   7608 3C21 POPEw 149      16.279 127.635  76.638  1.00  0.00           C
ATOM   7611 4C21 POPEw 149      15.369 128.604  77.408  1.00  0.00           C
ATOM   7614 5C21 POPEw 149      15.299 128.305  78.908  1.00  0.00           C
ATOM   7617 6C21 POPEw 149      14.299 129.223  79.628  1.00  0.00           C
ATOM   7620 7C21 POPEw 149      14.279 129.014  81.138  1.00  0.00           C
ATOM   7623 8C21 POPEw 149      13.209 129.854  81.838  1.00  0.00           C
ATOM   7627  C33 POPEw 149      31.309 125.154  81.678  1.00  0.00           C
ATOM   7630  C34 POPEw 149      30.449 125.345  80.428  1.00  0.00           C
ATOM   7633  C35 POPEw 149      30.589 124.204  79.418  1.00  0.00           C
ATOM   7636  C36 POPEw 149      31.889 124.305  78.628  1.00  0.00           C
ATOM   7639  C37 POPEw 149      31.979 123.215  77.548  1.00  0.00           C
ATOM   7642  C38 POPEw 149      32.479 123.755  76.208  1.00  0.00           C
ATOM   7645  C39 POPEw 149      32.719 122.615  75.228  1.00  0.00           C
ATOM   7648 0C31 POPEw 149      33.039 123.085  73.818  1.00  0.00           C
ATOM   7651 1C31 POPEw 149      33.449 121.905  72.918  1.00  0.00           C
ATOM   7654 2C31 POPEw 149      33.579 122.316  71.448  1.00  0.00           C
ATOM   7657 3C31 POPEw 149      33.939 121.135  70.538  1.00  0.00           C
ATOM   7660 4C31 POPEw 149      33.889 121.525  69.058  1.00  0.00           C
ATOM   7663 5C31 POPEw 149      34.209 120.366  68.108  1.00  0.00           C
ATOM   7666 6C31 POPEw 149      33.949 120.704  66.638  1.00  0.00           C
ATOM   7670  NH3 POPEx 150      58.249 125.975  90.568  1.00  0.00           N
ATOM   7674  C12 POPEx 150      58.740 126.984  91.588  1.00  0.00           C
ATOM   7677  C11 POPEx 150      60.018 127.696  91.138  1.00  0.00           C
ATOM   7680  P   POPEx 150      61.660 126.376  89.608  1.00  0.00           P
ATOM   7681  O13 POPEx 150      62.029 127.615  88.888  1.00  0.00           O
ATOM   7682  O14 POPEx 150      62.719 125.366  89.798  1.00  0.00           O
ATOM   7683  O11 POPEx 150      60.398 125.704  88.908  1.00  0.00           O
ATOM   7684  O12 POPEx 150      61.068 126.744  91.018  1.00  0.00           O
ATOM   7685  C1  POPEx 150      60.328 125.506  87.498  1.00  0.00           C
ATOM   7688  C2  POPEx 150      59.189 126.346  86.868  1.00  0.00           C
ATOM   7690  O21 POPEx 150      58.509 125.646  85.798  1.00  0.00           O
ATOM   7691  C21 POPEx 150      59.129 125.525  84.638  1.00  0.00           C
ATOM   7692  O22 POPEx 150      60.219 125.975  84.358  1.00  0.00           O
ATOM   7693  C22 POPEx 150      58.269 124.676  83.698  1.00  0.00           C
ATOM   7696  C3  POPEx 150      59.599 127.834  86.578  1.00  0.00           C
ATOM   7699  O31 POPEx 150      58.750 128.703  87.338  1.00  0.00           O
ATOM   7700  C31 POPEx 150      58.329 129.913  86.948  1.00  0.00           C
ATOM   7701  O32 POPEx 150      57.569 130.583  87.628  1.00  0.00           O
ATOM   7702  C32 POPEx 150      58.909 130.374  85.608  1.00  0.00           C
ATOM   7705  C23 POPEx 150      58.959 124.445  82.328  1.00  0.00           C
ATOM   7708  C24 POPEx 150      58.108 123.615  81.348  1.00  0.00           C
ATOM   7711  C25 POPEx 150      58.729 123.596  79.948  1.00  0.00           C
ATOM   7714  C26 POPEx 150      57.910 122.824  78.908  1.00  0.00           C
ATOM   7717  C27 POPEx 150      58.539 122.924  77.508  1.00  0.00           C
ATOM   7720  C28 POPEx 150      57.799 122.085  76.448  1.00  0.00           C
ATOM   7723  C29 POPEx 150      58.428 122.234  75.088  1.00  0.00           C
ATOM   7725 0C21 POPEx 150      57.809 122.276  73.898  1.00  0.00           C
ATOM   7727 1C21 POPEx 150      56.319 122.155  73.658  1.00  0.00           C
ATOM   7730 2C21 POPEx 150      55.939 120.914  72.828  1.00  0.00           C
ATOM   7733 3C21 POPEx 150      54.418 120.655  72.858  1.00  0.00           C
ATOM   7736 4C21 POPEx 150      53.959 119.576  71.868  1.00  0.00           C
ATOM   7739 5C21 POPEx 150      52.430 119.445  71.788  1.00  0.00           C
ATOM   7742 6C21 POPEx 150      51.959 118.745  70.498  1.00  0.00           C
ATOM   7745 7C21 POPEx 150      50.529 119.116  70.088  1.00  0.00           C
ATOM   7748 8C21 POPEx 150      50.069 118.365  68.828  1.00  0.00           C
ATOM   7752  C33 POPEx 150      58.379 131.743  85.148  1.00  0.00           C
ATOM   7755  C34 POPEx 150      58.950 132.173  83.788  1.00  0.00           C
ATOM   7758  C35 POPEx 150      58.939 131.075  82.718  1.00  0.00           C
ATOM   7761  C36 POPEx 150      59.410 131.595  81.368  1.00  0.00           C
ATOM   7764  C37 POPEx 150      59.559 130.513  80.288  1.00  0.00           C
ATOM   7767  C38 POPEx 150      60.119 131.145  79.008  1.00  0.00           C
ATOM   7770  C39 POPEx 150      60.289 130.174  77.838  1.00  0.00           C
ATOM   7773 0C31 POPEx 150      61.009 130.883  76.688  1.00  0.00           C
ATOM   7776 1C31 POPEx 150      61.339 129.964  75.508  1.00  0.00           C
ATOM   7779 2C31 POPEx 150      62.500 130.464  74.648  1.00  0.00           C
ATOM   7782 3C31 POPEx 150      62.219 131.785  73.908  1.00  0.00           C
ATOM   7785 4C31 POPEx 150      63.498 132.283  73.218  1.00  0.00           C
ATOM   7788 5C31 POPEx 150      63.279 133.493  72.308  1.00  0.00           C
ATOM   7791 6C31 POPEx 150      64.600 134.074  71.788  1.00  0.00           C
ATOM   7795  NH3 POPEy 151      73.309 103.335  94.628  1.00  0.00           N
ATOM   7799  C12 POPEy 151      74.078 104.594  94.848  1.00  0.00           C
ATOM   7802  C11 POPEy 151      75.549 104.244  95.178  1.00  0.00           C
ATOM   7805  P   POPEy 151      77.719 103.335  94.038  1.00  0.00           P
ATOM   7806  O13 POPEy 151      78.160 101.994  93.608  1.00  0.00           O
ATOM   7807  O14 POPEy 151      78.339 103.924  95.258  1.00  0.00           O
ATOM   7808  O11 POPEy 151      77.950 104.364  92.838  1.00  0.00           O
ATOM   7809  O12 POPEy 151      76.139 103.365  94.218  1.00  0.00           O
ATOM   7810  C1  POPEy 151      77.419 104.064  91.538  1.00  0.00           C
ATOM   7813  C2  POPEy 151      78.058 104.944  90.418  1.00  0.00           C
ATOM   7815  O21 POPEy 151      77.520 104.605  89.108  1.00  0.00           O
ATOM   7816  C21 POPEy 151      76.310 105.105  88.818  1.00  0.00           C
ATOM   7817  O22 POPEy 151      75.520 105.546  89.628  1.00  0.00           O
ATOM   7818  C22 POPEy 151      76.108 105.154  87.288  1.00  0.00           C
ATOM   7821  C3  POPEy 151      79.619 104.816  90.398  1.00  0.00           C
ATOM   7824  O31 POPEy 151      80.280 105.894  89.698  1.00  0.00           O
ATOM   7825  C31 POPEy 151      80.590 105.894  88.388  1.00  0.00           C
ATOM   7826  O32 POPEy 151      81.079 106.864  87.818  1.00  0.00           O
ATOM   7827  C32 POPEy 151      80.350 104.576  87.658  1.00  0.00           C
ATOM   7830  C23 POPEy 151      75.038 106.206  86.848  1.00  0.00           C
ATOM   7833  C24 POPEy 151      73.630 105.646  86.588  1.00  0.00           C
ATOM   7836  C25 POPEy 151      73.468 104.904  85.238  1.00  0.00           C
ATOM   7839  C26 POPEy 151      73.209 105.805  84.018  1.00  0.00           C
ATOM   7842  C27 POPEy 151      73.218 104.986  82.698  1.00  0.00           C
ATOM   7845  C28 POPEy 151      72.939 105.786  81.408  1.00  0.00           C
ATOM   7848  C29 POPEy 151      71.489 106.075  81.128  1.00  0.00           C
ATOM   7850 0C21 POPEy 151      70.639 105.366  80.348  1.00  0.00           C
ATOM   7852 1C21 POPEy 151      70.939 104.084  79.598  1.00  0.00           C
ATOM   7855 2C21 POPEy 151      69.810 103.035  79.668  1.00  0.00           C
ATOM   7858 3C21 POPEy 151      68.520 103.405  78.908  1.00  0.00           C
ATOM   7861 4C21 POPEy 151      67.529 102.245  78.768  1.00  0.00           C
ATOM   7864 5C21 POPEy 151      66.229 102.635  78.048  1.00  0.00           C
ATOM   7867 6C21 POPEy 151      65.289 101.455  77.768  1.00  0.00           C
ATOM   7870 7C21 POPEy 151      63.939 101.915  77.218  1.00  0.00           C
ATOM   7873 8C21 POPEy 151      63.069 100.774  76.658  1.00  0.00           C
ATOM   7877  C33 POPEy 151      80.100 104.835  86.148  1.00  0.00           C
ATOM   7880  C34 POPEy 151      79.559 103.596  85.438  1.00  0.00           C
ATOM   7883  C35 POPEy 151      79.200 103.865  83.968  1.00  0.00           C
ATOM   7886  C36 POPEy 151      80.299 104.594  83.198  1.00  0.00           C
ATOM   7889  C37 POPEy 151      80.159 104.475  81.678  1.00  0.00           C
ATOM   7892  C38 POPEy 151      81.250 105.305  80.998  1.00  0.00           C
ATOM   7895  C39 POPEy 151      81.679 104.825  79.608  1.00  0.00           C
ATOM   7898 0C31 POPEy 151      82.398 103.475  79.638  1.00  0.00           C
ATOM   7901 1C31 POPEy 151      83.230 103.225  78.368  1.00  0.00           C
ATOM   7904 2C31 POPEy 151      83.969 101.884  78.418  1.00  0.00           C
ATOM   7907 3C31 POPEy 151      84.799 101.574  77.168  1.00  0.00           C
ATOM   7910 4C31 POPEy 151      86.309 101.665  77.398  1.00  0.00           C
ATOM   7913 5C31 POPEy 151      87.129 100.935  76.318  1.00  0.00           C
ATOM   7916 6C31 POPEy 151      88.640 100.956  76.578  1.00  0.00           C
ATOM   7920  NH3 POPEz 152     115.630   9.464  92.538  1.00  0.00           N
ATOM   7924  C12 POPEz 152     115.550  10.744  93.328  1.00  0.00           C
ATOM   7927  C11 POPEz 152     116.840  11.034  94.108  1.00  0.00           C
ATOM   7930  P   POPEz 152     117.329  13.514  94.898  1.00  0.00           P
ATOM   7931  O13 POPEz 152     116.519  14.574  95.548  1.00  0.00           O
ATOM   7932  O14 POPEz 152     118.759  13.374  95.218  1.00  0.00           O
ATOM   7933  O11 POPEz 152     117.239  13.674  93.348  1.00  0.00           O
ATOM   7934  O12 POPEz 152     116.630  12.104  95.048  1.00  0.00           O
ATOM   7935  C1  POPEz 152     116.159  14.344  92.708  1.00  0.00           C
ATOM   7938  C2  POPEz 152     116.700  15.574  91.978  1.00  0.00           C
ATOM   7940  O21 POPEz 152     115.678  15.984  91.038  1.00  0.00           O
ATOM   7941  C21 POPEz 152     115.609  17.304  90.898  1.00  0.00           C
ATOM   7942  O22 POPEz 152     116.229  18.104  91.568  1.00  0.00           O
ATOM   7943  C22 POPEz 152     114.568  17.664  89.848  1.00  0.00           C
ATOM   7946  C3  POPEz 152     118.020  15.224  91.238  1.00  0.00           C
ATOM   7949  O31 POPEz 152     118.260  16.094  90.118  1.00  0.00           O
ATOM   7950  C31 POPEz 152     119.489  15.994  89.638  1.00  0.00           C
ATOM   7951  O32 POPEz 152     120.368  15.294  90.098  1.00  0.00           O
ATOM   7952  C32 POPEz 152     119.629  16.884  88.398  1.00  0.00           C
ATOM   7955  C23 POPEz 152     114.809  19.074  89.258  1.00  0.00           C
ATOM   7958  C24 POPEz 152     116.129  19.224  88.488  1.00  0.00           C
ATOM   7961  C25 POPEz 152     116.259  18.334  87.238  1.00  0.00           C
ATOM   7964  C26 POPEz 152     115.398  18.774  86.038  1.00  0.00           C
ATOM   7967  C27 POPEz 152     115.789  20.164  85.508  1.00  0.00           C
ATOM   7970  C28 POPEz 152     115.000  20.604  84.258  1.00  0.00           C
ATOM   7973  C29 POPEz 152     115.469  19.994  82.968  1.00  0.00           C
ATOM   7975 0C21 POPEz 152     115.100  20.434  81.748  1.00  0.00           C
ATOM   7977 1C21 POPEz 152     114.109  21.544  81.498  1.00  0.00           C
ATOM   7980 2C21 POPEz 152     114.779  22.874  81.108  1.00  0.00           C
ATOM   7983 3C21 POPEz 152     115.249  22.894  79.648  1.00  0.00           C
ATOM   7986 4C21 POPEz 152     115.879  24.224  79.218  1.00  0.00           C
ATOM   7989 5C21 POPEz 152     116.280  24.154  77.738  1.00  0.00           C
ATOM   7992 6C21 POPEz 152     117.150  25.324  77.248  1.00  0.00           C
ATOM   7995 7C21 POPEz 152     117.850  24.994  75.918  1.00  0.00           C
ATOM   7998 8C21 POPEz 152     118.309  26.215  75.108  1.00  0.00           C
ATOM   8002  C33 POPEz 152     119.319  16.164  87.058  1.00  0.00           C
ATOM   8005  C34 POPEz 152     120.159  16.714  85.898  1.00  0.00           C
ATOM   8008  C35 POPEz 152     119.370  17.074  84.628  1.00  0.00           C
ATOM   8011  C36 POPEz 152     118.619  15.884  84.008  1.00  0.00           C
ATOM   8014  C37 POPEz 152     117.799  16.314  82.788  1.00  0.00           C
ATOM   8017  C38 POPEz 152     116.919  15.164  82.258  1.00  0.00           C
ATOM   8020  C39 POPEz 152     116.409  15.404  80.828  1.00  0.00           C
ATOM   8023 0C31 POPEz 152     117.549  15.444  79.808  1.00  0.00           C
ATOM   8026 1C31 POPEz 152     117.109  15.134  78.368  1.00  0.00           C
ATOM   8029 2C31 POPEz 152     118.309  15.164  77.408  1.00  0.00           C
ATOM   8032 3C31 POPEz 152     118.069  14.424  76.098  1.00  0.00           C
ATOM   8035 4C31 POPEz 152     116.980  15.024  75.198  1.00  0.00           C
ATOM   8038 5C31 POPEz 152     116.859  14.204  73.908  1.00  0.00           C
ATOM   8041 6C31 POPEz 152     115.669  14.564  73.028  1.00  0.00           C
ATOM   8045  NH3 POPE0 153     119.839 101.595  50.088  1.00  0.00           N
ATOM   8049  C12 POPE0 153     119.960 101.765  48.608  1.00  0.00           C
ATOM   8052  C11 POPE0 153     121.288 101.185  48.088  1.00  0.00           C
ATOM   8055  P   POPE0 153     123.848 101.616  47.968  1.00  0.00           P
ATOM   8056  O13 POPE0 153     124.049 100.154  48.178  1.00  0.00           O
ATOM   8057  O14 POPE0 153     124.118 102.185  46.638  1.00  0.00           O
ATOM   8058  O11 POPE0 153     124.669 102.355  49.108  1.00  0.00           O
ATOM   8059  O12 POPE0 153     122.379 102.004  48.458  1.00  0.00           O
ATOM   8060  C1  POPE0 153     124.939 101.674  50.348  1.00  0.00           C
ATOM   8063  C2  POPE0 153     124.629 102.596  51.538  1.00  0.00           C
ATOM   8065  O21 POPE0 153     124.739 101.854  52.768  1.00  0.00           O
ATOM   8066  C21 POPE0 153     123.678 101.245  53.248  1.00  0.00           C
ATOM   8067  O22 POPE0 153     122.670 100.935  52.638  1.00  0.00           O
ATOM   8068  C22 POPE0 153     123.948 100.855  54.698  1.00  0.00           C
ATOM   8071  C3  POPE0 153     123.258 103.305  51.308  1.00  0.00           C
ATOM   8074  O31 POPE0 153     122.769 103.934  52.518  1.00  0.00           O
ATOM   8075  C31 POPE0 153     121.439 103.895  52.608  1.00  0.00           C
ATOM   8076  O32 POPE0 153     120.690 103.624  51.688  1.00  0.00           O
ATOM   8077  C32 POPE0 153     121.019 104.204  54.028  1.00  0.00           C
ATOM   8080  C23 POPE0 153     122.678 100.805  55.578  1.00  0.00           C
ATOM   8083  C24 POPE0 153     122.759 101.765  56.778  1.00  0.00           C
ATOM   8086  C25 POPE0 153     121.630 101.495  57.788  1.00  0.00           C
ATOM   8089  C26 POPE0 153     121.600 102.465  58.978  1.00  0.00           C
ATOM   8092  C27 POPE0 153     120.520 102.055  59.998  1.00  0.00           C
ATOM   8095  C28 POPE0 153     120.310 103.055  61.158  1.00  0.00           C
ATOM   8098  C29 POPE0 153     121.589 103.335  61.908  1.00  0.00           C
ATOM   8100 0C21 POPE0 153     121.870 103.085  63.198  1.00  0.00           C
ATOM   8102 1C21 POPE0 153     120.979 102.465  64.248  1.00  0.00           C
ATOM   8105 2C21 POPE0 153     121.530 101.135  64.798  1.00  0.00           C
ATOM   8108 3C21 POPE0 153     122.938 101.255  65.408  1.00  0.00           C
ATOM   8111 4C21 POPE0 153     123.428  99.975  66.108  1.00  0.00           C
ATOM   8114 5C21 POPE0 153     122.740  99.706  67.458  1.00  0.00           C
ATOM   8117 6C21 POPE0 153     123.099  98.326  68.028  1.00  0.00           C
ATOM   8120 7C21 POPE0 153     122.269  97.985  69.268  1.00  0.00           C
ATOM   8123 8C21 POPE0 153     122.260  96.486  69.578  1.00  0.00           C
ATOM   8127  C33 POPE0 153     119.629 103.624  54.348  1.00  0.00           C
ATOM   8130  C34 POPE0 153     119.208 103.865  55.798  1.00  0.00           C
ATOM   8133  C35 POPE0 153     118.949 105.345  56.108  1.00  0.00           C
ATOM   8136  C36 POPE0 153     118.629 105.594  57.588  1.00  0.00           C
ATOM   8139  C37 POPE0 153     118.410 107.076  57.888  1.00  0.00           C
ATOM   8142  C38 POPE0 153     118.130 107.385  59.368  1.00  0.00           C
ATOM   8145  C39 POPE0 153     119.310 107.105  60.298  1.00  0.00           C
ATOM   8148 0C31 POPE0 153     118.928 107.346  61.768  1.00  0.00           C
ATOM   8151 1C31 POPE0 153     120.159 107.335  62.688  1.00  0.00           C
ATOM   8154 2C31 POPE0 153     119.829 107.705  64.138  1.00  0.00           C
ATOM   8157 3C31 POPE0 153     121.110 108.104  64.888  1.00  0.00           C
ATOM   8160 4C31 POPE0 153     120.939 108.414  66.378  1.00  0.00           C
ATOM   8163 5C31 POPE0 153     122.208 109.084  66.938  1.00  0.00           C
ATOM   8166 6C31 POPE0 153     122.169 109.344  68.448  1.00  0.00           C
ATOM   8170  NH3 POPE1 154      71.119  14.184  47.998  1.00  0.00           N
ATOM   8174  C12 POPE1 154      72.299  14.664  47.188  1.00  0.00           C
ATOM   8177  C11 POPE1 154      73.619  14.124  47.768  1.00  0.00           C
ATOM   8180  P   POPE1 154      73.189  11.544  48.028  1.00  0.00           P
ATOM   8181  O13 POPE1 154      72.349  12.064  49.128  1.00  0.00           O
ATOM   8182  O14 POPE1 154      72.578  10.654  47.008  1.00  0.00           O
ATOM   8183  O11 POPE1 154      74.479  10.824  48.558  1.00  0.00           O
ATOM   8184  O12 POPE1 154      73.858  12.794  47.288  1.00  0.00           O
ATOM   8185  C1  POPE1 154      74.638  10.224  49.838  1.00  0.00           C
ATOM   8188  C2  POPE1 154      75.619  11.054  50.718  1.00  0.00           C
ATOM   8190  O21 POPE1 154      75.208  11.024  52.088  1.00  0.00           O
ATOM   8191  C21 POPE1 154      75.239   9.854  52.678  1.00  0.00           C
ATOM   8192  O22 POPE1 154      75.639   8.794  52.208  1.00  0.00           O
ATOM   8193  C22 POPE1 154      74.718  10.064  54.108  1.00  0.00           C
ATOM   8196  C3  POPE1 154      75.639  12.534  50.258  1.00  0.00           C
ATOM   8199  O31 POPE1 154      76.329  13.404  51.158  1.00  0.00           O
ATOM   8200  C31 POPE1 154      77.100  14.324  50.638  1.00  0.00           C
ATOM   8201  O32 POPE1 154      77.529  14.364  49.488  1.00  0.00           O
ATOM   8202  C32 POPE1 154      77.319  15.364  51.718  1.00  0.00           C
ATOM   8205  C23 POPE1 154      73.358   9.374  54.368  1.00  0.00           C
ATOM   8208  C24 POPE1 154      72.479  10.144  55.358  1.00  0.00           C
ATOM   8211  C25 POPE1 154      73.029  10.194  56.798  1.00  0.00           C
ATOM   8214  C26 POPE1 154      72.840   8.874  57.558  1.00  0.00           C
ATOM   8217  C27 POPE1 154      73.560   8.874  58.908  1.00  0.00           C
ATOM   8220  C28 POPE1 154      73.280   7.624  59.768  1.00  0.00           C
ATOM   8223  C29 POPE1 154      71.910   7.664  60.388  1.00  0.00           C
ATOM   8225 0C21 POPE1 154      71.590   7.394  61.668  1.00  0.00           C
ATOM   8227 1C21 POPE1 154      72.529   6.924  62.758  1.00  0.00           C
ATOM   8230 2C21 POPE1 154      71.929   5.694  63.448  1.00  0.00           C
ATOM   8233 3C21 POPE1 154      72.849   5.114  64.528  1.00  0.00           C
ATOM   8236 4C21 POPE1 154      72.279   3.814  65.118  1.00  0.00           C
ATOM   8239 5C21 POPE1 154      72.958   3.384  66.428  1.00  0.00           C
ATOM   8242 6C21 POPE1 154      74.459   3.094  66.288  1.00  0.00           C
ATOM   8245 7C21 POPE1 154      75.068   2.544  67.588  1.00  0.00           C
ATOM   8248 8C21 POPE1 154      76.559   2.194  67.478  1.00  0.00           C
ATOM   8252  C33 POPE1 154      78.410  16.404  51.388  1.00  0.00           C
ATOM   8255  C34 POPE1 154      78.189  17.764  52.068  1.00  0.00           C
ATOM   8258  C35 POPE1 154      78.598  17.824  53.548  1.00  0.00           C
ATOM   8261  C36 POPE1 154      77.599  17.194  54.528  1.00  0.00           C
ATOM   8264  C37 POPE1 154      78.079  17.204  55.988  1.00  0.00           C
ATOM   8267  C38 POPE1 154      77.039  16.544  56.908  1.00  0.00           C
ATOM   8270  C39 POPE1 154      77.419  16.524  58.398  1.00  0.00           C
ATOM   8273 0C31 POPE1 154      78.709  15.744  58.708  1.00  0.00           C
ATOM   8276 1C31 POPE1 154      78.709  15.234  60.148  1.00  0.00           C
ATOM   8279 2C31 POPE1 154      80.070  14.684  60.598  1.00  0.00           C
ATOM   8282 3C31 POPE1 154      80.149  14.454  62.118  1.00  0.00           C
ATOM   8285 4C31 POPE1 154      79.168  13.394  62.648  1.00  0.00           C
ATOM   8288 5C31 POPE1 154      79.189  13.294  64.178  1.00  0.00           C
ATOM   8291 6C31 POPE1 154      78.100  12.384  64.758  1.00  0.00           C
ATOM   8295  NH3 POPE2 155      78.788  74.805  92.728  1.00  0.00           N
ATOM   8299  C12 POPE2 155      80.049  74.025  92.988  1.00  0.00           C
ATOM   8302  C11 POPE2 155      81.239  74.984  93.148  1.00  0.00           C
ATOM   8305  P   POPE2 155      83.090  73.514  94.218  1.00  0.00           P
ATOM   8306  O13 POPE2 155      82.039  73.174  95.188  1.00  0.00           O
ATOM   8307  O14 POPE2 155      84.229  74.314  94.698  1.00  0.00           O
ATOM   8308  O11 POPE2 155      83.680  72.195  93.588  1.00  0.00           O
ATOM   8309  O12 POPE2 155      82.460  74.264  92.988  1.00  0.00           O
ATOM   8310  C1  POPE2 155      83.449  71.714  92.268  1.00  0.00           C
ATOM   8313  C2  POPE2 155      84.559  72.115  91.258  1.00  0.00           C
ATOM   8315  O21 POPE2 155      84.510  71.285  90.088  1.00  0.00           O
ATOM   8316  C21 POPE2 155      85.049  70.064  90.048  1.00  0.00           C
ATOM   8317  O22 POPE2 155      85.590  69.474  90.958  1.00  0.00           O
ATOM   8318  C22 POPE2 155      84.989  69.514  88.628  1.00  0.00           C
ATOM   8321  C3  POPE2 155      85.979  72.244  91.898  1.00  0.00           C
ATOM   8324  O31 POPE2 155      86.919  72.744  90.908  1.00  0.00           O
ATOM   8325  C31 POPE2 155      86.989  74.084  90.838  1.00  0.00           C
ATOM   8326  O32 POPE2 155      86.560  74.835  91.688  1.00  0.00           O
ATOM   8327  C32 POPE2 155      87.600  74.544  89.528  1.00  0.00           C
ATOM   8330  C23 POPE2 155      84.729  67.994  88.568  1.00  0.00           C
ATOM   8333  C24 POPE2 155      83.239  67.684  88.678  1.00  0.00           C
ATOM   8336  C25 POPE2 155      82.868  66.195  88.508  1.00  0.00           C
ATOM   8339  C26 POPE2 155      83.160  65.595  87.118  1.00  0.00           C
ATOM   8342  C27 POPE2 155      82.619  64.165  86.998  1.00  0.00           C
ATOM   8345  C28 POPE2 155      83.519  63.154  86.248  1.00  0.00           C
ATOM   8348  C29 POPE2 155      83.429  63.095  84.748  1.00  0.00           C
ATOM   8350 0C21 POPE2 155      83.318  61.974  83.998  1.00  0.00           C
ATOM   8352 1C21 POPE2 155      83.279  60.545  84.468  1.00  0.00           C
ATOM   8355 2C21 POPE2 155      84.170  59.584  83.638  1.00  0.00           C
ATOM   8358 3C21 POPE2 155      85.678  59.685  83.878  1.00  0.00           C
ATOM   8361 4C21 POPE2 155      86.490  58.895  82.838  1.00  0.00           C
ATOM   8364 5C21 POPE2 155      87.780  58.235  83.348  1.00  0.00           C
ATOM   8367 6C21 POPE2 155      88.540  57.494  82.238  1.00  0.00           C
ATOM   8370 7C21 POPE2 155      89.848  56.875  82.738  1.00  0.00           C
ATOM   8373 8C21 POPE2 155      90.560  55.994  81.708  1.00  0.00           C
ATOM   8377  C33 POPE2 155      87.489  73.524  88.378  1.00  0.00           C
ATOM   8380  C34 POPE2 155      86.110  73.524  87.698  1.00  0.00           C
ATOM   8383  C35 POPE2 155      86.219  73.384  86.178  1.00  0.00           C
ATOM   8386  C36 POPE2 155      85.089  74.054  85.378  1.00  0.00           C
ATOM   8389  C37 POPE2 155      85.100  73.664  83.888  1.00  0.00           C
ATOM   8392  C38 POPE2 155      84.599  72.235  83.578  1.00  0.00           C
ATOM   8395  C39 POPE2 155      83.130  72.215  83.118  1.00  0.00           C
ATOM   8398 0C31 POPE2 155      82.369  70.924  83.468  1.00  0.00           C
ATOM   8401 1C31 POPE2 155      80.870  70.985  83.178  1.00  0.00           C
ATOM   8404 2C31 POPE2 155      80.109  69.755  83.698  1.00  0.00           C
ATOM   8407 3C31 POPE2 155      80.380  68.465  82.898  1.00  0.00           C
ATOM   8410 4C31 POPE2 155      79.890  67.204  83.618  1.00  0.00           C
ATOM   8413 5C31 POPE2 155      80.249  65.915  82.868  1.00  0.00           C
ATOM   8416 6C31 POPE2 155      80.070  64.665  83.718  1.00  0.00           C
ATOM   8420  NH3 POPE3 156      46.119   5.084  91.718  1.00  0.00           N
ATOM   8424  C12 POPE3 156      44.668   4.684  91.708  1.00  0.00           C
ATOM   8427  C11 POPE3 156      43.719   5.914  91.668  1.00  0.00           C
ATOM   8430  P   POPE3 156      41.389   4.594  91.858  1.00  0.00           P
ATOM   8431  O13 POPE3 156      40.159   5.284  92.308  1.00  0.00           O
ATOM   8432  O14 POPE3 156      42.129   3.804  92.858  1.00  0.00           O
ATOM   8433  O11 POPE3 156      41.089   3.684  90.578  1.00  0.00           O
ATOM   8434  O12 POPE3 156      42.399   5.624  91.198  1.00  0.00           O
ATOM   8435  C1  POPE3 156      40.619   4.254  89.358  1.00  0.00           C
ATOM   8438  C2  POPE3 156      41.779   4.574  88.368  1.00  0.00           C
ATOM   8440  O21 POPE3 156      41.279   5.324  87.238  1.00  0.00           O
ATOM   8441  C21 POPE3 156      40.809   4.644  86.198  1.00  0.00           C
ATOM   8442  O22 POPE3 156      40.429   3.494  86.208  1.00  0.00           O
ATOM   8443  C22 POPE3 156      40.799   5.604  84.998  1.00  0.00           C
ATOM   8446  C3  POPE3 156      42.679   3.344  87.988  1.00  0.00           C
ATOM   8449  O31 POPE3 156      43.539   3.624  86.858  1.00  0.00           O
ATOM   8450  C31 POPE3 156      44.479   4.514  87.128  1.00  0.00           C
ATOM   8451  O32 POPE3 156      44.789   4.884  88.248  1.00  0.00           O
ATOM   8452  C32 POPE3 156      45.078   5.044  85.838  1.00  0.00           C
ATOM   8455  C23 POPE3 156      41.429   5.034  83.708  1.00  0.00           C
ATOM   8458  C24 POPE3 156      42.079   6.124  82.838  1.00  0.00           C
ATOM   8461  C25 POPE3 156      41.189   7.324  82.488  1.00  0.00           C
ATOM   8464  C26 POPE3 156      40.459   7.254  81.148  1.00  0.00           C
ATOM   8467  C27 POPE3 156      39.659   5.974  80.958  1.00  0.00           C
ATOM   8470  C28 POPE3 156      38.719   6.064  79.738  1.00  0.00           C
ATOM   8473  C29 POPE3 156      38.129   4.724  79.438  1.00  0.00           C
ATOM   8475 0C21 POPE3 156      37.889   4.194  78.228  1.00  0.00           C
ATOM   8477 1C21 POPE3 156      38.089   4.854  76.888  1.00  0.00           C
ATOM   8480 2C21 POPE3 156      36.779   4.844  76.088  1.00  0.00           C
ATOM   8483 3C21 POPE3 156      36.369   3.454  75.578  1.00  0.00           C
ATOM   8486 4C21 POPE3 156      35.018   3.454  74.858  1.00  0.00           C
ATOM   8489 5C21 POPE3 156      34.748   2.164  74.078  1.00  0.00           C
ATOM   8492 6C21 POPE3 156      34.619   0.924  74.978  1.00  0.00           C
ATOM   8495 7C21 POPE3 156      34.288  -0.336  74.168  1.00  0.00           C
ATOM   8498 8C21 POPE3 156      34.029  -1.555  75.048  1.00  0.00           C
ATOM   8502  C33 POPE3 156      45.668   3.954  84.948  1.00  0.00           C
ATOM   8505  C34 POPE3 156      45.439   4.244  83.468  1.00  0.00           C
ATOM   8508  C35 POPE3 156      45.939   5.564  82.918  1.00  0.00           C
ATOM   8511  C36 POPE3 156      45.939   5.434  81.388  1.00  0.00           C
ATOM   8514  C37 POPE3 156      46.679   6.554  80.678  1.00  0.00           C
ATOM   8517  C38 POPE3 156      46.250   7.914  81.208  1.00  0.00           C
ATOM   8520  C39 POPE3 156      46.619   9.044  80.258  1.00  0.00           C
ATOM   8523 0C31 POPE3 156      45.660   9.144  79.078  1.00  0.00           C
ATOM   8526 1C31 POPE3 156      45.668  10.544  78.448  1.00  0.00           C
ATOM   8529 2C31 POPE3 156      44.389  10.784  77.638  1.00  0.00           C
ATOM   8532 3C31 POPE3 156      44.309  12.184  77.028  1.00  0.00           C
ATOM   8535 4C31 POPE3 156      45.229  12.364  75.818  1.00  0.00           C
ATOM   8538 5C31 POPE3 156      44.779  13.544  74.948  1.00  0.00           C
ATOM   8541 6C31 POPE3 156      45.578  13.694  73.648  1.00  0.00           C
ATOM   8545  NH3 POPE4 157      91.749 121.765  90.918  1.00  0.00           N
ATOM   8549  C12 POPE4 157      91.169 122.906  90.138  1.00  0.00           C
ATOM   8552  C11 POPE4 157      91.309 124.235  90.888  1.00  0.00           C
ATOM   8555  P   POPE4 157      90.219 125.485  92.908  1.00  0.00           P
ATOM   8556  O13 POPE4 157      90.059 125.196  94.358  1.00  0.00           O
ATOM   8557  O14 POPE4 157      91.210 126.555  92.618  1.00  0.00           O
ATOM   8558  O11 POPE4 157      88.869 125.926  92.228  1.00  0.00           O
ATOM   8559  O12 POPE4 157      90.669 124.156  92.158  1.00  0.00           O
ATOM   8560  C1  POPE4 157      87.969 125.096  91.468  1.00  0.00           C
ATOM   8563  C2  POPE4 157      87.950 125.354  89.918  1.00  0.00           C
ATOM   8565  O21 POPE4 157      88.499 124.204  89.228  1.00  0.00           O
ATOM   8566  C21 POPE4 157      87.929 123.946  88.038  1.00  0.00           C
ATOM   8567  O22 POPE4 157      87.179 124.695  87.438  1.00  0.00           O
ATOM   8568  C22 POPE4 157      88.419 122.605  87.478  1.00  0.00           C
ATOM   8571  C3  POPE4 157      88.699 126.686  89.538  1.00  0.00           C
ATOM   8574  O31 POPE4 157      89.079 126.785  88.148  1.00  0.00           O
ATOM   8575  C31 POPE4 157      88.190 127.385  87.368  1.00  0.00           C
ATOM   8576  O32 POPE4 157      87.080 127.745  87.708  1.00  0.00           O
ATOM   8577  C32 POPE4 157      88.869 127.705  86.028  1.00  0.00           C
ATOM   8580  C23 POPE4 157      88.230 122.514  85.938  1.00  0.00           C
ATOM   8583  C24 POPE4 157      88.439 121.096  85.418  1.00  0.00           C
ATOM   8586  C25 POPE4 157      88.780 121.005  83.918  1.00  0.00           C
ATOM   8589  C26 POPE4 157      87.678 121.486  82.958  1.00  0.00           C
ATOM   8592  C27 POPE4 157      88.200 122.316  81.778  1.00  0.00           C
ATOM   8595  C28 POPE4 157      87.160 122.495  80.658  1.00  0.00           C
ATOM   8598  C29 POPE4 157      87.678 123.326  79.508  1.00  0.00           C
ATOM   8600 0C21 POPE4 157      87.570 123.046  78.198  1.00  0.00           C
ATOM   8602 1C21 POPE4 157      86.889 121.826  77.618  1.00  0.00           C
ATOM   8605 2C21 POPE4 157      87.309 121.446  76.178  1.00  0.00           C
ATOM   8608 3C21 POPE4 157      86.630 122.304  75.098  1.00  0.00           C
ATOM   8611 4C21 POPE4 157      86.800 121.724  73.688  1.00  0.00           C
ATOM   8614 5C21 POPE4 157      86.320 122.645  72.548  1.00  0.00           C
ATOM   8617 6C21 POPE4 157      84.799 122.876  72.458  1.00  0.00           C
ATOM   8620 7C21 POPE4 157      84.270 124.025  73.328  1.00  0.00           C
ATOM   8623 8C21 POPE4 157      82.909 124.555  72.868  1.00  0.00           C
ATOM   8627  C33 POPE4 157      87.929 127.845  84.798  1.00  0.00           C
ATOM   8630  C34 POPE4 157      88.589 128.654  83.658  1.00  0.00           C
ATOM   8633  C35 POPE4 157      88.400 130.163  83.818  1.00  0.00           C
ATOM   8636  C36 POPE4 157      89.200 131.064  82.858  1.00  0.00           C
ATOM   8639  C37 POPE4 157      88.879 132.544  83.118  1.00  0.00           C
ATOM   8642  C38 POPE4 157      89.749 133.523  82.308  1.00  0.00           C
ATOM   8645  C39 POPE4 157      89.389 135.005  82.488  1.00  0.00           C
ATOM   8648 0C31 POPE4 157      89.679 135.594  83.878  1.00  0.00           C
ATOM   8651 1C31 POPE4 157      88.829 136.844  84.128  1.00  0.00           C
ATOM   8654 2C31 POPE4 157      89.109 137.535  85.468  1.00  0.00           C
ATOM   8657 3C31 POPE4 157      88.139 138.694  85.728  1.00  0.00           C
ATOM   8660 4C31 POPE4 157      88.619 139.633  86.838  1.00  0.00           C
ATOM   8663 5C31 POPE4 157      87.649 140.793  87.088  1.00  0.00           C
ATOM   8666 6C31 POPE4 157      88.139 141.794  88.128  1.00  0.00           C
ATOM   8670  NH3 POPE5 158      40.000 121.775  88.368  1.00  0.00           N
ATOM   8674  C12 POPE5 158      39.808 120.275  88.358  1.00  0.00           C
ATOM   8677  C11 POPE5 158      41.128 119.524  88.138  1.00  0.00           C
ATOM   8680  P   POPE5 158      40.799 116.905  88.248  1.00  0.00           P
ATOM   8681  O13 POPE5 158      42.108 116.275  87.968  1.00  0.00           O
ATOM   8682  O14 POPE5 158      39.878 116.145  89.128  1.00  0.00           O
ATOM   8683  O11 POPE5 158      40.039 117.225  86.878  1.00  0.00           O
ATOM   8684  O12 POPE5 158      41.079 118.326  88.888  1.00  0.00           O
ATOM   8685  C1  POPE5 158      38.959 116.315  86.548  1.00  0.00           C
ATOM   8688  C2  POPE5 158      38.379 116.564  85.128  1.00  0.00           C
ATOM   8690  O21 POPE5 158      37.489 117.696  85.158  1.00  0.00           O
ATOM   8691  C21 POPE5 158      37.359 118.326  83.998  1.00  0.00           C
ATOM   8692  O22 POPE5 158      37.979 118.085  82.978  1.00  0.00           O
ATOM   8693  C22 POPE5 158      36.239 119.354  84.178  1.00  0.00           C
ATOM   8696  C3  POPE5 158      37.669 115.266  84.618  1.00  0.00           C
ATOM   8699  O31 POPE5 158      37.029 115.376  83.328  1.00  0.00           O
ATOM   8700  C31 POPE5 158      35.718 115.576  83.398  1.00  0.00           C
ATOM   8701  O32 POPE5 158      35.069 115.786  84.398  1.00  0.00           O
ATOM   8702  C32 POPE5 158      35.119 115.585  81.998  1.00  0.00           C
ATOM   8705  C23 POPE5 158      35.909 120.105  82.868  1.00  0.00           C
ATOM   8708  C24 POPE5 158      35.199 119.195  81.858  1.00  0.00           C
ATOM   8711  C25 POPE5 158      34.839 119.916  80.558  1.00  0.00           C
ATOM   8714  C26 POPE5 158      34.229 118.965  79.518  1.00  0.00           C
ATOM   8717  C27 POPE5 158      33.709 119.676  78.258  1.00  0.00           C
ATOM   8720  C28 POPE5 158      33.199 118.685  77.198  1.00  0.00           C
ATOM   8723  C29 POPE5 158      32.529 119.285  75.988  1.00  0.00           C
ATOM   8725 0C21 POPE5 158      31.249 119.116  75.618  1.00  0.00           C
ATOM   8727 1C21 POPE5 158      30.199 118.326  76.348  1.00  0.00           C
ATOM   8730 2C21 POPE5 158      28.789 118.575  75.778  1.00  0.00           C
ATOM   8733 3C21 POPE5 158      28.559 118.025  74.358  1.00  0.00           C
ATOM   8736 4C21 POPE5 158      27.319 118.615  73.658  1.00  0.00           C
ATOM   8739 5C21 POPE5 158      25.988 118.314  74.358  1.00  0.00           C
ATOM   8742 6C21 POPE5 158      24.829 119.126  73.758  1.00  0.00           C
ATOM   8745 7C21 POPE5 158      23.488 118.895  74.478  1.00  0.00           C
ATOM   8748 8C21 POPE5 158      22.399 119.885  74.048  1.00  0.00           C
ATOM   8752  C33 POPE5 158      34.328 114.296  81.708  1.00  0.00           C
ATOM   8755  C34 POPE5 158      33.148 114.615  80.788  1.00  0.00           C
ATOM   8758  C35 POPE5 158      32.549 113.405  80.068  1.00  0.00           C
ATOM   8761  C36 POPE5 158      33.319 113.025  78.808  1.00  0.00           C
ATOM   8764  C37 POPE5 158      32.579 112.045  77.888  1.00  0.00           C
ATOM   8767  C38 POPE5 158      33.209 111.994  76.488  1.00  0.00           C
ATOM   8770  C39 POPE5 158      34.699 111.616  76.508  1.00  0.00           C
ATOM   8773 0C31 POPE5 158      35.029 110.555  75.458  1.00  0.00           C
ATOM   8776 1C31 POPE5 158      36.449 109.986  75.568  1.00  0.00           C
ATOM   8779 2C31 POPE5 158      36.549 108.675  74.778  1.00  0.00           C
ATOM   8782 3C31 POPE5 158      37.939 108.035  74.828  1.00  0.00           C
ATOM   8785 4C31 POPE5 158      37.989 106.775  73.978  1.00  0.00           C
ATOM   8788 5C31 POPE5 158      39.369 106.115  73.968  1.00  0.00           C
ATOM   8791 6C31 POPE5 158      39.389 104.835  73.138  1.00  0.00           C
ATOM   8795  NH3 POPE6 159      42.490  76.204  54.508  1.00  0.00           N
ATOM   8799  C12 POPE6 159      42.430  77.585  55.088  1.00  0.00           C
ATOM   8802  C11 POPE6 159      41.159  78.285  54.608  1.00  0.00           C
ATOM   8805  P   POPE6 159      41.779  80.826  54.738  1.00  0.00           P
ATOM   8806  O13 POPE6 159      40.879  81.975  54.978  1.00  0.00           O
ATOM   8807  O14 POPE6 159      42.248  80.604  53.358  1.00  0.00           O
ATOM   8808  O11 POPE6 159      43.029  80.874  55.728  1.00  0.00           O
ATOM   8809  O12 POPE6 159      41.019  79.554  55.248  1.00  0.00           O
ATOM   8810  C1  POPE6 159      42.779  81.434  57.028  1.00  0.00           C
ATOM   8813  C2  POPE6 159      42.069  80.454  58.028  1.00  0.00           C
ATOM   8815  O21 POPE6 159      41.039  81.075  58.818  1.00  0.00           O
ATOM   8816  C21 POPE6 159      41.149  82.335  59.178  1.00  0.00           C
ATOM   8817  O22 POPE6 159      42.178  82.985  59.298  1.00  0.00           O
ATOM   8818  C22 POPE6 159      39.748  82.945  59.318  1.00  0.00           C
ATOM   8821  C3  POPE6 159      43.129  79.694  58.878  1.00  0.00           C
ATOM   8824  O31 POPE6 159      42.589  78.614  59.678  1.00  0.00           O
ATOM   8825  C31 POPE6 159      43.009  78.365  60.928  1.00  0.00           C
ATOM   8826  O32 POPE6 159      42.799  77.314  61.508  1.00  0.00           O
ATOM   8827  C32 POPE6 159      43.789  79.504  61.588  1.00  0.00           C
ATOM   8830  C23 POPE6 159      39.218  82.954  60.768  1.00  0.00           C
ATOM   8833  C24 POPE6 159      38.698  81.584  61.208  1.00  0.00           C
ATOM   8836  C25 POPE6 159      39.488  80.926  62.358  1.00  0.00           C
ATOM   8839  C26 POPE6 159      39.468  81.775  63.628  1.00  0.00           C
ATOM   8842  C27 POPE6 159      39.860  80.975  64.888  1.00  0.00           C
ATOM   8845  C28 POPE6 159      40.159  81.896  66.078  1.00  0.00           C
ATOM   8848  C29 POPE6 159      38.959  82.635  66.588  1.00  0.00           C
ATOM   8850 0C21 POPE6 159      38.689  82.885  67.878  1.00  0.00           C
ATOM   8852 1C21 POPE6 159      39.579  82.514  69.038  1.00  0.00           C
ATOM   8855 2C21 POPE6 159      39.209  83.274  70.328  1.00  0.00           C
ATOM   8858 3C21 POPE6 159      39.358  84.795  70.228  1.00  0.00           C
ATOM   8861 4C21 POPE6 159      38.839  85.506  71.488  1.00  0.00           C
ATOM   8864 5C21 POPE6 159      38.689  87.015  71.318  1.00  0.00           C
ATOM   8867 6C21 POPE6 159      37.889  87.645  72.468  1.00  0.00           C
ATOM   8870 7C21 POPE6 159      37.629  89.135  72.288  1.00  0.00           C
ATOM   8873 8C21 POPE6 159      36.788  89.706  73.428  1.00  0.00           C
ATOM   8877  C33 POPE6 159      44.239  79.174  63.018  1.00  0.00           C
ATOM   8880  C34 POPE6 159      44.668  80.436  63.798  1.00  0.00           C
ATOM   8883  C35 POPE6 159      45.639  80.135  64.948  1.00  0.00           C
ATOM   8886  C36 POPE6 159      45.200  78.975  65.858  1.00  0.00           C
ATOM   8889  C37 POPE6 159      46.219  78.654  66.958  1.00  0.00           C
ATOM   8892  C38 POPE6 159      46.268  77.154  67.278  1.00  0.00           C
ATOM   8895  C39 POPE6 159      47.360  76.775  68.298  1.00  0.00           C
ATOM   8898 0C31 POPE6 159      46.929  76.935  69.758  1.00  0.00           C
ATOM   8901 1C31 POPE6 159      46.019  75.794  70.228  1.00  0.00           C
ATOM   8904 2C31 POPE6 159      45.410  76.044  71.618  1.00  0.00           C
ATOM   8907 3C31 POPE6 159      46.419  76.164  72.778  1.00  0.00           C
ATOM   8910 4C31 POPE6 159      47.439  75.024  72.848  1.00  0.00           C
ATOM   8913 5C31 POPE6 159      48.099  74.954  74.228  1.00  0.00           C
ATOM   8916 6C31 POPE6 159      49.309  74.014  74.278  1.00  0.00           C
ATOM   8920  NH3 POPE7 160      35.328 102.544  93.598  1.00  0.00           N
ATOM   8924  C12 POPE7 160      33.889 102.994  93.768  1.00  0.00           C
ATOM   8927  C11 POPE7 160      33.499 103.225  95.238  1.00  0.00           C
ATOM   8930  P   POPE7 160      31.459 104.925  95.388  1.00  0.00           P
ATOM   8931  O13 POPE7 160      30.149 104.935  96.078  1.00  0.00           O
ATOM   8932  O14 POPE7 160      32.479 105.935  95.768  1.00  0.00           O
ATOM   8933  O11 POPE7 160      31.219 105.126  93.858  1.00  0.00           O
ATOM   8934  O12 POPE7 160      32.099 103.484  95.388  1.00  0.00           O
ATOM   8935  C1  POPE7 160      30.839 106.434  93.458  1.00  0.00           C
ATOM   8938  C2  POPE7 160      30.449 106.376  91.988  1.00  0.00           C
ATOM   8940  O21 POPE7 160      30.679 107.684  91.468  1.00  0.00           O
ATOM   8941  C21 POPE7 160      30.479 107.915  90.158  1.00  0.00           C
ATOM   8942  O22 POPE7 160      29.989 108.955  89.748  1.00  0.00           O
ATOM   8943  C22 POPE7 160      31.089 106.796  89.278  1.00  0.00           C
ATOM   8946  C3  POPE7 160      28.979 105.894  91.798  1.00  0.00           C
ATOM   8949  O31 POPE7 160      28.669 105.535  90.428  1.00  0.00           O
ATOM   8950  C31 POPE7 160      27.409 105.754  90.048  1.00  0.00           C
ATOM   8951  O32 POPE7 160      26.499 106.105  90.778  1.00  0.00           O
ATOM   8952  C32 POPE7 160      27.238 105.324  88.598  1.00  0.00           C
ATOM   8955  C23 POPE7 160      30.689 106.835  87.788  1.00  0.00           C
ATOM   8958  C24 POPE7 160      31.099 105.525  87.078  1.00  0.00           C
ATOM   8961  C25 POPE7 160      30.589 105.506  85.628  1.00  0.00           C
ATOM   8964  C26 POPE7 160      31.229 104.405  84.758  1.00  0.00           C
ATOM   8967  C27 POPE7 160      30.729 104.454  83.308  1.00  0.00           C
ATOM   8970  C28 POPE7 160      31.089 103.204  82.488  1.00  0.00           C
ATOM   8973  C29 POPE7 160      30.219 102.045  82.888  1.00  0.00           C
ATOM   8975 0C21 POPE7 160      29.449 101.306  82.068  1.00  0.00           C
ATOM   8977 1C21 POPE7 160      29.329 101.476  80.578  1.00  0.00           C
ATOM   8980 2C21 POPE7 160      28.339 100.474  79.968  1.00  0.00           C
ATOM   8983 3C21 POPE7 160      26.869 100.744  80.348  1.00  0.00           C
ATOM   8986 4C21 POPE7 160      25.889  99.776  79.698  1.00  0.00           C
ATOM   8989 5C21 POPE7 160      24.419 100.014  80.078  1.00  0.00           C
ATOM   8992 6C21 POPE7 160      23.889 101.395  79.658  1.00  0.00           C
ATOM   8995 7C21 POPE7 160      22.409 101.604  80.008  1.00  0.00           C
ATOM   8998 8C21 POPE7 160      21.909 103.006  79.638  1.00  0.00           C
ATOM   9002  C33 POPE7 160      26.369 106.306  87.788  1.00  0.00           C
ATOM   9005  C34 POPE7 160      26.829 106.334  86.328  1.00  0.00           C
ATOM   9008  C35 POPE7 160      26.179 107.404  85.438  1.00  0.00           C
ATOM   9011  C36 POPE7 160      26.369 107.055  83.958  1.00  0.00           C
ATOM   9014  C37 POPE7 160      25.439 107.834  83.018  1.00  0.00           C
ATOM   9017  C38 POPE7 160      25.979 107.954  81.578  1.00  0.00           C
ATOM   9020  C39 POPE7 160      26.369 106.626  80.938  1.00  0.00           C
ATOM   9023 0C31 POPE7 160      26.819 106.765  79.478  1.00  0.00           C
ATOM   9026 1C31 POPE7 160      27.499 105.506  78.928  1.00  0.00           C
ATOM   9029 2C31 POPE7 160      27.939 105.686  77.468  1.00  0.00           C
ATOM   9032 3C31 POPE7 160      28.789 104.524  76.928  1.00  0.00           C
ATOM   9035 4C31 POPE7 160      29.339 104.835  75.528  1.00  0.00           C
ATOM   9038 5C31 POPE7 160      30.199 103.715  74.938  1.00  0.00           C
ATOM   9041 6C31 POPE7 160      30.679 104.025  73.508  1.00  0.00           C
ATOM   9045  NH3 POPE8 161      31.009  94.095  51.448  1.00  0.00           N
ATOM   9049  C12 POPE8 161      31.019  92.974  50.438  1.00  0.00           C
ATOM   9052  C11 POPE8 161      29.589  92.665  49.948  1.00  0.00           C
ATOM   9055  P   POPE8 161      28.929  94.576  48.288  1.00  0.00           P
ATOM   9056  O13 POPE8 161      29.289  94.944  46.898  1.00  0.00           O
ATOM   9057  O14 POPE8 161      27.509  94.695  48.688  1.00  0.00           O
ATOM   9058  O11 POPE8 161      29.819  95.376  49.328  1.00  0.00           O
ATOM   9059  O12 POPE8 161      29.399  93.104  48.598  1.00  0.00           O
ATOM   9060  C1  POPE8 161      30.169  96.756  49.248  1.00  0.00           C
ATOM   9063  C2  POPE8 161      30.319  97.416  50.658  1.00  0.00           C
ATOM   9065  O21 POPE8 161      29.179  98.274  50.788  1.00  0.00           O
ATOM   9066  C21 POPE8 161      28.779  98.585  51.998  1.00  0.00           C
ATOM   9067  O22 POPE8 161      29.279  98.195  53.048  1.00  0.00           O
ATOM   9068  C22 POPE8 161      27.489  99.405  51.868  1.00  0.00           C
ATOM   9071  C3  POPE8 161      31.689  98.134  50.878  1.00  0.00           C
ATOM   9074  O31 POPE8 161      31.939  98.585  52.228  1.00  0.00           O
ATOM   9075  C31 POPE8 161      32.199  97.645  53.118  1.00  0.00           C
ATOM   9076  O32 POPE8 161      32.109  96.446  52.938  1.00  0.00           O
ATOM   9077  C32 POPE8 161      32.759  98.344  54.378  1.00  0.00           C
ATOM   9080  C23 POPE8 161      26.229  98.624  52.308  1.00  0.00           C
ATOM   9083  C24 POPE8 161      26.099  98.475  53.838  1.00  0.00           C
ATOM   9086  C25 POPE8 161      25.949  99.816  54.568  1.00  0.00           C
ATOM   9089  C26 POPE8 161      25.869  99.624  56.088  1.00  0.00           C
ATOM   9092  C27 POPE8 161      25.759 100.956  56.838  1.00  0.00           C
ATOM   9095  C28 POPE8 161      25.839 100.814  58.378  1.00  0.00           C
ATOM   9098  C29 POPE8 161      24.599 100.145  58.918  1.00  0.00           C
ATOM   9100 0C21 POPE8 161      23.769 100.576  59.888  1.00  0.00           C
ATOM   9102 1C21 POPE8 161      23.919 101.805  60.748  1.00  0.00           C
ATOM   9105 2C21 POPE8 161      23.779 101.404  62.228  1.00  0.00           C
ATOM   9108 3C21 POPE8 161      23.819 102.596  63.198  1.00  0.00           C
ATOM   9111 4C21 POPE8 161      23.339 102.206  64.608  1.00  0.00           C
ATOM   9114 5C21 POPE8 161      24.319 101.315  65.378  1.00  0.00           C
ATOM   9117 6C21 POPE8 161      23.639 100.604  66.558  1.00  0.00           C
ATOM   9120 7C21 POPE8 161      24.639 100.025  67.568  1.00  0.00           C
ATOM   9123 8C21 POPE8 161      23.989  99.135  68.628  1.00  0.00           C
ATOM   9127  C33 POPE8 161      32.859  97.444  55.638  1.00  0.00           C
ATOM   9130  C34 POPE8 161      31.549  97.374  56.428  1.00  0.00           C
ATOM   9133  C35 POPE8 161      31.209  98.666  57.208  1.00  0.00           C
ATOM   9136  C36 POPE8 161      31.109  98.435  58.728  1.00  0.00           C
ATOM   9139  C37 POPE8 161      30.759  99.725  59.478  1.00  0.00           C
ATOM   9142  C38 POPE8 161      30.639  99.545  60.998  1.00  0.00           C
ATOM   9145  C39 POPE8 161      30.289 100.874  61.668  1.00  0.00           C
ATOM   9148 0C31 POPE8 161      30.179 100.855  63.198  1.00  0.00           C
ATOM   9151 1C31 POPE8 161      29.909 102.276  63.728  1.00  0.00           C
ATOM   9154 2C31 POPE8 161      30.129 102.435  65.238  1.00  0.00           C
ATOM   9157 3C31 POPE8 161      29.059 101.756  66.098  1.00  0.00           C
ATOM   9160 4C31 POPE8 161      29.089 102.255  67.538  1.00  0.00           C
ATOM   9163 5C31 POPE8 161      27.919 101.744  68.368  1.00  0.00           C
ATOM   9166 6C31 POPE8 161      27.929 102.255  69.818  1.00  0.00           C
ATOM   9170  NH3 POPE9 162      97.249   2.874  87.448  1.00  0.00           N
ATOM   9174  C12 POPE9 162      98.579   2.174  87.388  1.00  0.00           C
ATOM   9177  C11 POPE9 162      99.349   2.364  88.708  1.00  0.00           C
ATOM   9180  P   POPE9 162     101.870   2.834  88.268  1.00  0.00           P
ATOM   9181  O13 POPE9 162     103.160   2.134  88.068  1.00  0.00           O
ATOM   9182  O14 POPE9 162     101.919   3.884  89.308  1.00  0.00           O
ATOM   9183  O11 POPE9 162     101.399   3.494  86.918  1.00  0.00           O
ATOM   9184  O12 POPE9 162     100.678   1.834  88.618  1.00  0.00           O
ATOM   9185  C1  POPE9 162     101.969   3.174  85.648  1.00  0.00           C
ATOM   9188  C2  POPE9 162     101.849   4.384  84.668  1.00  0.00           C
ATOM   9190  O21 POPE9 162     103.060   4.644  83.918  1.00  0.00           O
ATOM   9191  C21 POPE9 162     103.499   3.734  83.078  1.00  0.00           C
ATOM   9192  O22 POPE9 162     103.050   2.614  82.908  1.00  0.00           O
ATOM   9193  C22 POPE9 162     104.660   4.374  82.308  1.00  0.00           C
ATOM   9196  C3  POPE9 162     101.519   5.684  85.438  1.00  0.00           C
ATOM   9199  O31 POPE9 162     101.449   6.814  84.548  1.00  0.00           O
ATOM   9200  C31 POPE9 162     100.249   7.104  84.078  1.00  0.00           C
ATOM   9201  O32 POPE9 162      99.200   6.624  84.488  1.00  0.00           O
ATOM   9202  C32 POPE9 162     100.398   8.154  82.998  1.00  0.00           C
ATOM   9205  C23 POPE9 162     105.438   3.374  81.428  1.00  0.00           C
ATOM   9208  C24 POPE9 162     106.910   3.764  81.268  1.00  0.00           C
ATOM   9211  C25 POPE9 162     107.689   2.774  80.408  1.00  0.00           C
ATOM   9214  C26 POPE9 162     109.079   3.284  80.018  1.00  0.00           C
ATOM   9217  C27 POPE9 162     109.989   2.184  79.458  1.00  0.00           C
ATOM   9220  C28 POPE9 162     111.299   2.734  78.878  1.00  0.00           C
ATOM   9223  C29 POPE9 162     112.290   1.634  78.568  1.00  0.00           C
ATOM   9225 0C21 POPE9 162     112.469   0.994  77.398  1.00  0.00           C
ATOM   9227 1C21 POPE9 162     111.740   1.224  76.098  1.00  0.00           C
ATOM   9230 2C21 POPE9 162     112.719   1.554  74.958  1.00  0.00           C
ATOM   9233 3C21 POPE9 162     112.068   1.534  73.568  1.00  0.00           C
ATOM   9236 4C21 POPE9 162     113.050   1.904  72.438  1.00  0.00           C
ATOM   9239 5C21 POPE9 162     114.240   0.944  72.318  1.00  0.00           C
ATOM   9242 6C21 POPE9 162     114.989   1.074  70.978  1.00  0.00           C
ATOM   9245 7C21 POPE9 162     116.250   0.194  70.918  1.00  0.00           C
ATOM   9248 8C21 POPE9 162     116.899   0.154  69.528  1.00  0.00           C
ATOM   9252  C33 POPE9 162     100.210   7.634  81.568  1.00  0.00           C
ATOM   9255  C34 POPE9 162     100.458   8.784  80.608  1.00  0.00           C
ATOM   9258  C35 POPE9 162     100.409   8.344  79.158  1.00  0.00           C
ATOM   9261  C36 POPE9 162     100.879   9.434  78.188  1.00  0.00           C
ATOM   9264  C37 POPE9 162     100.958   8.824  76.788  1.00  0.00           C
ATOM   9267  C38 POPE9 162     101.239   9.824  75.668  1.00  0.00           C
ATOM   9270  C39 POPE9 162     100.970   9.204  74.288  1.00  0.00           C
ATOM   9273 0C31 POPE9 162     101.740   7.894  74.058  1.00  0.00           C
ATOM   9276 1C31 POPE9 162     101.339   7.164  72.768  1.00  0.00           C
ATOM   9279 2C31 POPE9 162     102.160   5.884  72.548  1.00  0.00           C
ATOM   9282 3C31 POPE9 162     103.589   6.154  72.068  1.00  0.00           C
ATOM   9285 4C31 POPE9 162     104.450   4.884  71.998  1.00  0.00           C
ATOM   9288 5C31 POPE9 162     105.849   5.154  71.428  1.00  0.00           C
ATOM   9291 6C31 POPE9 162     106.749   3.914  71.448  1.00  0.00           C
ATOM   9295  NH3 POPE  163      91.800  53.084  94.888  1.00  0.00           N
ATOM   9299  C12 POPE  163      91.659  54.124  95.968  1.00  0.00           C
ATOM   9302  C11 POPE  163      92.979  54.404  96.658  1.00  0.00           C
ATOM   9305  P   POPE  163      94.170  56.644  97.078  1.00  0.00           P
ATOM   9306  O13 POPE  163      93.869  58.045  97.478  1.00  0.00           O
ATOM   9307  O14 POPE  163      95.259  55.915  97.758  1.00  0.00           O
ATOM   9308  O11 POPE  163      94.499  56.634  95.508  1.00  0.00           O
ATOM   9309  O12 POPE  163      92.898  55.735  97.158  1.00  0.00           O
ATOM   9310  C1  POPE  163      93.739  57.465  94.618  1.00  0.00           C
ATOM   9313  C2  POPE  163      94.188  57.354  93.118  1.00  0.00           C
ATOM   9315  O21 POPE  163      93.120  56.854  92.308  1.00  0.00           O
ATOM   9316  C21 POPE  163      92.920  55.574  92.258  1.00  0.00           C
ATOM   9317  O22 POPE  163      93.219  54.724  93.088  1.00  0.00           O
ATOM   9318  C22 POPE  163      92.229  55.294  90.908  1.00  0.00           C
ATOM   9321  C3  POPE  163      95.538  56.604  92.848  1.00  0.00           C
ATOM   9324  O31 POPE  163      95.639  55.994  91.548  1.00  0.00           O
ATOM   9325  C31 POPE  163      95.958  56.665  90.458  1.00  0.00           C
ATOM   9326  O32 POPE  163      96.229  57.854  90.388  1.00  0.00           O
ATOM   9327  C32 POPE  163      95.910  55.594  89.338  1.00  0.00           C
ATOM   9330  C23 POPE  163      92.360  53.804  90.538  1.00  0.00           C
ATOM   9333  C24 POPE  163      91.999  53.384  89.098  1.00  0.00           C
ATOM   9336  C25 POPE  163      92.710  52.075  88.698  1.00  0.00           C
ATOM   9339  C26 POPE  163      92.208  51.454  87.388  1.00  0.00           C
ATOM   9342  C27 POPE  163      93.270  50.604  86.648  1.00  0.00           C
ATOM   9345  C28 POPE  163      92.950  50.464  85.148  1.00  0.00           C
ATOM   9348  C29 POPE  163      94.109  49.895  84.388  1.00  0.00           C
ATOM   9350 0C21 POPE  163      94.060  49.035  83.358  1.00  0.00           C
ATOM   9352 1C21 POPE  163      92.818  48.494  82.668  1.00  0.00           C
ATOM   9355 2C21 POPE  163      93.090  48.494  81.158  1.00  0.00           C
ATOM   9358 3C21 POPE  163      91.950  47.924  80.298  1.00  0.00           C
ATOM   9361 4C21 POPE  163      92.299  48.034  78.808  1.00  0.00           C
ATOM   9364 5C21 POPE  163      91.250  47.434  77.868  1.00  0.00           C
ATOM   9367 6C21 POPE  163      91.670  47.564  76.398  1.00  0.00           C
ATOM   9370 7C21 POPE  163      90.560  47.165  75.408  1.00  0.00           C
ATOM   9373 8C21 POPE  163      90.999  47.285  73.948  1.00  0.00           C
ATOM   9377  C33 POPE  163      96.329  55.954  87.898  1.00  0.00           C
ATOM   9380  C34 POPE  163      96.700  54.674  87.108  1.00  0.00           C
ATOM   9383  C35 POPE  163      97.299  54.974  85.728  1.00  0.00           C
ATOM   9386  C36 POPE  163      96.779  54.144  84.538  1.00  0.00           C
ATOM   9389  C37 POPE  163      95.259  54.254  84.338  1.00  0.00           C
ATOM   9392  C38 POPE  163      94.799  53.834  82.938  1.00  0.00           C
ATOM   9395  C39 POPE  163      95.049  54.914  81.868  1.00  0.00           C
ATOM   9398 0C31 POPE  163      94.529  54.505  80.488  1.00  0.00           C
ATOM   9401 1C31 POPE  163      94.599  55.634  79.448  1.00  0.00           C
ATOM   9404 2C31 POPE  163      94.219  55.174  78.028  1.00  0.00           C
ATOM   9407 3C31 POPE  163      92.710  55.074  77.758  1.00  0.00           C
ATOM   9410 4C31 POPE  163      92.010  56.434  77.638  1.00  0.00           C
ATOM   9413 5C31 POPE  163      90.649  56.354  76.938  1.00  0.00           C
ATOM   9416 6C31 POPE  163      89.939  57.704  76.818  1.00  0.00           C
ATOM   9420  NH3 POPE  164      92.850  24.454  47.618  1.00  0.00           N
ATOM   9424  C12 POPE  164      91.499  24.794  48.178  1.00  0.00           C
ATOM   9427  C11 POPE  164      90.979  26.064  47.498  1.00  0.00           C
ATOM   9430  P   POPE  164      91.509  28.374  48.518  1.00  0.00           P
ATOM   9431  O13 POPE  164      92.640  29.314  48.638  1.00  0.00           O
ATOM   9432  O14 POPE  164      90.199  28.904  48.108  1.00  0.00           O
ATOM   9433  O11 POPE  164      91.329  27.634  49.888  1.00  0.00           O
ATOM   9434  O12 POPE  164      91.919  27.144  47.598  1.00  0.00           O
ATOM   9435  C1  POPE  164      91.899  28.204  51.068  1.00  0.00           C
ATOM   9438  C2  POPE  164      91.379  27.494  52.338  1.00  0.00           C
ATOM   9440  O21 POPE  164      91.940  26.174  52.388  1.00  0.00           O
ATOM   9441  C21 POPE  164      92.509  25.844  53.518  1.00  0.00           C
ATOM   9442  O22 POPE  164      92.868  26.604  54.408  1.00  0.00           O
ATOM   9443  C22 POPE  164      92.649  24.324  53.568  1.00  0.00           C
ATOM   9446  C3  POPE  164      89.839  27.334  52.358  1.00  0.00           C
ATOM   9449  O31 POPE  164      89.440  26.664  53.578  1.00  0.00           O
ATOM   9450  C31 POPE  164      89.249  27.504  54.608  1.00  0.00           C
ATOM   9451  O32 POPE  164      89.019  28.694  54.518  1.00  0.00           O
ATOM   9452  C32 POPE  164      89.539  26.764  55.918  1.00  0.00           C
ATOM   9455  C23 POPE  164      93.359  23.774  54.828  1.00  0.00           C
ATOM   9458  C24 POPE  164      93.340  22.244  54.838  1.00  0.00           C
ATOM   9461  C25 POPE  164      94.510  21.624  55.628  1.00  0.00           C
ATOM   9464  C26 POPE  164      94.410  21.774  57.148  1.00  0.00           C
ATOM   9467  C27 POPE  164      93.769  20.555  57.828  1.00  0.00           C
ATOM   9470  C28 POPE  164      92.829  20.954  58.978  1.00  0.00           C
ATOM   9473  C29 POPE  164      92.419  19.754  59.798  1.00  0.00           C
ATOM   9475 0C21 POPE  164      92.099  19.764  61.108  1.00  0.00           C
ATOM   9477 1C21 POPE  164      92.109  20.984  61.998  1.00  0.00           C
ATOM   9480 2C21 POPE  164      90.958  21.964  61.698  1.00  0.00           C
ATOM   9483 3C21 POPE  164      90.789  23.044  62.778  1.00  0.00           C
ATOM   9486 4C21 POPE  164      90.199  24.344  62.218  1.00  0.00           C
ATOM   9489 5C21 POPE  164      89.279  25.104  63.188  1.00  0.00           C
ATOM   9492 6C21 POPE  164      87.829  24.604  63.138  1.00  0.00           C
ATOM   9495 7C21 POPE  164      86.840  25.594  63.768  1.00  0.00           C
ATOM   9498 8C21 POPE  164      85.368  25.204  63.558  1.00  0.00           C
ATOM   9502  C33 POPE  164      90.669  27.484  56.688  1.00  0.00           C
ATOM   9505  C34 POPE  164      91.379  26.594  57.718  1.00  0.00           C
ATOM   9508  C35 POPE  164      90.499  26.154  58.898  1.00  0.00           C
ATOM   9511  C36 POPE  164      90.000  27.334  59.738  1.00  0.00           C
ATOM   9514  C37 POPE  164      88.579  27.784  59.378  1.00  0.00           C
ATOM   9517  C38 POPE  164      88.219  29.154  59.958  1.00  0.00           C
ATOM   9520  C39 POPE  164      88.780  30.354  59.158  1.00  0.00           C
ATOM   9523 0C31 POPE  164      88.519  31.664  59.908  1.00  0.00           C
ATOM   9526 1C31 POPE  164      89.009  32.934  59.178  1.00  0.00           C
ATOM   9529 2C31 POPE  164      89.200  34.124  60.138  1.00  0.00           C
ATOM   9532 3C31 POPE  164      88.020  34.334  61.098  1.00  0.00           C
ATOM   9535 4C31 POPE  164      88.149  35.544  62.028  1.00  0.00           C
ATOM   9538 5C31 POPE  164      86.880  35.694  62.888  1.00  0.00           C
ATOM   9541 6C31 POPE  164      86.928  36.744  63.998  1.00  0.00           C
ATOM   9545  NH3 POPE  165     111.579  83.186  58.298  1.00  0.00           N
ATOM   9549  C12 POPE  165     111.639  82.404  57.028  1.00  0.00           C
ATOM   9552  C11 POPE  165     110.779  81.145  57.058  1.00  0.00           C
ATOM   9555  P   POPE  165     110.779  78.985  58.498  1.00  0.00           P
ATOM   9556  O13 POPE  165     109.609  79.514  59.188  1.00  0.00           O
ATOM   9557  O14 POPE  165     110.569  77.834  57.608  1.00  0.00           O
ATOM   9558  O11 POPE  165     111.810  78.465  59.558  1.00  0.00           O
ATOM   9559  O12 POPE  165     111.519  80.105  57.698  1.00  0.00           O
ATOM   9560  C1  POPE  165     112.929  79.256  59.958  1.00  0.00           C
ATOM   9563  C2  POPE  165     113.149  79.064  61.478  1.00  0.00           C
ATOM   9565  O21 POPE  165     113.689  80.285  61.998  1.00  0.00           O
ATOM   9566  C21 POPE  165     113.279  80.614  63.208  1.00  0.00           C
ATOM   9567  O22 POPE  165     112.509  79.965  63.898  1.00  0.00           O
ATOM   9568  C22 POPE  165     113.829  81.975  63.578  1.00  0.00           C
ATOM   9571  C3  POPE  165     114.089  77.865  61.728  1.00  0.00           C
ATOM   9574  O31 POPE  165     114.039  77.414  63.088  1.00  0.00           O
ATOM   9575  C31 POPE  165     115.000  77.834  63.908  1.00  0.00           C
ATOM   9576  O32 POPE  165     115.900  78.605  63.618  1.00  0.00           O
ATOM   9577  C32 POPE  165     114.679  77.264  65.298  1.00  0.00           C
ATOM   9580  C23 POPE  165     113.979  82.164  65.108  1.00  0.00           C
ATOM   9583  C24 POPE  165     115.438  81.965  65.528  1.00  0.00           C
ATOM   9586  C25 POPE  165     115.669  81.984  67.048  1.00  0.00           C
ATOM   9589  C26 POPE  165     116.019  83.365  67.638  1.00  0.00           C
ATOM   9592  C27 POPE  165     116.919  83.215  68.878  1.00  0.00           C
ATOM   9595  C28 POPE  165     117.080  84.484  69.738  1.00  0.00           C
ATOM   9598  C29 POPE  165     117.799  85.614  69.048  1.00  0.00           C
ATOM   9600 0C21 POPE  165     118.928  86.215  69.468  1.00  0.00           C
ATOM   9602 1C21 POPE  165     119.669  85.886  70.738  1.00  0.00           C
ATOM   9605 2C21 POPE  165     120.620  87.015  71.188  1.00  0.00           C
ATOM   9608 3C21 POPE  165     119.919  88.326  71.558  1.00  0.00           C
ATOM   9611 4C21 POPE  165     120.840  89.344  72.258  1.00  0.00           C
ATOM   9614 5C21 POPE  165     120.958  89.135  73.778  1.00  0.00           C
ATOM   9617 6C21 POPE  165     119.660  89.494  74.518  1.00  0.00           C
ATOM   9620 7C21 POPE  165     119.879  90.314  75.788  1.00  0.00           C
ATOM   9623 8C21 POPE  165     118.579  90.826  76.418  1.00  0.00           C
ATOM   9627  C33 POPE  165     115.889  77.115  66.248  1.00  0.00           C
ATOM   9630  C34 POPE  165     116.519  78.454  66.618  1.00  0.00           C
ATOM   9633  C35 POPE  165     116.950  78.584  68.088  1.00  0.00           C
ATOM   9636  C36 POPE  165     117.969  77.544  68.578  1.00  0.00           C
ATOM   9639  C37 POPE  165     118.680  78.084  69.828  1.00  0.00           C
ATOM   9642  C38 POPE  165     119.749  77.154  70.418  1.00  0.00           C
ATOM   9645  C39 POPE  165     120.569  77.905  71.468  1.00  0.00           C
ATOM   9648 0C31 POPE  165     121.439  77.005  72.358  1.00  0.00           C
ATOM   9651 1C31 POPE  165     122.080  77.804  73.498  1.00  0.00           C
ATOM   9654 2C31 POPE  165     122.868  76.915  74.468  1.00  0.00           C
ATOM   9657 3C31 POPE  165     123.379  77.695  75.688  1.00  0.00           C
ATOM   9660 4C31 POPE  165     124.238  76.814  76.608  1.00  0.00           C
ATOM   9663 5C31 POPE  165     124.839  77.625  77.768  1.00  0.00           C
ATOM   9666 6C31 POPE  165     125.788  76.814  78.648  1.00  0.00           C
ATOM   9670  NH3 POPE  166     130.439  40.354  94.828  1.00  0.00           N
ATOM   9674  C12 POPE  166     130.128  41.304  95.948  1.00  0.00           C
ATOM   9677  C11 POPE  166     128.948  42.224  95.678  1.00  0.00           C
ATOM   9680  P   POPE  166     127.808  44.344  96.658  1.00  0.00           P
ATOM   9681  O13 POPE  166     126.579  43.864  97.298  1.00  0.00           O
ATOM   9682  O14 POPE  166     128.318  45.574  97.298  1.00  0.00           O
ATOM   9683  O11 POPE  166     127.558  44.594  95.128  1.00  0.00           O
ATOM   9684  O12 POPE  166     128.887  43.194  96.728  1.00  0.00           O
ATOM   9685  C1  POPE  166     128.527  45.264  94.308  1.00  0.00           C
ATOM   9688  C2  POPE  166     127.908  46.544  93.688  1.00  0.00           C
ATOM   9690  O21 POPE  166     127.537  46.244  92.338  1.00  0.00           O
ATOM   9691  C21 POPE  166     126.399  46.735  91.908  1.00  0.00           C
ATOM   9692  O22 POPE  166     125.607  47.395  92.578  1.00  0.00           O
ATOM   9693  C22 POPE  166     126.238  46.434  90.418  1.00  0.00           C
ATOM   9696  C3  POPE  166     128.948  47.695  93.728  1.00  0.00           C
ATOM   9699  O31 POPE  166     128.398  48.954  93.248  1.00  0.00           O
ATOM   9700  C31 POPE  166     128.659  49.194  91.958  1.00  0.00           C
ATOM   9701  O32 POPE  166     129.307  48.494  91.218  1.00  0.00           O
ATOM   9702  C32 POPE  166     128.018  50.524  91.548  1.00  0.00           C
ATOM   9705  C23 POPE  166     125.448  47.544  89.678  1.00  0.00           C
ATOM   9708  C24 POPE  166     125.877  47.785  88.228  1.00  0.00           C
ATOM   9711  C25 POPE  166     125.378  46.744  87.208  1.00  0.00           C
ATOM   9714  C26 POPE  166     125.578  47.235  85.758  1.00  0.00           C
ATOM   9717  C27 POPE  166     124.998  46.254  84.738  1.00  0.00           C
ATOM   9720  C28 POPE  166     125.828  46.114  83.458  1.00  0.00           C
ATOM   9723  C29 POPE  166     125.667  47.255  82.478  1.00  0.00           C
ATOM   9725 0C21 POPE  166     125.578  47.104  81.138  1.00  0.00           C
ATOM   9727 1C21 POPE  166     125.678  45.785  80.418  1.00  0.00           C
ATOM   9730 2C21 POPE  166     125.947  45.895  78.908  1.00  0.00           C
ATOM   9733 3C21 POPE  166     124.758  46.474  78.118  1.00  0.00           C
ATOM   9736 4C21 POPE  166     124.928  46.274  76.598  1.00  0.00           C
ATOM   9739 5C21 POPE  166     123.818  46.914  75.768  1.00  0.00           C
ATOM   9742 6C21 POPE  166     124.049  46.735  74.258  1.00  0.00           C
ATOM   9745 7C21 POPE  166     123.008  47.454  73.398  1.00  0.00           C
ATOM   9748 8C21 POPE  166     123.258  47.314  71.898  1.00  0.00           C
ATOM   9752  C33 POPE  166     128.777  51.145  90.348  1.00  0.00           C
ATOM   9755  C34 POPE  166     128.027  52.274  89.658  1.00  0.00           C
ATOM   9758  C35 POPE  166     126.758  51.805  88.928  1.00  0.00           C
ATOM   9761  C36 POPE  166     126.508  52.625  87.648  1.00  0.00           C
ATOM   9764  C37 POPE  166     125.268  52.145  86.898  1.00  0.00           C
ATOM   9767  C38 POPE  166     125.217  52.584  85.428  1.00  0.00           C
ATOM   9770  C39 POPE  166     126.217  51.834  84.528  1.00  0.00           C
ATOM   9773 0C31 POPE  166     125.798  51.884  83.058  1.00  0.00           C
ATOM   9776 1C31 POPE  166     126.788  51.234  82.088  1.00  0.00           C
ATOM   9779 2C31 POPE  166     126.178  51.125  80.678  1.00  0.00           C
ATOM   9782 3C31 POPE  166     127.137  50.584  79.608  1.00  0.00           C
ATOM   9785 4C31 POPE  166     126.458  50.584  78.228  1.00  0.00           C
ATOM   9788 5C31 POPE  166     127.388  50.145  77.088  1.00  0.00           C
ATOM   9791 6C31 POPE  166     126.777  50.415  75.708  1.00  0.00           C
ATOM   9795  NH3 POPE  167      64.419 119.165  92.038  1.00  0.00           N
ATOM   9799  C12 POPE  167      63.828 119.785  93.278  1.00  0.00           C
ATOM   9802  C11 POPE  167      62.308 119.564  93.408  1.00  0.00           C
ATOM   9805  P   POPE  167      60.648 121.645  93.728  1.00  0.00           P
ATOM   9806  O13 POPE  167      59.349 121.404  94.388  1.00  0.00           O
ATOM   9807  O14 POPE  167      61.198 123.015  93.818  1.00  0.00           O
ATOM   9808  O11 POPE  167      60.459 121.275  92.208  1.00  0.00           O
ATOM   9809  O12 POPE  167      61.709 120.585  94.238  1.00  0.00           O
ATOM   9810  C1  POPE  167      60.489 122.264  91.168  1.00  0.00           C
ATOM   9813  C2  POPE  167      60.599 121.584  89.778  1.00  0.00           C
ATOM   9815  O21 POPE  167      61.369 122.385  88.868  1.00  0.00           O
ATOM   9816  C21 POPE  167      62.679 122.255  88.978  1.00  0.00           C
ATOM   9817  O22 POPE  167      63.279 121.595  89.818  1.00  0.00           O
ATOM   9818  C22 POPE  167      63.329 123.006  87.818  1.00  0.00           C
ATOM   9821  C3  POPE  167      59.209 121.334  89.128  1.00  0.00           C
ATOM   9824  O31 POPE  167      59.328 120.535  87.928  1.00  0.00           O
ATOM   9825  C31 POPE  167      59.200 121.105  86.738  1.00  0.00           C
ATOM   9826  O32 POPE  167      58.929 122.276  86.528  1.00  0.00           O
ATOM   9827  C32 POPE  167      59.429 120.025  85.668  1.00  0.00           C
ATOM   9830  C23 POPE  167      63.439 122.076  86.588  1.00  0.00           C
ATOM   9833  C24 POPE  167      64.049 122.696  85.328  1.00  0.00           C
ATOM   9836  C25 POPE  167      65.569 122.755  85.288  1.00  0.00           C
ATOM   9839  C26 POPE  167      66.079 123.326  83.958  1.00  0.00           C
ATOM   9842  C27 POPE  167      66.089 122.304  82.808  1.00  0.00           C
ATOM   9845  C28 POPE  167      66.489 122.876  81.428  1.00  0.00           C
ATOM   9848  C29 POPE  167      67.898 123.405  81.448  1.00  0.00           C
ATOM   9850 0C21 POPE  167      68.939 123.055  80.668  1.00  0.00           C
ATOM   9852 1C21 POPE  167      68.939 122.085  79.508  1.00  0.00           C
ATOM   9855 2C21 POPE  167      69.549 122.755  78.258  1.00  0.00           C
ATOM   9858 3C21 POPE  167      69.398 121.896  76.998  1.00  0.00           C
ATOM   9861 4C21 POPE  167      70.119 122.465  75.768  1.00  0.00           C
ATOM   9864 5C21 POPE  167      69.648 123.865  75.338  1.00  0.00           C
ATOM   9867 6C21 POPE  167      70.148 124.224  73.938  1.00  0.00           C
ATOM   9870 7C21 POPE  167      69.639 125.564  73.408  1.00  0.00           C
ATOM   9873 8C21 POPE  167      70.090 125.826  71.968  1.00  0.00           C
ATOM   9877  C33 POPE  167      60.109 120.614  84.428  1.00  0.00           C
ATOM   9880  C34 POPE  167      60.799 119.644  83.468  1.00  0.00           C
ATOM   9883  C35 POPE  167      61.268 120.436  82.238  1.00  0.00           C
ATOM   9886  C36 POPE  167      62.089 119.624  81.218  1.00  0.00           C
ATOM   9889  C37 POPE  167      62.419 120.445  79.958  1.00  0.00           C
ATOM   9892  C38 POPE  167      63.389 119.695  79.038  1.00  0.00           C
ATOM   9895  C39 POPE  167      63.410 120.165  77.578  1.00  0.00           C
ATOM   9898 0C31 POPE  167      62.069 119.956  76.838  1.00  0.00           C
ATOM   9901 1C31 POPE  167      62.248 119.664  75.348  1.00  0.00           C
ATOM   9904 2C31 POPE  167      60.949 119.855  74.538  1.00  0.00           C
ATOM   9907 3C31 POPE  167      60.788 118.885  73.358  1.00  0.00           C
ATOM   9910 4C31 POPE  167      61.858 119.046  72.278  1.00  0.00           C
ATOM   9913 5C31 POPE  167      61.578 118.186  71.048  1.00  0.00           C
ATOM   9916 6C31 POPE  167      62.529 118.445  69.878  1.00  0.00           C
ATOM   9920  NH3 POPE  168     103.999   7.604  49.368  1.00  0.00           N
ATOM   9924  C12 POPE  168     103.260   6.324  49.608  1.00  0.00           C
ATOM   9927  C11 POPE  168     101.770   6.624  49.848  1.00  0.00           C
ATOM   9930  P   POPE  168     101.049   4.414  51.028  1.00  0.00           P
ATOM   9931  O13 POPE  168      99.669   3.914  51.218  1.00  0.00           O
ATOM   9932  O14 POPE  168     102.068   3.374  50.728  1.00  0.00           O
ATOM   9933  O11 POPE  168     101.499   5.304  52.248  1.00  0.00           O
ATOM   9934  O12 POPE  168     101.029   5.414  49.828  1.00  0.00           O
ATOM   9935  C1  POPE  168     101.159   4.974  53.598  1.00  0.00           C
ATOM   9938  C2  POPE  168     100.579   6.204  54.328  1.00  0.00           C
ATOM   9940  O21 POPE  168      99.939   5.734  55.528  1.00  0.00           O
ATOM   9941  C21 POPE  168     100.620   5.894  56.648  1.00  0.00           C
ATOM   9942  O22 POPE  168     101.758   6.304  56.748  1.00  0.00           O
ATOM   9943  C22 POPE  168      99.660   5.514  57.778  1.00  0.00           C
ATOM   9946  C3  POPE  168      99.520   6.974  53.498  1.00  0.00           C
ATOM   9949  O31 POPE  168      99.249   8.254  54.108  1.00  0.00           O
ATOM   9950  C31 POPE  168      98.400   8.264  55.118  1.00  0.00           C
ATOM   9951  O32 POPE  168      97.649   7.364  55.438  1.00  0.00           O
ATOM   9952  C32 POPE  168      98.499   9.604  55.858  1.00  0.00           C
ATOM   9955  C23 POPE  168     100.129   6.014  59.158  1.00  0.00           C
ATOM   9958  C24 POPE  168      99.130   5.714  60.278  1.00  0.00           C
ATOM   9961  C25 POPE  168      99.650   6.244  61.618  1.00  0.00           C
ATOM   9964  C26 POPE  168      98.648   6.064  62.768  1.00  0.00           C
ATOM   9967  C27 POPE  168      97.509   7.094  62.718  1.00  0.00           C
ATOM   9970  C28 POPE  168      96.659   7.094  64.008  1.00  0.00           C
ATOM   9973  C29 POPE  168      95.809   5.854  64.138  1.00  0.00           C
ATOM   9975 0C21 POPE  168      94.799   5.704  65.018  1.00  0.00           C
ATOM   9977 1C21 POPE  168      94.370   6.714  66.058  1.00  0.00           C
ATOM   9980 2C21 POPE  168      93.139   7.544  65.618  1.00  0.00           C
ATOM   9983 3C21 POPE  168      91.849   6.724  65.518  1.00  0.00           C
ATOM   9986 4C21 POPE  168      90.678   7.524  64.928  1.00  0.00           C
ATOM   9989 5C21 POPE  168      89.399   6.684  64.748  1.00  0.00           C
ATOM   9992 6C21 POPE  168      88.610   6.404  66.038  1.00  0.00           C
ATOM   9995 7C21 POPE  168      87.348   5.554  65.768  1.00  0.00           C
ATOM   9998 8C21 POPE  168      86.460   5.394  66.998  1.00  0.00           C
ATOM  10002  C33 POPE  168      98.879   9.404  57.348  1.00  0.00           C
ATOM  10005  C34 POPE  168      98.330  10.494  58.288  1.00  0.00           C
ATOM  10008  C35 POPE  168      96.800  10.644  58.328  1.00  0.00           C
ATOM  10011  C36 POPE  168      96.019   9.354  58.668  1.00  0.00           C
ATOM  10014  C37 POPE  168      94.510   9.564  58.548  1.00  0.00           C
ATOM  10017  C38 POPE  168      93.669   8.274  58.608  1.00  0.00           C
ATOM  10020  C39 POPE  168      93.109   7.994  60.008  1.00  0.00           C
ATOM  10023 0C31 POPE  168      92.109   6.824  60.008  1.00  0.00           C
ATOM  10026 1C31 POPE  168      91.549   6.524  61.408  1.00  0.00           C
ATOM  10029 2C31 POPE  168      90.999   5.094  61.548  1.00  0.00           C
ATOM  10032 3C31 POPE  168      89.869   4.734  60.578  1.00  0.00           C
ATOM  10035 4C31 POPE  168      89.580   3.224  60.598  1.00  0.00           C
ATOM  10038 5C31 POPE  168      88.549   2.794  59.558  1.00  0.00           C
ATOM  10041 6C31 POPE  168      88.299   1.294  59.488  1.00  0.00           C
ATOM  10045  NH3 POPE  169      58.869  20.914  91.898  1.00  0.00           N
ATOM  10049  C12 POPE  169      58.319  19.604  91.408  1.00  0.00           C
ATOM  10052  C11 POPE  169      58.389  18.534  92.508  1.00  0.00           C
ATOM  10055  P   POPE  169      58.449  15.944  92.688  1.00  0.00           P
ATOM  10056  O13 POPE  169      59.509  15.004  92.258  1.00  0.00           O
ATOM  10057  O14 POPE  169      58.349  16.224  94.138  1.00  0.00           O
ATOM  10058  O11 POPE  169      57.069  15.334  92.188  1.00  0.00           O
ATOM  10059  O12 POPE  169      58.680  17.284  91.898  1.00  0.00           O
ATOM  10060  C1  POPE  169      56.569  15.724  90.908  1.00  0.00           C
ATOM  10063  C2  POPE  169      57.469  15.214  89.728  1.00  0.00           C
ATOM  10065  O21 POPE  169      57.059  15.714  88.438  1.00  0.00           O
ATOM  10066  C21 POPE  169      57.229  17.004  88.238  1.00  0.00           C
ATOM  10067  O22 POPE  169      57.099  17.894  89.048  1.00  0.00           O
ATOM  10068  C22 POPE  169      57.819  17.204  86.838  1.00  0.00           C
ATOM  10071  C3  POPE  169      57.509  13.654  89.688  1.00  0.00           C
ATOM  10074  O31 POPE  169      57.589  13.144  88.338  1.00  0.00           O
ATOM  10075  C31 POPE  169      58.819  13.154  87.818  1.00  0.00           C
ATOM  10076  O32 POPE  169      59.818  13.474  88.428  1.00  0.00           O
ATOM  10077  C32 POPE  169      58.819  12.734  86.348  1.00  0.00           C
ATOM  10080  C23 POPE  169      56.968  16.674  85.658  1.00  0.00           C
ATOM  10083  C24 POPE  169      57.589  17.174  84.358  1.00  0.00           C
ATOM  10086  C25 POPE  169      56.869  16.734  83.078  1.00  0.00           C
ATOM  10089  C26 POPE  169      57.459  17.474  81.878  1.00  0.00           C
ATOM  10092  C27 POPE  169      57.038  16.944  80.498  1.00  0.00           C
ATOM  10095  C28 POPE  169      57.859  17.604  79.368  1.00  0.00           C
ATOM  10098  C29 POPE  169      59.279  17.084  79.408  1.00  0.00           C
ATOM  10100 0C21 POPE  169      59.990  16.564  78.398  1.00  0.00           C
ATOM  10102 1C21 POPE  169      59.549  16.454  76.958  1.00  0.00           C
ATOM  10105 2C21 POPE  169      60.039  17.724  76.258  1.00  0.00           C
ATOM  10108 3C21 POPE  169      59.799  17.704  74.738  1.00  0.00           C
ATOM  10111 4C21 POPE  169      60.429  18.904  74.028  1.00  0.00           C
ATOM  10114 5C21 POPE  169      61.949  18.984  74.228  1.00  0.00           C
ATOM  10117 6C21 POPE  169      62.639  20.084  73.418  1.00  0.00           C
ATOM  10120 7C21 POPE  169      64.139  20.164  73.738  1.00  0.00           C
ATOM  10123 8C21 POPE  169      64.849  21.314  73.048  1.00  0.00           C
ATOM  10127  C33 POPE  169      59.559  13.744  85.448  1.00  0.00           C
ATOM  10130  C34 POPE  169      59.249  13.564  83.948  1.00  0.00           C
ATOM  10133  C35 POPE  169      59.759  12.234  83.378  1.00  0.00           C
ATOM  10136  C36 POPE  169      59.439  12.034  81.888  1.00  0.00           C
ATOM  10139  C37 POPE  169      60.239  10.874  81.298  1.00  0.00           C
ATOM  10142  C38 POPE  169      59.939  10.564  79.818  1.00  0.00           C
ATOM  10145  C39 POPE  169      60.969   9.574  79.258  1.00  0.00           C
ATOM  10148 0C31 POPE  169      60.639   9.014  77.868  1.00  0.00           C
ATOM  10151 1C31 POPE  169      61.809   8.174  77.318  1.00  0.00           C
ATOM  10154 2C31 POPE  169      61.520   7.444  75.998  1.00  0.00           C
ATOM  10157 3C31 POPE  169      61.209   8.404  74.848  1.00  0.00           C
ATOM  10160 4C31 POPE  169      61.189   7.704  73.488  1.00  0.00           C
ATOM  10163 5C31 POPE  169      60.769   8.644  72.358  1.00  0.00           C
ATOM  10166 6C31 POPE  169      60.648   7.944  71.008  1.00  0.00           C
ATOM  10170  NH3 POPE  170     113.099  47.584  97.358  1.00  0.00           N
ATOM  10174  C12 POPE  170     112.979  47.414  98.848  1.00  0.00           C
ATOM  10177  C11 POPE  170     112.189  48.555  99.518  1.00  0.00           C
ATOM  10180  P   POPE  170     109.860  47.574  98.798  1.00  0.00           P
ATOM  10181  O13 POPE  170     108.549  48.194  98.568  1.00  0.00           O
ATOM  10182  O14 POPE  170     110.030  46.684  99.958  1.00  0.00           O
ATOM  10183  O11 POPE  170     110.389  46.865  97.478  1.00  0.00           O
ATOM  10184  O12 POPE  170     110.900  48.754  98.958  1.00  0.00           O
ATOM  10185  C1  POPE  170     109.440  46.525  96.448  1.00  0.00           C
ATOM  10188  C2  POPE  170     109.898  45.244  95.708  1.00  0.00           C
ATOM  10190  O21 POPE  170     110.000  45.454  94.288  1.00  0.00           O
ATOM  10191  C21 POPE  170     111.180  45.724  93.768  1.00  0.00           C
ATOM  10192  O22 POPE  170     112.189  46.024  94.368  1.00  0.00           O
ATOM  10193  C22 POPE  170     111.129  45.494  92.248  1.00  0.00           C
ATOM  10196  C3  POPE  170     108.920  44.074  95.998  1.00  0.00           C
ATOM  10199  O31 POPE  170     109.200  43.014  95.078  1.00  0.00           O
ATOM  10200  C31 POPE  170     108.648  41.854  95.308  1.00  0.00           C
ATOM  10201  O32 POPE  170     107.810  41.604  96.148  1.00  0.00           O
ATOM  10202  C32 POPE  170     109.319  40.884  94.328  1.00  0.00           C
ATOM  10205  C23 POPE  170     111.379  46.784  91.428  1.00  0.00           C
ATOM  10208  C24 POPE  170     112.169  46.514  90.138  1.00  0.00           C
ATOM  10211  C25 POPE  170     112.549  47.764  89.328  1.00  0.00           C
ATOM  10214  C26 POPE  170     111.359  48.305  88.518  1.00  0.00           C
ATOM  10217  C27 POPE  170     111.568  49.625  87.758  1.00  0.00           C
ATOM  10220  C28 POPE  170     110.310  50.044  86.958  1.00  0.00           C
ATOM  10223  C29 POPE  170     109.068  50.405  87.758  1.00  0.00           C
ATOM  10225 0C21 POPE  170     107.839  49.854  87.688  1.00  0.00           C
ATOM  10227 1C21 POPE  170     107.379  48.695  86.828  1.00  0.00           C
ATOM  10230 2C21 POPE  170     106.029  48.864  86.108  1.00  0.00           C
ATOM  10233 3C21 POPE  170     104.809  48.354  86.908  1.00  0.00           C
ATOM  10236 4C21 POPE  170     104.270  49.305  87.978  1.00  0.00           C
ATOM  10239 5C21 POPE  170     103.589  50.564  87.428  1.00  0.00           C
ATOM  10242 6C21 POPE  170     102.920  51.384  88.538  1.00  0.00           C
ATOM  10245 7C21 POPE  170     101.919  52.424  88.018  1.00  0.00           C
ATOM  10248 8C21 POPE  170     101.189  53.164  89.138  1.00  0.00           C
ATOM  10252  C33 POPE  170     108.330  40.044  93.518  1.00  0.00           C
ATOM  10255  C34 POPE  170     107.629  40.865  92.418  1.00  0.00           C
ATOM  10258  C35 POPE  170     106.679  39.974  91.618  1.00  0.00           C
ATOM  10261  C36 POPE  170     107.409  39.064  90.618  1.00  0.00           C
ATOM  10264  C37 POPE  170     107.090  39.454  89.168  1.00  0.00           C
ATOM  10267  C38 POPE  170     107.670  38.444  88.168  1.00  0.00           C
ATOM  10270  C39 POPE  170     106.980  38.485  86.788  1.00  0.00           C
ATOM  10273 0C31 POPE  170     105.458  38.244  86.808  1.00  0.00           C
ATOM  10276 1C31 POPE  170     105.009  37.064  87.698  1.00  0.00           C
ATOM  10279 2C31 POPE  170     103.610  36.564  87.328  1.00  0.00           C
ATOM  10282 3C31 POPE  170     103.648  35.434  86.308  1.00  0.00           C
ATOM  10285 4C31 POPE  170     102.260  34.875  85.958  1.00  0.00           C
ATOM  10288 5C31 POPE  170     102.360  33.794  84.868  1.00  0.00           C
ATOM  10291 6C31 POPE  170     101.010  33.185  84.478  1.00  0.00           C
ATOM  10295  NH3 POPE  171     106.019  13.544  47.028  1.00  0.00           N
ATOM  10299  C12 POPE  171     106.509  12.134  46.868  1.00  0.00           C
ATOM  10302  C11 POPE  171     105.490  11.134  47.448  1.00  0.00           C
ATOM  10305  P   POPE  171     107.010   9.024  48.018  1.00  0.00           P
ATOM  10306  O13 POPE  171     106.490   7.714  48.468  1.00  0.00           O
ATOM  10307  O14 POPE  171     108.190   9.034  47.128  1.00  0.00           O
ATOM  10308  O11 POPE  171     107.299   9.954  49.238  1.00  0.00           O
ATOM  10309  O12 POPE  171     105.859   9.784  47.248  1.00  0.00           O
ATOM  10310  C1  POPE  171     106.630   9.774  50.488  1.00  0.00           C
ATOM  10313  C2  POPE  171     107.139  10.824  51.508  1.00  0.00           C
ATOM  10315  O21 POPE  171     108.099  10.324  52.458  1.00  0.00           O
ATOM  10316  C21 POPE  171     109.139   9.634  52.038  1.00  0.00           C
ATOM  10317  O22 POPE  171     109.459   9.394  50.898  1.00  0.00           O
ATOM  10318  C22 POPE  171     109.898   9.154  53.278  1.00  0.00           C
ATOM  10321  C3  POPE  171     105.939  11.354  52.318  1.00  0.00           C
ATOM  10324  O31 POPE  171     106.239  12.594  52.968  1.00  0.00           O
ATOM  10325  C31 POPE  171     106.549  12.524  54.248  1.00  0.00           C
ATOM  10326  O32 POPE  171     106.700  11.514  54.908  1.00  0.00           O
ATOM  10327  C32 POPE  171     106.618  13.964  54.768  1.00  0.00           C
ATOM  10330  C23 POPE  171     109.240   7.964  54.008  1.00  0.00           C
ATOM  10333  C24 POPE  171     109.060   8.224  55.508  1.00  0.00           C
ATOM  10336  C25 POPE  171     110.380   8.174  56.288  1.00  0.00           C
ATOM  10339  C26 POPE  171     110.210   8.484  57.778  1.00  0.00           C
ATOM  10342  C27 POPE  171     111.509   8.304  58.578  1.00  0.00           C
ATOM  10345  C28 POPE  171     111.729   9.354  59.698  1.00  0.00           C
ATOM  10348  C29 POPE  171     110.579   9.424  60.658  1.00  0.00           C
ATOM  10350 0C21 POPE  171     110.599   9.834  61.938  1.00  0.00           C
ATOM  10352 1C21 POPE  171     111.779  10.354  62.728  1.00  0.00           C
ATOM  10355 2C21 POPE  171     112.189   9.404  63.878  1.00  0.00           C
ATOM  10358 3C21 POPE  171     111.040   9.004  64.818  1.00  0.00           C
ATOM  10361 4C21 POPE  171     111.479   8.034  65.938  1.00  0.00           C
ATOM  10364 5C21 POPE  171     111.940   8.704  67.238  1.00  0.00           C
ATOM  10367 6C21 POPE  171     110.809   9.414  68.008  1.00  0.00           C
ATOM  10370 7C21 POPE  171     111.169   9.634  69.478  1.00  0.00           C
ATOM  10373 8C21 POPE  171     110.079  10.334  70.288  1.00  0.00           C
ATOM  10377  C33 POPE  171     108.060  14.504  54.858  1.00  0.00           C
ATOM  10380  C34 POPE  171     108.169  15.934  54.318  1.00  0.00           C
ATOM  10383  C35 POPE  171     107.479  17.014  55.178  1.00  0.00           C
ATOM  10386  C36 POPE  171     108.109  17.144  56.578  1.00  0.00           C
ATOM  10389  C37 POPE  171     108.299  18.604  57.008  1.00  0.00           C
ATOM  10392  C38 POPE  171     109.159  18.785  58.268  1.00  0.00           C
ATOM  10395  C39 POPE  171     108.458  18.174  59.488  1.00  0.00           C
ATOM  10398 0C31 POPE  171     109.118  18.474  60.838  1.00  0.00           C
ATOM  10401 1C31 POPE  171     108.270  17.844  61.958  1.00  0.00           C
ATOM  10404 2C31 POPE  171     108.788  18.134  63.358  1.00  0.00           C
ATOM  10407 3C31 POPE  171     107.929  17.504  64.468  1.00  0.00           C
ATOM  10410 4C31 POPE  171     106.490  18.034  64.498  1.00  0.00           C
ATOM  10413 5C31 POPE  171     105.700  17.594  65.728  1.00  0.00           C
ATOM  10416 6C31 POPE  171     104.219  17.964  65.658  1.00  0.00           C
ATOM  10420  NH3 POPE  172     100.089  24.744  50.088  1.00  0.00           N
ATOM  10424  C12 POPE  172     100.359  23.314  49.708  1.00  0.00           C
ATOM  10427  C11 POPE  172      99.279  22.704  48.828  1.00  0.00           C
ATOM  10430  P   POPE  172      99.340  20.164  49.438  1.00  0.00           P
ATOM  10431  O13 POPE  172      97.889  20.164  49.718  1.00  0.00           O
ATOM  10432  O14 POPE  172      99.969  18.964  48.868  1.00  0.00           O
ATOM  10433  O11 POPE  172     100.070  20.474  50.808  1.00  0.00           O
ATOM  10434  O12 POPE  172      99.639  21.384  48.478  1.00  0.00           O
ATOM  10435  C1  POPE  172     100.070  19.444  51.828  1.00  0.00           C
ATOM  10438  C2  POPE  172      99.100  19.774  52.998  1.00  0.00           C
ATOM  10440  O21 POPE  172      99.679  19.604  54.308  1.00  0.00           O
ATOM  10441  C21 POPE  172     100.170  18.404  54.598  1.00  0.00           C
ATOM  10442  O22 POPE  172     100.269  17.454  53.848  1.00  0.00           O
ATOM  10443  C22 POPE  172     100.620  18.404  56.058  1.00  0.00           C
ATOM  10446  C3  POPE  172      97.649  19.174  52.888  1.00  0.00           C
ATOM  10449  O31 POPE  172      97.439  18.024  53.738  1.00  0.00           O
ATOM  10450  C31 POPE  172      96.919  16.934  53.188  1.00  0.00           C
ATOM  10451  O32 POPE  172      96.579  16.804  52.028  1.00  0.00           O
ATOM  10452  C32 POPE  172      96.749  15.864  54.258  1.00  0.00           C
ATOM  10455  C23 POPE  172     102.099  18.814  56.228  1.00  0.00           C
ATOM  10458  C24 POPE  172     102.570  18.604  57.668  1.00  0.00           C
ATOM  10461  C25 POPE  172     104.100  18.464  57.788  1.00  0.00           C
ATOM  10464  C26 POPE  172     104.599  18.184  59.218  1.00  0.00           C
ATOM  10467  C27 POPE  172     103.780  17.134  59.988  1.00  0.00           C
ATOM  10470  C28 POPE  172     104.419  16.684  61.318  1.00  0.00           C
ATOM  10473  C29 POPE  172     103.559  15.634  61.958  1.00  0.00           C
ATOM  10475 0C21 POPE  172     103.939  14.554  62.658  1.00  0.00           C
ATOM  10477 1C21 POPE  172     105.339  14.164  63.058  1.00  0.00           C
ATOM  10480 2C21 POPE  172     105.339  13.674  64.518  1.00  0.00           C
ATOM  10483 3C21 POPE  172     106.729  13.214  65.018  1.00  0.00           C
ATOM  10486 4C21 POPE  172     106.659  12.494  66.378  1.00  0.00           C
ATOM  10489 5C21 POPE  172     106.288  13.404  67.558  1.00  0.00           C
ATOM  10492 6C21 POPE  172     107.509  14.074  68.208  1.00  0.00           C
ATOM  10495 7C21 POPE  172     107.109  15.074  69.298  1.00  0.00           C
ATOM  10498 8C21 POPE  172     108.309  15.724  69.978  1.00  0.00           C
ATOM  10502  C33 POPE  172      97.829  14.774  54.138  1.00  0.00           C
ATOM  10505  C34 POPE  172      97.649  13.644  55.158  1.00  0.00           C
ATOM  10508  C35 POPE  172      97.559  14.094  56.628  1.00  0.00           C
ATOM  10511  C36 POPE  172      98.739  14.954  57.108  1.00  0.00           C
ATOM  10514  C37 POPE  172      98.719  15.184  58.628  1.00  0.00           C
ATOM  10517  C38 POPE  172      99.809  16.164  59.088  1.00  0.00           C
ATOM  10520  C39 POPE  172      99.739  16.544  60.578  1.00  0.00           C
ATOM  10523 0C31 POPE  172      99.769  15.344  61.538  1.00  0.00           C
ATOM  10526 1C31 POPE  172      99.909  15.794  62.998  1.00  0.00           C
ATOM  10529 2C31 POPE  172     100.089  14.644  63.988  1.00  0.00           C
ATOM  10532 3C31 POPE  172     100.529  15.134  65.378  1.00  0.00           C
ATOM  10535 4C31 POPE  172     100.339  14.074  66.468  1.00  0.00           C
ATOM  10538 5C31 POPE  172     100.929  14.504  67.818  1.00  0.00           C
ATOM  10541 6C31 POPE  172     100.458  13.634  68.988  1.00  0.00           C
ATOM  10545  NH3 POPE  173      62.469 107.136  49.028  1.00  0.00           N
ATOM  10549  C12 POPE  173      62.479 105.634  49.188  1.00  0.00           C
ATOM  10552  C11 POPE  173      63.090 104.965  47.948  1.00  0.00           C
ATOM  10555  P   POPE  173      65.679 104.745  48.158  1.00  0.00           P
ATOM  10556  O13 POPE  173      66.819 105.674  47.958  1.00  0.00           O
ATOM  10557  O14 POPE  173      65.709 103.465  47.418  1.00  0.00           O
ATOM  10558  O11 POPE  173      65.429 104.545  49.708  1.00  0.00           O
ATOM  10559  O12 POPE  173      64.379 105.494  47.668  1.00  0.00           O
ATOM  10560  C1  POPE  173      65.489 103.204  50.228  1.00  0.00           C
ATOM  10563  C2  POPE  173      65.169 103.165  51.748  1.00  0.00           C
ATOM  10565  O21 POPE  173      66.020 104.016  52.538  1.00  0.00           O
ATOM  10566  C21 POPE  173      67.189 103.535  52.928  1.00  0.00           C
ATOM  10567  O22 POPE  173      67.929 102.805  52.318  1.00  0.00           O
ATOM  10568  C22 POPE  173      67.398 103.934  54.388  1.00  0.00           C
ATOM  10571  C3  POPE  173      65.078 101.735  52.368  1.00  0.00           C
ATOM  10574  O31 POPE  173      64.660 101.864  53.768  1.00  0.00           O
ATOM  10575  C31 POPE  173      65.379 101.175  54.678  1.00  0.00           C
ATOM  10576  O32 POPE  173      66.209 100.345  54.408  1.00  0.00           O
ATOM  10577  C32 POPE  173      65.009 101.665  56.078  1.00  0.00           C
ATOM  10580  C23 POPE  173      68.108 105.296  54.608  1.00  0.00           C
ATOM  10583  C24 POPE  173      68.259 105.614  56.108  1.00  0.00           C
ATOM  10586  C25 POPE  173      69.139 104.594  56.838  1.00  0.00           C
ATOM  10589  C26 POPE  173      69.099 104.715  58.368  1.00  0.00           C
ATOM  10592  C27 POPE  173      69.718 103.456  58.998  1.00  0.00           C
ATOM  10595  C28 POPE  173      69.379 103.254  60.488  1.00  0.00           C
ATOM  10598  C29 POPE  173      69.509 101.785  60.838  1.00  0.00           C
ATOM  10600 0C21 POPE  173      70.038 101.245  61.948  1.00  0.00           C
ATOM  10602 1C21 POPE  173      70.619 101.994  63.118  1.00  0.00           C
ATOM  10605 2C21 POPE  173      70.200 101.446  64.498  1.00  0.00           C
ATOM  10608 3C21 POPE  173      70.920 102.245  65.588  1.00  0.00           C
ATOM  10611 4C21 POPE  173      70.679 101.826  67.038  1.00  0.00           C
ATOM  10614 5C21 POPE  173      71.398 102.796  67.978  1.00  0.00           C
ATOM  10617 6C21 POPE  173      71.130 102.575  69.468  1.00  0.00           C
ATOM  10620 7C21 POPE  173      71.788 103.685  70.318  1.00  0.00           C
ATOM  10623 8C21 POPE  173      71.410 103.624  71.798  1.00  0.00           C
ATOM  10627  C33 POPE  173      66.049 101.315  57.168  1.00  0.00           C
ATOM  10630  C34 POPE  173      66.169 102.385  58.258  1.00  0.00           C
ATOM  10633  C35 POPE  173      64.910 102.645  59.098  1.00  0.00           C
ATOM  10636  C36 POPE  173      65.109 103.794  60.108  1.00  0.00           C
ATOM  10639  C37 POPE  173      63.989 103.885  61.158  1.00  0.00           C
ATOM  10642  C38 POPE  173      63.859 105.266  61.828  1.00  0.00           C
ATOM  10645  C39 POPE  173      64.919 105.614  62.888  1.00  0.00           C
ATOM  10648 0C31 POPE  173      64.849 107.105  63.268  1.00  0.00           C
ATOM  10651 1C31 POPE  173      65.318 107.444  64.688  1.00  0.00           C
ATOM  10654 2C31 POPE  173      65.410 108.965  64.908  1.00  0.00           C
ATOM  10657 3C31 POPE  173      64.889 109.465  66.268  1.00  0.00           C
ATOM  10660 4C31 POPE  173      65.689 108.976  67.478  1.00  0.00           C
ATOM  10663 5C31 POPE  173      65.138 109.524  68.798  1.00  0.00           C
ATOM  10666 6C31 POPE  173      65.869 109.035  70.048  1.00  0.00           C
ATOM  10670  NH3 POPE  174     117.239  11.734  49.078  1.00  0.00           N
ATOM  10674  C12 POPE  174     118.219  11.154  48.088  1.00  0.00           C
ATOM  10677  C11 POPE  174     119.609  11.774  48.298  1.00  0.00           C
ATOM  10680  P   POPE  174     121.959  10.784  47.608  1.00  0.00           P
ATOM  10681  O13 POPE  174     121.829   9.324  47.838  1.00  0.00           O
ATOM  10682  O14 POPE  174     122.908  11.174  46.558  1.00  0.00           O
ATOM  10683  O11 POPE  174     122.419  11.484  48.958  1.00  0.00           O
ATOM  10684  O12 POPE  174     120.520  11.374  47.268  1.00  0.00           O
ATOM  10685  C1  POPE  174     122.600  12.904  49.028  1.00  0.00           C
ATOM  10688  C2  POPE  174     122.629  13.384  50.508  1.00  0.00           C
ATOM  10690  O21 POPE  174     121.758  14.514  50.658  1.00  0.00           O
ATOM  10691  C21 POPE  174     121.329  14.764  51.898  1.00  0.00           C
ATOM  10692  O22 POPE  174     121.420  14.004  52.848  1.00  0.00           O
ATOM  10693  C22 POPE  174     120.599  16.114  51.878  1.00  0.00           C
ATOM  10696  C3  POPE  174     124.088  13.744  50.958  1.00  0.00           C
ATOM  10699  O31 POPE  174     124.279  13.654  52.378  1.00  0.00           O
ATOM  10700  C31 POPE  174     124.349  12.434  52.878  1.00  0.00           C
ATOM  10701  O32 POPE  174     124.357  11.394  52.228  1.00  0.00           O
ATOM  10702  C32 POPE  174     124.408  12.504  54.398  1.00  0.00           C
ATOM  10705  C23 POPE  174     120.350  16.714  53.288  1.00  0.00           C
ATOM  10708  C24 POPE  174     121.579  17.464  53.798  1.00  0.00           C
ATOM  10711  C25 POPE  174     121.309  18.494  54.908  1.00  0.00           C
ATOM  10714  C26 POPE  174     120.929  17.924  56.278  1.00  0.00           C
ATOM  10717  C27 POPE  174     121.449  18.824  57.408  1.00  0.00           C
ATOM  10720  C28 POPE  174     121.490  18.144  58.798  1.00  0.00           C
ATOM  10723  C29 POPE  174     120.359  18.504  59.728  1.00  0.00           C
ATOM  10725 0C21 POPE  174     120.398  19.474  60.658  1.00  0.00           C
ATOM  10727 1C21 POPE  174     121.539  20.424  60.928  1.00  0.00           C
ATOM  10730 2C21 POPE  174     122.309  20.104  62.238  1.00  0.00           C
ATOM  10733 3C21 POPE  174     121.439  20.244  63.498  1.00  0.00           C
ATOM  10736 4C21 POPE  174     122.208  20.014  64.798  1.00  0.00           C
ATOM  10739 5C21 POPE  174     121.280  20.154  66.018  1.00  0.00           C
ATOM  10742 6C21 POPE  174     121.999  19.974  67.358  1.00  0.00           C
ATOM  10745 7C21 POPE  174     121.019  20.074  68.548  1.00  0.00           C
ATOM  10748 8C21 POPE  174     121.700  19.914  69.908  1.00  0.00           C
ATOM  10752  C33 POPE  174     125.529  13.424  54.928  1.00  0.00           C
ATOM  10755  C34 POPE  174     125.618  13.354  56.458  1.00  0.00           C
ATOM  10758  C35 POPE  174     124.288  13.704  57.138  1.00  0.00           C
ATOM  10761  C36 POPE  174     124.419  13.994  58.628  1.00  0.00           C
ATOM  10764  C37 POPE  174     123.279  14.884  59.148  1.00  0.00           C
ATOM  10767  C38 POPE  174     123.247  15.014  60.668  1.00  0.00           C
ATOM  10770  C39 POPE  174     122.810  13.724  61.378  1.00  0.00           C
ATOM  10773 0C31 POPE  174     123.218  13.714  62.848  1.00  0.00           C
ATOM  10776 1C31 POPE  174     123.198  12.304  63.458  1.00  0.00           C
ATOM  10779 2C31 POPE  174     123.848  12.254  64.848  1.00  0.00           C
ATOM  10782 3C31 POPE  174     122.958  12.874  65.938  1.00  0.00           C
ATOM  10785 4C31 POPE  174     122.029  11.834  66.588  1.00  0.00           C
ATOM  10788 5C31 POPE  174     121.010  12.484  67.518  1.00  0.00           C
ATOM  10791 6C31 POPE  174     120.318  11.474  68.428  1.00  0.00           C
ATOM  10795  NH3 POPE  175      83.050  19.594  48.408  1.00  0.00           N
ATOM  10799  C12 POPE  175      83.928  20.414  49.298  1.00  0.00           C
ATOM  10802  C11 POPE  175      84.629  21.454  48.448  1.00  0.00           C
ATOM  10805  P   POPE  175      86.779  22.844  48.678  1.00  0.00           P
ATOM  10806  O13 POPE  175      87.920  21.934  48.948  1.00  0.00           O
ATOM  10807  O14 POPE  175      86.469  23.164  47.268  1.00  0.00           O
ATOM  10808  O11 POPE  175      86.899  24.154  49.538  1.00  0.00           O
ATOM  10809  O12 POPE  175      85.499  22.174  49.308  1.00  0.00           O
ATOM  10810  C1  POPE  175      85.760  24.895  50.008  1.00  0.00           C
ATOM  10813  C2  POPE  175      85.389  24.544  51.478  1.00  0.00           C
ATOM  10815  O21 POPE  175      84.060  23.974  51.518  1.00  0.00           O
ATOM  10816  C21 POPE  175      83.969  22.884  52.248  1.00  0.00           C
ATOM  10817  O22 POPE  175      84.760  21.954  52.268  1.00  0.00           O
ATOM  10818  C22 POPE  175      82.769  22.984  53.198  1.00  0.00           C
ATOM  10821  C3  POPE  175      85.380  25.785  52.418  1.00  0.00           C
ATOM  10824  O31 POPE  175      84.898  25.424  53.738  1.00  0.00           O
ATOM  10825  C31 POPE  175      85.438  26.044  54.778  1.00  0.00           C
ATOM  10826  O32 POPE  175      86.409  26.774  54.758  1.00  0.00           O
ATOM  10827  C32 POPE  175      84.599  25.734  56.018  1.00  0.00           C
ATOM  10830  C23 POPE  175      82.799  21.824  54.208  1.00  0.00           C
ATOM  10833  C24 POPE  175      81.928  21.994  55.458  1.00  0.00           C
ATOM  10836  C25 POPE  175      82.719  22.314  56.748  1.00  0.00           C
ATOM  10839  C26 POPE  175      82.169  21.554  57.958  1.00  0.00           C
ATOM  10842  C27 POPE  175      82.990  21.724  59.248  1.00  0.00           C
ATOM  10845  C28 POPE  175      82.859  20.534  60.228  1.00  0.00           C
ATOM  10848  C29 POPE  175      81.428  20.114  60.478  1.00  0.00           C
ATOM  10850 0C21 POPE  175      80.889  19.694  61.638  1.00  0.00           C
ATOM  10852 1C21 POPE  175      81.549  19.474  62.968  1.00  0.00           C
ATOM  10855 2C21 POPE  175      81.239  18.034  63.408  1.00  0.00           C
ATOM  10858 3C21 POPE  175      81.740  17.684  64.818  1.00  0.00           C
ATOM  10861 4C21 POPE  175      81.239  16.294  65.228  1.00  0.00           C
ATOM  10864 5C21 POPE  175      81.829  15.764  66.538  1.00  0.00           C
ATOM  10867 6C21 POPE  175      80.910  14.754  67.228  1.00  0.00           C
ATOM  10870 7C21 POPE  175      81.639  13.674  68.038  1.00  0.00           C
ATOM  10873 8C21 POPE  175      82.339  12.624  67.168  1.00  0.00           C
ATOM  10877  C33 POPE  175      85.240  26.184  57.358  1.00  0.00           C
ATOM  10880  C34 POPE  175      84.208  26.064  58.498  1.00  0.00           C
ATOM  10883  C35 POPE  175      84.679  26.574  59.858  1.00  0.00           C
ATOM  10886  C36 POPE  175      84.480  28.094  60.018  1.00  0.00           C
ATOM  10889  C37 POPE  175      84.848  28.604  61.418  1.00  0.00           C
ATOM  10892  C38 POPE  175      84.890  30.134  61.498  1.00  0.00           C
ATOM  10895  C39 POPE  175      85.450  30.664  62.828  1.00  0.00           C
ATOM  10898 0C31 POPE  175      84.349  30.944  63.868  1.00  0.00           C
ATOM  10901 1C31 POPE  175      84.930  31.454  65.188  1.00  0.00           C
ATOM  10904 2C31 POPE  175      83.879  32.084  66.118  1.00  0.00           C
ATOM  10907 3C31 POPE  175      84.300  32.114  67.598  1.00  0.00           C
ATOM  10910 4C31 POPE  175      85.669  32.744  67.858  1.00  0.00           C
ATOM  10913 5C31 POPE  175      86.129  32.574  69.318  1.00  0.00           C
ATOM  10916 6C31 POPE  175      87.570  33.024  69.558  1.00  0.00           C
ATOM  10920  NH3 POPE  176     124.039 115.296  90.178  1.00  0.00           N
ATOM  10924  C12 POPE  176     125.429 114.825  90.518  1.00  0.00           C
ATOM  10927  C11 POPE  176     126.138 114.326  89.238  1.00  0.00           C
ATOM  10930  P   POPE  176     124.489 112.404  88.388  1.00  0.00           P
ATOM  10931  O13 POPE  176     125.368 111.264  88.058  1.00  0.00           O
ATOM  10932  O14 POPE  176     123.918 112.435  89.748  1.00  0.00           O
ATOM  10933  O11 POPE  176     123.288 112.584  87.378  1.00  0.00           O
ATOM  10934  O12 POPE  176     125.268 113.764  88.258  1.00  0.00           O
ATOM  10935  C1  POPE  176     123.268 113.846  86.688  1.00  0.00           C
ATOM  10938  C2  POPE  176     122.099 113.904  85.698  1.00  0.00           C
ATOM  10940  O21 POPE  176     122.579 114.364  84.418  1.00  0.00           O
ATOM  10941  C21 POPE  176     123.338 113.475  83.788  1.00  0.00           C
ATOM  10942  O22 POPE  176     123.629 112.365  84.198  1.00  0.00           O
ATOM  10943  C22 POPE  176     123.829 114.064  82.468  1.00  0.00           C
ATOM  10946  C3  POPE  176     120.970 114.825  86.228  1.00  0.00           C
ATOM  10949  O31 POPE  176     120.059 115.145  85.168  1.00  0.00           O
ATOM  10950  C31 POPE  176     119.219 114.174  84.848  1.00  0.00           C
ATOM  10951  O32 POPE  176     118.920 113.225  85.548  1.00  0.00           O
ATOM  10952  C32 POPE  176     118.788 114.364  83.398  1.00  0.00           C
ATOM  10955  C23 POPE  176     123.988 112.985  81.368  1.00  0.00           C
ATOM  10958  C24 POPE  176     122.689 112.195  81.108  1.00  0.00           C
ATOM  10961  C25 POPE  176     122.559 111.695  79.668  1.00  0.00           C
ATOM  10964  C26 POPE  176     123.678 110.754  79.198  1.00  0.00           C
ATOM  10967  C27 POPE  176     123.589 110.454  77.688  1.00  0.00           C
ATOM  10970  C28 POPE  176     123.438 108.965  77.338  1.00  0.00           C
ATOM  10973  C29 POPE  176     124.728 108.195  77.478  1.00  0.00           C
ATOM  10975 0C21 POPE  176     125.488 107.696  76.488  1.00  0.00           C
ATOM  10977 1C21 POPE  176     125.229 107.796  75.008  1.00  0.00           C
ATOM  10980 2C21 POPE  176     126.498 108.146  74.198  1.00  0.00           C
ATOM  10983 3C21 POPE  176     126.218 108.064  72.688  1.00  0.00           C
ATOM  10986 4C21 POPE  176     127.379 108.526  71.798  1.00  0.00           C
ATOM  10989 5C21 POPE  176     127.029 108.414  70.308  1.00  0.00           C
ATOM  10992 6C21 POPE  176     128.048 109.074  69.378  1.00  0.00           C
ATOM  10995 7C21 POPE  176     127.618 108.955  67.908  1.00  0.00           C
ATOM  10998 8C21 POPE  176     128.647 109.515  66.918  1.00  0.00           C
ATOM  11002  C33 POPE  176     118.729 112.994  82.688  1.00  0.00           C
ATOM  11005  C34 POPE  176     118.859 113.094  81.168  1.00  0.00           C
ATOM  11008  C35 POPE  176     117.579 113.545  80.468  1.00  0.00           C
ATOM  11011  C36 POPE  176     117.710 113.426  78.948  1.00  0.00           C
ATOM  11014  C37 POPE  176     116.499 113.986  78.178  1.00  0.00           C
ATOM  11017  C38 POPE  176     116.889 114.335  76.748  1.00  0.00           C
ATOM  11020  C39 POPE  176     115.809 115.096  75.968  1.00  0.00           C
ATOM  11023 0C31 POPE  176     116.169 115.165  74.478  1.00  0.00           C
ATOM  11026 1C31 POPE  176     115.249 116.066  73.638  1.00  0.00           C
ATOM  11029 2C31 POPE  176     115.669 116.014  72.158  1.00  0.00           C
ATOM  11032 3C31 POPE  176     114.919 117.004  71.248  1.00  0.00           C
ATOM  11035 4C31 POPE  176     113.410 116.714  71.128  1.00  0.00           C
ATOM  11038 5C31 POPE  176     112.789 117.385  69.898  1.00  0.00           C
ATOM  11041 6C31 POPE  176     111.320 117.024  69.678  1.00  0.00           C
ATOM  11045  NH3 POPE  177      88.349  75.054  93.908  1.00  0.00           N
ATOM  11049  C12 POPE  177      87.319  76.044  94.408  1.00  0.00           C
ATOM  11052  C11 POPE  177      87.850  77.484  94.328  1.00  0.00           C
ATOM  11055  P   POPE  177      90.429  78.075  94.338  1.00  0.00           P
ATOM  11056  O13 POPE  177      90.660  79.465  94.798  1.00  0.00           O
ATOM  11057  O14 POPE  177      91.499  77.115  94.718  1.00  0.00           O
ATOM  11058  O11 POPE  177      90.109  77.994  92.818  1.00  0.00           O
ATOM  11059  O12 POPE  177      89.089  77.574  95.028  1.00  0.00           O
ATOM  11060  C1  POPE  177      90.979  78.264  91.728  1.00  0.00           C
ATOM  11063  C2  POPE  177      90.178  78.075  90.408  1.00  0.00           C
ATOM  11065  O21 POPE  177      91.059  78.204  89.268  1.00  0.00           O
ATOM  11066  C21 POPE  177      90.678  77.594  88.148  1.00  0.00           C
ATOM  11067  O22 POPE  177      89.708  76.874  88.008  1.00  0.00           O
ATOM  11068  C22 POPE  177      91.700  77.865  87.038  1.00  0.00           C
ATOM  11071  C3  POPE  177      89.019  79.104  90.338  1.00  0.00           C
ATOM  11074  O31 POPE  177      87.969  78.614  89.498  1.00  0.00           O
ATOM  11075  C31 POPE  177      86.989  79.465  89.298  1.00  0.00           C
ATOM  11076  O32 POPE  177      86.899  80.604  89.728  1.00  0.00           O
ATOM  11077  C32 POPE  177      85.929  78.765  88.458  1.00  0.00           C
ATOM  11080  C23 POPE  177      91.509  76.845  85.908  1.00  0.00           C
ATOM  11083  C24 POPE  177      92.659  76.725  84.918  1.00  0.00           C
ATOM  11086  C25 POPE  177      92.769  77.884  83.918  1.00  0.00           C
ATOM  11089  C26 POPE  177      93.839  77.574  82.848  1.00  0.00           C
ATOM  11092  C27 POPE  177      93.999  78.654  81.778  1.00  0.00           C
ATOM  11095  C28 POPE  177      92.769  78.814  80.868  1.00  0.00           C
ATOM  11098  C29 POPE  177      93.090  79.724  79.698  1.00  0.00           C
ATOM  11100 0C21 POPE  177      92.299  80.686  79.198  1.00  0.00           C
ATOM  11102 1C21 POPE  177      90.900  81.026  79.638  1.00  0.00           C
ATOM  11105 2C21 POPE  177      90.849  82.285  80.518  1.00  0.00           C
ATOM  11108 3C21 POPE  177      89.410  82.745  80.778  1.00  0.00           C
ATOM  11111 4C21 POPE  177      89.349  84.055  81.568  1.00  0.00           C
ATOM  11114 5C21 POPE  177      87.920  84.504  81.838  1.00  0.00           C
ATOM  11117 6C21 POPE  177      87.898  85.905  82.458  1.00  0.00           C
ATOM  11120 7C21 POPE  177      86.490  86.434  82.688  1.00  0.00           C
ATOM  11123 8C21 POPE  177      86.499  87.906  83.098  1.00  0.00           C
ATOM  11127  C33 POPE  177      84.679  79.635  88.298  1.00  0.00           C
ATOM  11130  C34 POPE  177      83.510  78.886  87.668  1.00  0.00           C
ATOM  11133  C35 POPE  177      83.809  78.394  86.248  1.00  0.00           C
ATOM  11136  C36 POPE  177      82.530  77.884  85.578  1.00  0.00           C
ATOM  11139  C37 POPE  177      82.759  76.884  84.448  1.00  0.00           C
ATOM  11142  C38 POPE  177      82.649  77.454  83.038  1.00  0.00           C
ATOM  11145  C39 POPE  177      82.749  76.314  82.018  1.00  0.00           C
ATOM  11148 0C31 POPE  177      82.409  76.714  80.588  1.00  0.00           C
ATOM  11151 1C31 POPE  177      82.500  75.494  79.668  1.00  0.00           C
ATOM  11154 2C31 POPE  177      82.339  75.854  78.188  1.00  0.00           C
ATOM  11157 3C31 POPE  177      80.910  76.254  77.828  1.00  0.00           C
ATOM  11160 4C31 POPE  177      80.749  76.584  76.338  1.00  0.00           C
ATOM  11163 5C31 POPE  177      79.288  76.834  75.958  1.00  0.00           C
ATOM  11166 6C31 POPE  177      79.119  77.215  74.488  1.00  0.00           C
ATOM  11170  NH3 POPE  178     133.747  82.456  96.848  1.00  0.00           N
ATOM  11174  C12 POPE  178     133.477  81.175  97.588  1.00  0.00           C
ATOM  11177  C11 POPE  178     132.967  80.105  96.608  1.00  0.00           C
ATOM  11180  P   POPE  178     130.398  80.154  96.748  1.00  0.00           P
ATOM  11181  O13 POPE  178     129.357  79.785  97.738  1.00  0.00           O
ATOM  11182  O14 POPE  178     130.578  81.616  96.588  1.00  0.00           O
ATOM  11183  O11 POPE  178     130.038  79.514  95.358  1.00  0.00           O
ATOM  11184  O12 POPE  178     131.788  79.504  97.108  1.00  0.00           O
ATOM  11185  C1  POPE  178     130.258  80.215  94.138  1.00  0.00           C
ATOM  11188  C2  POPE  178     129.357  79.635  93.018  1.00  0.00           C
ATOM  11190  O21 POPE  178     128.078  80.296  93.078  1.00  0.00           O
ATOM  11191  C21 POPE  178     127.568  80.646  91.898  1.00  0.00           C
ATOM  11192  O22 POPE  178     128.107  80.515  90.818  1.00  0.00           O
ATOM  11193  C22 POPE  178     126.138  81.135  92.138  1.00  0.00           C
ATOM  11196  C3  POPE  178     129.177  78.104  93.218  1.00  0.00           C
ATOM  11199  O31 POPE  178     128.447  77.524  92.108  1.00  0.00           O
ATOM  11200  C31 POPE  178     128.979  76.414  91.628  1.00  0.00           C
ATOM  11201  O32 POPE  178     129.879  75.764  92.148  1.00  0.00           O
ATOM  11202  C32 POPE  178     128.387  76.154  90.248  1.00  0.00           C
ATOM  11205  C23 POPE  178     125.418  81.564  90.838  1.00  0.00           C
ATOM  11208  C24 POPE  178     124.088  82.255  91.118  1.00  0.00           C
ATOM  11211  C25 POPE  178     123.358  82.814  89.878  1.00  0.00           C
ATOM  11214  C26 POPE  178     124.118  83.934  89.148  1.00  0.00           C
ATOM  11217  C27 POPE  178     124.777  83.465  87.838  1.00  0.00           C
ATOM  11220  C28 POPE  178     125.709  84.504  87.188  1.00  0.00           C
ATOM  11223  C29 POPE  178     124.998  85.704  86.618  1.00  0.00           C
ATOM  11225 0C21 POPE  178     124.879  86.045  85.318  1.00  0.00           C
ATOM  11227 1C21 POPE  178     125.408  85.296  84.118  1.00  0.00           C
ATOM  11230 2C21 POPE  178     124.288  84.734  83.228  1.00  0.00           C
ATOM  11233 3C21 POPE  178     123.548  85.786  82.378  1.00  0.00           C
ATOM  11236 4C21 POPE  178     123.097  85.245  81.018  1.00  0.00           C
ATOM  11239 5C21 POPE  178     122.010  84.156  81.078  1.00  0.00           C
ATOM  11242 6C21 POPE  178     121.768  83.505  79.708  1.00  0.00           C
ATOM  11245 7C21 POPE  178     120.700  82.404  79.748  1.00  0.00           C
ATOM  11248 8C21 POPE  178     120.509  81.686  78.418  1.00  0.00           C
ATOM  11252  C33 POPE  178     127.258  75.094  90.228  1.00  0.00           C
ATOM  11255  C34 POPE  178     126.518  75.104  88.888  1.00  0.00           C
ATOM  11258  C35 POPE  178     125.338  74.124  88.808  1.00  0.00           C
ATOM  11261  C36 POPE  178     125.768  72.645  88.938  1.00  0.00           C
ATOM  11264  C37 POPE  178     124.739  71.655  88.368  1.00  0.00           C
ATOM  11267  C38 POPE  178     124.669  71.714  86.838  1.00  0.00           C
ATOM  11270  C39 POPE  178     123.638  70.774  86.208  1.00  0.00           C
ATOM  11273 0C31 POPE  178     123.527  71.064  84.708  1.00  0.00           C
ATOM  11276 1C31 POPE  178     122.428  70.314  83.978  1.00  0.00           C
ATOM  11279 2C31 POPE  178     122.379  70.704  82.488  1.00  0.00           C
ATOM  11282 3C31 POPE  178     120.959  71.005  81.988  1.00  0.00           C
ATOM  11285 4C31 POPE  178     120.898  71.114  80.458  1.00  0.00           C
ATOM  11288 5C31 POPE  178     119.468  71.294  79.948  1.00  0.00           C
ATOM  11291 6C31 POPE  178     119.359  71.044  78.438  1.00  0.00           C
ATOM  11295  NH3 POPE  179      45.849  42.344  52.168  1.00  0.00           N
ATOM  11299  C12 POPE  179      46.219  41.614  53.438  1.00  0.00           C
ATOM  11302  C11 POPE  179      47.490  42.165  54.098  1.00  0.00           C
ATOM  11305  P   POPE  179      50.009  42.504  53.838  1.00  0.00           P
ATOM  11306  O13 POPE  179      51.229  41.714  53.548  1.00  0.00           O
ATOM  11307  O14 POPE  179      49.889  43.794  53.128  1.00  0.00           O
ATOM  11308  O11 POPE  179      49.829  42.695  55.428  1.00  0.00           O
ATOM  11309  O12 POPE  179      48.689  41.674  53.468  1.00  0.00           O
ATOM  11310  C1  POPE  179      50.189  41.574  56.268  1.00  0.00           C
ATOM  11313  C2  POPE  179      49.769  41.725  57.778  1.00  0.00           C
ATOM  11315  O21 POPE  179      50.429  40.714  58.568  1.00  0.00           O
ATOM  11316  C21 POPE  179      49.839  39.555  58.828  1.00  0.00           C
ATOM  11317  O22 POPE  179      48.889  39.074  58.248  1.00  0.00           O
ATOM  11318  C22 POPE  179      50.538  38.974  60.058  1.00  0.00           C
ATOM  11321  C3  POPE  179      48.229  41.844  58.038  1.00  0.00           C
ATOM  11324  O31 POPE  179      47.809  41.514  59.388  1.00  0.00           O
ATOM  11325  C31 POPE  179      48.259  42.244  60.398  1.00  0.00           C
ATOM  11326  O32 POPE  179      48.919  43.264  60.278  1.00  0.00           O
ATOM  11327  C32 POPE  179      47.840  41.614  61.728  1.00  0.00           C
ATOM  11330  C23 POPE  179      49.678  37.934  60.798  1.00  0.00           C
ATOM  11333  C24 POPE  179      49.808  38.024  62.318  1.00  0.00           C
ATOM  11336  C25 POPE  179      48.789  37.104  62.988  1.00  0.00           C
ATOM  11339  C26 POPE  179      48.750  37.174  64.518  1.00  0.00           C
ATOM  11342  C27 POPE  179      47.679  36.224  65.058  1.00  0.00           C
ATOM  11345  C28 POPE  179      46.749  36.864  66.088  1.00  0.00           C
ATOM  11348  C29 POPE  179      47.479  37.184  67.378  1.00  0.00           C
ATOM  11350 0C21 POPE  179      47.069  36.814  68.598  1.00  0.00           C
ATOM  11352 1C21 POPE  179      45.809  36.044  68.888  1.00  0.00           C
ATOM  11355 2C21 POPE  179      45.590  35.814  70.388  1.00  0.00           C
ATOM  11358 3C21 POPE  179      46.590  34.824  71.028  1.00  0.00           C
ATOM  11361 4C21 POPE  179      46.398  34.665  72.548  1.00  0.00           C
ATOM  11364 5C21 POPE  179      44.939  34.444  72.948  1.00  0.00           C
ATOM  11367 6C21 POPE  179      44.729  34.164  74.438  1.00  0.00           C
ATOM  11370 7C21 POPE  179      43.238  34.024  74.758  1.00  0.00           C
ATOM  11373 8C21 POPE  179      42.929  33.904  76.248  1.00  0.00           C
ATOM  11377  C33 POPE  179      48.680  42.115  62.918  1.00  0.00           C
ATOM  11380  C34 POPE  179      48.238  41.514  64.268  1.00  0.00           C
ATOM  11383  C35 POPE  179      49.148  41.894  65.458  1.00  0.00           C
ATOM  11386  C36 POPE  179      49.538  43.384  65.468  1.00  0.00           C
ATOM  11389  C37 POPE  179      50.130  43.945  66.758  1.00  0.00           C
ATOM  11392  C38 POPE  179      50.410  45.454  66.618  1.00  0.00           C
ATOM  11395  C39 POPE  179      51.119  46.084  67.828  1.00  0.00           C
ATOM  11398 0C31 POPE  179      52.539  45.545  68.058  1.00  0.00           C
ATOM  11401 1C31 POPE  179      53.179  46.145  69.308  1.00  0.00           C
ATOM  11404 2C31 POPE  179      54.579  45.604  69.608  1.00  0.00           C
ATOM  11407 3C31 POPE  179      55.159  46.184  70.898  1.00  0.00           C
ATOM  11410 4C31 POPE  179      54.769  45.405  72.168  1.00  0.00           C
ATOM  11413 5C31 POPE  179      55.200  46.145  73.438  1.00  0.00           C
ATOM  11416 6C31 POPE  179      55.159  45.294  74.708  1.00  0.00           C
ATOM  11420  NH3 POPE  180      85.620  67.695  93.018  1.00  0.00           N
ATOM  11424  C12 POPE  180      86.630  66.624  93.348  1.00  0.00           C
ATOM  11427  C11 POPE  180      86.159  65.904  94.628  1.00  0.00           C
ATOM  11430  P   POPE  180      88.489  65.004  95.358  1.00  0.00           P
ATOM  11431  O13 POPE  180      88.879  66.434  95.288  1.00  0.00           O
ATOM  11432  O14 POPE  180      88.890  64.285  96.578  1.00  0.00           O
ATOM  11433  O11 POPE  180      89.200  64.345  94.148  1.00  0.00           O
ATOM  11434  O12 POPE  180      86.980  64.794  94.998  1.00  0.00           O
ATOM  11435  C1  POPE  180      89.219  62.955  93.918  1.00  0.00           C
ATOM  11438  C2  POPE  180      90.259  62.744  92.818  1.00  0.00           C
ATOM  11440  O21 POPE  180      89.989  63.604  91.678  1.00  0.00           O
ATOM  11441  C21 POPE  180      90.730  64.715  91.598  1.00  0.00           C
ATOM  11442  O22 POPE  180      91.560  65.064  92.408  1.00  0.00           O
ATOM  11443  C22 POPE  180      90.339  65.464  90.308  1.00  0.00           C
ATOM  11446  C3  POPE  180      90.289  61.274  92.358  1.00  0.00           C
ATOM  11449  O31 POPE  180      91.140  61.134  91.208  1.00  0.00           O
ATOM  11450  C31 POPE  180      92.439  61.264  91.508  1.00  0.00           C
ATOM  11451  O32 POPE  180      92.889  61.314  92.638  1.00  0.00           O
ATOM  11452  C32 POPE  180      93.230  61.454  90.228  1.00  0.00           C
ATOM  11455  C23 POPE  180      91.379  66.505  89.778  1.00  0.00           C
ATOM  11458  C24 POPE  180      92.489  65.904  88.898  1.00  0.00           C
ATOM  11461  C25 POPE  180      92.059  65.685  87.428  1.00  0.00           C
ATOM  11464  C26 POPE  180      93.260  65.384  86.508  1.00  0.00           C
ATOM  11467  C27 POPE  180      92.898  65.184  85.018  1.00  0.00           C
ATOM  11470  C28 POPE  180      94.130  64.794  84.168  1.00  0.00           C
ATOM  11473  C29 POPE  180      93.879  64.685  82.688  1.00  0.00           C
ATOM  11475 0C21 POPE  180      93.788  63.544  81.978  1.00  0.00           C
ATOM  11477 1C21 POPE  180      93.899  62.145  82.508  1.00  0.00           C
ATOM  11480 2C21 POPE  180      94.410  61.114  81.468  1.00  0.00           C
ATOM  11483 3C21 POPE  180      95.910  61.215  81.138  1.00  0.00           C
ATOM  11486 4C21 POPE  180      96.239  62.044  79.888  1.00  0.00           C
ATOM  11489 5C21 POPE  180      97.749  62.075  79.618  1.00  0.00           C
ATOM  11492 6C21 POPE  180      98.099  62.224  78.128  1.00  0.00           C
ATOM  11495 7C21 POPE  180      99.609  62.145  77.858  1.00  0.00           C
ATOM  11498 8C21 POPE  180      99.969  62.194  76.368  1.00  0.00           C
ATOM  11502  C33 POPE  180      93.559  60.094  89.588  1.00  0.00           C
ATOM  11505  C34 POPE  180      92.290  59.334  89.188  1.00  0.00           C
ATOM  11508  C35 POPE  180      92.519  58.264  88.128  1.00  0.00           C
ATOM  11511  C36 POPE  180      91.250  57.504  87.778  1.00  0.00           C
ATOM  11514  C37 POPE  180      91.490  56.494  86.658  1.00  0.00           C
ATOM  11517  C38 POPE  180      90.289  55.574  86.448  1.00  0.00           C
ATOM  11520  C39 POPE  180      90.630  54.404  85.518  1.00  0.00           C
ATOM  11523 0C31 POPE  180      89.599  53.274  85.578  1.00  0.00           C
ATOM  11526 1C31 POPE  180      88.279  53.634  84.868  1.00  0.00           C
ATOM  11529 2C31 POPE  180      87.670  52.454  84.078  1.00  0.00           C
ATOM  11532 3C31 POPE  180      88.109  52.364  82.608  1.00  0.00           C
ATOM  11535 4C31 POPE  180      89.620  52.194  82.408  1.00  0.00           C
ATOM  11538 5C31 POPE  180      90.000  51.805  80.968  1.00  0.00           C
ATOM  11541 6C31 POPE  180      91.490  51.985  80.688  1.00  0.00           C
ATOM  11545  NH3 POPE  181     125.607  10.624  49.358  1.00  0.00           N
ATOM  11549  C12 POPE  181     125.597   9.644  48.218  1.00  0.00           C
ATOM  11552  C11 POPE  181     126.968   8.944  48.078  1.00  0.00           C
ATOM  11555  P   POPE  181     126.227   6.464  47.598  1.00  0.00           P
ATOM  11556  O13 POPE  181     126.938   5.324  47.018  1.00  0.00           O
ATOM  11557  O14 POPE  181     124.767   6.624  47.368  1.00  0.00           O
ATOM  11558  O11 POPE  181     126.467   6.494  49.148  1.00  0.00           O
ATOM  11559  O12 POPE  181     126.887   7.844  47.168  1.00  0.00           O
ATOM  11560  C1  POPE  181     125.958   5.474  49.998  1.00  0.00           C
ATOM  11563  C2  POPE  181     126.168   5.924  51.458  1.00  0.00           C
ATOM  11565  O21 POPE  181     125.908   4.774  52.278  1.00  0.00           O
ATOM  11566  C21 POPE  181     126.497   4.784  53.458  1.00  0.00           C
ATOM  11567  O22 POPE  181     127.169   5.684  53.928  1.00  0.00           O
ATOM  11568  C22 POPE  181     126.248   3.414  54.098  1.00  0.00           C
ATOM  11571  C3  POPE  181     125.247   7.134  51.808  1.00  0.00           C
ATOM  11574  O31 POPE  181     125.718   7.894  52.948  1.00  0.00           O
ATOM  11575  C31 POPE  181     126.418   8.984  52.668  1.00  0.00           C
ATOM  11576  O32 POPE  181     126.637   9.404  51.548  1.00  0.00           O
ATOM  11577  C32 POPE  181     126.777   9.714  53.958  1.00  0.00           C
ATOM  11580  C23 POPE  181     126.997   3.164  55.428  1.00  0.00           C
ATOM  11583  C24 POPE  181     126.908   1.674  55.788  1.00  0.00           C
ATOM  11586  C25 POPE  181     127.659   1.204  57.038  1.00  0.00           C
ATOM  11589  C26 POPE  181     126.987   1.624  58.348  1.00  0.00           C
ATOM  11592  C27 POPE  181     127.418   0.714  59.518  1.00  0.00           C
ATOM  11595  C28 POPE  181     126.868   1.164  60.878  1.00  0.00           C
ATOM  11598  C29 POPE  181     127.169   0.134  61.938  1.00  0.00           C
ATOM  11600 0C21 POPE  181     127.689   0.334  63.168  1.00  0.00           C
ATOM  11602 1C21 POPE  181     128.067   1.654  63.778  1.00  0.00           C
ATOM  11605 2C21 POPE  181     127.118   2.044  64.928  1.00  0.00           C
ATOM  11608 3C21 POPE  181     127.248   1.144  66.168  1.00  0.00           C
ATOM  11611 4C21 POPE  181     126.637   1.764  67.438  1.00  0.00           C
ATOM  11614 5C21 POPE  181     125.118   1.954  67.368  1.00  0.00           C
ATOM  11617 6C21 POPE  181     124.578   2.734  68.578  1.00  0.00           C
ATOM  11620 7C21 POPE  181     123.048   2.694  68.658  1.00  0.00           C
ATOM  11623 8C21 POPE  181     122.500   3.464  69.858  1.00  0.00           C
ATOM  11627  C33 POPE  181     128.008   9.124  54.688  1.00  0.00           C
ATOM  11630  C34 POPE  181     127.638   8.284  55.918  1.00  0.00           C
ATOM  11633  C35 POPE  181     127.337   9.154  57.148  1.00  0.00           C
ATOM  11636  C36 POPE  181     126.688   8.364  58.288  1.00  0.00           C
ATOM  11639  C37 POPE  181     126.409   9.244  59.518  1.00  0.00           C
ATOM  11642  C38 POPE  181     125.329   8.674  60.448  1.00  0.00           C
ATOM  11645  C39 POPE  181     123.939   8.624  59.788  1.00  0.00           C
ATOM  11648 0C31 POPE  181     122.799   8.374  60.778  1.00  0.00           C
ATOM  11651 1C31 POPE  181     121.439   8.264  60.068  1.00  0.00           C
ATOM  11654 2C31 POPE  181     120.249   8.464  61.018  1.00  0.00           C
ATOM  11657 3C31 POPE  181     120.329   7.574  62.268  1.00  0.00           C
ATOM  11660 4C31 POPE  181     119.049   7.644  63.118  1.00  0.00           C
ATOM  11663 5C31 POPE  181     119.089   6.694  64.318  1.00  0.00           C
ATOM  11666 6C31 POPE  181     117.799   6.694  65.128  1.00  0.00           C
ATOM  11670  NH3 POPE  182      90.508  44.914  94.068  1.00  0.00           N
ATOM  11674  C12 POPE  182      91.350  45.785  94.988  1.00  0.00           C
ATOM  11677  C11 POPE  182      90.958  47.274  94.938  1.00  0.00           C
ATOM  11680  P   POPE  182      92.640  49.144  95.788  1.00  0.00           P
ATOM  11681  O13 POPE  182      91.950  50.374  95.298  1.00  0.00           O
ATOM  11682  O14 POPE  182      93.410  49.305  97.028  1.00  0.00           O
ATOM  11683  O11 POPE  182      93.598  48.575  94.678  1.00  0.00           O
ATOM  11684  O12 POPE  182      91.579  47.994  95.998  1.00  0.00           O
ATOM  11685  C1  POPE  182      94.489  49.454  93.998  1.00  0.00           C
ATOM  11688  C2  POPE  182      94.310  49.214  92.498  1.00  0.00           C
ATOM  11690  O21 POPE  182      95.469  49.744  91.818  1.00  0.00           O
ATOM  11691  C21 POPE  182      95.599  49.435  90.548  1.00  0.00           C
ATOM  11692  O22 POPE  182      94.779  48.854  89.868  1.00  0.00           O
ATOM  11693  C22 POPE  182      96.928  49.965  90.008  1.00  0.00           C
ATOM  11696  C3  POPE  182      92.920  49.694  91.998  1.00  0.00           C
ATOM  11699  O31 POPE  182      92.369  48.744  91.088  1.00  0.00           O
ATOM  11700  C31 POPE  182      91.159  49.104  90.658  1.00  0.00           C
ATOM  11701  O32 POPE  182      90.560  50.094  91.038  1.00  0.00           O
ATOM  11702  C32 POPE  182      90.749  48.174  89.508  1.00  0.00           C
ATOM  11705  C23 POPE  182      96.870  50.035  88.478  1.00  0.00           C
ATOM  11708  C24 POPE  182      97.950  50.935  87.898  1.00  0.00           C
ATOM  11711  C25 POPE  182      97.859  51.024  86.368  1.00  0.00           C
ATOM  11714  C26 POPE  182      98.060  49.665  85.678  1.00  0.00           C
ATOM  11717  C27 POPE  182      98.439  49.785  84.198  1.00  0.00           C
ATOM  11720  C28 POPE  182      99.960  49.674  83.938  1.00  0.00           C
ATOM  11723  C29 POPE  182     100.749  50.694  84.718  1.00  0.00           C
ATOM  11725 0C21 POPE  182     101.469  51.714  84.238  1.00  0.00           C
ATOM  11727 1C21 POPE  182     101.659  52.064  82.788  1.00  0.00           C
ATOM  11730 2C21 POPE  182     102.958  51.445  82.268  1.00  0.00           C
ATOM  11733 3C21 POPE  182     103.230  51.795  80.798  1.00  0.00           C
ATOM  11736 4C21 POPE  182     104.419  51.005  80.248  1.00  0.00           C
ATOM  11739 5C21 POPE  182     104.729  51.364  78.788  1.00  0.00           C
ATOM  11742 6C21 POPE  182     105.669  50.354  78.128  1.00  0.00           C
ATOM  11745 7C21 POPE  182     105.830  50.604  76.628  1.00  0.00           C
ATOM  11748 8C21 POPE  182     106.670  49.524  75.948  1.00  0.00           C
ATOM  11752  C33 POPE  182      89.249  47.814  89.468  1.00  0.00           C
ATOM  11755  C34 POPE  182      88.589  48.064  88.108  1.00  0.00           C
ATOM  11758  C35 POPE  182      89.229  47.314  86.948  1.00  0.00           C
ATOM  11761  C36 POPE  182      88.719  47.845  85.608  1.00  0.00           C
ATOM  11764  C37 POPE  182      89.499  47.235  84.448  1.00  0.00           C
ATOM  11767  C38 POPE  182      88.909  47.564  83.078  1.00  0.00           C
ATOM  11770  C39 POPE  182      87.489  47.005  82.948  1.00  0.00           C
ATOM  11773 0C31 POPE  182      87.160  46.514  81.548  1.00  0.00           C
ATOM  11776 1C31 POPE  182      85.739  45.944  81.478  1.00  0.00           C
ATOM  11779 2C31 POPE  182      85.429  45.354  80.108  1.00  0.00           C
ATOM  11782 3C31 POPE  182      83.939  45.084  79.898  1.00  0.00           C
ATOM  11785 4C31 POPE  182      83.130  46.375  79.708  1.00  0.00           C
ATOM  11788 5C31 POPE  182      81.670  46.094  79.348  1.00  0.00           C
ATOM  11791 6C31 POPE  182      80.870  47.364  79.048  1.00  0.00           C
ATOM  11795  NH3 POPE  183      79.898 114.364  90.568  1.00  0.00           N
ATOM  11799  C12 POPE  183      79.028 113.134  90.588  1.00  0.00           C
ATOM  11802  C11 POPE  183      78.119 113.064  91.838  1.00  0.00           C
ATOM  11805  P   POPE  183      75.769 112.015  92.308  1.00  0.00           P
ATOM  11806  O13 POPE  183      75.289 110.634  92.538  1.00  0.00           O
ATOM  11807  O14 POPE  183      75.719 112.924  93.478  1.00  0.00           O
ATOM  11808  O11 POPE  183      74.939 112.654  91.108  1.00  0.00           O
ATOM  11809  O12 POPE  183      77.249 111.936  91.748  1.00  0.00           O
ATOM  11810  C1  POPE  183      75.149 112.245  89.748  1.00  0.00           C
ATOM  11813  C2  POPE  183      74.340 113.114  88.708  1.00  0.00           C
ATOM  11815  O21 POPE  183      75.219 113.794  87.778  1.00  0.00           O
ATOM  11816  C21 POPE  183      75.709 113.035  86.818  1.00  0.00           C
ATOM  11817  O22 POPE  183      75.579 111.826  86.738  1.00  0.00           O
ATOM  11818  C22 POPE  183      76.439 113.885  85.778  1.00  0.00           C
ATOM  11821  C3  POPE  183      73.439 114.174  89.408  1.00  0.00           C
ATOM  11824  O31 POPE  183      73.009 115.245  88.528  1.00  0.00           O
ATOM  11825  C31 POPE  183      71.739 115.296  88.188  1.00  0.00           C
ATOM  11826  O32 POPE  183      70.928 114.384  88.288  1.00  0.00           O
ATOM  11827  C32 POPE  183      71.419 116.704  87.708  1.00  0.00           C
ATOM  11830  C23 POPE  183      76.240 113.295  84.358  1.00  0.00           C
ATOM  11833  C24 POPE  183      76.799 114.145  83.208  1.00  0.00           C
ATOM  11836  C25 POPE  183      75.968 113.934  81.938  1.00  0.00           C
ATOM  11839  C26 POPE  183      76.528 114.576  80.668  1.00  0.00           C
ATOM  11842  C27 POPE  183      77.468 113.685  79.838  1.00  0.00           C
ATOM  11845  C28 POPE  183      77.820 114.344  78.478  1.00  0.00           C
ATOM  11848  C29 POPE  183      78.669 113.484  77.578  1.00  0.00           C
ATOM  11850 0C21 POPE  183      78.248 112.684  76.588  1.00  0.00           C
ATOM  11852 1C21 POPE  183      76.829 112.444  76.128  1.00  0.00           C
ATOM  11855 2C21 POPE  183      76.668 112.514  74.598  1.00  0.00           C
ATOM  11858 3C21 POPE  183      77.380 111.376  73.848  1.00  0.00           C
ATOM  11861 4C21 POPE  183      76.949 111.225  72.368  1.00  0.00           C
ATOM  11864 5C21 POPE  183      77.138 112.505  71.548  1.00  0.00           C
ATOM  11867 6C21 POPE  183      76.979 112.295  70.038  1.00  0.00           C
ATOM  11870 7C21 POPE  183      77.199 113.585  69.228  1.00  0.00           C
ATOM  11873 8C21 POPE  183      77.138 113.386  67.708  1.00  0.00           C
ATOM  11877  C33 POPE  183      70.509 116.695  86.468  1.00  0.00           C
ATOM  11880  C34 POPE  183      71.259 116.175  85.228  1.00  0.00           C
ATOM  11883  C35 POPE  183      70.369 116.105  83.978  1.00  0.00           C
ATOM  11886  C36 POPE  183      69.439 114.885  83.958  1.00  0.00           C
ATOM  11889  C37 POPE  183      70.189 113.575  83.678  1.00  0.00           C
ATOM  11892  C38 POPE  183      69.249 112.395  83.388  1.00  0.00           C
ATOM  11895  C39 POPE  183      68.630 112.475  81.988  1.00  0.00           C
ATOM  11898 0C31 POPE  183      67.729 111.285  81.658  1.00  0.00           C
ATOM  11901 1C31 POPE  183      67.139 111.395  80.238  1.00  0.00           C
ATOM  11904 2C31 POPE  183      66.060 110.334  79.958  1.00  0.00           C
ATOM  11907 3C31 POPE  183      65.419 110.506  78.568  1.00  0.00           C
ATOM  11910 4C31 POPE  183      66.299 109.956  77.438  1.00  0.00           C
ATOM  11913 5C31 POPE  183      65.850 110.415  76.048  1.00  0.00           C
ATOM  11916 6C31 POPE  183      66.848 110.005  74.958  1.00  0.00           C
ATOM  11920  NH3 POPE  184      49.549 111.656  49.918  1.00  0.00           N
ATOM  11924  C12 POPE  184      50.608 110.795  50.568  1.00  0.00           C
ATOM  11927  C11 POPE  184      51.959 110.855  49.828  1.00  0.00           C
ATOM  11930  P   POPE  184      54.488 111.045  50.578  1.00  0.00           P
ATOM  11931  O13 POPE  184      55.239 109.916  50.038  1.00  0.00           O
ATOM  11932  O14 POPE  184      54.579 112.325  49.838  1.00  0.00           O
ATOM  11933  O11 POPE  184      54.939 111.315  52.058  1.00  0.00           O
ATOM  11934  O12 POPE  184      52.979 110.646  50.798  1.00  0.00           O
ATOM  11935  C1  POPE  184      54.529 110.485  53.138  1.00  0.00           C
ATOM  11938  C2  POPE  184      55.549 110.594  54.288  1.00  0.00           C
ATOM  11940  O21 POPE  184      54.959 110.174  55.528  1.00  0.00           O
ATOM  11941  C21 POPE  184      54.919 108.865  55.708  1.00  0.00           C
ATOM  11942  O22 POPE  184      55.369 108.025  54.938  1.00  0.00           O
ATOM  11943  C22 POPE  184      54.160 108.575  56.998  1.00  0.00           C
ATOM  11946  C3  POPE  184      56.068 112.036  54.478  1.00  0.00           C
ATOM  11949  O31 POPE  184      57.259 111.975  55.278  1.00  0.00           O
ATOM  11950  C31 POPE  184      57.459 112.674  56.398  1.00  0.00           C
ATOM  11951  O32 POPE  184      58.329 112.365  57.198  1.00  0.00           O
ATOM  11952  C32 POPE  184      56.559 113.915  56.528  1.00  0.00           C
ATOM  11955  C23 POPE  184      55.069 108.195  58.178  1.00  0.00           C
ATOM  11958  C24 POPE  184      54.319 107.876  59.478  1.00  0.00           C
ATOM  11961  C25 POPE  184      53.209 108.876  59.818  1.00  0.00           C
ATOM  11964  C26 POPE  184      52.879 108.904  61.308  1.00  0.00           C
ATOM  11967  C27 POPE  184      51.559 109.605  61.648  1.00  0.00           C
ATOM  11970  C28 POPE  184      51.319 109.695  63.168  1.00  0.00           C
ATOM  11973  C29 POPE  184      52.318 110.634  63.798  1.00  0.00           C
ATOM  11975 0C21 POPE  184      52.219 111.236  64.998  1.00  0.00           C
ATOM  11977 1C21 POPE  184      51.099 111.054  65.978  1.00  0.00           C
ATOM  11980 2C21 POPE  184      51.169 112.004  67.198  1.00  0.00           C
ATOM  11983 3C21 POPE  184      52.560 112.164  67.828  1.00  0.00           C
ATOM  11986 4C21 POPE  184      52.518 112.745  69.248  1.00  0.00           C
ATOM  11989 5C21 POPE  184      53.898 113.146  69.798  1.00  0.00           C
ATOM  11992 6C21 POPE  184      54.948 112.024  69.718  1.00  0.00           C
ATOM  11995 7C21 POPE  184      56.180 112.295  70.578  1.00  0.00           C
ATOM  11998 8C21 POPE  184      57.209 111.154  70.538  1.00  0.00           C
ATOM  12002  C33 POPE  184      56.918 114.825  57.728  1.00  0.00           C
ATOM  12005  C34 POPE  184      56.009 114.615  58.958  1.00  0.00           C
ATOM  12008  C35 POPE  184      55.998 113.165  59.478  1.00  0.00           C
ATOM  12011  C36 POPE  184      55.699 113.064  60.978  1.00  0.00           C
ATOM  12014  C37 POPE  184      55.718 111.626  61.508  1.00  0.00           C
ATOM  12017  C38 POPE  184      56.149 111.555  62.988  1.00  0.00           C
ATOM  12020  C39 POPE  184      56.159 110.154  63.608  1.00  0.00           C
ATOM  12023 0C31 POPE  184      56.349 110.215  65.138  1.00  0.00           C
ATOM  12026 1C31 POPE  184      55.829 108.955  65.848  1.00  0.00           C
ATOM  12029 2C31 POPE  184      55.520 109.195  67.338  1.00  0.00           C
ATOM  12032 3C31 POPE  184      54.629 108.134  67.988  1.00  0.00           C
ATOM  12035 4C31 POPE  184      53.269 107.974  67.288  1.00  0.00           C
ATOM  12038 5C31 POPE  184      52.299 107.036  68.018  1.00  0.00           C
ATOM  12041 6C31 POPE  184      51.029 106.756  67.208  1.00  0.00           C
ATOM  12045  NH3 POPE  185     113.060  51.424  52.178  1.00  0.00           N
ATOM  12049  C12 POPE  185     113.928  50.384  51.518  1.00  0.00           C
ATOM  12052  C11 POPE  185     113.419  48.945  51.748  1.00  0.00           C
ATOM  12055  P   POPE  185     115.709  47.654  51.848  1.00  0.00           P
ATOM  12056  O13 POPE  185     116.579  48.834  51.738  1.00  0.00           O
ATOM  12057  O14 POPE  185     116.250  46.364  51.368  1.00  0.00           O
ATOM  12058  O11 POPE  185     115.269  47.514  53.348  1.00  0.00           O
ATOM  12059  O12 POPE  185     114.310  47.975  51.168  1.00  0.00           O
ATOM  12060  C1  POPE  185     114.539  46.384  53.828  1.00  0.00           C
ATOM  12063  C2  POPE  185     115.149  45.904  55.168  1.00  0.00           C
ATOM  12065  O21 POPE  185     114.489  46.414  56.348  1.00  0.00           O
ATOM  12066  C21 POPE  185     114.270  47.695  56.488  1.00  0.00           C
ATOM  12067  O22 POPE  185     114.370  48.584  55.668  1.00  0.00           O
ATOM  12068  C22 POPE  185     113.780  47.944  57.918  1.00  0.00           C
ATOM  12071  C3  POPE  185     116.679  46.164  55.228  1.00  0.00           C
ATOM  12074  O31 POPE  185     117.369  45.184  56.048  1.00  0.00           O
ATOM  12075  C31 POPE  185     117.489  45.494  57.328  1.00  0.00           C
ATOM  12076  O32 POPE  185     117.139  46.544  57.848  1.00  0.00           O
ATOM  12077  C32 POPE  185     118.130  44.324  58.078  1.00  0.00           C
ATOM  12080  C23 POPE  185     114.279  49.295  58.498  1.00  0.00           C
ATOM  12083  C24 POPE  185     113.519  49.704  59.768  1.00  0.00           C
ATOM  12086  C25 POPE  185     114.060  50.954  60.478  1.00  0.00           C
ATOM  12089  C26 POPE  185     113.149  51.375  61.648  1.00  0.00           C
ATOM  12092  C27 POPE  185     113.850  51.414  63.008  1.00  0.00           C
ATOM  12095  C28 POPE  185     112.880  51.644  64.188  1.00  0.00           C
ATOM  12098  C29 POPE  185     112.109  50.374  64.498  1.00  0.00           C
ATOM  12100 0C21 POPE  185     111.369  50.125  65.598  1.00  0.00           C
ATOM  12102 1C21 POPE  185     111.119  51.044  66.758  1.00  0.00           C
ATOM  12105 2C21 POPE  185     111.339  50.364  68.128  1.00  0.00           C
ATOM  12108 3C21 POPE  185     110.329  49.244  68.438  1.00  0.00           C
ATOM  12111 4C21 POPE  185     110.529  48.654  69.838  1.00  0.00           C
ATOM  12114 5C21 POPE  185     109.660  47.414  70.098  1.00  0.00           C
ATOM  12117 6C21 POPE  185     109.989  46.744  71.448  1.00  0.00           C
ATOM  12120 7C21 POPE  185     109.288  45.384  71.628  1.00  0.00           C
ATOM  12123 8C21 POPE  185     109.650  44.685  72.938  1.00  0.00           C
ATOM  12127  C33 POPE  185     118.899  44.774  59.348  1.00  0.00           C
ATOM  12130  C34 POPE  185     119.520  43.614  60.138  1.00  0.00           C
ATOM  12133  C35 POPE  185     120.889  43.945  60.758  1.00  0.00           C
ATOM  12136  C36 POPE  185     120.910  45.215  61.628  1.00  0.00           C
ATOM  12139  C37 POPE  185     122.309  45.564  62.158  1.00  0.00           C
ATOM  12142  C38 POPE  185     122.780  44.704  63.348  1.00  0.00           C
ATOM  12145  C39 POPE  185     121.999  45.004  64.638  1.00  0.00           C
ATOM  12148 0C31 POPE  185     122.678  44.454  65.898  1.00  0.00           C
ATOM  12151 1C31 POPE  185     122.020  44.965  67.188  1.00  0.00           C
ATOM  12154 2C31 POPE  185     122.917  44.864  68.428  1.00  0.00           C
ATOM  12157 3C31 POPE  185     123.379  43.435  68.768  1.00  0.00           C
ATOM  12160 4C31 POPE  185     124.098  43.384  70.118  1.00  0.00           C
ATOM  12163 5C31 POPE  185     125.128  42.255  70.218  1.00  0.00           C
ATOM  12166 6C31 POPE  185     125.849  42.235  71.568  1.00  0.00           C
ATOM  12170  NH3 POPE  186     128.857  29.354  52.928  1.00  0.00           N
ATOM  12174  C12 POPE  186     128.527  30.294  51.788  1.00  0.00           C
ATOM  12177  C11 POPE  186     127.029  30.374  51.468  1.00  0.00           C
ATOM  12180  P   POPE  186     126.768  32.825  50.448  1.00  0.00           P
ATOM  12181  O13 POPE  186     127.948  33.325  49.698  1.00  0.00           O
ATOM  12182  O14 POPE  186     125.448  33.304  50.008  1.00  0.00           O
ATOM  12183  O11 POPE  186     126.987  33.084  51.998  1.00  0.00           O
ATOM  12184  O12 POPE  186     126.777  31.244  50.348  1.00  0.00           O
ATOM  12185  C1  POPE  186     125.877  33.304  52.878  1.00  0.00           C
ATOM  12188  C2  POPE  186     126.339  33.934  54.228  1.00  0.00           C
ATOM  12190  O21 POPE  186     125.189  34.264  55.028  1.00  0.00           O
ATOM  12191  C21 POPE  186     124.907  33.415  56.008  1.00  0.00           C
ATOM  12192  O22 POPE  186     125.478  32.364  56.218  1.00  0.00           O
ATOM  12193  C22 POPE  186     123.787  33.964  56.888  1.00  0.00           C
ATOM  12196  C3  POPE  186     127.127  35.234  53.938  1.00  0.00           C
ATOM  12199  O31 POPE  186     127.537  35.985  55.108  1.00  0.00           O
ATOM  12200  C31 POPE  186     128.607  35.514  55.748  1.00  0.00           C
ATOM  12201  O32 POPE  186     129.117  34.424  55.568  1.00  0.00           O
ATOM  12202  C32 POPE  186     129.057  36.534  56.798  1.00  0.00           C
ATOM  12205  C23 POPE  186     123.678  33.304  58.288  1.00  0.00           C
ATOM  12208  C24 POPE  186     122.887  34.174  59.288  1.00  0.00           C
ATOM  12211  C25 POPE  186     123.088  33.785  60.768  1.00  0.00           C
ATOM  12214  C26 POPE  186     122.898  34.965  61.738  1.00  0.00           C
ATOM  12217  C27 POPE  186     122.829  34.535  63.218  1.00  0.00           C
ATOM  12220  C28 POPE  186     122.887  35.734  64.198  1.00  0.00           C
ATOM  12223  C29 POPE  186     122.248  35.424  65.518  1.00  0.00           C
ATOM  12225 0C21 POPE  186     122.549  35.965  66.718  1.00  0.00           C
ATOM  12227 1C21 POPE  186     123.618  36.994  66.988  1.00  0.00           C
ATOM  12230 2C21 POPE  186     123.958  37.134  68.488  1.00  0.00           C
ATOM  12233 3C21 POPE  186     124.848  36.004  69.038  1.00  0.00           C
ATOM  12236 4C21 POPE  186     124.107  34.724  69.438  1.00  0.00           C
ATOM  12239 5C21 POPE  186     123.228  34.904  70.678  1.00  0.00           C
ATOM  12242 6C21 POPE  186     122.780  33.555  71.228  1.00  0.00           C
ATOM  12245 7C21 POPE  186     122.120  33.674  72.598  1.00  0.00           C
ATOM  12248 8C21 POPE  186     121.708  32.305  73.128  1.00  0.00           C
ATOM  12252  C33 POPE  186     128.228  36.375  58.078  1.00  0.00           C
ATOM  12255  C34 POPE  186     128.659  37.264  59.258  1.00  0.00           C
ATOM  12258  C35 POPE  186     127.848  36.964  60.528  1.00  0.00           C
ATOM  12261  C36 POPE  186     128.387  37.654  61.788  1.00  0.00           C
ATOM  12264  C37 POPE  186     127.568  37.364  63.058  1.00  0.00           C
ATOM  12267  C38 POPE  186     128.208  38.064  64.258  1.00  0.00           C
ATOM  12270  C39 POPE  186     127.488  37.864  65.598  1.00  0.00           C
ATOM  12273 0C31 POPE  186     128.247  38.594  66.728  1.00  0.00           C
ATOM  12276 1C31 POPE  186     127.689  38.285  68.118  1.00  0.00           C
ATOM  12279 2C31 POPE  186     128.349  39.064  69.258  1.00  0.00           C
ATOM  12282 3C31 POPE  186     129.777  38.614  69.598  1.00  0.00           C
ATOM  12285 4C31 POPE  186     130.229  39.124  70.988  1.00  0.00           C
ATOM  12288 5C31 POPE  186     131.598  38.604  71.418  1.00  0.00           C
ATOM  12291 6C31 POPE  186     131.978  38.994  72.848  1.00  0.00           C
ATOM  12295  NH3 POPE  187       8.829  48.384  51.308  1.00  0.00           N
ATOM  12299  C12 POPE  187       9.529  47.334  50.488  1.00  0.00           C
ATOM  12302  C11 POPE  187       8.789  45.985  50.548  1.00  0.00           C
ATOM  12305  P   POPE  187       6.389  45.134  51.258  1.00  0.00           P
ATOM  12306  O13 POPE  187       5.099  45.764  51.558  1.00  0.00           O
ATOM  12307  O14 POPE  187       6.269  43.864  50.498  1.00  0.00           O
ATOM  12308  O11 POPE  187       7.099  44.884  52.628  1.00  0.00           O
ATOM  12309  O12 POPE  187       7.359  46.164  50.528  1.00  0.00           O
ATOM  12310  C1  POPE  187       7.639  43.614  52.998  1.00  0.00           C
ATOM  12313  C2  POPE  187       6.549  42.544  53.318  1.00  0.00           C
ATOM  12315  O21 POPE  187       5.429  43.055  54.068  1.00  0.00           O
ATOM  12316  C21 POPE  187       5.669  43.424  55.318  1.00  0.00           C
ATOM  12317  O22 POPE  187       6.749  43.584  55.848  1.00  0.00           O
ATOM  12318  C22 POPE  187       4.349  43.664  56.038  1.00  0.00           C
ATOM  12321  C3  POPE  187       7.159  41.274  53.978  1.00  0.00           C
ATOM  12324  O31 POPE  187       6.099  40.405  54.428  1.00  0.00           O
ATOM  12325  C31 POPE  187       6.159  39.134  54.048  1.00  0.00           C
ATOM  12326  O32 POPE  187       7.049  38.664  53.358  1.00  0.00           O
ATOM  12327  C32 POPE  187       4.929  38.384  54.528  1.00  0.00           C
ATOM  12330  C23 POPE  187       4.249  42.874  57.368  1.00  0.00           C
ATOM  12333  C24 POPE  187       4.519  43.734  58.608  1.00  0.00           C
ATOM  12336  C25 POPE  187       4.259  42.994  59.928  1.00  0.00           C
ATOM  12339  C26 POPE  187       5.419  42.084  60.368  1.00  0.00           C
ATOM  12342  C27 POPE  187       6.579  42.834  61.048  1.00  0.00           C
ATOM  12345  C28 POPE  187       7.689  41.854  61.478  1.00  0.00           C
ATOM  12348  C29 POPE  187       8.629  42.434  62.508  1.00  0.00           C
ATOM  12350 0C21 POPE  187       8.659  42.084  63.808  1.00  0.00           C
ATOM  12352 1C21 POPE  187       7.759  41.075  64.458  1.00  0.00           C
ATOM  12355 2C21 POPE  187       8.199  40.615  65.868  1.00  0.00           C
ATOM  12358 3C21 POPE  187       8.269  41.725  66.928  1.00  0.00           C
ATOM  12361 4C21 POPE  187       7.089  42.704  66.868  1.00  0.00           C
ATOM  12364 5C21 POPE  187       6.929  43.604  68.098  1.00  0.00           C
ATOM  12367 6C21 POPE  187       5.809  44.625  67.868  1.00  0.00           C
ATOM  12370 7C21 POPE  187       5.459  45.485  69.078  1.00  0.00           C
ATOM  12373 8C21 POPE  187       4.179  46.294  68.858  1.00  0.00           C
ATOM  12377  C33 POPE  187       4.729  38.415  56.058  1.00  0.00           C
ATOM  12380  C34 POPE  187       3.289  38.035  56.458  1.00  0.00           C
ATOM  12383  C35 POPE  187       2.839  38.674  57.778  1.00  0.00           C
ATOM  12386  C36 POPE  187       3.409  37.984  59.028  1.00  0.00           C
ATOM  12389  C37 POPE  187       3.199  38.814  60.288  1.00  0.00           C
ATOM  12392  C38 POPE  187       3.619  38.084  61.568  1.00  0.00           C
ATOM  12395  C39 POPE  187       3.589  38.974  62.818  1.00  0.00           C
ATOM  12398 0C31 POPE  187       3.969  38.214  64.088  1.00  0.00           C
ATOM  12401 1C31 POPE  187       4.029  39.114  65.328  1.00  0.00           C
ATOM  12404 2C31 POPE  187       4.629  38.384  66.548  1.00  0.00           C
ATOM  12407 3C31 POPE  187       4.819  39.314  67.748  1.00  0.00           C
ATOM  12410 4C31 POPE  187       5.489  38.614  68.938  1.00  0.00           C
ATOM  12413 5C31 POPE  187       6.149  39.604  69.908  1.00  0.00           C
ATOM  12416 6C31 POPE  187       6.659  38.934  71.178  1.00  0.00           C
ATOM  12420  NH3 POPE  188     106.049  39.825  97.698  1.00  0.00           N
ATOM  12424  C12 POPE  188     104.760  40.625  97.668  1.00  0.00           C
ATOM  12427  C11 POPE  188     104.839  41.985  98.388  1.00  0.00           C
ATOM  12430  P   POPE  188     103.260  43.965  99.038  1.00  0.00           P
ATOM  12431  O13 POPE  188     101.819  44.165  99.338  1.00  0.00           O
ATOM  12432  O14 POPE  188     104.229  44.424 100.048  1.00  0.00           O
ATOM  12433  O11 POPE  188     103.569  44.594  97.618  1.00  0.00           O
ATOM  12434  O12 POPE  188     103.529  42.424  98.748  1.00  0.00           O
ATOM  12435  C1  POPE  188     102.460  45.035  96.808  1.00  0.00           C
ATOM  12438  C2  POPE  188     102.850  45.324  95.328  1.00  0.00           C
ATOM  12440  O21 POPE  188     103.219  44.095  94.668  1.00  0.00           O
ATOM  12441  C21 POPE  188     103.149  43.974  93.328  1.00  0.00           C
ATOM  12442  O22 POPE  188     103.719  43.115  92.678  1.00  0.00           O
ATOM  12443  C22 POPE  188     102.139  44.924  92.678  1.00  0.00           C
ATOM  12446  C3  POPE  188     103.949  46.424  95.228  1.00  0.00           C
ATOM  12449  O31 POPE  188     105.030  45.994  94.378  1.00  0.00           O
ATOM  12450  C31 POPE  188     106.119  46.714  94.458  1.00  0.00           C
ATOM  12451  O32 POPE  188     106.269  47.734  95.108  1.00  0.00           O
ATOM  12452  C32 POPE  188     107.179  46.075  93.568  1.00  0.00           C
ATOM  12455  C23 POPE  188     101.749  44.505  91.238  1.00  0.00           C
ATOM  12458  C24 POPE  188     100.660  45.434  90.698  1.00  0.00           C
ATOM  12461  C25 POPE  188     100.149  45.074  89.298  1.00  0.00           C
ATOM  12464  C26 POPE  188     101.229  45.104  88.218  1.00  0.00           C
ATOM  12467  C27 POPE  188     100.620  44.924  86.818  1.00  0.00           C
ATOM  12470  C28 POPE  188     101.648  44.485  85.758  1.00  0.00           C
ATOM  12473  C29 POPE  188     102.579  45.594  85.348  1.00  0.00           C
ATOM  12475 0C21 POPE  188     102.549  46.224  84.158  1.00  0.00           C
ATOM  12477 1C21 POPE  188     101.539  45.944  83.078  1.00  0.00           C
ATOM  12480 2C21 POPE  188     101.560  46.954  81.918  1.00  0.00           C
ATOM  12483 3C21 POPE  188     100.269  46.894  81.098  1.00  0.00           C
ATOM  12486 4C21 POPE  188     100.318  47.814  79.868  1.00  0.00           C
ATOM  12489 5C21 POPE  188      98.939  48.125  79.278  1.00  0.00           C
ATOM  12492 6C21 POPE  188      98.230  49.274  80.008  1.00  0.00           C
ATOM  12495 7C21 POPE  188      96.779  49.474  79.548  1.00  0.00           C
ATOM  12498 8C21 POPE  188      96.098  50.664  80.228  1.00  0.00           C
ATOM  12502  C33 POPE  188     106.840  46.024  92.058  1.00  0.00           C
ATOM  12505  C34 POPE  188     107.059  44.665  91.368  1.00  0.00           C
ATOM  12508  C35 POPE  188     107.530  44.924  89.938  1.00  0.00           C
ATOM  12511  C36 POPE  188     107.519  43.785  88.908  1.00  0.00           C
[truncated: 1,705,622 more chars]
