# Supplementary material for: Characterizing Membrane Association and Periplasmic Transfer of Bacterial Lipoproteins through Molecular Dynamics Simulations
Source: Structure. 2020 Apr 7;28(4):475–487.e3. doi: 10.1016/j.str.2020.01.012 (PMC7139219; doi:10.1016/j.str.2020.01.012)
Supplement: Data S1. Final Coordinates from Simulations (Y–Z), Related to Figure 3 [file mmc3.zip › Y-Z/YEAY-2-atomistic.pdb]

TITLE     Protein
REMARK    THIS IS A SIMULATION BOX
CRYST1  129.486  129.486  163.592  90.00  90.00  90.00 P 1           1
MODEL        1
ATOM      1  N   CYSTA   1      52.898  81.273  90.561  1.00  0.00           N
ATOM      3  CA  CYSTA   1      52.708  81.363  92.021  1.00  0.00           C
ATOM      5  C   CYSTA   1      53.868  81.863  92.811  1.00  0.00           C
ATOM      6  O   CYSTA   1      53.938  83.053  93.071  1.00  0.00           O
ATOM      7  CB  CYSTA   1      52.198  80.063  92.741  1.00  0.00           C
ATOM     10  SG  CYSTA   1      50.458  79.653  92.441  1.00  0.00           S
ATOM     11  C1  CYSTA   1      50.678  79.353  90.681  1.00  0.00           C
ATOM     14  CA1 CYSTA   1      53.948  80.723  89.921  1.00  0.00           C
ATOM     15  OA1 CYSTA   1      55.078  80.903  90.351  1.00  0.00           O
ATOM     16  CA2 CYSTA   1      53.788  79.813  88.751  1.00  0.00           C
ATOM     19  C11 CYSTA   1      49.978  78.133  90.071  1.00  0.00           C
ATOM     21  O11 CYSTA   1      48.698  77.983  90.691  1.00  0.00           O
ATOM     22  CX1 CYSTA   1      47.668  78.283  89.941  1.00  0.00           C
ATOM     23  OX1 CYSTA   1      47.708  78.633  88.771  1.00  0.00           O
ATOM     24  CX2 CYSTA   1      46.408  78.183  90.781  1.00  0.00           C
ATOM     27  C12 CYSTA   1      50.838  76.863  90.251  1.00  0.00           C
ATOM     30  O12 CYSTA   1      50.068  75.713  89.891  1.00  0.00           O
ATOM     31  CD1 CYSTA   1      50.778  74.613  89.741  1.00  0.00           C
ATOM     32  OD1 CYSTA   1      50.998  73.783  90.611  1.00  0.00           O
ATOM     33  CD2 CYSTA   1      51.258  74.423  88.301  1.00  0.00           C
ATOM     36  CA3 CYSTA   1      53.658  80.573  87.421  1.00  0.00           C
ATOM     39  CA4 CYSTA   1      52.218  81.013  87.091  1.00  0.00           C
ATOM     42  CA5 CYSTA   1      52.158  82.013  85.931  1.00  0.00           C
ATOM     45  CA6 CYSTA   1      52.928  81.583  84.681  1.00  0.00           C
ATOM     48  CA7 CYSTA   1      54.338  82.193  84.571  1.00  0.00           C
ATOM     51  CA8 CYSTA   1      55.268  81.323  83.711  1.00  0.00           C
ATOM     54  CA9 CYSTA   1      56.588  82.003  83.281  1.00  0.00           C
ATOM     57 0CA1 CYSTA   1      57.498  82.463  84.431  1.00  0.00           C
ATOM     60 1CA1 CYSTA   1      58.808  81.673  84.611  1.00  0.00           C
ATOM     63 2CA1 CYSTA   1      59.828  82.463  85.451  1.00  0.00           C
ATOM     66 3CA1 CYSTA   1      61.118  81.683  85.791  1.00  0.00           C
ATOM     69 4CA1 CYSTA   1      61.648  80.833  84.631  1.00  0.00           C
ATOM     72 5CA1 CYSTA   1      63.168  80.633  84.661  1.00  0.00           C
ATOM     75 6CA1 CYSTA   1      63.658  79.773  83.491  1.00  0.00           C
ATOM     79  CD3 CYSTA   1      50.678  75.353  87.221  1.00  0.00           C
ATOM     82  CD4 CYSTA   1      49.148  75.423  87.101  1.00  0.00           C
ATOM     85  CD5 CYSTA   1      48.698  76.753  86.471  1.00  0.00           C
ATOM     88  CD6 CYSTA   1      49.158  76.983  85.031  1.00  0.00           C
ATOM     91  CD7 CYSTA   1      48.158  76.453  84.001  1.00  0.00           C
ATOM     94  CD8 CYSTA   1      48.598  76.713  82.561  1.00  0.00           C
ATOM     97  CD9 CYSTA   1      47.558  76.243  81.551  1.00  0.00           C
ATOM    100 0CD1 CYSTA   1      47.988  75.003  80.751  1.00  0.00           C
ATOM    103 1CD1 CYSTA   1      49.158  75.313  79.801  1.00  0.00           C
ATOM    106 2CD1 CYSTA   1      49.388  74.263  78.711  1.00  0.00           C
ATOM    109 3CD1 CYSTA   1      50.408  74.753  77.681  1.00  0.00           C
ATOM    112 4CD1 CYSTA   1      50.898  73.663  76.721  1.00  0.00           C
ATOM    115 5CD1 CYSTA   1      49.798  73.153  75.771  1.00  0.00           C
ATOM    118 6CD1 CYSTA   1      50.348  72.283  74.641  1.00  0.00           C
ATOM    122  CX3 CYSTA   1      45.388  77.173  90.201  1.00  0.00           C
ATOM    125  CX4 CYSTA   1      44.118  77.863  89.681  1.00  0.00           C
ATOM    128  CX5 CYSTA   1      44.388  78.683  88.421  1.00  0.00           C
ATOM    131  CX6 CYSTA   1      43.218  79.563  87.961  1.00  0.00           C
ATOM    134  CX7 CYSTA   1      43.708  80.593  86.931  1.00  0.00           C
ATOM    137  CX8 CYSTA   1      42.628  81.523  86.351  1.00  0.00           C
ATOM    140  CX9 CYSTA   1      42.368  81.333  84.881  1.00  0.00           C
ATOM    142 0CX1 CYSTA   1      42.598  82.223  83.891  1.00  0.00           C
ATOM    144 1CX1 CYSTA   1      43.158  83.623  84.041  1.00  0.00           C
ATOM    147 2CX1 CYSTA   1      44.568  83.813  83.451  1.00  0.00           C
ATOM    150 3CX1 CYSTA   1      44.598  84.283  81.991  1.00  0.00           C
ATOM    153 4CX1 CYSTA   1      46.008  84.603  81.481  1.00  0.00           C
ATOM    156 5CX1 CYSTA   1      45.968  85.193  80.061  1.00  0.00           C
ATOM    159 6CX1 CYSTA   1      47.318  85.653  79.491  1.00  0.00           C
ATOM    162 7CX1 CYSTA   1      47.108  86.343  78.141  1.00  0.00           C
ATOM    165 8CX1 CYSTA   1      48.368  86.843  77.431  1.00  0.00           C
ATOM    169  N   VAL A   2      54.768  80.923  93.241  1.00  0.00           N
ATOM    171  CA  VAL A   2      56.198  81.073  93.491  1.00  0.00           C
ATOM    173  CB  VAL A   2      57.108  80.313  92.511  1.00  0.00           C
ATOM    175  CG1 VAL A   2      58.558  80.263  93.051  1.00  0.00           C
ATOM    179  CG2 VAL A   2      56.538  78.903  92.321  1.00  0.00           C
ATOM    183  C   VAL A   2      56.618  82.493  93.551  1.00  0.00           C
ATOM    184  O   VAL A   2      57.008  83.083  92.541  1.00  0.00           O
ATOM    185  N   THR A   3      56.398  83.143  94.711  1.00  0.00           N
ATOM    187  CA  THR A   3      56.458  84.593  94.721  1.00  0.00           C
ATOM    189  CB  THR A   3      55.808  85.253  95.951  1.00  0.00           C
ATOM    191  OG1 THR A   3      54.928  86.313  95.571  1.00  0.00           O
ATOM    193  CG2 THR A   3      56.788  85.863  96.961  1.00  0.00           C
ATOM    197  C   THR A   3      57.878  85.023  94.421  1.00  0.00           C
ATOM    198  O   THR A   3      58.848  84.433  94.881  1.00  0.00           O
ATOM    199  N   VAL A   4      58.038  85.963  93.491  1.00  0.00           N
ATOM    201  CA  VAL A   4      59.318  86.483  93.071  1.00  0.00           C
ATOM    203  CB  VAL A   4      59.898  85.863  91.781  1.00  0.00           C
ATOM    205  CG1 VAL A   4      61.268  86.503  91.481  1.00  0.00           C
ATOM    209  CG2 VAL A   4      60.108  84.353  91.921  1.00  0.00           C
ATOM    213  C   VAL A   4      58.868  87.893  92.771  1.00  0.00           C
ATOM    214  O   VAL A   4      57.848  87.933  92.071  1.00  0.00           O
ATOM    215  N   PRO A   5      59.398  89.053  93.151  1.00  0.00           N
ATOM    216  CD  PRO A   5      58.428  90.173  93.071  1.00  0.00           C
ATOM    219  CA  PRO A   5      60.258  89.303  94.321  1.00  0.00           C
ATOM    221  CB  PRO A   5      59.248  89.853  95.301  1.00  0.00           C
ATOM    224  CG  PRO A   5      58.658  90.923  94.381  1.00  0.00           C
ATOM    227  C   PRO A   5      61.298  88.363  94.881  1.00  0.00           C
ATOM    228  O   PRO A   5      62.078  87.803  94.111  1.00  0.00           O
ATOM    229  N   ASP A   6      61.358  88.193  96.211  1.00  0.00           N
ATOM    231  CA  ASP A   6      62.048  87.103  96.881  1.00  0.00           C
ATOM    233  CB  ASP A   6      63.588  87.313  97.071  1.00  0.00           C
ATOM    236  CG  ASP A   6      64.468  86.263  96.361  1.00  0.00           C
ATOM    237  OD1 ASP A   6      65.708  86.333  96.581  1.00  0.00           O
ATOM    238  OD2 ASP A   6      63.948  85.343  95.671  1.00  0.00           O
ATOM    239  C   ASP A   6      61.278  86.953  98.191  1.00  0.00           C
ATOM    240  O   ASP A   6      60.568  87.843  98.651  1.00  0.00           O
ATOM    241  N   ALA A   7      61.258  85.733  98.761  1.00  0.00           N
ATOM    243  CA  ALA A   7      59.958  85.123  98.771  1.00  0.00           C
ATOM    245  CB  ALA A   7      59.978  84.263  97.491  1.00  0.00           C
ATOM    249  C   ALA A   7      59.658  84.233  99.951  1.00  0.00           C
ATOM    250  O   ALA A   7      60.268  84.303 101.021  1.00  0.00           O
ATOM    251  N   ILE A   8      58.728  83.283  99.701  1.00  0.00           N
ATOM    253  CA  ILE A   8      58.828  81.873 100.051  1.00  0.00           C
ATOM    255  CB  ILE A   8      58.048  80.973  99.051  1.00  0.00           C
ATOM    257  CG2 ILE A   8      56.668  81.583  98.731  1.00  0.00           C
ATOM    261  CG1 ILE A   8      58.808  80.643  97.731  1.00  0.00           C
ATOM    264  CD  ILE A   8      57.998  79.723  96.811  1.00  0.00           C
ATOM    268  C   ILE A   8      60.278  81.393 100.091  1.00  0.00           C
ATOM    269  O   ILE A   8      61.138  81.903  99.381  1.00  0.00           O
ATOM    270  N   LYS A   9      60.638  80.383 100.881  1.00  0.00           N
ATOM    272  CA  LYS A   9      61.938  79.773 100.681  1.00  0.00           C
ATOM    274  CB  LYS A   9      62.718  79.503 101.981  1.00  0.00           C
ATOM    277  CG  LYS A   9      63.048  80.773 102.801  1.00  0.00           C
ATOM    280  CD  LYS A   9      64.268  81.673 102.451  1.00  0.00           C
ATOM    283  CE  LYS A   9      64.218  82.563 101.181  1.00  0.00           C
ATOM    286  NZ  LYS A   9      65.028  83.793 101.371  1.00  0.00           N
ATOM    290  C   LYS A   9      61.688  78.553  99.851  1.00  0.00           C
ATOM    291  O   LYS A   9      60.548  78.113  99.701  1.00  0.00           O
ATOM    292  N   GLY A  10      62.718  77.983  99.211  1.00  0.00           N
ATOM    294  CA  GLY A  10      62.538  76.773  98.421  1.00  0.00           C
ATOM    297  C   GLY A  10      61.978  75.653  99.231  1.00  0.00           C
ATOM    298  O   GLY A  10      62.458  75.383 100.331  1.00  0.00           O
ATOM    299  N   SER A  11      61.008  74.923  98.691  1.00  0.00           N
ATOM    301  CA  SER A  11      60.488  73.743  99.361  1.00  0.00           C
ATOM    303  CB  SER A  11      58.958  73.603  99.161  1.00  0.00           C
ATOM    306  OG  SER A  11      58.278  73.313 100.381  1.00  0.00           O
ATOM    308  C   SER A  11      61.288  72.553  98.861  1.00  0.00           C
ATOM    309  O   SER A  11      60.788  71.453  98.721  1.00  0.00           O
ATOM    310  N   SER A  12      62.608  72.763  98.601  1.00  0.00           N
ATOM    312  CA  SER A  12      63.618  71.833  99.121  1.00  0.00           C
ATOM    314  CB  SER A  12      64.788  71.433  98.201  1.00  0.00           C
ATOM    317  OG  SER A  12      64.368  70.763  97.041  1.00  0.00           O
ATOM    319  C   SER A  12      64.018  72.243 100.541  1.00  0.00           C
ATOM    320  O   SER A  12      63.078  72.623 101.241  1.00  0.00           O
ATOM    321  N   PRO A  13      65.208  72.243 101.161  1.00  0.00           N
ATOM    322  CD  PRO A  13      66.558  72.263 100.631  1.00  0.00           C
ATOM    325  CA  PRO A  13      65.268  71.833 102.551  1.00  0.00           C
ATOM    327  CB  PRO A  13      66.578  71.033 102.631  1.00  0.00           C
ATOM    330  CG  PRO A  13      67.068  70.953 101.191  1.00  0.00           C
ATOM    333  C   PRO A  13      65.168  73.003 103.511  1.00  0.00           C
ATOM    334  O   PRO A  13      66.158  73.453 104.091  1.00  0.00           O
ATOM    335  N   THR A  14      63.948  73.483 103.681  1.00  0.00           N
ATOM    337  CA  THR A  14      63.478  74.403 104.681  1.00  0.00           C
ATOM    339  CB  THR A  14      63.228  75.783 104.071  1.00  0.00           C
ATOM    341  OG1 THR A  14      64.478  76.343 103.731  1.00  0.00           O
ATOM    343  CG2 THR A  14      62.568  76.803 104.991  1.00  0.00           C
ATOM    347  C   THR A  14      62.168  73.743 105.011  1.00  0.00           C
ATOM    348  O   THR A  14      61.508  73.433 104.011  1.00  0.00           O
ATOM    349  N   PRO A  15      61.628  73.393 106.171  1.00  0.00           N
ATOM    350  CD  PRO A  15      60.788  72.193 106.111  1.00  0.00           C
ATOM    353  CA  PRO A  15      62.048  73.593 107.551  1.00  0.00           C
ATOM    355  CB  PRO A  15      62.308  72.143 107.901  1.00  0.00           C
ATOM    358  CG  PRO A  15      61.028  71.483 107.431  1.00  0.00           C
ATOM    361  C   PRO A  15      63.158  74.483 108.021  1.00  0.00           C
ATOM    362  O   PRO A  15      63.378  75.563 107.501  1.00  0.00           O
ATOM    363  N   GLN A  16      63.878  74.043 109.061  1.00  0.00           N
ATOM    365  CA  GLN A  16      65.078  74.683 109.461  1.00  0.00           C
ATOM    367  CB  GLN A  16      64.918  75.613 110.711  1.00  0.00           C
ATOM    370  CG  GLN A  16      65.228  75.153 112.171  1.00  0.00           C
ATOM    373  CD  GLN A  16      64.228  74.263 112.901  1.00  0.00           C
ATOM    374  OE1 GLN A  16      64.318  74.093 114.121  1.00  0.00           O
ATOM    375  NE2 GLN A  16      63.238  73.693 112.201  1.00  0.00           N
ATOM    378  C   GLN A  16      65.968  73.483 109.631  1.00  0.00           C
ATOM    379  O   GLN A  16      65.488  72.363 109.781  1.00  0.00           O
ATOM    380  N   GLN A  17      67.298  73.633 109.541  1.00  0.00           N
ATOM    382  CA  GLN A  17      67.938  74.893 109.301  1.00  0.00           C
ATOM    384  CB  GLN A  17      68.668  75.453 110.531  1.00  0.00           C
ATOM    387  CG  GLN A  17      69.728  74.563 111.231  1.00  0.00           C
ATOM    390  CD  GLN A  17      69.268  73.633 112.371  1.00  0.00           C
ATOM    391  OE1 GLN A  17      69.978  73.473 113.361  1.00  0.00           O
ATOM    392  NE2 GLN A  17      68.098  72.983 112.241  1.00  0.00           N
ATOM    395  C   GLN A  17      68.818  74.813 108.091  1.00  0.00           C
ATOM    396  O   GLN A  17      69.778  74.063 108.041  1.00  0.00           O
ATOM    397  N   ASP A  18      68.458  75.663 107.111  1.00  0.00           N
ATOM    399  CA  ASP A  18      69.378  76.203 106.151  1.00  0.00           C
ATOM    401  CB  ASP A  18      70.558  76.983 106.801  1.00  0.00           C
ATOM    404  CG  ASP A  18      70.018  78.213 107.491  1.00  0.00           C
ATOM    405  OD1 ASP A  18      70.468  78.513 108.641  1.00  0.00           O
ATOM    406  OD2 ASP A  18      69.198  78.903 106.831  1.00  0.00           O
ATOM    407  C   ASP A  18      69.888  75.213 105.141  1.00  0.00           C
ATOM    408  O   ASP A  18      71.038  74.823 105.201  1.00  0.00           O
ATOM    409  N   LEU A  19      69.088  74.903 104.091  1.00  0.00           N
ATOM    411  CA  LEU A  19      69.748  74.643 102.841  1.00  0.00           C
ATOM    413  CB  LEU A  19      70.348  73.203 102.751  1.00  0.00           C
ATOM    416  CG  LEU A  19      71.878  73.073 102.471  1.00  0.00           C
ATOM    418  CD1 LEU A  19      72.338  71.713 103.001  1.00  0.00           C
ATOM    422  CD2 LEU A  19      72.838  74.113 103.081  1.00  0.00           C
ATOM    426  C   LEU A  19      68.918  75.083 101.661  1.00  0.00           C
ATOM    427  O   LEU A  19      67.758  75.483 101.751  1.00  0.00           O
ATOM    428  N   VAL A  20      69.588  75.163 100.501  1.00  0.00           N
ATOM    430  CA  VAL A  20      69.478  76.333  99.631  1.00  0.00           C
ATOM    432  CB  VAL A  20      70.858  76.983  99.441  1.00  0.00           C
ATOM    434  CG1 VAL A  20      70.728  78.483  99.771  1.00  0.00           C
ATOM    438  CG2 VAL A  20      71.928  76.373 100.381  1.00  0.00           C
ATOM    442  C   VAL A  20      68.838  75.943  98.311  1.00  0.00           C
ATOM    443  O   VAL A  20      69.148  76.473  97.241  1.00  0.00           O
ATOM    444  N   ARG A  21      67.928  74.943  98.351  1.00  0.00           N
ATOM    446  CA  ARG A  21      67.568  74.093  97.231  1.00  0.00           C
ATOM    448  CB  ARG A  21      66.608  74.653  96.151  1.00  0.00           C
ATOM    451  CG  ARG A  21      65.148  74.933  96.571  1.00  0.00           C
ATOM    454  CD  ARG A  21      64.098  74.643  95.471  1.00  0.00           C
ATOM    457  NE  ARG A  21      63.548  73.253  95.641  1.00  0.00           N
ATOM    459  CZ  ARG A  21      63.008  72.523  94.661  1.00  0.00           C
ATOM    460  NH1 ARG A  21      62.738  72.973  93.461  1.00  0.00           N
ATOM    463  NH2 ARG A  21      62.778  71.263  94.921  1.00  0.00           N
ATOM    466  C   ARG A  21      68.708  73.333  96.581  1.00  0.00           C
ATOM    467  O   ARG A  21      69.078  73.533  95.421  1.00  0.00           O
ATOM    468  N   VAL A  22      69.238  72.373  97.351  1.00  0.00           N
ATOM    470  CA  VAL A  22      69.958  71.183  96.971  1.00  0.00           C
ATOM    472  CB  VAL A  22      69.948  70.253  98.161  1.00  0.00           C
ATOM    474  CG1 VAL A  22      70.328  71.043  99.431  1.00  0.00           C
ATOM    478  CG2 VAL A  22      68.558  69.603  98.321  1.00  0.00           C
ATOM    482  C   VAL A  22      69.448  70.423  95.741  1.00  0.00           C
ATOM    483  O   VAL A  22      68.338  70.653  95.271  1.00  0.00           O
ATOM    484  N   MET A  23      70.288  69.493  95.221  1.00  0.00           N
ATOM    486  CA  MET A  23      69.948  68.513  94.191  1.00  0.00           C
ATOM    488  CB  MET A  23      68.528  67.893  94.401  1.00  0.00           C
ATOM    491  CG  MET A  23      68.198  66.563  93.691  1.00  0.00           C
ATOM    494  SD  MET A  23      68.738  66.353  91.961  1.00  0.00           S
ATOM    495  CE  MET A  23      67.208  65.973  91.061  1.00  0.00           C
ATOM    499  C   MET A  23      70.068  69.133  92.811  1.00  0.00           C
ATOM    500  O   MET A  23      70.758  68.623  91.931  1.00  0.00           O
ATOM    501  N   SER A  24      69.408  70.283  92.601  1.00  0.00           N
ATOM    503  CA  SER A  24      69.568  71.093  91.401  1.00  0.00           C
ATOM    505  CB  SER A  24      68.328  71.993  91.161  1.00  0.00           C
ATOM    508  OG  SER A  24      67.208  71.223  90.731  1.00  0.00           O
ATOM    510  C   SER A  24      70.898  71.843  91.411  1.00  0.00           C
ATOM    511  O   SER A  24      71.908  71.333  91.871  1.00  0.00           O
ATOM    512  N   ALA A  25      70.978  73.083  90.891  1.00  0.00           N
ATOM    514  CA  ALA A  25      72.248  73.763  90.711  1.00  0.00           C
ATOM    516  CB  ALA A  25      72.048  75.043  89.871  1.00  0.00           C
ATOM    520  C   ALA A  25      73.118  74.003  91.971  1.00  0.00           C
ATOM    521  O   ALA A  25      74.328  73.863  91.831  1.00  0.00           O
ATOM    522  N   PRO A  26      72.648  74.293  93.191  1.00  0.00           N
ATOM    523  CD  PRO A  26      71.348  74.963  93.381  1.00  0.00           C
ATOM    526  CA  PRO A  26      73.558  74.573  94.311  1.00  0.00           C
ATOM    528  CB  PRO A  26      72.618  75.163  95.381  1.00  0.00           C
ATOM    531  CG  PRO A  26      71.568  75.913  94.561  1.00  0.00           C
ATOM    534  C   PRO A  26      74.328  73.383  94.881  1.00  0.00           C
ATOM    535  O   PRO A  26      75.538  73.263  94.701  1.00  0.00           O
ATOM    536  N   GLN A  27      73.658  72.443  95.591  1.00  0.00           N
ATOM    538  CA  GLN A  27      74.328  71.403  96.351  1.00  0.00           C
ATOM    540  CB  GLN A  27      73.778  71.263  97.801  1.00  0.00           C
ATOM    543  CG  GLN A  27      74.818  70.643  98.771  1.00  0.00           C
ATOM    546  CD  GLN A  27      74.158  70.233 100.081  1.00  0.00           C
ATOM    547  OE1 GLN A  27      73.098  70.743 100.411  1.00  0.00           O
ATOM    548  NE2 GLN A  27      74.778  69.353 100.901  1.00  0.00           N
ATOM    551  C   GLN A  27      74.198  70.053  95.681  1.00  0.00           C
ATOM    552  O   GLN A  27      74.198  69.003  96.311  1.00  0.00           O
ATOM    553  N   LEU A  28      74.088  70.023  94.341  1.00  0.00           N
ATOM    555  CA  LEU A  28      74.658  68.933  93.571  1.00  0.00           C
ATOM    557  CB  LEU A  28      74.178  69.053  92.111  1.00  0.00           C
ATOM    560  CG  LEU A  28      74.338  67.823  91.201  1.00  0.00           C
ATOM    562  CD1 LEU A  28      75.758  67.653  90.641  1.00  0.00           C
ATOM    566  CD2 LEU A  28      73.838  66.523  91.851  1.00  0.00           C
ATOM    570  C   LEU A  28      76.188  68.953  93.701  1.00  0.00           C
ATOM    571  O   LEU A  28      76.848  67.923  93.851  1.00  0.00           O
ATOM    572  N   TYR A  29      76.758  70.173  93.711  1.00  0.00           N
ATOM    574  CA  TYR A  29      78.148  70.473  93.991  1.00  0.00           C
ATOM    576  CB  TYR A  29      78.548  71.913  93.581  1.00  0.00           C
ATOM    579  CG  TYR A  29      78.398  72.053  92.081  1.00  0.00           C
ATOM    580  CD1 TYR A  29      77.138  72.323  91.521  1.00  0.00           C
ATOM    582  CE1 TYR A  29      76.978  72.433  90.131  1.00  0.00           C
ATOM    584  CZ  TYR A  29      78.088  72.313  89.301  1.00  0.00           C
ATOM    585  OH  TYR A  29      77.948  72.403  87.901  1.00  0.00           O
ATOM    587  CD2 TYR A  29      79.498  71.923  91.231  1.00  0.00           C
ATOM    589  CE2 TYR A  29      79.348  72.063  89.851  1.00  0.00           C
ATOM    591  C   TYR A  29      78.628  70.053  95.371  1.00  0.00           C
ATOM    592  O   TYR A  29      77.858  69.893  96.311  1.00  0.00           O
ATOM    593  N   VAL A  30      79.938  69.753  95.491  1.00  0.00           N
ATOM    595  CA  VAL A  30      80.498  68.973  96.581  1.00  0.00           C
ATOM    597  CB  VAL A  30      81.008  67.623  96.091  1.00  0.00           C
ATOM    599  CG1 VAL A  30      79.828  66.733  95.671  1.00  0.00           C
ATOM    603  CG2 VAL A  30      82.028  67.813  94.941  1.00  0.00           C
ATOM    607  C   VAL A  30      81.608  69.683  97.331  1.00  0.00           C
ATOM    608  O   VAL A  30      82.058  70.773  96.981  1.00  0.00           O
ATOM    609  N   GLY A  31      82.058  69.053  98.441  1.00  0.00           N
ATOM    611  CA  GLY A  31      83.288  69.383  99.151  1.00  0.00           C
ATOM    614  C   GLY A  31      83.218  70.523 100.101  1.00  0.00           C
ATOM    615  O   GLY A  31      84.208  71.213 100.361  1.00  0.00           O
ATOM    616  N   GLN A  32      82.048  70.783 100.681  1.00  0.00           N
ATOM    618  CA  GLN A  32      81.828  71.903 101.581  1.00  0.00           C
ATOM    620  CB  GLN A  32      80.888  72.953 100.951  1.00  0.00           C
ATOM    623  CG  GLN A  32      81.518  73.623  99.711  1.00  0.00           C
ATOM    626  CD  GLN A  32      82.778  74.393 100.091  1.00  0.00           C
ATOM    627  OE1 GLN A  32      82.818  75.063 101.131  1.00  0.00           O
ATOM    628  NE2 GLN A  32      83.838  74.293  99.261  1.00  0.00           N
ATOM    631  C   GLN A  32      81.258  71.403 102.881  1.00  0.00           C
ATOM    632  O   GLN A  32      81.008  70.213 103.031  1.00  0.00           O
ATOM    633  N   GLU A  33      81.068  72.303 103.861  1.00  0.00           N
ATOM    635  CA  GLU A  33      80.388  71.983 105.091  1.00  0.00           C
ATOM    637  CB  GLU A  33      81.328  72.223 106.301  1.00  0.00           C
ATOM    640  CG  GLU A  33      80.788  71.893 107.711  1.00  0.00           C
ATOM    643  CD  GLU A  33      81.798  72.233 108.811  1.00  0.00           C
ATOM    644  OE1 GLU A  33      82.818  72.923 108.531  1.00  0.00           O
ATOM    645  OE2 GLU A  33      81.548  71.833 109.981  1.00  0.00           O
ATOM    646  C   GLU A  33      79.168  72.873 105.181  1.00  0.00           C
ATOM    647  O   GLU A  33      79.268  74.083 104.991  1.00  0.00           O
ATOM    648  N   ALA A  34      78.008  72.273 105.481  1.00  0.00           N
ATOM    650  CA  ALA A  34      76.758  72.953 105.701  1.00  0.00           C
ATOM    652  CB  ALA A  34      76.298  73.813 104.511  1.00  0.00           C
ATOM    656  C   ALA A  34      75.688  71.923 105.951  1.00  0.00           C
ATOM    657  O   ALA A  34      75.718  70.833 105.391  1.00  0.00           O
ATOM    658  N   ARG A  35      74.748  72.233 106.861  1.00  0.00           N
ATOM    660  CA  ARG A  35      73.888  71.203 107.391  1.00  0.00           C
ATOM    662  CB  ARG A  35      73.608  71.363 108.891  1.00  0.00           C
ATOM    665  CG  ARG A  35      73.128  72.733 109.391  1.00  0.00           C
ATOM    668  CD  ARG A  35      73.298  72.733 110.901  1.00  0.00           C
ATOM    671  NE  ARG A  35      72.918  74.053 111.491  1.00  0.00           N
ATOM    673  CZ  ARG A  35      72.928  74.263 112.801  1.00  0.00           C
ATOM    674  NH1 ARG A  35      73.288  73.343 113.671  1.00  0.00           N
ATOM    677  NH2 ARG A  35      72.538  75.443 113.231  1.00  0.00           N
ATOM    680  C   ARG A  35      72.588  71.093 106.691  1.00  0.00           C
ATOM    681  O   ARG A  35      71.808  72.043 106.591  1.00  0.00           O
ATOM    682  N   PHE A  36      72.278  69.893 106.231  1.00  0.00           N
ATOM    684  CA  PHE A  36      70.958  69.593 105.761  1.00  0.00           C
ATOM    686  CB  PHE A  36      71.048  68.293 104.961  1.00  0.00           C
ATOM    689  CG  PHE A  36      69.768  67.993 104.301  1.00  0.00           C
ATOM    690  CD1 PHE A  36      69.628  68.373 102.961  1.00  0.00           C
ATOM    692  CE1 PHE A  36      68.408  68.183 102.331  1.00  0.00           C
ATOM    694  CZ  PHE A  36      67.328  67.633 103.021  1.00  0.00           C
ATOM    696  CD2 PHE A  36      68.708  67.373 104.981  1.00  0.00           C
ATOM    698  CE2 PHE A  36      67.478  67.203 104.341  1.00  0.00           C
ATOM    700  C   PHE A  36      69.888  69.653 106.871  1.00  0.00           C
ATOM    701  O   PHE A  36      70.068  69.163 107.991  1.00  0.00           O
ATOM    702  N   GLY A  37      68.758  70.293 106.551  1.00  0.00           N
ATOM    704  CA  GLY A  37      67.608  70.413 107.411  1.00  0.00           C
ATOM    707  C   GLY A  37      66.398  69.993 106.651  1.00  0.00           C
ATOM    708  O   GLY A  37      65.988  70.643 105.691  1.00  0.00           O
ATOM    709  N   GLY A  38      65.748  68.903 107.071  1.00  0.00           N
ATOM    711  CA  GLY A  38      64.548  68.463 106.381  1.00  0.00           C
ATOM    714  C   GLY A  38      63.868  67.373 107.141  1.00  0.00           C
ATOM    715  O   GLY A  38      64.378  66.903 108.161  1.00  0.00           O
ATOM    716  N   LYS A  39      62.688  66.953 106.661  1.00  0.00           N
ATOM    718  CA  LYS A  39      62.028  65.683 106.951  1.00  0.00           C
ATOM    720  CB  LYS A  39      60.668  65.523 106.201  1.00  0.00           C
ATOM    723  CG  LYS A  39      59.408  66.233 106.731  1.00  0.00           C
ATOM    726  CD  LYS A  39      58.878  65.613 108.041  1.00  0.00           C
ATOM    729  CE  LYS A  39      57.448  66.053 108.421  1.00  0.00           C
ATOM    732  NZ  LYS A  39      57.018  65.483 109.721  1.00  0.00           N
ATOM    736  C   LYS A  39      62.898  64.503 106.581  1.00  0.00           C
ATOM    737  O   LYS A  39      63.748  64.593 105.691  1.00  0.00           O
ATOM    738  N   VAL A  40      62.728  63.343 107.251  1.00  0.00           N
ATOM    740  CA  VAL A  40      63.588  62.213 107.001  1.00  0.00           C
ATOM    742  CB  VAL A  40      64.648  62.193 108.081  1.00  0.00           C
ATOM    744  CG1 VAL A  40      64.188  61.423 109.331  1.00  0.00           C
ATOM    748  CG2 VAL A  40      65.978  61.723 107.451  1.00  0.00           C
ATOM    752  C   VAL A  40      62.848  60.893 106.821  1.00  0.00           C
ATOM    753  O   VAL A  40      61.778  60.643 107.371  1.00  0.00           O
ATOM    754  N   VAL A  41      63.398  60.013 105.961  1.00  0.00           N
ATOM    756  CA  VAL A  41      62.808  58.763 105.511  1.00  0.00           C
ATOM    758  CB  VAL A  41      63.418  58.323 104.181  1.00  0.00           C
ATOM    760  CG1 VAL A  41      64.838  57.783 104.371  1.00  0.00           C
ATOM    764  CG2 VAL A  41      62.548  57.293 103.401  1.00  0.00           C
ATOM    768  C   VAL A  41      62.918  57.643 106.531  1.00  0.00           C
ATOM    769  O   VAL A  41      63.458  57.813 107.621  1.00  0.00           O
ATOM    770  N   ALA A  42      62.358  56.483 106.181  1.00  0.00           N
ATOM    772  CA  ALA A  42      62.358  55.203 106.821  1.00  0.00           C
ATOM    774  CB  ALA A  42      61.428  54.343 105.961  1.00  0.00           C
ATOM    778  C   ALA A  42      63.668  54.423 106.901  1.00  0.00           C
ATOM    779  O   ALA A  42      63.638  53.293 107.341  1.00  0.00           O
ATOM    780  N   VAL A  43      64.808  54.983 106.491  1.00  0.00           N
ATOM    782  CA  VAL A  43      66.148  54.463 106.751  1.00  0.00           C
ATOM    784  CB  VAL A  43      66.528  54.723 108.201  1.00  0.00           C
ATOM    786  CG1 VAL A  43      66.308  53.543 109.151  1.00  0.00           C
ATOM    790  CG2 VAL A  43      67.958  55.243 108.301  1.00  0.00           C
ATOM    794  C   VAL A  43      66.568  53.053 106.271  1.00  0.00           C
ATOM    795  O   VAL A  43      65.788  52.133 106.001  1.00  0.00           O
ATOM    796  N   GLN A  44      67.908  52.853 106.151  1.00  0.00           N
ATOM    798  CA  GLN A  44      68.508  51.573 105.851  1.00  0.00           C
ATOM    800  CB  GLN A  44      68.748  51.383 104.331  1.00  0.00           C
ATOM    803  CG  GLN A  44      69.258  49.963 103.961  1.00  0.00           C
ATOM    806  CD  GLN A  44      69.518  49.813 102.451  1.00  0.00           C
ATOM    807  OE1 GLN A  44      70.378  50.473 101.871  1.00  0.00           O
ATOM    808  NE2 GLN A  44      68.768  48.893 101.801  1.00  0.00           N
ATOM    811  C   GLN A  44      69.848  51.503 106.561  1.00  0.00           C
ATOM    812  O   GLN A  44      70.658  52.433 106.501  1.00  0.00           O
ATOM    813  N   ASN A  45      70.138  50.393 107.261  1.00  0.00           N
ATOM    815  CA  ASN A  45      71.388  50.233 107.981  1.00  0.00           C
ATOM    817  CB  ASN A  45      71.148  50.093 109.511  1.00  0.00           C
ATOM    820  CG  ASN A  45      70.478  48.763 109.861  1.00  0.00           C
ATOM    821  OD1 ASN A  45      71.118  47.733 110.041  1.00  0.00           O
ATOM    822  ND2 ASN A  45      69.128  48.753 109.901  1.00  0.00           N
ATOM    825  C   ASN A  45      72.118  49.023 107.421  1.00  0.00           C
ATOM    826  O   ASN A  45      71.508  48.113 106.851  1.00  0.00           O
ATOM    827  N   GLN A  46      73.428  48.933 107.641  1.00  0.00           N
ATOM    829  CA  GLN A  46      74.148  47.683 107.461  1.00  0.00           C
ATOM    831  CB  GLN A  46      75.628  47.963 107.141  1.00  0.00           C
ATOM    834  CG  GLN A  46      75.888  48.613 105.761  1.00  0.00           C
ATOM    837  CD  GLN A  46      75.128  47.923 104.631  1.00  0.00           C
ATOM    838  OE1 GLN A  46      75.018  46.693 104.551  1.00  0.00           O
ATOM    839  NE2 GLN A  46      74.538  48.723 103.711  1.00  0.00           N
ATOM    842  C   GLN A  46      74.098  46.743 108.651  1.00  0.00           C
ATOM    843  O   GLN A  46      74.148  47.153 109.801  1.00  0.00           O
ATOM    844  N   GLN A  47      74.108  45.413 108.381  1.00  0.00           N
ATOM    846  CA  GLN A  47      74.258  44.353 109.391  1.00  0.00           C
ATOM    848  CB  GLN A  47      74.278  42.953 108.711  1.00  0.00           C
ATOM    851  CG  GLN A  47      73.028  42.513 107.901  1.00  0.00           C
ATOM    854  CD  GLN A  47      73.248  41.083 107.381  1.00  0.00           C
ATOM    855  OE1 GLN A  47      74.238  40.473 107.761  1.00  0.00           O
ATOM    856  NE2 GLN A  47      72.348  40.533 106.541  1.00  0.00           N
ATOM    859  C   GLN A  47      75.548  44.453 110.221  1.00  0.00           C
ATOM    860  O   GLN A  47      75.618  44.033 111.371  1.00  0.00           O
ATOM    861  N   GLY A  48      76.608  45.053 109.631  1.00  0.00           N
ATOM    863  CA  GLY A  48      77.868  45.313 110.291  1.00  0.00           C
ATOM    866  C   GLY A  48      77.758  46.343 111.371  1.00  0.00           C
ATOM    867  O   GLY A  48      78.638  46.433 112.211  1.00  0.00           O
ATOM    868  N   LYS A  49      76.688  47.163 111.341  1.00  0.00           N
ATOM    870  CA  LYS A  49      76.378  48.173 112.341  1.00  0.00           C
ATOM    872  CB  LYS A  49      75.968  47.543 113.691  1.00  0.00           C
ATOM    875  CG  LYS A  49      74.748  46.603 113.601  1.00  0.00           C
ATOM    878  CD  LYS A  49      74.758  45.683 114.821  1.00  0.00           C
ATOM    881  CE  LYS A  49      73.628  44.673 114.921  1.00  0.00           C
ATOM    884  NZ  LYS A  49      73.828  43.923 116.181  1.00  0.00           N
ATOM    888  C   LYS A  49      77.478  49.213 112.471  1.00  0.00           C
ATOM    889  O   LYS A  49      77.708  49.853 113.501  1.00  0.00           O
ATOM    890  N   THR A  50      78.178  49.433 111.351  1.00  0.00           N
ATOM    892  CA  THR A  50      79.178  50.473 111.221  1.00  0.00           C
ATOM    894  CB  THR A  50      80.558  49.923 110.871  1.00  0.00           C
ATOM    896  OG1 THR A  50      80.528  49.103 109.691  1.00  0.00           O
ATOM    898  CG2 THR A  50      81.078  49.083 112.041  1.00  0.00           C
ATOM    902  C   THR A  50      78.798  51.463 110.151  1.00  0.00           C
ATOM    903  O   THR A  50      79.418  52.513 110.031  1.00  0.00           O
ATOM    904  N   ARG A  51      77.738  51.213 109.381  1.00  0.00           N
ATOM    906  CA  ARG A  51      77.368  52.103 108.291  1.00  0.00           C
ATOM    908  CB  ARG A  51      77.928  51.563 106.951  1.00  0.00           C
ATOM    911  CG  ARG A  51      77.538  52.383 105.701  1.00  0.00           C
ATOM    914  CD  ARG A  51      77.888  51.673 104.391  1.00  0.00           C
ATOM    917  NE  ARG A  51      77.488  52.543 103.241  1.00  0.00           N
ATOM    919  CZ  ARG A  51      77.858  52.273 101.991  1.00  0.00           C
ATOM    920  NH1 ARG A  51      78.508  51.173 101.661  1.00  0.00           N
ATOM    923  NH2 ARG A  51      77.628  53.153 101.051  1.00  0.00           N
ATOM    926  C   ARG A  51      75.868  52.173 108.201  1.00  0.00           C
ATOM    927  O   ARG A  51      75.188  51.153 108.131  1.00  0.00           O
ATOM    928  N   LEU A  52      75.328  53.393 108.161  1.00  0.00           N
ATOM    930  CA  LEU A  52      73.918  53.643 107.961  1.00  0.00           C
ATOM    932  CB  LEU A  52      73.308  54.183 109.291  1.00  0.00           C
ATOM    935  CG  LEU A  52      71.778  54.403 109.411  1.00  0.00           C
ATOM    937  CD1 LEU A  52      71.338  55.193 110.661  1.00  0.00           C
ATOM    941  CD2 LEU A  52      71.258  55.223 108.271  1.00  0.00           C
ATOM    945  C   LEU A  52      73.898  54.623 106.821  1.00  0.00           C
ATOM    946  O   LEU A  52      74.708  55.553 106.771  1.00  0.00           O
ATOM    947  N   GLU A  53      72.968  54.463 105.861  1.00  0.00           N
ATOM    949  CA  GLU A  53      72.708  55.533 104.911  1.00  0.00           C
ATOM    951  CB  GLU A  53      72.988  55.103 103.471  1.00  0.00           C
ATOM    954  CG  GLU A  53      74.478  54.703 103.301  1.00  0.00           C
ATOM    957  CD  GLU A  53      74.908  54.613 101.851  1.00  0.00           C
ATOM    958  OE1 GLU A  53      75.958  55.203 101.521  1.00  0.00           O
ATOM    959  OE2 GLU A  53      74.238  53.903 101.041  1.00  0.00           O
ATOM    960  C   GLU A  53      71.288  56.033 105.111  1.00  0.00           C
ATOM    961  O   GLU A  53      70.318  55.273 105.121  1.00  0.00           O
ATOM    962  N   ILE A  54      71.148  57.353 105.321  1.00  0.00           N
ATOM    964  CA  ILE A  54      69.888  57.993 105.581  1.00  0.00           C
ATOM    966  CB  ILE A  54      69.878  59.013 106.731  1.00  0.00           C
ATOM    968  CG2 ILE A  54      68.408  59.453 106.871  1.00  0.00           C
ATOM    972  CG1 ILE A  54      70.378  58.353 108.031  1.00  0.00           C
ATOM    975  CD  ILE A  54      70.518  59.203 109.301  1.00  0.00           C
ATOM    979  C   ILE A  54      69.498  58.683 104.311  1.00  0.00           C
ATOM    980  O   ILE A  54      70.258  59.413 103.691  1.00  0.00           O
ATOM    981  N   ALA A  55      68.278  58.433 103.811  1.00  0.00           N
ATOM    983  CA  ALA A  55      68.018  58.753 102.441  1.00  0.00           C
ATOM    985  CB  ALA A  55      67.538  57.493 101.711  1.00  0.00           C
ATOM    989  C   ALA A  55      67.088  59.923 102.331  1.00  0.00           C
ATOM    990  O   ALA A  55      65.878  59.863 102.561  1.00  0.00           O
ATOM    991  N   THR A  56      67.638  61.063 101.911  1.00  0.00           N
ATOM    993  CA  THR A  56      66.818  62.173 101.521  1.00  0.00           C
ATOM    995  CB  THR A  56      67.408  63.493 102.051  1.00  0.00           C
ATOM    997  OG1 THR A  56      67.488  63.473 103.471  1.00  0.00           O
ATOM    999  CG2 THR A  56      66.588  64.713 101.691  1.00  0.00           C
ATOM   1003  C   THR A  56      66.478  62.023 100.021  1.00  0.00           C
ATOM   1004  O   THR A  56      65.348  62.323  99.671  1.00  0.00           O
ATOM   1005  N   VAL A  57      67.378  61.443  99.141  1.00  0.00           N
ATOM   1007  CA  VAL A  57      67.258  60.933  97.751  1.00  0.00           C
ATOM   1009  CB  VAL A  57      68.548  60.873  96.911  1.00  0.00           C
ATOM   1011  CG1 VAL A  57      68.408  60.153  95.551  1.00  0.00           C
ATOM   1015  CG2 VAL A  57      69.008  62.253  96.471  1.00  0.00           C
ATOM   1019  C   VAL A  57      66.708  59.533  97.751  1.00  0.00           C
ATOM   1020  O   VAL A  57      67.068  58.803  98.661  1.00  0.00           O
ATOM   1021  N   PRO A  58      65.848  59.083  96.821  1.00  0.00           N
ATOM   1022  CD  PRO A  58      65.128  59.933  95.871  1.00  0.00           C
ATOM   1025  CA  PRO A  58      65.518  57.673  96.621  1.00  0.00           C
ATOM   1027  CB  PRO A  58      64.788  57.623  95.271  1.00  0.00           C
ATOM   1030  CG  PRO A  58      64.858  59.043  94.681  1.00  0.00           C
ATOM   1033  C   PRO A  58      66.628  56.643  96.851  1.00  0.00           C
ATOM   1034  O   PRO A  58      67.698  56.733  96.251  1.00  0.00           O
ATOM   1035  N   LEU A  59      66.338  55.653  97.711  1.00  0.00           N
ATOM   1037  CA  LEU A  59      67.188  54.543  98.041  1.00  0.00           C
ATOM   1039  CB  LEU A  59      67.758  54.593  99.491  1.00  0.00           C
ATOM   1042  CG  LEU A  59      68.898  53.593  99.821  1.00  0.00           C
ATOM   1044  CD1 LEU A  59      70.058  53.693  98.821  1.00  0.00           C
ATOM   1048  CD2 LEU A  59      69.458  53.803 101.241  1.00  0.00           C
ATOM   1052  C   LEU A  59      66.218  53.403  97.961  1.00  0.00           C
ATOM   1053  O   LEU A  59      65.008  53.623  97.921  1.00  0.00           O
ATOM   1054  N   ASP A  60      66.698  52.153  97.971  1.00  0.00           N
ATOM   1056  CA  ASP A  60      65.828  51.013  98.181  1.00  0.00           C
ATOM   1058  CB  ASP A  60      66.538  49.763  97.601  1.00  0.00           C
ATOM   1061  CG  ASP A  60      65.558  48.683  97.211  1.00  0.00           C
ATOM   1062  OD1 ASP A  60      64.388  48.703  97.661  1.00  0.00           O
ATOM   1063  OD2 ASP A  60      65.968  47.803  96.411  1.00  0.00           O
ATOM   1064  C   ASP A  60      65.418  50.943  99.671  1.00  0.00           C
ATOM   1065  O   ASP A  60      65.688  49.983 100.401  1.00  0.00           O
ATOM   1066  N   SER A  61      64.738  52.013 100.141  1.00  0.00           N
ATOM   1068  CA  SER A  61      63.968  52.053 101.371  1.00  0.00           C
ATOM   1070  CB  SER A  61      63.278  53.413 101.681  1.00  0.00           C
ATOM   1073  OG  SER A  61      64.218  54.463 101.821  1.00  0.00           O
ATOM   1075  C   SER A  61      62.848  51.063 101.291  1.00  0.00           C
ATOM   1076  O   SER A  61      62.138  50.993 100.291  1.00  0.00           O
ATOM   1077  N   GLY A  62      62.608  50.303 102.381  1.00  0.00           N
ATOM   1079  CA  GLY A  62      61.598  49.263 102.441  1.00  0.00           C
ATOM   1082  C   GLY A  62      60.218  49.753 102.101  1.00  0.00           C
ATOM   1083  O   GLY A  62      59.408  48.993 101.581  1.00  0.00           O
ATOM   1084  N   ALA A  63      59.958  51.023 102.451  1.00  0.00           N
ATOM   1086  CA  ALA A  63      58.888  51.813 101.911  1.00  0.00           C
ATOM   1088  CB  ALA A  63      57.508  51.273 102.311  1.00  0.00           C
ATOM   1092  C   ALA A  63      59.068  53.223 102.431  1.00  0.00           C
ATOM   1093  O   ALA A  63      59.988  53.493 103.201  1.00  0.00           O
ATOM   1094  N   ARG A  64      58.168  54.143 102.021  1.00  0.00           N
ATOM   1096  CA  ARG A  64      58.098  55.543 102.381  1.00  0.00           C
ATOM   1098  CB  ARG A  64      58.348  55.973 103.861  1.00  0.00           C
ATOM   1101  CG  ARG A  64      57.148  55.673 104.791  1.00  0.00           C
ATOM   1104  CD  ARG A  64      57.398  55.953 106.281  1.00  0.00           C
ATOM   1107  NE  ARG A  64      58.258  54.873 106.881  1.00  0.00           N
ATOM   1109  CZ  ARG A  64      57.868  53.633 107.121  1.00  0.00           C
ATOM   1110  NH1 ARG A  64      56.658  53.193 106.911  1.00  0.00           N
ATOM   1113  NH2 ARG A  64      58.718  52.713 107.531  1.00  0.00           N
ATOM   1116  C   ARG A  64      58.888  56.413 101.431  1.00  0.00           C
ATOM   1117  O   ARG A  64      60.048  56.093 101.201  1.00  0.00           O
ATOM   1118  N   PRO A  65      58.348  57.503 100.851  1.00  0.00           N
ATOM   1119  CD  PRO A  65      56.988  57.993 101.091  1.00  0.00           C
ATOM   1122  CA  PRO A  65      59.158  58.503 100.181  1.00  0.00           C
ATOM   1124  CB  PRO A  65      58.238  59.703  99.901  1.00  0.00           C
ATOM   1127  CG  PRO A  65      56.978  59.493 100.751  1.00  0.00           C
ATOM   1130  C   PRO A  65      60.428  58.863 100.921  1.00  0.00           C
ATOM   1131  O   PRO A  65      60.388  59.113 102.121  1.00  0.00           O
ATOM   1132  N   THR A  66      61.568  58.883 100.231  1.00  0.00           N
ATOM   1134  CA  THR A  66      62.768  59.583 100.651  1.00  0.00           C
ATOM   1136  CB  THR A  66      63.958  59.163  99.841  1.00  0.00           C
ATOM   1138  OG1 THR A  66      63.568  59.193  98.481  1.00  0.00           O
ATOM   1140  CG2 THR A  66      64.328  57.703 100.171  1.00  0.00           C
ATOM   1144  C   THR A  66      62.578  61.083 100.621  1.00  0.00           C
ATOM   1145  O   THR A  66      61.888  61.633  99.761  1.00  0.00           O
ATOM   1146  N   LEU A  67      63.118  61.763 101.641  1.00  0.00           N
ATOM   1148  CA  LEU A  67      62.478  62.983 102.101  1.00  0.00           C
ATOM   1150  CB  LEU A  67      62.008  62.843 103.561  1.00  0.00           C
ATOM   1153  CG  LEU A  67      60.818  61.863 103.761  1.00  0.00           C
ATOM   1155  CD1 LEU A  67      60.078  62.153 105.061  1.00  0.00           C
ATOM   1159  CD2 LEU A  67      59.768  61.913 102.651  1.00  0.00           C
ATOM   1163  C   LEU A  67      63.228  64.253 101.811  1.00  0.00           C
ATOM   1164  O   LEU A  67      63.388  64.653 100.661  1.00  0.00           O
ATOM   1165  N   GLY A  68      63.618  65.003 102.851  1.00  0.00           N
ATOM   1167  CA  GLY A  68      63.938  66.413 102.721  1.00  0.00           C
ATOM   1170  C   GLY A  68      62.748  67.173 103.141  1.00  0.00           C
ATOM   1171  O   GLY A  68      62.768  67.893 104.131  1.00  0.00           O
ATOM   1172  N   GLU A  69      61.628  66.963 102.441  1.00  0.00           N
ATOM   1174  CA  GLU A  69      60.498  67.843 102.581  1.00  0.00           C
ATOM   1176  CB  GLU A  69      60.898  69.333 102.381  1.00  0.00           C
ATOM   1179  CG  GLU A  69      61.288  69.703 100.931  1.00  0.00           C
ATOM   1182  CD  GLU A  69      62.358  68.863 100.211  1.00  0.00           C
ATOM   1183  OE1 GLU A  69      63.558  68.953 100.571  1.00  0.00           O
ATOM   1184  OE2 GLU A  69      61.968  68.173  99.221  1.00  0.00           O
ATOM   1185  C   GLU A  69      59.488  67.473 101.501  1.00  0.00           C
ATOM   1186  O   GLU A  69      59.768  66.653 100.621  1.00  0.00           O
ATOM   1187  N   PRO A  70      58.268  67.963 101.561  1.00  0.00           N
ATOM   1188  CD  PRO A  70      57.648  68.243 102.861  1.00  0.00           C
ATOM   1191  CA  PRO A  70      57.268  67.623 100.551  1.00  0.00           C
ATOM   1193  CB  PRO A  70      55.968  68.143 101.201  1.00  0.00           C
ATOM   1196  CG  PRO A  70      56.178  67.863 102.681  1.00  0.00           C
ATOM   1199  C   PRO A  70      57.348  68.223  99.151  1.00  0.00           C
ATOM   1200  O   PRO A  70      56.288  68.223  98.531  1.00  0.00           O
ATOM   1201  N   SER A  71      58.478  68.713  98.581  1.00  0.00           N
ATOM   1203  CA  SER A  71      58.438  69.093  97.151  1.00  0.00           C
ATOM   1205  CB  SER A  71      58.438  70.623  96.921  1.00  0.00           C
ATOM   1208  OG  SER A  71      59.658  71.183  96.421  1.00  0.00           O
ATOM   1210  C   SER A  71      59.478  68.363  96.361  1.00  0.00           C
ATOM   1211  O   SER A  71      59.618  68.593  95.161  1.00  0.00           O
ATOM   1212  N   ARG A  72      60.158  67.393  96.981  1.00  0.00           N
ATOM   1214  CA  ARG A  72      60.638  66.243  96.261  1.00  0.00           C
ATOM   1216  CB  ARG A  72      59.598  65.623  95.281  1.00  0.00           C
ATOM   1219  CG  ARG A  72      58.328  65.083  95.981  1.00  0.00           C
ATOM   1222  CD  ARG A  72      57.108  64.963  95.061  1.00  0.00           C
ATOM   1225  NE  ARG A  72      56.588  66.343  94.771  1.00  0.00           N
ATOM   1227  CZ  ARG A  72      55.628  66.943  95.461  1.00  0.00           C
ATOM   1228  NH1 ARG A  72      55.118  66.403  96.541  1.00  0.00           N
ATOM   1231  NH2 ARG A  72      55.148  68.083  95.011  1.00  0.00           N
ATOM   1234  C   ARG A  72      62.008  66.503  95.641  1.00  0.00           C
ATOM   1235  O   ARG A  72      62.418  65.843  94.701  1.00  0.00           O
ATOM   1236  N   GLY A  73      62.778  67.443  96.231  1.00  0.00           N
ATOM   1238  CA  GLY A  73      64.138  67.743  95.791  1.00  0.00           C
ATOM   1241  C   GLY A  73      65.138  67.163  96.731  1.00  0.00           C
ATOM   1242  O   GLY A  73      65.788  67.853  97.501  1.00  0.00           O
ATOM   1243  N   ARG A  74      65.218  65.853  96.651  1.00  0.00           N
ATOM   1245  CA  ARG A  74      65.788  64.883  97.541  1.00  0.00           C
ATOM   1247  CB  ARG A  74      65.028  63.623  97.031  1.00  0.00           C
ATOM   1250  CG  ARG A  74      63.508  63.683  97.301  1.00  0.00           C
ATOM   1253  CD  ARG A  74      62.638  62.483  96.901  1.00  0.00           C
ATOM   1256  NE  ARG A  74      62.668  62.363  95.401  1.00  0.00           N
ATOM   1258  CZ  ARG A  74      61.598  62.363  94.621  1.00  0.00           C
ATOM   1259  NH1 ARG A  74      60.378  62.303  95.121  1.00  0.00           N
ATOM   1262  NH2 ARG A  74      61.748  62.473  93.321  1.00  0.00           N
ATOM   1265  C   ARG A  74      67.358  64.863  97.651  1.00  0.00           C
ATOM   1266  O   ARG A  74      68.048  65.213  96.691  1.00  0.00           O
ATOM   1267  N   ILE A  75      67.978  64.523  98.841  1.00  0.00           N
ATOM   1269  CA  ILE A  75      69.458  64.483  99.131  1.00  0.00           C
ATOM   1271  CB  ILE A  75      69.908  65.633 100.051  1.00  0.00           C
ATOM   1273  CG2 ILE A  75      71.088  65.333 101.011  1.00  0.00           C
ATOM   1277  CG1 ILE A  75      70.198  66.863  99.181  1.00  0.00           C
ATOM   1280  CD  ILE A  75      71.448  66.753  98.291  1.00  0.00           C
ATOM   1284  C   ILE A  75      70.088  63.143  99.601  1.00  0.00           C
ATOM   1285  O   ILE A  75      69.538  62.353 100.351  1.00  0.00           O
ATOM   1286  N   TYR A  76      71.308  62.783  99.171  1.00  0.00           N
ATOM   1288  CA  TYR A  76      71.958  61.613  99.751  1.00  0.00           C
ATOM   1290  CB  TYR A  76      73.018  61.043  98.781  1.00  0.00           C
ATOM   1293  CG  TYR A  76      72.428  60.753  97.421  1.00  0.00           C
ATOM   1294  CD1 TYR A  76      72.648  61.623  96.341  1.00  0.00           C
ATOM   1296  CE1 TYR A  76      72.298  61.243  95.041  1.00  0.00           C
ATOM   1298  CZ  TYR A  76      71.708  59.993  94.801  1.00  0.00           C
ATOM   1299  OH  TYR A  76      71.328  59.643  93.481  1.00  0.00           O
ATOM   1301  CD2 TYR A  76      71.748  59.543  97.191  1.00  0.00           C
ATOM   1303  CE2 TYR A  76      71.418  59.153  95.881  1.00  0.00           C
ATOM   1305  C   TYR A  76      72.598  61.943 101.101  1.00  0.00           C
ATOM   1306  O   TYR A  76      73.268  62.963 101.241  1.00  0.00           O
ATOM   1307  N   ALA A  77      72.398  61.103 102.151  1.00  0.00           N
ATOM   1309  CA  ALA A  77      73.038  61.303 103.441  1.00  0.00           C
ATOM   1311  CB  ALA A  77      72.088  61.913 104.501  1.00  0.00           C
ATOM   1315  C   ALA A  77      73.588  59.993 103.951  1.00  0.00           C
ATOM   1316  O   ALA A  77      72.998  58.923 103.811  1.00  0.00           O
ATOM   1317  N   ASP A  78      74.788  60.013 104.531  1.00  0.00           N
ATOM   1319  CA  ASP A  78      75.348  58.803 105.061  1.00  0.00           C
ATOM   1321  CB  ASP A  78      76.228  58.053 104.021  1.00  0.00           C
ATOM   1324  CG  ASP A  78      77.598  58.643 103.751  1.00  0.00           C
ATOM   1325  OD1 ASP A  78      77.738  59.873 103.591  1.00  0.00           O
ATOM   1326  OD2 ASP A  78      78.548  57.823 103.611  1.00  0.00           O
ATOM   1327  C   ASP A  78      76.048  59.133 106.351  1.00  0.00           C
ATOM   1328  O   ASP A  78      76.428  60.273 106.631  1.00  0.00           O
ATOM   1329  N   VAL A  79      76.168  58.113 107.211  1.00  0.00           N
ATOM   1331  CA  VAL A  79      76.918  58.203 108.441  1.00  0.00           C
ATOM   1333  CB  VAL A  79      76.048  58.483 109.681  1.00  0.00           C
ATOM   1335  CG1 VAL A  79      75.298  59.823 109.531  1.00  0.00           C
ATOM   1339  CG2 VAL A  79      75.008  57.373 109.921  1.00  0.00           C
ATOM   1343  C   VAL A  79      77.748  56.923 108.571  1.00  0.00           C
ATOM   1344  O   VAL A  79      77.248  55.793 108.591  1.00  0.00           O
ATOM   1345  N   ASN A  80      79.088  57.063 108.681  1.00  0.00           N
ATOM   1347  CA  ASN A  80      80.018  55.933 108.771  1.00  0.00           C
ATOM   1349  CB  ASN A  80      81.408  56.283 108.181  1.00  0.00           C
ATOM   1352  CG  ASN A  80      81.368  56.163 106.671  1.00  0.00           C
ATOM   1353  OD1 ASN A  80      81.058  55.113 106.091  1.00  0.00           O
ATOM   1354  ND2 ASN A  80      81.678  57.273 105.981  1.00  0.00           N
ATOM   1357  C   ASN A  80      80.178  55.443 110.201  1.00  0.00           C
ATOM   1358  O   ASN A  80      81.178  54.843 110.601  1.00  0.00           O
ATOM   1359  N   GLY A  81      79.128  55.663 111.021  1.00  0.00           N
ATOM   1361  CA  GLY A  81      78.918  54.893 112.221  1.00  0.00           C
ATOM   1364  C   GLY A  81      77.448  54.733 112.391  1.00  0.00           C
ATOM   1365  O   GLY A  81      76.788  55.703 112.731  1.00  0.00           O
ATOM   1366  N   PHE A  82      76.898  53.503 112.211  1.00  0.00           N
ATOM   1368  CA  PHE A  82      75.558  53.113 112.651  1.00  0.00           C
ATOM   1370  CB  PHE A  82      75.028  51.833 111.921  1.00  0.00           C
ATOM   1373  CG  PHE A  82      73.648  51.403 112.381  1.00  0.00           C
ATOM   1374  CD1 PHE A  82      72.568  52.263 112.191  1.00  0.00           C
ATOM   1376  CE1 PHE A  82      71.258  51.903 112.541  1.00  0.00           C
ATOM   1378  CZ  PHE A  82      71.028  50.673 113.161  1.00  0.00           C
ATOM   1380  CD2 PHE A  82      73.398  50.183 113.041  1.00  0.00           C
ATOM   1382  CE2 PHE A  82      72.108  49.823 113.431  1.00  0.00           C
ATOM   1384  C   PHE A  82      75.538  52.903 114.161  1.00  0.00           C
ATOM   1385  O   PHE A  82      75.488  51.783 114.671  1.00  0.00           O
ATOM   1386  N   LEU A  83      75.638  54.043 114.861  1.00  0.00           N
ATOM   1388  CA  LEU A  83      75.718  54.253 116.291  1.00  0.00           C
ATOM   1390  CB  LEU A  83      77.178  54.393 116.761  1.00  0.00           C
ATOM   1393  CG  LEU A  83      78.018  53.153 116.481  1.00  0.00           C
ATOM   1395  CD1 LEU A  83      79.478  53.373 116.881  1.00  0.00           C
ATOM   1399  CD2 LEU A  83      77.448  51.973 117.231  1.00  0.00           C
ATOM   1403  C   LEU A  83      75.058  55.583 116.581  1.00  0.00           C
ATOM   1404  O   LEU A  83      75.398  56.353 117.481  1.00  0.00           O
ATOM   1405  N   ASP A  84      74.118  55.913 115.691  1.00  0.00           N
ATOM   1407  CA  ASP A  84      73.438  57.173 115.621  1.00  0.00           C
ATOM   1409  CB  ASP A  84      72.758  57.223 114.231  1.00  0.00           C
ATOM   1412  CG  ASP A  84      71.848  56.033 114.041  1.00  0.00           C
ATOM   1413  OD1 ASP A  84      72.358  54.883 114.001  1.00  0.00           O
ATOM   1414  OD2 ASP A  84      70.638  56.293 113.921  1.00  0.00           O
ATOM   1415  C   ASP A  84      72.508  57.323 116.851  1.00  0.00           C
ATOM   1416  O   ASP A  84      71.778  56.373 117.141  1.00  0.00           O
ATOM   1417  N   PRO A  85      72.458  58.413 117.621  1.00  0.00           N
ATOM   1418  CD  PRO A  85      73.368  59.553 117.431  1.00  0.00           C
ATOM   1421  CA  PRO A  85      72.128  58.273 119.051  1.00  0.00           C
ATOM   1423  CB  PRO A  85      72.348  59.693 119.591  1.00  0.00           C
ATOM   1426  CG  PRO A  85      73.598  60.133 118.841  1.00  0.00           C
ATOM   1429  C   PRO A  85      70.728  57.813 119.381  1.00  0.00           C
ATOM   1430  O   PRO A  85      70.548  57.123 120.381  1.00  0.00           O
ATOM   1431  N   VAL A  86      69.728  58.183 118.571  1.00  0.00           N
ATOM   1433  CA  VAL A  86      68.358  57.843 118.861  1.00  0.00           C
ATOM   1435  CB  VAL A  86      67.418  58.983 118.441  1.00  0.00           C
ATOM   1437  CG1 VAL A  86      67.848  60.273 119.151  1.00  0.00           C
ATOM   1441  CG2 VAL A  86      67.398  59.193 116.921  1.00  0.00           C
ATOM   1445  C   VAL A  86      67.988  56.543 118.161  1.00  0.00           C
ATOM   1446  O   VAL A  86      66.828  56.123 118.171  1.00  0.00           O
ATOM   1447  N   ASP A  87      68.978  55.893 117.501  1.00  0.00           N
ATOM   1449  CA  ASP A  87      68.838  54.803 116.551  1.00  0.00           C
ATOM   1451  CB  ASP A  87      68.458  53.473 117.281  1.00  0.00           C
ATOM   1454  CG  ASP A  87      68.778  52.223 116.471  1.00  0.00           C
ATOM   1455  OD1 ASP A  87      69.458  52.333 115.421  1.00  0.00           O
ATOM   1456  OD2 ASP A  87      68.388  51.103 116.921  1.00  0.00           O
ATOM   1457  C   ASP A  87      67.988  55.223 115.341  1.00  0.00           C
ATOM   1458  O   ASP A  87      67.318  54.453 114.681  1.00  0.00           O
ATOM   1459  N   PHE A  88      68.008  56.533 115.051  1.00  0.00           N
ATOM   1461  CA  PHE A  88      67.308  57.183 113.981  1.00  0.00           C
ATOM   1463  CB  PHE A  88      67.828  56.733 112.591  1.00  0.00           C
ATOM   1466  CG  PHE A  88      67.128  57.443 111.511  1.00  0.00           C
ATOM   1467  CD1 PHE A  88      67.608  58.683 111.061  1.00  0.00           C
ATOM   1469  CE1 PHE A  88      66.978  59.323 109.991  1.00  0.00           C
ATOM   1471  CZ  PHE A  88      65.888  58.703 109.371  1.00  0.00           C
ATOM   1473  CD2 PHE A  88      65.978  56.893 110.961  1.00  0.00           C
ATOM   1475  CE2 PHE A  88      65.348  57.543 109.911  1.00  0.00           C
ATOM   1477  C   PHE A  88      65.778  57.353 114.151  1.00  0.00           C
ATOM   1478  O   PHE A  88      65.018  56.453 114.511  1.00  0.00           O
ATOM   1479  N   ARG A  89      65.298  58.593 113.951  1.00  0.00           N
ATOM   1481  CA  ARG A  89      63.938  58.993 114.231  1.00  0.00           C
ATOM   1483  CB  ARG A  89      63.948  59.983 115.431  1.00  0.00           C
ATOM   1486  CG  ARG A  89      64.708  61.303 115.151  1.00  0.00           C
ATOM   1489  CD  ARG A  89      64.968  62.193 116.361  1.00  0.00           C
ATOM   1492  NE  ARG A  89      65.618  63.453 115.851  1.00  0.00           N
ATOM   1494  CZ  ARG A  89      66.918  63.573 115.621  1.00  0.00           C
ATOM   1495  NH1 ARG A  89      67.778  62.603 115.841  1.00  0.00           N
ATOM   1498  NH2 ARG A  89      67.448  64.673 115.121  1.00  0.00           N
ATOM   1501  C   ARG A  89      63.398  59.623 112.961  1.00  0.00           C
ATOM   1502  O   ARG A  89      64.018  60.503 112.371  1.00  0.00           O
ATOM   1503  N   GLY A  90      62.228  59.163 112.461  1.00  0.00           N
ATOM   1505  CA  GLY A  90      61.708  59.513 111.141  1.00  0.00           C
ATOM   1508  C   GLY A  90      61.068  60.873 110.941  1.00  0.00           C
ATOM   1509  O   GLY A  90      60.388  61.073 109.941  1.00  0.00           O
ATOM   1510  N   GLN A  91      61.178  61.843 111.871  1.00  0.00           N
ATOM   1512  CA  GLN A  91      60.528  63.153 111.731  1.00  0.00           C
ATOM   1514  CB  GLN A  91      60.088  63.793 113.091  1.00  0.00           C
ATOM   1517  CG  GLN A  91      61.218  64.113 114.101  1.00  0.00           C
ATOM   1520  CD  GLN A  91      61.448  62.973 115.081  1.00  0.00           C
ATOM   1521  OE1 GLN A  91      61.438  61.803 114.691  1.00  0.00           O
ATOM   1522  NE2 GLN A  91      61.678  63.303 116.371  1.00  0.00           N
ATOM   1525  C   GLN A  91      61.318  64.143 110.881  1.00  0.00           C
ATOM   1526  O   GLN A  91      61.818  63.833 109.811  1.00  0.00           O
ATOM   1527  N   LEU A  92      61.418  65.403 111.331  1.00  0.00           N
ATOM   1529  CA  LEU A  92      62.328  66.433 110.881  1.00  0.00           C
ATOM   1531  CB  LEU A  92      61.778  67.833 111.251  1.00  0.00           C
ATOM   1534  CG  LEU A  92      60.488  68.303 110.571  1.00  0.00           C
ATOM   1536  CD1 LEU A  92      60.698  68.323 109.061  1.00  0.00           C
ATOM   1540  CD2 LEU A  92      59.208  67.573 111.031  1.00  0.00           C
ATOM   1544  C   LEU A  92      63.648  66.303 111.591  1.00  0.00           C
ATOM   1545  O   LEU A  92      63.668  66.153 112.821  1.00  0.00           O
ATOM   1546  N   VAL A  93      64.788  66.363 110.881  1.00  0.00           N
ATOM   1548  CA  VAL A  93      66.078  66.233 111.511  1.00  0.00           C
ATOM   1550  CB  VAL A  93      66.678  64.833 111.441  1.00  0.00           C
ATOM   1552  CG1 VAL A  93      65.738  63.823 112.141  1.00  0.00           C
ATOM   1556  CG2 VAL A  93      66.988  64.423 109.991  1.00  0.00           C
ATOM   1560  C   VAL A  93      67.078  67.223 110.931  1.00  0.00           C
ATOM   1561  O   VAL A  93      66.938  67.723 109.811  1.00  0.00           O
ATOM   1562  N   THR A  94      68.128  67.503 111.721  1.00  0.00           N
ATOM   1564  CA  THR A  94      69.248  68.333 111.321  1.00  0.00           C
ATOM   1566  CB  THR A  94      69.578  69.453 112.301  1.00  0.00           C
ATOM   1568  OG1 THR A  94      68.408  70.103 112.751  1.00  0.00           O
ATOM   1570  CG2 THR A  94      70.468  70.483 111.601  1.00  0.00           C
ATOM   1574  C   THR A  94      70.508  67.503 111.251  1.00  0.00           C
ATOM   1575  O   THR A  94      70.998  66.993 112.261  1.00  0.00           O
ATOM   1576  N   VAL A  95      71.108  67.373 110.071  1.00  0.00           N
ATOM   1578  CA  VAL A  95      72.288  66.553 109.911  1.00  0.00           C
ATOM   1580  CB  VAL A  95      72.078  65.373 108.981  1.00  0.00           C
ATOM   1582  CG1 VAL A  95      71.158  64.383 109.711  1.00  0.00           C
ATOM   1586  CG2 VAL A  95      71.428  65.813 107.661  1.00  0.00           C
ATOM   1590  C   VAL A  95      73.448  67.393 109.471  1.00  0.00           C
ATOM   1591  O   VAL A  95      73.368  68.163 108.511  1.00  0.00           O
ATOM   1592  N   VAL A  96      74.558  67.303 110.211  1.00  0.00           N
ATOM   1594  CA  VAL A  96      75.768  68.013 109.881  1.00  0.00           C
ATOM   1596  CB  VAL A  96      76.418  68.723 111.081  1.00  0.00           C
ATOM   1598  CG1 VAL A  96      75.478  69.813 111.641  1.00  0.00           C
ATOM   1602  CG2 VAL A  96      76.798  67.733 112.191  1.00  0.00           C
ATOM   1606  C   VAL A  96      76.758  67.073 109.231  1.00  0.00           C
ATOM   1607  O   VAL A  96      76.758  65.853 109.441  1.00  0.00           O
ATOM   1608  N   GLY A  97      77.628  67.663 108.411  1.00  0.00           N
ATOM   1610  CA  GLY A  97      78.858  67.063 107.961  1.00  0.00           C
ATOM   1613  C   GLY A  97      79.278  67.643 106.641  1.00  0.00           C
ATOM   1614  O   GLY A  97      78.618  68.533 106.101  1.00  0.00           O
ATOM   1615  N   PRO A  98      80.428  67.203 106.151  1.00  0.00           N
ATOM   1616  CD  PRO A  98      81.418  66.453 106.921  1.00  0.00           C
ATOM   1619  CA  PRO A  98      80.968  67.673 104.901  1.00  0.00           C
ATOM   1621  CB  PRO A  98      82.478  67.533 105.101  1.00  0.00           C
ATOM   1624  CG  PRO A  98      82.618  66.303 106.001  1.00  0.00           C
ATOM   1627  C   PRO A  98      80.498  66.813 103.771  1.00  0.00           C
ATOM   1628  O   PRO A  98      80.248  65.613 103.921  1.00  0.00           O
ATOM   1629  N   ILE A  99      80.328  67.413 102.591  1.00  0.00           N
ATOM   1631  CA  ILE A  99      79.808  66.773 101.401  1.00  0.00           C
ATOM   1633  CB  ILE A  99      79.208  67.813 100.441  1.00  0.00           C
ATOM   1635  CG2 ILE A  99      78.778  67.133  99.131  1.00  0.00           C
ATOM   1639  CG1 ILE A  99      77.948  68.513 100.991  1.00  0.00           C
ATOM   1642  CD  ILE A  99      78.168  69.703 101.941  1.00  0.00           C
ATOM   1646  C   ILE A  99      80.868  65.833 100.791  1.00  0.00           C
ATOM   1647  O   ILE A  99      81.598  66.203  99.871  1.00  0.00           O
ATOM   1648  N   THR A 100      80.978  64.593 101.341  1.00  0.00           N
ATOM   1650  CA  THR A 100      81.928  63.533 100.971  1.00  0.00           C
ATOM   1652  CB  THR A 100      82.438  62.783 102.221  1.00  0.00           C
ATOM   1654  OG1 THR A 100      83.588  61.983 101.971  1.00  0.00           O
ATOM   1656  CG2 THR A 100      81.398  61.883 102.901  1.00  0.00           C
ATOM   1660  C   THR A 100      81.318  62.543  99.981  1.00  0.00           C
ATOM   1661  O   THR A 100      80.198  62.043 100.171  1.00  0.00           O
ATOM   1662  N   GLY A 101      81.968  62.253  98.841  1.00  0.00           N
ATOM   1664  CA  GLY A 101      81.338  61.443  97.801  1.00  0.00           C
ATOM   1667  C   GLY A 101      82.338  61.123  96.701  1.00  0.00           C
ATOM   1668  OT1 GLY A 101      83.488  61.633  96.801  1.00  0.00           O
ATOM   1669  OT2 GLY A 101      81.988  60.373  95.751  1.00  0.00           O
ATOM   1670  NH3 POPEB 102     100.378 108.103  95.991  1.00  0.00           N
ATOM   1674  C12 POPEB 102     101.068 109.133  95.151  1.00  0.00           C
ATOM   1677  C11 POPEB 102     101.708 110.253  95.981  1.00  0.00           C
ATOM   1680  P   POPEB 102     101.648 112.483  94.551  1.00  0.00           P
ATOM   1681  O13 POPEB 102     100.548 112.953  95.431  1.00  0.00           O
ATOM   1682  O14 POPEB 102     102.628 113.483  94.081  1.00  0.00           O
ATOM   1683  O11 POPEB 102     100.928 111.853  93.271  1.00  0.00           O
ATOM   1684  O12 POPEB 102     102.348 111.203  95.131  1.00  0.00           O
ATOM   1685  C1  POPEB 102     101.548 110.883  92.421  1.00  0.00           C
ATOM   1688  C2  POPEB 102     101.598 111.393  90.951  1.00  0.00           C
ATOM   1690  O21 POPEB 102     100.798 110.503  90.131  1.00  0.00           O
ATOM   1691  C21 POPEB 102     100.298 111.033  89.021  1.00  0.00           C
ATOM   1692  O22 POPEB 102     100.378 112.213  88.711  1.00  0.00           O
ATOM   1693  C22 POPEB 102      99.498 109.973  88.231  1.00  0.00           C
ATOM   1696  C3  POPEB 102     103.068 111.503  90.441  1.00  0.00           C
ATOM   1699  O31 POPEB 102     103.248 112.743  89.741  1.00  0.00           O
ATOM   1700  C31 POPEB 102     103.328 112.703  88.431  1.00  0.00           C
ATOM   1701  O32 POPEB 102     103.378 111.713  87.721  1.00  0.00           O
ATOM   1702  C32 POPEB 102     103.278 114.143  87.921  1.00  0.00           C
ATOM   1705  C23 POPEB 102      98.768 110.573  87.011  1.00  0.00           C
ATOM   1708  C24 POPEB 102      97.798 109.613  86.281  1.00  0.00           C
ATOM   1711  C25 POPEB 102      98.448 108.563  85.361  1.00  0.00           C
ATOM   1714  C26 POPEB 102      97.498 108.123  84.221  1.00  0.00           C
ATOM   1717  C27 POPEB 102      98.028 106.963  83.351  1.00  0.00           C
ATOM   1720  C28 POPEB 102      97.098 106.603  82.171  1.00  0.00           C
ATOM   1723  C29 POPEB 102      97.558 105.353  81.451  1.00  0.00           C
ATOM   1725 0C21 POPEB 102      96.798 104.443  80.801  1.00  0.00           C
ATOM   1727 1C21 POPEB 102      95.308 104.483  80.561  1.00  0.00           C
ATOM   1730 2C21 POPEB 102      94.908 103.933  79.171  1.00  0.00           C
ATOM   1733 3C21 POPEB 102      93.388 103.953  78.971  1.00  0.00           C
ATOM   1736 4C21 POPEB 102      92.908 103.443  77.601  1.00  0.00           C
ATOM   1739 5C21 POPEB 102      91.388 103.533  77.461  1.00  0.00           C
ATOM   1742 6C21 POPEB 102      90.908 104.953  77.141  1.00  0.00           C
ATOM   1745 7C21 POPEB 102      89.378 105.093  77.151  1.00  0.00           C
ATOM   1748 8C21 POPEB 102      88.908 106.483  76.741  1.00  0.00           C
ATOM   1752  C33 POPEB 102     102.788 114.203  86.461  1.00  0.00           C
ATOM   1755  C34 POPEB 102     102.498 115.643  86.001  1.00  0.00           C
ATOM   1758  C35 POPEB 102     102.198 115.753  84.501  1.00  0.00           C
ATOM   1761  C36 POPEB 102     103.448 115.573  83.631  1.00  0.00           C
ATOM   1764  C37 POPEB 102     103.128 115.423  82.141  1.00  0.00           C
ATOM   1767  C38 POPEB 102     104.398 115.193  81.321  1.00  0.00           C
ATOM   1770  C39 POPEB 102     104.168 114.403  80.021  1.00  0.00           C
ATOM   1773 0C31 POPEB 102     103.438 115.183  78.921  1.00  0.00           C
ATOM   1776 1C31 POPEB 102     103.598 114.463  77.571  1.00  0.00           C
ATOM   1779 2C31 POPEB 102     102.998 115.213  76.371  1.00  0.00           C
ATOM   1782 3C31 POPEB 102     103.468 114.653  75.021  1.00  0.00           C
ATOM   1785 4C31 POPEB 102     104.948 114.953  74.721  1.00  0.00           C
ATOM   1788 5C31 POPEB 102     105.428 114.353  73.391  1.00  0.00           C
ATOM   1791 6C31 POPEB 102     106.908 114.613  73.141  1.00  0.00           C
ATOM   1795  NH3 POPEC 103      74.488  85.483  52.691  1.00  0.00           N
ATOM   1799  C12 POPEC 103      75.278  86.543  51.951  1.00  0.00           C
ATOM   1802  C11 POPEC 103      74.428  87.773  51.571  1.00  0.00           C
ATOM   1805  P   POPEC 103      75.828  89.953  51.981  1.00  0.00           P
ATOM   1806  O13 POPEC 103      76.688  90.833  51.151  1.00  0.00           O
ATOM   1807  O14 POPEC 103      74.748  90.673  52.681  1.00  0.00           O
ATOM   1808  O11 POPEC 103      76.728  89.193  53.021  1.00  0.00           O
ATOM   1809  O12 POPEC 103      75.228  88.833  51.051  1.00  0.00           O
ATOM   1810  C1  POPEC 103      77.838  89.903  53.591  1.00  0.00           C
ATOM   1813  C2  POPEC 103      78.578  89.003  54.601  1.00  0.00           C
ATOM   1815  O21 POPEC 103      79.138  89.823  55.661  1.00  0.00           O
ATOM   1816  C21 POPEC 103      78.558  89.673  56.831  1.00  0.00           C
ATOM   1817  O22 POPEC 103      77.578  88.983  57.051  1.00  0.00           O
ATOM   1818  C22 POPEC 103      79.268  90.453  57.921  1.00  0.00           C
ATOM   1821  C3  POPEC 103      79.698  88.163  53.931  1.00  0.00           C
ATOM   1824  O31 POPEC 103      79.938  86.933  54.651  1.00  0.00           O
ATOM   1825  C31 POPEC 103      80.658  87.113  55.761  1.00  0.00           C
ATOM   1826  O32 POPEC 103      81.308  88.103  56.031  1.00  0.00           O
ATOM   1827  C32 POPEC 103      80.548  85.913  56.691  1.00  0.00           C
ATOM   1830  C23 POPEC 103      78.248  91.033  58.921  1.00  0.00           C
ATOM   1833  C24 POPEC 103      78.918  91.673  60.141  1.00  0.00           C
ATOM   1836  C25 POPEC 103      77.898  92.203  61.161  1.00  0.00           C
ATOM   1839  C26 POPEC 103      78.588  92.583  62.471  1.00  0.00           C
ATOM   1842  C27 POPEC 103      77.608  93.033  63.551  1.00  0.00           C
ATOM   1845  C28 POPEC 103      78.318  93.433  64.861  1.00  0.00           C
ATOM   1848  C29 POPEC 103      79.068  94.733  64.791  1.00  0.00           C
ATOM   1850 0C21 POPEC 103      79.588  95.363  65.851  1.00  0.00           C
ATOM   1852 1C21 POPEC 103      79.548  94.853  67.271  1.00  0.00           C
ATOM   1855 2C21 POPEC 103      78.698  95.703  68.241  1.00  0.00           C
ATOM   1858 3C21 POPEC 103      78.578  94.993  69.591  1.00  0.00           C
ATOM   1861 4C21 POPEC 103      77.658  95.693  70.611  1.00  0.00           C
ATOM   1864 5C21 POPEC 103      78.228  96.973  71.251  1.00  0.00           C
ATOM   1867 6C21 POPEC 103      79.568  96.743  71.971  1.00  0.00           C
ATOM   1870 7C21 POPEC 103      80.038  97.973  72.741  1.00  0.00           C
ATOM   1873 8C21 POPEC 103      81.458  97.813  73.291  1.00  0.00           C
ATOM   1877  C33 POPEC 103      79.998  86.323  58.071  1.00  0.00           C
ATOM   1880  C34 POPEC 103      79.898  85.123  59.021  1.00  0.00           C
ATOM   1883  C35 POPEC 103      80.158  85.433  60.501  1.00  0.00           C
ATOM   1886  C36 POPEC 103      79.158  86.363  61.201  1.00  0.00           C
ATOM   1889  C37 POPEC 103      79.368  86.293  62.721  1.00  0.00           C
ATOM   1892  C38 POPEC 103      78.288  87.003  63.551  1.00  0.00           C
ATOM   1895  C39 POPEC 103      78.658  88.433  63.991  1.00  0.00           C
ATOM   1898 0C31 POPEC 103      79.968  88.503  64.801  1.00  0.00           C
ATOM   1901 1C31 POPEC 103      79.908  89.553  65.921  1.00  0.00           C
ATOM   1904 2C31 POPEC 103      79.208  88.983  67.161  1.00  0.00           C
ATOM   1907 3C31 POPEC 103      78.538  90.043  68.061  1.00  0.00           C
ATOM   1910 4C31 POPEC 103      77.368  90.773  67.371  1.00  0.00           C
ATOM   1913 5C31 POPEC 103      76.528  91.563  68.371  1.00  0.00           C
ATOM   1916 6C31 POPEC 103      75.528  92.543  67.751  1.00  0.00           C
ATOM   1920  NH3 POPED 104     111.898  71.923  54.011  1.00  0.00           N
ATOM   1924  C12 POPED 104     112.288  71.453  52.651  1.00  0.00           C
ATOM   1927  C11 POPED 104     111.148  70.673  51.981  1.00  0.00           C
ATOM   1930  P   POPED 104     109.038  72.143  51.451  1.00  0.00           P
ATOM   1931  O13 POPED 104     108.028  71.103  51.681  1.00  0.00           O
ATOM   1932  O14 POPED 104     108.768  73.193  50.441  1.00  0.00           O
ATOM   1933  O11 POPED 104     109.418  72.793  52.851  1.00  0.00           O
ATOM   1934  O12 POPED 104     110.418  71.483  51.061  1.00  0.00           O
ATOM   1935  C1  POPED 104     108.428  73.593  53.491  1.00  0.00           C
ATOM   1938  C2  POPED 104     108.808  73.833  54.981  1.00  0.00           C
ATOM   1940  O21 POPED 104     108.158  72.843  55.801  1.00  0.00           O
ATOM   1941  C21 POPED 104     108.848  71.793  56.171  1.00  0.00           C
ATOM   1942  O22 POPED 104     110.058  71.633  56.031  1.00  0.00           O
ATOM   1943  C22 POPED 104     107.878  70.763  56.751  1.00  0.00           C
ATOM   1946  C3  POPED 104     108.388  75.243  55.501  1.00  0.00           C
ATOM   1949  O31 POPED 104     109.498  75.973  56.041  1.00  0.00           O
ATOM   1950  C31 POPED 104     110.078  75.473  57.101  1.00  0.00           C
ATOM   1951  O32 POPED 104     109.638  74.593  57.821  1.00  0.00           O
ATOM   1952  C32 POPED 104     111.478  76.083  57.191  1.00  0.00           C
ATOM   1955  C23 POPED 104     108.548  69.823  57.761  1.00  0.00           C
ATOM   1958  C24 POPED 104     108.748  70.493  59.131  1.00  0.00           C
ATOM   1961  C25 POPED 104     108.048  69.703  60.241  1.00  0.00           C
ATOM   1964  C26 POPED 104     108.258  70.323  61.621  1.00  0.00           C
ATOM   1967  C27 POPED 104     107.008  70.283  62.491  1.00  0.00           C
ATOM   1970  C28 POPED 104     107.218  70.903  63.881  1.00  0.00           C
ATOM   1973  C29 POPED 104     108.198  70.123  64.711  1.00  0.00           C
ATOM   1975 0C21 POPED 104     107.908  69.353  65.771  1.00  0.00           C
ATOM   1977 1C21 POPED 104     106.548  69.143  66.391  1.00  0.00           C
ATOM   1980 2C21 POPED 104     106.588  69.193  67.931  1.00  0.00           C
ATOM   1983 3C21 POPED 104     107.418  68.053  68.531  1.00  0.00           C
ATOM   1986 4C21 POPED 104     107.198  67.903  70.041  1.00  0.00           C
ATOM   1989 5C21 POPED 104     108.188  66.933  70.691  1.00  0.00           C
ATOM   1992 6C21 POPED 104     108.038  65.503  70.171  1.00  0.00           C
ATOM   1995 7C21 POPED 104     108.868  64.493  70.971  1.00  0.00           C
ATOM   1998 8C21 POPED 104     108.718  63.063  70.461  1.00  0.00           C
ATOM   2002  C33 POPED 104     111.638  76.993  58.421  1.00  0.00           C
ATOM   2005  C34 POPED 104     112.448  76.383  59.571  1.00  0.00           C
ATOM   2008  C35 POPED 104     111.638  75.623  60.631  1.00  0.00           C
ATOM   2011  C36 POPED 104     112.598  75.023  61.671  1.00  0.00           C
ATOM   2014  C37 POPED 104     111.968  74.303  62.861  1.00  0.00           C
ATOM   2017  C38 POPED 104     112.888  73.163  63.331  1.00  0.00           C
ATOM   2020  C39 POPED 104     112.278  72.333  64.461  1.00  0.00           C
ATOM   2023 0C31 POPED 104     112.868  70.923  64.561  1.00  0.00           C
ATOM   2026 1C31 POPED 104     112.218  70.133  65.711  1.00  0.00           C
ATOM   2029 2C31 POPED 104     112.818  68.733  65.881  1.00  0.00           C
ATOM   2032 3C31 POPED 104     112.328  68.033  67.161  1.00  0.00           C
ATOM   2035 4C31 POPED 104     112.698  68.813  68.441  1.00  0.00           C
ATOM   2038 5C31 POPED 104     112.398  68.043  69.731  1.00  0.00           C
ATOM   2041 6C31 POPED 104     112.788  68.833  70.981  1.00  0.00           C
ATOM   2045  NH3 POPEE 105      89.608 100.613  51.091  1.00  0.00           N
ATOM   2049  C12 POPEE 105      88.188 100.513  51.601  1.00  0.00           C
ATOM   2052  C11 POPEE 105      88.148  99.703  52.901  1.00  0.00           C
ATOM   2055  P   POPEE 105      88.458  97.143  52.251  1.00  0.00           P
ATOM   2056  O13 POPEE 105      87.008  97.123  51.981  1.00  0.00           O
ATOM   2057  O14 POPEE 105      89.378  96.683  51.181  1.00  0.00           O
ATOM   2058  O11 POPEE 105      88.708  96.143  53.441  1.00  0.00           O
ATOM   2059  O12 POPEE 105      88.958  98.533  52.801  1.00  0.00           O
ATOM   2060  C1  POPEE 105      90.018  96.013  54.011  1.00  0.00           C
ATOM   2063  C2  POPEE 105      89.958  96.363  55.511  1.00  0.00           C
ATOM   2065  O21 POPEE 105      90.938  95.633  56.281  1.00  0.00           O
ATOM   2066  C21 POPEE 105      92.188  96.033  56.051  1.00  0.00           C
ATOM   2067  O22 POPEE 105      92.518  96.833  55.191  1.00  0.00           O
ATOM   2068  C22 POPEE 105      93.168  95.383  57.041  1.00  0.00           C
ATOM   2071  C3  POPEE 105      88.538  96.053  56.071  1.00  0.00           C
ATOM   2074  O31 POPEE 105      88.468  96.003  57.501  1.00  0.00           O
ATOM   2075  C31 POPEE 105      88.858  97.073  58.161  1.00  0.00           C
ATOM   2076  O32 POPEE 105      89.088  98.173  57.721  1.00  0.00           O
ATOM   2077  C32 POPEE 105      88.968  96.643  59.621  1.00  0.00           C
ATOM   2080  C23 POPEE 105      92.518  94.883  58.361  1.00  0.00           C
ATOM   2083  C24 POPEE 105      93.498  94.303  59.391  1.00  0.00           C
ATOM   2086  C25 POPEE 105      93.708  95.213  60.611  1.00  0.00           C
ATOM   2089  C26 POPEE 105      93.988  94.473  61.931  1.00  0.00           C
ATOM   2092  C27 POPEE 105      93.658  95.373  63.141  1.00  0.00           C
ATOM   2095  C28 POPEE 105      94.058  94.783  64.501  1.00  0.00           C
ATOM   2098  C29 POPEE 105      93.618  95.713  65.611  1.00  0.00           C
ATOM   2100 0C21 POPEE 105      94.408  96.473  66.381  1.00  0.00           C
ATOM   2102 1C21 POPEE 105      95.918  96.573  66.311  1.00  0.00           C
ATOM   2105 2C21 POPEE 105      96.478  97.983  66.621  1.00  0.00           C
ATOM   2108 3C21 POPEE 105      96.128  98.513  68.031  1.00  0.00           C
ATOM   2111 4C21 POPEE 105      97.108  99.583  68.521  1.00  0.00           C
ATOM   2114 5C21 POPEE 105      96.648 100.323  69.791  1.00  0.00           C
ATOM   2117 6C21 POPEE 105      96.158  99.403  70.921  1.00  0.00           C
ATOM   2120 7C21 POPEE 105      95.828 100.193  72.201  1.00  0.00           C
ATOM   2123 8C21 POPEE 105      95.228  99.323  73.311  1.00  0.00           C
ATOM   2127  C33 POPEE 105      89.758  97.653  60.471  1.00  0.00           C
ATOM   2130  C34 POPEE 105      89.578  97.363  61.951  1.00  0.00           C
ATOM   2133  C35 POPEE 105      90.108  98.483  62.851  1.00  0.00           C
ATOM   2136  C36 POPEE 105      89.658  98.293  64.301  1.00  0.00           C
ATOM   2139  C37 POPEE 105      90.618  98.963  65.281  1.00  0.00           C
ATOM   2142  C38 POPEE 105      90.258  98.683  66.741  1.00  0.00           C
ATOM   2145  C39 POPEE 105      91.268  99.343  67.691  1.00  0.00           C
ATOM   2148 0C31 POPEE 105      91.038 100.853  67.811  1.00  0.00           C
ATOM   2151 1C31 POPEE 105      92.258 101.603  68.351  1.00  0.00           C
ATOM   2154 2C31 POPEE 105      91.908 103.033  68.791  1.00  0.00           C
ATOM   2157 3C31 POPEE 105      91.218 103.103  70.161  1.00  0.00           C
ATOM   2160 4C31 POPEE 105      92.228 102.923  71.311  1.00  0.00           C
ATOM   2163 5C31 POPEE 105      91.548 102.763  72.671  1.00  0.00           C
ATOM   2166 6C31 POPEE 105      92.558 102.593  73.811  1.00  0.00           C
ATOM   2170  NH3 POPEF 106      12.878  40.973  52.461  1.00  0.00           N
ATOM   2174  C12 POPEF 106      12.648  41.193  53.931  1.00  0.00           C
ATOM   2177  C11 POPEF 106      11.188  40.883  54.341  1.00  0.00           C
ATOM   2180  P   POPEF 106      10.168  43.083  53.121  1.00  0.00           P
ATOM   2181  O13 POPEF 106       8.808  43.303  52.571  1.00  0.00           O
ATOM   2182  O14 POPEF 106      11.328  43.243  52.221  1.00  0.00           O
ATOM   2183  O11 POPEF 106      10.378  43.973  54.381  1.00  0.00           O
ATOM   2184  O12 POPEF 106      10.208  41.593  53.611  1.00  0.00           O
ATOM   2185  C1  POPEF 106      10.058  43.723  55.731  1.00  0.00           C
ATOM   2188  C2  POPEF 106      11.348  43.783  56.581  1.00  0.00           C
ATOM   2190  O21 POPEF 106      11.038  43.613  57.981  1.00  0.00           O
ATOM   2191  C21 POPEF 106      11.398  42.433  58.481  1.00  0.00           C
ATOM   2192  O22 POPEF 106      11.828  41.493  57.841  1.00  0.00           O
ATOM   2193  C22 POPEF 106      11.258  42.433  60.011  1.00  0.00           C
ATOM   2196  C3  POPEF 106      12.078  45.133  56.361  1.00  0.00           C
ATOM   2199  O31 POPEF 106      13.258  45.173  57.191  1.00  0.00           O
ATOM   2200  C31 POPEF 106      14.308  45.793  56.681  1.00  0.00           C
ATOM   2201  O32 POPEF 106      14.338  46.403  55.631  1.00  0.00           O
ATOM   2202  C32 POPEF 106      15.498  45.583  57.621  1.00  0.00           C
ATOM   2205  C23 POPEF 106      11.608  41.073  60.661  1.00  0.00           C
ATOM   2208  C24 POPEF 106      11.718  41.173  62.191  1.00  0.00           C
ATOM   2211  C25 POPEF 106      11.888  39.813  62.901  1.00  0.00           C
ATOM   2214  C26 POPEF 106      11.958  39.993  64.421  1.00  0.00           C
ATOM   2217  C27 POPEF 106      11.688  38.723  65.261  1.00  0.00           C
ATOM   2220  C28 POPEF 106      10.938  39.073  66.561  1.00  0.00           C
ATOM   2223  C29 POPEF 106      10.588  37.913  67.451  1.00  0.00           C
ATOM   2225 0C21 POPEF 106       9.368  37.603  67.931  1.00  0.00           C
ATOM   2227 1C21 POPEF 106       8.078  38.353  67.701  1.00  0.00           C
ATOM   2230 2C21 POPEF 106       7.258  37.753  66.541  1.00  0.00           C
ATOM   2233 3C21 POPEF 106       6.858  36.293  66.791  1.00  0.00           C
ATOM   2236 4C21 POPEF 106       5.928  35.713  65.721  1.00  0.00           C
ATOM   2239 5C21 POPEF 106       5.798  34.193  65.891  1.00  0.00           C
ATOM   2242 6C21 POPEF 106       4.978  33.513  64.791  1.00  0.00           C
ATOM   2245 7C21 POPEF 106       4.918  31.993  64.991  1.00  0.00           C
ATOM   2248 8C21 POPEF 106       4.172  31.253  63.891  1.00  0.00           C
ATOM   2252  C33 POPEF 106      15.258  45.713  59.141  1.00  0.00           C
ATOM   2255  C34 POPEF 106      16.558  45.353  59.871  1.00  0.00           C
ATOM   2258  C35 POPEF 106      16.538  45.633  61.371  1.00  0.00           C
ATOM   2261  C36 POPEF 106      17.948  45.503  61.971  1.00  0.00           C
ATOM   2264  C37 POPEF 106      18.098  46.203  63.321  1.00  0.00           C
ATOM   2267  C38 POPEF 106      19.558  46.503  63.671  1.00  0.00           C
ATOM   2270  C39 POPEF 106      19.708  47.563  64.771  1.00  0.00           C
ATOM   2273 0C31 POPEF 106      19.218  47.103  66.151  1.00  0.00           C
ATOM   2276 1C31 POPEF 106      20.188  46.133  66.851  1.00  0.00           C
ATOM   2279 2C31 POPEF 106      19.678  45.623  68.221  1.00  0.00           C
ATOM   2282 3C31 POPEF 106      19.118  46.713  69.151  1.00  0.00           C
ATOM   2285 4C31 POPEF 106      20.128  47.803  69.541  1.00  0.00           C
ATOM   2288 5C31 POPEF 106      19.448  49.103  69.991  1.00  0.00           C
ATOM   2291 6C31 POPEF 106      20.438  50.253  70.171  1.00  0.00           C
ATOM   2295  NH3 POPEG 107     120.678 115.433  54.991  1.00  0.00           N
ATOM   2299  C12 POPEG 107     120.178 116.393  53.961  1.00  0.00           C
ATOM   2302  C11 POPEG 107     119.758 117.683  54.661  1.00  0.00           C
ATOM   2305  P   POPEG 107     121.008 119.753  55.641  1.00  0.00           P
ATOM   2306  O13 POPEG 107     122.198 119.943  56.501  1.00  0.00           O
ATOM   2307  O14 POPEG 107     120.908 120.643  54.461  1.00  0.00           O
ATOM   2308  O11 POPEG 107     119.678 119.983  56.481  1.00  0.00           O
ATOM   2309  O12 POPEG 107     120.938 118.253  55.231  1.00  0.00           O
ATOM   2310  C1  POPEG 107     119.568 119.353  57.751  1.00  0.00           C
ATOM   2313  C2  POPEG 107     118.288 119.843  58.461  1.00  0.00           C
ATOM   2315  O21 POPEG 107     118.348 119.373  59.811  1.00  0.00           O
ATOM   2316  C21 POPEG 107     118.578 120.323  60.711  1.00  0.00           C
ATOM   2317  O22 POPEG 107     118.598 121.523  60.501  1.00  0.00           O
ATOM   2318  C22 POPEG 107     118.828 119.653  62.051  1.00  0.00           C
ATOM   2321  C3  POPEG 107     116.978 119.343  57.791  1.00  0.00           C
ATOM   2324  O31 POPEG 107     115.858 120.143  58.251  1.00  0.00           O
ATOM   2325  C31 POPEG 107     114.838 119.513  58.811  1.00  0.00           C
ATOM   2326  O32 POPEG 107     114.698 118.303  58.911  1.00  0.00           O
ATOM   2327  C32 POPEG 107     113.798 120.563  59.241  1.00  0.00           C
ATOM   2330  C23 POPEG 107     118.158 120.363  63.241  1.00  0.00           C
ATOM   2333  C24 POPEG 107     118.508 119.593  64.511  1.00  0.00           C
ATOM   2336  C25 POPEG 107     117.928 120.183  65.801  1.00  0.00           C
ATOM   2339  C26 POPEG 107     118.628 119.643  67.051  1.00  0.00           C
ATOM   2342  C27 POPEG 107     118.518 120.603  68.241  1.00  0.00           C
ATOM   2345  C28 POPEG 107     119.658 120.423  69.251  1.00  0.00           C
ATOM   2348  C29 POPEG 107     119.368 119.433  70.351  1.00  0.00           C
ATOM   2350 0C21 POPEG 107     119.718 119.603  71.641  1.00  0.00           C
ATOM   2352 1C21 POPEG 107     120.478 120.793  72.191  1.00  0.00           C
ATOM   2355 2C21 POPEG 107     119.528 121.903  72.691  1.00  0.00           C
ATOM   2358 3C21 POPEG 107     118.668 121.413  73.871  1.00  0.00           C
ATOM   2361 4C21 POPEG 107     117.698 122.443  74.451  1.00  0.00           C
ATOM   2364 5C21 POPEG 107     116.958 121.833  75.651  1.00  0.00           C
ATOM   2367 6C21 POPEG 107     116.188 122.823  76.521  1.00  0.00           C
ATOM   2370 7C21 POPEG 107     115.798 122.173  77.871  1.00  0.00           C
ATOM   2373 8C21 POPEG 107     114.898 123.033  78.751  1.00  0.00           C
ATOM   2377  C33 POPEG 107     113.088 120.203  60.571  1.00  0.00           C
ATOM   2380  C34 POPEG 107     113.948 120.513  61.811  1.00  0.00           C
ATOM   2383  C35 POPEG 107     113.448 121.683  62.671  1.00  0.00           C
ATOM   2386  C36 POPEG 107     112.838 121.303  64.041  1.00  0.00           C
ATOM   2389  C37 POPEG 107     113.888 121.233  65.161  1.00  0.00           C
ATOM   2392  C38 POPEG 107     113.288 121.113  66.571  1.00  0.00           C
ATOM   2395  C39 POPEG 107     114.348 120.803  67.641  1.00  0.00           C
ATOM   2398 0C31 POPEG 107     113.798 120.963  69.061  1.00  0.00           C
ATOM   2401 1C31 POPEG 107     114.788 120.583  70.161  1.00  0.00           C
ATOM   2404 2C31 POPEG 107     114.178 120.803  71.551  1.00  0.00           C
ATOM   2407 3C31 POPEG 107     115.058 120.343  72.721  1.00  0.00           C
ATOM   2410 4C31 POPEG 107     115.278 118.833  72.781  1.00  0.00           C
ATOM   2413 5C31 POPEG 107     115.958 118.383  74.091  1.00  0.00           C
ATOM   2416 6C31 POPEG 107     116.228 116.873  74.161  1.00  0.00           C
ATOM   2420  NH3 POPEH 108      72.328  79.693  54.501  1.00  0.00           N
ATOM   2424  C12 POPEH 108      72.668  81.123  54.211  1.00  0.00           C
ATOM   2427  C11 POPEH 108      71.548  82.053  54.671  1.00  0.00           C
ATOM   2430  P   POPEH 108      71.158  84.583  54.131  1.00  0.00           P
ATOM   2431  O13 POPEH 108      69.758  84.153  53.961  1.00  0.00           O
ATOM   2432  O14 POPEH 108      71.828  85.113  52.911  1.00  0.00           O
ATOM   2433  O11 POPEH 108      71.338  85.583  55.351  1.00  0.00           O
ATOM   2434  O12 POPEH 108      72.028  83.373  54.591  1.00  0.00           O
ATOM   2435  C1  POPEH 108      70.388  85.913  56.371  1.00  0.00           C
ATOM   2438  C2  POPEH 108      70.338  84.913  57.571  1.00  0.00           C
ATOM   2440  O21 POPEH 108      69.798  85.523  58.771  1.00  0.00           O
ATOM   2441  C21 POPEH 108      70.598  86.183  59.621  1.00  0.00           C
ATOM   2442  O22 POPEH 108      71.688  86.633  59.371  1.00  0.00           O
ATOM   2443  C22 POPEH 108      69.908  86.303  60.991  1.00  0.00           C
ATOM   2446  C3  POPEH 108      71.648  84.113  57.821  1.00  0.00           C
ATOM   2449  O31 POPEH 108      71.348  82.973  58.651  1.00  0.00           O
ATOM   2450  C31 POPEH 108      71.858  82.993  59.861  1.00  0.00           C
ATOM   2451  O32 POPEH 108      72.658  83.803  60.291  1.00  0.00           O
ATOM   2452  C32 POPEH 108      71.208  81.873  60.671  1.00  0.00           C
ATOM   2455  C23 POPEH 108      70.728  85.743  62.171  1.00  0.00           C
ATOM   2458  C24 POPEH 108      70.988  86.753  63.291  1.00  0.00           C
ATOM   2461  C25 POPEH 108      72.088  86.223  64.221  1.00  0.00           C
ATOM   2464  C26 POPEH 108      72.508  87.183  65.341  1.00  0.00           C
ATOM   2467  C27 POPEH 108      73.808  86.713  66.001  1.00  0.00           C
ATOM   2470  C28 POPEH 108      74.338  87.743  67.001  1.00  0.00           C
ATOM   2473  C29 POPEH 108      75.758  87.453  67.401  1.00  0.00           C
ATOM   2475 0C21 POPEH 108      76.218  87.063  68.601  1.00  0.00           C
ATOM   2477 1C21 POPEH 108      75.408  86.763  69.841  1.00  0.00           C
ATOM   2480 2C21 POPEH 108      75.478  85.263  70.191  1.00  0.00           C
ATOM   2483 3C21 POPEH 108      76.918  84.743  70.321  1.00  0.00           C
ATOM   2486 4C21 POPEH 108      76.998  83.313  70.861  1.00  0.00           C
ATOM   2489 5C21 POPEH 108      76.508  83.183  72.301  1.00  0.00           C
ATOM   2492 6C21 POPEH 108      76.968  81.883  72.941  1.00  0.00           C
ATOM   2495 7C21 POPEH 108      76.488  81.783  74.381  1.00  0.00           C
ATOM   2498 8C21 POPEH 108      76.988  80.543  75.111  1.00  0.00           C
ATOM   2502  C33 POPEH 108      71.658  81.813  62.151  1.00  0.00           C
ATOM   2505  C34 POPEH 108      70.908  80.723  62.921  1.00  0.00           C
ATOM   2508  C35 POPEH 108      71.588  80.323  64.241  1.00  0.00           C
ATOM   2511  C36 POPEH 108      71.608  81.423  65.321  1.00  0.00           C
ATOM   2514  C37 POPEH 108      72.398  80.943  66.541  1.00  0.00           C
ATOM   2517  C38 POPEH 108      72.028  81.633  67.861  1.00  0.00           C
ATOM   2520  C39 POPEH 108      72.838  81.023  69.011  1.00  0.00           C
ATOM   2523 0C31 POPEH 108      72.448  81.513  70.411  1.00  0.00           C
ATOM   2526 1C31 POPEH 108      72.448  80.363  71.421  1.00  0.00           C
ATOM   2529 2C31 POPEH 108      72.958  80.753  72.811  1.00  0.00           C
ATOM   2532 3C31 POPEH 108      73.098  79.533  73.741  1.00  0.00           C
ATOM   2535 4C31 POPEH 108      71.748  79.013  74.271  1.00  0.00           C
ATOM   2538 5C31 POPEH 108      71.238  79.823  75.461  1.00  0.00           C
ATOM   2541 6C31 POPEH 108      69.788  79.493  75.821  1.00  0.00           C
ATOM   2545  NH3 POPEI 109      49.188   9.963  50.441  1.00  0.00           N
ATOM   2549  C12 POPEI 109      48.158   8.913  50.111  1.00  0.00           C
ATOM   2552  C11 POPEI 109      46.888   9.053  50.941  1.00  0.00           C
ATOM   2555  P   POPEI 109      44.638   7.803  50.531  1.00  0.00           P
ATOM   2556  O13 POPEI 109      44.398   8.743  49.431  1.00  0.00           O
ATOM   2557  O14 POPEI 109      44.228   6.393  50.341  1.00  0.00           O
ATOM   2558  O11 POPEI 109      44.078   8.353  51.911  1.00  0.00           O
ATOM   2559  O12 POPEI 109      46.178   7.813  50.821  1.00  0.00           O
ATOM   2560  C1  POPEI 109      43.648   9.713  52.091  1.00  0.00           C
ATOM   2563  C2  POPEI 109      44.508  10.483  53.161  1.00  0.00           C
ATOM   2565  O21 POPEI 109      44.668   9.723  54.361  1.00  0.00           O
ATOM   2566  C21 POPEI 109      43.588   9.483  55.081  1.00  0.00           C
ATOM   2567  O22 POPEI 109      42.468   9.953  54.911  1.00  0.00           O
ATOM   2568  C22 POPEI 109      43.978   8.573  56.251  1.00  0.00           C
ATOM   2571  C3  POPEI 109      44.008  11.943  53.451  1.00  0.00           C
ATOM   2574  O31 POPEI 109      44.298  12.393  54.791  1.00  0.00           O
ATOM   2575  C31 POPEI 109      45.228  13.343  54.941  1.00  0.00           C
ATOM   2576  O32 POPEI 109      46.008  13.683  54.071  1.00  0.00           O
ATOM   2577  C32 POPEI 109      45.108  13.913  56.361  1.00  0.00           C
ATOM   2580  C23 POPEI 109      44.808   9.313  57.331  1.00  0.00           C
ATOM   2583  C24 POPEI 109      45.378   8.343  58.381  1.00  0.00           C
ATOM   2586  C25 POPEI 109      46.288   9.023  59.431  1.00  0.00           C
ATOM   2589  C26 POPEI 109      45.728   9.133  60.851  1.00  0.00           C
ATOM   2592  C27 POPEI 109      46.628   9.983  61.771  1.00  0.00           C
ATOM   2595  C28 POPEI 109      46.208  10.013  63.261  1.00  0.00           C
ATOM   2598  C29 POPEI 109      47.218  10.793  64.061  1.00  0.00           C
ATOM   2600 0C21 POPEI 109      47.448  10.723  65.391  1.00  0.00           C
ATOM   2602 1C21 POPEI 109      46.708   9.903  66.411  1.00  0.00           C
ATOM   2605 2C21 POPEI 109      46.288  10.733  67.641  1.00  0.00           C
ATOM   2608 3C21 POPEI 109      47.448  11.153  68.571  1.00  0.00           C
ATOM   2611 4C21 POPEI 109      46.938  11.873  69.821  1.00  0.00           C
ATOM   2614 5C21 POPEI 109      48.028  12.263  70.831  1.00  0.00           C
ATOM   2617 6C21 POPEI 109      48.738  11.073  71.501  1.00  0.00           C
ATOM   2620 7C21 POPEI 109      49.248  11.433  72.911  1.00  0.00           C
ATOM   2623 8C21 POPEI 109      49.828  10.233  73.681  1.00  0.00           C
ATOM   2627  C33 POPEI 109      46.118  15.013  56.761  1.00  0.00           C
ATOM   2630  C34 POPEI 109      45.738  15.783  58.051  1.00  0.00           C
ATOM   2633  C35 POPEI 109      45.528  14.923  59.311  1.00  0.00           C
ATOM   2636  C36 POPEI 109      45.268  15.763  60.581  1.00  0.00           C
ATOM   2639  C37 POPEI 109      44.858  14.903  61.791  1.00  0.00           C
ATOM   2642  C38 POPEI 109      45.038  15.593  63.151  1.00  0.00           C
ATOM   2645  C39 POPEI 109      44.808  14.623  64.331  1.00  0.00           C
ATOM   2648 0C31 POPEI 109      45.598  14.973  65.601  1.00  0.00           C
ATOM   2651 1C31 POPEI 109      45.098  16.243  66.311  1.00  0.00           C
ATOM   2654 2C31 POPEI 109      45.878  16.543  67.611  1.00  0.00           C
ATOM   2657 3C31 POPEI 109      44.988  16.673  68.851  1.00  0.00           C
ATOM   2660 4C31 POPEI 109      44.488  15.313  69.341  1.00  0.00           C
ATOM   2663 5C31 POPEI 109      43.448  15.393  70.471  1.00  0.00           C
ATOM   2666 6C31 POPEI 109      43.038  14.003  70.971  1.00  0.00           C
ATOM   2670  NH3 POPEJ 110      87.408  80.963  92.091  1.00  0.00           N
ATOM   2674  C12 POPEJ 110      86.948  80.993  93.511  1.00  0.00           C
ATOM   2677  C11 POPEJ 110      85.698  81.863  93.611  1.00  0.00           C
ATOM   2680  P   POPEJ 110      84.118  80.713  95.361  1.00  0.00           P
ATOM   2681  O13 POPEJ 110      84.828  79.433  95.561  1.00  0.00           O
ATOM   2682  O14 POPEJ 110      83.308  81.263  96.471  1.00  0.00           O
ATOM   2683  O11 POPEJ 110      83.198  80.583  94.071  1.00  0.00           O
ATOM   2684  O12 POPEJ 110      85.168  81.813  94.921  1.00  0.00           O
ATOM   2685  C1  POPEJ 110      82.438  79.383  93.861  1.00  0.00           C
ATOM   2688  C2  POPEJ 110      82.938  78.603  92.621  1.00  0.00           C
ATOM   2690  O21 POPEJ 110      81.928  77.603  92.361  1.00  0.00           O
ATOM   2691  C21 POPEJ 110      81.548  77.483  91.111  1.00  0.00           C
ATOM   2692  O22 POPEJ 110      82.088  77.993  90.131  1.00  0.00           O
ATOM   2693  C22 POPEJ 110      80.278  76.633  91.091  1.00  0.00           C
ATOM   2696  C3  POPEJ 110      84.318  77.933  92.841  1.00  0.00           C
ATOM   2699  O31 POPEJ 110      84.848  77.283  91.661  1.00  0.00           O
ATOM   2700  C31 POPEJ 110      85.428  78.123  90.801  1.00  0.00           C
ATOM   2701  O32 POPEJ 110      85.558  79.323  90.971  1.00  0.00           O
ATOM   2702  C32 POPEJ 110      85.918  77.373  89.561  1.00  0.00           C
ATOM   2705  C23 POPEJ 110      80.408  75.343  90.241  1.00  0.00           C
ATOM   2708  C24 POPEJ 110      79.568  75.353  88.961  1.00  0.00           C
ATOM   2711  C25 POPEJ 110      79.928  76.433  87.951  1.00  0.00           C
ATOM   2714  C26 POPEJ 110      79.038  76.363  86.701  1.00  0.00           C
ATOM   2717  C27 POPEJ 110      79.248  77.533  85.721  1.00  0.00           C
ATOM   2720  C28 POPEJ 110      78.428  77.383  84.421  1.00  0.00           C
ATOM   2723  C29 POPEJ 110      77.818  78.683  83.961  1.00  0.00           C
ATOM   2725 0C21 POPEJ 110      77.658  79.193  82.721  1.00  0.00           C
ATOM   2727 1C21 POPEJ 110      77.998  78.653  81.351  1.00  0.00           C
ATOM   2730 2C21 POPEJ 110      78.418  77.183  81.171  1.00  0.00           C
ATOM   2733 3C21 POPEJ 110      78.478  76.783  79.691  1.00  0.00           C
ATOM   2736 4C21 POPEJ 110      78.988  75.353  79.441  1.00  0.00           C
ATOM   2739 5C21 POPEJ 110      78.028  74.253  79.941  1.00  0.00           C
ATOM   2742 6C21 POPEJ 110      76.938  73.923  78.921  1.00  0.00           C
ATOM   2745 7C21 POPEJ 110      75.908  72.923  79.461  1.00  0.00           C
ATOM   2748 8C21 POPEJ 110      75.018  72.333  78.371  1.00  0.00           C
ATOM   2752  C33 POPEJ 110      84.978  77.583  88.351  1.00  0.00           C
ATOM   2755  C34 POPEJ 110      85.528  76.963  87.051  1.00  0.00           C
ATOM   2758  C35 POPEJ 110      86.888  77.523  86.591  1.00  0.00           C
ATOM   2761  C36 POPEJ 110      86.848  79.033  86.301  1.00  0.00           C
ATOM   2764  C37 POPEJ 110      88.188  79.583  85.791  1.00  0.00           C
ATOM   2767  C38 POPEJ 110      88.068  81.083  85.461  1.00  0.00           C
ATOM   2770  C39 POPEJ 110      89.428  81.753  85.201  1.00  0.00           C
ATOM   2773 0C31 POPEJ 110      89.998  81.493  83.791  1.00  0.00           C
ATOM   2776 1C31 POPEJ 110      91.318  82.243  83.581  1.00  0.00           C
ATOM   2779 2C31 POPEJ 110      91.398  83.033  82.261  1.00  0.00           C
ATOM   2782 3C31 POPEJ 110      91.338  82.183  80.991  1.00  0.00           C
ATOM   2785 4C31 POPEJ 110      92.538  81.233  80.841  1.00  0.00           C
ATOM   2788 5C31 POPEJ 110      92.608  80.583  79.461  1.00  0.00           C
ATOM   2791 6C31 POPEJ 110      93.398  79.263  79.441  1.00  0.00           C
ATOM   2795  NH3 POPEK 111      98.858  22.403  49.111  1.00  0.00           N
ATOM   2799  C12 POPEK 111      98.258  23.763  49.401  1.00  0.00           C
ATOM   2802  C11 POPEK 111      99.278  24.893  49.241  1.00  0.00           C
ATOM   2805  P   POPEK 111      99.168  27.233  50.541  1.00  0.00           P
ATOM   2806  O13 POPEK 111     100.478  27.733  50.111  1.00  0.00           O
ATOM   2807  O14 POPEK 111      98.088  28.223  50.811  1.00  0.00           O
ATOM   2808  O11 POPEK 111      99.338  26.383  51.861  1.00  0.00           O
ATOM   2809  O12 POPEK 111      98.638  26.113  49.561  1.00  0.00           O
ATOM   2810  C1  POPEK 111     100.628  26.033  52.401  1.00  0.00           C
ATOM   2813  C2  POPEK 111     100.558  24.593  52.981  1.00  0.00           C
ATOM   2815  O21 POPEK 111     100.148  24.503  54.361  1.00  0.00           O
ATOM   2816  C21 POPEK 111     100.948  25.033  55.281  1.00  0.00           C
ATOM   2817  O22 POPEK 111     101.928  25.713  55.081  1.00  0.00           O
ATOM   2818  C22 POPEK 111     100.408  24.683  56.681  1.00  0.00           C
ATOM   2821  C3  POPEK 111     101.808  23.723  52.671  1.00  0.00           C
ATOM   2824  O31 POPEK 111     101.638  22.373  53.141  1.00  0.00           O
ATOM   2825  C31 POPEK 111     100.578  21.713  52.681  1.00  0.00           C
ATOM   2826  O32 POPEK 111      99.948  21.973  51.661  1.00  0.00           O
ATOM   2827  C32 POPEK 111     100.138  20.723  53.741  1.00  0.00           C
ATOM   2830  C23 POPEK 111     101.388  23.823  57.521  1.00  0.00           C
ATOM   2833  C24 POPEK 111     101.338  22.333  57.161  1.00  0.00           C
ATOM   2836  C25 POPEK 111     102.708  21.653  57.111  1.00  0.00           C
ATOM   2839  C26 POPEK 111     103.458  21.603  58.451  1.00  0.00           C
ATOM   2842  C27 POPEK 111     104.868  21.043  58.261  1.00  0.00           C
ATOM   2845  C28 POPEK 111     105.758  21.093  59.521  1.00  0.00           C
ATOM   2848  C29 POPEK 111     105.158  20.343  60.671  1.00  0.00           C
ATOM   2850 0C21 POPEK 111     104.888  20.843  61.891  1.00  0.00           C
ATOM   2852 1C21 POPEK 111     105.218  22.243  62.361  1.00  0.00           C
ATOM   2855 2C21 POPEK 111     105.608  22.373  63.851  1.00  0.00           C
ATOM   2858 3C21 POPEK 111     104.438  22.583  64.811  1.00  0.00           C
ATOM   2861 4C21 POPEK 111     103.468  21.393  64.911  1.00  0.00           C
ATOM   2864 5C21 POPEK 111     102.528  21.553  66.101  1.00  0.00           C
ATOM   2867 6C21 POPEK 111     101.318  20.623  66.061  1.00  0.00           C
ATOM   2870 7C21 POPEK 111     100.648  20.523  67.431  1.00  0.00           C
ATOM   2873 8C21 POPEK 111      99.308  19.783  67.391  1.00  0.00           C
ATOM   2877  C33 POPEK 111      98.938  21.353  54.491  1.00  0.00           C
ATOM   2880  C34 POPEK 111      98.458  20.583  55.711  1.00  0.00           C
ATOM   2883  C35 POPEK 111      97.218  21.233  56.321  1.00  0.00           C
ATOM   2886  C36 POPEK 111      97.268  21.533  57.811  1.00  0.00           C
ATOM   2889  C37 POPEK 111      95.848  21.853  58.311  1.00  0.00           C
ATOM   2892  C38 POPEK 111      95.758  22.163  59.801  1.00  0.00           C
ATOM   2895  C39 POPEK 111      96.408  23.503  60.161  1.00  0.00           C
ATOM   2898 0C31 POPEK 111      96.218  23.893  61.631  1.00  0.00           C
ATOM   2901 1C31 POPEK 111      96.948  25.193  61.981  1.00  0.00           C
ATOM   2904 2C31 POPEK 111      96.798  25.603  63.451  1.00  0.00           C
ATOM   2907 3C31 POPEK 111      97.638  24.753  64.421  1.00  0.00           C
ATOM   2910 4C31 POPEK 111      97.368  25.143  65.881  1.00  0.00           C
ATOM   2913 5C31 POPEK 111      98.118  24.263  66.901  1.00  0.00           C
ATOM   2916 6C31 POPEK 111      97.748  24.613  68.341  1.00  0.00           C
ATOM   2920  NH3 POPEL 112      71.818  27.493  47.521  1.00  0.00           N
ATOM   2924  C12 POPEL 112      71.998  28.163  46.201  1.00  0.00           C
ATOM   2927  C11 POPEL 112      72.778  27.203  45.291  1.00  0.00           C
ATOM   2930  P   POPEL 112      70.768  25.813  44.371  1.00  0.00           P
ATOM   2931  O13 POPEL 112      70.648  27.013  43.501  1.00  0.00           O
ATOM   2932  O14 POPEL 112      70.648  24.523  43.681  1.00  0.00           O
ATOM   2933  O11 POPEL 112      69.678  25.923  45.531  1.00  0.00           O
ATOM   2934  O12 POPEL 112      72.138  25.913  45.181  1.00  0.00           O
ATOM   2935  C1  POPEL 112      68.528  25.053  45.481  1.00  0.00           C
ATOM   2938  C2  POPEL 112      67.988  24.683  46.901  1.00  0.00           C
ATOM   2940  O21 POPEL 112      67.468  25.853  47.561  1.00  0.00           O
ATOM   2941  C21 POPEL 112      66.448  25.613  48.391  1.00  0.00           C
ATOM   2942  O22 POPEL 112      65.938  24.523  48.581  1.00  0.00           O
ATOM   2943  C22 POPEL 112      66.038  26.913  49.091  1.00  0.00           C
ATOM   2946  C3  POPEL 112      69.108  23.983  47.731  1.00  0.00           C
ATOM   2949  O31 POPEL 112      68.718  23.813  49.111  1.00  0.00           O
ATOM   2950  C31 POPEL 112      68.128  22.653  49.421  1.00  0.00           C
ATOM   2951  O32 POPEL 112      68.068  21.673  48.711  1.00  0.00           O
ATOM   2952  C32 POPEL 112      67.568  22.793  50.841  1.00  0.00           C
ATOM   2955  C23 POPEL 112      64.998  26.673  50.211  1.00  0.00           C
ATOM   2958  C24 POPEL 112      65.548  25.933  51.451  1.00  0.00           C
ATOM   2961  C25 POPEL 112      65.558  26.723  52.761  1.00  0.00           C
ATOM   2964  C26 POPEL 112      64.188  27.143  53.311  1.00  0.00           C
ATOM   2967  C27 POPEL 112      64.358  28.213  54.401  1.00  0.00           C
ATOM   2970  C28 POPEL 112      63.048  28.573  55.111  1.00  0.00           C
ATOM   2973  C29 POPEL 112      63.318  29.663  56.121  1.00  0.00           C
ATOM   2975 0C21 POPEL 112      62.538  30.723  56.401  1.00  0.00           C
ATOM   2977 1C21 POPEL 112      61.158  30.973  55.841  1.00  0.00           C
ATOM   2980 2C21 POPEL 112      60.238  31.603  56.911  1.00  0.00           C
ATOM   2983 3C21 POPEL 112      58.798  31.773  56.421  1.00  0.00           C
ATOM   2986 4C21 POPEL 112      57.838  32.373  57.461  1.00  0.00           C
ATOM   2989 5C21 POPEL 112      57.908  33.903  57.561  1.00  0.00           C
ATOM   2992 6C21 POPEL 112      58.368  34.413  58.931  1.00  0.00           C
ATOM   2995 7C21 POPEL 112      58.298  35.943  59.041  1.00  0.00           C
ATOM   2998 8C21 POPEL 112      58.558  36.453  60.461  1.00  0.00           C
ATOM   3002  C33 POPEL 112      67.058  21.473  51.471  1.00  0.00           C
ATOM   3005  C34 POPEL 112      66.168  21.713  52.711  1.00  0.00           C
ATOM   3008  C35 POPEL 112      66.858  22.293  53.951  1.00  0.00           C
ATOM   3011  C36 POPEL 112      67.498  21.233  54.871  1.00  0.00           C
ATOM   3014  C37 POPEL 112      67.778  21.813  56.271  1.00  0.00           C
ATOM   3017  C38 POPEL 112      68.578  20.903  57.221  1.00  0.00           C
ATOM   3020  C39 POPEL 112      67.718  19.883  57.981  1.00  0.00           C
ATOM   3023 0C31 POPEL 112      68.498  19.173  59.101  1.00  0.00           C
ATOM   3026 1C31 POPEL 112      67.708  18.023  59.761  1.00  0.00           C
ATOM   3029 2C31 POPEL 112      68.618  16.963  60.401  1.00  0.00           C
ATOM   3032 3C31 POPEL 112      68.958  17.203  61.871  1.00  0.00           C
ATOM   3035 4C31 POPEL 112      67.788  16.853  62.801  1.00  0.00           C
ATOM   3038 5C31 POPEL 112      68.108  17.073  64.271  1.00  0.00           C
ATOM   3041 6C31 POPEL 112      66.928  16.713  65.171  1.00  0.00           C
ATOM   3045  NH3 POPEM 113     123.878  81.733  49.021  1.00  0.00           N
ATOM   3049  C12 POPEM 113     122.408  81.623  49.311  1.00  0.00           C
ATOM   3052  C11 POPEM 113     121.668  82.973  49.091  1.00  0.00           C
ATOM   3055  P   POPEM 113     123.108  84.463  50.691  1.00  0.00           P
ATOM   3056  O13 POPEM 113     124.068  84.433  49.571  1.00  0.00           O
ATOM   3057  O14 POPEM 113     122.818  85.713  51.401  1.00  0.00           O
ATOM   3058  O11 POPEM 113     123.558  83.343  51.711  1.00  0.00           O
ATOM   3059  O12 POPEM 113     121.748  83.843  50.221  1.00  0.00           O
ATOM   3060  C1  POPEM 113     123.728  83.653  53.101  1.00  0.00           C
ATOM   3063  C2  POPEM 113     122.388  83.553  53.871  1.00  0.00           C
ATOM   3065  O21 POPEM 113     122.638  83.653  55.281  1.00  0.00           O
ATOM   3066  C21 POPEM 113     122.858  84.883  55.731  1.00  0.00           C
ATOM   3067  O22 POPEM 113     122.568  85.913  55.151  1.00  0.00           O
ATOM   3068  C22 POPEM 113     123.578  84.813  57.091  1.00  0.00           C
ATOM   3071  C3  POPEM 113     121.648  82.213  53.541  1.00  0.00           C
ATOM   3074  O31 POPEM 113     122.408  81.043  53.891  1.00  0.00           O
ATOM   3075  C31 POPEM 113     122.098  80.273  54.951  1.00  0.00           C
ATOM   3076  O32 POPEM 113     122.588  79.173  55.151  1.00  0.00           O
ATOM   3077  C32 POPEM 113     121.058  80.893  55.911  1.00  0.00           C
ATOM   3080  C23 POPEM 113     122.628  84.863  58.311  1.00  0.00           C
ATOM   3083  C24 POPEM 113     123.348  84.593  59.651  1.00  0.00           C
ATOM   3086  C25 POPEM 113     122.358  84.413  60.811  1.00  0.00           C
ATOM   3089  C26 POPEM 113     123.008  83.953  62.131  1.00  0.00           C
ATOM   3092  C27 POPEM 113     121.948  83.533  63.171  1.00  0.00           C
ATOM   3095  C28 POPEM 113     122.328  83.763  64.651  1.00  0.00           C
ATOM   3098  C29 POPEM 113     123.268  82.733  65.221  1.00  0.00           C
ATOM   3100 0C21 POPEM 113     123.618  82.643  66.521  1.00  0.00           C
ATOM   3102 1C21 POPEM 113     123.178  83.573  67.631  1.00  0.00           C
ATOM   3105 2C21 POPEM 113     122.278  82.923  68.701  1.00  0.00           C
ATOM   3108 3C21 POPEM 113     121.918  83.923  69.821  1.00  0.00           C
ATOM   3111 4C21 POPEM 113     121.098  83.303  70.961  1.00  0.00           C
ATOM   3114 5C21 POPEM 113     120.398  84.363  71.851  1.00  0.00           C
ATOM   3117 6C21 POPEM 113     121.348  85.303  72.621  1.00  0.00           C
ATOM   3120 7C21 POPEM 113     120.598  86.543  73.141  1.00  0.00           C
ATOM   3123 8C21 POPEM 113     121.438  87.453  74.041  1.00  0.00           C
ATOM   3127  C33 POPEM 113     121.008  80.283  57.341  1.00  0.00           C
ATOM   3130  C34 POPEM 113     120.298  81.243  58.311  1.00  0.00           C
ATOM   3133  C35 POPEM 113     119.738  80.583  59.581  1.00  0.00           C
ATOM   3136  C36 POPEM 113     120.778  79.903  60.481  1.00  0.00           C
ATOM   3139  C37 POPEM 113     120.218  79.563  61.871  1.00  0.00           C
ATOM   3142  C38 POPEM 113     120.918  78.363  62.531  1.00  0.00           C
ATOM   3145  C39 POPEM 113     120.358  77.003  62.081  1.00  0.00           C
ATOM   3148 0C31 POPEM 113     119.088  76.603  62.841  1.00  0.00           C
ATOM   3151 1C31 POPEM 113     118.498  75.253  62.371  1.00  0.00           C
ATOM   3154 2C31 POPEM 113     117.228  74.853  63.131  1.00  0.00           C
ATOM   3157 3C31 POPEM 113     117.458  74.333  64.561  1.00  0.00           C
ATOM   3160 4C31 POPEM 113     116.138  73.903  65.221  1.00  0.00           C
ATOM   3163 5C31 POPEM 113     116.228  73.693  66.731  1.00  0.00           C
ATOM   3166 6C31 POPEM 113     114.878  73.313  67.361  1.00  0.00           C
ATOM   3170  NH3 POPEN 114      91.528  56.933  92.591  1.00  0.00           N
ATOM   3174  C12 POPEN 114      91.878  56.633  94.031  1.00  0.00           C
ATOM   3177  C11 POPEN 114      91.258  57.633  95.041  1.00  0.00           C
ATOM   3180  P   POPEN 114      88.738  56.843  94.801  1.00  0.00           P
ATOM   3181  O13 POPEN 114      87.448  57.503  94.991  1.00  0.00           O
ATOM   3182  O14 POPEN 114      89.078  55.723  95.721  1.00  0.00           O
ATOM   3183  O11 POPEN 114      88.938  56.323  93.331  1.00  0.00           O
ATOM   3184  O12 POPEN 114      89.868  57.913  94.841  1.00  0.00           O
ATOM   3185  C1  POPEN 114      87.868  55.723  92.611  1.00  0.00           C
ATOM   3188  C2  POPEN 114      87.008  56.753  91.841  1.00  0.00           C
ATOM   3190  O21 POPEN 114      86.238  56.003  90.881  1.00  0.00           O
ATOM   3191  C21 POPEN 114      85.108  56.543  90.481  1.00  0.00           C
ATOM   3192  O22 POPEN 114      84.628  57.593  90.871  1.00  0.00           O
ATOM   3193  C22 POPEN 114      84.508  55.703  89.341  1.00  0.00           C
ATOM   3196  C3  POPEN 114      87.938  57.773  91.121  1.00  0.00           C
ATOM   3199  O31 POPEN 114      88.848  57.063  90.251  1.00  0.00           O
ATOM   3200  C31 POPEN 114      89.468  57.833  89.341  1.00  0.00           C
ATOM   3201  O32 POPEN 114      89.358  59.043  89.281  1.00  0.00           O
ATOM   3202  C32 POPEN 114      90.158  56.933  88.311  1.00  0.00           C
ATOM   3205  C23 POPEN 114      83.648  56.543  88.361  1.00  0.00           C
ATOM   3208  C24 POPEN 114      83.778  56.103  86.891  1.00  0.00           C
ATOM   3211  C25 POPEN 114      82.878  56.933  85.971  1.00  0.00           C
ATOM   3214  C26 POPEN 114      82.718  56.313  84.571  1.00  0.00           C
ATOM   3217  C27 POPEN 114      82.238  57.293  83.501  1.00  0.00           C
ATOM   3220  C28 POPEN 114      82.368  56.713  82.081  1.00  0.00           C
ATOM   3223  C29 POPEN 114      81.808  57.623  81.021  1.00  0.00           C
ATOM   3225 0C21 POPEN 114      82.138  57.623  79.711  1.00  0.00           C
ATOM   3227 1C21 POPEN 114      83.108  56.683  79.041  1.00  0.00           C
ATOM   3230 2C21 POPEN 114      82.398  55.473  78.401  1.00  0.00           C
ATOM   3233 3C21 POPEN 114      81.448  55.833  77.241  1.00  0.00           C
ATOM   3236 4C21 POPEN 114      80.678  54.613  76.731  1.00  0.00           C
ATOM   3239 5C21 POPEN 114      79.738  54.933  75.561  1.00  0.00           C
ATOM   3242 6C21 POPEN 114      78.558  53.943  75.481  1.00  0.00           C
ATOM   3245 7C21 POPEN 114      77.588  54.253  74.331  1.00  0.00           C
ATOM   3248 8C21 POPEN 114      76.388  53.303  74.281  1.00  0.00           C
ATOM   3252  C33 POPEN 114      90.748  57.723  87.121  1.00  0.00           C
ATOM   3255  C34 POPEN 114      90.748  56.953  85.781  1.00  0.00           C
ATOM   3258  C35 POPEN 114      91.788  57.573  84.841  1.00  0.00           C
ATOM   3261  C36 POPEN 114      91.558  57.473  83.321  1.00  0.00           C
ATOM   3264  C37 POPEN 114      92.518  58.473  82.641  1.00  0.00           C
ATOM   3267  C38 POPEN 114      92.608  58.463  81.111  1.00  0.00           C
ATOM   3270  C39 POPEN 114      91.428  59.103  80.371  1.00  0.00           C
ATOM   3273 0C31 POPEN 114      91.788  59.483  78.921  1.00  0.00           C
ATOM   3276 1C31 POPEN 114      90.578  59.723  78.001  1.00  0.00           C
ATOM   3279 2C31 POPEN 114      90.978  60.103  76.571  1.00  0.00           C
ATOM   3282 3C31 POPEN 114      91.288  58.903  75.661  1.00  0.00           C
ATOM   3285 4C31 POPEN 114      91.658  59.343  74.231  1.00  0.00           C
ATOM   3288 5C31 POPEN 114      91.518  58.213  73.191  1.00  0.00           C
ATOM   3291 6C31 POPEN 114      91.798  58.683  71.761  1.00  0.00           C
ATOM   3295  NH3 POPEO 115      73.398 103.873  94.721  1.00  0.00           N
ATOM   3299  C12 POPEO 115      72.118 103.203  95.131  1.00  0.00           C
ATOM   3302  C11 POPEO 115      72.228 101.703  94.871  1.00  0.00           C
ATOM   3305  P   POPEO 115      74.578 100.583  95.261  1.00  0.00           P
ATOM   3306  O13 POPEO 115      74.378  99.183  94.821  1.00  0.00           O
ATOM   3307  O14 POPEO 115      75.618 100.843  96.281  1.00  0.00           O
ATOM   3308  O11 POPEO 115      74.838 101.533  94.011  1.00  0.00           O
ATOM   3309  O12 POPEO 115      73.198 101.153  95.761  1.00  0.00           O
ATOM   3310  C1  POPEO 115      75.898 101.333  93.071  1.00  0.00           C
ATOM   3313  C2  POPEO 115      75.428 100.733  91.691  1.00  0.00           C
ATOM   3315  O21 POPEO 115      75.208 101.693  90.641  1.00  0.00           O
ATOM   3316  C21 POPEO 115      74.338 102.663  90.801  1.00  0.00           C
ATOM   3317  O22 POPEO 115      73.818 103.033  91.841  1.00  0.00           O
ATOM   3318  C22 POPEO 115      74.048 103.283  89.431  1.00  0.00           C
ATOM   3321  C3  POPEO 115      74.228  99.763  91.821  1.00  0.00           C
ATOM   3324  O31 POPEO 115      73.688  99.413  90.531  1.00  0.00           O
ATOM   3325  C31 POPEO 115      72.538  98.783  90.551  1.00  0.00           C
ATOM   3326  O32 POPEO 115      71.948  98.353  91.531  1.00  0.00           O
ATOM   3327  C32 POPEO 115      72.048  98.623  89.111  1.00  0.00           C
ATOM   3330  C23 POPEO 115      72.778 104.183  89.401  1.00  0.00           C
ATOM   3333  C24 POPEO 115      72.618 104.993  88.101  1.00  0.00           C
ATOM   3336  C25 POPEO 115      72.228 104.183  86.851  1.00  0.00           C
ATOM   3339  C26 POPEO 115      71.898 105.083  85.641  1.00  0.00           C
ATOM   3342  C27 POPEO 115      72.148 104.393  84.291  1.00  0.00           C
ATOM   3345  C28 POPEO 115      72.108 105.413  83.141  1.00  0.00           C
ATOM   3348  C29 POPEO 115      72.488 104.843  81.801  1.00  0.00           C
ATOM   3350 0C21 POPEO 115      71.678 104.693  80.731  1.00  0.00           C
ATOM   3352 1C21 POPEO 115      70.208 105.013  80.651  1.00  0.00           C
ATOM   3355 2C21 POPEO 115      69.388 103.723  80.461  1.00  0.00           C
ATOM   3358 3C21 POPEO 115      69.388 103.193  79.021  1.00  0.00           C
ATOM   3361 4C21 POPEO 115      68.838 101.763  78.861  1.00  0.00           C
ATOM   3364 5C21 POPEO 115      67.778 101.333  79.891  1.00  0.00           C
ATOM   3367 6C21 POPEO 115      67.198  99.953  79.561  1.00  0.00           C
ATOM   3370 7C21 POPEO 115      65.978  99.583  80.411  1.00  0.00           C
ATOM   3373 8C21 POPEO 115      65.308  98.293  79.931  1.00  0.00           C
ATOM   3377  C33 POPEO 115      70.858  99.573  88.871  1.00  0.00           C
ATOM   3380  C34 POPEO 115      70.138  99.313  87.551  1.00  0.00           C
ATOM   3383  C35 POPEO 115      70.738 100.063  86.361  1.00  0.00           C
ATOM   3386  C36 POPEO 115      70.378  99.343  85.061  1.00  0.00           C
ATOM   3389  C37 POPEO 115      70.758 100.093  83.781  1.00  0.00           C
ATOM   3392  C38 POPEO 115      70.318  99.303  82.551  1.00  0.00           C
ATOM   3395  C39 POPEO 115      71.398  99.133  81.481  1.00  0.00           C
ATOM   3398 0C31 POPEO 115      71.928 100.423  80.861  1.00  0.00           C
ATOM   3401 1C31 POPEO 115      72.528 100.133  79.481  1.00  0.00           C
ATOM   3404 2C31 POPEO 115      73.348 101.303  78.921  1.00  0.00           C
ATOM   3407 3C31 POPEO 115      73.608 101.153  77.421  1.00  0.00           C
ATOM   3410 4C31 POPEO 115      74.528  99.983  77.071  1.00  0.00           C
ATOM   3413 5C31 POPEO 115      74.508  99.663  75.571  1.00  0.00           C
ATOM   3416 6C31 POPEO 115      75.588  98.653  75.161  1.00  0.00           C
ATOM   3420  NH3 POPEP 116      89.228  93.963  51.441  1.00  0.00           N
ATOM   3424  C12 POPEP 116      87.748  93.993  51.281  1.00  0.00           C
ATOM   3427  C11 POPEP 116      87.178  92.673  50.841  1.00  0.00           C
ATOM   3430  P   POPEP 116      84.758  92.223  49.941  1.00  0.00           P
ATOM   3431  O13 POPEP 116      83.698  93.223  49.671  1.00  0.00           O
ATOM   3432  O14 POPEP 116      85.468  91.603  48.791  1.00  0.00           O
ATOM   3433  O11 POPEP 116      84.258  91.063  50.901  1.00  0.00           O
ATOM   3434  O12 POPEP 116      85.788  92.923  50.891  1.00  0.00           O
ATOM   3435  C1  POPEP 116      84.358  91.123  52.331  1.00  0.00           C
ATOM   3438  C2  POPEP 116      83.398  90.083  52.991  1.00  0.00           C
ATOM   3440  O21 POPEP 116      82.858  90.423  54.281  1.00  0.00           O
ATOM   3441  C21 POPEP 116      83.648  90.813  55.261  1.00  0.00           C
ATOM   3442  O22 POPEP 116      84.858  90.973  55.211  1.00  0.00           O
ATOM   3443  C22 POPEP 116      82.798  91.003  56.511  1.00  0.00           C
ATOM   3446  C3  POPEP 116      83.898  88.603  52.951  1.00  0.00           C
ATOM   3449  O31 POPEP 116      84.978  88.303  53.891  1.00  0.00           O
ATOM   3450  C31 POPEP 116      85.158  86.983  54.021  1.00  0.00           C
ATOM   3451  O32 POPEP 116      84.708  86.143  53.251  1.00  0.00           O
ATOM   3452  C32 POPEP 116      85.908  86.653  55.301  1.00  0.00           C
ATOM   3455  C23 POPEP 116      83.558  90.793  57.841  1.00  0.00           C
ATOM   3458  C24 POPEP 116      83.658  89.333  58.311  1.00  0.00           C
ATOM   3461  C25 POPEP 116      82.838  89.043  59.581  1.00  0.00           C
ATOM   3464  C26 POPEP 116      83.428  89.653  60.861  1.00  0.00           C
ATOM   3467  C27 POPEP 116      82.378  89.803  61.981  1.00  0.00           C
ATOM   3470  C28 POPEP 116      82.938  90.473  63.261  1.00  0.00           C
ATOM   3473  C29 POPEP 116      82.268  91.783  63.601  1.00  0.00           C
ATOM   3475 0C21 POPEP 116      82.598  92.593  64.621  1.00  0.00           C
ATOM   3477 1C21 POPEP 116      83.658  92.333  65.661  1.00  0.00           C
ATOM   3480 2C21 POPEP 116      83.008  92.243  67.051  1.00  0.00           C
ATOM   3483 3C21 POPEP 116      83.998  91.813  68.141  1.00  0.00           C
ATOM   3486 4C21 POPEP 116      83.358  91.913  69.531  1.00  0.00           C
ATOM   3489 5C21 POPEP 116      84.278  91.383  70.631  1.00  0.00           C
ATOM   3492 6C21 POPEP 116      83.828  91.803  72.041  1.00  0.00           C
ATOM   3495 7C21 POPEP 116      84.668  91.143  73.131  1.00  0.00           C
ATOM   3498 8C21 POPEP 116      84.388  91.673  74.541  1.00  0.00           C
ATOM   3502  C33 POPEP 116      84.968  86.063  56.371  1.00  0.00           C
ATOM   3505  C34 POPEP 116      85.668  85.863  57.711  1.00  0.00           C
ATOM   3508  C35 POPEP 116      84.718  85.603  58.891  1.00  0.00           C
ATOM   3511  C36 POPEP 116      85.458  85.673  60.231  1.00  0.00           C
ATOM   3514  C37 POPEP 116      84.588  85.323  61.441  1.00  0.00           C
ATOM   3517  C38 POPEP 116      84.138  86.513  62.291  1.00  0.00           C
ATOM   3520  C39 POPEP 116      83.538  86.083  63.641  1.00  0.00           C
ATOM   3523 0C31 POPEP 116      84.618  85.563  64.611  1.00  0.00           C
ATOM   3526 1C31 POPEP 116      84.078  85.313  66.021  1.00  0.00           C
ATOM   3529 2C31 POPEP 116      85.198  85.033  67.031  1.00  0.00           C
ATOM   3532 3C31 POPEP 116      84.688  84.953  68.471  1.00  0.00           C
ATOM   3535 4C31 POPEP 116      84.018  83.603  68.801  1.00  0.00           C
ATOM   3538 5C31 POPEP 116      83.118  83.653  70.041  1.00  0.00           C
ATOM   3541 6C31 POPEP 116      82.638  82.263  70.471  1.00  0.00           C
ATOM   3545  NH3 POPEQ 117      48.348 119.383  94.051  1.00  0.00           N
ATOM   3549  C12 POPEQ 117      46.878 119.213  94.301  1.00  0.00           C
ATOM   3552  C11 POPEQ 117      46.438 120.163  95.431  1.00  0.00           C
ATOM   3555  P   POPEQ 117      43.998 120.953  95.051  1.00  0.00           P
ATOM   3556  O13 POPEQ 117      42.588 120.543  95.301  1.00  0.00           O
ATOM   3557  O14 POPEQ 117      44.328 122.363  95.311  1.00  0.00           O
ATOM   3558  O11 POPEQ 117      44.328 120.743  93.531  1.00  0.00           O
ATOM   3559  O12 POPEQ 117      45.048 120.023  95.771  1.00  0.00           O
ATOM   3560  C1  POPEQ 117      43.528 119.973  92.651  1.00  0.00           C
ATOM   3563  C2  POPEQ 117      42.678 120.863  91.721  1.00  0.00           C
ATOM   3565  O21 POPEQ 117      42.448 120.093  90.531  1.00  0.00           O
ATOM   3566  C21 POPEQ 117      41.378 120.363  89.811  1.00  0.00           C
ATOM   3567  O22 POPEQ 117      40.468 121.103  90.101  1.00  0.00           O
ATOM   3568  C22 POPEQ 117      41.438 119.493  88.541  1.00  0.00           C
ATOM   3571  C3  POPEQ 117      43.438 122.193  91.401  1.00  0.00           C
ATOM   3574  O31 POPEQ 117      42.868 122.963  90.341  1.00  0.00           O
ATOM   3575  C31 POPEQ 117      41.818 123.713  90.641  1.00  0.00           C
ATOM   3576  O32 POPEQ 117      41.248 123.763  91.721  1.00  0.00           O
ATOM   3577  C32 POPEQ 117      41.458 124.563  89.411  1.00  0.00           C
ATOM   3580  C23 POPEQ 117      40.638 120.123  87.371  1.00  0.00           C
ATOM   3583  C24 POPEQ 117      40.528 119.203  86.151  1.00  0.00           C
ATOM   3586  C25 POPEQ 117      41.518 119.523  85.021  1.00  0.00           C
ATOM   3589  C26 POPEQ 117      41.108 118.853  83.701  1.00  0.00           C
ATOM   3592  C27 POPEQ 117      41.978 119.263  82.501  1.00  0.00           C
ATOM   3595  C28 POPEQ 117      41.318 118.953  81.141  1.00  0.00           C
ATOM   3598  C29 POPEQ 117      40.118 119.823  80.871  1.00  0.00           C
ATOM   3600 0C21 POPEQ 117      39.348 119.803  79.771  1.00  0.00           C
ATOM   3602 1C21 POPEQ 117      39.518 118.883  78.591  1.00  0.00           C
ATOM   3605 2C21 POPEQ 117      38.168 118.423  78.001  1.00  0.00           C
ATOM   3608 3C21 POPEQ 117      37.478 117.313  78.821  1.00  0.00           C
ATOM   3611 4C21 POPEQ 117      36.058 116.983  78.321  1.00  0.00           C
ATOM   3614 5C21 POPEQ 117      36.008 116.423  76.891  1.00  0.00           C
ATOM   3617 6C21 POPEQ 117      34.568 116.303  76.371  1.00  0.00           C
ATOM   3620 7C21 POPEQ 117      34.468 115.663  74.981  1.00  0.00           C
ATOM   3623 8C21 POPEQ 117      33.138 115.953  74.281  1.00  0.00           C
ATOM   3627  C33 POPEQ 117      41.318 123.733  88.111  1.00  0.00           C
ATOM   3630  C34 POPEQ 117      41.458 124.563  86.831  1.00  0.00           C
ATOM   3633  C35 POPEQ 117      41.318 123.683  85.581  1.00  0.00           C
ATOM   3636  C36 POPEQ 117      41.708 124.333  84.251  1.00  0.00           C
ATOM   3639  C37 POPEQ 117      41.898 123.263  83.171  1.00  0.00           C
ATOM   3642  C38 POPEQ 117      42.428 123.763  81.821  1.00  0.00           C
ATOM   3645  C39 POPEQ 117      43.918 124.153  81.831  1.00  0.00           C
ATOM   3648 0C31 POPEQ 117      44.488 124.313  80.421  1.00  0.00           C
ATOM   3651 1C31 POPEQ 117      46.018 124.513  80.371  1.00  0.00           C
ATOM   3654 2C31 POPEQ 117      46.618 123.903  79.101  1.00  0.00           C
ATOM   3657 3C31 POPEQ 117      48.108 124.213  78.901  1.00  0.00           C
ATOM   3660 4C31 POPEQ 117      48.538 123.883  77.471  1.00  0.00           C
ATOM   3663 5C31 POPEQ 117      50.028 124.073  77.201  1.00  0.00           C
ATOM   3666 6C31 POPEQ 117      50.368 123.873  75.721  1.00  0.00           C
ATOM   3670  NH3 POPER 118      22.228  27.343  96.141  1.00  0.00           N
ATOM   3674  C12 POPER 118      22.478  28.463  95.151  1.00  0.00           C
ATOM   3677  C11 POPER 118      23.878  29.103  95.321  1.00  0.00           C
ATOM   3680  P   POPER 118      25.108  30.913  93.821  1.00  0.00           P
ATOM   3681  O13 POPER 118      26.028  31.793  94.571  1.00  0.00           O
ATOM   3682  O14 POPER 118      25.758  29.803  93.111  1.00  0.00           O
ATOM   3683  O11 POPER 118      24.438  31.883  92.781  1.00  0.00           O
ATOM   3684  O12 POPER 118      23.898  30.393  94.711  1.00  0.00           O
ATOM   3685  C1  POPER 118      23.608  31.393  91.721  1.00  0.00           C
ATOM   3688  C2  POPER 118      24.118  31.933  90.371  1.00  0.00           C
ATOM   3690  O21 POPER 118      23.018  32.223  89.511  1.00  0.00           O
ATOM   3691  C21 POPER 118      22.598  33.463  89.581  1.00  0.00           C
ATOM   3692  O22 POPER 118      22.928  34.283  90.421  1.00  0.00           O
ATOM   3693  C22 POPER 118      21.638  33.693  88.431  1.00  0.00           C
ATOM   3696  C3  POPER 118      25.058  30.973  89.621  1.00  0.00           C
ATOM   3699  O31 POPER 118      25.408  31.533  88.341  1.00  0.00           O
ATOM   3700  C31 POPER 118      26.428  32.363  88.351  1.00  0.00           C
ATOM   3701  O32 POPER 118      26.898  32.903  89.341  1.00  0.00           O
ATOM   3702  C32 POPER 118      26.898  32.573  86.901  1.00  0.00           C
ATOM   3705  C23 POPER 118      20.818  34.983  88.611  1.00  0.00           C
ATOM   3708  C24 POPER 118      19.818  35.163  87.471  1.00  0.00           C
ATOM   3711  C25 POPER 118      20.458  35.563  86.131  1.00  0.00           C
ATOM   3714  C26 POPER 118      19.378  35.823  85.081  1.00  0.00           C
ATOM   3717  C27 POPER 118      19.868  36.653  83.891  1.00  0.00           C
ATOM   3720  C28 POPER 118      18.698  37.233  83.061  1.00  0.00           C
ATOM   3723  C29 POPER 118      18.018  38.343  83.831  1.00  0.00           C
ATOM   3725 0C21 POPER 118      17.198  39.263  83.311  1.00  0.00           C
ATOM   3727 1C21 POPER 118      16.738  39.353  81.871  1.00  0.00           C
ATOM   3730 2C21 POPER 118      17.138  40.663  81.171  1.00  0.00           C
ATOM   3733 3C21 POPER 118      16.338  41.893  81.631  1.00  0.00           C
ATOM   3736 4C21 POPER 118      16.438  43.083  80.671  1.00  0.00           C
ATOM   3739 5C21 POPER 118      17.858  43.633  80.511  1.00  0.00           C
ATOM   3742 6C21 POPER 118      17.998  44.513  79.271  1.00  0.00           C
ATOM   3745 7C21 POPER 118      19.438  44.913  78.981  1.00  0.00           C
ATOM   3748 8C21 POPER 118      19.588  45.613  77.631  1.00  0.00           C
ATOM   3752  C33 POPER 118      28.388  32.973  86.821  1.00  0.00           C
ATOM   3755  C34 POPER 118      28.938  33.063  85.391  1.00  0.00           C
ATOM   3758  C35 POPER 118      30.468  33.233  85.391  1.00  0.00           C
ATOM   3761  C36 POPER 118      31.138  32.903  84.051  1.00  0.00           C
ATOM   3764  C37 POPER 118      32.668  32.903  84.161  1.00  0.00           C
ATOM   3767  C38 POPER 118      33.408  32.633  82.831  1.00  0.00           C
ATOM   3770  C39 POPER 118      33.488  31.153  82.421  1.00  0.00           C
ATOM   3773 0C31 POPER 118      34.208  31.003  81.061  1.00  0.00           C
ATOM   3776 1C31 POPER 118      34.278  29.563  80.521  1.00  0.00           C
ATOM   3779 2C31 POPER 118      34.888  29.523  79.101  1.00  0.00           C
ATOM   3782 3C31 POPER 118      34.908  28.123  78.461  1.00  0.00           C
ATOM   3785 4C31 POPER 118      36.278  27.423  78.561  1.00  0.00           C
ATOM   3788 5C31 POPER 118      36.298  26.033  77.911  1.00  0.00           C
ATOM   3791 6C31 POPER 118      37.708  25.423  77.871  1.00  0.00           C
ATOM   3795  NH3 POPES 119     124.148 126.533  54.381  1.00  0.00           N
ATOM   3799  C12 POPES 119     124.438 125.123  54.831  1.00  0.00           C
ATOM   3802  C11 POPES 119     125.568 125.003  55.871  1.00  0.00           C
ATOM   3805  P   POPES 119     126.128 122.443  56.251  1.00  0.00           P
ATOM   3806  O13 POPES 119     125.188 121.303  56.341  1.00  0.00           O
ATOM   3807  O14 POPES 119     126.868 122.593  54.971  1.00  0.00           O
ATOM   3808  O11 POPES 119     127.198 122.253  57.361  1.00  0.00           O
ATOM   3809  O12 POPES 119     125.408 123.793  56.611  1.00  0.00           O
ATOM   3810  C1  POPES 119     127.268 123.133  58.481  1.00  0.00           C
ATOM   3813  C2  POPES 119     128.598 122.883  59.201  1.00  0.00           C
ATOM   3815  O21 POPES 119     129.658 123.523  58.461  1.00  0.00           O
ATOM   3816  C21 POPES 119     130.438 124.293  59.191  1.00  0.00           C
ATOM   3817  O22 POPES 119     130.158 124.733  60.301  1.00  0.00           O
ATOM   3818  C22 POPES 119     131.768 124.503  58.461  1.00  0.00           C
ATOM   3821  C3  POPES 119     128.898 121.363  59.201  1.00  0.00           C
ATOM   3824  O31 POPES 119     130.078 121.043  59.961  1.00  0.00           O
ATOM   3825  C31 POPES 119     130.018 120.293  61.081  1.00  0.00           C
ATOM   3826  O32 POPES 119     130.988 119.793  61.611  1.00  0.00           O
ATOM   3827  C32 POPES 119     128.618 120.183  61.671  1.00  0.00           C
ATOM   3830  C23 POPES 119     132.858 125.153  59.351  1.00  0.00           C
ATOM   3833  C24 POPES 119     133.348 124.243  60.481  1.00  0.00           C
ATOM   3836  C25 POPES 119     133.208 124.913  61.861  1.00  0.00           C
ATOM   3839  C26 POPES 119     133.468 123.963  63.031  1.00  0.00           C
ATOM   3842  C27 POPES 119     133.198 124.643  64.381  1.00  0.00           C
ATOM   3845  C28 POPES 119     133.118 123.653  65.561  1.00  0.00           C
ATOM   3848  C29 POPES 119     132.228 124.143  66.671  1.00  0.00           C
ATOM   3850 0C21 POPES 119     132.558 124.373  67.951  1.00  0.00           C
ATOM   3852 1C21 POPES 119     133.898 124.193  68.611  1.00  0.00           C
ATOM   3855 2C21 POPES 119     134.624 125.523  68.871  1.00  0.00           C
ATOM   3858 3C21 POPES 119     133.758 126.523  69.651  1.00  0.00           C
ATOM   3861 4C21 POPES 119     134.554 127.463  70.561  1.00  0.00           C
ATOM   3864 5C21 POPES 119     133.598 128.133  71.561  1.00  0.00           C
ATOM   3867 6C21 POPES 119     134.284 129.013  72.611  1.00  0.00           C
ATOM   3870 7C21 POPES 119     133.268 129.463  73.661  1.00  0.00           C
ATOM   3873 8C21 POPES 119     133.828 130.473  74.651  1.00  0.00           C
ATOM   3877  C33 POPES 119     128.588 119.563  63.081  1.00  0.00           C
ATOM   3880  C34 POPES 119     127.188 119.663  63.681  1.00  0.00           C
ATOM   3883  C35 POPES 119     126.728 121.103  63.981  1.00  0.00           C
ATOM   3886  C36 POPES 119     127.498 121.753  65.131  1.00  0.00           C
ATOM   3889  C37 POPES 119     126.858 123.073  65.571  1.00  0.00           C
ATOM   3892  C38 POPES 119     127.398 123.543  66.921  1.00  0.00           C
ATOM   3895  C39 POPES 119     126.598 124.713  67.511  1.00  0.00           C
ATOM   3898 0C31 POPES 119     126.518 125.933  66.601  1.00  0.00           C
ATOM   3901 1C31 POPES 119     125.988 127.153  67.361  1.00  0.00           C
ATOM   3904 2C31 POPES 119     125.548 128.313  66.471  1.00  0.00           C
ATOM   3907 3C31 POPES 119     126.698 128.963  65.701  1.00  0.00           C
ATOM   3910 4C31 POPES 119     126.308 130.333  65.131  1.00  0.00           C
ATOM   3913 5C31 POPES 119     127.408 130.923  64.261  1.00  0.00           C
ATOM   3916 6C31 POPES 119     127.298 132.433  64.051  1.00  0.00           C
ATOM   3920  NH3 POPET 120      19.138  66.583  96.041  1.00  0.00           N
ATOM   3924  C12 POPET 120      18.538  66.903  97.371  1.00  0.00           C
ATOM   3927  C11 POPET 120      19.548  67.653  98.291  1.00  0.00           C
ATOM   3930  P   POPET 120      22.008  66.753  98.401  1.00  0.00           P
ATOM   3931  O13 POPET 120      22.728  67.953  98.851  1.00  0.00           O
ATOM   3932  O14 POPET 120      22.548  65.443  98.801  1.00  0.00           O
ATOM   3933  O11 POPET 120      21.928  66.703  96.831  1.00  0.00           O
ATOM   3934  O12 POPET 120      20.518  66.793  98.881  1.00  0.00           O
ATOM   3935  C1  POPET 120      22.428  67.743  95.991  1.00  0.00           C
ATOM   3938  C2  POPET 120      23.898  67.543  95.531  1.00  0.00           C
ATOM   3940  O21 POPET 120      23.988  68.293  94.321  1.00  0.00           O
ATOM   3941  C21 POPET 120      24.968  69.163  94.201  1.00  0.00           C
ATOM   3942  O22 POPET 120      25.958  69.213  94.911  1.00  0.00           O
ATOM   3943  C22 POPET 120      24.588  70.133  93.071  1.00  0.00           C
ATOM   3946  C3  POPET 120      24.188  66.043  95.261  1.00  0.00           C
ATOM   3949  O31 POPET 120      25.508  65.783  94.731  1.00  0.00           O
ATOM   3950  C31 POPET 120      25.518  65.613  93.411  1.00  0.00           C
ATOM   3951  O32 POPET 120      25.318  66.493  92.581  1.00  0.00           O
ATOM   3952  C32 POPET 120      25.748  64.143  93.061  1.00  0.00           C
ATOM   3955  C23 POPET 120      25.598  70.163  91.911  1.00  0.00           C
ATOM   3958  C24 POPET 120      25.188  71.153  90.811  1.00  0.00           C
ATOM   3961  C25 POPET 120      23.938  70.743  90.021  1.00  0.00           C
ATOM   3964  C26 POPET 120      24.168  69.543  89.081  1.00  0.00           C
ATOM   3967  C27 POPET 120      22.888  69.183  88.321  1.00  0.00           C
ATOM   3970  C28 POPET 120      23.088  68.103  87.241  1.00  0.00           C
ATOM   3973  C29 POPET 120      21.738  67.783  86.651  1.00  0.00           C
ATOM   3975 0C21 POPET 120      21.448  67.013  85.591  1.00  0.00           C
ATOM   3977 1C21 POPET 120      22.388  66.253  84.701  1.00  0.00           C
ATOM   3980 2C21 POPET 120      22.108  66.593  83.221  1.00  0.00           C
ATOM   3983 3C21 POPET 120      22.628  65.523  82.251  1.00  0.00           C
ATOM   3986 4C21 POPET 120      22.388  65.923  80.781  1.00  0.00           C
ATOM   3989 5C21 POPET 120      22.468  64.743  79.811  1.00  0.00           C
ATOM   3992 6C21 POPET 120      23.888  64.233  79.531  1.00  0.00           C
ATOM   3995 7C21 POPET 120      23.848  62.923  78.731  1.00  0.00           C
ATOM   3998 8C21 POPET 120      25.158  62.563  78.021  1.00  0.00           C
ATOM   4002  C33 POPET 120      24.458  63.463  92.521  1.00  0.00           C
ATOM   4005  C34 POPET 120      24.208  62.083  93.141  1.00  0.00           C
ATOM   4008  C35 POPET 120      25.028  60.943  92.521  1.00  0.00           C
ATOM   4011  C36 POPET 120      24.788  59.613  93.261  1.00  0.00           C
ATOM   4014  C37 POPET 120      25.788  58.493  92.931  1.00  0.00           C
ATOM   4017  C38 POPET 120      25.518  57.763  91.611  1.00  0.00           C
ATOM   4020  C39 POPET 120      26.228  58.373  90.401  1.00  0.00           C
ATOM   4023 0C31 POPET 120      26.188  57.463  89.171  1.00  0.00           C
ATOM   4026 1C31 POPET 120      27.198  57.913  88.101  1.00  0.00           C
ATOM   4029 2C31 POPET 120      27.188  57.013  86.861  1.00  0.00           C
ATOM   4032 3C31 POPET 120      28.288  55.943  86.821  1.00  0.00           C
ATOM   4035 4C31 POPET 120      28.288  55.263  85.441  1.00  0.00           C
ATOM   4038 5C31 POPET 120      29.388  54.213  85.281  1.00  0.00           C
ATOM   4041 6C31 POPET 120      29.198  53.363  84.021  1.00  0.00           C
ATOM   4045  NH3 POPEU 121      26.048   0.047  53.941  1.00  0.00           N
ATOM   4049  C12 POPEU 121      25.928  -0.233  52.461  1.00  0.00           C
ATOM   4052  C11 POPEU 121      27.218   0.027  51.631  1.00  0.00           C
ATOM   4055  P   POPEU 121      28.918   2.067  51.671  1.00  0.00           P
ATOM   4056  O13 POPEU 121      30.278   2.197  52.241  1.00  0.00           O
ATOM   4057  O14 POPEU 121      28.768   2.137  50.191  1.00  0.00           O
ATOM   4058  O11 POPEU 121      27.998   3.213  52.221  1.00  0.00           O
ATOM   4059  O12 POPEU 121      28.178   0.827  52.311  1.00  0.00           O
ATOM   4060  C1  POPEU 121      28.358   4.073  53.291  1.00  0.00           C
ATOM   4063  C2  POPEU 121      28.098   3.393  54.661  1.00  0.00           C
ATOM   4065  O21 POPEU 121      27.418   4.323  55.521  1.00  0.00           O
ATOM   4066  C21 POPEU 121      26.588   3.753  56.381  1.00  0.00           C
ATOM   4067  O22 POPEU 121      26.178   2.597  56.311  1.00  0.00           O
ATOM   4068  C22 POPEU 121      26.248   4.723  57.521  1.00  0.00           C
ATOM   4071  C3  POPEU 121      29.428   2.967  55.331  1.00  0.00           C
ATOM   4074  O31 POPEU 121      29.158   2.007  56.361  1.00  0.00           O
ATOM   4075  C31 POPEU 121      29.298   2.247  57.661  1.00  0.00           C
ATOM   4076  O32 POPEU 121      28.658   1.697  58.531  1.00  0.00           O
ATOM   4077  C32 POPEU 121      30.498   3.147  57.971  1.00  0.00           C
ATOM   4080  C23 POPEU 121      26.258   4.073  58.931  1.00  0.00           C
ATOM   4083  C24 POPEU 121      25.958   5.103  60.041  1.00  0.00           C
ATOM   4086  C25 POPEU 121      26.438   4.673  61.441  1.00  0.00           C
ATOM   4089  C26 POPEU 121      25.998   5.613  62.591  1.00  0.00           C
ATOM   4092  C27 POPEU 121      26.538   5.143  63.951  1.00  0.00           C
ATOM   4095  C28 POPEU 121      26.028   5.863  65.231  1.00  0.00           C
ATOM   4098  C29 POPEU 121      24.548   5.783  65.511  1.00  0.00           C
ATOM   4100 0C21 POPEU 121      23.798   6.683  66.171  1.00  0.00           C
ATOM   4102 1C21 POPEU 121      24.258   7.963  66.841  1.00  0.00           C
ATOM   4105 2C21 POPEU 121      23.618   8.153  68.231  1.00  0.00           C
ATOM   4108 3C21 POPEU 121      22.148   8.623  68.191  1.00  0.00           C
ATOM   4111 4C21 POPEU 121      21.498   8.733  69.581  1.00  0.00           C
ATOM   4114 5C21 POPEU 121      21.278   7.363  70.221  1.00  0.00           C
ATOM   4117 6C21 POPEU 121      20.358   7.383  71.441  1.00  0.00           C
ATOM   4120 7C21 POPEU 121      20.218   5.973  72.051  1.00  0.00           C
ATOM   4123 8C21 POPEU 121      18.838   5.673  72.651  1.00  0.00           C
ATOM   4127  C33 POPEU 121      30.788   3.253  59.481  1.00  0.00           C
ATOM   4130  C34 POPEU 121      31.868   4.303  59.761  1.00  0.00           C
ATOM   4133  C35 POPEU 121      32.678   4.033  61.031  1.00  0.00           C
ATOM   4136  C36 POPEU 121      31.838   3.933  62.321  1.00  0.00           C
ATOM   4139  C37 POPEU 121      32.748   3.983  63.551  1.00  0.00           C
ATOM   4142  C38 POPEU 121      32.038   3.733  64.901  1.00  0.00           C
ATOM   4145  C39 POPEU 121      30.898   4.713  65.201  1.00  0.00           C
ATOM   4148 0C31 POPEU 121      30.358   4.563  66.631  1.00  0.00           C
ATOM   4151 1C31 POPEU 121      29.488   5.763  67.041  1.00  0.00           C
ATOM   4154 2C31 POPEU 121      28.788   5.573  68.401  1.00  0.00           C
ATOM   4157 3C31 POPEU 121      28.228   6.913  68.901  1.00  0.00           C
ATOM   4160 4C31 POPEU 121      27.378   6.803  70.171  1.00  0.00           C
ATOM   4163 5C31 POPEU 121      26.698   8.143  70.491  1.00  0.00           C
ATOM   4166 6C31 POPEU 121      25.768   8.083  71.701  1.00  0.00           C
ATOM   4170  NH3 POPEV 122      92.868  80.913  92.251  1.00  0.00           N
ATOM   4174  C12 POPEV 122      92.098  82.103  91.751  1.00  0.00           C
ATOM   4177  C11 POPEV 122      90.628  81.753  91.541  1.00  0.00           C
ATOM   4180  P   POPEV 122      89.188  83.933  91.831  1.00  0.00           P
ATOM   4181  O13 POPEV 122      87.738  83.723  91.601  1.00  0.00           O
ATOM   4182  O14 POPEV 122      89.628  83.823  93.241  1.00  0.00           O
ATOM   4183  O11 POPEV 122      89.648  85.323  91.221  1.00  0.00           O
ATOM   4184  O12 POPEV 122      89.938  82.853  90.961  1.00  0.00           O
ATOM   4185  C1  POPEV 122      90.988  85.503  90.721  1.00  0.00           C
ATOM   4188  C2  POPEV 122      91.138  85.043  89.241  1.00  0.00           C
ATOM   4190  O21 POPEV 122      92.378  85.483  88.651  1.00  0.00           O
ATOM   4191  C21 POPEV 122      92.468  86.703  88.131  1.00  0.00           C
ATOM   4192  O22 POPEV 122      91.638  87.583  88.241  1.00  0.00           O
ATOM   4193  C22 POPEV 122      93.778  86.863  87.381  1.00  0.00           C
ATOM   4196  C3  POPEV 122      89.858  85.393  88.421  1.00  0.00           C
ATOM   4199  O31 POPEV 122      90.118  85.373  87.001  1.00  0.00           O
ATOM   4200  C31 POPEV 122      89.058  85.743  86.311  1.00  0.00           C
ATOM   4201  O32 POPEV 122      87.908  85.683  86.721  1.00  0.00           O
ATOM   4202  C32 POPEV 122      89.488  86.273  84.951  1.00  0.00           C
ATOM   4205  C23 POPEV 122      93.548  87.193  85.881  1.00  0.00           C
ATOM   4208  C24 POPEV 122      94.708  87.973  85.261  1.00  0.00           C
ATOM   4211  C25 POPEV 122      94.328  88.673  83.951  1.00  0.00           C
ATOM   4214  C26 POPEV 122      93.428  89.903  84.171  1.00  0.00           C
ATOM   4217  C27 POPEV 122      93.028  90.593  82.861  1.00  0.00           C
ATOM   4220  C28 POPEV 122      91.968  91.703  83.031  1.00  0.00           C
ATOM   4223  C29 POPEV 122      92.478  92.833  83.871  1.00  0.00           C
ATOM   4225 0C21 POPEV 122      92.838  94.063  83.461  1.00  0.00           C
ATOM   4227 1C21 POPEV 122      92.838  94.523  82.031  1.00  0.00           C
ATOM   4230 2C21 POPEV 122      93.518  95.893  81.821  1.00  0.00           C
ATOM   4233 3C21 POPEV 122      95.018  95.953  82.201  1.00  0.00           C
ATOM   4236 4C21 POPEV 122      95.668  97.273  81.721  1.00  0.00           C
ATOM   4239 5C21 POPEV 122      96.978  97.633  82.431  1.00  0.00           C
ATOM   4242 6C21 POPEV 122      96.758  98.193  83.851  1.00  0.00           C
ATOM   4245 7C21 POPEV 122      98.048  98.563  84.581  1.00  0.00           C
ATOM   4248 8C21 POPEV 122      97.818  98.853  86.061  1.00  0.00           C
ATOM   4252  C33 POPEV 122      88.358  87.133  84.341  1.00  0.00           C
ATOM   4255  C34 POPEV 122      88.798  87.853  83.061  1.00  0.00           C
ATOM   4258  C35 POPEV 122      87.618  88.573  82.411  1.00  0.00           C
ATOM   4261  C36 POPEV 122      87.968  89.253  81.081  1.00  0.00           C
ATOM   4264  C37 POPEV 122      86.728  89.803  80.361  1.00  0.00           C
ATOM   4267  C38 POPEV 122      87.038  90.393  78.991  1.00  0.00           C
ATOM   4270  C39 POPEV 122      87.508  91.853  79.001  1.00  0.00           C
ATOM   4273 0C31 POPEV 122      87.818  92.313  77.571  1.00  0.00           C
ATOM   4276 1C31 POPEV 122      88.078  93.813  77.401  1.00  0.00           C
ATOM   4279 2C31 POPEV 122      88.838  94.143  76.101  1.00  0.00           C
ATOM   4282 3C31 POPEV 122      88.228  93.473  74.861  1.00  0.00           C
ATOM   4285 4C31 POPEV 122      89.008  93.763  73.571  1.00  0.00           C
ATOM   4288 5C31 POPEV 122      88.348  93.163  72.331  1.00  0.00           C
ATOM   4291 6C31 POPEV 122      89.288  93.063  71.131  1.00  0.00           C
ATOM   4295  NH3 POPEW 123     117.188  94.113  92.741  1.00  0.00           N
ATOM   4299  C12 POPEW 123     116.928  93.273  93.941  1.00  0.00           C
ATOM   4302  C11 POPEW 123     115.448  93.273  94.271  1.00  0.00           C
ATOM   4305  P   POPEW 123     114.728  90.853  94.931  1.00  0.00           P
ATOM   4306  O13 POPEW 123     115.468  89.783  95.631  1.00  0.00           O
ATOM   4307  O14 POPEW 123     113.268  90.803  95.061  1.00  0.00           O
ATOM   4308  O11 POPEW 123     115.128  90.753  93.401  1.00  0.00           O
ATOM   4309  O12 POPEW 123     115.228  92.313  95.301  1.00  0.00           O
ATOM   4310  C1  POPEW 123     114.148  90.433  92.401  1.00  0.00           C
ATOM   4313  C2  POPEW 123     114.808  90.533  91.011  1.00  0.00           C
ATOM   4315  O21 POPEW 123     113.878  90.063  90.011  1.00  0.00           O
ATOM   4316  C21 POPEW 123     114.018  90.663  88.831  1.00  0.00           C
ATOM   4317  O22 POPEW 123     114.828  91.543  88.591  1.00  0.00           O
ATOM   4318  C22 POPEW 123     113.058  90.093  87.791  1.00  0.00           C
ATOM   4321  C3  POPEW 123     116.148  89.713  90.951  1.00  0.00           C
ATOM   4324  O31 POPEW 123     116.858  89.903  89.701  1.00  0.00           O
ATOM   4325  C31 POPEW 123     117.528  91.053  89.661  1.00  0.00           C
ATOM   4326  O32 POPEW 123     117.778  91.753  90.631  1.00  0.00           O
ATOM   4327  C32 POPEW 123     117.818  91.433  88.201  1.00  0.00           C
ATOM   4330  C23 POPEW 123     113.418  90.513  86.331  1.00  0.00           C
ATOM   4333  C24 POPEW 123     112.218  90.413  85.381  1.00  0.00           C
ATOM   4336  C25 POPEW 123     112.478  90.773  83.901  1.00  0.00           C
ATOM   4339  C26 POPEW 123     112.278  92.263  83.511  1.00  0.00           C
ATOM   4342  C27 POPEW 123     111.918  92.463  82.021  1.00  0.00           C
ATOM   4345  C28 POPEW 123     111.678  93.933  81.601  1.00  0.00           C
ATOM   4348  C29 POPEW 123     112.968  94.653  81.291  1.00  0.00           C
ATOM   4350 0C21 POPEW 123     113.268  95.403  80.211  1.00  0.00           C
ATOM   4352 1C21 POPEW 123     112.378  95.823  79.061  1.00  0.00           C
ATOM   4355 2C21 POPEW 123     112.668  97.293  78.651  1.00  0.00           C
ATOM   4358 3C21 POPEW 123     111.708  97.843  77.571  1.00  0.00           C
ATOM   4361 4C21 POPEW 123     111.678  99.383  77.531  1.00  0.00           C
ATOM   4364 5C21 POPEW 123     112.798 100.063  76.721  1.00  0.00           C
ATOM   4367 6C21 POPEW 123     112.518 100.133  75.211  1.00  0.00           C
ATOM   4370 7C21 POPEW 123     113.318 101.253  74.521  1.00  0.00           C
ATOM   4373 8C21 POPEW 123     113.068 101.363  73.011  1.00  0.00           C
ATOM   4377  C33 POPEW 123     117.878  92.973  88.001  1.00  0.00           C
ATOM   4380  C34 POPEW 123     117.048  93.563  86.841  1.00  0.00           C
ATOM   4383  C35 POPEW 123     117.558  93.273  85.431  1.00  0.00           C
ATOM   4386  C36 POPEW 123     117.098  94.313  84.391  1.00  0.00           C
ATOM   4389  C37 POPEW 123     117.498  93.963  82.951  1.00  0.00           C
ATOM   4392  C38 POPEW 123     116.888  94.913  81.921  1.00  0.00           C
ATOM   4395  C39 POPEW 123     117.288  94.643  80.461  1.00  0.00           C
ATOM   4398 0C31 POPEW 123     116.818  93.303  79.871  1.00  0.00           C
ATOM   4401 1C31 POPEW 123     117.198  93.163  78.381  1.00  0.00           C
ATOM   4404 2C31 POPEW 123     116.768  91.833  77.741  1.00  0.00           C
ATOM   4407 3C31 POPEW 123     117.878  90.793  77.651  1.00  0.00           C
ATOM   4410 4C31 POPEW 123     117.408  89.483  77.001  1.00  0.00           C
ATOM   4413 5C31 POPEW 123     118.548  88.473  76.781  1.00  0.00           C
ATOM   4416 6C31 POPEW 123     118.098  87.203  76.041  1.00  0.00           C
ATOM   4420  NH3 POPEX 124      88.178 100.783  95.561  1.00  0.00           N
ATOM   4424  C12 POPEX 124      88.648 100.983  96.971  1.00  0.00           C
ATOM   4427  C11 POPEX 124      88.798  99.623  97.651  1.00  0.00           C
ATOM   4430  P   POPEX 124      89.528  97.643  96.051  1.00  0.00           P
ATOM   4431  O13 POPEX 124      90.808  97.003  95.711  1.00  0.00           O
ATOM   4432  O14 POPEX 124      88.388  96.883  96.591  1.00  0.00           O
ATOM   4433  O11 POPEX 124      89.108  98.393  94.721  1.00  0.00           O
ATOM   4434  O12 POPEX 124      89.828  98.893  96.981  1.00  0.00           O
ATOM   4435  C1  POPEX 124      89.518  97.713  93.501  1.00  0.00           C
ATOM   4438  C2  POPEX 124      88.508  97.923  92.371  1.00  0.00           C
ATOM   4440  O21 POPEX 124      88.678  99.263  91.901  1.00  0.00           O
ATOM   4441  C21 POPEX 124      88.288  99.433  90.641  1.00  0.00           C
ATOM   4442  O22 POPEX 124      87.708  98.603  89.961  1.00  0.00           O
ATOM   4443  C22 POPEX 124      88.698 100.823  90.181  1.00  0.00           C
ATOM   4446  C3  POPEX 124      87.088  97.683  92.931  1.00  0.00           C
ATOM   4449  O31 POPEX 124      86.038  97.663  91.931  1.00  0.00           O
ATOM   4450  C31 POPEX 124      85.888  96.523  91.281  1.00  0.00           C
ATOM   4451  O32 POPEX 124      86.518  95.503  91.491  1.00  0.00           O
ATOM   4452  C32 POPEX 124      84.768  96.723  90.251  1.00  0.00           C
ATOM   4455  C23 POPEX 124      87.488 101.683  89.771  1.00  0.00           C
ATOM   4458  C24 POPEX 124      87.888 103.113  89.341  1.00  0.00           C
ATOM   4461  C25 POPEX 124      89.068 103.213  88.361  1.00  0.00           C
ATOM   4464  C26 POPEX 124      88.888 102.473  87.021  1.00  0.00           C
ATOM   4467  C27 POPEX 124      90.078 102.713  86.071  1.00  0.00           C
ATOM   4470  C28 POPEX 124      89.818 103.643  84.861  1.00  0.00           C
ATOM   4473  C29 POPEX 124      89.008 104.883  85.151  1.00  0.00           C
ATOM   4475 0C21 POPEX 124      88.158 105.493  84.301  1.00  0.00           C
ATOM   4477 1C21 POPEX 124      87.918 105.093  82.861  1.00  0.00           C
ATOM   4480 2C21 POPEX 124      87.538 106.263  81.931  1.00  0.00           C
ATOM   4483 3C21 POPEX 124      88.668 107.293  81.761  1.00  0.00           C
ATOM   4486 4C21 POPEX 124      88.498 108.203  80.531  1.00  0.00           C
ATOM   4489 5C21 POPEX 124      87.268 109.133  80.601  1.00  0.00           C
ATOM   4492 6C21 POPEX 124      87.188 110.103  79.411  1.00  0.00           C
ATOM   4495 7C21 POPEX 124      85.838 110.833  79.341  1.00  0.00           C
ATOM   4498 8C21 POPEX 124      85.748 111.853  78.201  1.00  0.00           C
ATOM   4502  C33 POPEX 124      85.138  96.343  88.801  1.00  0.00           C
ATOM   4505  C34 POPEX 124      84.438  97.223  87.741  1.00  0.00           C
ATOM   4508  C35 POPEX 124      82.908  97.053  87.691  1.00  0.00           C
ATOM   4511  C36 POPEX 124      82.278  97.733  86.471  1.00  0.00           C
ATOM   4514  C37 POPEX 124      81.768  99.173  86.701  1.00  0.00           C
ATOM   4517  C38 POPEX 124      81.908 100.003  85.411  1.00  0.00           C
ATOM   4520  C39 POPEX 124      81.408 101.453  85.491  1.00  0.00           C
ATOM   4523 0C31 POPEX 124      79.888 101.633  85.381  1.00  0.00           C
ATOM   4526 1C31 POPEX 124      79.158 101.633  86.731  1.00  0.00           C
ATOM   4529 2C31 POPEX 124      77.798 102.343  86.681  1.00  0.00           C
ATOM   4532 3C31 POPEX 124      77.908 103.873  86.631  1.00  0.00           C
ATOM   4535 4C31 POPEX 124      76.548 104.553  86.401  1.00  0.00           C
ATOM   4538 5C31 POPEX 124      76.688 105.993  85.911  1.00  0.00           C
ATOM   4541 6C31 POPEX 124      75.348 106.633  85.501  1.00  0.00           C
ATOM   4545  NH3 POPEY 125      58.948   6.483  52.391  1.00  0.00           N
ATOM   4549  C12 POPEY 125      58.608   5.033  52.131  1.00  0.00           C
ATOM   4552  C11 POPEY 125      57.208   4.843  51.521  1.00  0.00           C
ATOM   4555  P   POPEY 125      55.488   6.493  52.651  1.00  0.00           P
ATOM   4556  O13 POPEY 125      56.138   7.683  53.231  1.00  0.00           O
ATOM   4557  O14 POPEY 125      54.098   6.613  52.181  1.00  0.00           O
ATOM   4558  O11 POPEY 125      55.648   5.293  53.621  1.00  0.00           O
ATOM   4559  O12 POPEY 125      56.428   6.043  51.461  1.00  0.00           O
ATOM   4560  C1  POPEY 125      54.678   4.943  54.601  1.00  0.00           C
ATOM   4563  C2  POPEY 125      55.328   5.083  55.991  1.00  0.00           C
ATOM   4565  O21 POPEY 125      56.418   4.163  56.051  1.00  0.00           O
ATOM   4566  C21 POPEY 125      57.688   4.543  56.271  1.00  0.00           C
ATOM   4567  O22 POPEY 125      58.628   3.813  55.981  1.00  0.00           O
ATOM   4568  C22 POPEY 125      57.878   5.913  56.981  1.00  0.00           C
ATOM   4571  C3  POPEY 125      54.298   4.743  57.081  1.00  0.00           C
ATOM   4574  O31 POPEY 125      54.568   5.423  58.311  1.00  0.00           O
ATOM   4575  C31 POPEY 125      55.388   4.843  59.181  1.00  0.00           C
ATOM   4576  O32 POPEY 125      56.068   3.853  58.981  1.00  0.00           O
ATOM   4577  C32 POPEY 125      55.318   5.613  60.491  1.00  0.00           C
ATOM   4580  C23 POPEY 125      59.138   5.923  57.881  1.00  0.00           C
ATOM   4583  C24 POPEY 125      59.328   7.163  58.791  1.00  0.00           C
ATOM   4586  C25 POPEY 125      60.188   6.843  60.041  1.00  0.00           C
ATOM   4589  C26 POPEY 125      60.708   8.073  60.811  1.00  0.00           C
ATOM   4592  C27 POPEY 125      61.288   7.723  62.201  1.00  0.00           C
ATOM   4595  C28 POPEY 125      61.688   8.963  63.041  1.00  0.00           C
ATOM   4598  C29 POPEY 125      62.418   8.593  64.311  1.00  0.00           C
ATOM   4600 0C21 POPEY 125      62.098   8.913  65.581  1.00  0.00           C
ATOM   4602 1C21 POPEY 125      60.908   9.723  66.051  1.00  0.00           C
ATOM   4605 2C21 POPEY 125      60.938  10.013  67.571  1.00  0.00           C
ATOM   4608 3C21 POPEY 125      61.908  11.133  67.971  1.00  0.00           C
ATOM   4611 4C21 POPEY 125      62.088  11.313  69.491  1.00  0.00           C
ATOM   4614 5C21 POPEY 125      60.818  11.733  70.251  1.00  0.00           C
ATOM   4617 6C21 POPEY 125      61.158  12.203  71.681  1.00  0.00           C
ATOM   4620 7C21 POPEY 125      60.008  12.923  72.401  1.00  0.00           C
ATOM   4623 8C21 POPEY 125      60.468  13.663  73.651  1.00  0.00           C
ATOM   4627  C33 POPEY 125      53.838   5.863  60.861  1.00  0.00           C
ATOM   4630  C34 POPEY 125      53.618   6.383  62.291  1.00  0.00           C
ATOM   4633  C35 POPEY 125      53.998   5.363  63.361  1.00  0.00           C
ATOM   4636  C36 POPEY 125      53.048   5.423  64.561  1.00  0.00           C
ATOM   4639  C37 POPEY 125      53.418   4.413  65.651  1.00  0.00           C
ATOM   4642  C38 POPEY 125      52.308   4.253  66.691  1.00  0.00           C
ATOM   4645  C39 POPEY 125      52.728   3.303  67.811  1.00  0.00           C
ATOM   4648 0C31 POPEY 125      51.558   2.737  68.611  1.00  0.00           C
ATOM   4651 1C31 POPEY 125      51.968   1.437  69.301  1.00  0.00           C
ATOM   4654 2C31 POPEY 125      51.148   1.097  70.551  1.00  0.00           C
ATOM   4657 3C31 POPEY 125      51.638   1.837  71.801  1.00  0.00           C
ATOM   4660 4C31 POPEY 125      51.148   1.157  73.091  1.00  0.00           C
ATOM   4663 5C31 POPEY 125      51.678   1.807  74.371  1.00  0.00           C
ATOM   4666 6C31 POPEY 125      51.078   1.187  75.621  1.00  0.00           C
ATOM   4670  NH3 POPEZ 126      36.448  14.903  51.401  1.00  0.00           N
ATOM   4674  C12 POPEZ 126      36.488  15.183  52.871  1.00  0.00           C
ATOM   4677  C11 POPEZ 126      37.928  15.183  53.371  1.00  0.00           C
ATOM   4680  P   POPEZ 126      39.518  13.643  51.991  1.00  0.00           P
ATOM   4681  O13 POPEZ 126      39.548  12.233  51.601  1.00  0.00           O
ATOM   4682  O14 POPEZ 126      39.148  14.623  50.951  1.00  0.00           O
ATOM   4683  O11 POPEZ 126      40.948  13.883  52.621  1.00  0.00           O
ATOM   4684  O12 POPEZ 126      38.508  13.883  53.181  1.00  0.00           O
ATOM   4685  C1  POPEZ 126      41.218  14.843  53.631  1.00  0.00           C
ATOM   4688  C2  POPEZ 126      40.708  14.473  55.061  1.00  0.00           C
ATOM   4690  O21 POPEZ 126      40.468  15.623  55.871  1.00  0.00           O
ATOM   4691  C21 POPEZ 126      41.388  16.573  55.921  1.00  0.00           C
ATOM   4692  O22 POPEZ 126      42.508  16.543  55.441  1.00  0.00           O
ATOM   4693  C22 POPEZ 126      40.858  17.723  56.751  1.00  0.00           C
ATOM   4696  C3  POPEZ 126      41.548  13.413  55.821  1.00  0.00           C
ATOM   4699  O31 POPEZ 126      40.728  12.433  56.491  1.00  0.00           O
ATOM   4700  C31 POPEZ 126      40.688  12.523  57.821  1.00  0.00           C
ATOM   4701  O32 POPEZ 126      41.138  13.433  58.481  1.00  0.00           O
ATOM   4702  C32 POPEZ 126      40.048  11.253  58.361  1.00  0.00           C
ATOM   4705  C23 POPEZ 126      41.148  17.473  58.241  1.00  0.00           C
ATOM   4708  C24 POPEZ 126      40.958  18.743  59.071  1.00  0.00           C
ATOM   4711  C25 POPEZ 126      41.488  18.563  60.491  1.00  0.00           C
ATOM   4714  C26 POPEZ 126      41.648  19.893  61.221  1.00  0.00           C
ATOM   4717  C27 POPEZ 126      42.108  19.703  62.671  1.00  0.00           C
ATOM   4720  C28 POPEZ 126      42.068  21.013  63.461  1.00  0.00           C
ATOM   4723  C29 POPEZ 126      42.208  20.773  64.951  1.00  0.00           C
ATOM   4725 0C21 POPEZ 126      41.508  21.373  65.931  1.00  0.00           C
ATOM   4727 1C21 POPEZ 126      40.458  22.443  65.771  1.00  0.00           C
ATOM   4730 2C21 POPEZ 126      39.238  22.263  66.691  1.00  0.00           C
ATOM   4733 3C21 POPEZ 126      39.568  22.383  68.191  1.00  0.00           C
ATOM   4736 4C21 POPEZ 126      38.318  22.513  69.061  1.00  0.00           C
ATOM   4739 5C21 POPEZ 126      38.618  22.593  70.571  1.00  0.00           C
ATOM   4742 6C21 POPEZ 126      39.208  21.293  71.131  1.00  0.00           C
ATOM   4745 7C21 POPEZ 126      39.458  21.333  72.641  1.00  0.00           C
ATOM   4748 8C21 POPEZ 126      40.198  20.093  73.141  1.00  0.00           C
ATOM   4752  C33 POPEZ 126      41.118  10.223  58.781  1.00  0.00           C
ATOM   4755  C34 POPEZ 126      40.538   8.853  59.121  1.00  0.00           C
ATOM   4758  C35 POPEZ 126      39.558   8.883  60.311  1.00  0.00           C
ATOM   4761  C36 POPEZ 126      39.018   7.483  60.601  1.00  0.00           C
ATOM   4764  C37 POPEZ 126      38.158   7.413  61.861  1.00  0.00           C
ATOM   4767  C38 POPEZ 126      38.228   6.003  62.471  1.00  0.00           C
ATOM   4770  C39 POPEZ 126      37.338   5.813  63.701  1.00  0.00           C
ATOM   4773 0C31 POPEZ 126      37.478   4.393  64.251  1.00  0.00           C
ATOM   4776 1C31 POPEZ 126      36.468   4.043  65.351  1.00  0.00           C
ATOM   4779 2C31 POPEZ 126      36.168   2.537  65.381  1.00  0.00           C
ATOM   4782 3C31 POPEZ 126      37.318   1.677  65.911  1.00  0.00           C
ATOM   4785 4C31 POPEZ 126      37.278   1.557  67.441  1.00  0.00           C
ATOM   4788 5C31 POPEZ 126      38.558   0.937  68.021  1.00  0.00           C
ATOM   4791 6C31 POPEZ 126      38.528   0.807  69.541  1.00  0.00           C
ATOM   4795  NH3 POPEa 127      40.008 129.133  95.881  1.00  0.00           N
ATOM   4799  C12 POPEa 127      38.628 128.763  95.381  1.00  0.00           C
ATOM   4802  C11 POPEa 127      37.978 127.743  96.301  1.00  0.00           C
ATOM   4805  P   POPEa 127      36.758 125.593  95.711  1.00  0.00           P
ATOM   4806  O13 POPEa 127      37.508 125.093  96.891  1.00  0.00           O
ATOM   4807  O14 POPEa 127      35.438 124.953  95.521  1.00  0.00           O
ATOM   4808  O11 POPEa 127      37.598 125.253  94.401  1.00  0.00           O
ATOM   4809  O12 POPEa 127      36.758 127.193  95.741  1.00  0.00           O
ATOM   4810  C1  POPEa 127      37.168 125.903  93.191  1.00  0.00           C
ATOM   4813  C2  POPEa 127      37.598 125.163  91.891  1.00  0.00           C
ATOM   4815  O21 POPEa 127      36.938 125.823  90.801  1.00  0.00           O
ATOM   4816  C21 POPEa 127      37.648 126.583  90.011  1.00  0.00           C
ATOM   4817  O22 POPEa 127      38.818 126.893  90.161  1.00  0.00           O
ATOM   4818  C22 POPEa 127      36.788 126.993  88.831  1.00  0.00           C
ATOM   4821  C3  POPEa 127      37.138 123.673  91.881  1.00  0.00           C
ATOM   4824  O31 POPEa 127      37.538 122.953  90.681  1.00  0.00           O
ATOM   4825  C31 POPEa 127      36.668 122.943  89.671  1.00  0.00           C
ATOM   4826  O32 POPEa 127      35.618 123.553  89.631  1.00  0.00           O
ATOM   4827  C32 POPEa 127      37.128 121.953  88.601  1.00  0.00           C
ATOM   4830  C23 POPEa 127      37.448 126.623  87.491  1.00  0.00           C
ATOM   4833  C24 POPEa 127      36.748 127.363  86.351  1.00  0.00           C
ATOM   4836  C25 POPEa 127      37.348 127.033  84.981  1.00  0.00           C
ATOM   4839  C26 POPEa 127      36.498 127.653  83.871  1.00  0.00           C
ATOM   4842  C27 POPEa 127      37.078 127.403  82.471  1.00  0.00           C
ATOM   4845  C28 POPEa 127      35.988 127.023  81.451  1.00  0.00           C
ATOM   4848  C29 POPEa 127      34.868 128.023  81.391  1.00  0.00           C
ATOM   4850 0C21 POPEa 127      33.928 128.083  80.441  1.00  0.00           C
ATOM   4852 1C21 POPEa 127      33.828 127.193  79.221  1.00  0.00           C
ATOM   4855 2C21 POPEa 127      33.528 128.023  77.971  1.00  0.00           C
ATOM   4858 3C21 POPEa 127      32.138 128.673  77.971  1.00  0.00           C
ATOM   4861 4C21 POPEa 127      31.908 129.453  76.681  1.00  0.00           C
ATOM   4864 5C21 POPEa 127      30.598 130.243  76.671  1.00  0.00           C
ATOM   4867 6C21 POPEa 127      30.648 131.293  75.561  1.00  0.00           C
ATOM   4870 7C21 POPEa 127      29.308 131.963  75.281  1.00  0.00           C
ATOM   4873 8C21 POPEa 127      29.398 132.949  74.131  1.00  0.00           C
ATOM   4877  C33 POPEa 127      37.258 122.503  87.161  1.00  0.00           C
ATOM   4880  C34 POPEa 127      37.188 121.333  86.161  1.00  0.00           C
ATOM   4883  C35 POPEa 127      37.878 121.523  84.811  1.00  0.00           C
ATOM   4886  C36 POPEa 127      37.258 122.573  83.891  1.00  0.00           C
ATOM   4889  C37 POPEa 127      37.668 122.363  82.431  1.00  0.00           C
ATOM   4892  C38 POPEa 127      37.178 123.473  81.491  1.00  0.00           C
ATOM   4895  C39 POPEa 127      37.428 123.173  80.001  1.00  0.00           C
ATOM   4898 0C31 POPEa 127      36.888 124.293  79.101  1.00  0.00           C
ATOM   4901 1C31 POPEa 127      37.108 124.053  77.601  1.00  0.00           C
ATOM   4904 2C31 POPEa 127      36.558 125.223  76.771  1.00  0.00           C
ATOM   4907 3C31 POPEa 127      37.388 125.523  75.511  1.00  0.00           C
ATOM   4910 4C31 POPEa 127      36.838 126.743  74.751  1.00  0.00           C
ATOM   4913 5C31 POPEa 127      37.698 127.133  73.541  1.00  0.00           C
ATOM   4916 6C31 POPEa 127      37.208 128.403  72.831  1.00  0.00           C
ATOM   4920  NH3 POPEb 128      53.448  93.413  90.721  1.00  0.00           N
ATOM   4924  C12 POPEb 128      54.008  94.733  91.181  1.00  0.00           C
ATOM   4927  C11 POPEb 128      53.068  95.433  92.171  1.00  0.00           C
ATOM   4930  P   POPEb 128      51.508  94.523  94.111  1.00  0.00           P
ATOM   4931  O13 POPEb 128      51.428  93.313  94.951  1.00  0.00           O
ATOM   4932  O14 POPEb 128      51.288  95.813  94.801  1.00  0.00           O
ATOM   4933  O11 POPEb 128      50.398  94.473  93.001  1.00  0.00           O
ATOM   4934  O12 POPEb 128      52.838  94.583  93.281  1.00  0.00           O
ATOM   4935  C1  POPEb 128      49.958  93.213  92.481  1.00  0.00           C
ATOM   4938  C2  POPEb 128      49.178  93.443  91.161  1.00  0.00           C
ATOM   4940  O21 POPEb 128      49.178  92.243  90.351  1.00  0.00           O
ATOM   4941  C21 POPEb 128      50.158  92.003  89.511  1.00  0.00           C
ATOM   4942  O22 POPEb 128      51.228  92.573  89.441  1.00  0.00           O
ATOM   4943  C22 POPEb 128      49.718  90.893  88.551  1.00  0.00           C
ATOM   4946  C3  POPEb 128      49.708  94.743  90.481  1.00  0.00           C
ATOM   4949  O31 POPEb 128      49.208  94.953  89.161  1.00  0.00           O
ATOM   4950  C31 POPEb 128      50.088  95.393  88.281  1.00  0.00           C
ATOM   4951  O32 POPEb 128      51.298  95.363  88.401  1.00  0.00           O
ATOM   4952  C32 POPEb 128      49.378  96.013  87.071  1.00  0.00           C
ATOM   4955  C23 POPEb 128      50.678  90.803  87.341  1.00  0.00           C
ATOM   4958  C24 POPEb 128      50.218  89.933  86.151  1.00  0.00           C
ATOM   4961  C25 POPEb 128      51.348  89.893  85.111  1.00  0.00           C
ATOM   4964  C26 POPEb 128      51.078  89.193  83.771  1.00  0.00           C
ATOM   4967  C27 POPEb 128      52.348  89.273  82.901  1.00  0.00           C
ATOM   4970  C28 POPEb 128      52.378  88.363  81.661  1.00  0.00           C
ATOM   4973  C29 POPEb 128      51.358  88.713  80.601  1.00  0.00           C
ATOM   4975 0C21 POPEb 128      51.348  88.193  79.371  1.00  0.00           C
ATOM   4977 1C21 POPEb 128      52.318  87.163  78.841  1.00  0.00           C
ATOM   4980 2C21 POPEb 128      53.178  87.693  77.681  1.00  0.00           C
ATOM   4983 3C21 POPEb 128      52.388  87.903  76.381  1.00  0.00           C
ATOM   4986 4C21 POPEb 128      53.278  87.843  75.131  1.00  0.00           C
ATOM   4989 5C21 POPEb 128      53.558  86.393  74.691  1.00  0.00           C
ATOM   4992 6C21 POPEb 128      54.528  86.303  73.501  1.00  0.00           C
ATOM   4995 7C21 POPEb 128      54.468  84.933  72.821  1.00  0.00           C
ATOM   4998 8C21 POPEb 128      55.468  84.773  71.681  1.00  0.00           C
ATOM   5002  C33 POPEb 128      47.958  95.463  86.801  1.00  0.00           C
ATOM   5005  C34 POPEb 128      47.948  94.103  86.081  1.00  0.00           C
ATOM   5008  C35 POPEb 128      48.528  94.203  84.661  1.00  0.00           C
ATOM   5011  C36 POPEb 128      49.788  93.363  84.431  1.00  0.00           C
ATOM   5014  C37 POPEb 128      50.648  93.933  83.301  1.00  0.00           C
ATOM   5017  C38 POPEb 128      51.648  92.903  82.761  1.00  0.00           C
ATOM   5020  C39 POPEb 128      52.518  93.393  81.601  1.00  0.00           C
ATOM   5023 0C31 POPEb 128      51.788  93.453  80.251  1.00  0.00           C
ATOM   5026 1C31 POPEb 128      52.798  93.473  79.091  1.00  0.00           C
ATOM   5029 2C31 POPEb 128      52.198  93.743  77.701  1.00  0.00           C
ATOM   5032 3C31 POPEb 128      51.268  92.643  77.171  1.00  0.00           C
ATOM   5035 4C31 POPEb 128      51.458  92.453  75.661  1.00  0.00           C
ATOM   5038 5C31 POPEb 128      50.568  91.353  75.061  1.00  0.00           C
ATOM   5041 6C31 POPEb 128      50.978  90.983  73.631  1.00  0.00           C
ATOM   5045  NH3 POPEc 129      15.938  74.143  51.631  1.00  0.00           N
ATOM   5049  C12 POPEc 129      14.918  75.163  51.181  1.00  0.00           C
ATOM   5052  C11 POPEc 129      13.458  74.643  51.271  1.00  0.00           C
ATOM   5055  P   POPEc 129      13.368  73.443  53.631  1.00  0.00           P
ATOM   5056  O13 POPEc 129      13.078  72.103  54.151  1.00  0.00           O
ATOM   5057  O14 POPEc 129      14.738  73.893  53.941  1.00  0.00           O
ATOM   5058  O11 POPEc 129      12.348  74.543  54.091  1.00  0.00           O
ATOM   5059  O12 POPEc 129      13.278  73.453  52.051  1.00  0.00           O
ATOM   5060  C1  POPEc 129      12.758  75.903  54.311  1.00  0.00           C
ATOM   5063  C2  POPEc 129      13.168  76.133  55.801  1.00  0.00           C
ATOM   5065  O21 POPEc 129      12.118  76.513  56.711  1.00  0.00           O
ATOM   5066  C21 POPEc 129      10.858  76.233  56.471  1.00  0.00           C
ATOM   5067  O22 POPEc 129      10.148  76.753  55.621  1.00  0.00           O
ATOM   5068  C22 POPEc 129      10.378  75.293  57.581  1.00  0.00           C
ATOM   5071  C3  POPEc 129      14.368  77.093  55.981  1.00  0.00           C
ATOM   5074  O31 POPEc 129      14.788  77.083  57.361  1.00  0.00           O
ATOM   5075  C31 POPEc 129      14.258  78.043  58.111  1.00  0.00           C
ATOM   5076  O32 POPEc 129      13.758  79.063  57.691  1.00  0.00           O
ATOM   5077  C32 POPEc 129      14.368  77.673  59.601  1.00  0.00           C
ATOM   5080  C23 POPEc 129       9.148  75.833  58.331  1.00  0.00           C
ATOM   5083  C24 POPEc 129       8.868  75.043  59.611  1.00  0.00           C
ATOM   5086  C25 POPEc 129       9.988  75.163  60.651  1.00  0.00           C
ATOM   5089  C26 POPEc 129       9.478  75.513  62.051  1.00  0.00           C
ATOM   5092  C27 POPEc 129      10.618  75.623  63.071  1.00  0.00           C
ATOM   5095  C28 POPEc 129      10.178  75.743  64.531  1.00  0.00           C
ATOM   5098  C29 POPEc 129       9.248  76.893  64.751  1.00  0.00           C
ATOM   5100 0C21 POPEc 129       8.448  77.033  65.831  1.00  0.00           C
ATOM   5102 1C21 POPEc 129       8.418  76.073  66.991  1.00  0.00           C
ATOM   5105 2C21 POPEc 129       9.468  76.463  68.051  1.00  0.00           C
ATOM   5108 3C21 POPEc 129       9.098  77.693  68.891  1.00  0.00           C
ATOM   5111 4C21 POPEc 129      10.238  78.063  69.841  1.00  0.00           C
ATOM   5114 5C21 POPEc 129       9.868  79.123  70.881  1.00  0.00           C
ATOM   5117 6C21 POPEc 129      10.988  79.283  71.921  1.00  0.00           C
ATOM   5120 7C21 POPEc 129      10.728  80.373  72.951  1.00  0.00           C
ATOM   5123 8C21 POPEc 129      11.848  80.463  73.991  1.00  0.00           C
ATOM   5127  C33 POPEc 129      13.978  78.853  60.521  1.00  0.00           C
ATOM   5130  C34 POPEc 129      14.118  78.563  62.031  1.00  0.00           C
ATOM   5133  C35 POPEc 129      14.118  79.823  62.911  1.00  0.00           C
ATOM   5136  C36 POPEc 129      12.748  80.523  62.991  1.00  0.00           C
ATOM   5139  C37 POPEc 129      11.998  80.233  64.311  1.00  0.00           C
ATOM   5142  C38 POPEc 129      10.518  80.623  64.221  1.00  0.00           C
ATOM   5145  C39 POPEc 129       9.738  80.443  65.531  1.00  0.00           C
ATOM   5148 0C31 POPEc 129       9.668  81.713  66.381  1.00  0.00           C
ATOM   5151 1C31 POPEc 129       8.518  81.713  67.401  1.00  0.00           C
ATOM   5154 2C31 POPEc 129       8.298  83.103  68.021  1.00  0.00           C
ATOM   5157 3C31 POPEc 129       6.968  83.263  68.771  1.00  0.00           C
ATOM   5160 4C31 POPEc 129       6.818  82.333  69.981  1.00  0.00           C
ATOM   5163 5C31 POPEc 129       5.778  82.853  70.991  1.00  0.00           C
ATOM   5166 6C31 POPEc 129       5.668  82.003  72.251  1.00  0.00           C
ATOM   5170  NH3 POPEd 130      16.678  62.673  52.931  1.00  0.00           N
ATOM   5174  C12 POPEd 130      16.268  63.833  52.051  1.00  0.00           C
ATOM   5177  C11 POPEd 130      16.588  65.193  52.701  1.00  0.00           C
ATOM   5180  P   POPEd 130      14.828  67.073  52.111  1.00  0.00           P
ATOM   5181  O13 POPEd 130      14.148  67.363  50.831  1.00  0.00           O
ATOM   5182  O14 POPEd 130      15.118  68.233  52.981  1.00  0.00           O
ATOM   5183  O11 POPEd 130      13.998  66.013  52.941  1.00  0.00           O
ATOM   5184  O12 POPEd 130      16.158  66.253  51.831  1.00  0.00           O
ATOM   5185  C1  POPEd 130      12.648  66.173  53.411  1.00  0.00           C
ATOM   5188  C2  POPEd 130      12.558  66.393  54.961  1.00  0.00           C
ATOM   5190  O21 POPEd 130      13.198  65.343  55.741  1.00  0.00           O
ATOM   5191  C21 POPEd 130      14.308  65.723  56.391  1.00  0.00           C
ATOM   5192  O22 POPEd 130      15.008  66.653  56.081  1.00  0.00           O
ATOM   5193  C22 POPEd 130      14.478  64.933  57.691  1.00  0.00           C
ATOM   5196  C3  POPEd 130      11.068  66.493  55.421  1.00  0.00           C
ATOM   5199  O31 POPEd 130      10.948  66.893  56.811  1.00  0.00           O
ATOM   5200  C31 POPEd 130      10.688  65.903  57.661  1.00  0.00           C
ATOM   5201  O32 POPEd 130      10.558  64.733  57.361  1.00  0.00           O
ATOM   5202  C32 POPEd 130      10.668  66.433  59.101  1.00  0.00           C
ATOM   5205  C23 POPEd 130      14.878  65.883  58.851  1.00  0.00           C
ATOM   5208  C24 POPEd 130      15.448  65.163  60.091  1.00  0.00           C
ATOM   5211  C25 POPEd 130      14.508  65.123  61.311  1.00  0.00           C
ATOM   5214  C26 POPEd 130      15.288  65.053  62.631  1.00  0.00           C
ATOM   5217  C27 POPEd 130      14.418  65.253  63.871  1.00  0.00           C
ATOM   5220  C28 POPEd 130      15.218  65.223  65.191  1.00  0.00           C
ATOM   5223  C29 POPEd 130      15.368  63.823  65.751  1.00  0.00           C
ATOM   5225 0C21 POPEd 130      15.028  63.403  66.991  1.00  0.00           C
ATOM   5227 1C21 POPEd 130      14.418  64.253  68.081  1.00  0.00           C
ATOM   5230 2C21 POPEd 130      13.438  63.473  68.971  1.00  0.00           C
ATOM   5233 3C21 POPEd 130      12.738  64.373  69.991  1.00  0.00           C
ATOM   5236 4C21 POPEd 130      11.638  63.653  70.781  1.00  0.00           C
ATOM   5239 5C21 POPEd 130      10.938  64.593  71.771  1.00  0.00           C
ATOM   5242 6C21 POPEd 130       9.788  63.903  72.511  1.00  0.00           C
ATOM   5245 7C21 POPEd 130       9.058  64.863  73.441  1.00  0.00           C
ATOM   5248 8C21 POPEd 130       7.758  64.253  73.981  1.00  0.00           C
ATOM   5252  C33 POPEd 130      10.208  65.373  60.131  1.00  0.00           C
ATOM   5255  C34 POPEd 130      10.438  65.863  61.571  1.00  0.00           C
ATOM   5258  C35 POPEd 130       9.828  65.003  62.691  1.00  0.00           C
ATOM   5261  C36 POPEd 130      10.338  65.483  64.061  1.00  0.00           C
ATOM   5264  C37 POPEd 130       9.648  64.853  65.291  1.00  0.00           C
ATOM   5267  C38 POPEd 130      10.148  65.513  66.591  1.00  0.00           C
ATOM   5270  C39 POPEd 130       9.528  64.923  67.881  1.00  0.00           C
ATOM   5273 0C31 POPEd 130       8.048  65.273  68.041  1.00  0.00           C
ATOM   5276 1C31 POPEd 130       7.408  64.653  69.301  1.00  0.00           C
ATOM   5279 2C31 POPEd 130       5.888  64.843  69.371  1.00  0.00           C
ATOM   5282 3C31 POPEd 130       5.408  66.133  70.071  1.00  0.00           C
ATOM   5285 4C31 POPEd 130       3.882  66.293  69.981  1.00  0.00           C
ATOM   5288 5C31 POPEd 130       3.342  67.573  70.631  1.00  0.00           C
ATOM   5291 6C31 POPEd 130       1.812  67.613  70.701  1.00  0.00           C
ATOM   5295  NH3 POPEe 131      98.208  37.563  52.591  1.00  0.00           N
ATOM   5299  C12 POPEe 131      99.628  37.613  52.081  1.00  0.00           C
ATOM   5302  C11 POPEe 131     100.088  39.063  51.871  1.00  0.00           C
ATOM   5305  P   POPEe 131     102.688  38.263  51.521  1.00  0.00           P
ATOM   5306  O13 POPEe 131     103.838  38.883  50.841  1.00  0.00           O
ATOM   5307  O14 POPEe 131     102.258  36.953  51.001  1.00  0.00           O
ATOM   5308  O11 POPEe 131     103.148  37.963  53.001  1.00  0.00           O
ATOM   5309  O12 POPEe 131     101.468  39.263  51.591  1.00  0.00           O
ATOM   5310  C1  POPEe 131     103.588  38.963  53.921  1.00  0.00           C
ATOM   5313  C2  POPEe 131     102.968  38.763  55.341  1.00  0.00           C
ATOM   5315  O21 POPEe 131     103.848  38.123  56.291  1.00  0.00           O
ATOM   5316  C21 POPEe 131     104.228  36.873  56.051  1.00  0.00           C
ATOM   5317  O22 POPEe 131     103.908  36.173  55.111  1.00  0.00           O
ATOM   5318  C22 POPEe 131     105.128  36.373  57.171  1.00  0.00           C
ATOM   5321  C3  POPEe 131     101.558  38.093  55.261  1.00  0.00           C
ATOM   5324  O31 POPEe 131     100.758  38.463  56.401  1.00  0.00           O
ATOM   5325  C31 POPEe 131      99.638  39.133  56.101  1.00  0.00           C
ATOM   5326  O32 POPEe 131      99.048  39.063  55.031  1.00  0.00           O
ATOM   5327  C32 POPEe 131      99.358  40.143  57.211  1.00  0.00           C
ATOM   5330  C23 POPEe 131     104.368  35.603  58.271  1.00  0.00           C
ATOM   5333  C24 POPEe 131     104.228  36.383  59.581  1.00  0.00           C
ATOM   5336  C25 POPEe 131     103.508  35.563  60.661  1.00  0.00           C
ATOM   5339  C26 POPEe 131     103.888  35.923  62.101  1.00  0.00           C
ATOM   5342  C27 POPEe 131     103.238  34.953  63.101  1.00  0.00           C
ATOM   5345  C28 POPEe 131     103.798  35.043  64.531  1.00  0.00           C
ATOM   5348  C29 POPEe 131     105.228  34.553  64.601  1.00  0.00           C
ATOM   5350 0C21 POPEe 131     106.178  35.033  65.421  1.00  0.00           C
ATOM   5352 1C21 POPEe 131     105.998  36.103  66.461  1.00  0.00           C
ATOM   5355 2C21 POPEe 131     106.528  35.643  67.831  1.00  0.00           C
ATOM   5358 3C21 POPEe 131     106.278  36.693  68.921  1.00  0.00           C
ATOM   5361 4C21 POPEe 131     107.238  36.513  70.101  1.00  0.00           C
ATOM   5364 5C21 POPEe 131     107.188  37.653  71.121  1.00  0.00           C
ATOM   5367 6C21 POPEe 131     105.788  37.933  71.681  1.00  0.00           C
ATOM   5370 7C21 POPEe 131     105.868  38.863  72.901  1.00  0.00           C
ATOM   5373 8C21 POPEe 131     104.518  39.413  73.351  1.00  0.00           C
ATOM   5377  C33 POPEe 131     100.678  40.773  57.721  1.00  0.00           C
ATOM   5380  C34 POPEe 131     100.498  41.823  58.831  1.00  0.00           C
ATOM   5383  C35 POPEe 131     101.498  41.613  59.971  1.00  0.00           C
ATOM   5386  C36 POPEe 131     101.478  42.723  61.021  1.00  0.00           C
ATOM   5389  C37 POPEe 131     102.328  42.353  62.251  1.00  0.00           C
ATOM   5392  C38 POPEe 131     102.508  43.503  63.251  1.00  0.00           C
ATOM   5395  C39 POPEe 131     101.188  43.993  63.871  1.00  0.00           C
ATOM   5398 0C31 POPEe 131     101.388  45.113  64.911  1.00  0.00           C
ATOM   5401 1C31 POPEe 131     100.048  45.653  65.431  1.00  0.00           C
ATOM   5404 2C31 POPEe 131     100.188  46.933  66.281  1.00  0.00           C
ATOM   5407 3C31 POPEe 131      98.848  47.643  66.511  1.00  0.00           C
ATOM   5410 4C31 POPEe 131      97.858  46.853  67.381  1.00  0.00           C
ATOM   5413 5C31 POPEe 131      96.588  47.643  67.721  1.00  0.00           C
ATOM   5416 6C31 POPEe 131      95.718  46.963  68.781  1.00  0.00           C
ATOM   5420  NH3 POPEf 132      20.368  15.073  53.241  1.00  0.00           N
ATOM   5424  C12 POPEf 132      21.398  15.903  52.541  1.00  0.00           C
ATOM   5427  C11 POPEf 132      22.718  15.883  53.341  1.00  0.00           C
ATOM   5430  P   POPEf 132      23.868  18.203  53.021  1.00  0.00           P
ATOM   5431  O13 POPEf 132      25.058  18.753  52.331  1.00  0.00           O
ATOM   5432  O14 POPEf 132      22.598  18.913  52.731  1.00  0.00           O
ATOM   5433  O11 POPEf 132      24.178  18.283  54.551  1.00  0.00           O
ATOM   5434  O12 POPEf 132      23.688  16.693  52.701  1.00  0.00           O
ATOM   5435  C1  POPEf 132      23.198  18.593  55.521  1.00  0.00           C
ATOM   5438  C2  POPEf 132      23.858  19.233  56.761  1.00  0.00           C
ATOM   5440  O21 POPEf 132      23.008  19.253  57.921  1.00  0.00           O
ATOM   5441  C21 POPEf 132      21.718  19.463  57.831  1.00  0.00           C
ATOM   5442  O22 POPEf 132      21.058  19.753  56.851  1.00  0.00           O
ATOM   5443  C22 POPEf 132      21.138  19.243  59.231  1.00  0.00           C
ATOM   5446  C3  POPEf 132      24.388  20.653  56.461  1.00  0.00           C
ATOM   5449  O31 POPEf 132      25.478  21.023  57.331  1.00  0.00           O
ATOM   5450  C31 POPEf 132      25.168  21.683  58.431  1.00  0.00           C
ATOM   5451  O32 POPEf 132      24.038  22.053  58.741  1.00  0.00           O
ATOM   5452  C32 POPEf 132      26.448  21.913  59.231  1.00  0.00           C
ATOM   5455  C23 POPEf 132      20.998  20.553  60.021  1.00  0.00           C
ATOM   5458  C24 POPEf 132      20.778  20.293  61.511  1.00  0.00           C
ATOM   5461  C25 POPEf 132      21.108  21.513  62.371  1.00  0.00           C
ATOM   5464  C26 POPEf 132      21.088  21.153  63.861  1.00  0.00           C
ATOM   5467  C27 POPEf 132      21.508  22.313  64.771  1.00  0.00           C
ATOM   5470  C28 POPEf 132      21.588  21.893  66.251  1.00  0.00           C
ATOM   5473  C29 POPEf 132      22.808  21.043  66.491  1.00  0.00           C
ATOM   5475 0C21 POPEf 132      22.988  20.163  67.481  1.00  0.00           C
ATOM   5477 1C21 POPEf 132      22.038  19.863  68.611  1.00  0.00           C
ATOM   5480 2C21 POPEf 132      22.718  19.923  69.991  1.00  0.00           C
ATOM   5483 3C21 POPEf 132      23.938  18.983  70.101  1.00  0.00           C
ATOM   5486 4C21 POPEf 132      24.338  18.663  71.541  1.00  0.00           C
ATOM   5489 5C21 POPEf 132      25.528  17.703  71.601  1.00  0.00           C
ATOM   5492 6C21 POPEf 132      25.918  17.303  73.031  1.00  0.00           C
ATOM   5495 7C21 POPEf 132      26.888  16.113  73.041  1.00  0.00           C
ATOM   5498 8C21 POPEf 132      27.038  15.423  74.401  1.00  0.00           C
ATOM   5502  C33 POPEf 132      26.678  20.913  60.381  1.00  0.00           C
ATOM   5505  C34 POPEf 132      25.848  21.213  61.631  1.00  0.00           C
ATOM   5508  C35 POPEf 132      26.098  20.203  62.761  1.00  0.00           C
ATOM   5511  C36 POPEf 132      25.518  18.823  62.461  1.00  0.00           C
ATOM   5514  C37 POPEf 132      25.748  17.803  63.601  1.00  0.00           C
ATOM   5517  C38 POPEf 132      24.508  16.973  63.921  1.00  0.00           C
ATOM   5520  C39 POPEf 132      23.438  17.753  64.711  1.00  0.00           C
ATOM   5523 0C31 POPEf 132      22.058  17.103  64.571  1.00  0.00           C
ATOM   5526 1C31 POPEf 132      21.008  17.663  65.531  1.00  0.00           C
ATOM   5529 2C31 POPEf 132      19.608  17.113  65.231  1.00  0.00           C
ATOM   5532 3C31 POPEf 132      18.498  17.803  66.021  1.00  0.00           C
ATOM   5535 4C31 POPEf 132      18.638  17.643  67.541  1.00  0.00           C
ATOM   5538 5C31 POPEf 132      17.428  18.183  68.301  1.00  0.00           C
ATOM   5541 6C31 POPEf 132      17.568  18.013  69.821  1.00  0.00           C
ATOM   5545  NH3 POPEg 133     113.338 111.873  94.901  1.00  0.00           N
ATOM   5549  C12 POPEg 133     111.918 111.793  94.411  1.00  0.00           C
ATOM   5552  C11 POPEg 133     111.028 111.163  95.491  1.00  0.00           C
ATOM   5555  P   POPEg 133     108.848 110.123  94.481  1.00  0.00           P
ATOM   5556  O13 POPEg 133     107.458 110.243  94.991  1.00  0.00           O
ATOM   5557  O14 POPEg 133     109.568 108.853  94.691  1.00  0.00           O
ATOM   5558  O11 POPEg 133     108.888 110.553  92.951  1.00  0.00           O
ATOM   5559  O12 POPEg 133     109.658 111.323  95.151  1.00  0.00           O
ATOM   5560  C1  POPEg 133     107.688 110.393  92.171  1.00  0.00           C
ATOM   5563  C2  POPEg 133     107.658 111.293  90.901  1.00  0.00           C
ATOM   5565  O21 POPEg 133     108.398 110.693  89.821  1.00  0.00           O
ATOM   5566  C21 POPEg 133     107.648 109.943  89.031  1.00  0.00           C
ATOM   5567  O22 POPEg 133     106.498 109.613  89.241  1.00  0.00           O
ATOM   5568  C22 POPEg 133     108.458 109.603  87.781  1.00  0.00           C
ATOM   5571  C3  POPEg 133     108.238 112.703  91.161  1.00  0.00           C
ATOM   5574  O31 POPEg 133     108.418 113.503  89.971  1.00  0.00           O
ATOM   5575  C31 POPEg 133     107.318 114.143  89.531  1.00  0.00           C
ATOM   5576  O32 POPEg 133     106.178 113.863  89.821  1.00  0.00           O
ATOM   5577  C32 POPEg 133     107.768 115.393  88.771  1.00  0.00           C
ATOM   5580  C23 POPEg 133     107.548 109.543  86.531  1.00  0.00           C
ATOM   5583  C24 POPEg 133     107.198 110.913  85.921  1.00  0.00           C
ATOM   5586  C25 POPEg 133     108.348 111.433  85.041  1.00  0.00           C
ATOM   5589  C26 POPEg 133     107.908 112.443  83.961  1.00  0.00           C
ATOM   5592  C27 POPEg 133     108.908 112.503  82.801  1.00  0.00           C
ATOM   5595  C28 POPEg 133     108.258 112.663  81.411  1.00  0.00           C
ATOM   5598  C29 POPEg 133     107.968 114.093  81.031  1.00  0.00           C
ATOM   5600 0C21 POPEg 133     108.098 114.603  79.791  1.00  0.00           C
ATOM   5602 1C21 POPEg 133     108.468 113.833  78.541  1.00  0.00           C
ATOM   5605 2C21 POPEg 133     109.988 113.613  78.361  1.00  0.00           C
ATOM   5608 3C21 POPEg 133     110.328 113.053  76.971  1.00  0.00           C
ATOM   5611 4C21 POPEg 133     111.758 112.493  76.841  1.00  0.00           C
ATOM   5614 5C21 POPEg 133     112.858 113.403  77.401  1.00  0.00           C
ATOM   5617 6C21 POPEg 133     114.248 113.013  76.881  1.00  0.00           C
ATOM   5620 7C21 POPEg 133     115.398 113.603  77.701  1.00  0.00           C
ATOM   5623 8C21 POPEg 133     116.778 113.353  77.091  1.00  0.00           C
ATOM   5627  C33 POPEg 133     107.598 115.383  87.231  1.00  0.00           C
ATOM   5630  C34 POPEg 133     108.478 116.483  86.621  1.00  0.00           C
ATOM   5633  C35 POPEg 133     108.168 116.823  85.151  1.00  0.00           C
ATOM   5636  C36 POPEg 133     109.268 116.443  84.151  1.00  0.00           C
ATOM   5639  C37 POPEg 133     109.088 117.213  82.831  1.00  0.00           C
ATOM   5642  C38 POPEg 133     110.178 116.943  81.791  1.00  0.00           C
ATOM   5645  C39 POPEg 133     109.978 117.773  80.521  1.00  0.00           C
ATOM   5648 0C31 POPEg 133     110.908 119.003  80.431  1.00  0.00           C
ATOM   5651 1C31 POPEg 133     110.488 119.963  79.311  1.00  0.00           C
ATOM   5654 2C31 POPEg 133     111.658 120.583  78.521  1.00  0.00           C
ATOM   5657 3C31 POPEg 133     112.478 119.573  77.691  1.00  0.00           C
ATOM   5660 4C31 POPEg 133     111.638 118.673  76.781  1.00  0.00           C
ATOM   5663 5C31 POPEg 133     112.438 118.063  75.631  1.00  0.00           C
ATOM   5666 6C31 POPEg 133     111.618 117.123  74.741  1.00  0.00           C
ATOM   5670  NH3 POPEh 134     123.038   2.177  95.841  1.00  0.00           N
ATOM   5674  C12 POPEh 134     123.058   3.433  96.671  1.00  0.00           C
ATOM   5677  C11 POPEh 134     122.658   4.683  95.871  1.00  0.00           C
ATOM   5680  P   POPEh 134     124.908   5.843  95.151  1.00  0.00           P
ATOM   5681  O13 POPEh 134     125.918   6.703  95.801  1.00  0.00           O
ATOM   5682  O14 POPEh 134     125.338   4.493  94.721  1.00  0.00           O
ATOM   5683  O11 POPEh 134     124.448   6.673  93.881  1.00  0.00           O
ATOM   5684  O12 POPEh 134     123.608   5.723  96.041  1.00  0.00           O
ATOM   5685  C1  POPEh 134     123.968   6.063  92.681  1.00  0.00           C
ATOM   5688  C2  POPEh 134     123.878   7.133  91.561  1.00  0.00           C
ATOM   5690  O21 POPEh 134     122.838   6.843  90.621  1.00  0.00           O
ATOM   5691  C21 POPEh 134     123.078   6.003  89.631  1.00  0.00           C
ATOM   5692  O22 POPEh 134     124.078   5.333  89.461  1.00  0.00           O
ATOM   5693  C22 POPEh 134     121.838   5.933  88.741  1.00  0.00           C
ATOM   5696  C3  POPEh 134     125.278   7.513  90.971  1.00  0.00           C
ATOM   5699  O31 POPEh 134     125.538   8.913  91.141  1.00  0.00           O
ATOM   5700  C31 POPEh 134     125.498   9.843  90.171  1.00  0.00           C
ATOM   5701  O32 POPEh 134     125.808  11.003  90.411  1.00  0.00           O
ATOM   5702  C32 POPEh 134     124.978   9.383  88.801  1.00  0.00           C
ATOM   5705  C23 POPEh 134     122.158   6.283  87.281  1.00  0.00           C
ATOM   5708  C24 POPEh 134     120.878   6.423  86.451  1.00  0.00           C
ATOM   5711  C25 POPEh 134     121.168   6.823  85.001  1.00  0.00           C
ATOM   5714  C26 POPEh 134     121.648   5.643  84.151  1.00  0.00           C
ATOM   5717  C27 POPEh 134     121.968   6.033  82.701  1.00  0.00           C
ATOM   5720  C28 POPEh 134     121.208   5.173  81.671  1.00  0.00           C
ATOM   5723  C29 POPEh 134     121.798   5.313  80.291  1.00  0.00           C
ATOM   5725 0C21 POPEh 134     121.128   5.543  79.161  1.00  0.00           C
ATOM   5727 1C21 POPEh 134     119.638   5.723  79.021  1.00  0.00           C
ATOM   5730 2C21 POPEh 134     119.198   5.573  77.561  1.00  0.00           C
ATOM   5733 3C21 POPEh 134     119.808   6.653  76.651  1.00  0.00           C
ATOM   5736 4C21 POPEh 134     119.068   6.793  75.321  1.00  0.00           C
ATOM   5739 5C21 POPEh 134     119.478   8.043  74.521  1.00  0.00           C
ATOM   5742 6C21 POPEh 134     119.338   9.353  75.311  1.00  0.00           C
ATOM   5745 7C21 POPEh 134     119.428  10.593  74.411  1.00  0.00           C
ATOM   5748 8C21 POPEh 134     119.218  11.893  75.181  1.00  0.00           C
ATOM   5752  C33 POPEh 134     126.058   8.913  87.791  1.00  0.00           C
ATOM   5755  C34 POPEh 134     125.478   7.913  86.781  1.00  0.00           C
ATOM   5758  C35 POPEh 134     126.458   7.423  85.691  1.00  0.00           C
ATOM   5761  C36 POPEh 134     126.158   7.983  84.281  1.00  0.00           C
ATOM   5764  C37 POPEh 134     126.728   7.113  83.151  1.00  0.00           C
ATOM   5767  C38 POPEh 134     126.128   7.463  81.781  1.00  0.00           C
ATOM   5770  C39 POPEh 134     126.578   6.543  80.631  1.00  0.00           C
ATOM   5773 0C31 POPEh 134     127.748   7.123  79.811  1.00  0.00           C
ATOM   5776 1C31 POPEh 134     128.158   6.223  78.631  1.00  0.00           C
ATOM   5779 2C31 POPEh 134     129.418   6.743  77.911  1.00  0.00           C
ATOM   5782 3C31 POPEh 134     129.878   5.863  76.741  1.00  0.00           C
ATOM   5785 4C31 POPEh 134     131.348   6.073  76.351  1.00  0.00           C
ATOM   5788 5C31 POPEh 134     131.748   7.523  76.041  1.00  0.00           C
ATOM   5791 6C31 POPEh 134     133.228   7.633  75.671  1.00  0.00           C
ATOM   5795  NH3 POPEi 135      76.668  20.073  49.891  1.00  0.00           N
ATOM   5799  C12 POPEi 135      76.328  20.933  48.701  1.00  0.00           C
ATOM   5802  C11 POPEi 135      74.998  20.423  48.111  1.00  0.00           C
ATOM   5805  P   POPEi 135      72.858  20.933  46.791  1.00  0.00           P
ATOM   5806  O13 POPEi 135      71.878  22.033  46.911  1.00  0.00           O
ATOM   5807  O14 POPEi 135      72.988  20.203  45.511  1.00  0.00           O
ATOM   5808  O11 POPEi 135      72.508  19.803  47.811  1.00  0.00           O
ATOM   5809  O12 POPEi 135      74.298  21.403  47.331  1.00  0.00           O
ATOM   5810  C1  POPEi 135      71.358  19.773  48.641  1.00  0.00           C
ATOM   5813  C2  POPEi 135      71.788  19.893  50.131  1.00  0.00           C
ATOM   5815  O21 POPEi 135      70.938  19.243  51.091  1.00  0.00           O
ATOM   5816  C21 POPEi 135      69.718  18.793  50.811  1.00  0.00           C
ATOM   5817  O22 POPEi 135      68.998  19.123  49.891  1.00  0.00           O
ATOM   5818  C22 POPEi 135      69.348  17.783  51.881  1.00  0.00           C
ATOM   5821  C3  POPEi 135      72.118  21.363  50.531  1.00  0.00           C
ATOM   5824  O31 POPEi 135      72.528  21.553  51.921  1.00  0.00           O
ATOM   5825  C31 POPEi 135      73.828  21.673  52.181  1.00  0.00           C
ATOM   5826  O32 POPEi 135      74.728  21.493  51.371  1.00  0.00           O
ATOM   5827  C32 POPEi 135      74.008  22.123  53.641  1.00  0.00           C
ATOM   5830  C23 POPEi 135      69.288  18.413  53.301  1.00  0.00           C
ATOM   5833  C24 POPEi 135      69.948  17.513  54.341  1.00  0.00           C
ATOM   5836  C25 POPEi 135      69.348  16.103  54.361  1.00  0.00           C
ATOM   5839  C26 POPEi 135      70.298  15.073  54.991  1.00  0.00           C
ATOM   5842  C27 POPEi 135      69.728  13.663  54.901  1.00  0.00           C
ATOM   5845  C28 POPEi 135      70.838  12.603  54.781  1.00  0.00           C
ATOM   5848  C29 POPEi 135      71.618  12.513  56.061  1.00  0.00           C
ATOM   5850 0C21 POPEi 135      71.768  11.413  56.801  1.00  0.00           C
ATOM   5852 1C21 POPEi 135      71.218  10.053  56.471  1.00  0.00           C
ATOM   5855 2C21 POPEi 135      72.208   8.913  56.741  1.00  0.00           C
ATOM   5858 3C21 POPEi 135      73.528   8.993  55.971  1.00  0.00           C
ATOM   5861 4C21 POPEi 135      74.298   7.663  55.951  1.00  0.00           C
ATOM   5864 5C21 POPEi 135      74.458   6.993  57.331  1.00  0.00           C
ATOM   5867 6C21 POPEi 135      75.188   7.863  58.371  1.00  0.00           C
ATOM   5870 7C21 POPEi 135      75.188   7.243  59.771  1.00  0.00           C
ATOM   5873 8C21 POPEi 135      75.918   8.103  60.801  1.00  0.00           C
ATOM   5877  C33 POPEi 135      73.438  21.193  54.751  1.00  0.00           C
ATOM   5880  C34 POPEi 135      73.078  22.053  55.971  1.00  0.00           C
ATOM   5883  C35 POPEi 135      72.708  21.313  57.271  1.00  0.00           C
ATOM   5886  C36 POPEi 135      72.728  22.333  58.421  1.00  0.00           C
ATOM   5889  C37 POPEi 135      72.148  21.893  59.771  1.00  0.00           C
ATOM   5892  C38 POPEi 135      72.098  23.103  60.711  1.00  0.00           C
ATOM   5895  C39 POPEi 135      71.808  22.773  62.181  1.00  0.00           C
ATOM   5898 0C31 POPEi 135      72.908  23.303  63.101  1.00  0.00           C
ATOM   5901 1C31 POPEi 135      72.558  23.143  64.591  1.00  0.00           C
ATOM   5904 2C31 POPEi 135      73.578  23.843  65.501  1.00  0.00           C
ATOM   5907 3C31 POPEi 135      73.508  23.383  66.961  1.00  0.00           C
ATOM   5910 4C31 POPEi 135      72.248  23.813  67.721  1.00  0.00           C
ATOM   5913 5C31 POPEi 135      72.268  23.283  69.171  1.00  0.00           C
ATOM   5916 6C31 POPEi 135      71.108  23.783  70.041  1.00  0.00           C
ATOM   5920  NH3 POPEj 136      69.478  50.693  50.031  1.00  0.00           N
ATOM   5924  C12 POPEj 136      70.648  51.613  49.851  1.00  0.00           C
ATOM   5927  C11 POPEj 136      70.198  52.833  49.041  1.00  0.00           C
ATOM   5930  P   POPEj 136      71.518  54.953  49.671  1.00  0.00           P
ATOM   5931  O13 POPEj 136      72.538  55.803  49.021  1.00  0.00           O
ATOM   5932  O14 POPEj 136      70.188  55.493  50.061  1.00  0.00           O
ATOM   5933  O11 POPEj 136      72.148  54.173  50.891  1.00  0.00           O
ATOM   5934  O12 POPEj 136      71.298  53.693  48.751  1.00  0.00           O
ATOM   5935  C1  POPEj 136      72.328  54.783  52.171  1.00  0.00           C
ATOM   5938  C2  POPEj 136      72.698  53.663  53.191  1.00  0.00           C
ATOM   5940  O21 POPEj 136      73.048  54.223  54.471  1.00  0.00           O
ATOM   5941  C21 POPEj 136      74.258  54.663  54.711  1.00  0.00           C
ATOM   5942  O22 POPEj 136      75.178  54.793  53.931  1.00  0.00           O
ATOM   5943  C22 POPEj 136      74.388  54.983  56.191  1.00  0.00           C
ATOM   5946  C3  POPEj 136      73.748  52.663  52.601  1.00  0.00           C
ATOM   5949  O31 POPEj 136      74.308  51.763  53.591  1.00  0.00           O
ATOM   5950  C31 POPEj 136      73.568  50.673  53.821  1.00  0.00           C
ATOM   5951  O32 POPEj 136      72.528  50.393  53.271  1.00  0.00           O
ATOM   5952  C32 POPEj 136      74.178  49.893  54.981  1.00  0.00           C
ATOM   5955  C23 POPEj 136      74.158  53.743  57.091  1.00  0.00           C
ATOM   5958  C24 POPEj 136      74.248  54.073  58.591  1.00  0.00           C
ATOM   5961  C25 POPEj 136      75.608  54.613  59.041  1.00  0.00           C
ATOM   5964  C26 POPEj 136      75.648  54.813  60.571  1.00  0.00           C
ATOM   5967  C27 POPEj 136      76.788  55.733  61.021  1.00  0.00           C
ATOM   5970  C28 POPEj 136      76.668  56.213  62.481  1.00  0.00           C
ATOM   5973  C29 POPEj 136      76.638  55.103  63.511  1.00  0.00           C
ATOM   5975 0C21 POPEj 136      77.658  54.663  64.261  1.00  0.00           C
ATOM   5977 1C21 POPEj 136      79.088  55.143  64.251  1.00  0.00           C
ATOM   5980 2C21 POPEj 136      79.568  55.663  65.621  1.00  0.00           C
ATOM   5983 3C21 POPEj 136      78.858  56.943  66.101  1.00  0.00           C
ATOM   5986 4C21 POPEj 136      79.688  57.733  67.121  1.00  0.00           C
ATOM   5989 5C21 POPEj 136      79.738  57.093  68.521  1.00  0.00           C
ATOM   5992 6C21 POPEj 136      78.588  57.563  69.421  1.00  0.00           C
ATOM   5995 7C21 POPEj 136      78.648  56.933  70.821  1.00  0.00           C
ATOM   5998 8C21 POPEj 136      77.608  57.523  71.791  1.00  0.00           C
ATOM   6002  C33 POPEj 136      73.258  49.943  56.211  1.00  0.00           C
ATOM   6005  C34 POPEj 136      73.698  49.003  57.341  1.00  0.00           C
ATOM   6008  C35 POPEj 136      72.888  49.163  58.641  1.00  0.00           C
ATOM   6011  C36 POPEj 136      73.308  50.373  59.481  1.00  0.00           C
ATOM   6014  C37 POPEj 136      72.598  50.453  60.841  1.00  0.00           C
ATOM   6017  C38 POPEj 136      73.158  51.573  61.741  1.00  0.00           C
ATOM   6020  C39 POPEj 136      73.668  51.073  63.101  1.00  0.00           C
ATOM   6023 0C31 POPEj 136      72.538  50.733  64.091  1.00  0.00           C
ATOM   6026 1C31 POPEj 136      73.078  50.433  65.501  1.00  0.00           C
ATOM   6029 2C31 POPEj 136      71.968  50.233  66.541  1.00  0.00           C
ATOM   6032 3C31 POPEj 136      72.528  49.893  67.931  1.00  0.00           C
ATOM   6035 4C31 POPEj 136      71.448  49.783  69.011  1.00  0.00           C
ATOM   6038 5C31 POPEj 136      72.048  49.663  70.411  1.00  0.00           C
ATOM   6041 6C31 POPEj 136      71.018  49.703  71.551  1.00  0.00           C
ATOM   6045  NH3 POPEk 137       3.902  86.553  91.921  1.00  0.00           N
ATOM   6049  C12 POPEk 137       5.328  86.543  92.411  1.00  0.00           C
ATOM   6052  C11 POPEk 137       5.608  87.683  93.401  1.00  0.00           C
ATOM   6055  P   POPEk 137       4.918  90.243  93.611  1.00  0.00           P
ATOM   6056  O13 POPEk 137       3.922  89.903  94.641  1.00  0.00           O
ATOM   6057  O14 POPEk 137       6.188  90.913  93.971  1.00  0.00           O
ATOM   6058  O11 POPEk 137       4.162  91.093  92.501  1.00  0.00           O
ATOM   6059  O12 POPEk 137       5.248  88.933  92.821  1.00  0.00           O
ATOM   6060  C1  POPEk 137       3.952  90.663  91.151  1.00  0.00           C
ATOM   6063  C2  POPEk 137       4.838  91.463  90.151  1.00  0.00           C
ATOM   6065  O21 POPEk 137       4.988  90.753  88.891  1.00  0.00           O
ATOM   6066  C21 POPEk 137       5.878  89.753  88.871  1.00  0.00           C
ATOM   6067  O22 POPEk 137       6.488  89.333  89.831  1.00  0.00           O
ATOM   6068  C22 POPEk 137       6.068  89.293  87.411  1.00  0.00           C
ATOM   6071  C3  POPEk 137       6.168  91.993  90.771  1.00  0.00           C
ATOM   6074  O31 POPEk 137       6.918  92.753  89.801  1.00  0.00           O
ATOM   6075  C31 POPEk 137       8.088  93.173  90.281  1.00  0.00           C
ATOM   6076  O32 POPEk 137       8.468  92.983  91.431  1.00  0.00           O
ATOM   6077  C32 POPEk 137       8.888  93.933  89.221  1.00  0.00           C
ATOM   6080  C23 POPEk 137       7.448  88.603  87.211  1.00  0.00           C
ATOM   6083  C24 POPEk 137       7.448  87.513  86.131  1.00  0.00           C
ATOM   6086  C25 POPEk 137       8.818  86.823  86.001  1.00  0.00           C
ATOM   6089  C26 POPEk 137       9.178  85.943  87.221  1.00  0.00           C
ATOM   6092  C27 POPEk 137      10.678  85.863  87.521  1.00  0.00           C
ATOM   6095  C28 POPEk 137      11.398  84.763  86.731  1.00  0.00           C
ATOM   6098  C29 POPEk 137      12.608  84.293  87.501  1.00  0.00           C
ATOM   6100 0C21 POPEk 137      13.708  83.693  87.011  1.00  0.00           C
ATOM   6102 1C21 POPEk 137      13.928  83.323  85.571  1.00  0.00           C
ATOM   6105 2C21 POPEk 137      13.148  82.043  85.231  1.00  0.00           C
ATOM   6108 3C21 POPEk 137      13.398  81.573  83.801  1.00  0.00           C
ATOM   6111 4C21 POPEk 137      12.688  80.233  83.551  1.00  0.00           C
ATOM   6114 5C21 POPEk 137      12.858  79.713  82.111  1.00  0.00           C
ATOM   6117 6C21 POPEk 137      14.288  79.233  81.821  1.00  0.00           C
ATOM   6120 7C21 POPEk 137      14.518  78.883  80.351  1.00  0.00           C
ATOM   6123 8C21 POPEk 137      15.998  78.653  80.041  1.00  0.00           C
ATOM   6127  C33 POPEk 137       8.338  93.823  87.781  1.00  0.00           C
ATOM   6130  C34 POPEk 137       9.188  94.613  86.771  1.00  0.00           C
ATOM   6133  C35 POPEk 137       8.918  94.213  85.321  1.00  0.00           C
ATOM   6136  C36 POPEk 137       9.478  95.203  84.291  1.00  0.00           C
ATOM   6139  C37 POPEk 137       9.308  94.713  82.841  1.00  0.00           C
ATOM   6142  C38 POPEk 137       9.378  95.813  81.771  1.00  0.00           C
ATOM   6145  C39 POPEk 137       8.138  96.733  81.801  1.00  0.00           C
ATOM   6148 0C31 POPEk 137       7.858  97.463  80.471  1.00  0.00           C
ATOM   6151 1C31 POPEk 137       6.568  98.293  80.561  1.00  0.00           C
ATOM   6154 2C31 POPEk 137       6.068  98.833  79.211  1.00  0.00           C
ATOM   6157 3C31 POPEk 137       4.918  99.853  79.361  1.00  0.00           C
ATOM   6160 4C31 POPEk 137       3.662  99.313  80.071  1.00  0.00           C
ATOM   6163 5C31 POPEk 137       2.602 100.413  80.271  1.00  0.00           C
ATOM   6166 6C31 POPEk 137       1.352  99.953  81.031  1.00  0.00           C
ATOM   6170  NH3 POPEl 138      94.738 104.803  52.351  1.00  0.00           N
ATOM   6174  C12 POPEl 138      93.928 105.613  51.371  1.00  0.00           C
ATOM   6177  C11 POPEl 138      92.858 104.763  50.661  1.00  0.00           C
ATOM   6180  P   POPEl 138      90.688 104.883  52.151  1.00  0.00           P
ATOM   6181  O13 POPEl 138      90.008 106.063  52.721  1.00  0.00           O
ATOM   6182  O14 POPEl 138      89.868 103.693  51.811  1.00  0.00           O
ATOM   6183  O11 POPEl 138      91.788 104.443  53.201  1.00  0.00           O
ATOM   6184  O12 POPEl 138      91.558 105.303  50.891  1.00  0.00           O
ATOM   6185  C1  POPEl 138      91.358 103.693  54.331  1.00  0.00           C
ATOM   6188  C2  POPEl 138      91.078 104.583  55.581  1.00  0.00           C
ATOM   6190  O21 POPEl 138      92.308 104.943  56.241  1.00  0.00           O
ATOM   6191  C21 POPEl 138      93.008 103.953  56.781  1.00  0.00           C
ATOM   6192  O22 POPEl 138      92.638 102.793  56.901  1.00  0.00           O
ATOM   6193  C22 POPEl 138      94.408 104.483  57.101  1.00  0.00           C
ATOM   6196  C3  POPEl 138      90.008 103.903  56.511  1.00  0.00           C
ATOM   6199  O31 POPEl 138      89.918 104.423  57.851  1.00  0.00           O
ATOM   6200  C31 POPEl 138      89.258 105.563  57.961  1.00  0.00           C
ATOM   6201  O32 POPEl 138      88.978 106.313  57.031  1.00  0.00           O
ATOM   6202  C32 POPEl 138      88.778 105.793  59.391  1.00  0.00           C
ATOM   6205  C23 POPEl 138      94.828 104.253  58.561  1.00  0.00           C
ATOM   6208  C24 POPEl 138      93.948 105.003  59.581  1.00  0.00           C
ATOM   6211  C25 POPEl 138      94.718 105.343  60.871  1.00  0.00           C
ATOM   6214  C26 POPEl 138      95.068 104.103  61.701  1.00  0.00           C
ATOM   6217  C27 POPEl 138      96.198 104.343  62.721  1.00  0.00           C
ATOM   6220  C28 POPEl 138      96.788 103.033  63.271  1.00  0.00           C
ATOM   6223  C29 POPEl 138      95.888 102.323  64.261  1.00  0.00           C
ATOM   6225 0C21 POPEl 138      96.028 102.343  65.601  1.00  0.00           C
ATOM   6227 1C21 POPEl 138      97.068 103.133  66.351  1.00  0.00           C
ATOM   6230 2C21 POPEl 138      96.568 103.713  67.691  1.00  0.00           C
ATOM   6233 3C21 POPEl 138      95.458 104.763  67.561  1.00  0.00           C
ATOM   6236 4C21 POPEl 138      95.128 105.403  68.911  1.00  0.00           C
ATOM   6239 5C21 POPEl 138      93.928 106.353  68.871  1.00  0.00           C
ATOM   6242 6C21 POPEl 138      93.628 106.973  70.251  1.00  0.00           C
ATOM   6245 7C21 POPEl 138      92.438 107.933  70.231  1.00  0.00           C
ATOM   6248 8C21 POPEl 138      92.368 108.843  71.461  1.00  0.00           C
ATOM   6252  C33 POPEl 138      89.098 107.243  59.831  1.00  0.00           C
ATOM   6255  C34 POPEl 138      90.578 107.403  60.171  1.00  0.00           C
ATOM   6258  C35 POPEl 138      91.078 108.833  59.981  1.00  0.00           C
ATOM   6261  C36 POPEl 138      92.428 109.033  60.651  1.00  0.00           C
ATOM   6264  C37 POPEl 138      93.008 110.443  60.421  1.00  0.00           C
ATOM   6267  C38 POPEl 138      93.708 110.993  61.671  1.00  0.00           C
ATOM   6270  C39 POPEl 138      92.718 111.433  62.761  1.00  0.00           C
ATOM   6273 0C31 POPEl 138      93.418 111.863  64.061  1.00  0.00           C
ATOM   6276 1C31 POPEl 138      92.438 112.403  65.111  1.00  0.00           C
ATOM   6279 2C31 POPEl 138      93.158 112.993  66.331  1.00  0.00           C
ATOM   6282 3C31 POPEl 138      92.228 113.843  67.211  1.00  0.00           C
ATOM   6285 4C31 POPEl 138      92.918 114.353  68.471  1.00  0.00           C
ATOM   6288 5C31 POPEl 138      92.018 115.283  69.301  1.00  0.00           C
ATOM   6291 6C31 POPEl 138      92.688 115.783  70.591  1.00  0.00           C
ATOM   6295  NH3 POPEm 139      -2.408  46.443  95.451  1.00  0.00           N
ATOM   6299  C12 POPEm 139      -1.148  47.263  95.541  1.00  0.00           C
ATOM   6302  C11 POPEm 139      -1.198  48.433  96.551  1.00  0.00           C
ATOM   6305  P   POPEm 139       0.202  50.583  95.931  1.00  0.00           P
ATOM   6306  O13 POPEm 139      -1.018  51.383  96.191  1.00  0.00           O
ATOM   6307  O14 POPEm 139       1.472  51.203  96.391  1.00  0.00           O
ATOM   6308  O11 POPEm 139       0.322  50.343  94.361  1.00  0.00           O
ATOM   6309  O12 POPEm 139       0.042  49.153  96.571  1.00  0.00           O
ATOM   6310  C1  POPEm 139       1.652  50.493  93.831  1.00  0.00           C
ATOM   6313  C2  POPEm 139       1.722  50.803  92.321  1.00  0.00           C
ATOM   6315  O21 POPEm 139       3.102  51.123  91.991  1.00  0.00           O
ATOM   6316  C21 POPEm 139       3.852  50.033  91.701  1.00  0.00           C
ATOM   6317  O22 POPEm 139       3.412  48.893  91.781  1.00  0.00           O
ATOM   6318  C22 POPEm 139       5.298  50.393  91.311  1.00  0.00           C
ATOM   6321  C3  POPEm 139       0.752  52.003  92.051  1.00  0.00           C
ATOM   6324  O31 POPEm 139       1.282  53.013  91.171  1.00  0.00           O
ATOM   6325  C31 POPEm 139       1.892  54.043  91.751  1.00  0.00           C
ATOM   6326  O32 POPEm 139       2.062  54.183  92.951  1.00  0.00           O
ATOM   6327  C32 POPEm 139       2.232  55.053  90.651  1.00  0.00           C
ATOM   6330  C23 POPEm 139       6.308  49.223  91.561  1.00  0.00           C
ATOM   6333  C24 POPEm 139       7.718  49.373  90.941  1.00  0.00           C
ATOM   6336  C25 POPEm 139       8.588  48.123  91.221  1.00  0.00           C
ATOM   6339  C26 POPEm 139       9.918  48.023  90.441  1.00  0.00           C
ATOM   6342  C27 POPEm 139      10.648  46.663  90.631  1.00  0.00           C
ATOM   6345  C28 POPEm 139      11.848  46.723  91.611  1.00  0.00           C
ATOM   6348  C29 POPEm 139      12.518  45.413  91.981  1.00  0.00           C
ATOM   6350 0C21 POPEm 139      13.698  44.953  91.501  1.00  0.00           C
ATOM   6352 1C21 POPEm 139      14.548  45.573  90.431  1.00  0.00           C
ATOM   6355 2C21 POPEm 139      15.958  45.963  90.921  1.00  0.00           C
ATOM   6358 3C21 POPEm 139      16.788  46.633  89.811  1.00  0.00           C
ATOM   6361 4C21 POPEm 139      18.298  46.523  90.031  1.00  0.00           C
ATOM   6364 5C21 POPEm 139      19.148  46.903  88.801  1.00  0.00           C
ATOM   6367 6C21 POPEm 139      18.768  48.263  88.201  1.00  0.00           C
ATOM   6370 7C21 POPEm 139      19.698  48.693  87.061  1.00  0.00           C
ATOM   6373 8C21 POPEm 139      19.148  49.863  86.241  1.00  0.00           C
ATOM   6377  C33 POPEm 139       3.662  54.873  90.081  1.00  0.00           C
ATOM   6380  C34 POPEm 139       3.782  55.353  88.631  1.00  0.00           C
ATOM   6383  C35 POPEm 139       5.158  55.063  88.001  1.00  0.00           C
ATOM   6386  C36 POPEm 139       5.098  54.813  86.501  1.00  0.00           C
ATOM   6389  C37 POPEm 139       4.748  56.063  85.681  1.00  0.00           C
ATOM   6392  C38 POPEm 139       4.382  55.773  84.221  1.00  0.00           C
ATOM   6395  C39 POPEm 139       5.348  54.833  83.501  1.00  0.00           C
ATOM   6398 0C31 POPEm 139       4.808  53.393  83.411  1.00  0.00           C
ATOM   6401 1C31 POPEm 139       5.798  52.443  82.721  1.00  0.00           C
ATOM   6404 2C31 POPEm 139       5.218  51.043  82.521  1.00  0.00           C
ATOM   6407 3C31 POPEm 139       6.258  50.053  81.961  1.00  0.00           C
ATOM   6410 4C31 POPEm 139       6.788  50.463  80.591  1.00  0.00           C
ATOM   6413 5C31 POPEm 139       7.878  49.533  80.051  1.00  0.00           C
ATOM   6416 6C31 POPEm 139       8.428  50.013  78.711  1.00  0.00           C
ATOM   6420  NH3 POPEn 140      53.548 118.483  52.071  1.00  0.00           N
ATOM   6424  C12 POPEn 140      53.508 118.463  50.561  1.00  0.00           C
ATOM   6427  C11 POPEn 140      52.168 117.963  50.001  1.00  0.00           C
ATOM   6430  P   POPEn 140      50.888 115.713  49.801  1.00  0.00           P
ATOM   6431  O13 POPEn 140      49.828 116.423  49.031  1.00  0.00           O
ATOM   6432  O14 POPEn 140      51.188 114.283  49.541  1.00  0.00           O
ATOM   6433  O11 POPEn 140      50.648 115.883  51.341  1.00  0.00           O
ATOM   6434  O12 POPEn 140      52.238 116.563  49.681  1.00  0.00           O
ATOM   6435  C1  POPEn 140      49.388 116.003  51.981  1.00  0.00           C
ATOM   6438  C2  POPEn 140      49.508 115.583  53.471  1.00  0.00           C
ATOM   6440  O21 POPEn 140      49.638 116.663  54.421  1.00  0.00           O
ATOM   6441  C21 POPEn 140      50.628 117.523  54.301  1.00  0.00           C
ATOM   6442  O22 POPEn 140      51.368 117.673  53.351  1.00  0.00           O
ATOM   6443  C22 POPEn 140      50.688 118.373  55.581  1.00  0.00           C
ATOM   6446  C3  POPEn 140      50.638 114.533  53.681  1.00  0.00           C
ATOM   6449  O31 POPEn 140      50.608 114.003  55.021  1.00  0.00           O
ATOM   6450  C31 POPEn 140      51.398 114.553  55.911  1.00  0.00           C
ATOM   6451  O32 POPEn 140      52.248 115.413  55.701  1.00  0.00           O
ATOM   6452  C32 POPEn 140      51.028 113.993  57.291  1.00  0.00           C
ATOM   6455  C23 POPEn 140      52.018 119.143  55.741  1.00  0.00           C
ATOM   6458  C24 POPEn 140      52.118 119.903  57.071  1.00  0.00           C
ATOM   6461  C25 POPEn 140      53.348 120.833  57.191  1.00  0.00           C
ATOM   6464  C26 POPEn 140      53.378 121.583  58.531  1.00  0.00           C
ATOM   6467  C27 POPEn 140      54.628 122.453  58.751  1.00  0.00           C
ATOM   6470  C28 POPEn 140      54.568 123.213  60.091  1.00  0.00           C
ATOM   6473  C29 POPEn 140      54.788 122.323  61.301  1.00  0.00           C
ATOM   6475 0C21 POPEn 140      55.328 122.723  62.461  1.00  0.00           C
ATOM   6477 1C21 POPEn 140      55.748 124.133  62.761  1.00  0.00           C
ATOM   6480 2C21 POPEn 140      56.108 124.393  64.241  1.00  0.00           C
ATOM   6483 3C21 POPEn 140      54.918 124.233  65.201  1.00  0.00           C
ATOM   6486 4C21 POPEn 140      55.218 124.783  66.601  1.00  0.00           C
ATOM   6489 5C21 POPEn 140      54.078 124.563  67.611  1.00  0.00           C
ATOM   6492 6C21 POPEn 140      54.388 123.603  68.771  1.00  0.00           C
ATOM   6495 7C21 POPEn 140      54.868 122.203  68.341  1.00  0.00           C
ATOM   6498 8C21 POPEn 140      55.308 121.333  69.511  1.00  0.00           C
ATOM   6502  C33 POPEn 140      51.878 114.503  58.481  1.00  0.00           C
ATOM   6505  C34 POPEn 140      51.518 115.893  59.021  1.00  0.00           C
ATOM   6508  C35 POPEn 140      51.778 116.023  60.541  1.00  0.00           C
ATOM   6511  C36 POPEn 140      53.198 115.643  60.981  1.00  0.00           C
ATOM   6514  C37 POPEn 140      53.628 116.213  62.351  1.00  0.00           C
ATOM   6517  C38 POPEn 140      54.468 115.203  63.151  1.00  0.00           C
ATOM   6520  C39 POPEn 140      53.628 114.063  63.771  1.00  0.00           C
ATOM   6523 0C31 POPEn 140      53.238 114.313  65.241  1.00  0.00           C
ATOM   6526 1C31 POPEn 140      52.448 115.613  65.471  1.00  0.00           C
ATOM   6529 2C31 POPEn 140      51.988 115.823  66.931  1.00  0.00           C
ATOM   6532 3C31 POPEn 140      53.158 115.993  67.911  1.00  0.00           C
ATOM   6535 4C31 POPEn 140      52.698 116.183  69.361  1.00  0.00           C
ATOM   6538 5C31 POPEn 140      53.838 116.023  70.381  1.00  0.00           C
ATOM   6541 6C31 POPEn 140      53.358 116.043  71.841  1.00  0.00           C
ATOM   6545  NH3 POPEo 141      57.928  79.433  50.911  1.00  0.00           N
ATOM   6549  C12 POPEo 141      58.338  80.863  50.741  1.00  0.00           C
ATOM   6552  C11 POPEo 141      59.278  81.273  51.881  1.00  0.00           C
ATOM   6555  P   POPEo 141      61.448  80.693  53.161  1.00  0.00           P
ATOM   6556  O13 POPEo 141      62.678  79.883  53.091  1.00  0.00           O
ATOM   6557  O14 POPEo 141      61.568  82.143  53.391  1.00  0.00           O
ATOM   6558  O11 POPEo 141      60.608  80.033  54.341  1.00  0.00           O
ATOM   6559  O12 POPEo 141      60.458  80.433  51.941  1.00  0.00           O
ATOM   6560  C1  POPEo 141      60.048  80.873  55.341  1.00  0.00           C
ATOM   6563  C2  POPEo 141      61.098  81.293  56.401  1.00  0.00           C
ATOM   6565  O21 POPEo 141      60.768  80.663  57.661  1.00  0.00           O
ATOM   6566  C21 POPEo 141      61.508  79.613  57.971  1.00  0.00           C
ATOM   6567  O22 POPEo 141      62.528  79.253  57.411  1.00  0.00           O
ATOM   6568  C22 POPEo 141      60.868  78.893  59.161  1.00  0.00           C
ATOM   6571  C3  POPEo 141      61.118  82.833  56.561  1.00  0.00           C
ATOM   6574  O31 POPEo 141      61.888  83.203  57.721  1.00  0.00           O
ATOM   6575  C31 POPEo 141      61.208  83.543  58.781  1.00  0.00           C
ATOM   6576  O32 POPEo 141      60.018  83.803  58.821  1.00  0.00           O
ATOM   6577  C32 POPEo 141      62.158  83.593  59.971  1.00  0.00           C
ATOM   6580  C23 POPEo 141      61.598  77.593  59.591  1.00  0.00           C
ATOM   6583  C24 POPEo 141      60.748  76.873  60.641  1.00  0.00           C
ATOM   6586  C25 POPEo 141      61.528  75.983  61.631  1.00  0.00           C
ATOM   6589  C26 POPEo 141      60.748  75.903  62.951  1.00  0.00           C
ATOM   6592  C27 POPEo 141      61.328  74.983  64.021  1.00  0.00           C
ATOM   6595  C28 POPEo 141      60.508  75.113  65.311  1.00  0.00           C
ATOM   6598  C29 POPEo 141      61.228  74.723  66.571  1.00  0.00           C
ATOM   6600 0C21 POPEo 141      60.808  75.073  67.801  1.00  0.00           C
ATOM   6602 1C21 POPEo 141      59.548  75.873  68.061  1.00  0.00           C
ATOM   6605 2C21 POPEo 141      59.478  76.313  69.531  1.00  0.00           C
ATOM   6608 3C21 POPEo 141      58.158  77.033  69.871  1.00  0.00           C
ATOM   6611 4C21 POPEo 141      58.088  77.483  71.341  1.00  0.00           C
ATOM   6614 5C21 POPEo 141      58.278  76.333  72.331  1.00  0.00           C
ATOM   6617 6C21 POPEo 141      58.218  76.753  73.801  1.00  0.00           C
ATOM   6620 7C21 POPEo 141      58.728  75.633  74.711  1.00  0.00           C
ATOM   6623 8C21 POPEo 141      58.718  75.983  76.201  1.00  0.00           C
ATOM   6627  C33 POPEo 141      61.778  82.593  61.081  1.00  0.00           C
ATOM   6630  C34 POPEo 141      62.668  82.793  62.321  1.00  0.00           C
ATOM   6633  C35 POPEo 141      62.018  82.213  63.581  1.00  0.00           C
ATOM   6636  C36 POPEo 141      62.438  80.783  63.921  1.00  0.00           C
ATOM   6639  C37 POPEo 141      61.338  80.043  64.711  1.00  0.00           C
ATOM   6642  C38 POPEo 141      61.888  79.083  65.771  1.00  0.00           C
ATOM   6645  C39 POPEo 141      62.358  79.833  67.021  1.00  0.00           C
ATOM   6648 0C31 POPEo 141      62.938  78.923  68.111  1.00  0.00           C
ATOM   6651 1C31 POPEo 141      63.568  79.763  69.231  1.00  0.00           C
ATOM   6654 2C31 POPEo 141      64.138  78.933  70.401  1.00  0.00           C
ATOM   6657 3C31 POPEo 141      63.048  78.333  71.291  1.00  0.00           C
ATOM   6660 4C31 POPEo 141      63.578  77.893  72.661  1.00  0.00           C
ATOM   6663 5C31 POPEo 141      62.478  77.313  73.551  1.00  0.00           C
ATOM   6666 6C31 POPEo 141      62.968  76.883  74.941  1.00  0.00           C
ATOM   6670  NH3 POPEp 142      85.288  50.893  52.241  1.00  0.00           N
ATOM   6674  C12 POPEp 142      86.298  51.943  52.581  1.00  0.00           C
ATOM   6677  C11 POPEp 142      85.918  53.283  51.921  1.00  0.00           C
ATOM   6680  P   POPEp 142      87.828  53.923  50.271  1.00  0.00           P
ATOM   6681  O13 POPEp 142      88.418  53.253  49.101  1.00  0.00           O
ATOM   6682  O14 POPEp 142      87.848  55.413  50.261  1.00  0.00           O
ATOM   6683  O11 POPEp 142      88.638  53.423  51.521  1.00  0.00           O
ATOM   6684  O12 POPEp 142      86.398  53.333  50.581  1.00  0.00           O
ATOM   6685  C1  POPEp 142      89.498  54.243  52.291  1.00  0.00           C
ATOM   6688  C2  POPEp 142      89.458  53.733  53.741  1.00  0.00           C
ATOM   6690  O21 POPEp 142      89.268  54.853  54.591  1.00  0.00           O
ATOM   6691  C21 POPEp 142      88.088  55.063  55.101  1.00  0.00           C
ATOM   6692  O22 POPEp 142      87.088  54.383  54.961  1.00  0.00           O
ATOM   6693  C22 POPEp 142      88.258  56.263  56.011  1.00  0.00           C
ATOM   6696  C3  POPEp 142      90.728  52.993  54.221  1.00  0.00           C
ATOM   6699  O31 POPEp 142      90.378  52.243  55.401  1.00  0.00           O
ATOM   6700  C31 POPEp 142      91.128  52.383  56.471  1.00  0.00           C
ATOM   6701  O32 POPEp 142      92.148  53.033  56.571  1.00  0.00           O
ATOM   6702  C32 POPEp 142      90.498  51.553  57.591  1.00  0.00           C
ATOM   6705  C23 POPEp 142      88.608  55.903  57.471  1.00  0.00           C
ATOM   6708  C24 POPEp 142      88.898  57.143  58.331  1.00  0.00           C
ATOM   6711  C25 POPEp 142      88.938  56.783  59.821  1.00  0.00           C
ATOM   6714  C26 POPEp 142      88.468  57.923  60.731  1.00  0.00           C
ATOM   6717  C27 POPEp 142      88.538  57.513  62.201  1.00  0.00           C
ATOM   6720  C28 POPEp 142      87.998  58.603  63.141  1.00  0.00           C
ATOM   6723  C29 POPEp 142      88.328  58.283  64.581  1.00  0.00           C
ATOM   6725 0C21 POPEp 142      88.958  59.123  65.421  1.00  0.00           C
ATOM   6727 1C21 POPEp 142      89.378  60.523  65.081  1.00  0.00           C
ATOM   6730 2C21 POPEp 142      89.708  61.403  66.301  1.00  0.00           C
ATOM   6733 3C21 POPEp 142      90.988  60.943  67.001  1.00  0.00           C
ATOM   6736 4C21 POPEp 142      91.578  61.973  67.971  1.00  0.00           C
ATOM   6739 5C21 POPEp 142      90.768  62.183  69.261  1.00  0.00           C
ATOM   6742 6C21 POPEp 142      91.638  62.763  70.381  1.00  0.00           C
ATOM   6745 7C21 POPEp 142      90.948  62.813  71.741  1.00  0.00           C
ATOM   6748 8C21 POPEp 142      91.918  63.183  72.871  1.00  0.00           C
ATOM   6752  C33 POPEp 142      89.318  52.263  58.281  1.00  0.00           C
ATOM   6755  C34 POPEp 142      88.868  51.523  59.541  1.00  0.00           C
ATOM   6758  C35 POPEp 142      88.098  52.433  60.511  1.00  0.00           C
ATOM   6761  C36 POPEp 142      87.748  51.723  61.821  1.00  0.00           C
ATOM   6764  C37 POPEp 142      86.728  52.503  62.661  1.00  0.00           C
ATOM   6767  C38 POPEp 142      86.278  51.773  63.931  1.00  0.00           C
ATOM   6770  C39 POPEp 142      87.448  51.453  64.871  1.00  0.00           C
ATOM   6773 0C31 POPEp 142      86.998  50.913  66.231  1.00  0.00           C
ATOM   6776 1C31 POPEp 142      88.168  50.853  67.221  1.00  0.00           C
ATOM   6779 2C31 POPEp 142      87.738  50.363  68.611  1.00  0.00           C
ATOM   6782 3C31 POPEp 142      88.848  50.483  69.661  1.00  0.00           C
ATOM   6785 4C31 POPEp 142      90.078  49.603  69.361  1.00  0.00           C
ATOM   6788 5C31 POPEp 142      91.188  49.793  70.391  1.00  0.00           C
ATOM   6791 6C31 POPEp 142      92.398  48.883  70.201  1.00  0.00           C
ATOM   6795  NH3 POPEq 143      53.708  75.073  52.591  1.00  0.00           N
ATOM   6799  C12 POPEq 143      53.618  76.423  53.241  1.00  0.00           C
ATOM   6802  C11 POPEq 143      54.778  77.323  52.771  1.00  0.00           C
ATOM   6805  P   POPEq 143      55.178  79.903  52.961  1.00  0.00           P
ATOM   6806  O13 POPEq 143      56.588  79.473  53.121  1.00  0.00           O
ATOM   6807  O14 POPEq 143      54.958  80.903  51.901  1.00  0.00           O
ATOM   6808  O11 POPEq 143      54.578  80.363  54.341  1.00  0.00           O
ATOM   6809  O12 POPEq 143      54.298  78.653  52.611  1.00  0.00           O
ATOM   6810  C1  POPEq 143      55.378  80.203  55.531  1.00  0.00           C
ATOM   6813  C2  POPEq 143      54.478  79.853  56.741  1.00  0.00           C
ATOM   6815  O21 POPEq 143      54.928  80.323  58.011  1.00  0.00           O
ATOM   6816  C21 POPEq 143      56.198  80.223  58.361  1.00  0.00           C
ATOM   6817  O22 POPEq 143      57.178  80.173  57.641  1.00  0.00           O
ATOM   6818  C22 POPEq 143      56.228  80.083  59.871  1.00  0.00           C
ATOM   6821  C3  POPEq 143      54.158  78.343  56.871  1.00  0.00           C
ATOM   6824  O31 POPEq 143      55.238  77.583  57.461  1.00  0.00           O
ATOM   6825  C31 POPEq 143      55.028  76.493  58.211  1.00  0.00           C
ATOM   6826  O32 POPEq 143      55.928  75.833  58.691  1.00  0.00           O
ATOM   6827  C32 POPEq 143      53.558  76.153  58.421  1.00  0.00           C
ATOM   6830  C23 POPEq 143      57.648  80.003  60.491  1.00  0.00           C
ATOM   6833  C24 POPEq 143      57.628  80.353  61.991  1.00  0.00           C
ATOM   6836  C25 POPEq 143      56.548  79.583  62.771  1.00  0.00           C
ATOM   6839  C26 POPEq 143      57.038  78.893  64.051  1.00  0.00           C
ATOM   6842  C27 POPEq 143      55.958  77.903  64.521  1.00  0.00           C
ATOM   6845  C28 POPEq 143      56.208  77.333  65.931  1.00  0.00           C
ATOM   6848  C29 POPEq 143      55.028  76.553  66.461  1.00  0.00           C
ATOM   6850 0C21 POPEq 143      53.808  77.063  66.721  1.00  0.00           C
ATOM   6852 1C21 POPEq 143      53.408  78.513  66.561  1.00  0.00           C
ATOM   6855 2C21 POPEq 143      52.258  78.963  67.491  1.00  0.00           C
ATOM   6858 3C21 POPEq 143      52.758  79.513  68.831  1.00  0.00           C
ATOM   6861 4C21 POPEq 143      51.608  80.093  69.661  1.00  0.00           C
ATOM   6864 5C21 POPEq 143      52.098  80.823  70.921  1.00  0.00           C
ATOM   6867 6C21 POPEq 143      50.948  81.393  71.761  1.00  0.00           C
ATOM   6870 7C21 POPEq 143      51.418  81.873  73.141  1.00  0.00           C
ATOM   6873 8C21 POPEq 143      50.288  82.433  74.001  1.00  0.00           C
ATOM   6877  C33 POPEq 143      53.348  74.753  59.051  1.00  0.00           C
ATOM   6880  C34 POPEq 143      51.858  74.423  59.191  1.00  0.00           C
ATOM   6883  C35 POPEq 143      51.228  74.773  60.551  1.00  0.00           C
ATOM   6886  C36 POPEq 143      51.238  76.253  60.961  1.00  0.00           C
ATOM   6889  C37 POPEq 143      52.408  76.643  61.891  1.00  0.00           C
ATOM   6892  C38 POPEq 143      52.338  78.093  62.391  1.00  0.00           C
ATOM   6895  C39 POPEq 143      50.968  78.543  62.941  1.00  0.00           C
ATOM   6898 0C31 POPEq 143      50.438  77.723  64.121  1.00  0.00           C
ATOM   6901 1C31 POPEq 143      49.178  78.353  64.741  1.00  0.00           C
ATOM   6904 2C31 POPEq 143      48.688  77.623  66.001  1.00  0.00           C
ATOM   6907 3C31 POPEq 143      47.788  78.483  66.901  1.00  0.00           C
ATOM   6910 4C31 POPEq 143      46.358  78.663  66.361  1.00  0.00           C
ATOM   6913 5C31 POPEq 143      45.438  79.363  67.381  1.00  0.00           C
ATOM   6916 6C31 POPEq 143      43.978  78.903  67.291  1.00  0.00           C
ATOM   6920  NH3 POPEr 144      45.408  81.803  54.341  1.00  0.00           N
ATOM   6924  C12 POPEr 144      44.758  81.203  53.131  1.00  0.00           C
ATOM   6927  C11 POPEr 144      44.628  82.243  51.991  1.00  0.00           C
ATOM   6930  P   POPEr 144      46.378  84.163  52.481  1.00  0.00           P
ATOM   6931  O13 POPEr 144      45.248  84.693  53.271  1.00  0.00           O
ATOM   6932  O14 POPEr 144      47.168  85.053  51.611  1.00  0.00           O
ATOM   6933  O11 POPEr 144      47.338  83.453  53.521  1.00  0.00           O
ATOM   6934  O12 POPEr 144      45.868  82.903  51.681  1.00  0.00           O
ATOM   6935  C1  POPEr 144      47.688  84.123  54.731  1.00  0.00           C
ATOM   6938  C2  POPEr 144      48.998  83.513  55.321  1.00  0.00           C
ATOM   6940  O21 POPEr 144      48.798  82.713  56.521  1.00  0.00           O
ATOM   6941  C21 POPEr 144      48.318  83.333  57.601  1.00  0.00           C
ATOM   6942  O22 POPEr 144      47.768  84.423  57.591  1.00  0.00           O
ATOM   6943  C22 POPEr 144      48.528  82.473  58.851  1.00  0.00           C
ATOM   6946  C3  POPEr 144      50.058  84.633  55.531  1.00  0.00           C
ATOM   6949  O31 POPEr 144      51.378  84.123  55.821  1.00  0.00           O
ATOM   6950  C31 POPEr 144      51.758  84.173  57.101  1.00  0.00           C
ATOM   6951  O32 POPEr 144      51.118  84.713  57.981  1.00  0.00           O
ATOM   6952  C32 POPEr 144      53.128  83.523  57.281  1.00  0.00           C
ATOM   6955  C23 POPEr 144      48.788  83.303  60.141  1.00  0.00           C
ATOM   6958  C24 POPEr 144      49.308  82.453  61.311  1.00  0.00           C
ATOM   6961  C25 POPEr 144      48.418  82.473  62.571  1.00  0.00           C
ATOM   6964  C26 POPEr 144      48.518  83.763  63.401  1.00  0.00           C
ATOM   6967  C27 POPEr 144      47.398  83.853  64.461  1.00  0.00           C
ATOM   6970  C28 POPEr 144      47.358  85.173  65.241  1.00  0.00           C
ATOM   6973  C29 POPEr 144      48.498  85.373  66.211  1.00  0.00           C
ATOM   6975 0C21 POPEr 144      48.488  85.143  67.541  1.00  0.00           C
ATOM   6977 1C21 POPEr 144      47.358  84.583  68.371  1.00  0.00           C
ATOM   6980 2C21 POPEr 144      47.828  83.333  69.141  1.00  0.00           C
ATOM   6983 3C21 POPEr 144      46.738  82.733  70.051  1.00  0.00           C
ATOM   6986 4C21 POPEr 144      47.168  81.373  70.621  1.00  0.00           C
ATOM   6989 5C21 POPEr 144      46.108  80.703  71.511  1.00  0.00           C
ATOM   6992 6C21 POPEr 144      46.468  79.243  71.831  1.00  0.00           C
ATOM   6995 7C21 POPEr 144      45.398  78.493  72.641  1.00  0.00           C
ATOM   6998 8C21 POPEr 144      45.718  77.003  72.801  1.00  0.00           C
ATOM   7002  C33 POPEr 144      53.378  83.083  58.751  1.00  0.00           C
ATOM   7005  C34 POPEr 144      52.358  82.043  59.241  1.00  0.00           C
ATOM   7008  C35 POPEr 144      52.698  81.363  60.571  1.00  0.00           C
ATOM   7011  C36 POPEr 144      53.238  82.333  61.631  1.00  0.00           C
ATOM   7014  C37 POPEr 144      53.038  81.833  63.061  1.00  0.00           C
ATOM   7017  C38 POPEr 144      53.628  82.813  64.081  1.00  0.00           C
ATOM   7020  C39 POPEr 144      53.428  82.373  65.541  1.00  0.00           C
ATOM   7023 0C31 POPEr 144      53.348  83.573  66.481  1.00  0.00           C
ATOM   7026 1C31 POPEr 144      53.208  83.173  67.951  1.00  0.00           C
ATOM   7029 2C31 POPEr 144      53.238  84.383  68.901  1.00  0.00           C
ATOM   7032 3C31 POPEr 144      52.028  85.313  68.781  1.00  0.00           C
ATOM   7035 4C31 POPEr 144      52.328  86.743  69.241  1.00  0.00           C
ATOM   7038 5C31 POPEr 144      51.098  87.663  69.101  1.00  0.00           C
ATOM   7041 6C31 POPEr 144      51.368  89.123  69.481  1.00  0.00           C
ATOM   7045  NH3 POPEs 145     130.918  53.903  95.651  1.00  0.00           N
ATOM   7049  C12 POPEs 145     131.618  54.863  96.581  1.00  0.00           C
ATOM   7052  C11 POPEs 145     130.678  55.433  97.671  1.00  0.00           C
ATOM   7055  P   POPEs 145     131.068  57.973  98.491  1.00  0.00           P
ATOM   7056  O13 POPEs 145     129.658  58.223  98.801  1.00  0.00           O
ATOM   7057  O14 POPEs 145     132.088  58.583  99.371  1.00  0.00           O
ATOM   7058  O11 POPEs 145     131.348  58.393  97.001  1.00  0.00           O
ATOM   7059  O12 POPEs 145     131.338  56.423  98.441  1.00  0.00           O
ATOM   7060  C1  POPEs 145     130.228  58.463  96.101  1.00  0.00           C
ATOM   7063  C2  POPEs 145     130.738  58.773  94.681  1.00  0.00           C
ATOM   7065  O21 POPEs 145     129.688  59.223  93.811  1.00  0.00           O
ATOM   7066  C21 POPEs 145     128.828  58.343  93.371  1.00  0.00           C
ATOM   7067  O22 POPEs 145     128.578  57.253  93.871  1.00  0.00           O
ATOM   7068  C22 POPEs 145     128.188  58.833  92.101  1.00  0.00           C
ATOM   7071  C3  POPEs 145     131.598  57.643  94.061  1.00  0.00           C
ATOM   7074  O31 POPEs 145     131.868  57.913  92.671  1.00  0.00           O
ATOM   7075  C31 POPEs 145     133.008  58.553  92.431  1.00  0.00           C
ATOM   7076  O32 POPEs 145     133.888  58.763  93.251  1.00  0.00           O
ATOM   7077  C32 POPEs 145     133.098  58.803  90.911  1.00  0.00           C
ATOM   7080  C23 POPEs 145     128.218  57.703  91.061  1.00  0.00           C
ATOM   7083  C24 POPEs 145     127.378  58.043  89.831  1.00  0.00           C
ATOM   7086  C25 POPEs 145     127.148  56.813  88.951  1.00  0.00           C
ATOM   7089  C26 POPEs 145     128.448  56.133  88.491  1.00  0.00           C
ATOM   7092  C27 POPEs 145     128.188  55.003  87.481  1.00  0.00           C
ATOM   7095  C28 POPEs 145     129.448  54.153  87.231  1.00  0.00           C
ATOM   7098  C29 POPEs 145     129.478  53.443  85.911  1.00  0.00           C
ATOM   7100 0C21 POPEs 145     128.928  52.253  85.621  1.00  0.00           C
ATOM   7102 1C21 POPEs 145     128.078  51.393  86.521  1.00  0.00           C
ATOM   7105 2C21 POPEs 145     126.958  50.693  85.721  1.00  0.00           C
ATOM   7108 3C21 POPEs 145     125.998  51.643  84.991  1.00  0.00           C
ATOM   7111 4C21 POPEs 145     124.978  50.913  84.101  1.00  0.00           C
ATOM   7114 5C21 POPEs 145     124.048  51.873  83.361  1.00  0.00           C
ATOM   7117 6C21 POPEs 145     123.288  51.223  82.201  1.00  0.00           C
ATOM   7120 7C21 POPEs 145     122.398  52.233  81.461  1.00  0.00           C
ATOM   7123 8C21 POPEs 145     121.708  51.673  80.211  1.00  0.00           C
ATOM   7127  C33 POPEs 145     132.038  59.763  90.331  1.00  0.00           C
ATOM   7130  C34 POPEs 145     131.528  59.383  88.931  1.00  0.00           C
ATOM   7133  C35 POPEs 145     132.558  59.523  87.791  1.00  0.00           C
ATOM   7136  C36 POPEs 145     131.968  59.273  86.391  1.00  0.00           C
ATOM   7139  C37 POPEs 145     132.988  59.463  85.251  1.00  0.00           C
ATOM   7142  C38 POPEs 145     132.358  59.303  83.841  1.00  0.00           C
ATOM   7145  C39 POPEs 145     131.728  60.613  83.371  1.00  0.00           C
ATOM   7148 0C31 POPEs 145     130.748  60.503  82.191  1.00  0.00           C
ATOM   7151 1C31 POPEs 145     130.038  61.853  81.941  1.00  0.00           C
ATOM   7154 2C31 POPEs 145     128.788  61.793  81.041  1.00  0.00           C
ATOM   7157 3C31 POPEs 145     129.098  61.823  79.541  1.00  0.00           C
ATOM   7160 4C31 POPEs 145     127.838  62.043  78.691  1.00  0.00           C
ATOM   7163 5C31 POPEs 145     128.048  61.723  77.201  1.00  0.00           C
ATOM   7166 6C31 POPEs 145     126.778  61.883  76.351  1.00  0.00           C
ATOM   7170  NH3 POPEt 146     132.998  97.113  52.771  1.00  0.00           N
ATOM   7174  C12 POPEt 146     131.618  96.773  52.241  1.00  0.00           C
ATOM   7177  C11 POPEt 146     130.538  97.873  52.401  1.00  0.00           C
ATOM   7180  P   POPEt 146     127.938  98.133  52.281  1.00  0.00           P
ATOM   7181  O13 POPEt 146     128.178  99.573  52.541  1.00  0.00           O
ATOM   7182  O14 POPEt 146     126.818  97.803  51.371  1.00  0.00           O
ATOM   7183  O11 POPEt 146     127.658  97.453  53.691  1.00  0.00           O
ATOM   7184  O12 POPEt 146     129.298  97.423  51.821  1.00  0.00           O
ATOM   7185  C1  POPEt 146     127.878  96.043  53.791  1.00  0.00           C
ATOM   7188  C2  POPEt 146     127.478  95.533  55.181  1.00  0.00           C
ATOM   7190  O21 POPEt 146     128.648  95.573  56.041  1.00  0.00           O
ATOM   7191  C21 POPEt 146     128.298  95.693  57.311  1.00  0.00           C
ATOM   7192  O22 POPEt 146     127.178  96.003  57.701  1.00  0.00           O
ATOM   7193  C22 POPEt 146     129.438  95.373  58.261  1.00  0.00           C
ATOM   7196  C3  POPEt 146     126.878  94.083  55.111  1.00  0.00           C
ATOM   7199  O31 POPEt 146     126.698  93.433  56.381  1.00  0.00           O
ATOM   7200  C31 POPEt 146     125.648  93.573  57.211  1.00  0.00           C
ATOM   7201  O32 POPEt 146     125.598  93.013  58.291  1.00  0.00           O
ATOM   7202  C32 POPEt 146     124.498  94.393  56.631  1.00  0.00           C
ATOM   7205  C23 POPEt 146     128.868  94.933  59.631  1.00  0.00           C
ATOM   7208  C24 POPEt 146     129.868  95.053  60.781  1.00  0.00           C
ATOM   7211  C25 POPEt 146     129.438  94.253  62.021  1.00  0.00           C
ATOM   7214  C26 POPEt 146     128.098  94.703  62.611  1.00  0.00           C
ATOM   7217  C27 POPEt 146     127.998  94.443  64.121  1.00  0.00           C
ATOM   7220  C28 POPEt 146     126.688  95.003  64.701  1.00  0.00           C
ATOM   7223  C29 POPEt 146     126.638  95.063  66.201  1.00  0.00           C
ATOM   7225 0C21 POPEt 146     126.608  94.003  67.041  1.00  0.00           C
ATOM   7227 1C21 POPEt 146     126.578  92.553  66.641  1.00  0.00           C
ATOM   7230 2C21 POPEt 146     126.268  91.643  67.841  1.00  0.00           C
ATOM   7233 3C21 POPEt 146     127.468  91.413  68.771  1.00  0.00           C
ATOM   7236 4C21 POPEt 146     127.028  90.883  70.141  1.00  0.00           C
ATOM   7239 5C21 POPEt 146     128.158  90.263  70.961  1.00  0.00           C
ATOM   7242 6C21 POPEt 146     129.408  91.143  71.091  1.00  0.00           C
ATOM   7245 7C21 POPEt 146     130.338  90.653  72.201  1.00  0.00           C
ATOM   7248 8C21 POPEt 146     131.428  91.643  72.591  1.00  0.00           C
ATOM   7252  C33 POPEt 146     123.498  94.863  57.721  1.00  0.00           C
ATOM   7255  C34 POPEt 146     123.928  96.163  58.411  1.00  0.00           C
ATOM   7258  C35 POPEt 146     124.768  96.003  59.681  1.00  0.00           C
ATOM   7261  C36 POPEt 146     123.948  95.493  60.871  1.00  0.00           C
ATOM   7264  C37 POPEt 146     124.168  96.323  62.141  1.00  0.00           C
ATOM   7267  C38 POPEt 146     123.308  95.853  63.311  1.00  0.00           C
ATOM   7270  C39 POPEt 146     123.478  96.763  64.531  1.00  0.00           C
ATOM   7273 0C31 POPEt 146     122.718  96.283  65.771  1.00  0.00           C
ATOM   7276 1C31 POPEt 146     123.118  97.073  67.021  1.00  0.00           C
ATOM   7279 2C31 POPEt 146     122.248  96.763  68.241  1.00  0.00           C
ATOM   7282 3C31 POPEt 146     122.868  97.313  69.531  1.00  0.00           C
ATOM   7285 4C31 POPEt 146     121.928  97.243  70.741  1.00  0.00           C
ATOM   7288 5C31 POPEt 146     122.688  97.373  72.061  1.00  0.00           C
ATOM   7291 6C31 POPEt 146     121.798  97.583  73.291  1.00  0.00           C
ATOM   7295  NH3 POPEu 147      90.228  -0.483  51.531  1.00  0.00           N
ATOM   7299  C12 POPEu 147      90.878  -1.193  50.381  1.00  0.00           C
ATOM   7302  C11 POPEu 147      90.408  -0.623  49.041  1.00  0.00           C
ATOM   7305  P   POPEu 147      91.608   1.537  48.201  1.00  0.00           P
ATOM   7306  O13 POPEu 147      92.918   1.197  48.791  1.00  0.00           O
ATOM   7307  O14 POPEu 147      91.358   1.237  46.771  1.00  0.00           O
ATOM   7308  O11 POPEu 147      91.268   3.077  48.381  1.00  0.00           O
ATOM   7309  O12 POPEu 147      90.478   0.817  49.031  1.00  0.00           O
ATOM   7310  C1  POPEu 147      90.418   3.573  49.411  1.00  0.00           C
ATOM   7313  C2  POPEu 147      91.238   3.783  50.711  1.00  0.00           C
ATOM   7315  O21 POPEu 147      90.408   4.203  51.801  1.00  0.00           O
ATOM   7316  C21 POPEu 147      89.578   3.303  52.291  1.00  0.00           C
ATOM   7317  O22 POPEu 147      89.518   2.127  51.961  1.00  0.00           O
ATOM   7318  C22 POPEu 147      88.698   3.943  53.361  1.00  0.00           C
ATOM   7321  C3  POPEu 147      92.378   4.823  50.451  1.00  0.00           C
ATOM   7324  O31 POPEu 147      93.278   4.983  51.571  1.00  0.00           O
ATOM   7325  C31 POPEu 147      94.258   4.103  51.651  1.00  0.00           C
ATOM   7326  O32 POPEu 147      94.388   3.097  50.971  1.00  0.00           O
ATOM   7327  C32 POPEu 147      95.208   4.483  52.781  1.00  0.00           C
ATOM   7330  C23 POPEu 147      89.128   3.523  54.791  1.00  0.00           C
ATOM   7333  C24 POPEu 147      88.278   4.243  55.841  1.00  0.00           C
ATOM   7336  C25 POPEu 147      88.358   3.633  57.251  1.00  0.00           C
ATOM   7339  C26 POPEu 147      89.638   3.973  58.021  1.00  0.00           C
ATOM   7342  C27 POPEu 147      89.528   3.633  59.521  1.00  0.00           C
ATOM   7345  C28 POPEu 147      90.308   2.387  59.971  1.00  0.00           C
ATOM   7348  C29 POPEu 147      89.908   1.097  59.301  1.00  0.00           C
ATOM   7350 0C21 POPEu 147      89.788  -0.103  59.911  1.00  0.00           C
ATOM   7352 1C21 POPEu 147      90.088  -0.373  61.361  1.00  0.00           C
ATOM   7355 2C21 POPEu 147      90.728  -1.753  61.611  1.00  0.00           C
ATOM   7358 3C21 POPEu 147      89.718  -2.903  61.481  1.00  0.00           C
ATOM   7361 4C21 POPEu 147      90.298  -4.253  61.911  1.00  0.00           C
ATOM   7364 5C21 POPEu 147      89.648  -4.913  63.141  1.00  0.00           C
ATOM   7367 6C21 POPEu 147      88.118  -4.933  63.251  1.00  0.00           C
ATOM   7370 7C21 POPEu 147      87.648  -5.653  64.521  1.00  0.00           C
ATOM   7373 8C21 POPEu 147      86.128  -5.683  64.631  1.00  0.00           C
ATOM   7377  C33 POPEu 147      95.258   3.413  53.891  1.00  0.00           C
ATOM   7380  C34 POPEu 147      96.338   3.673  54.951  1.00  0.00           C
ATOM   7383  C35 POPEu 147      96.328   5.093  55.531  1.00  0.00           C
ATOM   7386  C36 POPEu 147      97.188   5.243  56.791  1.00  0.00           C
ATOM   7389  C37 POPEu 147      97.368   6.713  57.181  1.00  0.00           C
ATOM   7392  C38 POPEu 147      98.208   6.963  58.451  1.00  0.00           C
ATOM   7395  C39 POPEu 147      97.548   6.463  59.751  1.00  0.00           C
ATOM   7398 0C31 POPEu 147      97.608   7.473  60.911  1.00  0.00           C
ATOM   7401 1C31 POPEu 147      96.528   7.193  61.961  1.00  0.00           C
ATOM   7404 2C31 POPEu 147      96.448   8.223  63.091  1.00  0.00           C
ATOM   7407 3C31 POPEu 147      95.198   7.993  63.971  1.00  0.00           C
ATOM   7410 4C31 POPEu 147      95.428   8.183  65.471  1.00  0.00           C
ATOM   7413 5C31 POPEu 147      94.178   7.853  66.281  1.00  0.00           C
ATOM   7416 6C31 POPEu 147      94.348   8.003  67.791  1.00  0.00           C
ATOM   7420  NH3 POPEv 148      50.158  55.193  94.621  1.00  0.00           N
ATOM   7424  C12 POPEv 148      51.028  55.413  95.841  1.00  0.00           C
ATOM   7427  C11 POPEv 148      51.538  56.863  96.001  1.00  0.00           C
ATOM   7430  P   POPEv 148      52.138  57.723  93.591  1.00  0.00           P
ATOM   7431  O13 POPEv 148      52.058  56.533  92.721  1.00  0.00           O
ATOM   7432  O14 POPEv 148      50.878  58.463  93.761  1.00  0.00           O
ATOM   7433  O11 POPEv 148      53.298  58.703  93.181  1.00  0.00           O
ATOM   7434  O12 POPEv 148      52.538  57.203  95.031  1.00  0.00           O
ATOM   7435  C1  POPEv 148      54.358  58.363  92.271  1.00  0.00           C
ATOM   7438  C2  POPEv 148      54.368  59.253  90.971  1.00  0.00           C
ATOM   7440  O21 POPEv 148      53.228  59.043  90.101  1.00  0.00           O
ATOM   7441  C21 POPEv 148      53.128  57.873  89.471  1.00  0.00           C
ATOM   7442  O22 POPEv 148      53.858  56.913  89.631  1.00  0.00           O
ATOM   7443  C22 POPEv 148      51.958  57.873  88.501  1.00  0.00           C
ATOM   7446  C3  POPEv 148      55.738  59.193  90.211  1.00  0.00           C
ATOM   7449  O31 POPEv 148      55.798  59.963  88.971  1.00  0.00           O
ATOM   7450  C31 POPEv 148      56.398  61.153  89.061  1.00  0.00           C
ATOM   7451  O32 POPEv 148      56.628  61.723  90.101  1.00  0.00           O
ATOM   7452  C32 POPEv 148      56.618  61.743  87.661  1.00  0.00           C
ATOM   7455  C23 POPEv 148      52.398  57.613  87.041  1.00  0.00           C
ATOM   7458  C24 POPEv 148      51.248  57.323  86.091  1.00  0.00           C
ATOM   7461  C25 POPEv 148      51.638  57.533  84.621  1.00  0.00           C
ATOM   7464  C26 POPEv 148      50.518  57.133  83.661  1.00  0.00           C
ATOM   7467  C27 POPEv 148      50.898  57.283  82.181  1.00  0.00           C
ATOM   7470  C28 POPEv 148      49.908  56.573  81.231  1.00  0.00           C
ATOM   7473  C29 POPEv 148      48.538  57.213  81.211  1.00  0.00           C
ATOM   7475 0C21 POPEv 148      47.878  57.693  80.141  1.00  0.00           C
ATOM   7477 1C21 POPEv 148      48.328  57.723  78.701  1.00  0.00           C
ATOM   7480 2C21 POPEv 148      48.298  59.123  78.061  1.00  0.00           C
ATOM   7483 3C21 POPEv 148      46.968  59.893  78.151  1.00  0.00           C
ATOM   7486 4C21 POPEv 148      46.978  61.123  77.231  1.00  0.00           C
ATOM   7489 5C21 POPEv 148      45.848  62.133  77.501  1.00  0.00           C
ATOM   7492 6C21 POPEv 148      44.458  61.693  77.021  1.00  0.00           C
ATOM   7495 7C21 POPEv 148      43.428  62.813  77.221  1.00  0.00           C
ATOM   7498 8C21 POPEv 148      41.968  62.383  77.021  1.00  0.00           C
ATOM   7502  C33 POPEv 148      55.368  61.733  86.741  1.00  0.00           C
ATOM   7505  C34 POPEv 148      55.098  63.063  86.031  1.00  0.00           C
ATOM   7508  C35 POPEv 148      56.138  63.443  84.971  1.00  0.00           C
ATOM   7511  C36 POPEv 148      55.658  64.663  84.181  1.00  0.00           C
ATOM   7514  C37 POPEv 148      56.718  65.283  83.271  1.00  0.00           C
ATOM   7517  C38 POPEv 148      56.308  66.683  82.801  1.00  0.00           C
ATOM   7520  C39 POPEv 148      57.478  67.453  82.191  1.00  0.00           C
ATOM   7523 0C31 POPEv 148      57.728  67.103  80.721  1.00  0.00           C
ATOM   7526 1C31 POPEv 148      59.038  67.703  80.191  1.00  0.00           C
ATOM   7529 2C31 POPEv 148      59.018  67.863  78.661  1.00  0.00           C
ATOM   7532 3C31 POPEv 148      60.388  68.123  78.031  1.00  0.00           C
ATOM   7535 4C31 POPEv 148      61.118  69.363  78.561  1.00  0.00           C
ATOM   7538 5C31 POPEv 148      62.308  69.733  77.671  1.00  0.00           C
ATOM   7541 6C31 POPEv 148      63.128  70.903  78.191  1.00  0.00           C
ATOM   7545  NH3 POPEw 149      83.628  74.043  94.671  1.00  0.00           N
ATOM   7549  C12 POPEw 149      82.378  73.973  95.531  1.00  0.00           C
ATOM   7552  C11 POPEw 149      81.798  75.363  95.891  1.00  0.00           C
ATOM   7555  P   POPEw 149      79.968  76.553  97.311  1.00  0.00           P
ATOM   7556  O13 POPEw 149      79.878  76.493  98.781  1.00  0.00           O
ATOM   7557  O14 POPEw 149      80.688  77.723  96.761  1.00  0.00           O
ATOM   7558  O11 POPEw 149      78.498  76.623  96.751  1.00  0.00           O
ATOM   7559  O12 POPEw 149      80.608  75.233  96.681  1.00  0.00           O
ATOM   7560  C1  POPEw 149      78.098  76.033  95.511  1.00  0.00           C
ATOM   7563  C2  POPEw 149      77.598  77.073  94.481  1.00  0.00           C
ATOM   7565  O21 POPEw 149      77.338  76.323  93.281  1.00  0.00           O
ATOM   7566  C21 POPEw 149      76.308  76.703  92.561  1.00  0.00           C
ATOM   7567  O22 POPEw 149      75.398  77.443  92.911  1.00  0.00           O
ATOM   7568  C22 POPEw 149      76.498  76.093  91.181  1.00  0.00           C
ATOM   7571  C3  POPEw 149      78.638  78.173  94.161  1.00  0.00           C
ATOM   7574  O31 POPEw 149      78.238  78.943  92.991  1.00  0.00           O
ATOM   7575  C31 POPEw 149      78.468  80.243  93.081  1.00  0.00           C
ATOM   7576  O32 POPEw 149      79.258  80.753  93.881  1.00  0.00           O
ATOM   7577  C32 POPEw 149      77.568  80.993  92.091  1.00  0.00           C
ATOM   7580  C23 POPEw 149      75.538  76.593  90.081  1.00  0.00           C
ATOM   7583  C24 POPEw 149      75.508  75.593  88.911  1.00  0.00           C
ATOM   7586  C25 POPEw 149      74.848  76.133  87.641  1.00  0.00           C
ATOM   7589  C26 POPEw 149      74.338  75.013  86.731  1.00  0.00           C
ATOM   7592  C27 POPEw 149      73.858  75.543  85.381  1.00  0.00           C
ATOM   7595  C28 POPEw 149      72.998  74.553  84.561  1.00  0.00           C
ATOM   7598  C29 POPEw 149      71.628  74.343  85.161  1.00  0.00           C
ATOM   7600 0C21 POPEw 149      70.458  74.223  84.491  1.00  0.00           C
ATOM   7602 1C21 POPEw 149      70.268  74.233  83.001  1.00  0.00           C
ATOM   7605 2C21 POPEw 149      69.378  75.413  82.541  1.00  0.00           C
ATOM   7608 3C21 POPEw 149      69.158  75.433  81.021  1.00  0.00           C
ATOM   7611 4C21 POPEw 149      67.958  76.303  80.591  1.00  0.00           C
ATOM   7614 5C21 POPEw 149      68.048  77.753  81.081  1.00  0.00           C
ATOM   7617 6C21 POPEw 149      66.918  78.643  80.521  1.00  0.00           C
ATOM   7620 7C21 POPEw 149      67.218  80.133  80.761  1.00  0.00           C
ATOM   7623 8C21 POPEw 149      66.068  81.063  80.391  1.00  0.00           C
ATOM   7627  C33 POPEw 149      78.108  80.963  90.641  1.00  0.00           C
ATOM   7630  C34 POPEw 149      77.108  81.483  89.591  1.00  0.00           C
ATOM   7633  C35 POPEw 149      76.178  80.393  89.041  1.00  0.00           C
ATOM   7636  C36 POPEw 149      75.128  80.933  88.061  1.00  0.00           C
ATOM   7639  C37 POPEw 149      74.298  79.833  87.371  1.00  0.00           C
ATOM   7642  C38 POPEw 149      73.018  80.373  86.701  1.00  0.00           C
ATOM   7645  C39 POPEw 149      72.378  79.443  85.671  1.00  0.00           C
ATOM   7648 0C31 POPEw 149      73.108  79.453  84.331  1.00  0.00           C
ATOM   7651 1C31 POPEw 149      72.518  78.463  83.321  1.00  0.00           C
ATOM   7654 2C31 POPEw 149      73.248  78.513  81.971  1.00  0.00           C
ATOM   7657 3C31 POPEw 149      72.848  77.333  81.081  1.00  0.00           C
ATOM   7660 4C31 POPEw 149      73.448  77.393  79.681  1.00  0.00           C
ATOM   7663 5C31 POPEw 149      73.228  76.083  78.901  1.00  0.00           C
ATOM   7666 6C31 POPEw 149      73.718  76.143  77.451  1.00  0.00           C
ATOM   7670  NH3 POPEx 150       9.218 121.863  96.271  1.00  0.00           N
ATOM   7674  C12 POPEx 150      10.578 121.843  95.631  1.00  0.00           C
ATOM   7677  C11 POPEx 150      11.638 122.373  96.611  1.00  0.00           C
ATOM   7680  P   POPEx 150      12.238 124.563  97.871  1.00  0.00           P
ATOM   7681  O13 POPEx 150      11.578 125.313  98.961  1.00  0.00           O
ATOM   7682  O14 POPEx 150      13.478 123.823  98.181  1.00  0.00           O
ATOM   7683  O11 POPEx 150      12.488 125.633  96.731  1.00  0.00           O
ATOM   7684  O12 POPEx 150      11.168 123.583  97.211  1.00  0.00           O
ATOM   7685  C1  POPEx 150      11.778 125.643  95.491  1.00  0.00           C
ATOM   7688  C2  POPEx 150      12.608 126.373  94.411  1.00  0.00           C
ATOM   7690  O21 POPEx 150      11.778 126.683  93.271  1.00  0.00           O
ATOM   7691  C21 POPEx 150      11.658 125.793  92.291  1.00  0.00           C
ATOM   7692  O22 POPEx 150      11.888 124.603  92.371  1.00  0.00           O
ATOM   7693  C22 POPEx 150      11.168 126.543  91.051  1.00  0.00           C
ATOM   7696  C3  POPEx 150      13.938 125.613  94.111  1.00  0.00           C
ATOM   7699  O31 POPEx 150      14.548 126.143  92.921  1.00  0.00           O
ATOM   7700  C31 POPEx 150      15.658 125.523  92.541  1.00  0.00           C
ATOM   7701  O32 POPEx 150      16.318 124.753  93.221  1.00  0.00           O
ATOM   7702  C32 POPEx 150      15.898 125.843  91.081  1.00  0.00           C
ATOM   7705  C23 POPEx 150      11.358 125.803  89.711  1.00  0.00           C
ATOM   7708  C24 POPEx 150      10.858 126.663  88.541  1.00  0.00           C
ATOM   7711  C25 POPEx 150      10.888 125.963  87.181  1.00  0.00           C
ATOM   7714  C26 POPEx 150       9.658 125.063  86.941  1.00  0.00           C
ATOM   7717  C27 POPEx 150       9.838 124.213  85.681  1.00  0.00           C
ATOM   7720  C28 POPEx 150       8.798 123.113  85.421  1.00  0.00           C
ATOM   7723  C29 POPEx 150       7.428 123.663  85.091  1.00  0.00           C
ATOM   7725 0C21 POPEx 150       6.838 123.653  83.881  1.00  0.00           C
ATOM   7727 1C21 POPEx 150       7.408 123.113  82.601  1.00  0.00           C
ATOM   7730 2C21 POPEx 150       6.848 121.713  82.301  1.00  0.00           C
ATOM   7733 3C21 POPEx 150       7.328 121.123  80.961  1.00  0.00           C
ATOM   7736 4C21 POPEx 150       8.798 120.663  80.971  1.00  0.00           C
ATOM   7739 5C21 POPEx 150       8.978 119.303  80.261  1.00  0.00           C
ATOM   7742 6C21 POPEx 150       8.708 119.343  78.751  1.00  0.00           C
ATOM   7745 7C21 POPEx 150       8.358 117.963  78.191  1.00  0.00           C
ATOM   7748 8C21 POPEx 150       8.128 117.963  76.681  1.00  0.00           C
ATOM   7752  C33 POPEx 150      17.028 124.993  90.471  1.00  0.00           C
ATOM   7755  C34 POPEx 150      16.958 124.963  88.941  1.00  0.00           C
ATOM   7758  C35 POPEx 150      18.098 124.113  88.381  1.00  0.00           C
ATOM   7761  C36 POPEx 150      17.888 123.693  86.921  1.00  0.00           C
ATOM   7764  C37 POPEx 150      18.698 122.453  86.531  1.00  0.00           C
ATOM   7767  C38 POPEx 150      20.168 122.713  86.171  1.00  0.00           C
ATOM   7770  C39 POPEx 150      21.098 123.063  87.341  1.00  0.00           C
ATOM   7773 0C31 POPEx 150      22.568 122.983  86.911  1.00  0.00           C
ATOM   7776 1C31 POPEx 150      23.608 123.423  87.941  1.00  0.00           C
ATOM   7779 2C31 POPEx 150      25.028 122.963  87.551  1.00  0.00           C
ATOM   7782 3C31 POPEx 150      25.418 123.353  86.121  1.00  0.00           C
ATOM   7785 4C31 POPEx 150      26.788 122.813  85.671  1.00  0.00           C
ATOM   7788 5C31 POPEx 150      27.068 123.133  84.201  1.00  0.00           C
ATOM   7791 6C31 POPEx 150      28.448 122.693  83.711  1.00  0.00           C
ATOM   7795  NH3 POPEy 151      13.788  14.933  95.451  1.00  0.00           N
ATOM   7799  C12 POPEy 151      12.818  16.013  95.891  1.00  0.00           C
ATOM   7802  C11 POPEy 151      13.478  17.383  96.191  1.00  0.00           C
ATOM   7805  P   POPEy 151      13.868  19.773  95.281  1.00  0.00           P
ATOM   7806  O13 POPEy 151      13.988  20.053  96.731  1.00  0.00           O
ATOM   7807  O14 POPEy 151      14.898  20.353  94.391  1.00  0.00           O
ATOM   7808  O11 POPEy 151      12.488  20.343  94.781  1.00  0.00           O
ATOM   7809  O12 POPEy 151      13.668  18.213  95.031  1.00  0.00           O
ATOM   7810  C1  POPEy 151      11.938  19.983  93.501  1.00  0.00           C
ATOM   7813  C2  POPEy 151      12.058  21.133  92.451  1.00  0.00           C
ATOM   7815  O21 POPEy 151      13.348  21.133  91.791  1.00  0.00           O
ATOM   7816  C21 POPEy 151      13.438  20.233  90.811  1.00  0.00           C
ATOM   7817  O22 POPEy 151      12.558  19.443  90.491  1.00  0.00           O
ATOM   7818  C22 POPEy 151      14.738  20.413  90.031  1.00  0.00           C
ATOM   7821  C3  POPEy 151      11.808  22.533  93.061  1.00  0.00           C
ATOM   7824  O31 POPEy 151      11.848  23.533  92.031  1.00  0.00           O
ATOM   7825  C31 POPEy 151      12.888  24.353  91.991  1.00  0.00           C
ATOM   7826  O32 POPEy 151      13.818  24.363  92.771  1.00  0.00           O
ATOM   7827  C32 POPEy 151      12.748  25.293  90.781  1.00  0.00           C
ATOM   7830  C23 POPEy 151      14.638  19.783  88.621  1.00  0.00           C
ATOM   7833  C24 POPEy 151      15.608  20.383  87.591  1.00  0.00           C
ATOM   7836  C25 POPEy 151      15.688  19.513  86.331  1.00  0.00           C
ATOM   7839  C26 POPEy 151      16.408  20.183  85.141  1.00  0.00           C
ATOM   7842  C27 POPEy 151      16.968  19.153  84.141  1.00  0.00           C
ATOM   7845  C28 POPEy 151      17.648  19.773  82.911  1.00  0.00           C
ATOM   7848  C29 POPEy 151      16.668  20.403  81.951  1.00  0.00           C
ATOM   7850 0C21 POPEy 151      16.068  19.783  80.911  1.00  0.00           C
ATOM   7852 1C21 POPEy 151      16.238  18.343  80.491  1.00  0.00           C
ATOM   7855 2C21 POPEy 151      16.928  18.213  79.121  1.00  0.00           C
ATOM   7858 3C21 POPEy 151      16.048  18.643  77.941  1.00  0.00           C
ATOM   7861 4C21 POPEy 151      16.518  18.113  76.581  1.00  0.00           C
ATOM   7864 5C21 POPEy 151      17.728  18.843  76.001  1.00  0.00           C
ATOM   7867 6C21 POPEy 151      18.138  18.253  74.651  1.00  0.00           C
ATOM   7870 7C21 POPEy 151      19.458  18.843  74.171  1.00  0.00           C
ATOM   7873 8C21 POPEy 151      19.778  18.573  72.711  1.00  0.00           C
ATOM   7877  C33 POPEy 151      11.398  25.233  90.021  1.00  0.00           C
ATOM   7880  C34 POPEy 151      11.098  26.473  89.181  1.00  0.00           C
ATOM   7883  C35 POPEy 151      12.128  26.773  88.091  1.00  0.00           C
ATOM   7886  C36 POPEy 151      12.048  28.263  87.761  1.00  0.00           C
ATOM   7889  C37 POPEy 151      13.188  28.733  86.861  1.00  0.00           C
ATOM   7892  C38 POPEy 151      13.328  30.243  87.001  1.00  0.00           C
ATOM   7895  C39 POPEy 151      14.348  30.873  86.061  1.00  0.00           C
ATOM   7898 0C31 POPEy 151      14.268  32.393  86.171  1.00  0.00           C
ATOM   7901 1C31 POPEy 151      15.418  33.123  85.471  1.00  0.00           C
ATOM   7904 2C31 POPEy 151      15.268  34.643  85.511  1.00  0.00           C
ATOM   7907 3C31 POPEy 151      15.298  35.173  86.951  1.00  0.00           C
ATOM   7910 4C31 POPEy 151      15.058  36.673  87.041  1.00  0.00           C
ATOM   7913 5C31 POPEy 151      14.938  37.123  88.491  1.00  0.00           C
ATOM   7916 6C31 POPEy 151      14.438  38.553  88.621  1.00  0.00           C
ATOM   7920  NH3 POPEz 152      94.238   8.343  92.901  1.00  0.00           N
ATOM   7924  C12 POPEz 152      93.998   7.153  93.791  1.00  0.00           C
ATOM   7927  C11 POPEz 152      95.258   6.283  93.981  1.00  0.00           C
ATOM   7930  P   POPEz 152      94.608   3.723  94.131  1.00  0.00           P
ATOM   7931  O13 POPEz 152      95.798   2.847  94.141  1.00  0.00           O
ATOM   7932  O14 POPEz 152      93.358   3.173  94.691  1.00  0.00           O
ATOM   7933  O11 POPEz 152      94.278   4.123  92.651  1.00  0.00           O
ATOM   7934  O12 POPEz 152      94.988   5.123  94.781  1.00  0.00           O
ATOM   7935  C1  POPEz 152      95.048   3.523  91.611  1.00  0.00           C
ATOM   7938  C2  POPEz 152      94.518   4.053  90.271  1.00  0.00           C
ATOM   7940  O21 POPEz 152      94.328   2.967  89.361  1.00  0.00           O
ATOM   7941  C21 POPEz 152      93.208   2.267  89.571  1.00  0.00           C
ATOM   7942  O22 POPEz 152      92.448   2.427  90.501  1.00  0.00           O
ATOM   7943  C22 POPEz 152      93.088   1.227  88.461  1.00  0.00           C
ATOM   7946  C3  POPEz 152      95.398   5.163  89.641  1.00  0.00           C
ATOM   7949  O31 POPEz 152      94.688   6.403  89.441  1.00  0.00           O
ATOM   7950  C31 POPEz 152      93.908   6.403  88.351  1.00  0.00           C
ATOM   7951  O32 POPEz 152      93.688   5.423  87.651  1.00  0.00           O
ATOM   7952  C32 POPEz 152      93.318   7.803  88.141  1.00  0.00           C
ATOM   7955  C23 POPEz 152      92.208   1.757  87.311  1.00  0.00           C
ATOM   7958  C24 POPEz 152      92.688   1.307  85.921  1.00  0.00           C
ATOM   7961  C25 POPEz 152      92.508  -0.183  85.601  1.00  0.00           C
ATOM   7964  C26 POPEz 152      91.028  -0.573  85.491  1.00  0.00           C
ATOM   7967  C27 POPEz 152      90.798  -2.063  85.211  1.00  0.00           C
ATOM   7970  C28 POPEz 152      90.308  -2.383  83.781  1.00  0.00           C
ATOM   7973  C29 POPEz 152      91.348  -2.393  82.691  1.00  0.00           C
ATOM   7975 0C21 POPEz 152      92.188  -3.413  82.421  1.00  0.00           C
ATOM   7977 1C21 POPEz 152      92.308  -4.693  83.221  1.00  0.00           C
ATOM   7980 2C21 POPEz 152      91.628  -5.933  82.621  1.00  0.00           C
ATOM   7983 3C21 POPEz 152      92.518  -6.703  81.641  1.00  0.00           C
ATOM   7986 4C21 POPEz 152      92.108  -8.183  81.491  1.00  0.00           C
ATOM   7989 5C21 POPEz 152      93.068  -8.993  80.611  1.00  0.00           C
ATOM   7992 6C21 POPEz 152      92.898  -8.733  79.111  1.00  0.00           C
ATOM   7995 7C21 POPEz 152      93.918  -9.533  78.281  1.00  0.00           C
ATOM   7998 8C21 POPEz 152      93.798  -9.313  76.771  1.00  0.00           C
ATOM   8002  C33 POPEz 152      92.908   8.043  86.671  1.00  0.00           C
ATOM   8005  C34 POPEz 152      92.068   9.313  86.461  1.00  0.00           C
ATOM   8008  C35 POPEz 152      92.858  10.573  86.061  1.00  0.00           C
ATOM   8011  C36 POPEz 152      93.668  10.433  84.761  1.00  0.00           C
ATOM   8014  C37 POPEz 152      94.238  11.783  84.291  1.00  0.00           C
ATOM   8017  C38 POPEz 152      93.248  12.653  83.501  1.00  0.00           C
ATOM   8020  C39 POPEz 152      93.018  12.163  82.061  1.00  0.00           C
ATOM   8023 0C31 POPEz 152      92.198  13.163  81.231  1.00  0.00           C
ATOM   8026 1C31 POPEz 152      92.048  12.723  79.771  1.00  0.00           C
ATOM   8029 2C31 POPEz 152      91.028  13.543  78.971  1.00  0.00           C
ATOM   8032 3C31 POPEz 152      91.428  15.003  78.701  1.00  0.00           C
ATOM   8035 4C31 POPEz 152      90.358  15.703  77.851  1.00  0.00           C
ATOM   8038 5C31 POPEz 152      90.688  17.163  77.491  1.00  0.00           C
ATOM   8041 6C31 POPEz 152      89.568  17.833  76.691  1.00  0.00           C
ATOM   8045  NH3 POPE0 153      38.278  41.143  50.881  1.00  0.00           N
ATOM   8049  C12 POPE0 153      39.538  41.813  51.331  1.00  0.00           C
ATOM   8052  C11 POPE0 153      40.728  40.863  51.171  1.00  0.00           C
ATOM   8055  P   POPE0 153      42.398  39.913  49.421  1.00  0.00           P
ATOM   8056  O13 POPE0 153      42.088  38.873  48.421  1.00  0.00           O
ATOM   8057  O14 POPE0 153      43.438  40.903  49.061  1.00  0.00           O
ATOM   8058  O11 POPE0 153      42.778  39.263  50.801  1.00  0.00           O
ATOM   8059  O12 POPE0 153      41.048  40.713  49.771  1.00  0.00           O
ATOM   8060  C1  POPE0 153      44.048  38.633  51.001  1.00  0.00           C
ATOM   8063  C2  POPE0 153      44.318  38.493  52.511  1.00  0.00           C
ATOM   8065  O21 POPE0 153      44.288  39.813  53.071  1.00  0.00           O
ATOM   8066  C21 POPE0 153      43.688  39.953  54.221  1.00  0.00           C
ATOM   8067  O22 POPE0 153      43.078  39.093  54.841  1.00  0.00           O
ATOM   8068  C22 POPE0 153      43.948  41.353  54.781  1.00  0.00           C
ATOM   8071  C3  POPE0 153      45.698  37.813  52.781  1.00  0.00           C
ATOM   8074  O31 POPE0 153      45.768  37.133  54.071  1.00  0.00           O
ATOM   8075  C31 POPE0 153      46.218  37.853  55.101  1.00  0.00           C
ATOM   8076  O32 POPE0 153      46.658  38.983  55.031  1.00  0.00           O
ATOM   8077  C32 POPE0 153      46.118  37.013  56.381  1.00  0.00           C
ATOM   8080  C23 POPE0 153      44.428  41.283  56.241  1.00  0.00           C
ATOM   8083  C24 POPE0 153      45.158  42.563  56.671  1.00  0.00           C
ATOM   8086  C25 POPE0 153      45.628  42.503  58.131  1.00  0.00           C
ATOM   8089  C26 POPE0 153      46.268  43.823  58.571  1.00  0.00           C
ATOM   8092  C27 POPE0 153      46.458  43.903  60.091  1.00  0.00           C
ATOM   8095  C28 POPE0 153      47.228  45.173  60.521  1.00  0.00           C
ATOM   8098  C29 POPE0 153      48.488  44.803  61.241  1.00  0.00           C
ATOM   8100 0C21 POPE0 153      48.878  45.183  62.481  1.00  0.00           C
ATOM   8102 1C21 POPE0 153      48.148  46.123  63.401  1.00  0.00           C
ATOM   8105 2C21 POPE0 153      47.318  45.383  64.451  1.00  0.00           C
ATOM   8108 3C21 POPE0 153      46.828  46.333  65.551  1.00  0.00           C
ATOM   8111 4C21 POPE0 153      46.138  45.613  66.721  1.00  0.00           C
ATOM   8114 5C21 POPE0 153      45.758  46.593  67.841  1.00  0.00           C
ATOM   8117 6C21 POPE0 153      46.968  46.953  68.701  1.00  0.00           C
ATOM   8120 7C21 POPE0 153      46.678  48.053  69.731  1.00  0.00           C
ATOM   8123 8C21 POPE0 153      47.838  48.243  70.711  1.00  0.00           C
ATOM   8127  C33 POPE0 153      47.398  37.093  57.241  1.00  0.00           C
ATOM   8130  C34 POPE0 153      47.358  36.193  58.491  1.00  0.00           C
ATOM   8133  C35 POPE0 153      48.578  35.273  58.671  1.00  0.00           C
ATOM   8136  C36 POPE0 153      48.578  34.073  57.711  1.00  0.00           C
ATOM   8139  C37 POPE0 153      49.668  33.023  58.011  1.00  0.00           C
ATOM   8142  C38 POPE0 153      49.858  32.033  56.851  1.00  0.00           C
ATOM   8145  C39 POPE0 153      51.098  31.123  56.971  1.00  0.00           C
ATOM   8148 0C31 POPE0 153      50.928  29.923  57.921  1.00  0.00           C
ATOM   8151 1C31 POPE0 153      52.068  28.903  57.781  1.00  0.00           C
ATOM   8154 2C31 POPE0 153      52.048  27.783  58.831  1.00  0.00           C
ATOM   8157 3C31 POPE0 153      52.848  28.113  60.111  1.00  0.00           C
ATOM   8160 4C31 POPE0 153      54.358  27.933  59.931  1.00  0.00           C
ATOM   8163 5C31 POPE0 153      55.188  28.423  61.121  1.00  0.00           C
ATOM   8166 6C31 POPE0 153      56.678  28.563  60.811  1.00  0.00           C
ATOM   8170  NH3 POPE1 154      62.258 127.803  52.731  1.00  0.00           N
ATOM   8174  C12 POPE1 154      63.668 127.273  52.771  1.00  0.00           C
ATOM   8177  C11 POPE1 154      64.308 127.193  51.391  1.00  0.00           C
ATOM   8180  P   POPE1 154      66.848 127.123  52.011  1.00  0.00           P
ATOM   8181  O13 POPE1 154      67.928 126.823  51.051  1.00  0.00           O
ATOM   8182  O14 POPE1 154      66.598 128.563  52.231  1.00  0.00           O
ATOM   8183  O11 POPE1 154      67.068 126.443  53.431  1.00  0.00           O
ATOM   8184  O12 POPE1 154      65.528 126.443  51.481  1.00  0.00           O
ATOM   8185  C1  POPE1 154      68.298 126.623  54.161  1.00  0.00           C
ATOM   8188  C2  POPE1 154      68.478 125.543  55.281  1.00  0.00           C
ATOM   8190  O21 POPE1 154      67.628 125.773  56.421  1.00  0.00           O
ATOM   8191  C21 POPE1 154      67.878 126.773  57.261  1.00  0.00           C
ATOM   8192  O22 POPE1 154      68.708 127.653  57.121  1.00  0.00           O
ATOM   8193  C22 POPE1 154      67.018 126.623  58.531  1.00  0.00           C
ATOM   8196  C3  POPE1 154      69.978 125.303  55.681  1.00  0.00           C
ATOM   8199  O31 POPE1 154      70.318 124.013  56.241  1.00  0.00           O
ATOM   8200  C31 POPE1 154      69.738 123.633  57.381  1.00  0.00           C
ATOM   8201  O32 POPE1 154      68.548 123.473  57.561  1.00  0.00           O
ATOM   8202  C32 POPE1 154      70.828 123.463  58.451  1.00  0.00           C
ATOM   8205  C23 POPE1 154      66.638 128.003  59.141  1.00  0.00           C
ATOM   8208  C24 POPE1 154      66.018 128.003  60.561  1.00  0.00           C
ATOM   8211  C25 POPE1 154      66.948 127.593  61.721  1.00  0.00           C
ATOM   8214  C26 POPE1 154      66.798 128.463  62.991  1.00  0.00           C
ATOM   8217  C27 POPE1 154      67.748 128.083  64.141  1.00  0.00           C
ATOM   8220  C28 POPE1 154      67.478 128.893  65.431  1.00  0.00           C
ATOM   8223  C29 POPE1 154      68.428 128.593  66.581  1.00  0.00           C
ATOM   8225 0C21 POPE1 154      68.088 128.513  67.881  1.00  0.00           C
ATOM   8227 1C21 POPE1 154      66.708 128.763  68.441  1.00  0.00           C
ATOM   8230 2C21 POPE1 154      66.678 128.973  69.971  1.00  0.00           C
ATOM   8233 3C21 POPE1 154      66.998 127.723  70.791  1.00  0.00           C
ATOM   8236 4C21 POPE1 154      66.688 127.933  72.291  1.00  0.00           C
ATOM   8239 5C21 POPE1 154      67.048 126.733  73.171  1.00  0.00           C
ATOM   8242 6C21 POPE1 154      66.638 126.973  74.631  1.00  0.00           C
ATOM   8245 7C21 POPE1 154      67.238 125.963  75.611  1.00  0.00           C
ATOM   8248 8C21 POPE1 154      66.638 126.103  77.011  1.00  0.00           C
ATOM   8252  C33 POPE1 154      70.428 124.013  59.851  1.00  0.00           C
ATOM   8255  C34 POPE1 154      71.628 124.283  60.781  1.00  0.00           C
ATOM   8258  C35 POPE1 154      72.038 123.133  61.731  1.00  0.00           C
ATOM   8261  C36 POPE1 154      71.148 122.933  62.981  1.00  0.00           C
ATOM   8264  C37 POPE1 154      71.898 122.163  64.091  1.00  0.00           C
ATOM   8267  C38 POPE1 154      71.098 121.753  65.351  1.00  0.00           C
ATOM   8270  C39 POPE1 154      70.188 122.843  65.921  1.00  0.00           C
ATOM   8273 0C31 POPE1 154      69.888 122.713  67.431  1.00  0.00           C
ATOM   8276 1C31 POPE1 154      69.018 123.883  67.921  1.00  0.00           C
ATOM   8279 2C31 POPE1 154      69.178 124.273  69.401  1.00  0.00           C
ATOM   8282 3C31 POPE1 154      68.798 123.153  70.381  1.00  0.00           C
ATOM   8285 4C31 POPE1 154      70.008 122.673  71.191  1.00  0.00           C
ATOM   8288 5C31 POPE1 154      69.808 121.273  71.761  1.00  0.00           C
ATOM   8291 6C31 POPE1 154      71.068 120.703  72.401  1.00  0.00           C
ATOM   8295  NH3 POPE2 155      83.268 130.783  97.151  1.00  0.00           N
ATOM   8299  C12 POPE2 155      82.758 130.783  98.561  1.00  0.00           C
ATOM   8302  C11 POPE2 155      82.888 129.383  99.191  1.00  0.00           C
ATOM   8305  P   POPE2 155      80.458 128.983 100.101  1.00  0.00           P
ATOM   8306  O13 POPE2 155      80.088 127.893 101.021  1.00  0.00           O
ATOM   8307  O14 POPE2 155      79.688 130.253 100.171  1.00  0.00           O
ATOM   8308  O11 POPE2 155      80.478 128.463  98.591  1.00  0.00           O
ATOM   8309  O12 POPE2 155      82.008 129.283 100.311  1.00  0.00           O
ATOM   8310  C1  POPE2 155      79.328 128.173  97.801  1.00  0.00           C
ATOM   8313  C2  POPE2 155      79.408 128.653  96.301  1.00  0.00           C
ATOM   8315  O21 POPE2 155      80.178 127.783  95.431  1.00  0.00           O
ATOM   8316  C21 POPE2 155      81.318 128.243  94.941  1.00  0.00           C
ATOM   8317  O22 POPE2 155      82.218 128.763  95.591  1.00  0.00           O
ATOM   8318  C22 POPE2 155      81.388 128.063  93.411  1.00  0.00           C
ATOM   8321  C3  POPE2 155      79.708 130.183  96.141  1.00  0.00           C
ATOM   8324  O31 POPE2 155      79.518 130.633  94.771  1.00  0.00           O
ATOM   8325  C31 POPE2 155      79.588 131.963  94.621  1.00  0.00           C
ATOM   8326  O32 POPE2 155      79.878 132.729  95.531  1.00  0.00           O
ATOM   8327  C32 POPE2 155      79.078 132.403  93.251  1.00  0.00           C
ATOM   8330  C23 POPE2 155      80.448 127.043  92.691  1.00  0.00           C
ATOM   8333  C24 POPE2 155      80.798 126.923  91.201  1.00  0.00           C
ATOM   8336  C25 POPE2 155      80.948 125.523  90.571  1.00  0.00           C
ATOM   8339  C26 POPE2 155      81.418 125.683  89.111  1.00  0.00           C
ATOM   8342  C27 POPE2 155      81.478 124.403  88.271  1.00  0.00           C
ATOM   8345  C28 POPE2 155      81.758 124.703  86.781  1.00  0.00           C
ATOM   8348  C29 POPE2 155      81.908 123.443  85.961  1.00  0.00           C
ATOM   8350 0C21 POPE2 155      82.628 123.273  84.831  1.00  0.00           C
ATOM   8352 1C21 POPE2 155      83.428 124.303  84.061  1.00  0.00           C
ATOM   8355 2C21 POPE2 155      83.298 124.103  82.541  1.00  0.00           C
ATOM   8358 3C21 POPE2 155      81.978 124.613  81.951  1.00  0.00           C
ATOM   8361 4C21 POPE2 155      82.038 126.123  81.661  1.00  0.00           C
ATOM   8364 5C21 POPE2 155      80.868 126.643  80.811  1.00  0.00           C
ATOM   8367 6C21 POPE2 155      81.268 127.963  80.161  1.00  0.00           C
ATOM   8370 7C21 POPE2 155      80.158 128.643  79.351  1.00  0.00           C
ATOM   8373 8C21 POPE2 155      80.728 129.823  78.551  1.00  0.00           C
ATOM   8377  C33 POPE2 155      79.708 131.663  92.061  1.00  0.00           C
ATOM   8380  C34 POPE2 155      79.208 132.173  90.701  1.00  0.00           C
ATOM   8383  C35 POPE2 155      77.778 131.723  90.341  1.00  0.00           C
ATOM   8386  C36 POPE2 155      77.598 130.213  90.521  1.00  0.00           C
ATOM   8389  C37 POPE2 155      76.298 129.673  89.941  1.00  0.00           C
ATOM   8392  C38 POPE2 155      76.038 128.223  90.391  1.00  0.00           C
ATOM   8395  C39 POPE2 155      77.028 127.163  89.891  1.00  0.00           C
ATOM   8398 0C31 POPE2 155      76.588 126.443  88.611  1.00  0.00           C
ATOM   8401 1C31 POPE2 155      77.478 125.233  88.301  1.00  0.00           C
ATOM   8404 2C31 POPE2 155      77.018 124.433  87.071  1.00  0.00           C
ATOM   8407 3C31 POPE2 155      77.788 123.113  86.861  1.00  0.00           C
ATOM   8410 4C31 POPE2 155      77.458 122.053  87.921  1.00  0.00           C
ATOM   8413 5C31 POPE2 155      78.018 120.673  87.581  1.00  0.00           C
ATOM   8416 6C31 POPE2 155      77.668 119.613  88.631  1.00  0.00           C
ATOM   8420  NH3 POPE3 156      98.208 112.653  93.421  1.00  0.00           N
ATOM   8424  C12 POPE3 156      98.168 111.283  94.051  1.00  0.00           C
ATOM   8427  C11 POPE3 156      96.798 110.823  94.531  1.00  0.00           C
ATOM   8430  P   POPE3 156      97.008 108.283  95.401  1.00  0.00           P
ATOM   8431  O13 POPE3 156      97.858 108.773  96.511  1.00  0.00           O
ATOM   8432  O14 POPE3 156      95.768 107.533  95.681  1.00  0.00           O
ATOM   8433  O11 POPE3 156      97.958 107.333  94.571  1.00  0.00           O
ATOM   8434  O12 POPE3 156      96.748 109.433  94.361  1.00  0.00           O
ATOM   8435  C1  POPE3 156      98.038 107.353  93.141  1.00  0.00           C
ATOM   8438  C2  POPE3 156      96.718 106.933  92.411  1.00  0.00           C
ATOM   8440  O21 POPE3 156      97.118 106.163  91.261  1.00  0.00           O
ATOM   8441  C21 POPE3 156      96.198 105.343  90.811  1.00  0.00           C
ATOM   8442  O22 POPE3 156      95.128 105.083  91.361  1.00  0.00           O
ATOM   8443  C22 POPE3 156      96.588 104.853  89.421  1.00  0.00           C
ATOM   8446  C3  POPE3 156      95.838 108.163  91.991  1.00  0.00           C
ATOM   8449  O31 POPE3 156      94.828 107.863  91.011  1.00  0.00           O
ATOM   8450  C31 POPE3 156      94.958 108.423  89.821  1.00  0.00           C
ATOM   8451  O32 POPE3 156      95.848 109.183  89.471  1.00  0.00           O
ATOM   8452  C32 POPE3 156      93.768 107.993  88.951  1.00  0.00           C
ATOM   8455  C23 POPE3 156      95.768 103.633  88.951  1.00  0.00           C
ATOM   8458  C24 POPE3 156      95.708 103.573  87.421  1.00  0.00           C
ATOM   8461  C25 POPE3 156      95.038 102.323  86.851  1.00  0.00           C
ATOM   8464  C26 POPE3 156      94.598 102.503  85.391  1.00  0.00           C
ATOM   8467  C27 POPE3 156      93.798 101.293  84.901  1.00  0.00           C
ATOM   8470  C28 POPE3 156      93.108 101.473  83.531  1.00  0.00           C
ATOM   8473  C29 POPE3 156      92.258 100.243  83.271  1.00  0.00           C
ATOM   8475 0C21 POPE3 156      91.628  99.883  82.141  1.00  0.00           C
ATOM   8477 1C21 POPE3 156      91.588 100.663  80.851  1.00  0.00           C
ATOM   8480 2C21 POPE3 156      92.688 100.283  79.851  1.00  0.00           C
ATOM   8483 3C21 POPE3 156      92.558  98.893  79.191  1.00  0.00           C
ATOM   8486 4C21 POPE3 156      93.648  98.723  78.111  1.00  0.00           C
ATOM   8489 5C21 POPE3 156      93.568  97.433  77.281  1.00  0.00           C
ATOM   8492 6C21 POPE3 156      94.018  96.173  78.031  1.00  0.00           C
ATOM   8495 7C21 POPE3 156      94.328  94.993  77.111  1.00  0.00           C
ATOM   8498 8C21 POPE3 156      94.928  93.783  77.831  1.00  0.00           C
ATOM   8502  C33 POPE3 156      94.158 107.633  87.501  1.00  0.00           C
ATOM   8505  C34 POPE3 156      92.948 107.693  86.541  1.00  0.00           C
ATOM   8508  C35 POPE3 156      93.328 107.233  85.131  1.00  0.00           C
ATOM   8511  C36 POPE3 156      92.368 107.653  84.021  1.00  0.00           C
ATOM   8514  C37 POPE3 156      92.948 107.323  82.641  1.00  0.00           C
ATOM   8517  C38 POPE3 156      92.498 108.263  81.511  1.00  0.00           C
ATOM   8520  C39 POPE3 156      93.268 107.973  80.211  1.00  0.00           C
ATOM   8523 0C31 POPE3 156      93.148 109.073  79.151  1.00  0.00           C
ATOM   8526 1C31 POPE3 156      93.888 108.693  77.861  1.00  0.00           C
ATOM   8529 2C31 POPE3 156      94.068 109.833  76.851  1.00  0.00           C
ATOM   8532 3C31 POPE3 156      94.788 111.083  77.381  1.00  0.00           C
ATOM   8535 4C31 POPE3 156      96.178 110.783  77.961  1.00  0.00           C
ATOM   8538 5C31 POPE3 156      96.918 112.033  78.461  1.00  0.00           C
ATOM   8541 6C31 POPE3 156      98.328 111.733  78.951  1.00  0.00           C
ATOM   8545  NH3 POPE4 157     130.528  23.863  95.731  1.00  0.00           N
ATOM   8549  C12 POPE4 157     129.888  25.143  96.201  1.00  0.00           C
ATOM   8552  C11 POPE4 157     128.758  25.603  95.261  1.00  0.00           C
ATOM   8555  P   POPE4 157     128.878  28.223  95.121  1.00  0.00           P
ATOM   8556  O13 POPE4 157     128.258  29.413  95.741  1.00  0.00           O
ATOM   8557  O14 POPE4 157     130.348  28.133  95.141  1.00  0.00           O
ATOM   8558  O11 POPE4 157     128.378  28.113  93.631  1.00  0.00           O
ATOM   8559  O12 POPE4 157     128.278  26.873  95.701  1.00  0.00           O
ATOM   8560  C1  POPE4 157     127.478  29.073  93.081  1.00  0.00           C
ATOM   8563  C2  POPE4 157     126.588  28.413  92.001  1.00  0.00           C
ATOM   8565  O21 POPE4 157     125.778  29.413  91.361  1.00  0.00           O
ATOM   8566  C21 POPE4 157     126.408  30.153  90.471  1.00  0.00           C
ATOM   8567  O22 POPE4 157     127.568  30.033  90.131  1.00  0.00           O
ATOM   8568  C22 POPE4 157     125.408  31.133  89.871  1.00  0.00           C
ATOM   8571  C3  POPE4 157     125.638  27.353  92.611  1.00  0.00           C
ATOM   8574  O31 POPE4 157     124.968  26.603  91.581  1.00  0.00           O
ATOM   8575  C31 POPE4 157     123.738  26.933  91.241  1.00  0.00           C
ATOM   8576  O32 POPE4 157     123.068  27.823  91.751  1.00  0.00           O
ATOM   8577  C32 POPE4 157     123.278  25.923  90.181  1.00  0.00           C
ATOM   8580  C23 POPE4 157     125.878  31.793  88.551  1.00  0.00           C
ATOM   8583  C24 POPE4 157     124.708  32.083  87.591  1.00  0.00           C
ATOM   8586  C25 POPE4 157     125.018  31.663  86.151  1.00  0.00           C
ATOM   8589  C26 POPE4 157     123.798  31.703  85.231  1.00  0.00           C
ATOM   8592  C27 POPE4 157     124.148  31.253  83.811  1.00  0.00           C
ATOM   8595  C28 POPE4 157     122.998  31.413  82.801  1.00  0.00           C
ATOM   8598  C29 POPE4 157     123.478  31.173  81.401  1.00  0.00           C
ATOM   8600 0C21 POPE4 157     123.188  31.913  80.311  1.00  0.00           C
ATOM   8602 1C21 POPE4 157     122.278  33.113  80.241  1.00  0.00           C
ATOM   8605 2C21 POPE4 157     121.128  32.853  79.251  1.00  0.00           C
ATOM   8608 3C21 POPE4 157     120.278  34.103  78.991  1.00  0.00           C
ATOM   8611 4C21 POPE4 157     119.428  34.013  77.711  1.00  0.00           C
ATOM   8614 5C21 POPE4 157     120.288  33.993  76.431  1.00  0.00           C
ATOM   8617 6C21 POPE4 157     119.468  34.243  75.151  1.00  0.00           C
ATOM   8620 7C21 POPE4 157     120.338  34.203  73.891  1.00  0.00           C
ATOM   8623 8C21 POPE4 157     119.598  34.593  72.611  1.00  0.00           C
ATOM   8627  C33 POPE4 157     121.978  26.253  89.411  1.00  0.00           C
ATOM   8630  C34 POPE4 157     122.108  27.233  88.221  1.00  0.00           C
ATOM   8633  C35 POPE4 157     123.038  26.733  87.121  1.00  0.00           C
ATOM   8636  C36 POPE4 157     122.778  27.273  85.701  1.00  0.00           C
ATOM   8639  C37 POPE4 157     123.708  26.613  84.661  1.00  0.00           C
ATOM   8642  C38 POPE4 157     122.988  25.843  83.541  1.00  0.00           C
ATOM   8645  C39 POPE4 157     122.668  26.713  82.311  1.00  0.00           C
ATOM   8648 0C31 POPE4 157     123.898  27.023  81.441  1.00  0.00           C
ATOM   8651 1C31 POPE4 157     123.468  27.573  80.071  1.00  0.00           C
ATOM   8654 2C31 POPE4 157     124.618  27.913  79.111  1.00  0.00           C
ATOM   8657 3C31 POPE4 157     124.058  28.433  77.771  1.00  0.00           C
ATOM   8660 4C31 POPE4 157     125.098  28.903  76.751  1.00  0.00           C
ATOM   8663 5C31 POPE4 157     126.158  27.853  76.401  1.00  0.00           C
ATOM   8666 6C31 POPE4 157     127.018  28.253  75.191  1.00  0.00           C
ATOM   8670  NH3 POPE5 158      20.188 100.323  95.111  1.00  0.00           N
ATOM   8674  C12 POPE5 158      21.398  99.433  94.911  1.00  0.00           C
ATOM   8677  C11 POPE5 158      22.658 100.213  94.491  1.00  0.00           C
ATOM   8680  P   POPE5 158      24.668  98.583  95.021  1.00  0.00           P
ATOM   8681  O13 POPE5 158      25.878  99.413  95.241  1.00  0.00           O
ATOM   8682  O14 POPE5 158      23.908  98.183  96.231  1.00  0.00           O
ATOM   8683  O11 POPE5 158      25.108  97.303  94.161  1.00  0.00           O
ATOM   8684  O12 POPE5 158      23.678  99.323  94.031  1.00  0.00           O
ATOM   8685  C1  POPE5 158      25.688  97.573  92.871  1.00  0.00           C
ATOM   8688  C2  POPE5 158      25.948  96.303  92.021  1.00  0.00           C
ATOM   8690  O21 POPE5 158      25.938  96.713  90.631  1.00  0.00           O
ATOM   8691  C21 POPE5 158      26.758  96.023  89.841  1.00  0.00           C
ATOM   8692  O22 POPE5 158      27.718  95.383  90.211  1.00  0.00           O
ATOM   8693  C22 POPE5 158      26.228  96.053  88.401  1.00  0.00           C
ATOM   8696  C3  POPE5 158      24.838  95.243  92.271  1.00  0.00           C
ATOM   8699  O31 POPE5 158      24.798  94.173  91.301  1.00  0.00           O
ATOM   8700  C31 POPE5 158      25.708  93.223  91.461  1.00  0.00           C
ATOM   8701  O32 POPE5 158      26.618  93.243  92.271  1.00  0.00           O
ATOM   8702  C32 POPE5 158      25.408  92.063  90.501  1.00  0.00           C
ATOM   8705  C23 POPE5 158      27.308  95.923  87.281  1.00  0.00           C
ATOM   8708  C24 POPE5 158      26.648  95.753  85.901  1.00  0.00           C
ATOM   8711  C25 POPE5 158      27.348  96.473  84.731  1.00  0.00           C
ATOM   8714  C26 POPE5 158      28.628  95.783  84.201  1.00  0.00           C
ATOM   8717  C27 POPE5 158      29.318  96.573  83.061  1.00  0.00           C
ATOM   8720  C28 POPE5 158      28.988  96.113  81.621  1.00  0.00           C
ATOM   8723  C29 POPE5 158      27.548  96.313  81.201  1.00  0.00           C
ATOM   8725 0C21 POPE5 158      27.068  97.143  80.241  1.00  0.00           C
ATOM   8727 1C21 POPE5 158      27.848  98.083  79.351  1.00  0.00           C
ATOM   8730 2C21 POPE5 158      27.268  98.243  77.931  1.00  0.00           C
ATOM   8733 3C21 POPE5 158      25.948  99.033  77.881  1.00  0.00           C
ATOM   8736 4C21 POPE5 158      25.358  99.143  76.461  1.00  0.00           C
ATOM   8739 5C21 POPE5 158      23.978  99.803  76.431  1.00  0.00           C
ATOM   8742 6C21 POPE5 158      23.318  99.773  75.041  1.00  0.00           C
ATOM   8745 7C21 POPE5 158      21.938 100.433  75.021  1.00  0.00           C
ATOM   8748 8C21 POPE5 158      21.238 100.343  73.651  1.00  0.00           C
ATOM   8752  C33 POPE5 158      25.608  92.363  89.001  1.00  0.00           C
ATOM   8755  C34 POPE5 158      25.468  91.103  88.141  1.00  0.00           C
ATOM   8758  C35 POPE5 158      24.028  90.653  87.831  1.00  0.00           C
ATOM   8761  C36 POPE5 158      23.988  89.373  86.981  1.00  0.00           C
ATOM   8764  C37 POPE5 158      22.658  89.183  86.221  1.00  0.00           C
ATOM   8767  C38 POPE5 158      22.608  89.913  84.861  1.00  0.00           C
ATOM   8770  C39 POPE5 158      23.328  89.163  83.721  1.00  0.00           C
ATOM   8773 0C31 POPE5 158      22.478  88.003  83.161  1.00  0.00           C
ATOM   8776 1C31 POPE5 158      23.238  87.083  82.191  1.00  0.00           C
ATOM   8779 2C31 POPE5 158      22.398  85.863  81.821  1.00  0.00           C
ATOM   8782 3C31 POPE5 158      23.168  84.743  81.091  1.00  0.00           C
ATOM   8785 4C31 POPE5 158      22.348  83.453  81.041  1.00  0.00           C
ATOM   8788 5C31 POPE5 158      23.048  82.313  80.281  1.00  0.00           C
ATOM   8791 6C31 POPE5 158      22.338  80.963  80.421  1.00  0.00           C
ATOM   8795  NH3 POPE6 159      99.028 101.093  54.731  1.00  0.00           N
ATOM   8799  C12 POPE6 159      98.058 101.823  53.841  1.00  0.00           C
ATOM   8802  C11 POPE6 159      98.158 101.263  52.401  1.00  0.00           C
ATOM   8805  P   POPE6 159      95.688 101.143  51.531  1.00  0.00           P
ATOM   8806  O13 POPE6 159      94.748 102.303  51.591  1.00  0.00           O
ATOM   8807  O14 POPE6 159      95.528 100.133  50.451  1.00  0.00           O
ATOM   8808  O11 POPE6 159      95.688 100.373  52.901  1.00  0.00           O
ATOM   8809  O12 POPE6 159      97.148 101.753  51.521  1.00  0.00           O
ATOM   8810  C1  POPE6 159      94.618 100.503  53.831  1.00  0.00           C
ATOM   8813  C2  POPE6 159      94.558  99.243  54.721  1.00  0.00           C
ATOM   8815  O21 POPE6 159      93.598  99.463  55.761  1.00  0.00           O
ATOM   8816  C21 POPE6 159      93.988 100.123  56.831  1.00  0.00           C
ATOM   8817  O22 POPE6 159      94.958 100.843  56.931  1.00  0.00           O
ATOM   8818  C22 POPE6 159      92.968  99.813  57.931  1.00  0.00           C
ATOM   8821  C3  POPE6 159      95.968  98.763  55.231  1.00  0.00           C
ATOM   8824  O31 POPE6 159      95.908  97.933  56.421  1.00  0.00           O
ATOM   8825  C31 POPE6 159      97.058  97.893  57.111  1.00  0.00           C
ATOM   8826  O32 POPE6 159      98.088  98.453  56.751  1.00  0.00           O
ATOM   8827  C32 POPE6 159      96.908  97.023  58.361  1.00  0.00           C
ATOM   8830  C23 POPE6 159      93.348 100.373  59.321  1.00  0.00           C
ATOM   8833  C24 POPE6 159      92.088 100.833  60.061  1.00  0.00           C
ATOM   8836  C25 POPE6 159      92.378 101.413  61.441  1.00  0.00           C
ATOM   8839  C26 POPE6 159      91.208 102.263  61.961  1.00  0.00           C
ATOM   8842  C27 POPE6 159      91.428 102.793  63.371  1.00  0.00           C
ATOM   8845  C28 POPE6 159      90.248 103.663  63.851  1.00  0.00           C
ATOM   8848  C29 POPE6 159      90.398 104.103  65.281  1.00  0.00           C
ATOM   8850 0C21 POPE6 159      91.158 105.133  65.721  1.00  0.00           C
ATOM   8852 1C21 POPE6 159      92.008 106.063  64.871  1.00  0.00           C
ATOM   8855 2C21 POPE6 159      91.568 107.533  65.041  1.00  0.00           C
ATOM   8858 3C21 POPE6 159      90.158 107.803  64.481  1.00  0.00           C
ATOM   8861 4C21 POPE6 159      89.668 109.253  64.641  1.00  0.00           C
ATOM   8864 5C21 POPE6 159      89.428 109.643  66.111  1.00  0.00           C
ATOM   8867 6C21 POPE6 159      88.708 110.993  66.241  1.00  0.00           C
ATOM   8870 7C21 POPE6 159      88.408 111.363  67.701  1.00  0.00           C
ATOM   8873 8C21 POPE6 159      87.498 112.583  67.841  1.00  0.00           C
ATOM   8877  C33 POPE6 159      97.518  97.703  59.611  1.00  0.00           C
ATOM   8880  C34 POPE6 159      97.768  96.743  60.791  1.00  0.00           C
ATOM   8883  C35 POPE6 159      98.668  97.383  61.871  1.00  0.00           C
ATOM   8886  C36 POPE6 159      98.028  98.573  62.601  1.00  0.00           C
ATOM   8889  C37 POPE6 159      99.028  99.643  63.051  1.00  0.00           C
ATOM   8892  C38 POPE6 159      99.528  99.503  64.491  1.00  0.00           C
ATOM   8895  C39 POPE6 159     100.438 100.683  64.871  1.00  0.00           C
ATOM   8898 0C31 POPE6 159     100.848 100.693  66.351  1.00  0.00           C
ATOM   8901 1C31 POPE6 159     102.118 101.513  66.591  1.00  0.00           C
ATOM   8904 2C31 POPE6 159     102.598 101.523  68.051  1.00  0.00           C
ATOM   8907 3C31 POPE6 159     101.668 102.293  68.991  1.00  0.00           C
ATOM   8910 4C31 POPE6 159     102.268 102.523  70.381  1.00  0.00           C
ATOM   8913 5C31 POPE6 159     101.368 103.383  71.291  1.00  0.00           C
ATOM   8916 6C31 POPE6 159     101.948 103.573  72.691  1.00  0.00           C
ATOM   8920  NH3 POPE7 160      21.908  19.403  96.531  1.00  0.00           N
ATOM   8924  C12 POPE7 160      23.368  19.293  96.931  1.00  0.00           C
ATOM   8927  C11 POPE7 160      24.258  20.383  96.301  1.00  0.00           C
ATOM   8930  P   POPE7 160      26.678  19.473  95.781  1.00  0.00           P
ATOM   8931  O13 POPE7 160      27.458  20.433  94.981  1.00  0.00           O
ATOM   8932  O14 POPE7 160      27.478  18.543  96.601  1.00  0.00           O
ATOM   8933  O11 POPE7 160      25.768  18.603  94.851  1.00  0.00           O
ATOM   8934  O12 POPE7 160      25.628  20.203  96.691  1.00  0.00           O
ATOM   8935  C1  POPE7 160      26.358  17.893  93.771  1.00  0.00           C
ATOM   8938  C2  POPE7 160      26.498  16.383  94.041  1.00  0.00           C
ATOM   8940  O21 POPE7 160      26.138  15.723  92.821  1.00  0.00           O
ATOM   8941  C21 POPE7 160      27.148  15.493  92.001  1.00  0.00           C
ATOM   8942  O22 POPE7 160      28.308  15.823  92.191  1.00  0.00           O
ATOM   8943  C22 POPE7 160      26.548  14.763  90.791  1.00  0.00           C
ATOM   8946  C3  POPE7 160      25.558  15.843  95.161  1.00  0.00           C
ATOM   8949  O31 POPE7 160      25.348  14.433  94.961  1.00  0.00           O
ATOM   8950  C31 POPE7 160      25.008  13.683  95.991  1.00  0.00           C
ATOM   8951  O32 POPE7 160      24.948  14.043  97.151  1.00  0.00           O
ATOM   8952  C32 POPE7 160      24.638  12.303  95.451  1.00  0.00           C
ATOM   8955  C23 POPE7 160      27.378  14.803  89.491  1.00  0.00           C
ATOM   8958  C24 POPE7 160      28.348  13.623  89.341  1.00  0.00           C
ATOM   8961  C25 POPE7 160      28.608  13.243  87.881  1.00  0.00           C
ATOM   8964  C26 POPE7 160      29.298  14.343  87.081  1.00  0.00           C
ATOM   8967  C27 POPE7 160      29.608  13.933  85.641  1.00  0.00           C
ATOM   8970  C28 POPE7 160      28.518  14.403  84.661  1.00  0.00           C
ATOM   8973  C29 POPE7 160      28.618  13.683  83.341  1.00  0.00           C
ATOM   8975 0C21 POPE7 160      29.438  14.013  82.341  1.00  0.00           C
ATOM   8977 1C21 POPE7 160      30.408  15.173  82.351  1.00  0.00           C
ATOM   8980 2C21 POPE7 160      31.218  15.283  81.041  1.00  0.00           C
ATOM   8983 3C21 POPE7 160      30.368  15.363  79.771  1.00  0.00           C
ATOM   8986 4C21 POPE7 160      31.198  15.743  78.541  1.00  0.00           C
ATOM   8989 5C21 POPE7 160      30.368  15.703  77.251  1.00  0.00           C
ATOM   8992 6C21 POPE7 160      31.158  16.233  76.051  1.00  0.00           C
ATOM   8995 7C21 POPE7 160      30.398  16.133  74.731  1.00  0.00           C
ATOM   8998 8C21 POPE7 160      31.148  16.663  73.501  1.00  0.00           C
ATOM   9002  C33 POPE7 160      23.308  12.343  94.631  1.00  0.00           C
ATOM   9005  C34 POPE7 160      23.208  11.223  93.591  1.00  0.00           C
ATOM   9008  C35 POPE7 160      24.068  11.483  92.341  1.00  0.00           C
ATOM   9011  C36 POPE7 160      23.448  12.453  91.311  1.00  0.00           C
ATOM   9014  C37 POPE7 160      24.038  12.223  89.901  1.00  0.00           C
ATOM   9017  C38 POPE7 160      23.808  13.353  88.891  1.00  0.00           C
ATOM   9020  C39 POPE7 160      24.498  13.093  87.541  1.00  0.00           C
ATOM   9023 0C31 POPE7 160      23.538  12.533  86.491  1.00  0.00           C
ATOM   9026 1C31 POPE7 160      24.188  12.353  85.101  1.00  0.00           C
ATOM   9029 2C31 POPE7 160      23.128  12.053  84.031  1.00  0.00           C
ATOM   9032 3C31 POPE7 160      23.668  11.313  82.801  1.00  0.00           C
ATOM   9035 4C31 POPE7 160      22.578  11.143  81.731  1.00  0.00           C
ATOM   9038 5C31 POPE7 160      23.078  10.433  80.471  1.00  0.00           C
ATOM   9041 6C31 POPE7 160      21.978  10.233  79.431  1.00  0.00           C
ATOM   9045  NH3 POPE8 161      36.278  69.023  54.861  1.00  0.00           N
ATOM   9049  C12 POPE8 161      35.758  69.743  53.651  1.00  0.00           C
ATOM   9052  C11 POPE8 161      36.958  70.383  52.971  1.00  0.00           C
ATOM   9055  P   POPE8 161      38.578  72.383  53.541  1.00  0.00           P
ATOM   9056  O13 POPE8 161      38.948  72.213  52.121  1.00  0.00           O
ATOM   9057  O14 POPE8 161      38.058  73.703  53.941  1.00  0.00           O
ATOM   9058  O11 POPE8 161      39.828  72.023  54.441  1.00  0.00           O
ATOM   9059  O12 POPE8 161      37.538  71.263  53.931  1.00  0.00           O
ATOM   9060  C1  POPE8 161      39.678  71.553  55.771  1.00  0.00           C
ATOM   9063  C2  POPE8 161      40.238  72.583  56.791  1.00  0.00           C
ATOM   9065  O21 POPE8 161      39.738  72.303  58.111  1.00  0.00           O
ATOM   9066  C21 POPE8 161      38.468  72.533  58.391  1.00  0.00           C
ATOM   9067  O22 POPE8 161      37.588  72.813  57.601  1.00  0.00           O
ATOM   9068  C22 POPE8 161      38.258  72.423  59.891  1.00  0.00           C
ATOM   9071  C3  POPE8 161      40.008  74.073  56.371  1.00  0.00           C
ATOM   9074  O31 POPE8 161      40.558  74.993  57.331  1.00  0.00           O
ATOM   9075  C31 POPE8 161      41.798  75.403  57.071  1.00  0.00           C
ATOM   9076  O32 POPE8 161      42.428  75.153  56.071  1.00  0.00           O
ATOM   9077  C32 POPE8 161      42.298  76.213  58.271  1.00  0.00           C
ATOM   9080  C23 POPE8 161      36.968  73.153  60.341  1.00  0.00           C
ATOM   9083  C24 POPE8 161      37.128  73.843  61.691  1.00  0.00           C
ATOM   9086  C25 POPE8 161      37.378  72.853  62.831  1.00  0.00           C
ATOM   9089  C26 POPE8 161      37.408  73.553  64.191  1.00  0.00           C
ATOM   9092  C27 POPE8 161      37.468  72.523  65.331  1.00  0.00           C
ATOM   9095  C28 POPE8 161      37.298  73.143  66.721  1.00  0.00           C
ATOM   9098  C29 POPE8 161      37.048  72.063  67.751  1.00  0.00           C
ATOM   9100 0C21 POPE8 161      36.628  72.263  69.011  1.00  0.00           C
ATOM   9102 1C21 POPE8 161      36.398  73.603  69.661  1.00  0.00           C
ATOM   9105 2C21 POPE8 161      36.078  73.483  71.171  1.00  0.00           C
ATOM   9108 3C21 POPE8 161      36.288  74.793  71.931  1.00  0.00           C
ATOM   9111 4C21 POPE8 161      36.158  74.653  73.451  1.00  0.00           C
ATOM   9114 5C21 POPE8 161      36.328  75.993  74.191  1.00  0.00           C
ATOM   9117 6C21 POPE8 161      36.318  75.813  75.721  1.00  0.00           C
ATOM   9120 7C21 POPE8 161      36.338  77.153  76.481  1.00  0.00           C
ATOM   9123 8C21 POPE8 161      36.208  76.983  78.001  1.00  0.00           C
ATOM   9127  C33 POPE8 161      42.808  75.303  59.421  1.00  0.00           C
ATOM   9130  C34 POPE8 161      42.288  75.713  60.801  1.00  0.00           C
ATOM   9133  C35 POPE8 161      42.778  74.793  61.921  1.00  0.00           C
ATOM   9136  C36 POPE8 161      41.698  74.403  62.921  1.00  0.00           C
ATOM   9139  C37 POPE8 161      42.268  73.493  64.021  1.00  0.00           C
ATOM   9142  C38 POPE8 161      41.198  73.003  65.001  1.00  0.00           C
ATOM   9145  C39 POPE8 161      41.778  72.133  66.121  1.00  0.00           C
ATOM   9148 0C31 POPE8 161      40.698  71.673  67.101  1.00  0.00           C
ATOM   9151 1C31 POPE8 161      41.168  70.623  68.101  1.00  0.00           C
ATOM   9154 2C31 POPE8 161      40.048  70.203  69.051  1.00  0.00           C
ATOM   9157 3C31 POPE8 161      40.378  68.943  69.861  1.00  0.00           C
ATOM   9160 4C31 POPE8 161      41.398  69.153  70.991  1.00  0.00           C
ATOM   9163 5C31 POPE8 161      41.808  67.823  71.631  1.00  0.00           C
ATOM   9166 6C31 POPE8 161      42.838  67.983  72.751  1.00  0.00           C
ATOM   9170  NH3 POPE9 162      44.398 108.743  92.511  1.00  0.00           N
ATOM   9174  C12 POPE9 162      44.268 107.623  93.521  1.00  0.00           C
ATOM   9177  C11 POPE9 162      43.988 106.253  92.871  1.00  0.00           C
ATOM   9180  P   POPE9 162      42.848 104.023  93.761  1.00  0.00           P
ATOM   9181  O13 POPE9 162      43.528 102.763  94.161  1.00  0.00           O
ATOM   9182  O14 POPE9 162      41.578 104.323  94.461  1.00  0.00           O
ATOM   9183  O11 POPE9 162      42.508 104.013  92.231  1.00  0.00           O
ATOM   9184  O12 POPE9 162      43.818 105.263  93.891  1.00  0.00           O
ATOM   9185  C1  POPE9 162      43.048 103.103  91.271  1.00  0.00           C
ATOM   9188  C2  POPE9 162      41.888 102.673  90.351  1.00  0.00           C
ATOM   9190  O21 POPE9 162      42.298 101.713  89.351  1.00  0.00           O
ATOM   9191  C21 POPE9 162      42.488 100.483  89.781  1.00  0.00           C
ATOM   9192  O22 POPE9 162      42.248 100.063  90.901  1.00  0.00           O
ATOM   9193  C22 POPE9 162      43.158  99.673  88.651  1.00  0.00           C
ATOM   9196  C3  POPE9 162      41.258 103.913  89.661  1.00  0.00           C
ATOM   9199  O31 POPE9 162      42.148 104.453  88.651  1.00  0.00           O
ATOM   9200  C31 POPE9 162      41.508 105.243  87.791  1.00  0.00           C
ATOM   9201  O32 POPE9 162      40.378 105.683  87.951  1.00  0.00           O
ATOM   9202  C32 POPE9 162      42.388 105.543  86.581  1.00  0.00           C
ATOM   9205  C23 POPE9 162      42.228  99.313  87.451  1.00  0.00           C
ATOM   9208  C24 POPE9 162      42.848  99.493  86.041  1.00  0.00           C
ATOM   9211  C25 POPE9 162      44.018  98.553  85.731  1.00  0.00           C
ATOM   9214  C26 POPE9 162      44.488  98.613  84.271  1.00  0.00           C
ATOM   9217  C27 POPE9 162      45.548  97.553  83.971  1.00  0.00           C
ATOM   9220  C28 POPE9 162      46.068  97.603  82.521  1.00  0.00           C
ATOM   9223  C29 POPE9 162      47.138  96.563  82.271  1.00  0.00           C
ATOM   9225 0C21 POPE9 162      47.018  95.423  81.561  1.00  0.00           C
ATOM   9227 1C21 POPE9 162      45.778  94.913  80.861  1.00  0.00           C
ATOM   9230 2C21 POPE9 162      45.918  95.003  79.331  1.00  0.00           C
ATOM   9233 3C21 POPE9 162      46.918  93.993  78.731  1.00  0.00           C
ATOM   9236 4C21 POPE9 162      46.888  93.943  77.201  1.00  0.00           C
ATOM   9239 5C21 POPE9 162      45.618  93.273  76.641  1.00  0.00           C
ATOM   9242 6C21 POPE9 162      45.668  93.103  75.121  1.00  0.00           C
ATOM   9245 7C21 POPE9 162      44.548  92.203  74.591  1.00  0.00           C
ATOM   9248 8C21 POPE9 162      44.588  91.963  73.081  1.00  0.00           C
ATOM   9252  C33 POPE9 162      41.918 104.843  85.271  1.00  0.00           C
ATOM   9255  C34 POPE9 162      42.938 105.043  84.131  1.00  0.00           C
ATOM   9258  C35 POPE9 162      42.848 104.013  82.991  1.00  0.00           C
ATOM   9261  C36 POPE9 162      41.548 104.103  82.171  1.00  0.00           C
ATOM   9264  C37 POPE9 162      41.538 103.123  80.991  1.00  0.00           C
ATOM   9267  C38 POPE9 162      40.338 103.333  80.051  1.00  0.00           C
ATOM   9270  C39 POPE9 162      40.488 104.513  79.081  1.00  0.00           C
ATOM   9273 0C31 POPE9 162      41.608 104.353  78.041  1.00  0.00           C
ATOM   9276 1C31 POPE9 162      41.618 105.503  77.031  1.00  0.00           C
ATOM   9279 2C31 POPE9 162      42.658 105.373  75.911  1.00  0.00           C
ATOM   9282 3C31 POPE9 162      42.338 106.363  74.781  1.00  0.00           C
ATOM   9285 4C31 POPE9 162      43.178 106.243  73.501  1.00  0.00           C
ATOM   9288 5C31 POPE9 162      42.328 106.693  72.311  1.00  0.00           C
ATOM   9291 6C31 POPE9 162      42.958 106.533  70.931  1.00  0.00           C
ATOM   9295  NH3 POPE  163      29.068  41.593  96.351  1.00  0.00           N
ATOM   9299  C12 POPE  163      29.228  40.323  95.541  1.00  0.00           C
ATOM   9302  C11 POPE  163      27.958  39.983  94.731  1.00  0.00           C
ATOM   9305  P   POPE  163      26.428  37.863  95.081  1.00  0.00           P
ATOM   9306  O13 POPE  163      26.608  36.473  95.571  1.00  0.00           O
ATOM   9307  O14 POPE  163      25.718  38.773  96.011  1.00  0.00           O
ATOM   9308  O11 POPE  163      25.568  37.743  93.741  1.00  0.00           O
ATOM   9309  O12 POPE  163      27.778  38.553  94.651  1.00  0.00           O
ATOM   9310  C1  POPE  163      25.508  38.703  92.681  1.00  0.00           C
ATOM   9313  C2  POPE  163      26.428  38.393  91.451  1.00  0.00           C
ATOM   9315  O21 POPE  163      26.758  39.653  90.841  1.00  0.00           O
ATOM   9316  C21 POPE  163      27.718  39.583  89.941  1.00  0.00           C
ATOM   9317  O22 POPE  163      28.428  38.623  89.731  1.00  0.00           O
ATOM   9318  C22 POPE  163      27.768  40.893  89.121  1.00  0.00           C
ATOM   9321  C3  POPE  163      25.808  37.393  90.401  1.00  0.00           C
ATOM   9324  O31 POPE  163      24.778  37.983  89.561  1.00  0.00           O
ATOM   9325  C31 POPE  163      24.528  37.453  88.341  1.00  0.00           C
ATOM   9326  O32 POPE  163      23.408  37.313  87.891  1.00  0.00           O
ATOM   9327  C32 POPE  163      25.788  37.153  87.531  1.00  0.00           C
ATOM   9330  C23 POPE  163      28.378  40.693  87.711  1.00  0.00           C
ATOM   9333  C24 POPE  163      27.498  41.213  86.561  1.00  0.00           C
ATOM   9336  C25 POPE  163      28.068  40.773  85.211  1.00  0.00           C
ATOM   9339  C26 POPE  163      27.208  41.123  83.981  1.00  0.00           C
ATOM   9342  C27 POPE  163      27.828  40.563  82.691  1.00  0.00           C
ATOM   9345  C28 POPE  163      26.928  40.723  81.451  1.00  0.00           C
ATOM   9348  C29 POPE  163      27.638  40.253  80.211  1.00  0.00           C
ATOM   9350 0C21 POPE  163      27.318  40.563  78.941  1.00  0.00           C
ATOM   9352 1C21 POPE  163      26.158  41.403  78.471  1.00  0.00           C
ATOM   9355 2C21 POPE  163      25.228  40.613  77.521  1.00  0.00           C
ATOM   9358 3C21 POPE  163      24.098  41.483  76.951  1.00  0.00           C
ATOM   9361 4C21 POPE  163      23.048  40.663  76.181  1.00  0.00           C
ATOM   9364 5C21 POPE  163      23.508  40.123  74.811  1.00  0.00           C
ATOM   9367 6C21 POPE  163      22.498  39.103  74.271  1.00  0.00           C
ATOM   9370 7C21 POPE  163      22.828  38.553  72.871  1.00  0.00           C
ATOM   9373 8C21 POPE  163      24.128  37.743  72.791  1.00  0.00           C
ATOM   9377  C33 POPE  163      25.538  37.253  86.001  1.00  0.00           C
ATOM   9380  C34 POPE  163      26.548  36.413  85.211  1.00  0.00           C
ATOM   9383  C35 POPE  163      26.328  36.493  83.701  1.00  0.00           C
ATOM   9386  C36 POPE  163      27.488  35.913  82.901  1.00  0.00           C
ATOM   9389  C37 POPE  163      27.478  36.383  81.441  1.00  0.00           C
ATOM   9392  C38 POPE  163      27.628  35.223  80.451  1.00  0.00           C
ATOM   9395  C39 POPE  163      26.278  34.533  80.221  1.00  0.00           C
ATOM   9398 0C31 POPE  163      26.428  33.183  79.511  1.00  0.00           C
ATOM   9401 1C31 POPE  163      25.068  32.543  79.221  1.00  0.00           C
ATOM   9404 2C31 POPE  163      25.158  31.253  78.391  1.00  0.00           C
ATOM   9407 3C31 POPE  163      25.918  31.433  77.061  1.00  0.00           C
ATOM   9410 4C31 POPE  163      25.428  32.653  76.261  1.00  0.00           C
ATOM   9413 5C31 POPE  163      25.948  32.713  74.831  1.00  0.00           C
ATOM   9416 6C31 POPE  163      25.448  33.953  74.091  1.00  0.00           C
ATOM   9420  NH3 POPE  164      38.258  76.243  54.531  1.00  0.00           N
ATOM   9424  C12 POPE  164      39.058  77.123  53.601  1.00  0.00           C
ATOM   9427  C11 POPE  164      39.058  78.583  54.061  1.00  0.00           C
ATOM   9430  P   POPE  164      39.108  81.003  52.971  1.00  0.00           P
ATOM   9431  O13 POPE  164      39.588  81.553  51.671  1.00  0.00           O
ATOM   9432  O14 POPE  164      37.698  81.273  53.321  1.00  0.00           O
ATOM   9433  O11 POPE  164      40.028  81.493  54.181  1.00  0.00           O
ATOM   9434  O12 POPE  164      39.268  79.433  52.921  1.00  0.00           O
ATOM   9435  C1  POPE  164      39.468  81.493  55.511  1.00  0.00           C
ATOM   9438  C2  POPE  164      40.568  81.773  56.581  1.00  0.00           C
ATOM   9440  O21 POPE  164      40.008  81.973  57.901  1.00  0.00           O
ATOM   9441  C21 POPE  164      39.768  80.883  58.601  1.00  0.00           C
ATOM   9442  O22 POPE  164      39.678  79.743  58.171  1.00  0.00           O
ATOM   9443  C22 POPE  164      39.778  81.213  60.101  1.00  0.00           C
ATOM   9446  C3  POPE  164      41.388  83.033  56.161  1.00  0.00           C
ATOM   9449  O31 POPE  164      42.318  83.463  57.191  1.00  0.00           O
ATOM   9450  C31 POPE  164      41.798  84.323  58.071  1.00  0.00           C
ATOM   9451  O32 POPE  164      40.698  84.843  57.991  1.00  0.00           O
ATOM   9452  C32 POPE  164      42.778  84.513  59.221  1.00  0.00           C
ATOM   9455  C23 POPE  164      39.108  82.513  60.561  1.00  0.00           C
ATOM   9458  C24 POPE  164      39.038  82.583  62.101  1.00  0.00           C
ATOM   9461  C25 POPE  164      38.618  83.963  62.601  1.00  0.00           C
ATOM   9464  C26 POPE  164      38.368  84.113  64.101  1.00  0.00           C
ATOM   9467  C27 POPE  164      38.038  85.583  64.441  1.00  0.00           C
ATOM   9470  C28 POPE  164      37.818  85.873  65.931  1.00  0.00           C
ATOM   9473  C29 POPE  164      37.548  87.343  66.111  1.00  0.00           C
ATOM   9475 0C21 POPE  164      38.048  88.143  67.061  1.00  0.00           C
ATOM   9477 1C21 POPE  164      38.898  87.743  68.241  1.00  0.00           C
ATOM   9480 2C21 POPE  164      38.398  88.503  69.481  1.00  0.00           C
ATOM   9483 3C21 POPE  164      36.948  88.153  69.881  1.00  0.00           C
ATOM   9486 4C21 POPE  164      36.388  89.073  70.971  1.00  0.00           C
ATOM   9489 5C21 POPE  164      35.968  90.453  70.431  1.00  0.00           C
ATOM   9492 6C21 POPE  164      35.758  91.513  71.511  1.00  0.00           C
ATOM   9495 7C21 POPE  164      35.298  92.853  70.921  1.00  0.00           C
ATOM   9498 8C21 POPE  164      35.188  93.983  71.941  1.00  0.00           C
ATOM   9502  C33 POPE  164      42.188  85.293  60.421  1.00  0.00           C
ATOM   9505  C34 POPE  164      43.218  85.453  61.541  1.00  0.00           C
ATOM   9508  C35 POPE  164      42.688  86.043  62.861  1.00  0.00           C
ATOM   9511  C36 POPE  164      42.178  87.483  62.731  1.00  0.00           C
ATOM   9514  C37 POPE  164      42.438  88.303  64.001  1.00  0.00           C
ATOM   9517  C38 POPE  164      41.898  89.743  63.891  1.00  0.00           C
ATOM   9520  C39 POPE  164      42.288  90.653  65.061  1.00  0.00           C
ATOM   9523 0C31 POPE  164      41.948  90.063  66.441  1.00  0.00           C
ATOM   9526 1C31 POPE  164      41.928  91.113  67.561  1.00  0.00           C
ATOM   9529 2C31 POPE  164      41.958  90.453  68.941  1.00  0.00           C
ATOM   9532 3C31 POPE  164      41.438  91.353  70.071  1.00  0.00           C
ATOM   9535 4C31 POPE  164      41.408  90.613  71.411  1.00  0.00           C
ATOM   9538 5C31 POPE  164      41.018  91.503  72.591  1.00  0.00           C
ATOM   9541 6C31 POPE  164      41.038  90.763  73.931  1.00  0.00           C
ATOM   9545  NH3 POPE  165      47.288 123.003  47.211  1.00  0.00           N
ATOM   9549  C12 POPE  165      46.408 123.573  46.131  1.00  0.00           C
ATOM   9552  C11 POPE  165      45.708 122.463  45.291  1.00  0.00           C
ATOM   9555  P   POPE  165      45.948 119.973  46.091  1.00  0.00           P
ATOM   9556  O13 POPE  165      45.318 119.083  45.091  1.00  0.00           O
ATOM   9557  O14 POPE  165      47.408 120.213  45.971  1.00  0.00           O
ATOM   9558  O11 POPE  165      45.598 119.503  47.561  1.00  0.00           O
ATOM   9559  O12 POPE  165      45.228 121.373  46.081  1.00  0.00           O
ATOM   9560  C1  POPE  165      46.568 118.893  48.421  1.00  0.00           C
ATOM   9563  C2  POPE  165      45.908 118.453  49.761  1.00  0.00           C
ATOM   9565  O21 POPE  165      46.538 119.183  50.841  1.00  0.00           O
ATOM   9566  C21 POPE  165      45.738 119.523  51.851  1.00  0.00           C
ATOM   9567  O22 POPE  165      44.538 119.353  51.891  1.00  0.00           O
ATOM   9568  C22 POPE  165      46.548 120.153  52.971  1.00  0.00           C
ATOM   9571  C3  POPE  165      45.998 116.923  50.041  1.00  0.00           C
ATOM   9574  O31 POPE  165      44.828 116.493  50.781  1.00  0.00           O
ATOM   9575  C31 POPE  165      44.938 116.103  52.041  1.00  0.00           C
ATOM   9576  O32 POPE  165      45.978 115.823  52.611  1.00  0.00           O
ATOM   9577  C32 POPE  165      43.528 116.243  52.661  1.00  0.00           C
ATOM   9580  C23 POPE  165      46.468 119.373  54.301  1.00  0.00           C
ATOM   9583  C24 POPE  165      47.148 120.113  55.461  1.00  0.00           C
ATOM   9586  C25 POPE  165      47.108 119.323  56.771  1.00  0.00           C
ATOM   9589  C26 POPE  165      47.858 119.973  57.951  1.00  0.00           C
ATOM   9592  C27 POPE  165      47.798 119.043  59.171  1.00  0.00           C
ATOM   9595  C28 POPE  165      48.408 119.593  60.471  1.00  0.00           C
ATOM   9598  C29 POPE  165      48.898 118.423  61.301  1.00  0.00           C
ATOM   9600 0C21 POPE  165      48.378 117.893  62.421  1.00  0.00           C
ATOM   9602 1C21 POPE  165      47.158 118.343  63.171  1.00  0.00           C
ATOM   9605 2C21 POPE  165      47.568 118.833  64.571  1.00  0.00           C
ATOM   9608 3C21 POPE  165      46.368 119.323  65.391  1.00  0.00           C
ATOM   9611 4C21 POPE  165      46.758 120.133  66.641  1.00  0.00           C
ATOM   9614 5C21 POPE  165      47.688 119.393  67.621  1.00  0.00           C
ATOM   9617 6C21 POPE  165      47.038 118.203  68.341  1.00  0.00           C
ATOM   9620 7C21 POPE  165      47.958 117.673  69.441  1.00  0.00           C
ATOM   9623 8C21 POPE  165      47.378 116.513  70.241  1.00  0.00           C
ATOM   9627  C33 POPE  165      42.908 114.983  53.301  1.00  0.00           C
ATOM   9630  C34 POPE  165      43.008 114.953  54.831  1.00  0.00           C
ATOM   9633  C35 POPE  165      43.728 113.723  55.391  1.00  0.00           C
ATOM   9636  C36 POPE  165      45.158 113.663  54.861  1.00  0.00           C
ATOM   9639  C37 POPE  165      46.038 112.593  55.501  1.00  0.00           C
ATOM   9642  C38 POPE  165      47.478 112.763  55.001  1.00  0.00           C
ATOM   9645  C39 POPE  165      48.398 111.583  55.331  1.00  0.00           C
ATOM   9648 0C31 POPE  165      48.518 111.363  56.831  1.00  0.00           C
ATOM   9651 1C31 POPE  165      49.708 110.493  57.231  1.00  0.00           C
ATOM   9654 2C31 POPE  165      49.868 110.513  58.751  1.00  0.00           C
ATOM   9657 3C31 POPE  165      51.138 109.853  59.281  1.00  0.00           C
ATOM   9660 4C31 POPE  165      51.228 110.033  60.801  1.00  0.00           C
ATOM   9663 5C31 POPE  165      52.448 109.383  61.451  1.00  0.00           C
ATOM   9666 6C31 POPE  165      52.358 109.353  62.981  1.00  0.00           C
ATOM   9670  NH3 POPE  166      27.298  68.613  97.211  1.00  0.00           N
ATOM   9674  C12 POPE  166      28.278  69.603  97.801  1.00  0.00           C
ATOM   9677  C11 POPE  166      29.048  68.963  98.971  1.00  0.00           C
ATOM   9680  P   POPE  166      30.778  67.473  97.601  1.00  0.00           P
ATOM   9681  O13 POPE  166      32.178  67.083  97.841  1.00  0.00           O
ATOM   9682  O14 POPE  166      29.718  66.433  97.561  1.00  0.00           O
ATOM   9683  O11 POPE  166      30.648  68.293  96.251  1.00  0.00           O
ATOM   9684  O12 POPE  166      30.368  68.573  98.631  1.00  0.00           O
ATOM   9685  C1  POPE  166      30.118  67.703  95.071  1.00  0.00           C
ATOM   9688  C2  POPE  166      30.998  68.083  93.861  1.00  0.00           C
ATOM   9690  O21 POPE  166      30.188  68.483  92.731  1.00  0.00           O
ATOM   9691  C21 POPE  166      29.488  67.553  92.101  1.00  0.00           C
ATOM   9692  O22 POPE  166      29.538  66.363  92.311  1.00  0.00           O
ATOM   9693  C22 POPE  166      28.618  68.243  91.051  1.00  0.00           C
ATOM   9696  C3  POPE  166      32.108  67.043  93.551  1.00  0.00           C
ATOM   9699  O31 POPE  166      32.748  67.403  92.321  1.00  0.00           O
ATOM   9700  C31 POPE  166      33.288  66.393  91.671  1.00  0.00           C
ATOM   9701  O32 POPE  166      33.638  65.323  92.161  1.00  0.00           O
ATOM   9702  C32 POPE  166      33.418  66.773  90.191  1.00  0.00           C
ATOM   9705  C23 POPE  166      27.968  67.313  89.991  1.00  0.00           C
ATOM   9708  C24 POPE  166      27.278  68.123  88.871  1.00  0.00           C
ATOM   9711  C25 POPE  166      28.148  68.463  87.651  1.00  0.00           C
ATOM   9714  C26 POPE  166      27.528  69.553  86.761  1.00  0.00           C
ATOM   9717  C27 POPE  166      28.268  69.763  85.421  1.00  0.00           C
ATOM   9720  C28 POPE  166      27.748  70.973  84.611  1.00  0.00           C
ATOM   9723  C29 POPE  166      28.338  71.043  83.221  1.00  0.00           C
ATOM   9725 0C21 POPE  166      29.178  71.993  82.741  1.00  0.00           C
ATOM   9727 1C21 POPE  166      29.728  73.153  83.531  1.00  0.00           C
ATOM   9730 2C21 POPE  166      28.768  74.353  83.631  1.00  0.00           C
ATOM   9733 3C21 POPE  166      29.268  75.423  84.611  1.00  0.00           C
ATOM   9736 4C21 POPE  166      28.318  76.633  84.711  1.00  0.00           C
ATOM   9739 5C21 POPE  166      28.768  77.693  85.721  1.00  0.00           C
ATOM   9742 6C21 POPE  166      30.048  78.433  85.311  1.00  0.00           C
ATOM   9745 7C21 POPE  166      30.418  79.593  86.241  1.00  0.00           C
ATOM   9748 8C21 POPE  166      31.648  80.363  85.801  1.00  0.00           C
ATOM   9752  C33 POPE  166      32.528  65.883  89.281  1.00  0.00           C
ATOM   9755  C34 POPE  166      31.568  66.643  88.351  1.00  0.00           C
ATOM   9758  C35 POPE  166      32.258  67.643  87.411  1.00  0.00           C
ATOM   9761  C36 POPE  166      31.478  67.893  86.111  1.00  0.00           C
ATOM   9764  C37 POPE  166      31.998  67.033  84.951  1.00  0.00           C
ATOM   9767  C38 POPE  166      31.258  67.163  83.611  1.00  0.00           C
ATOM   9770  C39 POPE  166      29.828  66.583  83.601  1.00  0.00           C
ATOM   9773 0C31 POPE  166      29.218  66.573  82.181  1.00  0.00           C
ATOM   9776 1C31 POPE  166      27.698  66.763  82.141  1.00  0.00           C
ATOM   9779 2C31 POPE  166      27.118  66.663  80.711  1.00  0.00           C
ATOM   9782 3C31 POPE  166      27.418  67.893  79.851  1.00  0.00           C
ATOM   9785 4C31 POPE  166      27.048  67.733  78.371  1.00  0.00           C
ATOM   9788 5C31 POPE  166      27.588  68.893  77.531  1.00  0.00           C
ATOM   9791 6C31 POPE  166      27.328  68.773  76.021  1.00  0.00           C
ATOM   9795  NH3 POPE  167      45.708 124.563  94.991  1.00  0.00           N
ATOM   9799  C12 POPE  167      47.188 124.583  94.881  1.00  0.00           C
ATOM   9802  C11 POPE  167      47.618 124.903  93.431  1.00  0.00           C
ATOM   9805  P   POPE  167      48.568 122.683  92.491  1.00  0.00           P
ATOM   9806  O13 POPE  167      49.828 123.293  92.061  1.00  0.00           O
ATOM   9807  O14 POPE  167      48.548 121.993  93.781  1.00  0.00           O
ATOM   9808  O11 POPE  167      48.028 121.743  91.341  1.00  0.00           O
ATOM   9809  O12 POPE  167      47.438 123.793  92.551  1.00  0.00           O
ATOM   9810  C1  POPE  167      48.458 121.953  89.991  1.00  0.00           C
ATOM   9813  C2  POPE  167      47.838 123.233  89.331  1.00  0.00           C
ATOM   9815  O21 POPE  167      47.528 123.013  87.931  1.00  0.00           O
ATOM   9816  C21 POPE  167      48.578 122.913  87.101  1.00  0.00           C
ATOM   9817  O22 POPE  167      49.738 122.803  87.421  1.00  0.00           O
ATOM   9818  C22 POPE  167      48.118 123.023  85.641  1.00  0.00           C
ATOM   9821  C3  POPE  167      48.678 124.543  89.561  1.00  0.00           C
ATOM   9824  O31 POPE  167      48.218 125.663  88.771  1.00  0.00           O
ATOM   9825  C31 POPE  167      47.148 126.303  89.261  1.00  0.00           C
ATOM   9826  O32 POPE  167      46.638 126.113  90.351  1.00  0.00           O
ATOM   9827  C32 POPE  167      46.668 127.333  88.261  1.00  0.00           C
ATOM   9830  C23 POPE  167      47.218 121.853  85.171  1.00  0.00           C
ATOM   9833  C24 POPE  167      47.148 121.683  83.651  1.00  0.00           C
ATOM   9836  C25 POPE  167      48.488 121.183  83.091  1.00  0.00           C
ATOM   9839  C26 POPE  167      48.388 120.403  81.771  1.00  0.00           C
ATOM   9842  C27 POPE  167      49.738 119.753  81.441  1.00  0.00           C
ATOM   9845  C28 POPE  167      49.688 118.723  80.311  1.00  0.00           C
ATOM   9848  C29 POPE  167      49.558 119.313  78.931  1.00  0.00           C
ATOM   9850 0C21 POPE  167      50.218 118.883  77.841  1.00  0.00           C
ATOM   9852 1C21 POPE  167      51.168 117.713  77.801  1.00  0.00           C
ATOM   9855 2C21 POPE  167      50.538 116.333  78.101  1.00  0.00           C
ATOM   9858 3C21 POPE  167      49.528 115.873  77.041  1.00  0.00           C
ATOM   9861 4C21 POPE  167      48.888 114.523  77.391  1.00  0.00           C
ATOM   9864 5C21 POPE  167      48.078 113.913  76.231  1.00  0.00           C
ATOM   9867 6C21 POPE  167      46.818 114.703  75.841  1.00  0.00           C
ATOM   9870 7C21 POPE  167      46.128 114.113  74.611  1.00  0.00           C
ATOM   9873 8C21 POPE  167      44.938 114.943  74.121  1.00  0.00           C
ATOM   9877  C33 POPE  167      47.158 127.023  86.831  1.00  0.00           C
ATOM   9880  C34 POPE  167      46.538 127.973  85.811  1.00  0.00           C
ATOM   9883  C35 POPE  167      47.048 127.623  84.411  1.00  0.00           C
ATOM   9886  C36 POPE  167      46.378 128.453  83.321  1.00  0.00           C
ATOM   9889  C37 POPE  167      46.478 127.753  81.961  1.00  0.00           C
ATOM   9892  C38 POPE  167      47.908 127.743  81.381  1.00  0.00           C
ATOM   9895  C39 POPE  167      48.268 129.043  80.651  1.00  0.00           C
ATOM   9898 0C31 POPE  167      47.528 129.183  79.311  1.00  0.00           C
ATOM   9901 1C31 POPE  167      47.808 130.493  78.591  1.00  0.00           C
ATOM   9904 2C31 POPE  167      47.488 130.443  77.091  1.00  0.00           C
ATOM   9907 3C31 POPE  167      46.078 129.933  76.741  1.00  0.00           C
ATOM   9910 4C31 POPE  167      44.928 130.723  77.381  1.00  0.00           C
ATOM   9913 5C31 POPE  167      43.588 130.423  76.701  1.00  0.00           C
ATOM   9916 6C31 POPE  167      42.448 131.353  77.141  1.00  0.00           C
ATOM   9920  NH3 POPE  168      73.158  68.323  53.551  1.00  0.00           N
ATOM   9924  C12 POPE  168      72.608  69.693  53.241  1.00  0.00           C
ATOM   9927  C11 POPE  168      71.298  69.573  52.451  1.00  0.00           C
ATOM   9930  P   POPE  168      69.568  70.943  51.081  1.00  0.00           P
ATOM   9931  O13 POPE  168      69.238  72.363  50.871  1.00  0.00           O
ATOM   9932  O14 POPE  168      69.928  70.153  49.881  1.00  0.00           O
ATOM   9933  O11 POPE  168      68.428  70.153  51.831  1.00  0.00           O
ATOM   9934  O12 POPE  168      70.788  70.863  52.101  1.00  0.00           O
ATOM   9935  C1  POPE  168      67.258  70.793  52.311  1.00  0.00           C
ATOM   9938  C2  POPE  168      66.978  70.343  53.761  1.00  0.00           C
ATOM   9940  O21 POPE  168      65.958  71.193  54.311  1.00  0.00           O
ATOM   9941  C21 POPE  168      66.278  72.103  55.211  1.00  0.00           C
ATOM   9942  O22 POPE  168      67.338  72.683  55.341  1.00  0.00           O
ATOM   9943  C22 POPE  168      65.078  72.213  56.161  1.00  0.00           C
ATOM   9946  C3  POPE  168      68.278  70.193  54.601  1.00  0.00           C
ATOM   9949  O31 POPE  168      67.978  69.873  55.981  1.00  0.00           O
ATOM   9950  C31 POPE  168      68.748  68.923  56.481  1.00  0.00           C
ATOM   9951  O32 POPE  168      69.768  68.503  55.961  1.00  0.00           O
ATOM   9952  C32 POPE  168      68.178  68.413  57.791  1.00  0.00           C
ATOM   9955  C23 POPE  168      65.538  72.363  57.631  1.00  0.00           C
ATOM   9958  C24 POPE  168      64.558  71.723  58.631  1.00  0.00           C
ATOM   9961  C25 POPE  168      64.818  72.193  60.061  1.00  0.00           C
ATOM   9964  C26 POPE  168      64.118  71.333  61.131  1.00  0.00           C
ATOM   9967  C27 POPE  168      62.728  71.813  61.571  1.00  0.00           C
ATOM   9970  C28 POPE  168      62.268  71.163  62.901  1.00  0.00           C
ATOM   9973  C29 POPE  168      63.078  71.683  64.061  1.00  0.00           C
ATOM   9975 0C21 POPE  168      62.788  71.643  65.381  1.00  0.00           C
ATOM   9977 1C21 POPE  168      61.598  71.023  66.061  1.00  0.00           C
ATOM   9980 2C21 POPE  168      61.988  70.523  67.471  1.00  0.00           C
ATOM   9983 3C21 POPE  168      60.778  70.183  68.351  1.00  0.00           C
ATOM   9986 4C21 POPE  168      61.148  69.883  69.821  1.00  0.00           C
ATOM   9989 5C21 POPE  168      62.038  68.643  70.041  1.00  0.00           C
ATOM   9992 6C21 POPE  168      61.468  67.343  69.461  1.00  0.00           C
ATOM   9995 7C21 POPE  168      62.258  66.113  69.951  1.00  0.00           C
ATOM   9998 8C21 POPE  168      61.888  64.823  69.211  1.00  0.00           C
ATOM  10002  C33 POPE  168      69.028  67.213  58.261  1.00  0.00           C
ATOM  10005  C34 POPE  168      68.528  66.553  59.541  1.00  0.00           C
ATOM  10008  C35 POPE  168      69.678  66.223  60.501  1.00  0.00           C
ATOM  10011  C36 POPE  168      69.848  67.333  61.541  1.00  0.00           C
ATOM  10014  C37 POPE  168      71.078  67.163  62.451  1.00  0.00           C
ATOM  10017  C38 POPE  168      70.998  68.153  63.621  1.00  0.00           C
ATOM  10020  C39 POPE  168      72.328  68.353  64.361  1.00  0.00           C
ATOM  10023 0C31 POPE  168      72.548  67.373  65.511  1.00  0.00           C
ATOM  10026 1C31 POPE  168      73.798  67.723  66.331  1.00  0.00           C
ATOM  10029 2C31 POPE  168      73.998  66.803  67.541  1.00  0.00           C
ATOM  10032 3C31 POPE  168      75.088  67.253  68.521  1.00  0.00           C
ATOM  10035 4C31 POPE  168      74.848  68.663  69.081  1.00  0.00           C
ATOM  10038 5C31 POPE  168      75.528  68.883  70.431  1.00  0.00           C
ATOM  10041 6C31 POPE  168      75.348  70.313  70.951  1.00  0.00           C
ATOM  10045  NH3 POPE  169     118.418  47.813  93.231  1.00  0.00           N
ATOM  10049  C12 POPE  169     118.618  46.523  92.461  1.00  0.00           C
ATOM  10052  C11 POPE  169     119.078  45.343  93.371  1.00  0.00           C
ATOM  10055  P   POPE  169     121.568  45.963  93.831  1.00  0.00           P
ATOM  10056  O13 POPE  169     121.018  47.343  93.891  1.00  0.00           O
ATOM  10057  O14 POPE  169     122.108  45.433  95.101  1.00  0.00           O
ATOM  10058  O11 POPE  169     122.728  45.933  92.741  1.00  0.00           O
ATOM  10059  O12 POPE  169     120.468  45.003  93.221  1.00  0.00           O
ATOM  10060  C1  POPE  169     122.808  44.963  91.701  1.00  0.00           C
ATOM  10063  C2  POPE  169     124.128  45.093  90.871  1.00  0.00           C
ATOM  10065  O21 POPE  169     124.148  44.083  89.831  1.00  0.00           O
ATOM  10066  C21 POPE  169     125.048  44.133  88.831  1.00  0.00           C
ATOM  10067  O22 POPE  169     125.498  43.153  88.271  1.00  0.00           O
ATOM  10068  C22 POPE  169     125.328  45.563  88.341  1.00  0.00           C
ATOM  10071  C3  POPE  169     125.358  44.973  91.811  1.00  0.00           C
ATOM  10074  O31 POPE  169     126.588  44.893  91.051  1.00  0.00           O
ATOM  10075  C31 POPE  169     127.688  45.143  91.741  1.00  0.00           C
ATOM  10076  O32 POPE  169     127.698  45.533  92.901  1.00  0.00           O
ATOM  10077  C32 POPE  169     128.878  45.083  90.791  1.00  0.00           C
ATOM  10080  C23 POPE  169     126.008  45.613  86.951  1.00  0.00           C
ATOM  10083  C24 POPE  169     126.568  47.003  86.651  1.00  0.00           C
ATOM  10086  C25 POPE  169     127.238  47.093  85.271  1.00  0.00           C
ATOM  10089  C26 POPE  169     126.338  47.423  84.091  1.00  0.00           C
ATOM  10092  C27 POPE  169     127.208  47.753  82.861  1.00  0.00           C
ATOM  10095  C28 POPE  169     126.668  47.193  81.531  1.00  0.00           C
ATOM  10098  C29 POPE  169     126.698  45.683  81.531  1.00  0.00           C
ATOM  10100 0C21 POPE  169     127.658  44.893  81.021  1.00  0.00           C
ATOM  10102 1C21 POPE  169     128.928  45.343  80.341  1.00  0.00           C
ATOM  10105 2C21 POPE  169     128.848  45.123  78.811  1.00  0.00           C
ATOM  10108 3C21 POPE  169     127.718  45.933  78.151  1.00  0.00           C
ATOM  10111 4C21 POPE  169     127.798  45.993  76.621  1.00  0.00           C
ATOM  10114 5C21 POPE  169     126.578  46.733  76.051  1.00  0.00           C
ATOM  10117 6C21 POPE  169     126.658  47.063  74.551  1.00  0.00           C
ATOM  10120 7C21 POPE  169     125.528  48.003  74.111  1.00  0.00           C
ATOM  10123 8C21 POPE  169     125.528  48.333  72.621  1.00  0.00           C
ATOM  10127  C33 POPE  169     129.168  46.503  90.231  1.00  0.00           C
ATOM  10130  C34 POPE  169     130.388  46.603  89.321  1.00  0.00           C
ATOM  10133  C35 POPE  169     130.698  48.073  88.951  1.00  0.00           C
ATOM  10136  C36 POPE  169     131.568  48.233  87.691  1.00  0.00           C
ATOM  10139  C37 POPE  169     132.048  49.663  87.401  1.00  0.00           C
ATOM  10142  C38 POPE  169     132.768  49.743  86.041  1.00  0.00           C
ATOM  10145  C39 POPE  169     134.234  49.303  86.101  1.00  0.00           C
ATOM  10148 0C31 POPE  169     135.164  50.483  86.441  1.00  0.00           C
ATOM  10151 1C31 POPE  169     136.594  50.053  86.781  1.00  0.00           C
ATOM  10154 2C31 POPE  169     137.484  51.243  87.191  1.00  0.00           C
ATOM  10157 3C31 POPE  169     137.914  52.163  86.041  1.00  0.00           C
ATOM  10160 4C31 POPE  169     138.844  51.473  85.031  1.00  0.00           C
ATOM  10163 5C31 POPE  169     139.444  52.453  84.011  1.00  0.00           C
ATOM  10166 6C31 POPE  169     140.454  51.793  83.071  1.00  0.00           C
ATOM  10170  NH3 POPE  170     104.938  16.683  93.931  1.00  0.00           N
ATOM  10174  C12 POPE  170     105.438  17.353  95.181  1.00  0.00           C
ATOM  10177  C11 POPE  170     105.968  16.283  96.151  1.00  0.00           C
ATOM  10180  P   POPE  170     106.118  13.623  96.221  1.00  0.00           P
ATOM  10181  O13 POPE  170     107.468  13.313  96.731  1.00  0.00           O
ATOM  10182  O14 POPE  170     104.958  13.513  97.141  1.00  0.00           O
ATOM  10183  O11 POPE  170     105.828  12.743  94.921  1.00  0.00           O
ATOM  10184  O12 POPE  170     106.168  15.033  95.501  1.00  0.00           O
ATOM  10185  C1  POPE  170     106.688  12.863  93.771  1.00  0.00           C
ATOM  10188  C2  POPE  170     106.168  12.033  92.551  1.00  0.00           C
ATOM  10190  O21 POPE  170     107.218  11.243  91.961  1.00  0.00           O
ATOM  10191  C21 POPE  170     108.008  11.773  91.041  1.00  0.00           C
ATOM  10192  O22 POPE  170     108.008  12.923  90.651  1.00  0.00           O
ATOM  10193  C22 POPE  170     108.908  10.673  90.451  1.00  0.00           C
ATOM  10196  C3  POPE  170     105.308  12.863  91.531  1.00  0.00           C
ATOM  10199  O31 POPE  170     104.888  12.043  90.421  1.00  0.00           O
ATOM  10200  C31 POPE  170     105.178  12.293  89.131  1.00  0.00           C
ATOM  10201  O32 POPE  170     105.238  11.413  88.271  1.00  0.00           O
ATOM  10202  C32 POPE  170     105.368  13.783  88.811  1.00  0.00           C
ATOM  10205  C23 POPE  170     109.688  11.123  89.181  1.00  0.00           C
ATOM  10208  C24 POPE  170     108.828  11.193  87.901  1.00  0.00           C
ATOM  10211  C25 POPE  170     109.608  11.713  86.681  1.00  0.00           C
ATOM  10214  C26 POPE  170     108.748  11.773  85.401  1.00  0.00           C
ATOM  10217  C27 POPE  170     109.358  12.563  84.231  1.00  0.00           C
ATOM  10220  C28 POPE  170     108.368  12.773  83.041  1.00  0.00           C
ATOM  10223  C29 POPE  170     108.028  11.523  82.261  1.00  0.00           C
ATOM  10225 0C21 POPE  170     108.178  11.323  80.941  1.00  0.00           C
ATOM  10227 1C21 POPE  170     108.758  12.283  79.931  1.00  0.00           C
ATOM  10230 2C21 POPE  170     109.328  11.573  78.681  1.00  0.00           C
ATOM  10233 3C21 POPE  170     110.488  10.603  78.981  1.00  0.00           C
ATOM  10236 4C21 POPE  170     111.148   9.983  77.741  1.00  0.00           C
ATOM  10239 5C21 POPE  170     110.198   9.133  76.891  1.00  0.00           C
ATOM  10242 6C21 POPE  170     110.938   8.273  75.841  1.00  0.00           C
ATOM  10245 7C21 POPE  170     110.008   7.263  75.171  1.00  0.00           C
ATOM  10248 8C21 POPE  170     110.698   6.253  74.251  1.00  0.00           C
ATOM  10252  C33 POPE  170     105.528  14.073  87.291  1.00  0.00           C
ATOM  10255  C34 POPE  170     106.188  15.443  87.051  1.00  0.00           C
ATOM  10258  C35 POPE  170     106.938  15.573  85.711  1.00  0.00           C
ATOM  10261  C36 POPE  170     106.088  16.073  84.531  1.00  0.00           C
ATOM  10264  C37 POPE  170     106.988  16.463  83.351  1.00  0.00           C
ATOM  10267  C38 POPE  170     106.238  16.843  82.071  1.00  0.00           C
ATOM  10270  C39 POPE  170     107.108  16.593  80.831  1.00  0.00           C
ATOM  10273 0C31 POPE  170     106.458  17.033  79.511  1.00  0.00           C
ATOM  10276 1C31 POPE  170     106.778  16.053  78.371  1.00  0.00           C
ATOM  10279 2C31 POPE  170     106.268  16.533  77.001  1.00  0.00           C
ATOM  10282 3C31 POPE  170     106.048  15.383  75.991  1.00  0.00           C
ATOM  10285 4C31 POPE  170     107.208  14.383  75.861  1.00  0.00           C
ATOM  10288 5C31 POPE  170     106.868  13.263  74.861  1.00  0.00           C
ATOM  10291 6C31 POPE  170     107.998  12.253  74.651  1.00  0.00           C
ATOM  10295  NH3 POPE  171      83.028  19.493  51.661  1.00  0.00           N
ATOM  10299  C12 POPE  171      83.358  19.973  50.281  1.00  0.00           C
ATOM  10302  C11 POPE  171      82.068  20.343  49.561  1.00  0.00           C
ATOM  10305  P   POPE  171      79.908  21.643  50.181  1.00  0.00           P
ATOM  10306  O13 POPE  171      79.668  22.163  48.811  1.00  0.00           O
ATOM  10307  O14 POPE  171      79.148  20.433  50.561  1.00  0.00           O
ATOM  10308  O11 POPE  171      79.658  22.733  51.291  1.00  0.00           O
ATOM  10309  O12 POPE  171      81.428  21.323  50.351  1.00  0.00           O
ATOM  10310  C1  POPE  171      80.578  23.043  52.351  1.00  0.00           C
ATOM  10313  C2  POPE  171      80.168  22.473  53.741  1.00  0.00           C
ATOM  10315  O21 POPE  171      81.228  22.763  54.681  1.00  0.00           O
ATOM  10316  C21 POPE  171      81.038  23.873  55.401  1.00  0.00           C
ATOM  10317  O22 POPE  171      80.068  24.603  55.331  1.00  0.00           O
ATOM  10318  C22 POPE  171      82.138  24.023  56.441  1.00  0.00           C
ATOM  10321  C3  POPE  171      79.918  20.933  53.751  1.00  0.00           C
ATOM  10324  O31 POPE  171      79.578  20.423  55.061  1.00  0.00           O
ATOM  10325  C31 POPE  171      78.308  20.603  55.421  1.00  0.00           C
ATOM  10326  O32 POPE  171      77.458  21.173  54.761  1.00  0.00           O
ATOM  10327  C32 POPE  171      78.088  19.963  56.791  1.00  0.00           C
ATOM  10330  C23 POPE  171      81.878  23.063  57.631  1.00  0.00           C
ATOM  10333  C24 POPE  171      82.848  23.273  58.801  1.00  0.00           C
ATOM  10336  C25 POPE  171      82.138  23.683  60.101  1.00  0.00           C
ATOM  10339  C26 POPE  171      83.058  23.483  61.311  1.00  0.00           C
ATOM  10342  C27 POPE  171      82.538  24.103  62.611  1.00  0.00           C
ATOM  10345  C28 POPE  171      83.668  24.443  63.611  1.00  0.00           C
ATOM  10348  C29 POPE  171      84.498  23.243  64.011  1.00  0.00           C
ATOM  10350 0C21 POPE  171      85.038  23.023  65.221  1.00  0.00           C
ATOM  10352 1C21 POPE  171      84.948  23.943  66.421  1.00  0.00           C
ATOM  10355 2C21 POPE  171      84.118  23.323  67.561  1.00  0.00           C
ATOM  10358 3C21 POPE  171      84.918  22.303  68.371  1.00  0.00           C
ATOM  10361 4C21 POPE  171      84.138  21.683  69.531  1.00  0.00           C
ATOM  10364 5C21 POPE  171      85.088  21.153  70.621  1.00  0.00           C
ATOM  10367 6C21 POPE  171      84.368  20.393  71.741  1.00  0.00           C
ATOM  10370 7C21 POPE  171      85.188  20.233  73.021  1.00  0.00           C
ATOM  10373 8C21 POPE  171      84.448  19.453  74.111  1.00  0.00           C
ATOM  10377  C33 POPE  171      76.868  20.543  57.551  1.00  0.00           C
ATOM  10380  C34 POPE  171      76.828  20.053  59.001  1.00  0.00           C
ATOM  10383  C35 POPE  171      75.738  20.723  59.861  1.00  0.00           C
ATOM  10386  C36 POPE  171      76.108  22.123  60.371  1.00  0.00           C
ATOM  10389  C37 POPE  171      76.958  22.043  61.651  1.00  0.00           C
ATOM  10392  C38 POPE  171      77.488  23.413  62.071  1.00  0.00           C
ATOM  10395  C39 POPE  171      78.428  23.333  63.281  1.00  0.00           C
ATOM  10398 0C31 POPE  171      77.728  22.903  64.571  1.00  0.00           C
ATOM  10401 1C31 POPE  171      78.578  23.153  65.821  1.00  0.00           C
ATOM  10404 2C31 POPE  171      77.818  22.903  67.121  1.00  0.00           C
ATOM  10407 3C31 POPE  171      78.228  23.883  68.231  1.00  0.00           C
ATOM  10410 4C31 POPE  171      77.398  23.703  69.501  1.00  0.00           C
ATOM  10413 5C31 POPE  171      77.648  24.833  70.511  1.00  0.00           C
ATOM  10416 6C31 POPE  171      76.768  24.723  71.751  1.00  0.00           C
ATOM  10420  NH3 POPE  172     133.208  33.183  54.231  1.00  0.00           N
ATOM  10424  C12 POPE  172     131.698  33.073  54.241  1.00  0.00           C
ATOM  10427  C11 POPE  172     131.148  32.203  55.401  1.00  0.00           C
ATOM  10430  P   POPE  172     128.538  32.023  54.991  1.00  0.00           P
ATOM  10431  O13 POPE  172     128.568  33.473  54.731  1.00  0.00           O
ATOM  10432  O14 POPE  172     127.628  31.193  54.161  1.00  0.00           O
ATOM  10433  O11 POPE  172     128.128  31.763  56.491  1.00  0.00           O
ATOM  10434  O12 POPE  172     130.008  31.443  54.971  1.00  0.00           O
ATOM  10435  C1  POPE  172     128.248  32.733  57.531  1.00  0.00           C
ATOM  10438  C2  POPE  172     127.798  32.093  58.861  1.00  0.00           C
ATOM  10440  O21 POPE  172     127.668  33.123  59.861  1.00  0.00           O
ATOM  10441  C21 POPE  172     126.428  33.513  60.191  1.00  0.00           C
ATOM  10442  O22 POPE  172     126.048  34.673  60.121  1.00  0.00           O
ATOM  10443  C22 POPE  172     125.548  32.363  60.741  1.00  0.00           C
ATOM  10446  C3  POPE  172     128.848  31.043  59.311  1.00  0.00           C
ATOM  10449  O31 POPE  172     128.458  30.493  60.571  1.00  0.00           O
ATOM  10450  C31 POPE  172     129.418  29.883  61.281  1.00  0.00           C
ATOM  10451  O32 POPE  172     130.518  29.573  60.861  1.00  0.00           O
ATOM  10452  C32 POPE  172     128.858  29.663  62.681  1.00  0.00           C
ATOM  10455  C23 POPE  172     124.628  32.773  61.931  1.00  0.00           C
ATOM  10458  C24 POPE  172     123.548  31.723  62.281  1.00  0.00           C
ATOM  10461  C25 POPE  172     123.038  31.733  63.741  1.00  0.00           C
ATOM  10464  C26 POPE  172     122.508  33.083  64.231  1.00  0.00           C
ATOM  10467  C27 POPE  172     122.048  33.043  65.701  1.00  0.00           C
ATOM  10470  C28 POPE  172     121.458  34.393  66.151  1.00  0.00           C
ATOM  10473  C29 POPE  172     120.998  34.613  67.581  1.00  0.00           C
ATOM  10475 0C21 POPE  172     120.678  33.733  68.551  1.00  0.00           C
ATOM  10477 1C21 POPE  172     120.668  32.233  68.511  1.00  0.00           C
ATOM  10480 2C21 POPE  172     119.978  31.593  69.741  1.00  0.00           C
ATOM  10483 3C21 POPE  172     118.448  31.693  69.741  1.00  0.00           C
ATOM  10486 4C21 POPE  172     117.818  30.783  70.811  1.00  0.00           C
ATOM  10489 5C21 POPE  172     116.278  30.753  70.781  1.00  0.00           C
ATOM  10492 6C21 POPE  172     115.618  31.593  71.891  1.00  0.00           C
ATOM  10495 7C21 POPE  172     114.098  31.363  71.951  1.00  0.00           C
ATOM  10498 8C21 POPE  172     113.408  32.003  73.151  1.00  0.00           C
ATOM  10502  C33 POPE  172     129.828  29.703  63.881  1.00  0.00           C
ATOM  10505  C34 POPE  172     129.028  29.953  65.171  1.00  0.00           C
ATOM  10508  C35 POPE  172     129.898  30.083  66.431  1.00  0.00           C
ATOM  10511  C36 POPE  172     130.588  31.443  66.521  1.00  0.00           C
ATOM  10514  C37 POPE  172     131.608  31.493  67.661  1.00  0.00           C
ATOM  10517  C38 POPE  172     132.138  32.913  67.911  1.00  0.00           C
ATOM  10520  C39 POPE  172     131.198  33.773  68.761  1.00  0.00           C
ATOM  10523 0C31 POPE  172     131.078  33.263  70.211  1.00  0.00           C
ATOM  10526 1C31 POPE  172     129.638  32.823  70.541  1.00  0.00           C
ATOM  10529 2C31 POPE  172     129.478  32.163  71.921  1.00  0.00           C
ATOM  10532 3C31 POPE  172     130.088  32.983  73.071  1.00  0.00           C
ATOM  10535 4C31 POPE  172     129.358  32.703  74.391  1.00  0.00           C
ATOM  10538 5C31 POPE  172     129.958  33.433  75.601  1.00  0.00           C
ATOM  10541 6C31 POPE  172     129.018  33.453  76.801  1.00  0.00           C
ATOM  10545  NH3 POPE  173      47.738  29.953  48.601  1.00  0.00           N
ATOM  10549  C12 POPE  173      47.898  29.083  47.371  1.00  0.00           C
ATOM  10552  C11 POPE  173      49.348  28.613  47.141  1.00  0.00           C
ATOM  10555  P   POPE  173      50.568  26.783  45.651  1.00  0.00           P
ATOM  10556  O13 POPE  173      50.178  25.453  45.161  1.00  0.00           O
ATOM  10557  O14 POPE  173      51.148  27.713  44.661  1.00  0.00           O
ATOM  10558  O11 POPE  173      51.588  26.603  46.851  1.00  0.00           O
ATOM  10559  O12 POPE  173      49.298  27.463  46.301  1.00  0.00           O
ATOM  10560  C1  POPE  173      51.158  26.043  48.111  1.00  0.00           C
ATOM  10563  C2  POPE  173      52.258  25.323  48.951  1.00  0.00           C
ATOM  10565  O21 POPE  173      51.758  25.403  50.301  1.00  0.00           O
ATOM  10566  C21 POPE  173      51.838  24.303  51.011  1.00  0.00           C
ATOM  10567  O22 POPE  173      52.748  23.503  50.971  1.00  0.00           O
ATOM  10568  C22 POPE  173      50.528  24.123  51.811  1.00  0.00           C
ATOM  10571  C3  POPE  173      53.668  25.973  48.811  1.00  0.00           C
ATOM  10574  O31 POPE  173      54.748  25.043  49.091  1.00  0.00           O
ATOM  10575  C31 POPE  173      55.498  25.303  50.161  1.00  0.00           C
ATOM  10576  O32 POPE  173      55.318  26.243  50.921  1.00  0.00           O
ATOM  10577  C32 POPE  173      56.728  24.403  50.231  1.00  0.00           C
ATOM  10580  C23 POPE  173      50.698  23.483  53.211  1.00  0.00           C
ATOM  10583  C24 POPE  173      51.108  24.513  54.281  1.00  0.00           C
ATOM  10586  C25 POPE  173      50.008  24.883  55.301  1.00  0.00           C
ATOM  10589  C26 POPE  173      50.088  24.093  56.621  1.00  0.00           C
ATOM  10592  C27 POPE  173      49.388  24.793  57.811  1.00  0.00           C
ATOM  10595  C28 POPE  173      50.008  24.473  59.191  1.00  0.00           C
ATOM  10598  C29 POPE  173      49.778  23.063  59.661  1.00  0.00           C
ATOM  10600 0C21 POPE  173      49.718  22.643  60.941  1.00  0.00           C
ATOM  10602 1C21 POPE  173      49.878  23.473  62.201  1.00  0.00           C
ATOM  10605 2C21 POPE  173      48.688  23.283  63.151  1.00  0.00           C
ATOM  10608 3C21 POPE  173      48.868  23.983  64.511  1.00  0.00           C
ATOM  10611 4C21 POPE  173      47.628  23.883  65.411  1.00  0.00           C
ATOM  10614 5C21 POPE  173      47.348  22.473  65.961  1.00  0.00           C
ATOM  10617 6C21 POPE  173      46.158  22.433  66.931  1.00  0.00           C
ATOM  10620 7C21 POPE  173      45.808  21.013  67.401  1.00  0.00           C
ATOM  10623 8C21 POPE  173      45.158  20.963  68.781  1.00  0.00           C
ATOM  10627  C33 POPE  173      56.798  23.563  51.531  1.00  0.00           C
ATOM  10630  C34 POPE  173      57.328  24.333  52.741  1.00  0.00           C
ATOM  10633  C35 POPE  173      57.288  23.463  54.001  1.00  0.00           C
ATOM  10636  C36 POPE  173      57.818  24.183  55.241  1.00  0.00           C
ATOM  10639  C37 POPE  173      57.608  23.353  56.511  1.00  0.00           C
ATOM  10642  C38 POPE  173      58.398  23.903  57.711  1.00  0.00           C
ATOM  10645  C39 POPE  173      57.808  23.453  59.051  1.00  0.00           C
ATOM  10648 0C31 POPE  173      58.858  23.243  60.141  1.00  0.00           C
ATOM  10651 1C31 POPE  173      58.208  22.773  61.451  1.00  0.00           C
ATOM  10654 2C31 POPE  173      59.228  22.473  62.571  1.00  0.00           C
ATOM  10657 3C31 POPE  173      59.868  23.713  63.191  1.00  0.00           C
ATOM  10660 4C31 POPE  173      58.868  24.643  63.891  1.00  0.00           C
ATOM  10663 5C31 POPE  173      59.548  25.703  64.771  1.00  0.00           C
ATOM  10666 6C31 POPE  173      58.548  26.643  65.431  1.00  0.00           C
ATOM  10670  NH3 POPE  174     102.228  75.943  53.671  1.00  0.00           N
ATOM  10674  C12 POPE  174     103.418  75.583  52.831  1.00  0.00           C
ATOM  10677  C11 POPE  174     104.478  76.713  52.871  1.00  0.00           C
ATOM  10680  P   POPE  174     105.758  78.253  54.581  1.00  0.00           P
ATOM  10681  O13 POPE  174     107.018  78.113  53.821  1.00  0.00           O
ATOM  10682  O14 POPE  174     104.948  79.473  54.391  1.00  0.00           O
ATOM  10683  O11 POPE  174     106.038  78.023  56.131  1.00  0.00           O
ATOM  10684  O12 POPE  174     104.828  77.003  54.221  1.00  0.00           O
ATOM  10685  C1  POPE  174     105.208  77.093  56.841  1.00  0.00           C
ATOM  10688  C2  POPE  174     105.698  76.963  58.301  1.00  0.00           C
ATOM  10690  O21 POPE  174     105.238  75.823  59.041  1.00  0.00           O
ATOM  10691  C21 POPE  174     104.168  75.113  58.761  1.00  0.00           C
ATOM  10692  O22 POPE  174     103.308  75.343  57.931  1.00  0.00           O
ATOM  10693  C22 POPE  174     104.148  73.913  59.721  1.00  0.00           C
ATOM  10696  C3  POPE  174     105.448  78.253  59.131  1.00  0.00           C
ATOM  10699  O31 POPE  174     105.888  78.133  60.501  1.00  0.00           O
ATOM  10700  C31 POPE  174     107.178  77.883  60.681  1.00  0.00           C
ATOM  10701  O32 POPE  174     108.058  78.093  59.861  1.00  0.00           O
ATOM  10702  C32 POPE  174     107.388  77.273  62.071  1.00  0.00           C
ATOM  10705  C23 POPE  174     104.578  74.293  61.141  1.00  0.00           C
ATOM  10708  C24 POPE  174     104.428  73.183  62.171  1.00  0.00           C
ATOM  10711  C25 POPE  174     105.078  73.563  63.511  1.00  0.00           C
ATOM  10714  C26 POPE  174     104.258  74.563  64.331  1.00  0.00           C
ATOM  10717  C27 POPE  174     105.128  75.363  65.301  1.00  0.00           C
ATOM  10720  C28 POPE  174     104.288  76.213  66.281  1.00  0.00           C
ATOM  10723  C29 POPE  174     104.378  75.723  67.711  1.00  0.00           C
ATOM  10725 0C21 POPE  174     104.788  76.463  68.761  1.00  0.00           C
ATOM  10727 1C21 POPE  174     105.218  77.903  68.681  1.00  0.00           C
ATOM  10730 2C21 POPE  174     104.038  78.883  68.481  1.00  0.00           C
ATOM  10733 3C21 POPE  174     103.518  79.473  69.801  1.00  0.00           C
ATOM  10736 4C21 POPE  174     102.548  80.633  69.561  1.00  0.00           C
ATOM  10739 5C21 POPE  174     102.198  81.403  70.831  1.00  0.00           C
ATOM  10742 6C21 POPE  174     101.568  82.763  70.521  1.00  0.00           C
ATOM  10745 7C21 POPE  174     101.318  83.613  71.781  1.00  0.00           C
ATOM  10748 8C21 POPE  174     100.838  85.023  71.451  1.00  0.00           C
ATOM  10752  C33 POPE  174     108.368  78.093  62.941  1.00  0.00           C
ATOM  10755  C34 POPE  174     108.398  77.673  64.421  1.00  0.00           C
ATOM  10758  C35 POPE  174     108.818  76.223  64.681  1.00  0.00           C
ATOM  10761  C36 POPE  174     109.198  75.973  66.151  1.00  0.00           C
ATOM  10764  C37 POPE  174     109.308  74.473  66.481  1.00  0.00           C
ATOM  10767  C38 POPE  174     110.288  74.173  67.631  1.00  0.00           C
ATOM  10770  C39 POPE  174     110.558  72.673  67.801  1.00  0.00           C
ATOM  10773 0C31 POPE  174     109.528  71.913  68.651  1.00  0.00           C
ATOM  10776 1C31 POPE  174     109.718  72.113  70.171  1.00  0.00           C
ATOM  10779 2C31 POPE  174     108.828  71.153  70.971  1.00  0.00           C
ATOM  10782 3C31 POPE  174     108.988  71.263  72.491  1.00  0.00           C
ATOM  10785 4C31 POPE  174     110.108  70.363  73.041  1.00  0.00           C
ATOM  10788 5C31 POPE  174     110.288  70.473  74.551  1.00  0.00           C
ATOM  10791 6C31 POPE  174     111.258  69.433  75.121  1.00  0.00           C
ATOM  10795  NH3 POPE  175      31.298  23.983  49.191  1.00  0.00           N
ATOM  10799  C12 POPE  175      30.348  24.993  49.801  1.00  0.00           C
ATOM  10802  C11 POPE  175      30.888  26.423  49.821  1.00  0.00           C
ATOM  10805  P   POPE  175      29.828  28.823  49.961  1.00  0.00           P
ATOM  10806  O13 POPE  175      30.778  29.023  48.831  1.00  0.00           O
ATOM  10807  O14 POPE  175      28.448  29.303  49.761  1.00  0.00           O
ATOM  10808  O11 POPE  175      30.358  29.513  51.281  1.00  0.00           O
ATOM  10809  O12 POPE  175      29.878  27.293  50.341  1.00  0.00           O
ATOM  10810  C1  POPE  175      31.758  29.653  51.531  1.00  0.00           C
ATOM  10813  C2  POPE  175      32.128  29.543  53.041  1.00  0.00           C
ATOM  10815  O21 POPE  175      33.408  28.903  53.141  1.00  0.00           O
ATOM  10816  C21 POPE  175      34.438  29.683  52.921  1.00  0.00           C
ATOM  10817  O22 POPE  175      34.408  30.893  52.811  1.00  0.00           O
ATOM  10818  C22 POPE  175      35.688  28.833  52.771  1.00  0.00           C
ATOM  10821  C3  POPE  175      31.148  28.733  53.931  1.00  0.00           C
ATOM  10824  O31 POPE  175      31.198  29.213  55.291  1.00  0.00           O
ATOM  10825  C31 POPE  175      32.028  28.633  56.151  1.00  0.00           C
ATOM  10826  O32 POPE  175      32.878  27.793  55.871  1.00  0.00           O
ATOM  10827  C32 POPE  175      31.808  29.213  57.551  1.00  0.00           C
ATOM  10830  C23 POPE  175      36.578  28.883  54.031  1.00  0.00           C
ATOM  10833  C24 POPE  175      35.878  28.263  55.251  1.00  0.00           C
ATOM  10836  C25 POPE  175      36.818  27.633  56.291  1.00  0.00           C
ATOM  10839  C26 POPE  175      38.068  28.463  56.621  1.00  0.00           C
ATOM  10842  C27 POPE  175      38.938  27.723  57.641  1.00  0.00           C
ATOM  10845  C28 POPE  175      40.408  28.163  57.661  1.00  0.00           C
ATOM  10848  C29 POPE  175      40.598  29.603  58.071  1.00  0.00           C
ATOM  10850 0C21 POPE  175      41.428  30.073  59.011  1.00  0.00           C
ATOM  10852 1C21 POPE  175      42.308  29.323  59.981  1.00  0.00           C
ATOM  10855 2C21 POPE  175      42.128  29.943  61.391  1.00  0.00           C
ATOM  10858 3C21 POPE  175      42.778  31.333  61.541  1.00  0.00           C
ATOM  10861 4C21 POPE  175      44.198  31.253  62.111  1.00  0.00           C
ATOM  10864 5C21 POPE  175      45.038  32.493  61.791  1.00  0.00           C
ATOM  10867 6C21 POPE  175      46.398  32.493  62.511  1.00  0.00           C
ATOM  10870 7C21 POPE  175      47.248  33.713  62.131  1.00  0.00           C
ATOM  10873 8C21 POPE  175      48.668  33.683  62.711  1.00  0.00           C
ATOM  10877  C33 POPE  175      32.078  28.193  58.681  1.00  0.00           C
ATOM  10880  C34 POPE  175      32.258  28.823  60.061  1.00  0.00           C
ATOM  10883  C35 POPE  175      32.678  27.783  61.101  1.00  0.00           C
ATOM  10886  C36 POPE  175      33.168  28.363  62.431  1.00  0.00           C
ATOM  10889  C37 POPE  175      33.798  27.263  63.301  1.00  0.00           C
ATOM  10892  C38 POPE  175      34.358  27.743  64.651  1.00  0.00           C
ATOM  10895  C39 POPE  175      34.928  26.563  65.441  1.00  0.00           C
ATOM  10898 0C31 POPE  175      35.448  26.913  66.841  1.00  0.00           C
ATOM  10901 1C31 POPE  175      35.618  25.653  67.691  1.00  0.00           C
ATOM  10904 2C31 POPE  175      36.218  25.893  69.081  1.00  0.00           C
ATOM  10907 3C31 POPE  175      35.308  26.673  70.041  1.00  0.00           C
ATOM  10910 4C31 POPE  175      35.958  26.803  71.421  1.00  0.00           C
ATOM  10913 5C31 POPE  175      35.428  27.993  72.251  1.00  0.00           C
ATOM  10916 6C31 POPE  175      36.208  28.203  73.551  1.00  0.00           C
ATOM  10920  NH3 POPE  176      85.268  85.083  91.731  1.00  0.00           N
ATOM  10924  C12 POPE  176      85.238  86.423  92.401  1.00  0.00           C
ATOM  10927  C11 POPE  176      84.718  86.273  93.821  1.00  0.00           C
ATOM  10930  P   POPE  176      82.278  85.933  94.711  1.00  0.00           P
ATOM  10931  O13 POPE  176      82.748  85.983  96.101  1.00  0.00           O
ATOM  10932  O14 POPE  176      81.588  87.153  94.191  1.00  0.00           O
ATOM  10933  O11 POPE  176      81.278  84.733  94.551  1.00  0.00           O
ATOM  10934  O12 POPE  176      83.468  85.593  93.741  1.00  0.00           O
ATOM  10935  C1  POPE  176      81.608  83.493  93.951  1.00  0.00           C
ATOM  10938  C2  POPE  176      80.738  83.263  92.701  1.00  0.00           C
ATOM  10940  O21 POPE  176      81.328  82.273  91.841  1.00  0.00           O
ATOM  10941  C21 POPE  176      82.288  82.673  91.041  1.00  0.00           C
ATOM  10942  O22 POPE  176      83.018  83.643  91.181  1.00  0.00           O
ATOM  10943  C22 POPE  176      82.298  81.733  89.821  1.00  0.00           C
ATOM  10946  C3  POPE  176      80.348  84.573  91.941  1.00  0.00           C
ATOM  10949  O31 POPE  176      79.798  84.253  90.651  1.00  0.00           O
ATOM  10950  C31 POPE  176      79.168  85.233  90.041  1.00  0.00           C
ATOM  10951  O32 POPE  176      78.928  86.343  90.521  1.00  0.00           O
ATOM  10952  C32 POPE  176      78.868  84.763  88.621  1.00  0.00           C
ATOM  10955  C23 POPE  176      83.338  82.043  88.711  1.00  0.00           C
ATOM  10958  C24 POPE  176      82.778  81.723  87.311  1.00  0.00           C
ATOM  10961  C25 POPE  176      83.828  81.523  86.191  1.00  0.00           C
ATOM  10964  C26 POPE  176      83.168  81.163  84.841  1.00  0.00           C
ATOM  10967  C27 POPE  176      84.138  80.713  83.731  1.00  0.00           C
ATOM  10970  C28 POPE  176      83.388  80.483  82.391  1.00  0.00           C
ATOM  10973  C29 POPE  176      84.178  79.933  81.231  1.00  0.00           C
ATOM  10975 0C21 POPE  176      84.538  78.653  81.041  1.00  0.00           C
ATOM  10977 1C21 POPE  176      84.308  77.503  81.991  1.00  0.00           C
ATOM  10980 2C21 POPE  176      83.188  76.533  81.561  1.00  0.00           C
ATOM  10983 3C21 POPE  176      82.838  75.523  82.671  1.00  0.00           C
ATOM  10986 4C21 POPE  176      81.598  74.673  82.371  1.00  0.00           C
ATOM  10989 5C21 POPE  176      80.968  74.073  83.631  1.00  0.00           C
ATOM  10992 6C21 POPE  176      79.728  73.213  83.311  1.00  0.00           C
ATOM  10995 7C21 POPE  176      78.568  73.433  84.291  1.00  0.00           C
ATOM  10998 8C21 POPE  176      77.368  72.523  84.021  1.00  0.00           C
ATOM  11002  C33 POPE  176      78.668  85.893  87.581  1.00  0.00           C
ATOM  11005  C34 POPE  176      78.268  85.383  86.191  1.00  0.00           C
ATOM  11008  C35 POPE  176      79.288  84.413  85.591  1.00  0.00           C
ATOM  11011  C36 POPE  176      78.908  83.933  84.191  1.00  0.00           C
ATOM  11014  C37 POPE  176      79.418  82.513  83.921  1.00  0.00           C
ATOM  11017  C38 POPE  176      79.498  82.123  82.441  1.00  0.00           C
ATOM  11020  C39 POPE  176      80.508  82.973  81.681  1.00  0.00           C
ATOM  11023 0C31 POPE  176      80.898  82.413  80.301  1.00  0.00           C
ATOM  11026 1C31 POPE  176      80.038  82.973  79.171  1.00  0.00           C
ATOM  11029 2C31 POPE  176      80.588  82.653  77.771  1.00  0.00           C
ATOM  11032 3C31 POPE  176      81.968  83.263  77.491  1.00  0.00           C
ATOM  11035 4C31 POPE  176      82.408  83.083  76.041  1.00  0.00           C
ATOM  11038 5C31 POPE  176      83.848  83.563  75.781  1.00  0.00           C
ATOM  11041 6C31 POPE  176      84.288  83.363  74.321  1.00  0.00           C
ATOM  11045  NH3 POPE  177     132.428 126.723  96.261  1.00  0.00           N
ATOM  11049  C12 POPE  177     131.048 126.173  96.461  1.00  0.00           C
ATOM  11052  C11 POPE  177     130.838 124.923  95.611  1.00  0.00           C
ATOM  11055  P   POPE  177     132.288 124.823  93.451  1.00  0.00           P
ATOM  11056  O13 POPE  177     133.318 125.793  93.891  1.00  0.00           O
ATOM  11057  O14 POPE  177     132.548 123.403  93.711  1.00  0.00           O
ATOM  11058  O11 POPE  177     131.918 125.003  91.921  1.00  0.00           O
ATOM  11059  O12 POPE  177     130.938 125.213  94.201  1.00  0.00           O
ATOM  11060  C1  POPE  177     130.888 124.183  91.351  1.00  0.00           C
ATOM  11063  C2  POPE  177     130.128 124.933  90.221  1.00  0.00           C
ATOM  11065  O21 POPE  177     129.248 124.003  89.561  1.00  0.00           O
ATOM  11066  C21 POPE  177     128.128 123.733  90.191  1.00  0.00           C
ATOM  11067  O22 POPE  177     127.668 124.333  91.151  1.00  0.00           O
ATOM  11068  C22 POPE  177     127.638 122.383  89.631  1.00  0.00           C
ATOM  11071  C3  POPE  177     131.098 125.513  89.161  1.00  0.00           C
ATOM  11074  O31 POPE  177     130.378 126.323  88.201  1.00  0.00           O
ATOM  11075  C31 POPE  177     130.408 127.633  88.401  1.00  0.00           C
ATOM  11076  O32 POPE  177     131.078 128.223  89.231  1.00  0.00           O
ATOM  11077  C32 POPE  177     129.538 128.383  87.401  1.00  0.00           C
ATOM  11080  C23 POPE  177     126.258 122.383  88.931  1.00  0.00           C
ATOM  11083  C24 POPE  177     126.098 123.333  87.731  1.00  0.00           C
ATOM  11086  C25 POPE  177     126.978 123.053  86.501  1.00  0.00           C
ATOM  11089  C26 POPE  177     126.428 123.763  85.251  1.00  0.00           C
ATOM  11092  C27 POPE  177     127.388 123.753  84.051  1.00  0.00           C
ATOM  11095  C28 POPE  177     126.788 124.393  82.781  1.00  0.00           C
ATOM  11098  C29 POPE  177     125.798 123.503  82.071  1.00  0.00           C
ATOM  11100 0C21 POPE  177     125.848 123.103  80.791  1.00  0.00           C
ATOM  11102 1C21 POPE  177     126.878 123.463  79.751  1.00  0.00           C
ATOM  11105 2C21 POPE  177     126.358 123.193  78.331  1.00  0.00           C
ATOM  11108 3C21 POPE  177     127.418 123.323  77.221  1.00  0.00           C
ATOM  11111 4C21 POPE  177     126.798 123.013  75.851  1.00  0.00           C
ATOM  11114 5C21 POPE  177     127.808 122.833  74.701  1.00  0.00           C
ATOM  11117 6C21 POPE  177     127.138 122.203  73.471  1.00  0.00           C
ATOM  11120 7C21 POPE  177     127.968 122.273  72.181  1.00  0.00           C
ATOM  11123 8C21 POPE  177     127.278 121.593  70.991  1.00  0.00           C
ATOM  11127  C33 POPE  177     128.478 127.563  86.641  1.00  0.00           C
ATOM  11130  C34 POPE  177     127.798 128.493  85.641  1.00  0.00           C
ATOM  11133  C35 POPE  177     127.208 127.793  84.411  1.00  0.00           C
ATOM  11136  C36 POPE  177     127.148 128.763  83.221  1.00  0.00           C
ATOM  11139  C37 POPE  177     126.708 128.113  81.911  1.00  0.00           C
ATOM  11142  C38 POPE  177     127.308 128.823  80.691  1.00  0.00           C
ATOM  11145  C39 POPE  177     127.018 128.093  79.371  1.00  0.00           C
ATOM  11148 0C31 POPE  177     125.538 128.113  78.961  1.00  0.00           C
ATOM  11151 1C31 POPE  177     124.798 126.813  79.281  1.00  0.00           C
ATOM  11154 2C31 POPE  177     123.328 126.893  78.861  1.00  0.00           C
ATOM  11157 3C31 POPE  177     122.478 125.743  79.391  1.00  0.00           C
ATOM  11160 4C31 POPE  177     121.008 125.933  79.001  1.00  0.00           C
ATOM  11163 5C31 POPE  177     120.078 124.863  79.571  1.00  0.00           C
ATOM  11166 6C31 POPE  177     118.608 125.073  79.171  1.00  0.00           C
ATOM  11170  NH3 POPE  178      78.378  51.963  94.171  1.00  0.00           N
ATOM  11174  C12 POPE  178      79.228  51.493  95.301  1.00  0.00           C
ATOM  11177  C11 POPE  178      78.438  50.473  96.131  1.00  0.00           C
ATOM  11180  P   POPE  178      80.018  48.433  96.651  1.00  0.00           P
ATOM  11181  O13 POPE  178      81.358  48.543  97.251  1.00  0.00           O
ATOM  11182  O14 POPE  178      79.168  47.303  97.111  1.00  0.00           O
ATOM  11183  O11 POPE  178      80.118  48.473  95.051  1.00  0.00           O
ATOM  11184  O12 POPE  178      79.288  49.773  97.021  1.00  0.00           O
ATOM  11185  C1  POPE  178      81.158  47.733  94.391  1.00  0.00           C
ATOM  11188  C2  POPE  178      81.228  47.963  92.841  1.00  0.00           C
ATOM  11190  O21 POPE  178      82.618  47.833  92.461  1.00  0.00           O
ATOM  11191  C21 POPE  178      82.948  47.663  91.191  1.00  0.00           C
ATOM  11192  O22 POPE  178      82.218  47.773  90.221  1.00  0.00           O
ATOM  11193  C22 POPE  178      84.448  47.373  91.101  1.00  0.00           C
ATOM  11196  C3  POPE  178      80.648  49.353  92.441  1.00  0.00           C
ATOM  11199  O31 POPE  178      80.358  49.413  91.021  1.00  0.00           O
ATOM  11200  C31 POPE  178      79.568  50.383  90.631  1.00  0.00           C
ATOM  11201  O32 POPE  178      79.198  51.323  91.321  1.00  0.00           O
ATOM  11202  C32 POPE  178      79.228  50.173  89.141  1.00  0.00           C
ATOM  11205  C23 POPE  178      84.798  46.133  90.251  1.00  0.00           C
ATOM  11208  C24 POPE  178      84.478  46.273  88.761  1.00  0.00           C
ATOM  11211  C25 POPE  178      85.228  45.233  87.911  1.00  0.00           C
ATOM  11214  C26 POPE  178      84.738  45.123  86.461  1.00  0.00           C
ATOM  11217  C27 POPE  178      85.708  44.263  85.651  1.00  0.00           C
ATOM  11220  C28 POPE  178      85.308  44.033  84.191  1.00  0.00           C
ATOM  11223  C29 POPE  178      86.308  43.073  83.601  1.00  0.00           C
ATOM  11225 0C21 POPE  178      86.078  42.003  82.831  1.00  0.00           C
ATOM  11227 1C21 POPE  178      84.758  41.563  82.251  1.00  0.00           C
ATOM  11230 2C21 POPE  178      84.898  41.663  80.721  1.00  0.00           C
ATOM  11233 3C21 POPE  178      83.638  41.303  79.931  1.00  0.00           C
ATOM  11236 4C21 POPE  178      83.758  41.673  78.441  1.00  0.00           C
ATOM  11239 5C21 POPE  178      85.038  41.153  77.781  1.00  0.00           C
ATOM  11242 6C21 POPE  178      85.148  41.513  76.291  1.00  0.00           C
ATOM  11245 7C21 POPE  178      86.528  41.193  75.701  1.00  0.00           C
ATOM  11248 8C21 POPE  178      86.868  42.053  74.481  1.00  0.00           C
ATOM  11252  C33 POPE  178      79.358  51.473  88.311  1.00  0.00           C
ATOM  11255  C34 POPE  178      79.028  51.293  86.821  1.00  0.00           C
ATOM  11258  C35 POPE  178      79.328  52.563  86.011  1.00  0.00           C
ATOM  11261  C36 POPE  178      78.628  52.623  84.651  1.00  0.00           C
ATOM  11264  C37 POPE  178      78.928  53.923  83.881  1.00  0.00           C
ATOM  11267  C38 POPE  178      78.018  54.163  82.671  1.00  0.00           C
ATOM  11270  C39 POPE  178      76.718  54.883  83.051  1.00  0.00           C
ATOM  11273 0C31 POPE  178      75.758  55.063  81.871  1.00  0.00           C
ATOM  11276 1C31 POPE  178      74.378  55.583  82.301  1.00  0.00           C
ATOM  11279 2C31 POPE  178      73.498  56.023  81.131  1.00  0.00           C
ATOM  11282 3C31 POPE  178      74.008  57.293  80.421  1.00  0.00           C
ATOM  11285 4C31 POPE  178      73.098  57.663  79.251  1.00  0.00           C
ATOM  11288 5C31 POPE  178      73.578  58.883  78.461  1.00  0.00           C
ATOM  11291 6C31 POPE  178      72.648  59.153  77.281  1.00  0.00           C
ATOM  11295  NH3 POPE  179     123.048  41.653  55.151  1.00  0.00           N
ATOM  11299  C12 POPE  179     123.128  40.173  55.371  1.00  0.00           C
ATOM  11302  C11 POPE  179     123.288  39.423  54.061  1.00  0.00           C
ATOM  11305  P   POPE  179     122.738  37.003  53.231  1.00  0.00           P
ATOM  11306  O13 POPE  179     121.648  36.183  53.791  1.00  0.00           O
ATOM  11307  O14 POPE  179     122.428  37.773  52.021  1.00  0.00           O
ATOM  11308  O11 POPE  179     123.998  36.083  52.971  1.00  0.00           O
ATOM  11309  O12 POPE  179     123.238  38.023  54.331  1.00  0.00           O
ATOM  11310  C1  POPE  179     125.008  35.833  53.951  1.00  0.00           C
ATOM  11313  C2  POPE  179     124.468  35.063  55.191  1.00  0.00           C
ATOM  11315  O21 POPE  179     124.388  36.003  56.271  1.00  0.00           O
ATOM  11316  C21 POPE  179     123.578  35.713  57.261  1.00  0.00           C
ATOM  11317  O22 POPE  179     122.768  34.803  57.301  1.00  0.00           O
ATOM  11318  C22 POPE  179     123.768  36.803  58.321  1.00  0.00           C
ATOM  11321  C3  POPE  179     125.418  33.903  55.591  1.00  0.00           C
ATOM  11324  O31 POPE  179     124.858  33.033  56.601  1.00  0.00           O
ATOM  11325  C31 POPE  179     123.958  32.163  56.141  1.00  0.00           C
ATOM  11326  O32 POPE  179     123.798  31.893  54.951  1.00  0.00           O
ATOM  11327  C32 POPE  179     123.188  31.523  57.311  1.00  0.00           C
ATOM  11330  C23 POPE  179     122.648  36.833  59.381  1.00  0.00           C
ATOM  11333  C24 POPE  179     123.228  37.043  60.791  1.00  0.00           C
ATOM  11336  C25 POPE  179     122.198  36.863  61.911  1.00  0.00           C
ATOM  11339  C26 POPE  179     122.808  37.083  63.301  1.00  0.00           C
ATOM  11342  C27 POPE  179     122.988  38.573  63.651  1.00  0.00           C
ATOM  11345  C28 POPE  179     123.988  38.843  64.791  1.00  0.00           C
ATOM  11348  C29 POPE  179     123.558  38.333  66.151  1.00  0.00           C
ATOM  11350 0C21 POPE  179     122.878  39.063  67.061  1.00  0.00           C
ATOM  11352 1C21 POPE  179     122.368  40.453  66.821  1.00  0.00           C
ATOM  11355 2C21 POPE  179     121.518  41.003  67.981  1.00  0.00           C
ATOM  11358 3C21 POPE  179     120.588  42.153  67.541  1.00  0.00           C
ATOM  11361 4C21 POPE  179     119.638  42.613  68.651  1.00  0.00           C
ATOM  11364 5C21 POPE  179     118.328  43.223  68.131  1.00  0.00           C
ATOM  11367 6C21 POPE  179     118.468  44.653  67.601  1.00  0.00           C
ATOM  11370 7C21 POPE  179     117.218  45.133  66.841  1.00  0.00           C
ATOM  11373 8C21 POPE  179     117.288  46.603  66.421  1.00  0.00           C
ATOM  11377  C33 POPE  179     121.648  31.703  57.191  1.00  0.00           C
ATOM  11380  C34 POPE  179     120.788  30.793  58.081  1.00  0.00           C
ATOM  11383  C35 POPE  179     120.978  31.043  59.581  1.00  0.00           C
ATOM  11386  C36 POPE  179     119.978  30.233  60.441  1.00  0.00           C
ATOM  11389  C37 POPE  179     120.328  30.243  61.931  1.00  0.00           C
ATOM  11392  C38 POPE  179     119.358  29.393  62.771  1.00  0.00           C
ATOM  11395  C39 POPE  179     119.858  29.063  64.181  1.00  0.00           C
ATOM  11398 0C31 POPE  179     119.198  27.793  64.751  1.00  0.00           C
ATOM  11401 1C31 POPE  179     119.888  27.223  66.001  1.00  0.00           C
ATOM  11404 2C31 POPE  179     119.958  28.223  67.171  1.00  0.00           C
ATOM  11407 3C31 POPE  179     120.658  27.673  68.421  1.00  0.00           C
ATOM  11410 4C31 POPE  179     119.908  26.533  69.131  1.00  0.00           C
ATOM  11413 5C31 POPE  179     120.418  26.323  70.561  1.00  0.00           C
ATOM  11416 6C31 POPE  179     119.848  25.083  71.251  1.00  0.00           C
ATOM  11420  NH3 POPE  180     115.078  79.453  96.701  1.00  0.00           N
ATOM  11424  C12 POPE  180     116.538  79.823  96.781  1.00  0.00           C
ATOM  11427  C11 POPE  180     117.098  80.153  95.371  1.00  0.00           C
ATOM  11430  P   POPE  180     119.288  80.903  94.121  1.00  0.00           P
ATOM  11431  O13 POPE  180     120.718  80.703  94.411  1.00  0.00           O
ATOM  11432  O14 POPE  180     118.698  80.123  93.001  1.00  0.00           O
ATOM  11433  O11 POPE  180     119.118  82.433  93.791  1.00  0.00           O
ATOM  11434  O12 POPE  180     118.408  80.733  95.451  1.00  0.00           O
ATOM  11435  C1  POPE  180     117.898  83.133  93.631  1.00  0.00           C
ATOM  11438  C2  POPE  180     117.858  83.873  92.271  1.00  0.00           C
ATOM  11440  O21 POPE  180     117.638  82.873  91.251  1.00  0.00           O
ATOM  11441  C21 POPE  180     117.058  83.353  90.171  1.00  0.00           C
ATOM  11442  O22 POPE  180     116.618  84.483  90.041  1.00  0.00           O
ATOM  11443  C22 POPE  180     117.038  82.263  89.101  1.00  0.00           C
ATOM  11446  C3  POPE  180     119.178  84.663  92.011  1.00  0.00           C
ATOM  11449  O31 POPE  180     119.338  84.973  90.611  1.00  0.00           O
ATOM  11450  C31 POPE  180     119.568  86.223  90.271  1.00  0.00           C
ATOM  11451  O32 POPE  180     119.828  87.133  91.041  1.00  0.00           O
ATOM  11452  C32 POPE  180     119.518  86.323  88.731  1.00  0.00           C
ATOM  11455  C23 POPE  180     117.598  82.723  87.731  1.00  0.00           C
ATOM  11458  C24 POPE  180     117.368  81.683  86.621  1.00  0.00           C
ATOM  11461  C25 POPE  180     117.598  82.253  85.221  1.00  0.00           C
ATOM  11464  C26 POPE  180     117.418  81.203  84.111  1.00  0.00           C
ATOM  11467  C27 POPE  180     117.508  81.833  82.721  1.00  0.00           C
ATOM  11470  C28 POPE  180     117.648  80.813  81.581  1.00  0.00           C
ATOM  11473  C29 POPE  180     118.998  80.133  81.521  1.00  0.00           C
ATOM  11475 0C21 POPE  180     120.108  80.673  81.001  1.00  0.00           C
ATOM  11477 1C21 POPE  180     120.238  82.063  80.421  1.00  0.00           C
ATOM  11480 2C21 POPE  180     120.588  82.053  78.921  1.00  0.00           C
ATOM  11483 3C21 POPE  180     120.898  83.463  78.381  1.00  0.00           C
ATOM  11486 4C21 POPE  180     121.538  83.453  76.981  1.00  0.00           C
ATOM  11489 5C21 POPE  180     120.758  82.653  75.931  1.00  0.00           C
ATOM  11492 6C21 POPE  180     119.358  83.213  75.631  1.00  0.00           C
ATOM  11495 7C21 POPE  180     118.508  82.233  74.811  1.00  0.00           C
ATOM  11498 8C21 POPE  180     117.188  82.843  74.301  1.00  0.00           C
ATOM  11502  C33 POPE  180     118.218  86.933  88.131  1.00  0.00           C
ATOM  11505  C34 POPE  180     118.068  86.593  86.631  1.00  0.00           C
ATOM  11508  C35 POPE  180     119.178  87.153  85.731  1.00  0.00           C
ATOM  11511  C36 POPE  180     119.068  86.773  84.241  1.00  0.00           C
ATOM  11514  C37 POPE  180     120.128  87.483  83.391  1.00  0.00           C
ATOM  11517  C38 POPE  180     120.488  86.823  82.051  1.00  0.00           C
ATOM  11520  C39 POPE  180     119.418  86.903  80.951  1.00  0.00           C
ATOM  11523 0C31 POPE  180     118.538  85.643  80.861  1.00  0.00           C
ATOM  11526 1C31 POPE  180     117.628  85.653  79.621  1.00  0.00           C
ATOM  11529 2C31 POPE  180     116.768  84.383  79.491  1.00  0.00           C
ATOM  11532 3C31 POPE  180     115.978  84.313  78.181  1.00  0.00           C
ATOM  11535 4C31 POPE  180     114.878  85.373  78.051  1.00  0.00           C
ATOM  11538 5C31 POPE  180     114.198  85.363  76.671  1.00  0.00           C
ATOM  11541 6C31 POPE  180     113.118  86.433  76.531  1.00  0.00           C
ATOM  11545  NH3 POPE  181      22.678  37.733  52.361  1.00  0.00           N
ATOM  11549  C12 POPE  181      23.578  36.763  53.061  1.00  0.00           C
ATOM  11552  C11 POPE  181      23.438  35.363  52.451  1.00  0.00           C
ATOM  11555  P   POPE  181      25.508  33.723  52.321  1.00  0.00           P
ATOM  11556  O13 POPE  181      25.038  32.593  51.501  1.00  0.00           O
ATOM  11557  O14 POPE  181      26.958  33.963  52.211  1.00  0.00           O
ATOM  11558  O11 POPE  181      25.108  33.463  53.841  1.00  0.00           O
ATOM  11559  O12 POPE  181      24.698  35.003  51.901  1.00  0.00           O
ATOM  11560  C1  POPE  181      25.148  34.423  54.901  1.00  0.00           C
ATOM  11563  C2  POPE  181      26.268  34.153  55.951  1.00  0.00           C
ATOM  11565  O21 POPE  181      26.908  35.343  56.431  1.00  0.00           O
ATOM  11566  C21 POPE  181      27.558  36.123  55.581  1.00  0.00           C
ATOM  11567  O22 POPE  181      27.488  36.093  54.371  1.00  0.00           O
ATOM  11568  C22 POPE  181      28.548  37.023  56.311  1.00  0.00           C
ATOM  11571  C3  POPE  181      27.278  33.053  55.501  1.00  0.00           C
ATOM  11574  O31 POPE  181      28.408  32.973  56.411  1.00  0.00           O
ATOM  11575  C31 POPE  181      29.548  33.453  55.911  1.00  0.00           C
ATOM  11576  O32 POPE  181      29.678  33.903  54.791  1.00  0.00           O
ATOM  11577  C32 POPE  181      30.668  33.443  56.951  1.00  0.00           C
ATOM  11580  C23 POPE  181      28.138  37.403  57.741  1.00  0.00           C
ATOM  11583  C24 POPE  181      29.278  38.143  58.441  1.00  0.00           C
ATOM  11586  C25 POPE  181      28.988  38.313  59.931  1.00  0.00           C
ATOM  11589  C26 POPE  181      29.388  37.073  60.731  1.00  0.00           C
ATOM  11592  C27 POPE  181      28.728  37.093  62.111  1.00  0.00           C
ATOM  11595  C28 POPE  181      29.268  36.043  63.081  1.00  0.00           C
ATOM  11598  C29 POPE  181      28.988  34.643  62.601  1.00  0.00           C
ATOM  11600 0C21 POPE  181      28.308  33.693  63.251  1.00  0.00           C
ATOM  11602 1C21 POPE  181      27.668  33.793  64.611  1.00  0.00           C
ATOM  11605 2C21 POPE  181      26.138  33.613  64.511  1.00  0.00           C
ATOM  11608 3C21 POPE  181      25.438  33.753  65.871  1.00  0.00           C
ATOM  11611 4C21 POPE  181      23.918  33.853  65.681  1.00  0.00           C
ATOM  11614 5C21 POPE  181      23.118  34.113  66.971  1.00  0.00           C
ATOM  11617 6C21 POPE  181      23.208  32.973  67.991  1.00  0.00           C
ATOM  11620 7C21 POPE  181      22.608  33.393  69.341  1.00  0.00           C
ATOM  11623 8C21 POPE  181      22.888  32.393  70.461  1.00  0.00           C
ATOM  11627  C33 POPE  181      30.208  33.103  58.381  1.00  0.00           C
ATOM  11630  C34 POPE  181      31.268  33.473  59.421  1.00  0.00           C
ATOM  11633  C35 POPE  181      31.318  32.453  60.561  1.00  0.00           C
ATOM  11636  C36 POPE  181      32.118  32.943  61.771  1.00  0.00           C
ATOM  11639  C37 POPE  181      32.178  31.873  62.861  1.00  0.00           C
ATOM  11642  C38 POPE  181      32.238  32.453  64.281  1.00  0.00           C
ATOM  11645  C39 POPE  181      33.268  31.733  65.171  1.00  0.00           C
ATOM  11648 0C31 POPE  181      34.678  32.293  64.981  1.00  0.00           C
ATOM  11651 1C31 POPE  181      35.738  31.563  65.821  1.00  0.00           C
ATOM  11654 2C31 POPE  181      36.708  32.533  66.521  1.00  0.00           C
ATOM  11657 3C31 POPE  181      37.758  31.823  67.381  1.00  0.00           C
ATOM  11660 4C31 POPE  181      38.708  30.953  66.541  1.00  0.00           C
ATOM  11663 5C31 POPE  181      39.918  30.443  67.331  1.00  0.00           C
ATOM  11666 6C31 POPE  181      40.938  29.713  66.461  1.00  0.00           C
ATOM  11670  NH3 POPE  182     128.308  64.893  94.571  1.00  0.00           N
ATOM  11674  C12 POPE  182     128.418  63.403  94.351  1.00  0.00           C
ATOM  11677  C11 POPE  182     129.658  63.073  93.521  1.00  0.00           C
ATOM  11680  P   POPE  182     131.878  64.473  93.161  1.00  0.00           P
ATOM  11681  O13 POPE  182     131.338  65.803  92.821  1.00  0.00           O
ATOM  11682  O14 POPE  182     133.108  64.363  93.971  1.00  0.00           O
ATOM  11683  O11 POPE  182     131.988  63.553  91.871  1.00  0.00           O
ATOM  11684  O12 POPE  182     130.778  63.773  94.051  1.00  0.00           O
ATOM  11685  C1  POPE  182     132.118  64.103  90.561  1.00  0.00           C
ATOM  11688  C2  POPE  182     131.108  63.423  89.601  1.00  0.00           C
ATOM  11690  O21 POPE  182     131.628  63.263  88.261  1.00  0.00           O
ATOM  11691  C21 POPE  182     131.768  64.373  87.571  1.00  0.00           C
ATOM  11692  O22 POPE  182     131.818  65.503  88.011  1.00  0.00           O
ATOM  11693  C22 POPE  182     131.788  64.003  86.091  1.00  0.00           C
ATOM  11696  C3  POPE  182     129.708  64.113  89.601  1.00  0.00           C
ATOM  11699  O31 POPE  182     128.768  63.423  88.751  1.00  0.00           O
ATOM  11700  C31 POPE  182     128.248  62.323  89.281  1.00  0.00           C
ATOM  11701  O32 POPE  182     128.488  61.873  90.391  1.00  0.00           O
ATOM  11702  C32 POPE  182     127.158  61.763  88.371  1.00  0.00           C
ATOM  11705  C23 POPE  182     130.358  63.663  85.601  1.00  0.00           C
ATOM  11708  C24 POPE  182     129.728  64.763  84.731  1.00  0.00           C
ATOM  11711  C25 POPE  182     129.618  66.153  85.391  1.00  0.00           C
ATOM  11714  C26 POPE  182     128.308  66.403  86.161  1.00  0.00           C
ATOM  11717  C27 POPE  182     128.398  67.673  87.011  1.00  0.00           C
ATOM  11720  C28 POPE  182     127.028  68.323  87.291  1.00  0.00           C
ATOM  11723  C29 POPE  182     127.118  69.483  88.251  1.00  0.00           C
ATOM  11725 0C21 POPE  182     126.858  70.783  87.991  1.00  0.00           C
ATOM  11727 1C21 POPE  182     126.418  71.383  86.681  1.00  0.00           C
ATOM  11730 2C21 POPE  182     124.898  71.643  86.621  1.00  0.00           C
ATOM  11733 3C21 POPE  182     124.428  72.823  87.481  1.00  0.00           C
ATOM  11736 4C21 POPE  182     122.898  73.003  87.471  1.00  0.00           C
ATOM  11739 5C21 POPE  182     122.468  74.463  87.721  1.00  0.00           C
ATOM  11742 6C21 POPE  182     120.958  74.583  87.971  1.00  0.00           C
ATOM  11745 7C21 POPE  182     120.388  75.953  87.581  1.00  0.00           C
ATOM  11748 8C21 POPE  182     118.918  76.133  87.961  1.00  0.00           C
ATOM  11752  C33 POPE  182     127.618  60.863  87.211  1.00  0.00           C
ATOM  11755  C34 POPE  182     126.408  60.063  86.691  1.00  0.00           C
ATOM  11758  C35 POPE  182     126.588  59.393  85.331  1.00  0.00           C
ATOM  11761  C36 POPE  182     127.698  58.343  85.251  1.00  0.00           C
ATOM  11764  C37 POPE  182     127.588  57.583  83.921  1.00  0.00           C
ATOM  11767  C38 POPE  182     128.478  56.353  83.811  1.00  0.00           C
ATOM  11770  C39 POPE  182     128.448  55.783  82.391  1.00  0.00           C
ATOM  11773 0C31 POPE  182     128.998  54.363  82.341  1.00  0.00           C
ATOM  11776 1C31 POPE  182     128.778  53.733  80.971  1.00  0.00           C
ATOM  11779 2C31 POPE  182     129.308  52.303  80.891  1.00  0.00           C
ATOM  11782 3C31 POPE  182     128.768  51.613  79.641  1.00  0.00           C
ATOM  11785 4C31 POPE  182     129.588  50.393  79.241  1.00  0.00           C
ATOM  11788 5C31 POPE  182     129.178  49.893  77.851  1.00  0.00           C
ATOM  11791 6C31 POPE  182     130.248  48.993  77.261  1.00  0.00           C
ATOM  11795  NH3 POPE  183      34.048  63.083  94.821  1.00  0.00           N
ATOM  11799  C12 POPE  183      34.858  61.823  94.921  1.00  0.00           C
ATOM  11802  C11 POPE  183      36.318  62.173  95.171  1.00  0.00           C
ATOM  11805  P   POPE  183      38.008  60.433  94.201  1.00  0.00           P
ATOM  11806  O13 POPE  183      38.908  61.523  93.751  1.00  0.00           O
ATOM  11807  O14 POPE  183      38.618  59.203  94.701  1.00  0.00           O
ATOM  11808  O11 POPE  183      36.948  60.113  93.051  1.00  0.00           O
ATOM  11809  O12 POPE  183      37.108  61.003  95.341  1.00  0.00           O
ATOM  11810  C1  POPE  183      37.398  59.263  91.991  1.00  0.00           C
ATOM  11813  C2  POPE  183      36.568  59.503  90.711  1.00  0.00           C
ATOM  11815  O21 POPE  183      37.208  58.953  89.551  1.00  0.00           O
ATOM  11816  C21 POPE  183      37.348  57.643  89.541  1.00  0.00           C
ATOM  11817  O22 POPE  183      36.968  56.853  90.381  1.00  0.00           O
ATOM  11818  C22 POPE  183      38.148  57.273  88.301  1.00  0.00           C
ATOM  11821  C3  POPE  183      36.398  61.043  90.521  1.00  0.00           C
ATOM  11824  O31 POPE  183      36.098  61.443  89.171  1.00  0.00           O
ATOM  11825  C31 POPE  183      37.058  61.573  88.211  1.00  0.00           C
ATOM  11826  O32 POPE  183      36.788  61.503  87.031  1.00  0.00           O
ATOM  11827  C32 POPE  183      38.458  61.923  88.731  1.00  0.00           C
ATOM  11830  C23 POPE  183      38.548  55.783  88.271  1.00  0.00           C
ATOM  11833  C24 POPE  183      39.398  55.423  87.041  1.00  0.00           C
ATOM  11836  C25 POPE  183      38.608  55.323  85.741  1.00  0.00           C
ATOM  11839  C26 POPE  183      39.518  55.073  84.531  1.00  0.00           C
ATOM  11842  C27 POPE  183      38.758  55.153  83.201  1.00  0.00           C
ATOM  11845  C28 POPE  183      39.688  54.993  81.981  1.00  0.00           C
ATOM  11848  C29 POPE  183      38.918  55.153  80.691  1.00  0.00           C
ATOM  11850 0C21 POPE  183      38.908  54.323  79.621  1.00  0.00           C
ATOM  11852 1C21 POPE  183      39.638  53.013  79.461  1.00  0.00           C
ATOM  11855 2C21 POPE  183      38.628  51.913  79.091  1.00  0.00           C
ATOM  11858 3C21 POPE  183      39.258  50.513  78.901  1.00  0.00           C
ATOM  11861 4C21 POPE  183      38.218  49.433  78.581  1.00  0.00           C
ATOM  11864 5C21 POPE  183      37.618  49.533  77.171  1.00  0.00           C
ATOM  11867 6C21 POPE  183      38.378  48.673  76.141  1.00  0.00           C
ATOM  11870 7C21 POPE  183      38.078  49.093  74.701  1.00  0.00           C
ATOM  11873 8C21 POPE  183      38.728  48.183  73.661  1.00  0.00           C
ATOM  11877  C33 POPE  183      39.248  62.783  87.701  1.00  0.00           C
ATOM  11880  C34 POPE  183      40.758  62.883  87.951  1.00  0.00           C
ATOM  11883  C35 POPE  183      41.478  63.423  86.701  1.00  0.00           C
ATOM  11886  C36 POPE  183      43.008  63.453  86.741  1.00  0.00           C
ATOM  11889  C37 POPE  183      43.598  63.553  85.321  1.00  0.00           C
ATOM  11892  C38 POPE  183      44.638  62.483  84.961  1.00  0.00           C
ATOM  11895  C39 POPE  183      45.908  62.573  85.801  1.00  0.00           C
ATOM  11898 0C31 POPE  183      47.088  61.773  85.211  1.00  0.00           C
ATOM  11901 1C31 POPE  183      48.448  62.303  85.691  1.00  0.00           C
ATOM  11904 2C31 POPE  183      49.588  61.263  85.651  1.00  0.00           C
ATOM  11907 3C31 POPE  183      50.638  61.553  84.571  1.00  0.00           C
ATOM  11910 4C31 POPE  183      50.118  61.343  83.141  1.00  0.00           C
ATOM  11913 5C31 POPE  183      51.198  61.623  82.101  1.00  0.00           C
ATOM  11916 6C31 POPE  183      50.748  61.383  80.661  1.00  0.00           C
ATOM  11920  NH3 POPE  184     130.448  81.343  50.381  1.00  0.00           N
ATOM  11924  C12 POPE  184     129.918  81.633  49.021  1.00  0.00           C
ATOM  11927  C11 POPE  184     128.658  80.773  48.841  1.00  0.00           C
ATOM  11930  P   POPE  184     127.418  82.123  46.961  1.00  0.00           P
ATOM  11931  O13 POPE  184     127.918  82.333  45.591  1.00  0.00           O
ATOM  11932  O14 POPE  184     125.958  81.943  47.111  1.00  0.00           O
ATOM  11933  O11 POPE  184     127.888  83.293  47.911  1.00  0.00           O
ATOM  11934  O12 POPE  184     128.148  80.843  47.531  1.00  0.00           O
ATOM  11935  C1  POPE  184     127.008  83.973  48.791  1.00  0.00           C
ATOM  11938  C2  POPE  184     127.828  84.933  49.701  1.00  0.00           C
ATOM  11940  O21 POPE  184     128.618  84.263  50.711  1.00  0.00           O
ATOM  11941  C21 POPE  184     127.938  83.703  51.701  1.00  0.00           C
ATOM  11942  O22 POPE  184     126.738  83.523  51.751  1.00  0.00           O
ATOM  11943  C22 POPE  184     128.858  83.283  52.851  1.00  0.00           C
ATOM  11946  C3  POPE  184     127.008  86.143  50.261  1.00  0.00           C
ATOM  11949  O31 POPE  184     127.968  87.073  50.781  1.00  0.00           O
ATOM  11950  C31 POPE  184     127.898  87.753  51.931  1.00  0.00           C
ATOM  11951  O32 POPE  184     128.858  88.323  52.411  1.00  0.00           O
ATOM  11952  C32 POPE  184     126.538  87.693  52.611  1.00  0.00           C
ATOM  11955  C23 POPE  184     128.898  84.353  53.961  1.00  0.00           C
ATOM  11958  C24 POPE  184     129.698  83.873  55.181  1.00  0.00           C
ATOM  11961  C25 POPE  184     129.648  84.873  56.351  1.00  0.00           C
ATOM  11964  C26 POPE  184     128.348  84.803  57.171  1.00  0.00           C
ATOM  11967  C27 POPE  184     128.258  83.563  58.081  1.00  0.00           C
ATOM  11970  C28 POPE  184     127.078  83.643  59.071  1.00  0.00           C
ATOM  11973  C29 POPE  184     126.988  82.433  59.961  1.00  0.00           C
ATOM  11975 0C21 POPE  184     126.818  82.383  61.291  1.00  0.00           C
ATOM  11977 1C21 POPE  184     126.658  83.543  62.241  1.00  0.00           C
ATOM  11980 2C21 POPE  184     127.778  83.603  63.301  1.00  0.00           C
ATOM  11983 3C21 POPE  184     127.828  82.373  64.211  1.00  0.00           C
ATOM  11986 4C21 POPE  184     128.018  82.733  65.691  1.00  0.00           C
ATOM  11989 5C21 POPE  184     129.438  83.173  66.061  1.00  0.00           C
ATOM  11992 6C21 POPE  184     130.418  82.003  66.181  1.00  0.00           C
ATOM  11995 7C21 POPE  184     131.748  82.403  66.831  1.00  0.00           C
ATOM  11998 8C21 POPE  184     132.698  81.213  67.011  1.00  0.00           C
ATOM  12002  C33 POPE  184     126.568  88.413  53.981  1.00  0.00           C
ATOM  12005  C34 POPE  184     125.228  88.293  54.711  1.00  0.00           C
ATOM  12008  C35 POPE  184     125.318  88.823  56.141  1.00  0.00           C
ATOM  12011  C36 POPE  184     123.948  88.953  56.821  1.00  0.00           C
ATOM  12014  C37 POPE  184     124.078  89.783  58.101  1.00  0.00           C
ATOM  12017  C38 POPE  184     122.748  90.073  58.801  1.00  0.00           C
ATOM  12020  C39 POPE  184     122.978  91.003  59.991  1.00  0.00           C
ATOM  12023 0C31 POPE  184     121.708  91.263  60.801  1.00  0.00           C
ATOM  12026 1C31 POPE  184     121.838  92.513  61.671  1.00  0.00           C
ATOM  12029 2C31 POPE  184     120.678  92.663  62.661  1.00  0.00           C
ATOM  12032 3C31 POPE  184     120.808  91.783  63.911  1.00  0.00           C
ATOM  12035 4C31 POPE  184     121.988  92.193  64.811  1.00  0.00           C
ATOM  12038 5C31 POPE  184     121.978  91.453  66.151  1.00  0.00           C
ATOM  12041 6C31 POPE  184     122.768  92.213  67.211  1.00  0.00           C
ATOM  12045  NH3 POPE  185      15.308  87.553  55.411  1.00  0.00           N
ATOM  12049  C12 POPE  185      15.758  88.933  55.041  1.00  0.00           C
ATOM  12052  C11 POPE  185      16.848  88.973  53.961  1.00  0.00           C
ATOM  12055  P   POPE  185      18.928  90.613  53.641  1.00  0.00           P
ATOM  12056  O13 POPE  185      19.598  89.523  52.911  1.00  0.00           O
ATOM  12057  O14 POPE  185      18.928  91.953  53.031  1.00  0.00           O
ATOM  12058  O11 POPE  185      19.708  90.633  55.031  1.00  0.00           O
ATOM  12059  O12 POPE  185      17.468  90.233  54.091  1.00  0.00           O
ATOM  12060  C1  POPE  185      19.348  91.653  55.961  1.00  0.00           C
ATOM  12063  C2  POPE  185      20.248  91.703  57.221  1.00  0.00           C
ATOM  12065  O21 POPE  185      19.968  90.603  58.081  1.00  0.00           O
ATOM  12066  C21 POPE  185      20.738  89.533  57.991  1.00  0.00           C
ATOM  12067  O22 POPE  185      21.638  89.363  57.181  1.00  0.00           O
ATOM  12068  C22 POPE  185      20.278  88.503  59.041  1.00  0.00           C
ATOM  12071  C3  POPE  185      19.918  93.023  57.991  1.00  0.00           C
ATOM  12074  O31 POPE  185      20.418  93.023  59.351  1.00  0.00           O
ATOM  12075  C31 POPE  185      19.998  94.083  60.031  1.00  0.00           C
ATOM  12076  O32 POPE  185      19.298  94.973  59.571  1.00  0.00           O
ATOM  12077  C32 POPE  185      20.468  94.013  61.481  1.00  0.00           C
ATOM  12080  C23 POPE  185      18.888  88.843  59.641  1.00  0.00           C
ATOM  12083  C24 POPE  185      18.248  87.713  60.441  1.00  0.00           C
ATOM  12086  C25 POPE  185      18.608  87.733  61.931  1.00  0.00           C
ATOM  12089  C26 POPE  185      17.638  88.563  62.801  1.00  0.00           C
ATOM  12092  C27 POPE  185      17.488  87.953  64.201  1.00  0.00           C
ATOM  12095  C28 POPE  185      16.578  88.783  65.131  1.00  0.00           C
ATOM  12098  C29 POPE  185      16.138  87.943  66.311  1.00  0.00           C
ATOM  12100 0C21 POPE  185      16.198  88.263  67.621  1.00  0.00           C
ATOM  12102 1C21 POPE  185      16.728  89.543  68.191  1.00  0.00           C
ATOM  12105 2C21 POPE  185      17.158  89.463  69.671  1.00  0.00           C
ATOM  12108 3C21 POPE  185      18.238  88.393  69.951  1.00  0.00           C
ATOM  12111 4C21 POPE  185      18.838  88.433  71.361  1.00  0.00           C
ATOM  12114 5C21 POPE  185      19.748  89.643  71.621  1.00  0.00           C
ATOM  12117 6C21 POPE  185      20.598  89.483  72.891  1.00  0.00           C
ATOM  12120 7C21 POPE  185      21.638  90.603  73.061  1.00  0.00           C
ATOM  12123 8C21 POPE  185      22.648  90.323  74.191  1.00  0.00           C
ATOM  12127  C33 POPE  185      20.508  92.573  62.061  1.00  0.00           C
ATOM  12130  C34 POPE  185      20.818  92.573  63.561  1.00  0.00           C
ATOM  12133  C35 POPE  185      20.688  91.183  64.181  1.00  0.00           C
ATOM  12136  C36 POPE  185      20.988  91.193  65.681  1.00  0.00           C
ATOM  12139  C37 POPE  185      20.918  89.793  66.321  1.00  0.00           C
ATOM  12142  C38 POPE  185      21.218  89.793  67.831  1.00  0.00           C
ATOM  12145  C39 POPE  185      22.698  90.063  68.171  1.00  0.00           C
ATOM  12148 0C31 POPE  185      23.558  88.793  68.171  1.00  0.00           C
ATOM  12151 1C31 POPE  185      25.058  89.093  68.051  1.00  0.00           C
ATOM  12154 2C31 POPE  185      25.618  90.053  69.121  1.00  0.00           C
ATOM  12157 3C31 POPE  185      25.488  89.563  70.571  1.00  0.00           C
ATOM  12160 4C31 POPE  185      26.258  90.493  71.511  1.00  0.00           C
ATOM  12163 5C31 POPE  185      26.428  89.963  72.941  1.00  0.00           C
ATOM  12166 6C31 POPE  185      27.528  90.713  73.701  1.00  0.00           C
ATOM  12170  NH3 POPE  186      33.968 121.573  49.651  1.00  0.00           N
ATOM  12174  C12 POPE  186      34.008 120.523  50.731  1.00  0.00           C
ATOM  12177  C11 POPE  186      35.128 119.493  50.541  1.00  0.00           C
ATOM  12180  P   POPE  186      34.248 117.003  50.341  1.00  0.00           P
ATOM  12181  O13 POPE  186      32.958 116.493  50.881  1.00  0.00           O
ATOM  12182  O14 POPE  186      34.328 117.283  48.881  1.00  0.00           O
ATOM  12183  O11 POPE  186      35.428 116.053  50.771  1.00  0.00           O
ATOM  12184  O12 POPE  186      34.698 118.283  51.151  1.00  0.00           O
ATOM  12185  C1  POPE  186      35.138 114.913  51.591  1.00  0.00           C
ATOM  12188  C2  POPE  186      35.238 115.153  53.141  1.00  0.00           C
ATOM  12190  O21 POPE  186      34.858 113.903  53.771  1.00  0.00           O
ATOM  12191  C21 POPE  186      35.878 113.073  53.861  1.00  0.00           C
ATOM  12192  O22 POPE  186      37.038 113.343  53.621  1.00  0.00           O
ATOM  12193  C22 POPE  186      35.378 111.703  54.311  1.00  0.00           C
ATOM  12196  C3  POPE  186      34.368 116.293  53.761  1.00  0.00           C
ATOM  12199  O31 POPE  186      34.198 116.093  55.191  1.00  0.00           O
ATOM  12200  C31 POPE  186      32.998 115.623  55.551  1.00  0.00           C
ATOM  12201  O32 POPE  186      31.998 115.693  54.861  1.00  0.00           O
ATOM  12202  C32 POPE  186      33.068 114.843  56.881  1.00  0.00           C
ATOM  12205  C23 POPE  186      36.478 110.623  54.241  1.00  0.00           C
ATOM  12208  C24 POPE  186      37.668 110.863  55.191  1.00  0.00           C
ATOM  12211  C25 POPE  186      37.268 111.073  56.651  1.00  0.00           C
ATOM  12214  C26 POPE  186      38.438 111.583  57.491  1.00  0.00           C
ATOM  12217  C27 POPE  186      37.968 112.083  58.861  1.00  0.00           C
ATOM  12220  C28 POPE  186      37.388 110.983  59.771  1.00  0.00           C
ATOM  12223  C29 POPE  186      38.428 110.003  60.251  1.00  0.00           C
ATOM  12225 0C21 POPE  186      39.048 110.023  61.451  1.00  0.00           C
ATOM  12227 1C21 POPE  186      38.828 111.053  62.531  1.00  0.00           C
ATOM  12230 2C21 POPE  186      39.688 112.303  62.291  1.00  0.00           C
ATOM  12233 3C21 POPE  186      39.248 113.523  63.121  1.00  0.00           C
ATOM  12236 4C21 POPE  186      39.618 114.863  62.461  1.00  0.00           C
ATOM  12239 5C21 POPE  186      38.768 115.183  61.211  1.00  0.00           C
ATOM  12242 6C21 POPE  186      39.598 115.373  59.931  1.00  0.00           C
ATOM  12245 7C21 POPE  186      38.748 115.813  58.731  1.00  0.00           C
ATOM  12248 8C21 POPE  186      39.528 115.833  57.411  1.00  0.00           C
ATOM  12252  C33 POPE  186      33.608 115.583  58.131  1.00  0.00           C
ATOM  12255  C34 POPE  186      34.218 114.633  59.201  1.00  0.00           C
ATOM  12258  C35 POPE  186      33.318 114.283  60.411  1.00  0.00           C
ATOM  12261  C36 POPE  186      33.618 115.093  61.691  1.00  0.00           C
ATOM  12264  C37 POPE  186      32.908 114.503  62.921  1.00  0.00           C
ATOM  12267  C38 POPE  186      32.788 115.453  64.131  1.00  0.00           C
ATOM  12270  C39 POPE  186      34.048 115.633  64.991  1.00  0.00           C
ATOM  12273 0C31 POPE  186      33.688 116.353  66.311  1.00  0.00           C
ATOM  12276 1C31 POPE  186      34.848 116.513  67.301  1.00  0.00           C
ATOM  12279 2C31 POPE  186      34.398 117.203  68.601  1.00  0.00           C
ATOM  12282 3C31 POPE  186      35.408 117.093  69.751  1.00  0.00           C
ATOM  12285 4C31 POPE  186      34.998 117.933  70.981  1.00  0.00           C
ATOM  12288 5C31 POPE  186      35.938 117.693  72.171  1.00  0.00           C
ATOM  12291 6C31 POPE  186      35.708 118.623  73.361  1.00  0.00           C
ATOM  12295  NH3 POPE  187      83.068 113.103  54.371  1.00  0.00           N
ATOM  12299  C12 POPE  187      82.308 112.943  53.061  1.00  0.00           C
ATOM  12302  C11 POPE  187      80.828 113.443  53.111  1.00  0.00           C
ATOM  12305  P   POPE  187      81.378 115.783  54.051  1.00  0.00           P
ATOM  12306  O13 POPE  187      81.278 115.113  55.371  1.00  0.00           O
ATOM  12307  O14 POPE  187      82.748 116.003  53.581  1.00  0.00           O
ATOM  12308  O11 POPE  187      80.548 117.153  54.151  1.00  0.00           O
ATOM  12309  O12 POPE  187      80.658 114.873  52.981  1.00  0.00           O
ATOM  12310  C1  POPE  187      80.978 118.053  55.211  1.00  0.00           C
ATOM  12313  C2  POPE  187      79.958 118.153  56.391  1.00  0.00           C
ATOM  12315  O21 POPE  187      80.668 118.533  57.581  1.00  0.00           O
ATOM  12316  C21 POPE  187      80.408 119.753  57.981  1.00  0.00           C
ATOM  12317  O22 POPE  187      79.998 120.663  57.281  1.00  0.00           O
ATOM  12318  C22 POPE  187      80.528 119.803  59.501  1.00  0.00           C
ATOM  12321  C3  POPE  187      79.188 116.853  56.731  1.00  0.00           C
ATOM  12324  O31 POPE  187      78.208 117.063  57.771  1.00  0.00           O
ATOM  12325  C31 POPE  187      78.538 116.593  58.971  1.00  0.00           C
ATOM  12326  O32 POPE  187      79.608 116.143  59.301  1.00  0.00           O
ATOM  12327  C32 POPE  187      77.348 116.763  59.921  1.00  0.00           C
ATOM  12330  C23 POPE  187      79.278 120.503  60.071  1.00  0.00           C
ATOM  12333  C24 POPE  187      79.058 120.243  61.561  1.00  0.00           C
ATOM  12336  C25 POPE  187      80.148 120.843  62.441  1.00  0.00           C
ATOM  12339  C26 POPE  187      79.678 120.993  63.891  1.00  0.00           C
ATOM  12342  C27 POPE  187      80.858 121.103  64.871  1.00  0.00           C
ATOM  12345  C28 POPE  187      80.408 121.383  66.311  1.00  0.00           C
ATOM  12348  C29 POPE  187      81.558 121.153  67.261  1.00  0.00           C
ATOM  12350 0C21 POPE  187      81.638 121.593  68.531  1.00  0.00           C
ATOM  12352 1C21 POPE  187      80.598 122.383  69.271  1.00  0.00           C
ATOM  12355 2C21 POPE  187      81.048 123.843  69.451  1.00  0.00           C
ATOM  12358 3C21 POPE  187      80.018 124.693  70.221  1.00  0.00           C
ATOM  12361 4C21 POPE  187      80.328 126.203  70.171  1.00  0.00           C
ATOM  12364 5C21 POPE  187      81.638 126.603  70.871  1.00  0.00           C
ATOM  12367 6C21 POPE  187      81.798 128.133  70.931  1.00  0.00           C
ATOM  12370 7C21 POPE  187      83.008 128.583  71.751  1.00  0.00           C
ATOM  12373 8C21 POPE  187      83.068 130.103  71.971  1.00  0.00           C
ATOM  12377  C33 POPE  187      77.148 115.563  60.901  1.00  0.00           C
ATOM  12380  C34 POPE  187      76.918 116.003  62.351  1.00  0.00           C
ATOM  12383  C35 POPE  187      78.158 115.913  63.261  1.00  0.00           C
ATOM  12386  C36 POPE  187      77.908 116.573  64.631  1.00  0.00           C
ATOM  12389  C37 POPE  187      79.108 116.593  65.591  1.00  0.00           C
ATOM  12392  C38 POPE  187      78.808 117.323  66.911  1.00  0.00           C
ATOM  12395  C39 POPE  187      79.848 117.013  68.001  1.00  0.00           C
ATOM  12398 0C31 POPE  187      79.528 117.653  69.361  1.00  0.00           C
ATOM  12401 1C31 POPE  187      80.268 116.953  70.501  1.00  0.00           C
ATOM  12404 2C31 POPE  187      79.878 117.443  71.911  1.00  0.00           C
ATOM  12407 3C31 POPE  187      80.658 116.683  72.991  1.00  0.00           C
ATOM  12410 4C31 POPE  187      80.158 116.923  74.421  1.00  0.00           C
ATOM  12413 5C31 POPE  187      80.888 116.033  75.441  1.00  0.00           C
ATOM  12416 6C31 POPE  187      80.498 116.273  76.891  1.00  0.00           C
ATOM  12420  NH3 POPE  188      21.488 124.763  96.881  1.00  0.00           N
ATOM  12424  C12 POPE  188      20.778 126.103  96.751  1.00  0.00           C
ATOM  12427  C11 POPE  188      20.658 126.903  98.071  1.00  0.00           C
ATOM  12430  P   POPE  188      20.358 129.543  98.041  1.00  0.00           P
ATOM  12431  O13 POPE  188      20.228 129.983  99.441  1.00  0.00           O
ATOM  12432  O14 POPE  188      21.698 129.573  97.411  1.00  0.00           O
ATOM  12433  O11 POPE  188      19.378 130.383  97.111  1.00  0.00           O
ATOM  12434  O12 POPE  188      19.828 128.053  97.871  1.00  0.00           O
ATOM  12435  C1  POPE  188      19.098 129.833  95.831  1.00  0.00           C
ATOM  12438  C2  POPE  188      18.688 130.963  94.871  1.00  0.00           C
ATOM  12440  O21 POPE  188      17.888 130.433  93.791  1.00  0.00           O
ATOM  12441  C21 POPE  188      18.528 129.713  92.891  1.00  0.00           C
ATOM  12442  O22 POPE  188      19.568 129.103  93.051  1.00  0.00           O
ATOM  12443  C22 POPE  188      17.778 129.823  91.581  1.00  0.00           C
ATOM  12446  C3  POPE  188      19.898 131.803  94.371  1.00  0.00           C
ATOM  12449  O31 POPE  188      19.458 132.829  93.461  1.00  0.00           O
ATOM  12450  C31 POPE  188      20.178 133.049  92.371  1.00  0.00           C
ATOM  12451  O32 POPE  188      21.148 132.413  92.001  1.00  0.00           O
ATOM  12452  C32 POPE  188      19.508 134.179  91.601  1.00  0.00           C
ATOM  12455  C23 POPE  188      18.678 129.613  90.351  1.00  0.00           C
ATOM  12458  C24 POPE  188      17.798 129.383  89.131  1.00  0.00           C
ATOM  12461  C25 POPE  188      18.568 129.273  87.811  1.00  0.00           C
ATOM  12464  C26 POPE  188      17.608 128.813  86.711  1.00  0.00           C
ATOM  12467  C27 POPE  188      18.218 128.793  85.311  1.00  0.00           C
ATOM  12470  C28 POPE  188      17.178 128.463  84.221  1.00  0.00           C
ATOM  12473  C29 POPE  188      16.628 127.063  84.361  1.00  0.00           C
ATOM  12475 0C21 POPE  188      16.788 126.063  83.471  1.00  0.00           C
ATOM  12477 1C21 POPE  188      17.528 126.153  82.171  1.00  0.00           C
ATOM  12480 2C21 POPE  188      19.048 126.093  82.371  1.00  0.00           C
ATOM  12483 3C21 POPE  188      19.828 126.243  81.061  1.00  0.00           C
ATOM  12486 4C21 POPE  188      21.348 126.353  81.281  1.00  0.00           C
ATOM  12489 5C21 POPE  188      22.088 125.033  81.021  1.00  0.00           C
ATOM  12492 6C21 POPE  188      23.608 125.153  81.241  1.00  0.00           C
ATOM  12495 7C21 POPE  188      24.388 123.933  80.761  1.00  0.00           C
ATOM  12498 8C21 POPE  188      25.408 124.253  79.661  1.00  0.00           C
ATOM  12502  C33 POPE  188      20.178 134.529  90.251  1.00  0.00           C
ATOM  12505  C34 POPE  188      19.988 133.449  89.171  1.00  0.00           C
ATOM  12508  C35 POPE  188      20.598 133.869  87.821  1.00  0.00           C
ATOM  12511  C36 POPE  188      20.848 132.669  86.901  1.00  0.00           C
[truncated: 1,705,622 more chars]
