# Supplementary material for: Characterizing Membrane Association and Periplasmic Transfer of Bacterial Lipoproteins through Molecular Dynamics Simulations
Source: Structure. 2020 Apr 7;28(4):475–487.e3. doi: 10.1016/j.str.2020.01.012 (PMC7139219; doi:10.1016/j.str.2020.01.012)
Supplement: Data S1. Final Coordinates from Simulations (Y–Z), Related to Figure 3 [file mmc3.zip › Y-Z/YEAY-3-atomistic.pdb]

TITLE     Protein
REMARK    THIS IS A SIMULATION BOX
CRYST1  129.365  129.365  163.857  90.00  90.00  90.00 P 1           1
MODEL        1
ATOM      1  N   CYSTA   1      62.682  45.691  93.953  1.00  0.00           N
ATOM      3  CA  CYSTA   1      63.202  46.522  95.033  1.00  0.00           C
ATOM      5  C   CYSTA   1      63.243  45.872  96.404  1.00  0.00           C
ATOM      6  O   CYSTA   1      62.593  46.301  97.344  1.00  0.00           O
ATOM      7  CB  CYSTA   1      64.592  47.132  94.723  1.00  0.00           C
ATOM     10  SG  CYSTA   1      64.463  48.252  93.324  1.00  0.00           S
ATOM     11  C1  CYSTA   1      63.812  49.641  94.313  1.00  0.00           C
ATOM     14  CA1 CYSTA   1      63.272  44.592  93.454  1.00  0.00           C
ATOM     15  OA1 CYSTA   1      64.332  44.182  93.913  1.00  0.00           O
ATOM     16  CA2 CYSTA   1      62.642  43.811  92.374  1.00  0.00           C
ATOM     19  C11 CYSTA   1      64.682  50.922  94.383  1.00  0.00           C
ATOM     21  O11 CYSTA   1      65.872  50.772  93.604  1.00  0.00           O
ATOM     22  CX1 CYSTA   1      66.243  51.602  92.644  1.00  0.00           C
ATOM     23  OX1 CYSTA   1      67.323  51.532  92.064  1.00  0.00           O
ATOM     24  CX2 CYSTA   1      65.223  52.662  92.294  1.00  0.00           C
ATOM     27  C12 CYSTA   1      65.132  51.311  95.793  1.00  0.00           C
ATOM     30  O12 CYSTA   1      65.772  52.602  95.753  1.00  0.00           O
ATOM     31  CD1 CYSTA   1      67.103  52.592  95.773  1.00  0.00           C
ATOM     32  OD1 CYSTA   1      67.812  51.612  95.914  1.00  0.00           O
ATOM     33  CD2 CYSTA   1      67.592  54.022  95.633  1.00  0.00           C
ATOM     36  CA3 CYSTA   1      63.272  44.202  91.033  1.00  0.00           C
ATOM     39  CA4 CYSTA   1      62.562  43.461  89.912  1.00  0.00           C
ATOM     42  CA5 CYSTA   1      62.822  44.112  88.563  1.00  0.00           C
ATOM     45  CA6 CYSTA   1      61.922  45.312  88.273  1.00  0.00           C
ATOM     48  CA7 CYSTA   1      62.353  45.952  86.953  1.00  0.00           C
ATOM     51  CA8 CYSTA   1      61.162  46.272  86.044  1.00  0.00           C
ATOM     54  CA9 CYSTA   1      61.553  46.292  84.564  1.00  0.00           C
ATOM     57 0CA1 CYSTA   1      61.092  45.032  83.824  1.00  0.00           C
ATOM     60 1CA1 CYSTA   1      61.332  45.112  82.313  1.00  0.00           C
ATOM     63 2CA1 CYSTA   1      60.772  43.892  81.574  1.00  0.00           C
ATOM     66 3CA1 CYSTA   1      60.842  44.032  80.053  1.00  0.00           C
ATOM     69 4CA1 CYSTA   1      61.033  42.682  79.342  1.00  0.00           C
ATOM     72 5CA1 CYSTA   1      62.502  42.211  79.393  1.00  0.00           C
ATOM     75 6CA1 CYSTA   1      62.743  40.862  78.723  1.00  0.00           C
ATOM     79  CD3 CYSTA   1      68.073  54.342  94.202  1.00  0.00           C
ATOM     82  CD4 CYSTA   1      69.573  54.112  94.044  1.00  0.00           C
ATOM     85  CD5 CYSTA   1      70.072  54.471  92.633  1.00  0.00           C
ATOM     88  CD6 CYSTA   1      69.863  55.952  92.294  1.00  0.00           C
ATOM     91  CD7 CYSTA   1      68.632  56.282  91.413  1.00  0.00           C
ATOM     94  CD8 CYSTA   1      68.213  57.752  91.514  1.00  0.00           C
ATOM     97  CD9 CYSTA   1      68.022  58.502  90.173  1.00  0.00           C
ATOM    100 0CD1 CYSTA   1      66.823  58.011  89.354  1.00  0.00           C
ATOM    103 1CD1 CYSTA   1      66.272  59.051  88.363  1.00  0.00           C
ATOM    106 2CD1 CYSTA   1      64.973  58.551  87.692  1.00  0.00           C
ATOM    109 3CD1 CYSTA   1      64.082  59.651  87.113  1.00  0.00           C
ATOM    112 4CD1 CYSTA   1      64.542  60.231  85.763  1.00  0.00           C
ATOM    115 5CD1 CYSTA   1      63.472  61.162  85.163  1.00  0.00           C
ATOM    118 6CD1 CYSTA   1      63.862  61.801  83.834  1.00  0.00           C
ATOM    122  CX3 CYSTA   1      65.683  53.382  91.033  1.00  0.00           C
ATOM    125  CX4 CYSTA   1      64.592  54.272  90.452  1.00  0.00           C
ATOM    128  CX5 CYSTA   1      65.052  54.931  89.163  1.00  0.00           C
ATOM    131  CX6 CYSTA   1      65.542  53.952  88.092  1.00  0.00           C
ATOM    134  CX7 CYSTA   1      66.073  54.641  86.842  1.00  0.00           C
ATOM    137  CX8 CYSTA   1      66.503  53.592  85.803  1.00  0.00           C
ATOM    140  CX9 CYSTA   1      67.802  53.962  85.144  1.00  0.00           C
ATOM    142 0CX1 CYSTA   1      67.982  54.261  83.853  1.00  0.00           C
ATOM    144 1CX1 CYSTA   1      66.923  54.252  82.784  1.00  0.00           C
ATOM    147 2CX1 CYSTA   1      67.512  54.152  81.374  1.00  0.00           C
ATOM    150 3CX1 CYSTA   1      68.393  55.362  80.993  1.00  0.00           C
ATOM    153 4CX1 CYSTA   1      68.952  55.252  79.574  1.00  0.00           C
ATOM    156 5CX1 CYSTA   1      69.923  56.392  79.243  1.00  0.00           C
ATOM    159 6CX1 CYSTA   1      69.232  57.642  78.663  1.00  0.00           C
ATOM    162 7CX1 CYSTA   1      70.253  58.681  78.174  1.00  0.00           C
ATOM    165 8CX1 CYSTA   1      69.583  59.902  77.553  1.00  0.00           C
ATOM    169  N   VAL A   2      64.062  44.832  96.483  1.00  0.00           N
ATOM    171  CA  VAL A   2      64.583  44.162  97.654  1.00  0.00           C
ATOM    173  CB  VAL A   2      63.702  42.972  98.092  1.00  0.00           C
ATOM    175  CG1 VAL A   2      64.082  42.631  99.534  1.00  0.00           C
ATOM    179  CG2 VAL A   2      62.193  43.302  98.083  1.00  0.00           C
ATOM    183  C   VAL A   2      65.963  43.632  97.214  1.00  0.00           C
ATOM    184  O   VAL A   2      66.512  42.682  97.764  1.00  0.00           O
ATOM    185  N   THR A   3      66.522  44.222  96.133  1.00  0.00           N
ATOM    187  CA  THR A   3      67.762  43.772  95.522  1.00  0.00           C
ATOM    189  CB  THR A   3      67.552  42.602  94.553  1.00  0.00           C
ATOM    191  OG1 THR A   3      67.473  41.402  95.303  1.00  0.00           O
ATOM    193  CG2 THR A   3      68.702  42.342  93.563  1.00  0.00           C
ATOM    197  C   THR A   3      68.432  44.931  94.813  1.00  0.00           C
ATOM    198  O   THR A   3      67.783  45.702  94.123  1.00  0.00           O
ATOM    199  N   VAL A   4      69.783  45.042  94.953  1.00  0.00           N
ATOM    201  CA  VAL A   4      70.662  45.922  94.184  1.00  0.00           C
ATOM    203  CB  VAL A   4      70.562  45.772  92.654  1.00  0.00           C
ATOM    205  CG1 VAL A   4      71.022  46.992  91.833  1.00  0.00           C
ATOM    209  CG2 VAL A   4      71.353  44.511  92.253  1.00  0.00           C
ATOM    213  C   VAL A   4      70.753  47.342  94.723  1.00  0.00           C
ATOM    214  O   VAL A   4      69.823  48.151  94.623  1.00  0.00           O
ATOM    215  N   PRO A   5      71.912  47.621  95.373  1.00  0.00           N
ATOM    216  CD  PRO A   5      73.143  47.532  94.583  1.00  0.00           C
ATOM    219  CA  PRO A   5      72.103  48.822  96.143  1.00  0.00           C
ATOM    221  CB  PRO A   5      72.473  49.801  95.043  1.00  0.00           C
ATOM    224  CG  PRO A   5      73.412  48.981  94.144  1.00  0.00           C
ATOM    227  C   PRO A   5      71.092  49.212  97.214  1.00  0.00           C
ATOM    228  O   PRO A   5      71.013  50.382  97.593  1.00  0.00           O
ATOM    229  N   ASP A   6      70.363  48.242  97.783  1.00  0.00           N
ATOM    231  CA  ASP A   6      69.583  48.382  99.004  1.00  0.00           C
ATOM    233  CB  ASP A   6      69.192  46.982  99.534  1.00  0.00           C
ATOM    236  CG  ASP A   6      68.062  46.352  98.734  1.00  0.00           C
ATOM    237  OD1 ASP A   6      67.723  45.202  99.104  1.00  0.00           O
ATOM    238  OD2 ASP A   6      67.512  46.992  97.803  1.00  0.00           O
ATOM    239  C   ASP A   6      70.243  49.191 100.124  1.00  0.00           C
ATOM    240  O   ASP A   6      71.353  48.941 100.583  1.00  0.00           O
ATOM    241  N   ALA A   7      69.542  50.242 100.604  1.00  0.00           N
ATOM    243  CA  ALA A   7      70.132  51.342 101.353  1.00  0.00           C
ATOM    245  CB  ALA A   7      70.103  51.051 102.864  1.00  0.00           C
ATOM    249  C   ALA A   7      71.462  51.971 100.903  1.00  0.00           C
ATOM    250  O   ALA A   7      72.312  52.301 101.744  1.00  0.00           O
ATOM    251  N   ILE A   8      71.632  52.301  99.574  1.00  0.00           N
ATOM    253  CA  ILE A   8      72.333  53.541  99.202  1.00  0.00           C
ATOM    255  CB  ILE A   8      72.562  53.932  97.713  1.00  0.00           C
ATOM    257  CG2 ILE A   8      73.393  55.242  97.533  1.00  0.00           C
ATOM    261  CG1 ILE A   8      73.292  52.812  96.943  1.00  0.00           C
ATOM    264  CD  ILE A   8      73.662  53.211  95.504  1.00  0.00           C
ATOM    268  C   ILE A   8      71.622  54.721  99.823  1.00  0.00           C
ATOM    269  O   ILE A   8      70.402  54.812  99.923  1.00  0.00           O
ATOM    270  N   LYS A   9      72.442  55.662 100.264  1.00  0.00           N
ATOM    272  CA  LYS A   9      72.083  56.812 101.003  1.00  0.00           C
ATOM    274  CB  LYS A   9      73.243  56.801 102.094  1.00  0.00           C
ATOM    277  CG  LYS A   9      72.893  56.022 103.393  1.00  0.00           C
ATOM    280  CD  LYS A   9      73.882  55.612 104.503  1.00  0.00           C
ATOM    283  CE  LYS A   9      73.012  55.152 105.714  1.00  0.00           C
ATOM    286  NZ  LYS A   9      73.802  54.731 106.873  1.00  0.00           N
ATOM    290  C   LYS A   9      71.832  58.141 100.133  1.00  0.00           C
ATOM    291  O   LYS A   9      72.762  58.562  99.464  1.00  0.00           O
ATOM    292  N   GLY A  10      70.643  58.892 100.203  1.00  0.00           N
ATOM    294  CA  GLY A  10      70.323  60.362 100.023  1.00  0.00           C
ATOM    297  C   GLY A  10      69.662  61.301 101.133  1.00  0.00           C
ATOM    298  O   GLY A  10      69.073  62.312 100.784  1.00  0.00           O
ATOM    299  N   SER A  11      69.772  61.031 102.474  1.00  0.00           N
ATOM    301  CA  SER A  11      69.243  61.481 103.834  1.00  0.00           C
ATOM    303  CB  SER A  11      70.103  61.031 105.143  1.00  0.00           C
ATOM    306  OG  SER A  11      69.552  61.002 106.463  1.00  0.00           O
ATOM    308  C   SER A  11      68.622  62.842 104.083  1.00  0.00           C
ATOM    309  O   SER A  11      68.312  63.652 103.223  1.00  0.00           O
ATOM    310  N   SER A  12      68.253  62.972 105.354  1.00  0.00           N
ATOM    312  CA  SER A  12      67.003  63.162 106.022  1.00  0.00           C
ATOM    314  CB  SER A  12      65.893  63.582 105.033  1.00  0.00           C
ATOM    317  OG  SER A  12      66.202  64.832 104.434  1.00  0.00           O
ATOM    319  C   SER A  12      66.613  61.852 106.714  1.00  0.00           C
ATOM    320  O   SER A  12      66.342  60.912 105.964  1.00  0.00           O
ATOM    321  N   PRO A  13      66.452  61.652 108.034  1.00  0.00           N
ATOM    322  CD  PRO A  13      65.283  60.872 108.414  1.00  0.00           C
ATOM    325  CA  PRO A  13      66.972  62.382 109.193  1.00  0.00           C
ATOM    327  CB  PRO A  13      65.872  62.101 110.283  1.00  0.00           C
ATOM    330  CG  PRO A  13      64.632  61.712 109.503  1.00  0.00           C
ATOM    333  C   PRO A  13      68.312  61.971 109.844  1.00  0.00           C
ATOM    334  O   PRO A  13      68.262  61.241 110.824  1.00  0.00           O
ATOM    335  N   THR A  14      69.493  62.491 109.464  1.00  0.00           N
ATOM    337  CA  THR A  14      70.632  62.502 110.404  1.00  0.00           C
ATOM    339  CB  THR A  14      70.342  63.401 111.614  1.00  0.00           C
ATOM    341  OG1 THR A  14      70.223  64.742 111.162  1.00  0.00           O
ATOM    343  CG2 THR A  14      71.442  63.502 112.663  1.00  0.00           C
ATOM    347  C   THR A  14      71.372  61.142 110.693  1.00  0.00           C
ATOM    348  O   THR A  14      70.693  60.182 111.063  1.00  0.00           O
ATOM    349  N   PRO A  15      72.702  60.901 110.534  1.00  0.00           N
ATOM    350  CD  PRO A  15      73.662  62.002 110.604  1.00  0.00           C
ATOM    353  CA  PRO A  15      73.402  59.832 111.264  1.00  0.00           C
ATOM    355  CB  PRO A  15      73.783  60.522 112.552  1.00  0.00           C
ATOM    358  CG  PRO A  15      74.342  61.842 111.993  1.00  0.00           C
ATOM    361  C   PRO A  15      72.893  58.412 111.393  1.00  0.00           C
ATOM    362  O   PRO A  15      72.122  58.132 112.313  1.00  0.00           O
ATOM    363  N   GLN A  16      73.393  57.512 110.513  1.00  0.00           N
ATOM    365  CA  GLN A  16      73.173  56.072 110.504  1.00  0.00           C
ATOM    367  CB  GLN A  16      73.062  55.472 111.943  1.00  0.00           C
ATOM    370  CG  GLN A  16      73.573  54.022 112.123  1.00  0.00           C
ATOM    373  CD  GLN A  16      75.082  53.881 111.973  1.00  0.00           C
ATOM    374  OE1 GLN A  16      75.643  52.792 112.083  1.00  0.00           O
ATOM    375  NE2 GLN A  16      75.823  55.012 111.784  1.00  0.00           N
ATOM    378  C   GLN A  16      71.933  55.752 109.714  1.00  0.00           C
ATOM    379  O   GLN A  16      71.923  54.832 108.883  1.00  0.00           O
ATOM    380  N   GLN A  17      70.893  56.562 109.933  1.00  0.00           N
ATOM    382  CA  GLN A  17      69.503  56.272 109.813  1.00  0.00           C
ATOM    384  CB  GLN A  17      68.893  57.092 110.984  1.00  0.00           C
ATOM    387  CG  GLN A  17      67.353  57.202 111.124  1.00  0.00           C
ATOM    390  CD  GLN A  17      66.943  58.051 112.344  1.00  0.00           C
ATOM    391  OE1 GLN A  17      65.823  57.962 112.854  1.00  0.00           O
ATOM    392  NE2 GLN A  17      67.832  58.932 112.824  1.00  0.00           N
ATOM    395  C   GLN A  17      68.942  56.691 108.473  1.00  0.00           C
ATOM    396  O   GLN A  17      68.562  57.842 108.263  1.00  0.00           O
ATOM    397  N   ASP A  18      68.832  55.752 107.514  1.00  0.00           N
ATOM    399  CA  ASP A  18      68.033  55.952 106.334  1.00  0.00           C
ATOM    401  CB  ASP A  18      68.463  55.022 105.163  1.00  0.00           C
ATOM    404  CG  ASP A  18      68.393  53.541 105.513  1.00  0.00           C
ATOM    405  OD1 ASP A  18      68.033  52.761 104.594  1.00  0.00           O
ATOM    406  OD2 ASP A  18      68.822  53.191 106.644  1.00  0.00           O
ATOM    407  C   ASP A  18      66.562  55.792 106.674  1.00  0.00           C
ATOM    408  O   ASP A  18      65.872  54.842 106.323  1.00  0.00           O
ATOM    409  N   LEU A  19      66.013  56.801 107.354  1.00  0.00           N
ATOM    411  CA  LEU A  19      64.583  56.891 107.453  1.00  0.00           C
ATOM    413  CB  LEU A  19      64.103  57.522 108.764  1.00  0.00           C
ATOM    416  CG  LEU A  19      62.682  57.101 109.144  1.00  0.00           C
ATOM    418  CD1 LEU A  19      62.272  57.832 110.413  1.00  0.00           C
ATOM    422  CD2 LEU A  19      62.523  55.592 109.303  1.00  0.00           C
ATOM    426  C   LEU A  19      64.122  57.612 106.224  1.00  0.00           C
ATOM    427  O   LEU A  19      64.113  58.842 106.124  1.00  0.00           O
ATOM    428  N   VAL A  20      63.832  56.782 105.224  1.00  0.00           N
ATOM    430  CA  VAL A  20      63.452  57.112 103.883  1.00  0.00           C
ATOM    432  CB  VAL A  20      62.013  57.631 103.724  1.00  0.00           C
ATOM    434  CG1 VAL A  20      61.033  56.532 104.193  1.00  0.00           C
ATOM    438  CG2 VAL A  20      61.722  58.972 104.394  1.00  0.00           C
ATOM    442  C   VAL A  20      64.463  57.812 102.994  1.00  0.00           C
ATOM    443  O   VAL A  20      64.292  57.722 101.784  1.00  0.00           O
ATOM    444  N   ARG A  21      65.542  58.471 103.503  1.00  0.00           N
ATOM    446  CA  ARG A  21      66.552  59.212 102.733  1.00  0.00           C
ATOM    448  CB  ARG A  21      67.933  58.461 102.573  1.00  0.00           C
ATOM    451  CG  ARG A  21      68.982  58.412 103.734  1.00  0.00           C
ATOM    454  CD  ARG A  21      70.522  58.272 103.274  1.00  0.00           C
ATOM    457  NE  ARG A  21      71.743  59.272 103.533  1.00  0.00           N
ATOM    459  CZ  ARG A  21      72.493  60.172 102.833  1.00  0.00           C
ATOM    460  NH1 ARG A  21      73.162  60.102 101.702  1.00  0.00           N
ATOM    463  NH2 ARG A  21      72.632  61.412 103.303  1.00  0.00           N
ATOM    466  C   ARG A  21      66.132  59.781 101.353  1.00  0.00           C
ATOM    467  O   ARG A  21      66.423  59.212 100.303  1.00  0.00           O
ATOM    468  N   VAL A  22      65.433  60.932 101.374  1.00  0.00           N
ATOM    470  CA  VAL A  22      64.993  61.782 100.283  1.00  0.00           C
ATOM    472  CB  VAL A  22      64.583  63.102 100.903  1.00  0.00           C
ATOM    474  CG1 VAL A  22      63.643  62.912 102.113  1.00  0.00           C
ATOM    478  CG2 VAL A  22      65.872  63.801 101.353  1.00  0.00           C
ATOM    482  C   VAL A  22      65.973  62.081  99.114  1.00  0.00           C
ATOM    483  O   VAL A  22      67.062  61.542  99.014  1.00  0.00           O
ATOM    484  N   MET A  23      65.562  62.972  98.174  1.00  0.00           N
ATOM    486  CA  MET A  23      66.412  63.671  97.214  1.00  0.00           C
ATOM    488  CB  MET A  23      67.723  64.272  97.824  1.00  0.00           C
ATOM    491  CG  MET A  23      68.232  65.571  97.153  1.00  0.00           C
ATOM    494  SD  MET A  23      68.393  65.602  95.332  1.00  0.00           S
ATOM    495  CE  MET A  23      69.812  64.492  95.294  1.00  0.00           C
ATOM    499  C   MET A  23      66.732  62.792  96.033  1.00  0.00           C
ATOM    500  O   MET A  23      66.512  63.151  94.883  1.00  0.00           O
ATOM    501  N   SER A  24      67.232  61.582  96.283  1.00  0.00           N
ATOM    503  CA  SER A  24      67.463  60.602  95.254  1.00  0.00           C
ATOM    505  CB  SER A  24      68.622  59.692  95.662  1.00  0.00           C
ATOM    508  OG  SER A  24      69.783  60.472  95.973  1.00  0.00           O
ATOM    510  C   SER A  24      66.132  59.902  94.963  1.00  0.00           C
ATOM    511  O   SER A  24      65.092  60.532  94.874  1.00  0.00           O
ATOM    512  N   ALA A  25      66.042  58.572  94.783  1.00  0.00           N
ATOM    514  CA  ALA A  25      64.772  58.022  94.303  1.00  0.00           C
ATOM    516  CB  ALA A  25      64.973  56.592  93.773  1.00  0.00           C
ATOM    520  C   ALA A  25      63.522  58.092  95.233  1.00  0.00           C
ATOM    521  O   ALA A  25      62.432  58.042  94.674  1.00  0.00           O
ATOM    522  N   PRO A  26      63.562  58.221  96.574  1.00  0.00           N
ATOM    523  CD  PRO A  26      64.662  57.682  97.383  1.00  0.00           C
ATOM    526  CA  PRO A  26      62.323  58.342  97.354  1.00  0.00           C
ATOM    528  CB  PRO A  26      62.772  57.972  98.773  1.00  0.00           C
ATOM    531  CG  PRO A  26      63.983  57.052  98.584  1.00  0.00           C
ATOM    534  C   PRO A  26      61.572  59.682  97.344  1.00  0.00           C
ATOM    535  O   PRO A  26      60.613  59.832  96.593  1.00  0.00           O
ATOM    536  N   GLN A  27      61.952  60.691  98.153  1.00  0.00           N
ATOM    538  CA  GLN A  27      61.162  61.901  98.324  1.00  0.00           C
ATOM    540  CB  GLN A  27      61.083  62.382  99.804  1.00  0.00           C
ATOM    543  CG  GLN A  27      59.903  63.351 100.084  1.00  0.00           C
ATOM    546  CD  GLN A  27      59.903  63.871 101.523  1.00  0.00           C
ATOM    547  OE1 GLN A  27      59.963  63.112 102.493  1.00  0.00           O
ATOM    548  NE2 GLN A  27      59.792  65.222 101.693  1.00  0.00           N
ATOM    551  C   GLN A  27      61.763  62.981  97.463  1.00  0.00           C
ATOM    552  O   GLN A  27      61.792  64.162  97.794  1.00  0.00           O
ATOM    553  N   LEU A  28      62.283  62.621  96.293  1.00  0.00           N
ATOM    555  CA  LEU A  28      62.292  63.502  95.144  1.00  0.00           C
ATOM    557  CB  LEU A  28      63.183  62.852  94.063  1.00  0.00           C
ATOM    560  CG  LEU A  28      63.632  63.712  92.864  1.00  0.00           C
ATOM    562  CD1 LEU A  28      62.552  63.912  91.794  1.00  0.00           C
ATOM    566  CD2 LEU A  28      64.222  65.042  93.324  1.00  0.00           C
ATOM    570  C   LEU A  28      60.882  63.752  94.632  1.00  0.00           C
ATOM    571  O   LEU A  28      60.503  64.832  94.202  1.00  0.00           O
ATOM    572  N   TYR A  29      60.033  62.722  94.743  1.00  0.00           N
ATOM    574  CA  TYR A  29      58.622  62.742  94.424  1.00  0.00           C
ATOM    576  CB  TYR A  29      58.102  61.311  94.082  1.00  0.00           C
ATOM    579  CG  TYR A  29      58.872  60.691  92.934  1.00  0.00           C
ATOM    580  CD1 TYR A  29      60.142  60.112  93.123  1.00  0.00           C
ATOM    582  CE1 TYR A  29      60.853  59.562  92.043  1.00  0.00           C
ATOM    584  CZ  TYR A  29      60.283  59.542  90.773  1.00  0.00           C
ATOM    585  OH  TYR A  29      61.022  59.032  89.693  1.00  0.00           O
ATOM    587  CD2 TYR A  29      58.292  60.621  91.654  1.00  0.00           C
ATOM    589  CE2 TYR A  29      58.983  60.042  90.583  1.00  0.00           C
ATOM    591  C   TYR A  29      57.783  63.412  95.522  1.00  0.00           C
ATOM    592  O   TYR A  29      58.283  63.702  96.614  1.00  0.00           O
ATOM    593  N   VAL A  30      56.512  63.741  95.214  1.00  0.00           N
ATOM    595  CA  VAL A  30      55.783  64.902  95.733  1.00  0.00           C
ATOM    597  CB  VAL A  30      55.772  66.022  94.693  1.00  0.00           C
ATOM    599  CG1 VAL A  30      57.162  66.673  94.564  1.00  0.00           C
ATOM    603  CG2 VAL A  30      55.303  65.481  93.333  1.00  0.00           C
ATOM    607  C   VAL A  30      54.323  64.581  96.094  1.00  0.00           C
ATOM    608  O   VAL A  30      53.792  63.512  95.793  1.00  0.00           O
ATOM    609  N   GLY A  31      53.612  65.511  96.772  1.00  0.00           N
ATOM    611  CA  GLY A  31      52.162  65.391  97.003  1.00  0.00           C
ATOM    614  C   GLY A  31      51.792  64.391  98.064  1.00  0.00           C
ATOM    615  O   GLY A  31      50.702  63.822  98.074  1.00  0.00           O
ATOM    616  N   GLN A  32      52.702  64.173  99.014  1.00  0.00           N
ATOM    618  CA  GLN A  32      52.523  63.292 100.154  1.00  0.00           C
ATOM    620  CB  GLN A  32      53.603  62.172 100.203  1.00  0.00           C
ATOM    623  CG  GLN A  32      53.522  61.171  99.033  1.00  0.00           C
ATOM    626  CD  GLN A  32      52.162  60.492  98.953  1.00  0.00           C
ATOM    627  OE1 GLN A  32      51.833  59.581  99.723  1.00  0.00           O
ATOM    628  NE2 GLN A  32      51.302  60.912  98.004  1.00  0.00           N
ATOM    631  C   GLN A  32      52.632  64.102 101.423  1.00  0.00           C
ATOM    632  O   GLN A  32      53.073  65.242 101.404  1.00  0.00           O
ATOM    633  N   GLU A  33      52.243  63.502 102.563  1.00  0.00           N
ATOM    635  CA  GLU A  33      52.512  64.042 103.874  1.00  0.00           C
ATOM    637  CB  GLU A  33      51.232  64.071 104.743  1.00  0.00           C
ATOM    640  CG  GLU A  33      51.382  64.651 106.173  1.00  0.00           C
ATOM    643  CD  GLU A  33      50.033  64.832 106.863  1.00  0.00           C
ATOM    644  OE1 GLU A  33      48.993  64.471 106.253  1.00  0.00           O
ATOM    645  OE2 GLU A  33      49.982  65.441 107.964  1.00  0.00           O
ATOM    646  C   GLU A  33      53.562  63.141 104.483  1.00  0.00           C
ATOM    647  O   GLU A  33      53.463  61.912 104.412  1.00  0.00           O
ATOM    648  N   ALA A  34      54.612  63.741 105.063  1.00  0.00           N
ATOM    650  CA  ALA A  34      55.542  63.062 105.933  1.00  0.00           C
ATOM    652  CB  ALA A  34      56.512  62.141 105.184  1.00  0.00           C
ATOM    656  C   ALA A  34      56.312  64.152 106.632  1.00  0.00           C
ATOM    657  O   ALA A  34      56.372  65.272 106.143  1.00  0.00           O
ATOM    658  N   ARG A  35      56.952  63.842 107.773  1.00  0.00           N
ATOM    660  CA  ARG A  35      57.832  64.801 108.414  1.00  0.00           C
ATOM    662  CB  ARG A  35      57.552  64.962 109.904  1.00  0.00           C
ATOM    665  CG  ARG A  35      57.682  63.731 110.824  1.00  0.00           C
ATOM    668  CD  ARG A  35      56.733  63.962 111.983  1.00  0.00           C
ATOM    671  NE  ARG A  35      56.933  62.952 113.064  1.00  0.00           N
ATOM    673  CZ  ARG A  35      56.753  63.272 114.342  1.00  0.00           C
ATOM    674  NH1 ARG A  35      56.502  64.522 114.714  1.00  0.00           N
ATOM    677  NH2 ARG A  35      56.873  62.361 115.283  1.00  0.00           N
ATOM    680  C   ARG A  35      59.303  64.581 108.223  1.00  0.00           C
ATOM    681  O   ARG A  35      59.932  63.632 108.703  1.00  0.00           O
ATOM    682  N   PHE A  36      59.912  65.581 107.573  1.00  0.00           N
ATOM    684  CA  PHE A  36      61.332  65.761 107.584  1.00  0.00           C
ATOM    686  CB  PHE A  36      61.743  66.831 106.523  1.00  0.00           C
ATOM    689  CG  PHE A  36      63.193  67.182 106.614  1.00  0.00           C
ATOM    690  CD1 PHE A  36      64.132  66.152 106.553  1.00  0.00           C
ATOM    692  CE1 PHE A  36      65.472  66.392 106.833  1.00  0.00           C
ATOM    694  CZ  PHE A  36      65.912  67.672 107.164  1.00  0.00           C
ATOM    696  CD2 PHE A  36      63.643  68.481 106.894  1.00  0.00           C
ATOM    698  CE2 PHE A  36      64.993  68.731 107.174  1.00  0.00           C
ATOM    700  C   PHE A  36      61.863  65.992 109.004  1.00  0.00           C
ATOM    701  O   PHE A  36      61.392  66.831 109.772  1.00  0.00           O
ATOM    702  N   GLY A  37      62.853  65.182 109.403  1.00  0.00           N
ATOM    704  CA  GLY A  37      63.562  65.342 110.653  1.00  0.00           C
ATOM    707  C   GLY A  37      64.993  65.481 110.313  1.00  0.00           C
ATOM    708  O   GLY A  37      65.412  64.972 109.294  1.00  0.00           O
ATOM    709  N   GLY A  38      65.802  66.111 111.173  1.00  0.00           N
ATOM    711  CA  GLY A  38      67.232  66.181 110.882  1.00  0.00           C
ATOM    714  C   GLY A  38      67.812  67.462 111.383  1.00  0.00           C
ATOM    715  O   GLY A  38      67.132  68.242 112.043  1.00  0.00           O
ATOM    716  N   LYS A  39      69.103  67.712 111.073  1.00  0.00           N
ATOM    718  CA  LYS A  39      69.752  68.992 111.273  1.00  0.00           C
ATOM    720  CB  LYS A  39      71.283  68.922 111.094  1.00  0.00           C
ATOM    723  CG  LYS A  39      72.092  68.301 112.234  1.00  0.00           C
ATOM    726  CD  LYS A  39      72.223  69.251 113.433  1.00  0.00           C
ATOM    729  CE  LYS A  39      73.253  68.752 114.443  1.00  0.00           C
ATOM    732  NZ  LYS A  39      73.482  69.712 115.553  1.00  0.00           N
ATOM    736  C   LYS A  39      69.253  70.092 110.354  1.00  0.00           C
ATOM    737  O   LYS A  39      68.713  69.822 109.272  1.00  0.00           O
ATOM    738  N   VAL A  40      69.443  71.352 110.763  1.00  0.00           N
ATOM    740  CA  VAL A  40      68.952  72.481 110.023  1.00  0.00           C
ATOM    742  CB  VAL A  40      67.622  72.861 110.644  1.00  0.00           C
ATOM    744  CG1 VAL A  40      67.762  73.861 111.794  1.00  0.00           C
ATOM    748  CG2 VAL A  40      66.673  73.252 109.524  1.00  0.00           C
ATOM    752  C   VAL A  40      69.963  73.642 109.883  1.00  0.00           C
ATOM    753  O   VAL A  40      70.772  73.922 110.763  1.00  0.00           O
ATOM    754  N   VAL A  41      70.003  74.261 108.683  1.00  0.00           N
ATOM    756  CA  VAL A  41      70.862  75.391 108.293  1.00  0.00           C
ATOM    758  CB  VAL A  41      70.862  75.562 106.702  1.00  0.00           C
ATOM    760  CG1 VAL A  41      69.493  76.252 106.604  1.00  0.00           C
ATOM    764  CG2 VAL A  41      71.522  76.702 105.763  1.00  0.00           C
ATOM    768  C   VAL A  41      70.732  76.712 109.104  1.00  0.00           C
ATOM    769  O   VAL A  41      70.043  76.801 110.103  1.00  0.00           O
ATOM    770  N   ALA A  42      71.473  77.761 108.643  1.00  0.00           N
ATOM    772  CA  ALA A  42      71.543  79.141 109.083  1.00  0.00           C
ATOM    774  CB  ALA A  42      72.753  79.742 108.354  1.00  0.00           C
ATOM    778  C   ALA A  42      70.382  80.092 108.734  1.00  0.00           C
ATOM    779  O   ALA A  42      70.283  81.162 109.333  1.00  0.00           O
ATOM    780  N   VAL A  43      69.542  79.691 107.754  1.00  0.00           N
ATOM    782  CA  VAL A  43      68.222  80.221 107.393  1.00  0.00           C
ATOM    784  CB  VAL A  43      67.283  80.243 108.594  1.00  0.00           C
ATOM    786  CG1 VAL A  43      67.342  81.511 109.473  1.00  0.00           C
ATOM    790  CG2 VAL A  43      65.853  79.901 108.174  1.00  0.00           C
ATOM    794  C   VAL A  43      68.132  81.462 106.504  1.00  0.00           C
ATOM    795  O   VAL A  43      69.062  82.272 106.442  1.00  0.00           O
ATOM    796  N   GLN A  44      67.003  81.632 105.753  1.00  0.00           N
ATOM    798  CA  GLN A  44      66.692  82.841 105.003  1.00  0.00           C
ATOM    800  CB  GLN A  44      67.012  82.692 103.503  1.00  0.00           C
ATOM    803  CG  GLN A  44      66.993  84.042 102.754  1.00  0.00           C
ATOM    806  CD  GLN A  44      67.162  83.871 101.243  1.00  0.00           C
ATOM    807  OE1 GLN A  44      66.312  83.242 100.613  1.00  0.00           O
ATOM    808  NE2 GLN A  44      68.183  84.531 100.653  1.00  0.00           N
ATOM    811  C   GLN A  44      65.223  83.232 105.143  1.00  0.00           C
ATOM    812  O   GLN A  44      64.332  82.393 105.224  1.00  0.00           O
ATOM    813  N   ASN A  45      64.932  84.552 105.203  1.00  0.00           N
ATOM    815  CA  ASN A  45      63.592  85.031 105.452  1.00  0.00           C
ATOM    817  CB  ASN A  45      63.342  85.392 106.964  1.00  0.00           C
ATOM    820  CG  ASN A  45      64.073  86.642 107.484  1.00  0.00           C
ATOM    821  OD1 ASN A  45      63.482  87.721 107.493  1.00  0.00           O
ATOM    822  ND2 ASN A  45      65.332  86.511 107.964  1.00  0.00           N
ATOM    825  C   ASN A  45      63.333  86.231 104.564  1.00  0.00           C
ATOM    826  O   ASN A  45      64.222  87.012 104.244  1.00  0.00           O
ATOM    827  N   GLN A  46      62.073  86.402 104.163  1.00  0.00           N
ATOM    829  CA  GLN A  46      61.632  87.561 103.433  1.00  0.00           C
ATOM    831  CB  GLN A  46      60.272  87.292 102.754  1.00  0.00           C
ATOM    834  CG  GLN A  46      60.382  86.241 101.604  1.00  0.00           C
ATOM    837  CD  GLN A  46      61.442  86.651 100.583  1.00  0.00           C
ATOM    838  OE1 GLN A  46      61.462  87.841 100.243  1.00  0.00           O
ATOM    839  NE2 GLN A  46      62.302  85.732 100.133  1.00  0.00           N
ATOM    842  C   GLN A  46      61.662  88.862 104.233  1.00  0.00           C
ATOM    843  O   GLN A  46      61.623  88.893 105.464  1.00  0.00           O
ATOM    844  N   GLN A  47      61.712  90.022 103.554  1.00  0.00           N
ATOM    846  CA  GLN A  47      61.372  91.272 104.184  1.00  0.00           C
ATOM    848  CB  GLN A  47      61.733  92.461 103.293  1.00  0.00           C
ATOM    851  CG  GLN A  47      63.253  92.542 103.053  1.00  0.00           C
ATOM    854  CD  GLN A  47      63.562  93.862 102.363  1.00  0.00           C
ATOM    855  OE1 GLN A  47      62.702  94.751 102.323  1.00  0.00           O
ATOM    856  NE2 GLN A  47      64.783  93.992 101.824  1.00  0.00           N
ATOM    859  C   GLN A  47      59.942  91.341 104.694  1.00  0.00           C
ATOM    860  O   GLN A  47      59.682  91.842 105.793  1.00  0.00           O
ATOM    861  N   GLY A  48      58.983  90.772 103.953  1.00  0.00           N
ATOM    863  CA  GLY A  48      57.572  90.821 104.294  1.00  0.00           C
ATOM    866  C   GLY A  48      57.162  90.212 105.604  1.00  0.00           C
ATOM    867  O   GLY A  48      56.103  90.551 106.124  1.00  0.00           O
ATOM    868  N   LYS A  49      57.983  89.291 106.154  1.00  0.00           N
ATOM    870  CA  LYS A  49      57.752  88.601 107.404  1.00  0.00           C
ATOM    872  CB  LYS A  49      57.603  89.512 108.654  1.00  0.00           C
ATOM    875  CG  LYS A  49      58.853  90.361 108.942  1.00  0.00           C
ATOM    878  CD  LYS A  49      58.552  91.471 109.974  1.00  0.00           C
ATOM    881  CE  LYS A  49      59.772  92.342 110.313  1.00  0.00           C
ATOM    884  NZ  LYS A  49      59.433  93.372 111.313  1.00  0.00           N
ATOM    888  C   LYS A  49      56.652  87.581 107.272  1.00  0.00           C
ATOM    889  O   LYS A  49      56.062  87.141 108.243  1.00  0.00           O
ATOM    890  N   THR A  50      56.362  87.171 106.033  1.00  0.00           N
ATOM    892  CA  THR A  50      55.293  86.262 105.684  1.00  0.00           C
ATOM    894  CB  THR A  50      54.323  86.912 104.704  1.00  0.00           C
ATOM    896  OG1 THR A  50      54.982  87.572 103.613  1.00  0.00           O
ATOM    898  CG2 THR A  50      53.573  87.981 105.513  1.00  0.00           C
ATOM    902  C   THR A  50      55.802  85.003 105.073  1.00  0.00           C
ATOM    903  O   THR A  50      55.052  84.051 104.904  1.00  0.00           O
ATOM    904  N   ARG A  51      57.103  84.912 104.783  1.00  0.00           N
ATOM    906  CA  ARG A  51      57.653  83.792 104.063  1.00  0.00           C
ATOM    908  CB  ARG A  51      57.762  84.102 102.552  1.00  0.00           C
ATOM    911  CG  ARG A  51      58.263  82.911 101.693  1.00  0.00           C
ATOM    914  CD  ARG A  51      58.583  83.202 100.224  1.00  0.00           C
ATOM    917  NE  ARG A  51      58.973  81.912  99.574  1.00  0.00           N
ATOM    919  CZ  ARG A  51      59.312  81.801  98.293  1.00  0.00           C
ATOM    920  NH1 ARG A  51      59.253  82.822  97.463  1.00  0.00           N
ATOM    923  NH2 ARG A  51      59.693  80.651  97.773  1.00  0.00           N
ATOM    926  C   ARG A  51      59.033  83.531 104.613  1.00  0.00           C
ATOM    927  O   ARG A  51      59.842  84.463 104.743  1.00  0.00           O
ATOM    928  N   LEU A  52      59.303  82.252 104.933  1.00  0.00           N
ATOM    930  CA  LEU A  52      60.602  81.772 105.343  1.00  0.00           C
ATOM    932  CB  LEU A  52      60.532  81.402 106.854  1.00  0.00           C
ATOM    935  CG  LEU A  52      61.852  81.202 107.614  1.00  0.00           C
ATOM    937  CD1 LEU A  52      61.603  80.812 109.074  1.00  0.00           C
ATOM    941  CD2 LEU A  52      62.723  80.111 107.024  1.00  0.00           C
ATOM    945  C   LEU A  52      60.882  80.532 104.524  1.00  0.00           C
ATOM    946  O   LEU A  52      60.072  79.602 104.503  1.00  0.00           O
ATOM    947  N   GLU A  53      62.042  80.452 103.853  1.00  0.00           N
ATOM    949  CA  GLU A  53      62.523  79.173 103.344  1.00  0.00           C
ATOM    951  CB  GLU A  53      62.793  79.231 101.833  1.00  0.00           C
ATOM    954  CG  GLU A  53      61.462  79.502 101.084  1.00  0.00           C
ATOM    957  CD  GLU A  53      61.452  79.042  99.632  1.00  0.00           C
ATOM    958  OE1 GLU A  53      60.423  78.441  99.223  1.00  0.00           O
ATOM    959  OE2 GLU A  53      62.382  79.412  98.883  1.00  0.00           O
ATOM    960  C   GLU A  53      63.673  78.632 104.174  1.00  0.00           C
ATOM    961  O   GLU A  53      64.763  79.202 104.263  1.00  0.00           O
ATOM    962  N   ILE A  54      63.463  77.481 104.844  1.00  0.00           N
ATOM    964  CA  ILE A  54      64.512  76.782 105.564  1.00  0.00           C
ATOM    966  CB  ILE A  54      64.012  75.941 106.744  1.00  0.00           C
ATOM    968  CG2 ILE A  54      65.153  75.111 107.354  1.00  0.00           C
ATOM    972  CG1 ILE A  54      63.403  76.852 107.833  1.00  0.00           C
ATOM    975  CD  ILE A  54      62.642  76.151 108.963  1.00  0.00           C
ATOM    979  C   ILE A  54      65.192  75.922 104.534  1.00  0.00           C
ATOM    980  O   ILE A  54      64.552  75.332 103.662  1.00  0.00           O
ATOM    981  N   ALA A  55      66.522  75.842 104.564  1.00  0.00           N
ATOM    983  CA  ALA A  55      67.202  75.172 103.484  1.00  0.00           C
ATOM    985  CB  ALA A  55      68.092  76.202 102.783  1.00  0.00           C
ATOM    989  C   ALA A  55      67.972  73.952 103.963  1.00  0.00           C
ATOM    990  O   ALA A  55      69.052  74.022 104.543  1.00  0.00           O
ATOM    991  N   THR A  56      67.432  72.772 103.673  1.00  0.00           N
ATOM    993  CA  THR A  56      68.122  71.492 103.662  1.00  0.00           C
ATOM    995  CB  THR A  56      67.202  70.342 104.174  1.00  0.00           C
ATOM    997  OG1 THR A  56      66.582  70.682 105.404  1.00  0.00           O
ATOM    999  CG2 THR A  56      67.882  69.001 104.464  1.00  0.00           C
ATOM   1003  C   THR A  56      68.802  71.312 102.283  1.00  0.00           C
ATOM   1004  O   THR A  56      69.932  70.842 102.243  1.00  0.00           O
ATOM   1005  N   VAL A  57      68.243  71.782 101.124  1.00  0.00           N
ATOM   1007  CA  VAL A  57      68.923  71.932  99.813  1.00  0.00           C
ATOM   1009  CB  VAL A  57      68.033  71.922  98.554  1.00  0.00           C
ATOM   1011  CG1 VAL A  57      68.783  72.322  97.264  1.00  0.00           C
ATOM   1015  CG2 VAL A  57      67.572  70.492  98.263  1.00  0.00           C
ATOM   1019  C   VAL A  57      69.783  73.162  99.823  1.00  0.00           C
ATOM   1020  O   VAL A  57      69.342  74.121 100.464  1.00  0.00           O
ATOM   1021  N   PRO A  58      70.982  73.272  99.233  1.00  0.00           N
ATOM   1022  CD  PRO A  58      71.812  72.151  98.764  1.00  0.00           C
ATOM   1025  CA  PRO A  58      71.643  74.542  98.993  1.00  0.00           C
ATOM   1027  CB  PRO A  58      72.912  74.212  98.204  1.00  0.00           C
ATOM   1030  CG  PRO A  58      72.723  72.772  97.724  1.00  0.00           C
ATOM   1033  C   PRO A  58      70.762  75.632  98.414  1.00  0.00           C
ATOM   1034  O   PRO A  58      70.232  75.532  97.304  1.00  0.00           O
ATOM   1035  N   LEU A  59      70.603  76.691  99.202  1.00  0.00           N
ATOM   1037  CA  LEU A  59      69.912  77.902  98.923  1.00  0.00           C
ATOM   1039  CB  LEU A  59      68.822  78.121 100.003  1.00  0.00           C
ATOM   1042  CG  LEU A  59      67.753  79.162  99.643  1.00  0.00           C
ATOM   1044  CD1 LEU A  59      66.982  78.731  98.382  1.00  0.00           C
ATOM   1048  CD2 LEU A  59      66.762  79.371 100.803  1.00  0.00           C
ATOM   1052  C   LEU A  59      71.022  78.912  99.083  1.00  0.00           C
ATOM   1053  O   LEU A  59      72.012  78.592  99.734  1.00  0.00           O
ATOM   1054  N   ASP A  60      70.923  80.132  98.533  1.00  0.00           N
ATOM   1056  CA  ASP A  60      71.972  81.122  98.694  1.00  0.00           C
ATOM   1058  CB  ASP A  60      72.022  82.132  97.514  1.00  0.00           C
ATOM   1061  CG  ASP A  60      72.972  83.281  97.754  1.00  0.00           C
ATOM   1062  OD1 ASP A  60      74.143  83.041  98.123  1.00  0.00           O
ATOM   1063  OD2 ASP A  60      72.552  84.442  97.533  1.00  0.00           O
ATOM   1064  C   ASP A  60      71.972  81.722 100.124  1.00  0.00           C
ATOM   1065  O   ASP A  60      71.493  82.822 100.424  1.00  0.00           O
ATOM   1066  N   SER A  61      72.442  80.882 101.063  1.00  0.00           N
ATOM   1068  CA  SER A  61      72.493  81.092 102.503  1.00  0.00           C
ATOM   1070  CB  SER A  61      72.512  79.782 103.354  1.00  0.00           C
ATOM   1073  OG  SER A  61      71.322  79.011 103.193  1.00  0.00           O
ATOM   1075  C   SER A  61      73.772  81.792 102.854  1.00  0.00           C
ATOM   1076  O   SER A  61      74.853  81.361 102.433  1.00  0.00           O
ATOM   1077  N   GLY A  62      73.653  82.861 103.694  1.00  0.00           N
ATOM   1079  CA  GLY A  62      74.732  83.762 104.104  1.00  0.00           C
ATOM   1082  C   GLY A  62      75.982  83.141 104.653  1.00  0.00           C
ATOM   1083  O   GLY A  62      77.083  83.652 104.473  1.00  0.00           O
ATOM   1084  N   ALA A  63      75.872  81.981 105.333  1.00  0.00           N
ATOM   1086  CA  ALA A  63      76.972  81.062 105.452  1.00  0.00           C
ATOM   1088  CB  ALA A  63      78.042  81.441 106.504  1.00  0.00           C
ATOM   1092  C   ALA A  63      76.382  79.731 105.833  1.00  0.00           C
ATOM   1093  O   ALA A  63      75.192  79.662 106.133  1.00  0.00           O
ATOM   1094  N   ARG A  64      77.243  78.702 105.833  1.00  0.00           N
ATOM   1096  CA  ARG A  64      77.003  77.382 106.374  1.00  0.00           C
ATOM   1098  CB  ARG A  64      76.272  77.331 107.743  1.00  0.00           C
ATOM   1101  CG  ARG A  64      77.112  77.941 108.874  1.00  0.00           C
ATOM   1104  CD  ARG A  64      76.322  78.231 110.154  1.00  0.00           C
ATOM   1107  NE  ARG A  64      75.573  79.511 110.023  1.00  0.00           N
ATOM   1109  CZ  ARG A  64      76.122  80.712 110.213  1.00  0.00           C
ATOM   1110  NH1 ARG A  64      77.432  80.901 110.233  1.00  0.00           N
ATOM   1113  NH2 ARG A  64      75.363  81.742 110.464  1.00  0.00           N
ATOM   1116  C   ARG A  64      76.353  76.462 105.373  1.00  0.00           C
ATOM   1117  O   ARG A  64      75.402  76.871 104.714  1.00  0.00           O
ATOM   1118  N   PRO A  65      76.803  75.212 105.203  1.00  0.00           N
ATOM   1119  CD  PRO A  65      77.863  74.581 106.003  1.00  0.00           C
ATOM   1122  CA  PRO A  65      76.002  74.212 104.513  1.00  0.00           C
ATOM   1124  CB  PRO A  65      76.743  72.871 104.704  1.00  0.00           C
ATOM   1127  CG  PRO A  65      77.592  73.072 105.964  1.00  0.00           C
ATOM   1130  C   PRO A  65      74.552  74.152 104.953  1.00  0.00           C
ATOM   1131  O   PRO A  65      74.232  74.282 106.133  1.00  0.00           O
ATOM   1132  N   THR A  66      73.682  73.952 103.983  1.00  0.00           N
ATOM   1134  CA  THR A  66      72.333  73.471 104.123  1.00  0.00           C
ATOM   1136  CB  THR A  66      71.592  73.721 102.843  1.00  0.00           C
ATOM   1138  OG1 THR A  66      72.412  73.292 101.763  1.00  0.00           O
ATOM   1140  CG2 THR A  66      71.393  75.231 102.663  1.00  0.00           C
ATOM   1144  C   THR A  66      72.382  71.992 104.434  1.00  0.00           C
ATOM   1145  O   THR A  66      73.283  71.272 104.004  1.00  0.00           O
ATOM   1146  N   LEU A  67      71.473  71.532 105.313  1.00  0.00           N
ATOM   1148  CA  LEU A  67      71.762  70.371 106.124  1.00  0.00           C
ATOM   1150  CB  LEU A  67      71.692  70.752 107.614  1.00  0.00           C
ATOM   1153  CG  LEU A  67      72.772  71.782 108.004  1.00  0.00           C
ATOM   1155  CD1 LEU A  67      72.942  71.852 109.513  1.00  0.00           C
ATOM   1159  CD2 LEU A  67      74.162  71.501 107.412  1.00  0.00           C
ATOM   1163  C   LEU A  67      71.022  69.111 105.774  1.00  0.00           C
ATOM   1164  O   LEU A  67      71.232  68.522 104.723  1.00  0.00           O
ATOM   1165  N   GLY A  68      70.212  68.592 106.733  1.00  0.00           N
ATOM   1167  CA  GLY A  68      69.882  67.182 106.814  1.00  0.00           C
ATOM   1170  C   GLY A  68      70.923  66.592 107.703  1.00  0.00           C
ATOM   1171  O   GLY A  68      70.762  66.522 108.923  1.00  0.00           O
ATOM   1172  N   GLU A  69      72.062  66.222 107.104  1.00  0.00           N
ATOM   1174  CA  GLU A  69      73.092  65.452 107.783  1.00  0.00           C
ATOM   1176  CB  GLU A  69      73.312  64.002 107.253  1.00  0.00           C
ATOM   1179  CG  GLU A  69      72.173  63.002 107.223  1.00  0.00           C
ATOM   1182  CD  GLU A  69      71.042  63.642 106.483  1.00  0.00           C
ATOM   1183  OE1 GLU A  69      70.003  63.871 107.132  1.00  0.00           O
ATOM   1184  OE2 GLU A  69      71.262  63.862 105.264  1.00  0.00           O
ATOM   1185  C   GLU A  69      74.452  66.051 107.503  1.00  0.00           C
ATOM   1186  O   GLU A  69      74.713  66.673 106.474  1.00  0.00           O
ATOM   1187  N   PRO A  70      75.393  65.691 108.344  1.00  0.00           N
ATOM   1188  CD  PRO A  70      75.183  65.571 109.793  1.00  0.00           C
ATOM   1191  CA  PRO A  70      76.762  65.382 107.964  1.00  0.00           C
ATOM   1193  CB  PRO A  70      77.232  64.601 109.184  1.00  0.00           C
ATOM   1196  CG  PRO A  70      76.573  65.342 110.333  1.00  0.00           C
ATOM   1199  C   PRO A  70      77.033  64.542 106.723  1.00  0.00           C
ATOM   1200  O   PRO A  70      78.143  64.622 106.213  1.00  0.00           O
ATOM   1201  N   SER A  71      76.113  63.702 106.243  1.00  0.00           N
ATOM   1203  CA  SER A  71      76.272  62.882 105.052  1.00  0.00           C
ATOM   1205  CB  SER A  71      75.842  61.402 105.303  1.00  0.00           C
ATOM   1208  OG  SER A  71      74.463  61.262 105.613  1.00  0.00           O
ATOM   1210  C   SER A  71      75.482  63.391 103.864  1.00  0.00           C
ATOM   1211  O   SER A  71      75.353  62.662 102.873  1.00  0.00           O
ATOM   1212  N   ARG A  72      74.942  64.622 103.893  1.00  0.00           N
ATOM   1214  CA  ARG A  72      74.743  65.432 102.703  1.00  0.00           C
ATOM   1216  CB  ARG A  72      76.052  65.602 101.884  1.00  0.00           C
ATOM   1219  CG  ARG A  72      77.122  66.441 102.633  1.00  0.00           C
ATOM   1222  CD  ARG A  72      78.502  66.402 101.954  1.00  0.00           C
ATOM   1225  NE  ARG A  72      79.052  65.042 102.194  1.00  0.00           N
ATOM   1227  CZ  ARG A  72      79.512  64.622 103.363  1.00  0.00           C
ATOM   1228  NH1 ARG A  72      79.882  65.371 104.373  1.00  0.00           N
ATOM   1231  NH2 ARG A  72      79.682  63.342 103.594  1.00  0.00           N
ATOM   1234  C   ARG A  72      73.513  65.131 101.842  1.00  0.00           C
ATOM   1235  O   ARG A  72      73.493  65.412 100.644  1.00  0.00           O
ATOM   1236  N   GLY A  73      72.432  64.612 102.453  1.00  0.00           N
ATOM   1238  CA  GLY A  73      71.132  64.511 101.784  1.00  0.00           C
ATOM   1241  C   GLY A  73      70.363  65.781 101.954  1.00  0.00           C
ATOM   1242  O   GLY A  73      70.122  66.222 103.083  1.00  0.00           O
ATOM   1243  N   ARG A  74      69.973  66.452 100.863  1.00  0.00           N
ATOM   1245  CA  ARG A  74      69.622  67.852 100.973  1.00  0.00           C
ATOM   1247  CB  ARG A  74      70.842  68.642 100.404  1.00  0.00           C
ATOM   1250  CG  ARG A  74      72.052  68.581 101.374  1.00  0.00           C
ATOM   1253  CD  ARG A  74      73.253  69.511 101.133  1.00  0.00           C
ATOM   1256  NE  ARG A  74      73.853  69.152  99.804  1.00  0.00           N
ATOM   1258  CZ  ARG A  74      75.082  68.681  99.594  1.00  0.00           C
ATOM   1259  NH1 ARG A  74      76.002  68.662 100.534  1.00  0.00           N
ATOM   1262  NH2 ARG A  74      75.393  68.231  98.393  1.00  0.00           N
ATOM   1265  C   ARG A  74      68.173  68.121 100.464  1.00  0.00           C
ATOM   1266  O   ARG A  74      67.772  67.621  99.424  1.00  0.00           O
ATOM   1267  N   ILE A  75      67.323  68.861 101.243  1.00  0.00           N
ATOM   1269  CA  ILE A  75      65.872  69.092 101.014  1.00  0.00           C
ATOM   1271  CB  ILE A  75      65.062  68.261 102.003  1.00  0.00           C
ATOM   1273  CG2 ILE A  75      63.692  68.822 102.423  1.00  0.00           C
ATOM   1277  CG1 ILE A  75      64.912  66.831 101.463  1.00  0.00           C
ATOM   1280  CD  ILE A  75      64.062  66.712 100.203  1.00  0.00           C
ATOM   1284  C   ILE A  75      65.363  70.572 100.973  1.00  0.00           C
ATOM   1285  O   ILE A  75      65.643  71.392 101.842  1.00  0.00           O
ATOM   1286  N   TYR A  76      64.573  71.022  99.984  1.00  0.00           N
ATOM   1288  CA  TYR A  76      63.962  72.352 100.093  1.00  0.00           C
ATOM   1290  CB  TYR A  76      63.372  72.902  98.773  1.00  0.00           C
ATOM   1293  CG  TYR A  76      64.353  72.842  97.624  1.00  0.00           C
ATOM   1294  CD1 TYR A  76      64.342  71.722  96.772  1.00  0.00           C
ATOM   1296  CE1 TYR A  76      65.132  71.691  95.623  1.00  0.00           C
ATOM   1298  CZ  TYR A  76      65.902  72.792  95.273  1.00  0.00           C
ATOM   1299  OH  TYR A  76      66.592  72.721  94.044  1.00  0.00           O
ATOM   1301  CD2 TYR A  76      65.162  73.941  97.272  1.00  0.00           C
ATOM   1303  CE2 TYR A  76      65.943  73.912  96.104  1.00  0.00           C
ATOM   1305  C   TYR A  76      62.812  72.252 101.094  1.00  0.00           C
ATOM   1306  O   TYR A  76      62.103  71.262 101.043  1.00  0.00           O
ATOM   1307  N   ALA A  77      62.593  73.231 101.993  1.00  0.00           N
ATOM   1309  CA  ALA A  77      61.392  73.252 102.803  1.00  0.00           C
ATOM   1311  CB  ALA A  77      61.582  72.672 104.223  1.00  0.00           C
ATOM   1315  C   ALA A  77      60.972  74.682 102.934  1.00  0.00           C
ATOM   1316  O   ALA A  77      61.792  75.592 103.074  1.00  0.00           O
ATOM   1317  N   ASP A  78      59.662  74.952 102.904  1.00  0.00           N
ATOM   1319  CA  ASP A  78      59.183  76.301 102.854  1.00  0.00           C
ATOM   1321  CB  ASP A  78      58.812  76.712 101.393  1.00  0.00           C
ATOM   1324  CG  ASP A  78      57.502  76.212 100.814  1.00  0.00           C
ATOM   1325  OD1 ASP A  78      57.393  74.981 100.564  1.00  0.00           O
ATOM   1326  OD2 ASP A  78      56.582  77.051 100.583  1.00  0.00           O
ATOM   1327  C   ASP A  78      58.062  76.352 103.843  1.00  0.00           C
ATOM   1328  O   ASP A  78      57.243  75.452 103.934  1.00  0.00           O
ATOM   1329  N   VAL A  79      58.003  77.422 104.674  1.00  0.00           N
ATOM   1331  CA  VAL A  79      56.782  77.731 105.382  1.00  0.00           C
ATOM   1333  CB  VAL A  79      56.842  77.832 106.924  1.00  0.00           C
ATOM   1335  CG1 VAL A  79      57.323  76.481 107.493  1.00  0.00           C
ATOM   1339  CG2 VAL A  79      57.712  79.022 107.354  1.00  0.00           C
ATOM   1343  C   VAL A  79      56.292  79.042 104.823  1.00  0.00           C
ATOM   1344  O   VAL A  79      57.052  80.003 104.613  1.00  0.00           O
ATOM   1345  N   ASN A  80      54.982  79.121 104.574  1.00  0.00           N
ATOM   1347  CA  ASN A  80      54.363  80.301 104.023  1.00  0.00           C
ATOM   1349  CB  ASN A  80      53.272  79.872 103.022  1.00  0.00           C
ATOM   1352  CG  ASN A  80      54.012  79.502 101.733  1.00  0.00           C
ATOM   1353  OD1 ASN A  80      54.522  80.412 101.063  1.00  0.00           O
ATOM   1354  ND2 ASN A  80      54.132  78.202 101.413  1.00  0.00           N
ATOM   1357  C   ASN A  80      53.872  81.221 105.124  1.00  0.00           C
ATOM   1358  O   ASN A  80      52.943  82.002 104.923  1.00  0.00           O
ATOM   1359  N   GLY A  81      54.522  81.172 106.313  1.00  0.00           N
ATOM   1361  CA  GLY A  81      54.403  82.151 107.383  1.00  0.00           C
ATOM   1364  C   GLY A  81      55.713  82.261 108.134  1.00  0.00           C
ATOM   1365  O   GLY A  81      56.052  81.353 108.883  1.00  0.00           O
ATOM   1366  N   PHE A  82      56.462  83.382 108.004  1.00  0.00           N
ATOM   1368  CA  PHE A  82      57.612  83.711 108.853  1.00  0.00           C
ATOM   1370  CB  PHE A  82      58.653  84.681 108.162  1.00  0.00           C
ATOM   1373  CG  PHE A  82      59.812  85.152 109.033  1.00  0.00           C
ATOM   1374  CD1 PHE A  82      60.932  84.322 109.233  1.00  0.00           C
ATOM   1376  CE1 PHE A  82      62.003  84.702 110.044  1.00  0.00           C
ATOM   1378  CZ  PHE A  82      62.003  85.961 110.644  1.00  0.00           C
ATOM   1380  CD2 PHE A  82      59.842  86.422 109.632  1.00  0.00           C
ATOM   1382  CE2 PHE A  82      60.923  86.822 110.434  1.00  0.00           C
ATOM   1384  C   PHE A  82      57.073  84.261 110.154  1.00  0.00           C
ATOM   1385  O   PHE A  82      57.143  85.452 110.452  1.00  0.00           O
ATOM   1386  N   LEU A  83      56.432  83.361 110.903  1.00  0.00           N
ATOM   1388  CA  LEU A  83      55.792  83.551 112.183  1.00  0.00           C
ATOM   1390  CB  LEU A  83      54.263  83.741 112.074  1.00  0.00           C
ATOM   1393  CG  LEU A  83      53.792  84.951 111.264  1.00  0.00           C
ATOM   1395  CD1 LEU A  83      52.272  85.072 111.302  1.00  0.00           C
ATOM   1399  CD2 LEU A  83      54.382  86.262 111.814  1.00  0.00           C
ATOM   1403  C   LEU A  83      56.062  82.272 112.924  1.00  0.00           C
ATOM   1404  O   LEU A  83      55.243  81.742 113.662  1.00  0.00           O
ATOM   1405  N   ASP A  84      57.243  81.712 112.663  1.00  0.00           N
ATOM   1407  CA  ASP A  84      57.783  80.562 113.293  1.00  0.00           C
ATOM   1409  CB  ASP A  84      59.033  80.072 112.523  1.00  0.00           C
ATOM   1412  CG  ASP A  84      60.023  81.162 112.132  1.00  0.00           C
ATOM   1413  OD1 ASP A  84      59.632  82.312 111.794  1.00  0.00           O
ATOM   1414  OD2 ASP A  84      61.192  80.752 112.013  1.00  0.00           O
ATOM   1415  C   ASP A  84      58.003  80.781 114.813  1.00  0.00           C
ATOM   1416  O   ASP A  84      58.452  81.862 115.233  1.00  0.00           O
ATOM   1417  N   PRO A  85      57.702  79.812 115.684  1.00  0.00           N
ATOM   1418  CD  PRO A  85      56.722  78.782 115.313  1.00  0.00           C
ATOM   1421  CA  PRO A  85      57.622  80.081 117.113  1.00  0.00           C
ATOM   1423  CB  PRO A  85      57.083  78.762 117.673  1.00  0.00           C
ATOM   1426  CG  PRO A  85      56.083  78.322 116.614  1.00  0.00           C
ATOM   1429  C   PRO A  85      58.913  80.492 117.773  1.00  0.00           C
ATOM   1430  O   PRO A  85      58.882  81.262 118.724  1.00  0.00           O
ATOM   1431  N   VAL A  86      60.052  79.971 117.304  1.00  0.00           N
ATOM   1433  CA  VAL A  86      61.343  80.231 117.943  1.00  0.00           C
ATOM   1435  CB  VAL A  86      62.122  78.931 118.162  1.00  0.00           C
ATOM   1437  CG1 VAL A  86      61.273  77.992 119.044  1.00  0.00           C
ATOM   1441  CG2 VAL A  86      62.512  78.261 116.824  1.00  0.00           C
ATOM   1445  C   VAL A  86      62.182  81.213 117.153  1.00  0.00           C
ATOM   1446  O   VAL A  86      63.362  81.393 117.453  1.00  0.00           O
ATOM   1447  N   ASP A  87      61.592  81.842 116.094  1.00  0.00           N
ATOM   1449  CA  ASP A  87      62.283  82.652 115.093  1.00  0.00           C
ATOM   1451  CB  ASP A  87      62.752  84.002 115.714  1.00  0.00           C
ATOM   1454  CG  ASP A  87      62.642  85.172 114.743  1.00  0.00           C
ATOM   1455  OD1 ASP A  87      61.592  85.312 114.083  1.00  0.00           O
ATOM   1456  OD2 ASP A  87      63.502  86.082 114.854  1.00  0.00           O
ATOM   1457  C   ASP A  87      63.393  81.882 114.373  1.00  0.00           C
ATOM   1458  O   ASP A  87      64.452  82.401 114.014  1.00  0.00           O
ATOM   1459  N   PHE A  88      63.143  80.581 114.202  1.00  0.00           N
ATOM   1461  CA  PHE A  88      64.043  79.531 113.794  1.00  0.00           C
ATOM   1463  CB  PHE A  88      64.143  79.551 112.264  1.00  0.00           C
ATOM   1466  CG  PHE A  88      65.103  78.541 111.744  1.00  0.00           C
ATOM   1467  CD1 PHE A  88      64.632  77.282 111.353  1.00  0.00           C
ATOM   1469  CE1 PHE A  88      65.512  76.371 110.774  1.00  0.00           C
ATOM   1471  CZ  PHE A  88      66.863  76.712 110.604  1.00  0.00           C
ATOM   1473  CD2 PHE A  88      66.462  78.842 111.663  1.00  0.00           C
ATOM   1475  CE2 PHE A  88      67.342  77.902 111.133  1.00  0.00           C
ATOM   1477  C   PHE A  88      65.332  79.282 114.604  1.00  0.00           C
ATOM   1478  O   PHE A  88      66.073  80.162 115.033  1.00  0.00           O
ATOM   1479  N   ARG A  89      65.622  77.992 114.863  1.00  0.00           N
ATOM   1481  CA  ARG A  89      66.732  77.581 115.684  1.00  0.00           C
ATOM   1483  CB  ARG A  89      66.223  76.962 117.003  1.00  0.00           C
ATOM   1486  CG  ARG A  89      65.452  75.641 116.803  1.00  0.00           C
ATOM   1489  CD  ARG A  89      64.682  75.191 118.044  1.00  0.00           C
ATOM   1492  NE  ARG A  89      63.942  73.952 117.654  1.00  0.00           N
ATOM   1494  CZ  ARG A  89      62.832  73.902 116.934  1.00  0.00           C
ATOM   1495  NH1 ARG A  89      62.103  74.952 116.644  1.00  0.00           N
ATOM   1498  NH2 ARG A  89      62.353  72.742 116.553  1.00  0.00           N
ATOM   1501  C   ARG A  89      67.512  76.592 114.834  1.00  0.00           C
ATOM   1502  O   ARG A  89      66.933  75.871 114.033  1.00  0.00           O
ATOM   1503  N   GLY A  90      68.853  76.602 114.953  1.00  0.00           N
ATOM   1505  CA  GLY A  90      69.763  76.051 113.942  1.00  0.00           C
ATOM   1508  C   GLY A  90      70.212  74.632 114.174  1.00  0.00           C
ATOM   1509  O   GLY A  90      71.173  74.173 113.554  1.00  0.00           O
ATOM   1510  N   GLN A  91      69.612  73.922 115.124  1.00  0.00           N
ATOM   1512  CA  GLN A  91      70.052  72.592 115.534  1.00  0.00           C
ATOM   1514  CB  GLN A  91      70.012  72.471 117.074  1.00  0.00           C
ATOM   1517  CG  GLN A  91      68.632  72.702 117.733  1.00  0.00           C
ATOM   1520  CD  GLN A  91      68.443  74.121 118.263  1.00  0.00           C
ATOM   1521  OE1 GLN A  91      68.772  75.111 117.614  1.00  0.00           O
ATOM   1522  NE2 GLN A  91      67.853  74.242 119.473  1.00  0.00           N
ATOM   1525  C   GLN A  91      69.312  71.441 114.844  1.00  0.00           C
ATOM   1526  O   GLN A  91      69.202  71.382 113.624  1.00  0.00           O
ATOM   1527  N   LEU A  92      68.842  70.432 115.623  1.00  0.00           N
ATOM   1529  CA  LEU A  92      68.022  69.342 115.133  1.00  0.00           C
ATOM   1531  CB  LEU A  92      68.162  68.011 115.954  1.00  0.00           C
ATOM   1534  CG  LEU A  92      69.493  67.231 115.882  1.00  0.00           C
ATOM   1536  CD1 LEU A  92      69.772  66.712 114.464  1.00  0.00           C
ATOM   1540  CD2 LEU A  92      70.693  68.001 116.442  1.00  0.00           C
ATOM   1544  C   LEU A  92      66.562  69.742 115.243  1.00  0.00           C
ATOM   1545  O   LEU A  92      66.073  70.062 116.334  1.00  0.00           O
ATOM   1546  N   VAL A  93      65.812  69.721 114.132  1.00  0.00           N
ATOM   1548  CA  VAL A  93      64.402  70.102 114.104  1.00  0.00           C
ATOM   1550  CB  VAL A  93      64.103  71.471 113.464  1.00  0.00           C
ATOM   1552  CG1 VAL A  93      64.963  72.551 114.144  1.00  0.00           C
ATOM   1556  CG2 VAL A  93      64.363  71.471 111.954  1.00  0.00           C
ATOM   1560  C   VAL A  93      63.603  68.992 113.444  1.00  0.00           C
ATOM   1561  O   VAL A  93      64.132  68.132 112.743  1.00  0.00           O
ATOM   1562  N   THR A  94      62.283  68.971 113.703  1.00  0.00           N
ATOM   1564  CA  THR A  94      61.332  68.081 113.053  1.00  0.00           C
ATOM   1566  CB  THR A  94      60.562  67.172 114.014  1.00  0.00           C
ATOM   1568  OG1 THR A  94      61.452  66.311 114.694  1.00  0.00           O
ATOM   1570  CG2 THR A  94      59.583  66.252 113.253  1.00  0.00           C
ATOM   1574  C   THR A  94      60.303  68.971 112.433  1.00  0.00           C
ATOM   1575  O   THR A  94      59.713  69.801 113.123  1.00  0.00           O
ATOM   1576  N   VAL A  95      60.052  68.852 111.124  1.00  0.00           N
ATOM   1578  CA  VAL A  95      59.173  69.742 110.394  1.00  0.00           C
ATOM   1580  CB  VAL A  95      59.942  70.721 109.524  1.00  0.00           C
ATOM   1582  CG1 VAL A  95      60.693  71.691 110.452  1.00  0.00           C
ATOM   1586  CG2 VAL A  95      60.923  70.012 108.594  1.00  0.00           C
ATOM   1590  C   VAL A  95      58.143  68.912 109.643  1.00  0.00           C
ATOM   1591  O   VAL A  95      58.452  67.932 108.974  1.00  0.00           O
ATOM   1592  N   VAL A  96      56.852  69.231 109.834  1.00  0.00           N
ATOM   1594  CA  VAL A  96      55.743  68.452 109.303  1.00  0.00           C
ATOM   1596  CB  VAL A  96      54.662  68.051 110.324  1.00  0.00           C
ATOM   1598  CG1 VAL A  96      55.182  67.062 111.383  1.00  0.00           C
ATOM   1602  CG2 VAL A  96      54.062  69.292 111.014  1.00  0.00           C
ATOM   1606  C   VAL A  96      55.042  69.261 108.243  1.00  0.00           C
ATOM   1607  O   VAL A  96      55.132  70.492 108.184  1.00  0.00           O
ATOM   1608  N   GLY A  97      54.243  68.551 107.423  1.00  0.00           N
ATOM   1610  CA  GLY A  97      53.393  69.152 106.413  1.00  0.00           C
ATOM   1613  C   GLY A  97      53.443  68.342 105.163  1.00  0.00           C
ATOM   1614  O   GLY A  97      54.243  67.422 105.033  1.00  0.00           O
ATOM   1615  N   PRO A  98      52.533  68.602 104.244  1.00  0.00           N
ATOM   1616  CD  PRO A  98      51.693  69.812 104.233  1.00  0.00           C
ATOM   1619  CA  PRO A  98      52.663  68.062 102.913  1.00  0.00           C
ATOM   1621  CB  PRO A  98      51.343  68.492 102.253  1.00  0.00           C
ATOM   1624  CG  PRO A  98      51.112  69.892 102.813  1.00  0.00           C
ATOM   1627  C   PRO A  98      53.903  68.551 102.183  1.00  0.00           C
ATOM   1628  O   PRO A  98      54.452  69.621 102.474  1.00  0.00           O
ATOM   1629  N   ILE A  99      54.312  67.761 101.183  1.00  0.00           N
ATOM   1631  CA  ILE A  99      55.192  68.172 100.124  1.00  0.00           C
ATOM   1633  CB  ILE A  99      55.982  67.031  99.454  1.00  0.00           C
ATOM   1635  CG2 ILE A  99      56.833  67.642  98.314  1.00  0.00           C
ATOM   1639  CG1 ILE A  99      56.922  66.292 100.434  1.00  0.00           C
ATOM   1642  CD  ILE A  99      56.262  65.242 101.343  1.00  0.00           C
ATOM   1646  C   ILE A  99      54.282  68.852  99.132  1.00  0.00           C
ATOM   1647  O   ILE A  99      53.692  68.221  98.253  1.00  0.00           O
ATOM   1648  N   THR A 100      54.162  70.172  99.294  1.00  0.00           N
ATOM   1650  CA  THR A 100      53.792  71.072  98.223  1.00  0.00           C
ATOM   1652  CB  THR A 100      53.092  72.331  98.724  1.00  0.00           C
ATOM   1654  OG1 THR A 100      52.582  73.112  97.654  1.00  0.00           O
ATOM   1656  CG2 THR A 100      54.033  73.191  99.604  1.00  0.00           C
ATOM   1660  C   THR A 100      55.072  71.361  97.493  1.00  0.00           C
ATOM   1661  O   THR A 100      56.173  71.172  98.034  1.00  0.00           O
ATOM   1662  N   GLY A 101      54.993  71.712  96.223  1.00  0.00           N
ATOM   1664  CA  GLY A 101      56.182  71.822  95.434  1.00  0.00           C
ATOM   1667  C   GLY A 101      55.823  72.151  94.004  1.00  0.00           C
ATOM   1668  OT1 GLY A 101      54.603  72.322  93.723  1.00  0.00           O
ATOM   1669  OT2 GLY A 101      56.772  72.252  93.184  1.00  0.00           O
ATOM   1670  NH3 POPEB 102      45.072  59.482  95.993  1.00  0.00           N
ATOM   1674  C12 POPEB 102      45.952  58.582  96.833  1.00  0.00           C
ATOM   1677  C11 POPEB 102      45.342  58.342  98.233  1.00  0.00           C
ATOM   1680  P   POPEB 102      42.752  58.622  98.113  1.00  0.00           P
ATOM   1681  O13 POPEB 102      41.722  58.002  98.963  1.00  0.00           O
ATOM   1682  O14 POPEB 102      43.132  60.032  98.373  1.00  0.00           O
ATOM   1683  O11 POPEB 102      42.403  58.572  96.574  1.00  0.00           O
ATOM   1684  O12 POPEB 102      44.053  57.722  98.162  1.00  0.00           O
ATOM   1685  C1  POPEB 102      41.652  57.532  95.964  1.00  0.00           C
ATOM   1688  C2  POPEB 102      41.522  57.792  94.434  1.00  0.00           C
ATOM   1690  O21 POPEB 102      42.812  57.722  93.793  1.00  0.00           O
ATOM   1691  C21 POPEB 102      43.272  56.502  93.703  1.00  0.00           C
ATOM   1692  O22 POPEB 102      44.092  55.992  94.453  1.00  0.00           O
ATOM   1693  C22 POPEB 102      42.682  55.742  92.533  1.00  0.00           C
ATOM   1696  C3  POPEB 102      40.882  59.162  94.132  1.00  0.00           C
ATOM   1699  O31 POPEB 102      40.932  59.492  92.733  1.00  0.00           O
ATOM   1700  C31 POPEB 102      39.862  59.182  92.003  1.00  0.00           C
ATOM   1701  O32 POPEB 102      38.862  58.611  92.403  1.00  0.00           O
ATOM   1702  C32 POPEB 102      40.062  59.682  90.583  1.00  0.00           C
ATOM   1705  C23 POPEB 102      43.562  55.831  91.283  1.00  0.00           C
ATOM   1708  C24 POPEB 102      42.993  54.882  90.214  1.00  0.00           C
ATOM   1711  C25 POPEB 102      43.243  55.382  88.793  1.00  0.00           C
ATOM   1714  C26 POPEB 102      42.333  54.662  87.784  1.00  0.00           C
ATOM   1717  C27 POPEB 102      42.423  55.282  86.383  1.00  0.00           C
ATOM   1720  C28 POPEB 102      41.202  54.962  85.493  1.00  0.00           C
ATOM   1723  C29 POPEB 102      40.993  53.481  85.273  1.00  0.00           C
ATOM   1725 0C21 POPEB 102      41.092  52.832  84.104  1.00  0.00           C
ATOM   1727 1C21 POPEB 102      41.462  53.452  82.784  1.00  0.00           C
ATOM   1730 2C21 POPEB 102      40.312  54.272  82.164  1.00  0.00           C
ATOM   1733 3C21 POPEB 102      40.722  54.942  80.833  1.00  0.00           C
ATOM   1736 4C21 POPEB 102      39.732  56.031  80.404  1.00  0.00           C
ATOM   1739 5C21 POPEB 102      39.972  56.571  78.983  1.00  0.00           C
ATOM   1742 6C21 POPEB 102      39.542  55.581  77.894  1.00  0.00           C
ATOM   1745 7C21 POPEB 102      39.682  56.152  76.473  1.00  0.00           C
ATOM   1748 8C21 POPEB 102      39.253  55.162  75.404  1.00  0.00           C
ATOM   1752  C33 POPEB 102      40.853  58.671  89.714  1.00  0.00           C
ATOM   1755  C34 POPEB 102      40.982  59.141  88.263  1.00  0.00           C
ATOM   1758  C35 POPEB 102      39.763  58.842  87.393  1.00  0.00           C
ATOM   1761  C36 POPEB 102      40.052  59.082  85.903  1.00  0.00           C
ATOM   1764  C37 POPEB 102      38.963  58.522  84.973  1.00  0.00           C
ATOM   1767  C38 POPEB 102      39.393  58.522  83.503  1.00  0.00           C
ATOM   1770  C39 POPEB 102      38.662  59.552  82.624  1.00  0.00           C
ATOM   1773 0C31 POPEB 102      37.503  58.962  81.813  1.00  0.00           C
ATOM   1776 1C31 POPEB 102      36.712  60.032  81.033  1.00  0.00           C
ATOM   1779 2C31 POPEB 102      35.573  59.452  80.183  1.00  0.00           C
ATOM   1782 3C31 POPEB 102      36.052  58.391  79.183  1.00  0.00           C
ATOM   1785 4C31 POPEB 102      35.032  58.062  78.092  1.00  0.00           C
ATOM   1788 5C31 POPEB 102      35.622  57.132  77.023  1.00  0.00           C
ATOM   1791 6C31 POPEB 102      34.592  56.582  76.033  1.00  0.00           C
ATOM   1795  NH3 POPEC 103     107.303 109.671  50.543  1.00  0.00           N
ATOM   1799  C12 POPEC 103     107.303 111.191  50.633  1.00  0.00           C
ATOM   1802  C11 POPEC 103     106.432 111.861  49.553  1.00  0.00           C
ATOM   1805  P   POPEC 103     105.553 114.051  50.743  1.00  0.00           P
ATOM   1806  O13 POPEC 103     104.673 115.042  50.074  1.00  0.00           O
ATOM   1807  O14 POPEC 103     104.873 113.072  51.593  1.00  0.00           O
ATOM   1808  O11 POPEC 103     106.652 114.882  51.553  1.00  0.00           O
ATOM   1809  O12 POPEC 103     106.432 113.291  49.674  1.00  0.00           O
ATOM   1810  C1  POPEC 103     107.933 115.191  50.993  1.00  0.00           C
ATOM   1813  C2  POPEC 103     108.862 116.012  51.964  1.00  0.00           C
ATOM   1815  O21 POPEC 103     108.302 116.022  53.293  1.00  0.00           O
ATOM   1816  C21 POPEC 103     108.833 115.121  54.113  1.00  0.00           C
ATOM   1817  O22 POPEC 103     109.893 114.541  53.944  1.00  0.00           O
ATOM   1818  C22 POPEC 103     107.942 115.031  55.354  1.00  0.00           C
ATOM   1821  C3  POPEC 103     109.092 117.491  51.534  1.00  0.00           C
ATOM   1824  O31 POPEC 103     110.212 118.022  52.294  1.00  0.00           O
ATOM   1825  C31 POPEC 103     110.192 119.331  52.543  1.00  0.00           C
ATOM   1826  O32 POPEC 103     109.362 120.102  52.093  1.00  0.00           O
ATOM   1827  C32 POPEC 103     111.383 119.732  53.413  1.00  0.00           C
ATOM   1830  C23 POPEC 103     108.272 113.893  56.343  1.00  0.00           C
ATOM   1833  C24 POPEC 103     107.323 113.902  57.543  1.00  0.00           C
ATOM   1836  C25 POPEC 103     107.702 112.911  58.643  1.00  0.00           C
ATOM   1839  C26 POPEC 103     108.623 113.501  59.713  1.00  0.00           C
ATOM   1842  C27 POPEC 103     108.872 112.512  60.873  1.00  0.00           C
ATOM   1845  C28 POPEC 103     109.482 113.141  62.133  1.00  0.00           C
ATOM   1848  C29 POPEC 103     110.902 113.632  61.964  1.00  0.00           C
ATOM   1850 0C21 POPEC 103     111.742 113.981  62.943  1.00  0.00           C
ATOM   1852 1C21 POPEC 103     111.423 114.021  64.413  1.00  0.00           C
ATOM   1855 2C21 POPEC 103     111.823 112.761  65.193  1.00  0.00           C
ATOM   1858 3C21 POPEC 103     113.333 112.481  65.264  1.00  0.00           C
ATOM   1861 4C21 POPEC 103     113.582 111.092  65.883  1.00  0.00           C
ATOM   1864 5C21 POPEC 103     115.042 110.611  65.873  1.00  0.00           C
ATOM   1867 6C21 POPEC 103     115.853 111.211  67.034  1.00  0.00           C
ATOM   1870 7C21 POPEC 103     116.923 110.252  67.583  1.00  0.00           C
ATOM   1873 8C21 POPEC 103     117.802 110.853  68.693  1.00  0.00           C
ATOM   1877  C33 POPEC 103     110.993 120.511  54.683  1.00  0.00           C
ATOM   1880  C34 POPEC 103     109.972 119.743  55.553  1.00  0.00           C
ATOM   1883  C35 POPEC 103     110.253 119.811  57.063  1.00  0.00           C
ATOM   1886  C36 POPEC 103     110.223 121.201  57.723  1.00  0.00           C
ATOM   1889  C37 POPEC 103     110.223 121.061  59.253  1.00  0.00           C
ATOM   1892  C38 POPEC 103     110.463 122.351  60.033  1.00  0.00           C
ATOM   1895  C39 POPEC 103     110.372 122.111  61.553  1.00  0.00           C
ATOM   1898 0C31 POPEC 103     111.113 123.151  62.413  1.00  0.00           C
ATOM   1901 1C31 POPEC 103     110.962 122.852  63.913  1.00  0.00           C
ATOM   1904 2C31 POPEC 103     112.012 123.542  64.803  1.00  0.00           C
ATOM   1907 3C31 POPEC 103     111.503 124.811  65.503  1.00  0.00           C
ATOM   1910 4C31 POPEC 103     110.962 124.531  66.904  1.00  0.00           C
ATOM   1913 5C31 POPEC 103     110.352 125.762  67.574  1.00  0.00           C
ATOM   1916 6C31 POPEC 103     110.173 125.611  69.083  1.00  0.00           C
ATOM   1920  NH3 POPED 104       5.982  82.652  51.374  1.00  0.00           N
ATOM   1924  C12 POPED 104       5.112  83.862  51.094  1.00  0.00           C
ATOM   1927  C11 POPED 104       5.652  84.692  49.914  1.00  0.00           C
ATOM   1930  P   POPED 104       6.532  87.031  50.663  1.00  0.00           P
ATOM   1931  O13 POPED 104       7.852  86.591  50.163  1.00  0.00           O
ATOM   1932  O14 POPED 104       6.122  88.431  50.413  1.00  0.00           O
ATOM   1933  O11 POPED 104       6.432  86.731  52.213  1.00  0.00           O
ATOM   1934  O12 POPED 104       5.392  86.082  50.104  1.00  0.00           O
ATOM   1935  C1  POPED 104       7.612  86.801  53.023  1.00  0.00           C
ATOM   1938  C2  POPED 104       8.233  85.401  53.253  1.00  0.00           C
ATOM   1940  O21 POPED 104       7.253  84.412  53.643  1.00  0.00           O
ATOM   1941  C21 POPED 104       6.762  84.522  54.864  1.00  0.00           C
ATOM   1942  O22 POPED 104       6.622  85.541  55.523  1.00  0.00           O
ATOM   1943  C22 POPED 104       6.502  83.111  55.383  1.00  0.00           C
ATOM   1946  C3  POPED 104       9.443  85.441  54.233  1.00  0.00           C
ATOM   1949  O31 POPED 104      10.002  84.111  54.413  1.00  0.00           O
ATOM   1950  C31 POPED 104      10.542  83.711  55.574  1.00  0.00           C
ATOM   1951  O32 POPED 104      10.682  82.541  55.904  1.00  0.00           O
ATOM   1952  C32 POPED 104      11.003  84.842  56.504  1.00  0.00           C
ATOM   1955  C23 POPED 104       7.182  82.941  56.763  1.00  0.00           C
ATOM   1958  C24 POPED 104       7.352  81.501  57.243  1.00  0.00           C
ATOM   1961  C25 POPED 104       8.032  81.501  58.624  1.00  0.00           C
ATOM   1964  C26 POPED 104       8.012  80.143  59.333  1.00  0.00           C
ATOM   1967  C27 POPED 104       8.862  80.143  60.613  1.00  0.00           C
ATOM   1970  C28 POPED 104       8.352  79.173  61.693  1.00  0.00           C
ATOM   1973  C29 POPED 104       9.222  79.292  62.924  1.00  0.00           C
ATOM   1975 0C21 POPED 104       8.862  79.301  64.223  1.00  0.00           C
ATOM   1977 1C21 POPED 104       7.472  79.162  64.794  1.00  0.00           C
ATOM   1980 2C21 POPED 104       7.142  80.261  65.824  1.00  0.00           C
ATOM   1983 3C21 POPED 104       8.012  80.221  67.083  1.00  0.00           C
ATOM   1986 4C21 POPED 104       7.562  81.202  68.174  1.00  0.00           C
ATOM   1989 5C21 POPED 104       8.743  81.682  69.043  1.00  0.00           C
ATOM   1992 6C21 POPED 104       8.342  82.581  70.214  1.00  0.00           C
ATOM   1995 7C21 POPED 104       9.562  83.072  70.993  1.00  0.00           C
ATOM   1998 8C21 POPED 104       9.222  83.981  72.174  1.00  0.00           C
ATOM   2002  C33 POPED 104      10.002  85.102  57.644  1.00  0.00           C
ATOM   2005  C34 POPED 104      10.512  86.022  58.754  1.00  0.00           C
ATOM   2008  C35 POPED 104       9.403  86.371  59.753  1.00  0.00           C
ATOM   2011  C36 POPED 104       8.932  85.172  60.604  1.00  0.00           C
ATOM   2014  C37 POPED 104       9.523  85.172  62.023  1.00  0.00           C
ATOM   2017  C38 POPED 104       9.483  83.781  62.694  1.00  0.00           C
ATOM   2020  C39 POPED 104       8.112  83.092  62.714  1.00  0.00           C
ATOM   2023 0C31 POPED 104       7.082  83.762  63.633  1.00  0.00           C
ATOM   2026 1C31 POPED 104       5.693  83.111  63.513  1.00  0.00           C
ATOM   2029 2C31 POPED 104       4.602  83.962  64.154  1.00  0.00           C
ATOM   2032 3C31 POPED 104       3.192  83.493  63.773  1.00  0.00           C
ATOM   2035 4C31 POPED 104       2.152  84.611  63.953  1.00  0.00           C
ATOM   2038 5C31 POPED 104       0.732  84.142  63.614  1.00  0.00           C
ATOM   2041 6C31 POPED 104      -0.283  85.292  63.573  1.00  0.00           C
ATOM   2045  NH3 POPEE 105     114.522  85.061  51.693  1.00  0.00           N
ATOM   2049  C12 POPEE 105     115.923  85.452  52.084  1.00  0.00           C
ATOM   2052  C11 POPEE 105     116.853  84.231  51.953  1.00  0.00           C
ATOM   2055  P   POPEE 105     118.632  84.501  53.903  1.00  0.00           P
ATOM   2056  O13 POPEE 105     117.832  83.592  54.763  1.00  0.00           O
ATOM   2057  O14 POPEE 105     120.103  84.361  53.973  1.00  0.00           O
ATOM   2058  O11 POPEE 105     118.223  85.961  54.293  1.00  0.00           O
ATOM   2059  O12 POPEE 105     118.193  84.463  52.383  1.00  0.00           O
ATOM   2060  C1  POPEE 105     119.033  86.831  55.083  1.00  0.00           C
ATOM   2063  C2  POPEE 105     118.182  87.472  56.203  1.00  0.00           C
ATOM   2065  O21 POPEE 105     118.923  88.571  56.743  1.00  0.00           O
ATOM   2066  C21 POPEE 105     118.223  89.681  56.964  1.00  0.00           C
ATOM   2067  O22 POPEE 105     117.012  89.751  57.053  1.00  0.00           O
ATOM   2068  C22 POPEE 105     119.202  90.842  57.083  1.00  0.00           C
ATOM   2071  C3  POPEE 105     117.842  86.422  57.283  1.00  0.00           C
ATOM   2074  O31 POPEE 105     116.692  86.801  58.043  1.00  0.00           O
ATOM   2075  C31 POPEE 105     116.692  87.363  59.253  1.00  0.00           C
ATOM   2076  O32 POPEE 105     115.682  87.721  59.833  1.00  0.00           O
ATOM   2077  C32 POPEE 105     118.062  87.461  59.913  1.00  0.00           C
ATOM   2080  C23 POPEE 105     118.532  92.181  57.463  1.00  0.00           C
ATOM   2083  C24 POPEE 105     117.963  92.192  58.883  1.00  0.00           C
ATOM   2086  C25 POPEE 105     118.982  91.822  59.973  1.00  0.00           C
ATOM   2089  C26 POPEE 105     118.392  91.952  61.374  1.00  0.00           C
ATOM   2092  C27 POPEE 105     119.382  91.533  62.463  1.00  0.00           C
ATOM   2095  C28 POPEE 105     118.862  91.801  63.883  1.00  0.00           C
ATOM   2098  C29 POPEE 105     117.783  90.842  64.313  1.00  0.00           C
ATOM   2100 0C21 POPEE 105     117.482  90.562  65.593  1.00  0.00           C
ATOM   2102 1C21 POPEE 105     118.122  91.231  66.784  1.00  0.00           C
ATOM   2105 2C21 POPEE 105     117.493  90.762  68.113  1.00  0.00           C
ATOM   2108 3C21 POPEE 105     116.003  91.113  68.253  1.00  0.00           C
ATOM   2111 4C21 POPEE 105     115.223  90.102  69.123  1.00  0.00           C
ATOM   2114 5C21 POPEE 105     115.042  88.731  68.443  1.00  0.00           C
ATOM   2117 6C21 POPEE 105     114.382  87.691  69.354  1.00  0.00           C
ATOM   2120 7C21 POPEE 105     114.222  86.331  68.674  1.00  0.00           C
ATOM   2123 8C21 POPEE 105     113.643  85.252  69.593  1.00  0.00           C
ATOM   2127  C33 POPEE 105     118.483  86.101  60.523  1.00  0.00           C
ATOM   2130  C34 POPEE 105     120.003  86.031  60.733  1.00  0.00           C
ATOM   2133  C35 POPEE 105     120.542  87.092  61.693  1.00  0.00           C
ATOM   2136  C36 POPEE 105     120.262  86.801  63.174  1.00  0.00           C
ATOM   2139  C37 POPEE 105     120.452  88.062  64.034  1.00  0.00           C
ATOM   2142  C38 POPEE 105     121.012  87.812  65.443  1.00  0.00           C
ATOM   2145  C39 POPEE 105     119.982  87.363  66.493  1.00  0.00           C
ATOM   2148 0C31 POPEE 105     119.353  85.993  66.233  1.00  0.00           C
ATOM   2151 1C31 POPEE 105     118.783  85.341  67.493  1.00  0.00           C
ATOM   2154 2C31 POPEE 105     118.103  84.002  67.203  1.00  0.00           C
ATOM   2157 3C31 POPEE 105     117.622  83.302  68.473  1.00  0.00           C
ATOM   2160 4C31 POPEE 105     116.853  82.011  68.163  1.00  0.00           C
ATOM   2163 5C31 POPEE 105     116.302  81.353  69.424  1.00  0.00           C
ATOM   2166 6C31 POPEE 105     115.723  79.962  69.174  1.00  0.00           C
ATOM   2170  NH3 POPEF 106      15.452  71.072  51.413  1.00  0.00           N
ATOM   2174  C12 POPEF 106      13.962  71.231  51.613  1.00  0.00           C
ATOM   2177  C11 POPEF 106      13.483  72.652  51.273  1.00  0.00           C
ATOM   2180  P   POPEF 106      10.903  72.392  50.723  1.00  0.00           P
ATOM   2181  O13 POPEF 106      11.403  71.801  49.464  1.00  0.00           O
ATOM   2182  O14 POPEF 106       9.983  73.541  50.604  1.00  0.00           O
ATOM   2183  O11 POPEF 106      10.252  71.252  51.583  1.00  0.00           O
ATOM   2184  O12 POPEF 106      12.112  72.832  51.633  1.00  0.00           O
ATOM   2185  C1  POPEF 106       8.903  71.331  52.073  1.00  0.00           C
ATOM   2188  C2  POPEF 106       8.882  71.673  53.583  1.00  0.00           C
ATOM   2190  O21 POPEF 106       9.742  70.792  54.333  1.00  0.00           O
ATOM   2191  C21 POPEF 106       9.432  69.522  54.373  1.00  0.00           C
ATOM   2192  O22 POPEF 106       8.432  68.971  53.953  1.00  0.00           O
ATOM   2193  C22 POPEF 106      10.592  68.772  55.043  1.00  0.00           C
ATOM   2196  C3  POPEF 106       7.432  71.761  54.163  1.00  0.00           C
ATOM   2199  O31 POPEF 106       7.432  71.831  55.604  1.00  0.00           O
ATOM   2200  C31 POPEF 106       6.262  72.202  56.103  1.00  0.00           C
ATOM   2201  O32 POPEF 106       5.292  72.541  55.434  1.00  0.00           O
ATOM   2202  C32 POPEF 106       6.352  72.231  57.624  1.00  0.00           C
ATOM   2205  C23 POPEF 106      10.222  67.301  55.343  1.00  0.00           C
ATOM   2208  C24 POPEF 106      11.172  66.652  56.363  1.00  0.00           C
ATOM   2211  C25 POPEF 106      10.872  67.142  57.784  1.00  0.00           C
ATOM   2214  C26 POPEF 106      11.372  66.222  58.894  1.00  0.00           C
ATOM   2217  C27 POPEF 106      10.953  66.742  60.273  1.00  0.00           C
ATOM   2220  C28 POPEF 106      11.062  65.702  61.403  1.00  0.00           C
ATOM   2223  C29 POPEF 106      12.483  65.402  61.773  1.00  0.00           C
ATOM   2225 0C21 POPEF 106      13.042  65.452  63.003  1.00  0.00           C
ATOM   2227 1C21 POPEF 106      12.352  65.851  64.284  1.00  0.00           C
ATOM   2230 2C21 POPEF 106      11.342  64.832  64.833  1.00  0.00           C
ATOM   2233 3C21 POPEF 106      11.912  63.422  65.083  1.00  0.00           C
ATOM   2236 4C21 POPEF 106      11.493  62.402  64.014  1.00  0.00           C
ATOM   2239 5C21 POPEF 106      11.962  60.981  64.343  1.00  0.00           C
ATOM   2242 6C21 POPEF 106      11.202  59.902  63.563  1.00  0.00           C
ATOM   2245 7C21 POPEF 106      11.543  58.481  64.053  1.00  0.00           C
ATOM   2248 8C21 POPEF 106      10.792  57.382  63.293  1.00  0.00           C
ATOM   2252  C33 POPEF 106       5.142  71.551  58.313  1.00  0.00           C
ATOM   2255  C34 POPEF 106       5.382  71.352  59.813  1.00  0.00           C
ATOM   2258  C35 POPEF 106       5.922  69.952  60.144  1.00  0.00           C
ATOM   2261  C36 POPEF 106       6.122  69.731  61.644  1.00  0.00           C
ATOM   2264  C37 POPEF 106       6.662  68.322  61.933  1.00  0.00           C
ATOM   2267  C38 POPEF 106       6.822  68.051  63.424  1.00  0.00           C
ATOM   2270  C39 POPEF 106       5.503  67.731  64.133  1.00  0.00           C
ATOM   2273 0C31 POPEF 106       5.682  67.821  65.643  1.00  0.00           C
ATOM   2276 1C31 POPEF 106       4.472  67.291  66.413  1.00  0.00           C
ATOM   2279 2C31 POPEF 106       4.642  67.512  67.913  1.00  0.00           C
ATOM   2282 3C31 POPEF 106       3.602  66.761  68.733  1.00  0.00           C
ATOM   2285 4C31 POPEF 106       3.682  65.242  68.563  1.00  0.00           C
ATOM   2288 5C31 POPEF 106       2.882  64.562  69.663  1.00  0.00           C
ATOM   2291 6C31 POPEF 106       2.622  63.081  69.453  1.00  0.00           C
ATOM   2295  NH3 POPEG 107     105.003  33.752  46.643  1.00  0.00           N
ATOM   2299  C12 POPEG 107     105.553  32.832  47.703  1.00  0.00           C
ATOM   2302  C11 POPEG 107     104.673  31.572  47.893  1.00  0.00           C
ATOM   2305  P   POPEG 107     105.603  29.402  49.023  1.00  0.00           P
ATOM   2306  O13 POPEG 107     104.712  28.552  48.214  1.00  0.00           O
ATOM   2307  O14 POPEG 107     107.062  29.472  48.793  1.00  0.00           O
ATOM   2308  O11 POPEG 107     105.402  28.952  50.534  1.00  0.00           O
ATOM   2309  O12 POPEG 107     105.042  30.871  49.083  1.00  0.00           O
ATOM   2310  C1  POPEG 107     105.603  29.902  51.583  1.00  0.00           C
ATOM   2313  C2  POPEG 107     105.743  29.221  52.983  1.00  0.00           C
ATOM   2315  O21 POPEG 107     105.393  30.222  53.964  1.00  0.00           O
ATOM   2316  C21 POPEG 107     104.632  29.752  54.973  1.00  0.00           C
ATOM   2317  O22 POPEG 107     104.143  28.642  55.004  1.00  0.00           O
ATOM   2318  C22 POPEG 107     104.493  30.842  56.053  1.00  0.00           C
ATOM   2321  C3  POPEG 107     107.192  28.702  53.223  1.00  0.00           C
ATOM   2324  O31 POPEG 107     107.272  27.562  54.104  1.00  0.00           O
ATOM   2325  C31 POPEG 107     107.303  27.801  55.413  1.00  0.00           C
ATOM   2326  O32 POPEG 107     107.192  28.891  55.943  1.00  0.00           O
ATOM   2327  C32 POPEG 107     107.513  26.481  56.133  1.00  0.00           C
ATOM   2330  C23 POPEG 107     103.302  30.682  57.034  1.00  0.00           C
ATOM   2333  C24 POPEG 107     103.353  31.721  58.163  1.00  0.00           C
ATOM   2336  C25 POPEG 107     101.993  32.232  58.674  1.00  0.00           C
ATOM   2339  C26 POPEG 107     101.162  31.222  59.483  1.00  0.00           C
ATOM   2342  C27 POPEG 107      99.912  31.862  60.093  1.00  0.00           C
ATOM   2345  C28 POPEG 107      99.033  30.901  60.924  1.00  0.00           C
ATOM   2348  C29 POPEG 107      99.663  30.522  62.243  1.00  0.00           C
ATOM   2350 0C21 POPEG 107      99.263  30.912  63.473  1.00  0.00           C
ATOM   2352 1C21 POPEG 107      98.122  31.852  63.764  1.00  0.00           C
ATOM   2355 2C21 POPEG 107      98.232  32.492  65.163  1.00  0.00           C
ATOM   2358 3C21 POPEG 107      97.033  33.382  65.513  1.00  0.00           C
ATOM   2361 4C21 POPEG 107      97.083  33.912  66.953  1.00  0.00           C
ATOM   2364 5C21 POPEG 107      95.863  34.762  67.333  1.00  0.00           C
ATOM   2367 6C21 POPEG 107      95.923  35.262  68.784  1.00  0.00           C
ATOM   2370 7C21 POPEG 107      94.613  35.932  69.223  1.00  0.00           C
ATOM   2373 8C21 POPEG 107      94.673  36.532  70.633  1.00  0.00           C
ATOM   2377  C33 POPEG 107     107.603  26.612  57.673  1.00  0.00           C
ATOM   2380  C34 POPEG 107     108.062  25.322  58.373  1.00  0.00           C
ATOM   2383  C35 POPEG 107     109.533  24.972  58.093  1.00  0.00           C
ATOM   2386  C36 POPEG 107     109.963  23.592  58.614  1.00  0.00           C
ATOM   2389  C37 POPEG 107     111.272  23.141  57.953  1.00  0.00           C
ATOM   2392  C38 POPEG 107     111.943  21.942  58.653  1.00  0.00           C
ATOM   2395  C39 POPEG 107     112.552  22.332  60.004  1.00  0.00           C
ATOM   2398 0C31 POPEG 107     112.972  21.132  60.863  1.00  0.00           C
ATOM   2401 1C31 POPEG 107     113.232  21.551  62.313  1.00  0.00           C
ATOM   2404 2C31 POPEG 107     113.353  20.372  63.273  1.00  0.00           C
ATOM   2407 3C31 POPEG 107     113.542  20.862  64.714  1.00  0.00           C
ATOM   2410 4C31 POPEG 107     113.673  19.711  65.714  1.00  0.00           C
ATOM   2413 5C31 POPEG 107     114.173  20.212  67.083  1.00  0.00           C
ATOM   2416 6C31 POPEG 107     114.152  19.142  68.174  1.00  0.00           C
ATOM   2420  NH3 POPEH 108      18.103  86.462  53.413  1.00  0.00           N
ATOM   2424  C12 POPEH 108      19.312  87.351  53.523  1.00  0.00           C
ATOM   2427  C11 POPEH 108      20.562  86.591  54.003  1.00  0.00           C
ATOM   2430  P   POPEH 108      22.262  88.561  53.854  1.00  0.00           P
ATOM   2431  O13 POPEH 108      23.033  87.932  52.764  1.00  0.00           O
ATOM   2432  O14 POPEH 108      21.272  89.582  53.453  1.00  0.00           O
ATOM   2433  O11 POPEH 108      23.202  89.231  54.934  1.00  0.00           O
ATOM   2434  O12 POPEH 108      21.462  87.472  54.674  1.00  0.00           O
ATOM   2435  C1  POPEH 108      23.042  89.102  56.343  1.00  0.00           C
ATOM   2438  C2  POPEH 108      22.443  90.392  56.983  1.00  0.00           C
ATOM   2440  O21 POPEH 108      22.172  90.131  58.363  1.00  0.00           O
ATOM   2441  C21 POPEH 108      23.212  90.191  59.174  1.00  0.00           C
ATOM   2442  O22 POPEH 108      24.362  90.462  58.863  1.00  0.00           O
ATOM   2443  C22 POPEH 108      22.712  89.872  60.583  1.00  0.00           C
ATOM   2446  C3  POPEH 108      21.132  90.832  56.264  1.00  0.00           C
ATOM   2449  O31 POPEH 108      20.422  91.852  56.993  1.00  0.00           O
ATOM   2450  C31 POPEH 108      19.112  91.842  57.273  1.00  0.00           C
ATOM   2451  O32 POPEH 108      18.562  92.801  57.793  1.00  0.00           O
ATOM   2452  C32 POPEH 108      18.342  90.572  56.913  1.00  0.00           C
ATOM   2455  C23 POPEH 108      23.782  90.031  61.683  1.00  0.00           C
ATOM   2458  C24 POPEH 108      23.192  90.231  63.083  1.00  0.00           C
ATOM   2461  C25 POPEH 108      22.232  89.111  63.473  1.00  0.00           C
ATOM   2464  C26 POPEH 108      21.913  89.102  64.964  1.00  0.00           C
ATOM   2467  C27 POPEH 108      21.182  87.822  65.383  1.00  0.00           C
ATOM   2470  C28 POPEH 108      20.952  87.701  66.893  1.00  0.00           C
ATOM   2473  C29 POPEH 108      22.253  87.621  67.653  1.00  0.00           C
ATOM   2475 0C21 POPEH 108      22.373  87.691  68.993  1.00  0.00           C
ATOM   2477 1C21 POPEH 108      21.243  87.852  69.973  1.00  0.00           C
ATOM   2480 2C21 POPEH 108      20.963  86.542  70.733  1.00  0.00           C
ATOM   2483 3C21 POPEH 108      20.352  85.441  69.843  1.00  0.00           C
ATOM   2486 4C21 POPEH 108      19.823  84.272  70.674  1.00  0.00           C
ATOM   2489 5C21 POPEH 108      19.132  83.202  69.824  1.00  0.00           C
ATOM   2492 6C21 POPEH 108      18.852  81.932  70.643  1.00  0.00           C
ATOM   2495 7C21 POPEH 108      17.972  80.912  69.924  1.00  0.00           C
ATOM   2498 8C21 POPEH 108      17.693  79.682  70.784  1.00  0.00           C
ATOM   2502  C33 POPEH 108      16.983  90.551  57.653  1.00  0.00           C
ATOM   2505  C34 POPEH 108      17.162  90.172  59.123  1.00  0.00           C
ATOM   2508  C35 POPEH 108      16.012  90.592  60.043  1.00  0.00           C
ATOM   2511  C36 POPEH 108      16.163  89.941  61.423  1.00  0.00           C
ATOM   2514  C37 POPEH 108      15.252  90.551  62.504  1.00  0.00           C
ATOM   2517  C38 POPEH 108      14.903  89.562  63.624  1.00  0.00           C
ATOM   2520  C39 POPEH 108      15.992  89.471  64.703  1.00  0.00           C
ATOM   2523 0C31 POPEH 108      15.773  88.353  65.724  1.00  0.00           C
ATOM   2526 1C31 POPEH 108      16.903  88.321  66.773  1.00  0.00           C
ATOM   2529 2C31 POPEH 108      16.872  87.082  67.674  1.00  0.00           C
ATOM   2532 3C31 POPEH 108      16.042  87.251  68.964  1.00  0.00           C
ATOM   2535 4C31 POPEH 108      16.913  87.682  70.153  1.00  0.00           C
ATOM   2538 5C31 POPEH 108      16.113  87.822  71.453  1.00  0.00           C
ATOM   2541 6C31 POPEH 108      16.983  88.221  72.653  1.00  0.00           C
ATOM   2545  NH3 POPEI 109      96.512 123.762  51.643  1.00  0.00           N
ATOM   2549  C12 POPEI 109      95.312 124.652  51.514  1.00  0.00           C
ATOM   2552  C11 POPEI 109      95.752 126.001  50.924  1.00  0.00           C
ATOM   2555  P   POPEI 109      93.613 127.001  49.733  1.00  0.00           P
ATOM   2556  O13 POPEI 109      93.702 125.791  48.883  1.00  0.00           O
ATOM   2557  O14 POPEI 109      93.833 128.262  49.003  1.00  0.00           O
ATOM   2558  O11 POPEI 109      92.272 127.031  50.543  1.00  0.00           O
ATOM   2559  O12 POPEI 109      94.683 126.942  50.893  1.00  0.00           O
ATOM   2560  C1  POPEI 109      91.823 125.861  51.234  1.00  0.00           C
ATOM   2563  C2  POPEI 109      91.022 126.301  52.463  1.00  0.00           C
ATOM   2565  O21 POPEI 109      90.312 125.172  52.993  1.00  0.00           O
ATOM   2566  C21 POPEI 109      91.022 124.342  53.734  1.00  0.00           C
ATOM   2567  O22 POPEI 109      92.202 124.471  54.034  1.00  0.00           O
ATOM   2568  C22 POPEI 109      90.062 123.232  54.143  1.00  0.00           C
ATOM   2571  C3  POPEI 109      90.003 127.412  52.084  1.00  0.00           C
ATOM   2574  O31 POPEI 109      89.033 127.643  53.123  1.00  0.00           O
ATOM   2575  C31 POPEI 109      89.222 128.482  54.163  1.00  0.00           C
ATOM   2576  O32 POPEI 109      88.322 128.753  54.953  1.00  0.00           O
ATOM   2577  C32 POPEI 109      90.632 129.003  54.424  1.00  0.00           C
ATOM   2580  C23 POPEI 109      90.492 122.441  55.393  1.00  0.00           C
ATOM   2583  C24 POPEI 109      90.603 123.281  56.693  1.00  0.00           C
ATOM   2586  C25 POPEI 109      90.052 122.531  57.913  1.00  0.00           C
ATOM   2589  C26 POPEI 109      90.202 123.272  59.253  1.00  0.00           C
ATOM   2592  C27 POPEI 109      89.493 122.512  60.394  1.00  0.00           C
ATOM   2595  C28 POPEI 109      89.482 123.262  61.743  1.00  0.00           C
ATOM   2598  C29 POPEI 109      90.533 122.783  62.714  1.00  0.00           C
ATOM   2600 0C21 POPEI 109      90.312 121.971  63.773  1.00  0.00           C
ATOM   2602 1C21 POPEI 109      88.973 121.381  64.154  1.00  0.00           C
ATOM   2605 2C21 POPEI 109      89.062 120.341  65.293  1.00  0.00           C
ATOM   2608 3C21 POPEI 109      89.173 120.952  66.703  1.00  0.00           C
ATOM   2611 4C21 POPEI 109      89.323 119.842  67.764  1.00  0.00           C
ATOM   2614 5C21 POPEI 109      88.932 120.252  69.193  1.00  0.00           C
ATOM   2617 6C21 POPEI 109      89.972 121.051  69.973  1.00  0.00           C
ATOM   2620 7C21 POPEI 109      89.652 121.042  71.483  1.00  0.00           C
ATOM   2623 8C21 POPEI 109      90.603 121.912  72.313  1.00  0.00           C
ATOM   2627  C33 POPEI 109      91.173 128.322  55.703  1.00  0.00           C
ATOM   2630  C34 POPEI 109      92.633 128.632  56.023  1.00  0.00           C
ATOM   2633  C35 POPEI 109      92.893 130.072  56.473  1.00  0.00           C
ATOM   2636  C36 POPEI 109      94.342 130.242  56.953  1.00  0.00           C
ATOM   2639  C37 POPEI 109      94.803 131.702  57.013  1.00  0.00           C
ATOM   2642  C38 POPEI 109      93.912 132.626  57.873  1.00  0.00           C
ATOM   2645  C39 POPEI 109      92.823 133.376  57.073  1.00  0.00           C
ATOM   2648 0C31 POPEI 109      93.182 134.846  56.823  1.00  0.00           C
ATOM   2651 1C31 POPEI 109      94.423 135.016  55.933  1.00  0.00           C
ATOM   2654 2C31 POPEI 109      94.932 136.467  55.924  1.00  0.00           C
ATOM   2657 3C31 POPEI 109      95.783 136.796  57.153  1.00  0.00           C
ATOM   2660 4C31 POPEI 109      96.092 138.297  57.253  1.00  0.00           C
ATOM   2663 5C31 POPEI 109      96.893 138.636  58.513  1.00  0.00           C
ATOM   2666 6C31 POPEI 109      97.052 140.137  58.703  1.00  0.00           C
ATOM   2670  NH3 POPEJ 110      57.033  78.981  92.333  1.00  0.00           N
ATOM   2674  C12 POPEJ 110      56.432  79.931  93.333  1.00  0.00           C
ATOM   2677  C11 POPEJ 110      57.213  79.831  94.664  1.00  0.00           C
ATOM   2680  P   POPEJ 110      59.783  79.971  94.223  1.00  0.00           P
ATOM   2681  O13 POPEJ 110      60.903  80.871  94.574  1.00  0.00           O
ATOM   2682  O14 POPEJ 110      59.842  78.572  94.643  1.00  0.00           O
ATOM   2683  O11 POPEJ 110      59.603  79.922  92.633  1.00  0.00           O
ATOM   2684  O12 POPEJ 110      58.403  80.621  94.632  1.00  0.00           O
ATOM   2685  C1  POPEJ 110      60.783  79.592  91.863  1.00  0.00           C
ATOM   2688  C2  POPEJ 110      60.472  78.731  90.592  1.00  0.00           C
ATOM   2690  O21 POPEJ 110      59.212  79.062  89.993  1.00  0.00           O
ATOM   2691  C21 POPEJ 110      59.092  80.272  89.483  1.00  0.00           C
ATOM   2692  O22 POPEJ 110      59.893  81.181  89.594  1.00  0.00           O
ATOM   2693  C22 POPEJ 110      57.762  80.382  88.743  1.00  0.00           C
ATOM   2696  C3  POPEJ 110      60.513  77.202  90.943  1.00  0.00           C
ATOM   2699  O31 POPEJ 110      60.142  76.331  89.854  1.00  0.00           O
ATOM   2700  C31 POPEJ 110      61.112  75.962  89.014  1.00  0.00           C
ATOM   2701  O32 POPEJ 110      62.252  76.371  89.034  1.00  0.00           O
ATOM   2702  C32 POPEJ 110      60.522  74.971  87.993  1.00  0.00           C
ATOM   2705  C23 POPEJ 110      57.952  80.472  87.214  1.00  0.00           C
ATOM   2708  C24 POPEJ 110      57.342  81.731  86.574  1.00  0.00           C
ATOM   2711  C25 POPEJ 110      58.062  83.062  86.883  1.00  0.00           C
ATOM   2714  C26 POPEJ 110      59.562  83.092  86.504  1.00  0.00           C
ATOM   2717  C27 POPEJ 110      60.212  84.492  86.604  1.00  0.00           C
ATOM   2720  C28 POPEJ 110      61.572  84.611  85.873  1.00  0.00           C
ATOM   2723  C29 POPEJ 110      62.663  83.741  86.433  1.00  0.00           C
ATOM   2725 0C21 POPEJ 110      63.952  83.772  86.063  1.00  0.00           C
ATOM   2727 1C21 POPEJ 110      64.562  84.652  84.993  1.00  0.00           C
ATOM   2730 2C21 POPEJ 110      65.302  85.872  85.583  1.00  0.00           C
ATOM   2733 3C21 POPEJ 110      66.092  86.673  84.523  1.00  0.00           C
ATOM   2736 4C21 POPEJ 110      67.152  87.581  85.154  1.00  0.00           C
ATOM   2739 5C21 POPEJ 110      66.673  88.962  85.623  1.00  0.00           C
ATOM   2742 6C21 POPEJ 110      67.653  89.571  86.632  1.00  0.00           C
ATOM   2745 7C21 POPEJ 110      67.272  89.242  88.092  1.00  0.00           C
ATOM   2748 8C21 POPEJ 110      68.452  89.261  89.063  1.00  0.00           C
ATOM   2752  C33 POPEJ 110      60.002  75.651  86.693  1.00  0.00           C
ATOM   2755  C34 POPEJ 110      59.132  74.731  85.814  1.00  0.00           C
ATOM   2758  C35 POPEJ 110      57.632  74.772  86.124  1.00  0.00           C
ATOM   2761  C36 POPEJ 110      56.753  74.011  85.113  1.00  0.00           C
ATOM   2764  C37 POPEJ 110      55.252  74.092  85.434  1.00  0.00           C
ATOM   2767  C38 POPEJ 110      54.363  73.702  84.243  1.00  0.00           C
ATOM   2770  C39 POPEJ 110      52.892  73.432  84.594  1.00  0.00           C
ATOM   2773 0C31 POPEJ 110      52.182  74.592  85.313  1.00  0.00           C
ATOM   2776 1C31 POPEJ 110      50.722  74.251  85.644  1.00  0.00           C
ATOM   2779 2C31 POPEJ 110      50.153  75.062  86.824  1.00  0.00           C
ATOM   2782 3C31 POPEJ 110      50.122  76.582  86.582  1.00  0.00           C
ATOM   2785 4C31 POPEJ 110      49.472  77.322  87.754  1.00  0.00           C
ATOM   2788 5C31 POPEJ 110      49.263  78.822  87.493  1.00  0.00           C
ATOM   2791 6C31 POPEJ 110      48.643  79.562  88.684  1.00  0.00           C
ATOM   2795  NH3 POPEK 111      38.963  61.322  51.643  1.00  0.00           N
ATOM   2799  C12 POPEK 111      38.552  62.132  52.843  1.00  0.00           C
ATOM   2802  C11 POPEK 111      39.772  62.761  53.533  1.00  0.00           C
ATOM   2805  P   POPEK 111      39.012  65.072  54.623  1.00  0.00           P
ATOM   2806  O13 POPEK 111      40.153  65.742  53.944  1.00  0.00           O
ATOM   2807  O14 POPEK 111      37.702  65.202  53.973  1.00  0.00           O
ATOM   2808  O11 POPEK 111      38.932  65.441  56.173  1.00  0.00           O
ATOM   2809  O12 POPEK 111      39.353  63.512  54.663  1.00  0.00           O
ATOM   2810  C1  POPEK 111      37.943  66.282  56.793  1.00  0.00           C
ATOM   2813  C2  POPEK 111      38.263  66.632  58.303  1.00  0.00           C
ATOM   2815  O21 POPEK 111      37.612  65.761  59.263  1.00  0.00           O
ATOM   2816  C21 POPEK 111      38.283  64.641  59.433  1.00  0.00           C
ATOM   2817  O22 POPEK 111      39.022  64.121  58.633  1.00  0.00           O
ATOM   2818  C22 POPEK 111      38.202  64.121  60.863  1.00  0.00           C
ATOM   2821  C3  POPEK 111      37.943  68.112  58.733  1.00  0.00           C
ATOM   2824  O31 POPEK 111      37.272  68.292  60.014  1.00  0.00           O
ATOM   2825  C31 POPEK 111      37.962  67.981  61.114  1.00  0.00           C
ATOM   2826  O32 POPEK 111      39.053  67.462  61.153  1.00  0.00           O
ATOM   2827  C32 POPEK 111      37.182  68.492  62.353  1.00  0.00           C
ATOM   2830  C23 POPEK 111      39.393  63.151  61.093  1.00  0.00           C
ATOM   2833  C24 POPEK 111      39.662  62.821  62.563  1.00  0.00           C
ATOM   2836  C25 POPEK 111      40.823  61.842  62.743  1.00  0.00           C
ATOM   2839  C26 POPEK 111      40.623  60.912  63.944  1.00  0.00           C
ATOM   2842  C27 POPEK 111      41.903  60.162  64.343  1.00  0.00           C
ATOM   2845  C28 POPEK 111      41.662  58.772  64.973  1.00  0.00           C
ATOM   2848  C29 POPEK 111      40.613  58.801  66.063  1.00  0.00           C
ATOM   2850 0C21 POPEK 111      40.783  58.512  67.364  1.00  0.00           C
ATOM   2852 1C21 POPEK 111      42.052  58.092  68.063  1.00  0.00           C
ATOM   2855 2C21 POPEK 111      41.722  57.132  69.223  1.00  0.00           C
ATOM   2858 3C21 POPEK 111      42.873  57.011  70.243  1.00  0.00           C
ATOM   2861 4C21 POPEK 111      42.442  56.282  71.523  1.00  0.00           C
ATOM   2864 5C21 POPEK 111      42.083  54.812  71.313  1.00  0.00           C
ATOM   2867 6C21 POPEK 111      41.582  54.141  72.593  1.00  0.00           C
ATOM   2870 7C21 POPEK 111      41.292  52.652  72.424  1.00  0.00           C
ATOM   2873 8C21 POPEK 111      40.722  51.992  73.674  1.00  0.00           C
ATOM   2877  C33 POPEK 111      36.673  67.392  63.333  1.00  0.00           C
ATOM   2880  C34 POPEK 111      36.403  67.902  64.773  1.00  0.00           C
ATOM   2883  C35 POPEK 111      35.423  69.092  64.843  1.00  0.00           C
ATOM   2886  C36 POPEK 111      35.222  69.731  66.243  1.00  0.00           C
ATOM   2889  C37 POPEK 111      34.112  69.102  67.104  1.00  0.00           C
ATOM   2892  C38 POPEK 111      34.612  68.141  68.193  1.00  0.00           C
ATOM   2895  C39 POPEK 111      34.722  68.801  69.583  1.00  0.00           C
ATOM   2898 0C31 POPEK 111      35.233  67.801  70.633  1.00  0.00           C
ATOM   2901 1C31 POPEK 111      35.312  68.371  72.053  1.00  0.00           C
ATOM   2904 2C31 POPEK 111      35.903  67.331  73.022  1.00  0.00           C
ATOM   2907 3C31 POPEK 111      36.193  67.842  74.443  1.00  0.00           C
ATOM   2910 4C31 POPEK 111      34.952  68.342  75.193  1.00  0.00           C
ATOM   2913 5C31 POPEK 111      33.923  67.261  75.513  1.00  0.00           C
ATOM   2916 6C31 POPEK 111      32.772  67.821  76.354  1.00  0.00           C
ATOM   2920  NH3 POPEL 112      77.482  62.132  53.754  1.00  0.00           N
ATOM   2924  C12 POPEL 112      77.132  61.062  52.773  1.00  0.00           C
ATOM   2927  C11 POPEL 112      75.943  60.242  53.284  1.00  0.00           C
ATOM   2930  P   POPEL 112      74.973  57.852  52.863  1.00  0.00           P
ATOM   2931  O13 POPEL 112      74.043  58.151  53.983  1.00  0.00           O
ATOM   2932  O14 POPEL 112      74.363  57.141  51.723  1.00  0.00           O
ATOM   2933  O11 POPEL 112      76.182  57.002  53.424  1.00  0.00           O
ATOM   2934  O12 POPEL 112      75.693  59.162  52.393  1.00  0.00           O
ATOM   2935  C1  POPEL 112      76.283  56.731  54.823  1.00  0.00           C
ATOM   2938  C2  POPEL 112      77.753  56.381  55.194  1.00  0.00           C
ATOM   2940  O21 POPEL 112      77.772  55.522  56.333  1.00  0.00           O
ATOM   2941  C21 POPEL 112      77.333  55.992  57.473  1.00  0.00           C
ATOM   2942  O22 POPEL 112      76.872  57.101  57.694  1.00  0.00           O
ATOM   2943  C22 POPEL 112      77.463  54.902  58.533  1.00  0.00           C
ATOM   2946  C3  POPEL 112      78.682  57.631  55.354  1.00  0.00           C
ATOM   2949  O31 POPEL 112      79.842  57.412  56.184  1.00  0.00           O
ATOM   2950  C31 POPEL 112      80.743  56.562  55.703  1.00  0.00           C
ATOM   2951  O32 POPEL 112      80.682  55.992  54.633  1.00  0.00           O
ATOM   2952  C32 POPEL 112      81.833  56.301  56.723  1.00  0.00           C
ATOM   2955  C23 POPEL 112      78.342  55.321  59.734  1.00  0.00           C
ATOM   2958  C24 POPEL 112      78.113  54.432  60.953  1.00  0.00           C
ATOM   2961  C25 POPEL 112      79.393  54.162  61.753  1.00  0.00           C
ATOM   2964  C26 POPEL 112      79.113  53.481  63.093  1.00  0.00           C
ATOM   2967  C27 POPEL 112      80.423  53.221  63.853  1.00  0.00           C
ATOM   2970  C28 POPEL 112      80.212  52.561  65.223  1.00  0.00           C
ATOM   2973  C29 POPEL 112      81.533  52.281  65.883  1.00  0.00           C
ATOM   2975 0C21 POPEL 112      81.692  52.062  67.193  1.00  0.00           C
ATOM   2977 1C21 POPEL 112      80.562  52.062  68.184  1.00  0.00           C
ATOM   2980 2C21 POPEL 112      81.032  51.961  69.643  1.00  0.00           C
ATOM   2983 3C21 POPEL 112      81.393  50.522  70.053  1.00  0.00           C
ATOM   2986 4C21 POPEL 112      82.062  50.441  71.433  1.00  0.00           C
ATOM   2989 5C21 POPEL 112      81.302  51.181  72.534  1.00  0.00           C
ATOM   2992 6C21 POPEL 112      81.912  50.952  73.924  1.00  0.00           C
ATOM   2995 7C21 POPEL 112      81.272  51.842  74.993  1.00  0.00           C
ATOM   2998 8C21 POPEL 112      81.903  51.691  76.383  1.00  0.00           C
ATOM   3002  C33 POPEL 112      81.842  54.801  57.053  1.00  0.00           C
ATOM   3005  C34 POPEL 112      83.033  54.362  57.903  1.00  0.00           C
ATOM   3008  C35 POPEL 112      83.013  54.861  59.363  1.00  0.00           C
ATOM   3011  C36 POPEL 112      84.423  54.772  59.944  1.00  0.00           C
ATOM   3014  C37 POPEL 112      84.533  55.012  61.453  1.00  0.00           C
ATOM   3017  C38 POPEL 112      84.263  53.741  62.273  1.00  0.00           C
ATOM   3020  C39 POPEL 112      84.743  53.832  63.723  1.00  0.00           C
ATOM   3023 0C31 POPEL 112      84.043  54.931  64.523  1.00  0.00           C
ATOM   3026 1C31 POPEL 112      84.263  54.801  66.044  1.00  0.00           C
ATOM   3029 2C31 POPEL 112      83.522  55.901  66.813  1.00  0.00           C
ATOM   3032 3C31 POPEL 112      83.143  55.522  68.243  1.00  0.00           C
ATOM   3035 4C31 POPEL 112      84.323  55.121  69.133  1.00  0.00           C
ATOM   3038 5C31 POPEL 112      83.912  55.012  70.604  1.00  0.00           C
ATOM   3041 6C31 POPEL 112      85.013  54.471  71.514  1.00  0.00           C
ATOM   3045  NH3 POPEM 113     127.122  30.821  51.534  1.00  0.00           N
ATOM   3049  C12 POPEM 113     126.963  29.442  52.143  1.00  0.00           C
ATOM   3052  C11 POPEM 113     128.182  28.542  51.894  1.00  0.00           C
ATOM   3055  P   POPEM 113     128.663  25.972  51.693  1.00  0.00           P
ATOM   3056  O13 POPEM 113     127.762  25.211  50.803  1.00  0.00           O
ATOM   3057  O14 POPEM 113     129.938  26.432  51.114  1.00  0.00           O
ATOM   3058  O11 POPEM 113     129.003  25.152  53.013  1.00  0.00           O
ATOM   3059  O12 POPEM 113     127.823  27.202  52.193  1.00  0.00           O
ATOM   3060  C1  POPEM 113     128.363  25.452  54.254  1.00  0.00           C
ATOM   3063  C2  POPEM 113     126.963  24.772  54.324  1.00  0.00           C
ATOM   3065  O21 POPEM 113     126.302  25.112  55.574  1.00  0.00           O
ATOM   3066  C21 POPEM 113     125.933  26.391  55.633  1.00  0.00           C
ATOM   3067  O22 POPEM 113     126.042  27.222  54.753  1.00  0.00           O
ATOM   3068  C22 POPEM 113     125.413  26.721  57.023  1.00  0.00           C
ATOM   3071  C3  POPEM 113     127.113  23.222  54.163  1.00  0.00           C
ATOM   3074  O31 POPEM 113     125.882  22.532  54.413  1.00  0.00           O
ATOM   3075  C31 POPEM 113     125.513  22.102  55.633  1.00  0.00           C
ATOM   3076  O32 POPEM 113     124.362  21.822  55.913  1.00  0.00           O
ATOM   3077  C32 POPEM 113     126.643  22.061  56.693  1.00  0.00           C
ATOM   3080  C23 POPEM 113     126.533  26.682  58.073  1.00  0.00           C
ATOM   3083  C24 POPEM 113     126.012  27.102  59.443  1.00  0.00           C
ATOM   3086  C25 POPEM 113     127.132  27.462  60.424  1.00  0.00           C
ATOM   3089  C26 POPEM 113     126.573  27.741  61.813  1.00  0.00           C
ATOM   3092  C27 POPEM 113     127.533  28.482  62.733  1.00  0.00           C
ATOM   3095  C28 POPEM 113     127.033  28.422  64.183  1.00  0.00           C
ATOM   3098  C29 POPEM 113     127.522  29.542  65.053  1.00  0.00           C
ATOM   3100 0C21 POPEM 113     126.912  29.912  66.193  1.00  0.00           C
ATOM   3102 1C21 POPEM 113     125.702  29.242  66.794  1.00  0.00           C
ATOM   3105 2C21 POPEM 113     126.073  28.041  67.683  1.00  0.00           C
ATOM   3108 3C21 POPEM 113     127.052  28.422  68.803  1.00  0.00           C
ATOM   3111 4C21 POPEM 113     127.103  27.392  69.943  1.00  0.00           C
ATOM   3114 5C21 POPEM 113     127.942  27.871  71.144  1.00  0.00           C
ATOM   3117 6C21 POPEM 113     127.773  26.972  72.364  1.00  0.00           C
ATOM   3120 7C21 POPEM 113     128.613  27.351  73.583  1.00  0.00           C
ATOM   3123 8C21 POPEM 113     128.402  26.382  74.754  1.00  0.00           C
ATOM   3127  C33 POPEM 113     126.132  21.812  58.133  1.00  0.00           C
ATOM   3130  C34 POPEM 113     127.223  21.162  59.004  1.00  0.00           C
ATOM   3133  C35 POPEM 113     126.963  21.222  60.513  1.00  0.00           C
ATOM   3136  C36 POPEM 113     127.262  22.592  61.153  1.00  0.00           C
ATOM   3139  C37 POPEM 113     126.932  22.612  62.644  1.00  0.00           C
ATOM   3142  C38 POPEM 113     127.163  23.991  63.273  1.00  0.00           C
ATOM   3145  C39 POPEM 113     125.973  24.452  64.123  1.00  0.00           C
ATOM   3148 0C31 POPEM 113     125.802  23.622  65.404  1.00  0.00           C
ATOM   3151 1C31 POPEM 113     124.533  24.012  66.174  1.00  0.00           C
ATOM   3154 2C31 POPEM 113     124.562  23.482  67.604  1.00  0.00           C
ATOM   3157 3C31 POPEM 113     125.442  24.321  68.544  1.00  0.00           C
ATOM   3160 4C31 POPEM 113     125.673  23.561  69.843  1.00  0.00           C
ATOM   3163 5C31 POPEM 113     126.512  24.242  70.924  1.00  0.00           C
ATOM   3166 6C31 POPEM 113     126.722  23.371  72.163  1.00  0.00           C
ATOM   3170  NH3 POPEN 114     119.473  17.962  93.933  1.00  0.00           N
ATOM   3174  C12 POPEN 114     120.212  19.272  93.983  1.00  0.00           C
ATOM   3177  C11 POPEN 114     119.473  20.372  93.214  1.00  0.00           C
ATOM   3180  P   POPEN 114     119.993  22.711  94.324  1.00  0.00           P
ATOM   3181  O13 POPEN 114     118.912  22.312  95.254  1.00  0.00           O
ATOM   3182  O14 POPEN 114     121.272  23.182  94.883  1.00  0.00           O
ATOM   3183  O11 POPEN 114     119.403  23.852  93.433  1.00  0.00           O
ATOM   3184  O12 POPEN 114     120.253  21.562  93.243  1.00  0.00           O
ATOM   3185  C1  POPEN 114     120.133  24.672  92.523  1.00  0.00           C
ATOM   3188  C2  POPEN 114     119.603  24.492  91.063  1.00  0.00           C
ATOM   3190  O21 POPEN 114     119.382  25.722  90.382  1.00  0.00           O
ATOM   3191  C21 POPEN 114     120.433  26.502  90.233  1.00  0.00           C
ATOM   3192  O22 POPEN 114     121.543  26.302  90.723  1.00  0.00           O
ATOM   3193  C22 POPEN 114     120.083  27.641  89.284  1.00  0.00           C
ATOM   3196  C3  POPEN 114     118.232  23.782  91.054  1.00  0.00           C
ATOM   3199  O31 POPEN 114     117.583  23.852  89.753  1.00  0.00           O
ATOM   3200  C31 POPEN 114     116.302  24.242  89.813  1.00  0.00           C
ATOM   3201  O32 POPEN 114     115.653  24.362  90.833  1.00  0.00           O
ATOM   3202  C32 POPEN 114     115.743  24.372  88.403  1.00  0.00           C
ATOM   3205  C23 POPEN 114     119.412  27.132  87.993  1.00  0.00           C
ATOM   3208  C24 POPEN 114     119.113  28.242  86.973  1.00  0.00           C
ATOM   3211  C25 POPEN 114     118.662  27.692  85.613  1.00  0.00           C
ATOM   3214  C26 POPEN 114     119.782  27.641  84.564  1.00  0.00           C
ATOM   3217  C27 POPEN 114     119.412  26.812  83.324  1.00  0.00           C
ATOM   3220  C28 POPEN 114     120.503  26.752  82.223  1.00  0.00           C
ATOM   3223  C29 POPEN 114     120.653  28.022  81.433  1.00  0.00           C
ATOM   3225 0C21 POPEN 114     121.182  28.112  80.193  1.00  0.00           C
ATOM   3227 1C21 POPEN 114     121.732  26.972  79.363  1.00  0.00           C
ATOM   3230 2C21 POPEN 114     121.053  26.842  77.983  1.00  0.00           C
ATOM   3233 3C21 POPEN 114     121.452  25.552  77.263  1.00  0.00           C
ATOM   3236 4C21 POPEN 114     120.822  25.371  75.873  1.00  0.00           C
ATOM   3239 5C21 POPEN 114     121.302  24.082  75.193  1.00  0.00           C
ATOM   3242 6C21 POPEN 114     120.872  23.961  73.723  1.00  0.00           C
ATOM   3245 7C21 POPEN 114     121.613  22.822  73.003  1.00  0.00           C
ATOM   3248 8C21 POPEN 114     121.272  22.711  71.514  1.00  0.00           C
ATOM   3252  C33 POPEN 114     114.632  25.422  88.303  1.00  0.00           C
ATOM   3255  C34 POPEN 114     113.833  25.272  87.003  1.00  0.00           C
ATOM   3258  C35 POPEN 114     114.673  25.612  85.763  1.00  0.00           C
ATOM   3261  C36 POPEN 114     113.862  25.602  84.453  1.00  0.00           C
ATOM   3264  C37 POPEN 114     114.613  26.321  83.333  1.00  0.00           C
ATOM   3267  C38 POPEN 114     113.802  26.481  82.034  1.00  0.00           C
ATOM   3270  C39 POPEN 114     114.333  27.622  81.153  1.00  0.00           C
ATOM   3273 0C31 POPEN 114     115.693  27.351  80.513  1.00  0.00           C
ATOM   3276 1C31 POPEN 114     116.353  28.652  80.014  1.00  0.00           C
ATOM   3279 2C31 POPEN 114     117.363  28.442  78.874  1.00  0.00           C
ATOM   3282 3C31 POPEN 114     116.713  28.531  77.493  1.00  0.00           C
ATOM   3285 4C31 POPEN 114     117.743  28.522  76.363  1.00  0.00           C
ATOM   3288 5C31 POPEN 114     117.083  28.601  74.973  1.00  0.00           C
ATOM   3291 6C31 POPEN 114     118.092  28.582  73.824  1.00  0.00           C
ATOM   3295  NH3 POPEO 115      97.022  93.332  92.174  1.00  0.00           N
ATOM   3299  C12 POPEO 115      98.213  94.173  92.523  1.00  0.00           C
ATOM   3302  C11 POPEO 115      98.853  93.731  93.853  1.00  0.00           C
ATOM   3305  P   POPEO 115     101.452  93.701  94.453  1.00  0.00           P
ATOM   3306  O13 POPEO 115     102.452  94.762  94.683  1.00  0.00           O
ATOM   3307  O14 POPEO 115     101.162  92.742  95.553  1.00  0.00           O
ATOM   3308  O11 POPEO 115     101.912  92.812  93.223  1.00  0.00           O
ATOM   3309  O12 POPEO 115     100.103  94.382  94.014  1.00  0.00           O
ATOM   3310  C1  POPEO 115     101.292  92.542  91.964  1.00  0.00           C
ATOM   3313  C2  POPEO 115     101.582  93.641  90.903  1.00  0.00           C
ATOM   3315  O21 POPEO 115     100.802  93.372  89.734  1.00  0.00           O
ATOM   3316  C21 POPEO 115     100.482  94.442  88.983  1.00  0.00           C
ATOM   3317  O22 POPEO 115     100.812  95.592  89.202  1.00  0.00           O
ATOM   3318  C22 POPEO 115      99.692  93.932  87.764  1.00  0.00           C
ATOM   3321  C3  POPEO 115     103.092  93.671  90.553  1.00  0.00           C
ATOM   3324  O31 POPEO 115     103.382  94.641  89.513  1.00  0.00           O
ATOM   3325  C31 POPEO 115     104.522  95.301  89.683  1.00  0.00           C
ATOM   3326  O32 POPEO 115     105.323  95.081  90.574  1.00  0.00           O
ATOM   3327  C32 POPEO 115     104.712  96.341  88.573  1.00  0.00           C
ATOM   3330  C23 POPEO 115     100.052  94.562  86.394  1.00  0.00           C
ATOM   3333  C24 POPEO 115      99.052  94.091  85.313  1.00  0.00           C
ATOM   3336  C25 POPEO 115      99.552  94.221  83.874  1.00  0.00           C
ATOM   3339  C26 POPEO 115      99.743  95.672  83.403  1.00  0.00           C
ATOM   3342  C27 POPEO 115     100.273  95.713  81.964  1.00  0.00           C
ATOM   3345  C28 POPEO 115     100.522  97.132  81.423  1.00  0.00           C
ATOM   3348  C29 POPEO 115      99.253  97.871  81.083  1.00  0.00           C
ATOM   3350 0C21 POPEO 115      98.613  97.831  79.903  1.00  0.00           C
ATOM   3352 1C21 POPEO 115      98.982  96.992  78.703  1.00  0.00           C
ATOM   3355 2C21 POPEO 115      97.743  96.311  78.092  1.00  0.00           C
ATOM   3358 3C21 POPEO 115      98.073  95.423  76.883  1.00  0.00           C
ATOM   3361 4C21 POPEO 115      96.823  94.991  76.104  1.00  0.00           C
ATOM   3364 5C21 POPEO 115      97.152  94.091  74.903  1.00  0.00           C
ATOM   3367 6C21 POPEO 115      95.973  93.962  73.924  1.00  0.00           C
ATOM   3370 7C21 POPEO 115      96.253  92.962  72.793  1.00  0.00           C
ATOM   3373 8C21 POPEO 115      95.122  92.882  71.763  1.00  0.00           C
ATOM   3377  C33 POPEO 115     104.692  95.772  87.132  1.00  0.00           C
ATOM   3380  C34 POPEO 115     103.363  95.982  86.383  1.00  0.00           C
ATOM   3383  C35 POPEO 115     103.343  97.232  85.493  1.00  0.00           C
ATOM   3386  C36 POPEO 115     103.553  98.542  86.264  1.00  0.00           C
ATOM   3389  C37 POPEO 115     103.562  99.762  85.324  1.00  0.00           C
ATOM   3392  C38 POPEO 115     103.682 101.071  86.104  1.00  0.00           C
ATOM   3395  C39 POPEO 115     104.012 102.292  85.233  1.00  0.00           C
ATOM   3398 0C31 POPEO 115     103.092 102.542  84.034  1.00  0.00           C
ATOM   3401 1C31 POPEO 115     103.722 103.531  83.044  1.00  0.00           C
ATOM   3404 2C31 POPEO 115     102.743 104.011  81.973  1.00  0.00           C
ATOM   3407 3C31 POPEO 115     101.602 104.902  82.493  1.00  0.00           C
ATOM   3410 4C31 POPEO 115     101.963 106.393  82.563  1.00  0.00           C
ATOM   3413 5C31 POPEO 115     100.902 107.171  83.354  1.00  0.00           C
ATOM   3416 6C31 POPEO 115     101.042 108.691  83.273  1.00  0.00           C
ATOM   3420  NH3 POPEP 116      85.513  56.992  51.993  1.00  0.00           N
ATOM   3424  C12 POPEP 116      86.263  55.721  52.253  1.00  0.00           C
ATOM   3427  C11 POPEP 116      86.842  55.092  50.983  1.00  0.00           C
ATOM   3430  P   POPEP 116      89.163  53.852  50.883  1.00  0.00           P
ATOM   3431  O13 POPEP 116      89.342  52.561  50.183  1.00  0.00           O
ATOM   3432  O14 POPEP 116      89.603  55.072  50.183  1.00  0.00           O
ATOM   3433  O11 POPEP 116      89.982  53.881  52.224  1.00  0.00           O
ATOM   3434  O12 POPEP 116      87.673  54.002  51.363  1.00  0.00           O
ATOM   3435  C1  POPEP 116      89.543  53.151  53.363  1.00  0.00           C
ATOM   3438  C2  POPEP 116      90.583  53.292  54.493  1.00  0.00           C
ATOM   3440  O21 POPEP 116      90.482  54.632  55.014  1.00  0.00           O
ATOM   3441  C21 POPEP 116      90.472  54.711  56.343  1.00  0.00           C
ATOM   3442  O22 POPEP 116      90.492  53.772  57.113  1.00  0.00           O
ATOM   3443  C22 POPEP 116      90.293  56.181  56.743  1.00  0.00           C
ATOM   3446  C3  POPEP 116      92.002  53.011  53.924  1.00  0.00           C
ATOM   3449  O31 POPEP 116      93.042  53.071  54.903  1.00  0.00           O
ATOM   3450  C31 POPEP 116      93.693  54.222  55.014  1.00  0.00           C
ATOM   3451  O32 POPEP 116      93.363  55.282  54.483  1.00  0.00           O
ATOM   3452  C32 POPEP 116      95.003  54.042  55.753  1.00  0.00           C
ATOM   3455  C23 POPEP 116      91.403  56.722  57.683  1.00  0.00           C
ATOM   3458  C24 POPEP 116      91.353  56.092  59.083  1.00  0.00           C
ATOM   3461  C25 POPEP 116      92.332  56.652  60.124  1.00  0.00           C
ATOM   3464  C26 POPEP 116      92.653  55.602  61.194  1.00  0.00           C
ATOM   3467  C27 POPEP 116      93.173  56.181  62.514  1.00  0.00           C
ATOM   3470  C28 POPEP 116      93.283  55.152  63.653  1.00  0.00           C
ATOM   3473  C29 POPEP 116      94.272  54.062  63.323  1.00  0.00           C
ATOM   3475 0C21 POPEP 116      95.143  53.481  64.174  1.00  0.00           C
ATOM   3477 1C21 POPEP 116      95.302  53.741  65.643  1.00  0.00           C
ATOM   3480 2C21 POPEP 116      95.042  52.452  66.433  1.00  0.00           C
ATOM   3483 3C21 POPEP 116      96.162  51.412  66.273  1.00  0.00           C
ATOM   3486 4C21 POPEP 116      95.962  50.261  67.254  1.00  0.00           C
ATOM   3489 5C21 POPEP 116      97.012  49.152  67.114  1.00  0.00           C
ATOM   3492 6C21 POPEP 116      96.702  47.981  68.053  1.00  0.00           C
ATOM   3495 7C21 POPEP 116      97.743  46.871  67.993  1.00  0.00           C
ATOM   3498 8C21 POPEP 116      97.342  45.682  68.863  1.00  0.00           C
ATOM   3502  C33 POPEP 116      94.893  54.132  57.294  1.00  0.00           C
ATOM   3505  C34 POPEP 116      96.263  54.422  57.894  1.00  0.00           C
ATOM   3508  C35 POPEP 116      96.263  54.562  59.424  1.00  0.00           C
ATOM   3511  C36 POPEP 116      97.633  54.231  60.033  1.00  0.00           C
ATOM   3514  C37 POPEP 116      97.702  54.562  61.523  1.00  0.00           C
ATOM   3517  C38 POPEP 116      98.883  53.912  62.253  1.00  0.00           C
ATOM   3520  C39 POPEP 116      98.893  54.292  63.743  1.00  0.00           C
ATOM   3523 0C31 POPEP 116     100.022  53.671  64.574  1.00  0.00           C
ATOM   3526 1C31 POPEP 116      99.972  54.182  66.013  1.00  0.00           C
ATOM   3529 2C31 POPEP 116     101.123  53.662  66.873  1.00  0.00           C
ATOM   3532 3C31 POPEP 116     101.152  54.272  68.294  1.00  0.00           C
ATOM   3535 4C31 POPEP 116     101.523  55.761  68.313  1.00  0.00           C
ATOM   3538 5C31 POPEP 116     101.632  56.322  69.743  1.00  0.00           C
ATOM   3541 6C31 POPEP 116     102.083  57.782  69.803  1.00  0.00           C
ATOM   3545  NH3 POPEQ 117      37.923  83.551  98.813  1.00  0.00           N
ATOM   3549  C12 POPEQ 117      39.062  84.522  98.802  1.00  0.00           C
ATOM   3552  C11 POPEQ 117      39.583  84.692  97.363  1.00  0.00           C
ATOM   3555  P   POPEQ 117      37.653  86.201  96.423  1.00  0.00           P
ATOM   3556  O13 POPEQ 117      38.533  87.391  96.623  1.00  0.00           O
ATOM   3557  O14 POPEQ 117      36.572  85.952  97.383  1.00  0.00           O
ATOM   3558  O11 POPEQ 117      37.062  86.211  94.953  1.00  0.00           O
ATOM   3559  O12 POPEQ 117      38.542  84.891  96.393  1.00  0.00           O
ATOM   3560  C1  POPEQ 117      37.833  86.782  93.894  1.00  0.00           C
ATOM   3563  C2  POPEQ 117      37.772  85.912  92.603  1.00  0.00           C
ATOM   3565  O21 POPEQ 117      36.572  86.201  91.883  1.00  0.00           O
ATOM   3566  C21 POPEQ 117      35.482  85.471  91.943  1.00  0.00           C
ATOM   3567  O22 POPEQ 117      35.283  84.452  92.584  1.00  0.00           O
ATOM   3568  C22 POPEQ 117      34.442  86.141  91.033  1.00  0.00           C
ATOM   3571  C3  POPEQ 117      38.122  84.412  92.843  1.00  0.00           C
ATOM   3574  O31 POPEQ 117      38.182  83.722  91.574  1.00  0.00           O
ATOM   3575  C31 POPEQ 117      37.803  82.461  91.553  1.00  0.00           C
ATOM   3576  O32 POPEQ 117      37.263  81.862  92.463  1.00  0.00           O
ATOM   3577  C32 POPEQ 117      38.182  81.862  90.203  1.00  0.00           C
ATOM   3580  C23 POPEQ 117      32.972  85.902  91.453  1.00  0.00           C
ATOM   3583  C24 POPEQ 117      31.993  86.922  90.844  1.00  0.00           C
ATOM   3586  C25 POPEQ 117      32.153  88.321  91.453  1.00  0.00           C
ATOM   3589  C26 POPEQ 117      31.292  89.401  90.773  1.00  0.00           C
ATOM   3592  C27 POPEQ 117      31.532  90.762  91.442  1.00  0.00           C
ATOM   3595  C28 POPEQ 117      30.603  91.882  90.933  1.00  0.00           C
ATOM   3598  C29 POPEQ 117      29.353  92.062  91.763  1.00  0.00           C
ATOM   3600 0C21 POPEQ 117      29.032  93.132  92.514  1.00  0.00           C
ATOM   3602 1C21 POPEQ 117      29.843  94.382  92.743  1.00  0.00           C
ATOM   3605 2C21 POPEQ 117      29.142  95.692  92.344  1.00  0.00           C
ATOM   3608 3C21 POPEQ 117      28.972  95.861  90.824  1.00  0.00           C
ATOM   3611 4C21 POPEQ 117      28.272  97.171  90.443  1.00  0.00           C
ATOM   3614 5C21 POPEQ 117      29.153  98.421  90.522  1.00  0.00           C
ATOM   3617 6C21 POPEQ 117      30.112  98.571  89.333  1.00  0.00           C
ATOM   3620 7C21 POPEQ 117      30.833  99.932  89.342  1.00  0.00           C
ATOM   3623 8C21 POPEQ 117      31.523 100.271  88.022  1.00  0.00           C
ATOM   3627  C33 POPEQ 117      38.772  80.441  90.313  1.00  0.00           C
ATOM   3630  C34 POPEQ 117      39.853  80.181  89.243  1.00  0.00           C
ATOM   3633  C35 POPEQ 117      39.423  80.462  87.794  1.00  0.00           C
ATOM   3636  C36 POPEQ 117      40.493  79.922  86.824  1.00  0.00           C
ATOM   3639  C37 POPEQ 117      40.303  80.402  85.373  1.00  0.00           C
ATOM   3642  C38 POPEQ 117      41.452  79.941  84.464  1.00  0.00           C
ATOM   3645  C39 POPEQ 117      41.533  80.731  83.153  1.00  0.00           C
ATOM   3648 0C31 POPEQ 117      40.353  80.441  82.204  1.00  0.00           C
ATOM   3651 1C31 POPEQ 117      40.093  81.611  81.243  1.00  0.00           C
ATOM   3654 2C31 POPEQ 117      38.923  81.361  80.284  1.00  0.00           C
ATOM   3657 3C31 POPEQ 117      39.302  80.581  79.014  1.00  0.00           C
ATOM   3660 4C31 POPEQ 117      40.072  81.431  77.993  1.00  0.00           C
ATOM   3663 5C31 POPEQ 117      40.363  80.651  76.702  1.00  0.00           C
ATOM   3666 6C31 POPEQ 117      41.122  81.462  75.654  1.00  0.00           C
ATOM   3670  NH3 POPER 118      48.132  31.572  94.883  1.00  0.00           N
ATOM   3674  C12 POPER 118      47.882  31.852  96.334  1.00  0.00           C
ATOM   3677  C11 POPER 118      48.153  33.321  96.693  1.00  0.00           C
ATOM   3680  P   POPER 118      47.923  35.052  94.794  1.00  0.00           P
ATOM   3681  O13 POPER 118      49.082  35.842  95.254  1.00  0.00           O
ATOM   3682  O14 POPER 118      48.193  34.072  93.723  1.00  0.00           O
ATOM   3683  O11 POPER 118      46.722  35.992  94.394  1.00  0.00           O
ATOM   3684  O12 POPER 118      47.323  34.232  95.973  1.00  0.00           O
ATOM   3685  C1  POPER 118      45.713  35.472  93.533  1.00  0.00           C
ATOM   3688  C2  POPER 118      45.772  36.162  92.143  1.00  0.00           C
ATOM   3690  O21 POPER 118      47.112  36.412  91.684  1.00  0.00           O
ATOM   3691  C21 POPER 118      47.733  37.552  91.964  1.00  0.00           C
ATOM   3692  O22 POPER 118      47.423  38.401  92.784  1.00  0.00           O
ATOM   3693  C22 POPER 118      48.872  37.722  90.973  1.00  0.00           C
ATOM   3696  C3  POPER 118      44.842  37.392  92.143  1.00  0.00           C
ATOM   3699  O31 POPER 118      45.002  38.171  90.943  1.00  0.00           O
ATOM   3700  C31 POPER 118      43.913  38.331  90.203  1.00  0.00           C
ATOM   3701  O32 POPER 118      42.912  37.641  90.264  1.00  0.00           O
ATOM   3702  C32 POPER 118      44.092  39.551  89.324  1.00  0.00           C
ATOM   3705  C23 POPER 118      48.522  38.842  89.984  1.00  0.00           C
ATOM   3708  C24 POPER 118      49.403  38.862  88.723  1.00  0.00           C
ATOM   3711  C25 POPER 118      48.822  38.152  87.504  1.00  0.00           C
ATOM   3714  C26 POPER 118      49.493  38.672  86.223  1.00  0.00           C
ATOM   3717  C27 POPER 118      48.862  38.171  84.912  1.00  0.00           C
ATOM   3720  C28 POPER 118      49.243  39.032  83.694  1.00  0.00           C
ATOM   3723  C29 POPER 118      50.713  38.972  83.363  1.00  0.00           C
ATOM   3725 0C21 POPER 118      51.292  39.472  82.253  1.00  0.00           C
ATOM   3727 1C21 POPER 118      50.613  40.192  81.114  1.00  0.00           C
ATOM   3730 2C21 POPER 118      50.882  39.562  79.733  1.00  0.00           C
ATOM   3733 3C21 POPER 118      52.382  39.391  79.412  1.00  0.00           C
ATOM   3736 4C21 POPER 118      52.663  39.202  77.913  1.00  0.00           C
ATOM   3739 5C21 POPER 118      54.173  39.102  77.613  1.00  0.00           C
ATOM   3742 6C21 POPER 118      54.472  39.132  76.104  1.00  0.00           C
ATOM   3745 7C21 POPER 118      55.672  40.011  75.743  1.00  0.00           C
ATOM   3748 8C21 POPER 118      56.013  40.002  74.253  1.00  0.00           C
ATOM   3752  C33 POPER 118      44.082  39.242  87.813  1.00  0.00           C
ATOM   3755  C34 POPER 118      44.812  40.352  87.064  1.00  0.00           C
ATOM   3758  C35 POPER 118      44.752  40.192  85.544  1.00  0.00           C
ATOM   3761  C36 POPER 118      45.602  41.252  84.844  1.00  0.00           C
ATOM   3764  C37 POPER 118      45.562  41.142  83.324  1.00  0.00           C
ATOM   3767  C38 POPER 118      46.553  42.102  82.644  1.00  0.00           C
ATOM   3770  C39 POPER 118      46.283  42.252  81.143  1.00  0.00           C
ATOM   3773 0C31 POPER 118      45.243  43.331  80.844  1.00  0.00           C
ATOM   3776 1C31 POPER 118      44.932  43.461  79.342  1.00  0.00           C
ATOM   3779 2C31 POPER 118      44.113  44.711  79.004  1.00  0.00           C
ATOM   3782 3C31 POPER 118      43.662  44.822  77.534  1.00  0.00           C
ATOM   3785 4C31 POPER 118      44.802  44.972  76.514  1.00  0.00           C
ATOM   3788 5C31 POPER 118      45.283  43.642  75.903  1.00  0.00           C
ATOM   3791 6C31 POPER 118      46.382  43.792  74.854  1.00  0.00           C
ATOM   3795  NH3 POPES 119      27.922 106.731  50.543  1.00  0.00           N
ATOM   3799  C12 POPES 119      28.693 105.501  50.144  1.00  0.00           C
ATOM   3802  C11 POPES 119      27.843 104.431  49.433  1.00  0.00           C
ATOM   3805  P   POPES 119      28.533 101.963  50.163  1.00  0.00           P
ATOM   3806  O13 POPES 119      27.743 100.882  49.503  1.00  0.00           O
ATOM   3807  O14 POPES 119      29.932 101.651  50.534  1.00  0.00           O
ATOM   3808  O11 POPES 119      27.752 102.531  51.394  1.00  0.00           O
ATOM   3809  O12 POPES 119      28.593 103.232  49.243  1.00  0.00           O
ATOM   3810  C1  POPES 119      28.412 102.822  52.624  1.00  0.00           C
ATOM   3813  C2  POPES 119      27.312 103.141  53.643  1.00  0.00           C
ATOM   3815  O21 POPES 119      27.892 104.002  54.643  1.00  0.00           O
ATOM   3816  C21 POPES 119      27.062 104.492  55.563  1.00  0.00           C
ATOM   3817  O22 POPES 119      25.863 104.331  55.613  1.00  0.00           O
ATOM   3818  C22 POPES 119      27.852 105.382  56.523  1.00  0.00           C
ATOM   3821  C3  POPES 119      26.772 101.772  54.123  1.00  0.00           C
ATOM   3824  O31 POPES 119      25.413 101.772  54.573  1.00  0.00           O
ATOM   3825  C31 POPES 119      25.212 101.502  55.854  1.00  0.00           C
ATOM   3826  O32 POPES 119      26.073 101.511  56.714  1.00  0.00           O
ATOM   3827  C32 POPES 119      23.792 100.952  55.993  1.00  0.00           C
ATOM   3830  C23 POPES 119      27.292 105.331  57.973  1.00  0.00           C
ATOM   3833  C24 POPES 119      28.282 105.902  59.004  1.00  0.00           C
ATOM   3836  C25 POPES 119      28.802 107.292  58.624  1.00  0.00           C
ATOM   3839  C26 POPES 119      29.372 108.102  59.794  1.00  0.00           C
ATOM   3842  C27 POPES 119      29.513 109.592  59.453  1.00  0.00           C
ATOM   3845  C28 POPES 119      29.762 110.471  60.693  1.00  0.00           C
ATOM   3848  C29 POPES 119      29.372 111.901  60.433  1.00  0.00           C
ATOM   3850 0C21 POPES 119      28.433 112.631  61.063  1.00  0.00           C
ATOM   3852 1C21 POPES 119      27.562 112.211  62.234  1.00  0.00           C
ATOM   3855 2C21 POPES 119      27.452 113.321  63.303  1.00  0.00           C
ATOM   3858 3C21 POPES 119      26.572 114.501  62.873  1.00  0.00           C
ATOM   3861 4C21 POPES 119      26.472 115.621  63.923  1.00  0.00           C
ATOM   3864 5C21 POPES 119      27.762 116.451  64.063  1.00  0.00           C
ATOM   3867 6C21 POPES 119      27.503 117.822  64.714  1.00  0.00           C
ATOM   3870 7C21 POPES 119      28.792 118.522  65.153  1.00  0.00           C
ATOM   3873 8C21 POPES 119      28.562 119.872  65.833  1.00  0.00           C
ATOM   3877  C33 POPES 119      23.702  99.801  57.023  1.00  0.00           C
ATOM   3880  C34 POPES 119      23.673 100.292  58.473  1.00  0.00           C
ATOM   3883  C35 POPES 119      23.122  99.242  59.443  1.00  0.00           C
ATOM   3886  C36 POPES 119      23.382  99.603  60.903  1.00  0.00           C
ATOM   3889  C37 POPES 119      22.592  98.741  61.893  1.00  0.00           C
ATOM   3892  C38 POPES 119      22.812  99.191  63.344  1.00  0.00           C
ATOM   3895  C39 POPES 119      21.923  98.472  64.373  1.00  0.00           C
ATOM   3898 0C31 POPES 119      22.222  96.982  64.513  1.00  0.00           C
ATOM   3901 1C31 POPES 119      21.412  96.331  65.643  1.00  0.00           C
ATOM   3904 2C31 POPES 119      21.772  94.851  65.854  1.00  0.00           C
ATOM   3907 3C31 POPES 119      21.112  94.261  67.104  1.00  0.00           C
ATOM   3910 4C31 POPES 119      21.712  92.892  67.464  1.00  0.00           C
ATOM   3913 5C31 POPES 119      21.353  92.441  68.874  1.00  0.00           C
ATOM   3916 6C31 POPES 119      22.262  91.311  69.373  1.00  0.00           C
ATOM   3920  NH3 POPET 120      67.482 114.442  90.023  1.00  0.00           N
ATOM   3924  C12 POPET 120      66.322 114.322  90.993  1.00  0.00           C
ATOM   3927  C11 POPET 120      65.402 115.551  90.954  1.00  0.00           C
ATOM   3930  P   POPET 120      62.962 114.611  91.353  1.00  0.00           P
ATOM   3931  O13 POPET 120      63.032 113.251  91.934  1.00  0.00           O
ATOM   3932  O14 POPET 120      61.763 115.371  91.743  1.00  0.00           O
ATOM   3933  O11 POPET 120      63.102 114.541  89.783  1.00  0.00           O
ATOM   3934  O12 POPET 120      64.272 115.382  91.813  1.00  0.00           O
ATOM   3935  C1  POPET 120      62.173 113.862  88.942  1.00  0.00           C
ATOM   3938  C2  POPET 120      62.372 114.291  87.473  1.00  0.00           C
ATOM   3940  O21 POPET 120      62.062 113.181  86.593  1.00  0.00           O
ATOM   3941  C21 POPET 120      61.603 113.601  85.413  1.00  0.00           C
ATOM   3942  O22 POPET 120      61.213 114.732  85.154  1.00  0.00           O
ATOM   3943  C22 POPET 120      61.782 112.512  84.363  1.00  0.00           C
ATOM   3946  C3  POPET 120      63.822 114.772  87.174  1.00  0.00           C
ATOM   3949  O31 POPET 120      63.913 115.283  85.824  1.00  0.00           O
ATOM   3950  C31 POPET 120      64.952 116.051  85.574  1.00  0.00           C
ATOM   3951  O32 POPET 120      65.952 116.132  86.264  1.00  0.00           O
ATOM   3952  C32 POPET 120      64.643 116.871  84.324  1.00  0.00           C
ATOM   3955  C23 POPET 120      62.762 112.981  83.263  1.00  0.00           C
ATOM   3958  C24 POPET 120      62.712 112.132  81.993  1.00  0.00           C
ATOM   3961  C25 POPET 120      63.393 112.801  80.784  1.00  0.00           C
ATOM   3964  C26 POPET 120      62.863 112.301  79.424  1.00  0.00           C
ATOM   3967  C27 POPET 120      63.432 113.081  78.233  1.00  0.00           C
ATOM   3970  C28 POPET 120      62.783 112.682  76.883  1.00  0.00           C
ATOM   3973  C29 POPET 120      63.362 113.482  75.743  1.00  0.00           C
ATOM   3975 0C21 POPET 120      62.952 113.493  74.464  1.00  0.00           C
ATOM   3977 1C21 POPET 120      61.823 112.691  73.863  1.00  0.00           C
ATOM   3980 2C21 POPET 120      60.903 113.561  72.973  1.00  0.00           C
ATOM   3983 3C21 POPET 120      60.122 114.622  73.773  1.00  0.00           C
ATOM   3986 4C21 POPET 120      58.993 115.271  72.973  1.00  0.00           C
ATOM   3989 5C21 POPET 120      58.202 116.281  73.813  1.00  0.00           C
ATOM   3992 6C21 POPET 120      57.062 116.971  73.053  1.00  0.00           C
ATOM   3995 7C21 POPET 120      56.322 117.992  73.924  1.00  0.00           C
ATOM   3998 8C21 POPET 120      55.283 118.811  73.154  1.00  0.00           C
ATOM   4002  C33 POPET 120      65.772 117.841  83.913  1.00  0.00           C
ATOM   4005  C34 POPET 120      66.582 117.311  82.733  1.00  0.00           C
ATOM   4008  C35 POPET 120      65.912 117.602  81.383  1.00  0.00           C
ATOM   4011  C36 POPET 120      66.332 116.591  80.303  1.00  0.00           C
ATOM   4014  C37 POPET 120      65.932 117.022  78.894  1.00  0.00           C
ATOM   4017  C38 POPET 120      66.253 115.931  77.854  1.00  0.00           C
ATOM   4020  C39 POPET 120      66.153 116.402  76.394  1.00  0.00           C
ATOM   4023 0C31 POPET 120      64.783 116.963  76.013  1.00  0.00           C
ATOM   4026 1C31 POPET 120      64.603 117.041  74.483  1.00  0.00           C
ATOM   4029 2C31 POPET 120      63.172 117.391  74.074  1.00  0.00           C
ATOM   4032 3C31 POPET 120      62.842 118.881  74.163  1.00  0.00           C
ATOM   4035 4C31 POPET 120      61.353 119.151  73.953  1.00  0.00           C
ATOM   4038 5C31 POPET 120      61.033 120.641  73.813  1.00  0.00           C
ATOM   4041 6C31 POPET 120      59.542 120.961  73.894  1.00  0.00           C
ATOM   4045  NH3 POPEU 121      54.893  40.272  53.573  1.00  0.00           N
ATOM   4049  C12 POPEU 121      53.783  40.032  52.583  1.00  0.00           C
ATOM   4052  C11 POPEU 121      53.193  38.621  52.694  1.00  0.00           C
ATOM   4055  P   POPEU 121      52.162  36.972  54.403  1.00  0.00           P
ATOM   4056  O13 POPEU 121      52.263  36.051  53.264  1.00  0.00           O
ATOM   4057  O14 POPEU 121      52.772  36.481  55.663  1.00  0.00           O
ATOM   4058  O11 POPEU 121      50.672  37.382  54.633  1.00  0.00           O
ATOM   4059  O12 POPEU 121      52.853  38.331  54.043  1.00  0.00           O
ATOM   4060  C1  POPEU 121      49.853  36.602  55.513  1.00  0.00           C
ATOM   4063  C2  POPEU 121      49.903  37.151  56.953  1.00  0.00           C
ATOM   4065  O21 POPEU 121      50.722  36.272  57.723  1.00  0.00           O
ATOM   4066  C21 POPEU 121      51.582  36.871  58.523  1.00  0.00           C
ATOM   4067  O22 POPEU 121      51.772  38.062  58.653  1.00  0.00           O
ATOM   4068  C22 POPEU 121      52.292  35.801  59.354  1.00  0.00           C
ATOM   4071  C3  POPEU 121      48.482  37.231  57.574  1.00  0.00           C
ATOM   4074  O31 POPEU 121      48.463  37.342  59.014  1.00  0.00           O
ATOM   4075  C31 POPEU 121      48.232  36.312  59.843  1.00  0.00           C
ATOM   4076  O32 POPEU 121      48.333  36.412  61.054  1.00  0.00           O
ATOM   4077  C32 POPEU 121      47.783  35.011  59.174  1.00  0.00           C
ATOM   4080  C23 POPEU 121      52.463  36.252  60.823  1.00  0.00           C
ATOM   4083  C24 POPEU 121      52.562  35.042  61.753  1.00  0.00           C
ATOM   4086  C25 POPEU 121      51.182  34.481  62.143  1.00  0.00           C
ATOM   4089  C26 POPEU 121      50.562  35.152  63.373  1.00  0.00           C
ATOM   4092  C27 POPEU 121      49.303  34.412  63.853  1.00  0.00           C
ATOM   4095  C28 POPEU 121      48.853  34.801  65.284  1.00  0.00           C
ATOM   4098  C29 POPEU 121      47.822  33.832  65.833  1.00  0.00           C
ATOM   4100 0C21 POPEU 121      46.603  34.132  66.313  1.00  0.00           C
ATOM   4102 1C21 POPEU 121      46.002  35.522  66.383  1.00  0.00           C
ATOM   4105 2C21 POPEU 121      46.553  36.422  67.513  1.00  0.00           C
ATOM   4108 3C21 POPEU 121      45.772  36.372  68.843  1.00  0.00           C
ATOM   4111 4C21 POPEU 121      46.122  35.172  69.733  1.00  0.00           C
ATOM   4114 5C21 POPEU 121      45.322  35.172  71.053  1.00  0.00           C
ATOM   4117 6C21 POPEU 121      45.982  34.362  72.174  1.00  0.00           C
ATOM   4120 7C21 POPEU 121      46.213  32.882  71.813  1.00  0.00           C
ATOM   4123 8C21 POPEU 121      46.803  32.071  72.973  1.00  0.00           C
ATOM   4127  C33 POPEU 121      47.403  33.891  60.183  1.00  0.00           C
ATOM   4130  C34 POPEU 121      46.543  32.801  59.523  1.00  0.00           C
ATOM   4133  C35 POPEU 121      47.353  31.691  58.824  1.00  0.00           C
ATOM   4136  C36 POPEU 121      47.682  30.541  59.783  1.00  0.00           C
ATOM   4139  C37 POPEU 121      48.393  29.342  59.153  1.00  0.00           C
ATOM   4142  C38 POPEU 121      48.702  28.222  60.163  1.00  0.00           C
ATOM   4145  C39 POPEU 121      49.952  28.522  61.023  1.00  0.00           C
ATOM   4148 0C31 POPEU 121      50.142  27.571  62.213  1.00  0.00           C
ATOM   4151 1C31 POPEU 121      51.502  27.782  62.913  1.00  0.00           C
ATOM   4154 2C31 POPEU 121      51.642  27.051  64.263  1.00  0.00           C
ATOM   4157 3C31 POPEU 121      51.792  25.522  64.174  1.00  0.00           C
ATOM   4160 4C31 POPEU 121      53.153  25.071  63.624  1.00  0.00           C
ATOM   4163 5C31 POPEU 121      53.243  23.552  63.484  1.00  0.00           C
ATOM   4166 6C31 POPEU 121      54.583  23.071  62.903  1.00  0.00           C
ATOM   4170  NH3 POPEV 122      24.292   9.882  92.294  1.00  0.00           N
ATOM   4174  C12 POPEV 122      25.522   9.642  93.133  1.00  0.00           C
ATOM   4177  C11 POPEV 122      26.593   8.932  92.304  1.00  0.00           C
ATOM   4180  P   POPEV 122      29.193   9.352  92.132  1.00  0.00           P
ATOM   4181  O13 POPEV 122      29.342  10.822  91.993  1.00  0.00           O
ATOM   4182  O14 POPEV 122      30.282   8.672  92.843  1.00  0.00           O
ATOM   4183  O11 POPEV 122      28.912   8.682  90.723  1.00  0.00           O
ATOM   4184  O12 POPEV 122      27.843   9.102  92.934  1.00  0.00           O
ATOM   4185  C1  POPEV 122      29.753   7.642  90.203  1.00  0.00           C
ATOM   4188  C2  POPEV 122      31.142   8.122  89.693  1.00  0.00           C
ATOM   4190  O21 POPEV 122      31.142   8.492  88.303  1.00  0.00           O
ATOM   4191  C21 POPEV 122      31.202   7.522  87.403  1.00  0.00           C
ATOM   4192  O22 POPEV 122      30.763   6.402  87.504  1.00  0.00           O
ATOM   4193  C22 POPEV 122      32.002   8.052  86.184  1.00  0.00           C
ATOM   4196  C3  POPEV 122      32.252   7.072  90.043  1.00  0.00           C
ATOM   4199  O31 POPEV 122      33.463   7.212  89.263  1.00  0.00           O
ATOM   4200  C31 POPEV 122      34.153   8.322  89.464  1.00  0.00           C
ATOM   4201  O32 POPEV 122      33.823   9.252  90.173  1.00  0.00           O
ATOM   4202  C32 POPEV 122      35.462   8.212  88.684  1.00  0.00           C
ATOM   4205  C23 POPEV 122      32.123   7.112  84.953  1.00  0.00           C
ATOM   4208  C24 POPEV 122      33.263   7.562  84.014  1.00  0.00           C
ATOM   4211  C25 POPEV 122      33.322   6.812  82.673  1.00  0.00           C
ATOM   4214  C26 POPEV 122      34.693   6.972  81.973  1.00  0.00           C
ATOM   4217  C27 POPEV 122      34.772   6.292  80.592  1.00  0.00           C
ATOM   4220  C28 POPEV 122      34.302   7.212  79.443  1.00  0.00           C
ATOM   4223  C29 POPEV 122      34.403   6.552  78.084  1.00  0.00           C
ATOM   4225 0C21 POPEV 122      35.222   6.922  77.083  1.00  0.00           C
ATOM   4227 1C21 POPEV 122      36.243   8.042  77.133  1.00  0.00           C
ATOM   4230 2C21 POPEV 122      37.132   8.042  75.883  1.00  0.00           C
ATOM   4233 3C21 POPEV 122      38.382   8.932  75.993  1.00  0.00           C
ATOM   4236 4C21 POPEV 122      39.292   8.792  74.763  1.00  0.00           C
ATOM   4239 5C21 POPEV 122      40.342   9.902  74.614  1.00  0.00           C
ATOM   4242 6C21 POPEV 122      40.943   9.932  73.193  1.00  0.00           C
ATOM   4245 7C21 POPEV 122      41.963  11.062  73.003  1.00  0.00           C
ATOM   4248 8C21 POPEV 122      42.632  11.082  71.632  1.00  0.00           C
ATOM   4252  C33 POPEV 122      35.702   9.272  87.584  1.00  0.00           C
ATOM   4255  C34 POPEV 122      36.963   8.942  86.772  1.00  0.00           C
ATOM   4258  C35 POPEV 122      37.532  10.122  85.964  1.00  0.00           C
ATOM   4261  C36 POPEV 122      36.583  10.752  84.944  1.00  0.00           C
ATOM   4264  C37 POPEV 122      37.202  12.012  84.324  1.00  0.00           C
ATOM   4267  C38 POPEV 122      36.412  12.612  83.153  1.00  0.00           C
ATOM   4270  C39 POPEV 122      36.423  11.712  81.903  1.00  0.00           C
ATOM   4273 0C31 POPEV 122      35.772  12.362  80.662  1.00  0.00           C
ATOM   4276 1C31 POPEV 122      35.713  11.382  79.474  1.00  0.00           C
ATOM   4279 2C31 POPEV 122      35.392  12.062  78.133  1.00  0.00           C
ATOM   4282 3C31 POPEV 122      33.942  12.532  77.973  1.00  0.00           C
ATOM   4285 4C31 POPEV 122      33.702  13.112  76.574  1.00  0.00           C
ATOM   4288 5C31 POPEV 122      32.252  13.502  76.303  1.00  0.00           C
ATOM   4291 6C31 POPEV 122      32.062  14.182  74.934  1.00  0.00           C
ATOM   4295  NH3 POPEW 123      66.122 108.281  91.334  1.00  0.00           N
ATOM   4299  C12 POPEW 123      65.452 106.963  91.604  1.00  0.00           C
ATOM   4302  C11 POPEW 123      66.442 105.842  91.903  1.00  0.00           C
ATOM   4305  P   POPEW 123      65.262 103.811  93.063  1.00  0.00           P
ATOM   4306  O13 POPEW 123      66.332 102.861  93.433  1.00  0.00           O
ATOM   4307  O14 POPEW 123      64.792 104.781  94.063  1.00  0.00           O
ATOM   4308  O11 POPEW 123      64.003 103.041  92.473  1.00  0.00           O
ATOM   4309  O12 POPEW 123      65.802 104.582  91.803  1.00  0.00           O
ATOM   4310  C1  POPEW 123      63.092 103.792  91.632  1.00  0.00           C
ATOM   4313  C2  POPEW 123      63.162 103.332  90.163  1.00  0.00           C
ATOM   4315  O21 POPEW 123      62.013 103.862  89.493  1.00  0.00           O
ATOM   4316  C21 POPEW 123      62.112 104.002  88.174  1.00  0.00           C
ATOM   4317  O22 POPEW 123      63.113 103.762  87.514  1.00  0.00           O
ATOM   4318  C22 POPEW 123      60.812 104.552  87.633  1.00  0.00           C
ATOM   4321  C3  POPEW 123      63.193 101.761  90.113  1.00  0.00           C
ATOM   4324  O31 POPEW 123      63.342 101.201  88.783  1.00  0.00           O
ATOM   4325  C31 POPEW 123      62.213 100.781  88.243  1.00  0.00           C
ATOM   4326  O32 POPEW 123      61.112 100.982  88.723  1.00  0.00           O
ATOM   4327  C32 POPEW 123      62.463  99.991  86.953  1.00  0.00           C
ATOM   4330  C23 POPEW 123      60.122 103.571  86.674  1.00  0.00           C
ATOM   4333  C24 POPEW 123      58.612 103.822  86.644  1.00  0.00           C
ATOM   4336  C25 POPEW 123      57.873 102.911  85.662  1.00  0.00           C
ATOM   4339  C26 POPEW 123      58.292 103.151  84.214  1.00  0.00           C
ATOM   4342  C27 POPEW 123      57.362 102.472  83.203  1.00  0.00           C
ATOM   4345  C28 POPEW 123      57.682 102.892  81.754  1.00  0.00           C
ATOM   4348  C29 POPEW 123      57.232 104.312  81.523  1.00  0.00           C
ATOM   4350 0C21 POPEW 123      56.502 104.772  80.504  1.00  0.00           C
ATOM   4352 1C21 POPEW 123      55.972 103.992  79.334  1.00  0.00           C
ATOM   4355 2C21 POPEW 123      54.583 104.501  78.913  1.00  0.00           C
ATOM   4358 3C21 POPEW 123      54.212 103.951  77.534  1.00  0.00           C
ATOM   4361 4C21 POPEW 123      52.822 104.371  77.053  1.00  0.00           C
ATOM   4364 5C21 POPEW 123      52.692 104.121  75.544  1.00  0.00           C
ATOM   4367 6C21 POPEW 123      51.322 104.482  74.983  1.00  0.00           C
ATOM   4370 7C21 POPEW 123      51.302 104.401  73.453  1.00  0.00           C
ATOM   4373 8C21 POPEW 123      49.963 104.832  72.863  1.00  0.00           C
ATOM   4377  C33 POPEW 123      61.343 100.231  85.924  1.00  0.00           C
ATOM   4380  C34 POPEW 123      61.372  99.312  84.693  1.00  0.00           C
ATOM   4383  C35 POPEW 123      60.223  99.671  83.743  1.00  0.00           C
ATOM   4386  C36 POPEW 123      60.182  98.862  82.444  1.00  0.00           C
ATOM   4389  C37 POPEW 123      59.272  99.562  81.413  1.00  0.00           C
ATOM   4392  C38 POPEW 123      59.043  98.772  80.113  1.00  0.00           C
ATOM   4395  C39 POPEW 123      57.663  98.092  80.033  1.00  0.00           C
ATOM   4398 0C31 POPEW 123      56.493  99.091  80.144  1.00  0.00           C
ATOM   4401 1C31 POPEW 123      55.192  98.601  79.493  1.00  0.00           C
ATOM   4404 2C31 POPEW 123      54.053  99.632  79.643  1.00  0.00           C
ATOM   4407 3C31 POPEW 123      52.902  99.442  78.644  1.00  0.00           C
ATOM   4410 4C31 POPEW 123      52.222  98.072  78.714  1.00  0.00           C
ATOM   4413 5C31 POPEW 123      50.972  97.981  77.824  1.00  0.00           C
ATOM   4416 6C31 POPEW 123      49.752  98.722  78.383  1.00  0.00           C
ATOM   4420  NH3 POPEX 124     130.087  21.822  92.724  1.00  0.00           N
ATOM   4424  C12 POPEX 124     130.048  21.012  94.004  1.00  0.00           C
ATOM   4427  C11 POPEX 124     130.717  19.632  93.863  1.00  0.00           C
ATOM   4430  P   POPEX 124     129.137  17.542  94.074  1.00  0.00           P
ATOM   4431  O13 POPEX 124     129.807  17.382  95.373  1.00  0.00           O
ATOM   4432  O14 POPEX 124     127.673  17.672  94.053  1.00  0.00           O
ATOM   4433  O11 POPEX 124     129.548  16.262  93.243  1.00  0.00           O
ATOM   4434  O12 POPEX 124     129.798  18.722  93.253  1.00  0.00           O
ATOM   4435  C1  POPEX 124     128.792  15.712  92.164  1.00  0.00           C
ATOM   4438  C2  POPEX 124     129.617  14.741  91.264  1.00  0.00           C
ATOM   4440  O21 POPEX 124     130.398  15.462  90.303  1.00  0.00           O
ATOM   4441  C21 POPEX 124     129.807  15.872  89.193  1.00  0.00           C
ATOM   4442  O22 POPEX 124     128.613  15.832  88.942  1.00  0.00           O
ATOM   4443  C22 POPEX 124     130.887  16.352  88.203  1.00  0.00           C
ATOM   4446  C3  POPEX 124     128.772  13.562  90.662  1.00  0.00           C
ATOM   4449  O31 POPEX 124     129.438  12.922  89.543  1.00  0.00           O
ATOM   4450  C31 POPEX 124     128.652  12.052  88.904  1.00  0.00           C
ATOM   4451  O32 POPEX 124     127.592  11.632  89.342  1.00  0.00           O
ATOM   4452  C32 POPEX 124     129.257  11.702  87.543  1.00  0.00           C
ATOM   4455  C23 POPEX 124     131.378  15.292  87.174  1.00  0.00           C
ATOM   4458  C24 POPEX 124     132.568  15.792  86.313  1.00  0.00           C
ATOM   4461  C25 POPEX 124     132.208  16.592  85.043  1.00  0.00           C
ATOM   4464  C26 POPEX 124     132.077  15.742  83.764  1.00  0.00           C
ATOM   4467  C27 POPEX 124     132.107  16.582  82.473  1.00  0.00           C
ATOM   4470  C28 POPEX 124     132.288  15.752  81.173  1.00  0.00           C
ATOM   4473  C29 POPEX 124     131.088  14.932  80.803  1.00  0.00           C
ATOM   4475 0C21 POPEX 124     130.568  14.752  79.563  1.00  0.00           C
ATOM   4477 1C21 POPEX 124     131.077  15.302  78.253  1.00  0.00           C
ATOM   4480 2C21 POPEX 124     130.048  16.152  77.493  1.00  0.00           C
ATOM   4483 3C21 POPEX 124     128.812  15.372  76.993  1.00  0.00           C
ATOM   4486 4C21 POPEX 124     127.712  16.222  76.324  1.00  0.00           C
ATOM   4489 5C21 POPEX 124     127.842  16.402  74.803  1.00  0.00           C
ATOM   4492 6C21 POPEX 124     128.842  17.472  74.354  1.00  0.00           C
ATOM   4495 7C21 POPEX 124     129.052  17.442  72.833  1.00  0.00           C
ATOM   4498 8C21 POPEX 124     130.268  18.262  72.394  1.00  0.00           C
ATOM   4502  C33 POPEX 124     128.193  11.572  86.423  1.00  0.00           C
ATOM   4505  C34 POPEX 124     128.792  11.442  85.014  1.00  0.00           C
ATOM   4508  C35 POPEX 124     127.692  11.302  83.942  1.00  0.00           C
ATOM   4511  C36 POPEX 124     128.193  11.322  82.493  1.00  0.00           C
ATOM   4514  C37 POPEX 124     127.052  11.592  81.493  1.00  0.00           C
ATOM   4517  C38 POPEX 124     127.482  11.492  80.023  1.00  0.00           C
ATOM   4520  C39 POPEX 124     126.423  12.072  79.063  1.00  0.00           C
ATOM   4523 0C31 POPEX 124     126.742  11.852  77.583  1.00  0.00           C
ATOM   4526 1C31 POPEX 124     125.732  12.571  76.674  1.00  0.00           C
ATOM   4529 2C31 POPEX 124     126.032  12.452  75.174  1.00  0.00           C
ATOM   4532 3C31 POPEX 124     125.103  13.352  74.334  1.00  0.00           C
ATOM   4535 4C31 POPEX 124     125.332  13.222  72.813  1.00  0.00           C
ATOM   4538 5C31 POPEX 124     124.593  14.302  72.013  1.00  0.00           C
ATOM   4541 6C31 POPEX 124     124.712  14.122  70.493  1.00  0.00           C
ATOM   4545  NH3 POPEY 125       3.003  25.652  50.504  1.00  0.00           N
ATOM   4549  C12 POPEY 125       3.522  24.332  50.014  1.00  0.00           C
ATOM   4552  C11 POPEY 125       5.022  24.212  50.253  1.00  0.00           C
ATOM   4555  P   POPEY 125       6.912  22.432  50.214  1.00  0.00           P
ATOM   4556  O13 POPEY 125       6.653  21.302  51.133  1.00  0.00           O
ATOM   4557  O14 POPEY 125       7.782  22.222  49.034  1.00  0.00           O
ATOM   4558  O11 POPEY 125       7.483  23.682  51.003  1.00  0.00           O
ATOM   4559  O12 POPEY 125       5.472  22.941  49.794  1.00  0.00           O
ATOM   4560  C1  POPEY 125       7.752  23.662  52.393  1.00  0.00           C
ATOM   4563  C2  POPEY 125       8.602  24.902  52.773  1.00  0.00           C
ATOM   4565  O21 POPEY 125       8.173  25.441  54.023  1.00  0.00           O
ATOM   4566  C21 POPEY 125       8.752  24.902  55.074  1.00  0.00           C
ATOM   4567  O22 POPEY 125       9.392  23.852  55.054  1.00  0.00           O
ATOM   4568  C22 POPEY 125       8.743  25.891  56.254  1.00  0.00           C
ATOM   4571  C3  POPEY 125       8.532  26.061  51.723  1.00  0.00           C
ATOM   4574  O31 POPEY 125       9.382  27.192  52.043  1.00  0.00           O
ATOM   4575  C31 POPEY 125       9.153  27.842  53.193  1.00  0.00           C
ATOM   4576  O32 POPEY 125       9.922  27.852  54.143  1.00  0.00           O
ATOM   4577  C32 POPEY 125       7.803  28.561  53.174  1.00  0.00           C
ATOM   4580  C23 POPEY 125       8.372  25.311  57.644  1.00  0.00           C
ATOM   4583  C24 POPEY 125       7.682  26.342  58.554  1.00  0.00           C
ATOM   4586  C25 POPEY 125       7.612  25.922  60.033  1.00  0.00           C
ATOM   4589  C26 POPEY 125       6.743  26.872  60.883  1.00  0.00           C
ATOM   4592  C27 POPEY 125       6.553  26.402  62.333  1.00  0.00           C
ATOM   4595  C28 POPEY 125       5.642  27.381  63.123  1.00  0.00           C
ATOM   4598  C29 POPEY 125       5.202  27.112  64.553  1.00  0.00           C
ATOM   4600 0C21 POPEY 125       5.332  26.031  65.354  1.00  0.00           C
ATOM   4602 1C21 POPEY 125       6.023  24.711  65.093  1.00  0.00           C
ATOM   4605 2C21 POPEY 125       6.423  24.002  66.413  1.00  0.00           C
ATOM   4608 3C21 POPEY 125       7.492  24.772  67.223  1.00  0.00           C
ATOM   4611 4C21 POPEY 125       7.962  24.061  68.504  1.00  0.00           C
ATOM   4614 5C21 POPEY 125       7.002  24.252  69.693  1.00  0.00           C
ATOM   4617 6C21 POPEY 125       7.592  23.731  71.013  1.00  0.00           C
ATOM   4620 7C21 POPEY 125       6.653  23.961  72.214  1.00  0.00           C
ATOM   4623 8C21 POPEY 125       7.253  23.531  73.553  1.00  0.00           C
ATOM   4627  C33 POPEY 125       7.943  29.992  53.743  1.00  0.00           C
ATOM   4630  C34 POPEY 125       6.613  30.742  53.883  1.00  0.00           C
ATOM   4633  C35 POPEY 125       5.872  30.482  55.203  1.00  0.00           C
ATOM   4636  C36 POPEY 125       6.602  31.072  56.413  1.00  0.00           C
ATOM   4639  C37 POPEY 125       5.832  30.991  57.743  1.00  0.00           C
ATOM   4642  C38 POPEY 125       6.802  31.202  58.913  1.00  0.00           C
ATOM   4645  C39 POPEY 125       6.132  31.321  60.293  1.00  0.00           C
ATOM   4648 0C31 POPEY 125       7.213  31.242  61.383  1.00  0.00           C
ATOM   4651 1C31 POPEY 125       6.702  31.481  62.813  1.00  0.00           C
ATOM   4654 2C31 POPEY 125       7.762  31.042  63.833  1.00  0.00           C
ATOM   4657 3C31 POPEY 125       7.792  31.862  65.133  1.00  0.00           C
ATOM   4660 4C31 POPEY 125       6.492  31.862  65.934  1.00  0.00           C
ATOM   4663 5C31 POPEY 125       6.693  32.532  67.303  1.00  0.00           C
ATOM   4666 6C31 POPEY 125       5.422  32.612  68.154  1.00  0.00           C
ATOM   4670  NH3 POPEZ 126     109.102  30.762  49.984  1.00  0.00           N
ATOM   4674  C12 POPEZ 126     110.492  30.241  49.724  1.00  0.00           C
ATOM   4677  C11 POPEZ 126     110.482  28.821  49.113  1.00  0.00           C
ATOM   4680  P   POPEZ 126     110.003  26.342  49.563  1.00  0.00           P
ATOM   4681  O13 POPEZ 126     108.743  25.592  49.363  1.00  0.00           O
ATOM   4682  O14 POPEZ 126     111.022  26.222  48.493  1.00  0.00           O
ATOM   4683  O11 POPEZ 126     110.653  25.772  50.873  1.00  0.00           O
ATOM   4684  O12 POPEZ 126     109.753  27.882  49.914  1.00  0.00           O
ATOM   4685  C1  POPEZ 126     110.402  26.342  52.154  1.00  0.00           C
ATOM   4688  C2  POPEZ 126     111.143  25.492  53.214  1.00  0.00           C
ATOM   4690  O21 POPEZ 126     110.962  26.061  54.534  1.00  0.00           O
ATOM   4691  C21 POPEZ 126     111.753  27.062  54.874  1.00  0.00           C
ATOM   4692  O22 POPEZ 126     112.412  27.772  54.143  1.00  0.00           O
ATOM   4693  C22 POPEZ 126     111.702  27.162  56.403  1.00  0.00           C
ATOM   4696  C3  POPEZ 126     112.633  25.222  52.803  1.00  0.00           C
ATOM   4699  O31 POPEZ 126     113.413  24.711  53.903  1.00  0.00           O
ATOM   4700  C31 POPEZ 126     114.733  24.822  53.703  1.00  0.00           C
ATOM   4701  O32 POPEZ 126     115.253  25.322  52.723  1.00  0.00           O
ATOM   4702  C32 POPEZ 126     115.463  24.412  54.984  1.00  0.00           C
ATOM   4705  C23 POPEZ 126     112.653  28.231  56.993  1.00  0.00           C
ATOM   4708  C24 POPEZ 126     112.572  28.282  58.523  1.00  0.00           C
ATOM   4711  C25 POPEZ 126     113.493  29.362  59.123  1.00  0.00           C
ATOM   4714  C26 POPEZ 126     113.423  29.442  60.653  1.00  0.00           C
ATOM   4717  C27 POPEZ 126     114.372  30.512  61.203  1.00  0.00           C
ATOM   4720  C28 POPEZ 126     114.292  30.712  62.733  1.00  0.00           C
ATOM   4723  C29 POPEZ 126     112.982  31.342  63.153  1.00  0.00           C
ATOM   4725 0C21 POPEZ 126     112.243  31.042  64.243  1.00  0.00           C
ATOM   4727 1C21 POPEZ 126     112.552  30.022  65.313  1.00  0.00           C
ATOM   4730 2C21 POPEZ 126     111.353  29.092  65.623  1.00  0.00           C
ATOM   4733 3C21 POPEZ 126     110.182  29.811  66.303  1.00  0.00           C
ATOM   4736 4C21 POPEZ 126     108.893  28.981  66.394  1.00  0.00           C
ATOM   4739 5C21 POPEZ 126     109.023  27.612  67.063  1.00  0.00           C
ATOM   4742 6C21 POPEZ 126     107.673  26.882  67.114  1.00  0.00           C
ATOM   4745 7C21 POPEZ 126     107.793  25.471  67.693  1.00  0.00           C
ATOM   4748 8C21 POPEZ 126     106.543  24.621  67.464  1.00  0.00           C
ATOM   4752  C33 POPEZ 126     116.823  25.132  55.144  1.00  0.00           C
ATOM   4755  C34 POPEZ 126     117.382  24.981  56.563  1.00  0.00           C
ATOM   4758  C35 POPEZ 126     116.742  25.932  57.583  1.00  0.00           C
ATOM   4761  C36 POPEZ 126     117.152  25.582  59.023  1.00  0.00           C
ATOM   4764  C37 POPEZ 126     116.632  26.582  60.053  1.00  0.00           C
ATOM   4767  C38 POPEZ 126     116.872  26.131  61.493  1.00  0.00           C
ATOM   4770  C39 POPEZ 126     117.342  27.281  62.393  1.00  0.00           C
ATOM   4773 0C31 POPEZ 126     117.142  26.972  63.883  1.00  0.00           C
ATOM   4776 1C31 POPEZ 126     117.393  28.182  64.794  1.00  0.00           C
ATOM   4779 2C31 POPEZ 126     116.573  28.071  66.083  1.00  0.00           C
ATOM   4782 3C31 POPEZ 126     116.632  29.302  66.993  1.00  0.00           C
ATOM   4785 4C31 POPEZ 126     115.503  29.232  68.034  1.00  0.00           C
ATOM   4788 5C31 POPEZ 126     115.533  30.382  69.043  1.00  0.00           C
ATOM   4791 6C31 POPEZ 126     114.183  30.602  69.733  1.00  0.00           C
ATOM   4795  NH3 POPEa 127       8.173  64.842  91.213  1.00  0.00           N
ATOM   4799  C12 POPEa 127       7.392  64.752  92.504  1.00  0.00           C
ATOM   4802  C11 POPEa 127       7.432  66.092  93.284  1.00  0.00           C
ATOM   4805  P   POPEa 127       9.963  66.852  93.484  1.00  0.00           P
ATOM   4806  O13 POPEa 127      11.012  66.792  94.513  1.00  0.00           O
ATOM   4807  O14 POPEa 127      10.243  66.162  92.204  1.00  0.00           O
ATOM   4808  O11 POPEa 127       9.663  68.371  93.203  1.00  0.00           O
ATOM   4809  O12 POPEa 127       8.632  66.222  94.053  1.00  0.00           O
ATOM   4810  C1  POPEa 127       9.372  68.861  91.894  1.00  0.00           C
ATOM   4813  C2  POPEa 127      10.612  69.492  91.203  1.00  0.00           C
ATOM   4815  O21 POPEa 127      10.233  70.342  90.113  1.00  0.00           O
ATOM   4816  C21 POPEa 127       9.642  69.782  89.082  1.00  0.00           C
ATOM   4817  O22 POPEa 127       9.252  68.632  88.993  1.00  0.00           O
ATOM   4818  C22 POPEa 127       9.403  70.842  88.004  1.00  0.00           C
ATOM   4821  C3  POPEa 127      11.712  68.462  90.784  1.00  0.00           C
ATOM   4824  O31 POPEa 127      12.693  69.062  89.903  1.00  0.00           O
ATOM   4825  C31 POPEa 127      13.592  68.191  89.453  1.00  0.00           C
ATOM   4826  O32 POPEa 127      13.682  67.031  89.813  1.00  0.00           O
ATOM   4827  C32 POPEa 127      14.453  68.831  88.363  1.00  0.00           C
ATOM   4830  C23 POPEa 127       9.582  70.312  86.563  1.00  0.00           C
ATOM   4833  C24 POPEa 127       9.132  71.342  85.513  1.00  0.00           C
ATOM   4836  C25 POPEa 127      10.042  72.581  85.373  1.00  0.00           C
ATOM   4839  C26 POPEa 127      11.382  72.291  84.683  1.00  0.00           C
ATOM   4842  C27 POPEa 127      11.962  73.551  84.023  1.00  0.00           C
ATOM   4845  C28 POPEa 127      13.302  73.312  83.314  1.00  0.00           C
ATOM   4848  C29 POPEa 127      14.453  73.242  84.294  1.00  0.00           C
ATOM   4850 0C21 POPEa 127      15.302  74.242  84.594  1.00  0.00           C
ATOM   4852 1C21 POPEa 127      15.252  75.641  84.034  1.00  0.00           C
ATOM   4855 2C21 POPEa 127      16.342  75.892  82.973  1.00  0.00           C
ATOM   4858 3C21 POPEa 127      17.763  75.712  83.522  1.00  0.00           C
ATOM   4861 4C21 POPEa 127      18.842  76.252  82.584  1.00  0.00           C
ATOM   4864 5C21 POPEa 127      20.243  76.181  83.214  1.00  0.00           C
ATOM   4867 6C21 POPEa 127      21.342  76.662  82.272  1.00  0.00           C
ATOM   4870 7C21 POPEa 127      22.712  76.691  82.964  1.00  0.00           C
ATOM   4873 8C21 POPEa 127      23.872  77.011  82.023  1.00  0.00           C
ATOM   4877  C33 POPEa 127      13.903  68.551  86.943  1.00  0.00           C
ATOM   4880  C34 POPEa 127      14.642  69.322  85.833  1.00  0.00           C
ATOM   4883  C35 POPEa 127      14.243  68.871  84.424  1.00  0.00           C
ATOM   4886  C36 POPEa 127      14.983  69.612  83.293  1.00  0.00           C
ATOM   4889  C37 POPEa 127      14.852  68.922  81.934  1.00  0.00           C
ATOM   4892  C38 POPEa 127      15.512  69.682  80.763  1.00  0.00           C
ATOM   4895  C39 POPEa 127      14.852  71.032  80.443  1.00  0.00           C
ATOM   4898 0C31 POPEa 127      15.392  71.652  79.154  1.00  0.00           C
ATOM   4901 1C31 POPEa 127      14.602  72.902  78.714  1.00  0.00           C
ATOM   4904 2C31 POPEa 127      15.062  73.432  77.343  1.00  0.00           C
ATOM   4907 3C31 POPEa 127      14.002  74.242  76.583  1.00  0.00           C
ATOM   4910 4C31 POPEa 127      12.832  73.392  76.063  1.00  0.00           C
ATOM   4913 5C31 POPEa 127      11.903  74.132  75.104  1.00  0.00           C
ATOM   4916 6C31 POPEa 127      10.792  73.242  74.544  1.00  0.00           C
ATOM   4920  NH3 POPEb 128      59.393  52.842  93.923  1.00  0.00           N
ATOM   4924  C12 POPEb 128      58.333  52.682  94.963  1.00  0.00           C
ATOM   4927  C11 POPEb 128      56.982  53.302  94.523  1.00  0.00           C
ATOM   4930  P   POPEb 128      57.103  55.992  94.813  1.00  0.00           P
ATOM   4931  O13 POPEb 128      55.872  56.691  94.373  1.00  0.00           O
ATOM   4932  O14 POPEb 128      57.803  56.481  96.013  1.00  0.00           O
ATOM   4933  O11 POPEb 128      58.113  55.862  93.614  1.00  0.00           O
ATOM   4934  O12 POPEb 128      56.712  54.511  95.192  1.00  0.00           O
ATOM   4935  C1  POPEb 128      57.943  56.772  92.523  1.00  0.00           C
ATOM   4938  C2  POPEb 128      58.673  56.132  91.353  1.00  0.00           C
ATOM   4940  O21 POPEb 128      58.702  56.982  90.192  1.00  0.00           O
ATOM   4941  C21 POPEb 128      57.772  56.852  89.284  1.00  0.00           C
ATOM   4942  O22 POPEb 128      56.662  56.381  89.434  1.00  0.00           O
ATOM   4943  C22 POPEb 128      58.342  57.312  87.943  1.00  0.00           C
ATOM   4946  C3  POPEb 128      58.132  54.702  91.104  1.00  0.00           C
ATOM   4949  O31 POPEb 128      58.682  54.172  89.893  1.00  0.00           O
ATOM   4950  C31 POPEb 128      59.942  53.852  89.963  1.00  0.00           C
ATOM   4951  O32 POPEb 128      60.613  53.772  90.984  1.00  0.00           O
ATOM   4952  C32 POPEb 128      60.382  53.601  88.533  1.00  0.00           C
ATOM   4955  C23 POPEb 128      57.533  58.442  87.283  1.00  0.00           C
ATOM   4958  C24 POPEb 128      58.353  59.132  86.184  1.00  0.00           C
ATOM   4961  C25 POPEb 128      58.143  60.651  86.153  1.00  0.00           C
ATOM   4964  C26 POPEb 128      59.033  61.381  85.144  1.00  0.00           C
ATOM   4967  C27 POPEb 128      58.792  62.902  85.183  1.00  0.00           C
ATOM   4970  C28 POPEb 128      59.842  63.712  84.403  1.00  0.00           C
ATOM   4973  C29 POPEb 128      59.912  63.382  82.934  1.00  0.00           C
ATOM   4975 0C21 POPEb 128      59.342  64.071  81.934  1.00  0.00           C
ATOM   4977 1C21 POPEb 128      58.443  65.272  82.083  1.00  0.00           C
ATOM   4980 2C21 POPEb 128      57.442  65.402  80.903  1.00  0.00           C
ATOM   4983 3C21 POPEb 128      56.512  64.191  80.753  1.00  0.00           C
ATOM   4986 4C21 POPEb 128      55.522  64.321  79.583  1.00  0.00           C
ATOM   4989 5C21 POPEb 128      54.763  63.011  79.354  1.00  0.00           C
ATOM   4992 6C21 POPEb 128      53.722  63.071  78.233  1.00  0.00           C
ATOM   4995 7C21 POPEb 128      53.202  61.662  77.904  1.00  0.00           C
ATOM   4998 8C21 POPEb 128      52.132  61.652  76.823  1.00  0.00           C
ATOM   5002  C33 POPEb 128      61.863  53.922  88.273  1.00  0.00           C
ATOM   5005  C34 POPEb 128      62.073  54.182  86.772  1.00  0.00           C
ATOM   5008  C35 POPEb 128      61.673  55.581  86.302  1.00  0.00           C
ATOM   5011  C36 POPEb 128      61.222  55.542  84.844  1.00  0.00           C
ATOM   5014  C37 POPEb 128      60.882  56.912  84.243  1.00  0.00           C
ATOM   5017  C38 POPEb 128      61.592  57.162  82.904  1.00  0.00           C
ATOM   5020  C39 POPEb 128      63.083  57.502  83.083  1.00  0.00           C
ATOM   5023 0C31 POPEb 128      63.822  57.792  81.763  1.00  0.00           C
ATOM   5026 1C31 POPEb 128      65.232  58.351  82.013  1.00  0.00           C
ATOM   5029 2C31 POPEb 128      66.073  58.541  80.743  1.00  0.00           C
ATOM   5032 3C31 POPEb 128      65.542  59.571  79.723  1.00  0.00           C
ATOM   5035 4C31 POPEb 128      65.463  61.002  80.273  1.00  0.00           C
ATOM   5038 5C31 POPEb 128      64.952  62.011  79.233  1.00  0.00           C
ATOM   5041 6C31 POPEb 128      64.702  63.401  79.824  1.00  0.00           C
ATOM   5045  NH3 POPEc 129     124.632  95.781  50.753  1.00  0.00           N
ATOM   5049  C12 POPEc 129     123.753  96.201  51.903  1.00  0.00           C
ATOM   5052  C11 POPEc 129     122.513  97.012  51.433  1.00  0.00           C
ATOM   5055  P   POPEc 129     120.442  95.331  51.173  1.00  0.00           P
ATOM   5056  O13 POPEc 129     119.163  96.061  51.063  1.00  0.00           O
ATOM   5057  O14 POPEc 129     120.573  93.992  50.553  1.00  0.00           O
ATOM   5058  O11 POPEc 129     120.853  95.231  52.694  1.00  0.00           O
ATOM   5059  O12 POPEc 129     121.622  96.241  50.613  1.00  0.00           O
ATOM   5060  C1  POPEc 129     120.062  95.842  53.713  1.00  0.00           C
ATOM   5063  C2  POPEc 129     120.702  95.522  55.083  1.00  0.00           C
ATOM   5065  O21 POPEc 129     119.782  95.751  56.173  1.00  0.00           O
ATOM   5066  C21 POPEc 129     119.423  96.982  56.444  1.00  0.00           C
ATOM   5067  O22 POPEc 129     119.562  97.962  55.723  1.00  0.00           O
ATOM   5068  C22 POPEc 129     118.912  97.031  57.883  1.00  0.00           C
ATOM   5071  C3  POPEc 129     122.062  96.272  55.264  1.00  0.00           C
ATOM   5074  O31 POPEc 129     123.073  95.812  56.194  1.00  0.00           O
ATOM   5075  C31 POPEc 129     122.893  94.872  57.083  1.00  0.00           C
ATOM   5076  O32 POPEc 129     122.033  94.021  57.123  1.00  0.00           O
ATOM   5077  C32 POPEc 129     123.962  95.061  58.163  1.00  0.00           C
ATOM   5080  C23 POPEc 129     119.972  96.471  58.863  1.00  0.00           C
ATOM   5083  C24 POPEc 129     119.423  96.113  60.243  1.00  0.00           C
ATOM   5086  C25 POPEc 129     119.043  97.332  61.093  1.00  0.00           C
ATOM   5089  C26 POPEc 129     119.023  96.952  62.583  1.00  0.00           C
ATOM   5092  C27 POPEc 129     119.023  98.172  63.513  1.00  0.00           C
ATOM   5095  C28 POPEc 129     119.263  97.801  64.983  1.00  0.00           C
ATOM   5098  C29 POPEc 129     118.143  96.963  65.553  1.00  0.00           C
ATOM   5100 0C21 POPEc 129     117.142  97.432  66.324  1.00  0.00           C
ATOM   5102 1C21 POPEc 129     116.963  98.881  66.703  1.00  0.00           C
ATOM   5105 2C21 POPEc 129     115.592  99.191  67.313  1.00  0.00           C
ATOM   5108 3C21 POPEc 129     114.403  98.792  66.424  1.00  0.00           C
ATOM   5111 4C21 POPEc 129     113.073  99.291  66.993  1.00  0.00           C
ATOM   5114 5C21 POPEc 129     111.853  98.571  66.394  1.00  0.00           C
ATOM   5117 6C21 POPEc 129     110.513  99.221  66.763  1.00  0.00           C
ATOM   5120 7C21 POPEc 129     110.312  99.442  68.273  1.00  0.00           C
ATOM   5123 8C21 POPEc 129     108.942 100.031  68.614  1.00  0.00           C
ATOM   5127  C33 POPEc 129     123.522  94.541  59.553  1.00  0.00           C
ATOM   5130  C34 POPEc 129     124.152  95.352  60.683  1.00  0.00           C
ATOM   5133  C35 POPEc 129     123.542  95.051  62.063  1.00  0.00           C
ATOM   5136  C36 POPEc 129     123.872  93.652  62.583  1.00  0.00           C
ATOM   5139  C37 POPEc 129     123.562  93.482  64.074  1.00  0.00           C
ATOM   5142  C38 POPEc 129     123.822  92.041  64.534  1.00  0.00           C
ATOM   5145  C39 POPEc 129     123.893  91.871  66.053  1.00  0.00           C
ATOM   5148 0C31 POPEc 129     122.653  92.382  66.803  1.00  0.00           C
ATOM   5151 1C31 POPEc 129     122.723  92.031  68.294  1.00  0.00           C
ATOM   5154 2C31 POPEc 129     121.482  92.481  69.083  1.00  0.00           C
ATOM   5157 3C31 POPEc 129     121.442  91.891  70.503  1.00  0.00           C
ATOM   5160 4C31 POPEc 129     122.482  92.503  71.453  1.00  0.00           C
ATOM   5163 5C31 POPEc 129     122.562  91.772  72.793  1.00  0.00           C
ATOM   5166 6C31 POPEc 129     123.512  92.451  73.793  1.00  0.00           C
ATOM   5170  NH3 POPEd 130      83.923  96.912  49.604  1.00  0.00           N
ATOM   5174  C12 POPEd 130      84.132  98.372  49.433  1.00  0.00           C
ATOM   5177  C11 POPEd 130      83.433  99.132  50.583  1.00  0.00           C
ATOM   5180  P   POPEd 130      81.092  98.001  51.153  1.00  0.00           P
ATOM   5181  O13 POPEd 130      79.743  98.493  51.503  1.00  0.00           O
ATOM   5182  O14 POPEd 130      81.202  96.772  50.323  1.00  0.00           O
ATOM   5183  O11 POPEd 130      81.872  97.652  52.463  1.00  0.00           O
ATOM   5184  O12 POPEd 130      82.002  99.091  50.483  1.00  0.00           O
ATOM   5185  C1  POPEd 130      81.982  98.632  53.503  1.00  0.00           C
ATOM   5188  C2  POPEd 130      82.503  98.011  54.823  1.00  0.00           C
ATOM   5190  O21 POPEd 130      83.743  97.292  54.654  1.00  0.00           O
ATOM   5191  C21 POPEd 130      83.682  96.012  54.343  1.00  0.00           C
ATOM   5192  O22 POPEd 130      83.182  95.511  53.354  1.00  0.00           O
ATOM   5193  C22 POPEd 130      84.283  95.172  55.493  1.00  0.00           C
ATOM   5196  C3  POPEd 130      81.412  97.222  55.604  1.00  0.00           C
ATOM   5199  O31 POPEd 130      81.853  96.971  56.953  1.00  0.00           O
ATOM   5200  C31 POPEd 130      80.872  96.912  57.854  1.00  0.00           C
ATOM   5201  O32 POPEd 130      79.702  96.661  57.613  1.00  0.00           O
ATOM   5202  C32 POPEd 130      81.423  97.181  59.243  1.00  0.00           C
ATOM   5205  C23 POPEd 130      83.623  93.772  55.493  1.00  0.00           C
ATOM   5208  C24 POPEd 130      84.003  92.831  56.653  1.00  0.00           C
ATOM   5211  C25 POPEd 130      83.613  93.321  58.053  1.00  0.00           C
ATOM   5214  C26 POPEd 130      83.522  92.171  59.063  1.00  0.00           C
ATOM   5217  C27 POPEd 130      83.442  92.631  60.534  1.00  0.00           C
ATOM   5220  C28 POPEd 130      83.092  91.492  61.514  1.00  0.00           C
ATOM   5223  C29 POPEd 130      84.132  91.253  62.574  1.00  0.00           C
ATOM   5225 0C21 POPEd 130      83.973  90.562  63.723  1.00  0.00           C
ATOM   5227 1C21 POPEd 130      82.712  89.872  64.214  1.00  0.00           C
ATOM   5230 2C21 POPEd 130      82.303  90.411  65.593  1.00  0.00           C
ATOM   5233 3C21 POPEd 130      81.102  89.681  66.223  1.00  0.00           C
ATOM   5236 4C21 POPEd 130      80.682  90.352  67.543  1.00  0.00           C
ATOM   5239 5C21 POPEd 130      79.583  89.603  68.313  1.00  0.00           C
ATOM   5242 6C21 POPEd 130      79.243  90.292  69.643  1.00  0.00           C
ATOM   5245 7C21 POPEd 130      78.682  89.322  70.693  1.00  0.00           C
ATOM   5248 8C21 POPEd 130      78.283  90.022  71.993  1.00  0.00           C
ATOM   5252  C33 POPEd 130      80.983  96.132  60.284  1.00  0.00           C
ATOM   5255  C34 POPEd 130      81.573  96.462  61.663  1.00  0.00           C
ATOM   5258  C35 POPEd 130      81.312  95.401  62.733  1.00  0.00           C
ATOM   5261  C36 POPEd 130      82.142  95.713  63.973  1.00  0.00           C
ATOM   5264  C37 POPEd 130      82.272  94.562  64.983  1.00  0.00           C
ATOM   5267  C38 POPEd 130      83.202  95.003  66.123  1.00  0.00           C
ATOM   5270  C39 POPEd 130      83.433  93.941  67.193  1.00  0.00           C
ATOM   5273 0C31 POPEd 130      83.562  94.571  68.583  1.00  0.00           C
ATOM   5276 1C31 POPEd 130      84.152  93.601  69.614  1.00  0.00           C
ATOM   5279 2C31 POPEd 130      84.192  94.173  71.033  1.00  0.00           C
ATOM   5282 3C31 POPEd 130      82.842  94.121  71.763  1.00  0.00           C
ATOM   5285 4C31 POPEd 130      83.003  94.322  73.273  1.00  0.00           C
ATOM   5288 5C31 POPEd 130      81.702  94.081  74.053  1.00  0.00           C
ATOM   5291 6C31 POPEd 130      81.862  94.191  75.563  1.00  0.00           C
ATOM   5295  NH3 POPEe 131       8.112 133.137  50.354  1.00  0.00           N
ATOM   5299  C12 POPEe 131       8.413 131.897  49.573  1.00  0.00           C
ATOM   5302  C11 POPEe 131       9.892 131.826  49.163  1.00  0.00           C
ATOM   5305  P   POPEe 131      11.552 129.872  48.633  1.00  0.00           P
ATOM   5306  O13 POPEe 131      11.632 128.711  47.714  1.00  0.00           O
ATOM   5307  O14 POPEe 131      12.602 130.902  48.544  1.00  0.00           O
ATOM   5308  O11 POPEe 131      11.642 129.242  50.083  1.00  0.00           O
ATOM   5309  O12 POPEe 131      10.113 130.533  48.624  1.00  0.00           O
ATOM   5310  C1  POPEe 131      10.753 129.512  51.173  1.00  0.00           C
ATOM   5313  C2  POPEe 131      10.992 128.561  52.383  1.00  0.00           C
ATOM   5315  O21 POPEe 131      10.953 127.222  51.883  1.00  0.00           O
ATOM   5316  C21 POPEe 131      11.812 126.262  52.183  1.00  0.00           C
ATOM   5317  O22 POPEe 131      11.842 125.212  51.534  1.00  0.00           O
ATOM   5318  C22 POPEe 131      12.782 126.511  53.343  1.00  0.00           C
ATOM   5321  C3  POPEe 131       9.913 128.741  53.474  1.00  0.00           C
ATOM   5324  O31 POPEe 131      10.212 128.022  54.693  1.00  0.00           O
ATOM   5325  C31 POPEe 131      10.562 128.753  55.743  1.00  0.00           C
ATOM   5326  O32 POPEe 131      10.832 129.932  55.743  1.00  0.00           O
ATOM   5327  C32 POPEe 131      10.512 127.841  56.973  1.00  0.00           C
ATOM   5330  C23 POPEe 131      13.842 125.382  53.393  1.00  0.00           C
ATOM   5333  C24 POPEe 131      14.792 125.423  54.604  1.00  0.00           C
ATOM   5336  C25 POPEe 131      15.933 124.401  54.443  1.00  0.00           C
ATOM   5339  C26 POPEe 131      16.782 124.202  55.703  1.00  0.00           C
ATOM   5342  C27 POPEe 131      18.163 123.592  55.383  1.00  0.00           C
ATOM   5345  C28 POPEe 131      18.943 123.062  56.604  1.00  0.00           C
ATOM   5348  C29 POPEe 131      19.182 124.102  57.673  1.00  0.00           C
ATOM   5350 0C21 POPEe 131      20.052 124.051  58.703  1.00  0.00           C
ATOM   5352 1C21 POPEe 131      21.033 122.971  59.104  1.00  0.00           C
ATOM   5355 2C21 POPEe 131      21.882 122.232  58.043  1.00  0.00           C
ATOM   5358 3C21 POPEe 131      22.972 121.393  58.733  1.00  0.00           C
ATOM   5361 4C21 POPEe 131      23.802 120.511  57.793  1.00  0.00           C
ATOM   5364 5C21 POPEe 131      24.702 119.512  58.563  1.00  0.00           C
ATOM   5367 6C21 POPEe 131      25.752 120.191  59.443  1.00  0.00           C
ATOM   5370 7C21 POPEe 131      26.412 119.261  60.453  1.00  0.00           C
ATOM   5373 8C21 POPEe 131      27.323 120.012  61.433  1.00  0.00           C
ATOM   5377  C33 POPEe 131      11.903 127.412  57.493  1.00  0.00           C
ATOM   5380  C34 POPEe 131      12.632 128.542  58.233  1.00  0.00           C
ATOM   5383  C35 POPEe 131      14.032 128.141  58.723  1.00  0.00           C
ATOM   5386  C36 POPEe 131      14.032 126.982  59.734  1.00  0.00           C
ATOM   5389  C37 POPEe 131      15.432 126.661  60.264  1.00  0.00           C
ATOM   5392  C38 POPEe 131      15.732 125.152  60.284  1.00  0.00           C
ATOM   5395  C39 POPEe 131      16.972 124.781  61.114  1.00  0.00           C
ATOM   5398 0C31 POPEe 131      16.702 124.921  62.613  1.00  0.00           C
ATOM   5401 1C31 POPEe 131      17.892 124.501  63.484  1.00  0.00           C
ATOM   5404 2C31 POPEe 131      17.462 124.221  64.934  1.00  0.00           C
ATOM   5407 3C31 POPEe 131      16.913 122.792  65.083  1.00  0.00           C
ATOM   5410 4C31 POPEe 131      16.443 122.472  66.504  1.00  0.00           C
ATOM   5413 5C31 POPEe 131      16.183 120.982  66.703  1.00  0.00           C
ATOM   5416 6C31 POPEe 131      15.832 120.602  68.143  1.00  0.00           C
ATOM   5420  NH3 POPEf 132     111.372  45.581  50.243  1.00  0.00           N
ATOM   5424  C12 POPEf 132     112.212  45.142  49.083  1.00  0.00           C
ATOM   5427  C11 POPEf 132     112.043  43.632  48.813  1.00  0.00           C
ATOM   5430  P   POPEf 132     112.842  42.512  51.094  1.00  0.00           P
ATOM   5431  O13 POPEf 132     111.742  43.302  51.663  1.00  0.00           O
ATOM   5432  O14 POPEf 132     112.842  41.042  51.313  1.00  0.00           O
ATOM   5433  O11 POPEf 132     114.202  43.141  51.573  1.00  0.00           O
ATOM   5434  O12 POPEf 132     112.952  42.842  49.553  1.00  0.00           O
ATOM   5435  C1  POPEf 132     114.463  43.512  52.934  1.00  0.00           C
ATOM   5438  C2  POPEf 132     114.423  45.061  53.113  1.00  0.00           C
ATOM   5440  O21 POPEf 132     115.592  45.602  53.743  1.00  0.00           O
ATOM   5441  C21 POPEf 132     115.822  45.312  55.004  1.00  0.00           C
ATOM   5442  O22 POPEf 132     115.293  44.422  55.653  1.00  0.00           O
ATOM   5443  C22 POPEf 132     116.872  46.301  55.523  1.00  0.00           C
ATOM   5446  C3  POPEf 132     113.143  45.621  53.804  1.00  0.00           C
ATOM   5449  O31 POPEf 132     113.272  47.042  54.053  1.00  0.00           O
ATOM   5450  C31 POPEf 132     113.092  47.801  52.983  1.00  0.00           C
ATOM   5451  O32 POPEf 132     112.712  47.402  51.894  1.00  0.00           O
ATOM   5452  C32 POPEf 132     113.452  49.272  53.273  1.00  0.00           C
ATOM   5455  C23 POPEf 132     117.402  46.002  56.953  1.00  0.00           C
ATOM   5458  C24 POPEf 132     116.842  46.932  58.034  1.00  0.00           C
ATOM   5461  C25 POPEf 132     115.463  46.511  58.573  1.00  0.00           C
ATOM   5464  C26 POPEf 132     114.923  47.542  59.573  1.00  0.00           C
ATOM   5467  C27 POPEf 132     113.772  47.011  60.443  1.00  0.00           C
ATOM   5470  C28 POPEf 132     114.043  47.101  61.953  1.00  0.00           C
ATOM   5473  C29 POPEf 132     114.102  48.522  62.463  1.00  0.00           C
ATOM   5475 0C21 POPEf 132     113.073  49.212  62.993  1.00  0.00           C
ATOM   5477 1C21 POPEf 132     111.643  48.731  63.123  1.00  0.00           C
ATOM   5480 2C21 POPEf 132     111.353  48.202  64.544  1.00  0.00           C
ATOM   5483 3C21 POPEf 132     111.473  49.272  65.633  1.00  0.00           C
ATOM   5486 4C21 POPEf 132     110.923  48.801  66.983  1.00  0.00           C
ATOM   5489 5C21 POPEf 132     111.592  47.542  67.534  1.00  0.00           C
ATOM   5492 6C21 POPEf 132     111.003  47.151  68.894  1.00  0.00           C
ATOM   5495 7C21 POPEf 132     110.973  45.641  69.123  1.00  0.00           C
ATOM   5498 8C21 POPEf 132     110.062  45.252  70.284  1.00  0.00           C
ATOM   5502  C33 POPEf 132     113.792  49.592  54.753  1.00  0.00           C
ATOM   5505  C34 POPEf 132     114.023  51.092  54.973  1.00  0.00           C
ATOM   5508  C35 POPEf 132     114.452  51.462  56.403  1.00  0.00           C
ATOM   5511  C36 POPEf 132     113.423  51.101  57.493  1.00  0.00           C
ATOM   5514  C37 POPEf 132     113.743  51.792  58.824  1.00  0.00           C
ATOM   5517  C38 POPEf 132     112.712  51.532  59.934  1.00  0.00           C
ATOM   5520  C39 POPEf 132     112.692  52.722  60.893  1.00  0.00           C
ATOM   5523 0C31 POPEf 132     111.952  52.561  62.213  1.00  0.00           C
ATOM   5526 1C31 POPEf 132     111.573  53.941  62.773  1.00  0.00           C
ATOM   5529 2C31 POPEf 132     112.012  54.212  64.214  1.00  0.00           C
ATOM   5532 3C31 POPEf 132     111.222  53.391  65.223  1.00  0.00           C
ATOM   5535 4C31 POPEf 132     111.493  53.852  66.663  1.00  0.00           C
ATOM   5538 5C31 POPEf 132     110.693  53.042  67.683  1.00  0.00           C
ATOM   5541 6C31 POPEf 132     110.622  53.712  69.053  1.00  0.00           C
ATOM   5545  NH3 POPEg 133      86.053  83.632  91.013  1.00  0.00           N
ATOM   5549  C12 POPEg 133      86.333  83.342  92.453  1.00  0.00           C
ATOM   5552  C11 POPEg 133      86.292  84.641  93.293  1.00  0.00           C
ATOM   5555  P   POPEg 133      88.573  85.942  93.493  1.00  0.00           P
ATOM   5556  O13 POPEg 133      88.353  86.572  94.823  1.00  0.00           O
ATOM   5557  O14 POPEg 133      89.372  84.711  93.503  1.00  0.00           O
ATOM   5558  O11 POPEg 133      89.283  87.001  92.552  1.00  0.00           O
ATOM   5559  O12 POPEg 133      87.183  85.632  92.773  1.00  0.00           O
ATOM   5560  C1  POPEg 133      88.613  88.192  92.143  1.00  0.00           C
ATOM   5563  C2  POPEg 133      88.753  88.431  90.613  1.00  0.00           C
ATOM   5565  O21 POPEg 133      87.732  87.731  89.893  1.00  0.00           O
ATOM   5566  C21 POPEg 133      87.963  86.492  89.543  1.00  0.00           C
ATOM   5567  O22 POPEg 133      88.753  85.702  90.023  1.00  0.00           O
ATOM   5568  C22 POPEg 133      87.152  86.182  88.293  1.00  0.00           C
ATOM   5571  C3  POPEg 133      90.202  88.192  90.084  1.00  0.00           C
ATOM   5574  O31 POPEg 133      90.212  88.221  88.643  1.00  0.00           O
ATOM   5575  C31 POPEg 133      90.863  87.342  87.882  1.00  0.00           C
ATOM   5576  O32 POPEg 133      90.653  87.232  86.684  1.00  0.00           O
ATOM   5577  C32 POPEg 133      91.893  86.462  88.604  1.00  0.00           C
ATOM   5580  C23 POPEg 133      87.393  84.772  87.673  1.00  0.00           C
ATOM   5583  C24 POPEg 133      86.673  84.622  86.324  1.00  0.00           C
ATOM   5586  C25 POPEg 133      86.993  83.312  85.592  1.00  0.00           C
ATOM   5589  C26 POPEg 133      86.442  83.272  84.163  1.00  0.00           C
ATOM   5592  C27 POPEg 133      86.893  82.022  83.393  1.00  0.00           C
ATOM   5595  C28 POPEg 133      86.523  82.022  81.894  1.00  0.00           C
ATOM   5598  C29 POPEg 133      85.052  81.831  81.632  1.00  0.00           C
ATOM   5600 0C21 POPEg 133      84.473  80.822  80.943  1.00  0.00           C
ATOM   5602 1C21 POPEg 133      85.153  79.612  80.354  1.00  0.00           C
ATOM   5605 2C21 POPEg 133      84.372  78.322  80.693  1.00  0.00           C
ATOM   5608 3C21 POPEg 133      84.073  78.162  82.183  1.00  0.00           C
ATOM   5611 4C21 POPEg 133      83.413  76.822  82.504  1.00  0.00           C
ATOM   5614 5C21 POPEg 133      83.053  76.662  83.993  1.00  0.00           C
ATOM   5617 6C21 POPEg 133      82.363  75.332  84.294  1.00  0.00           C
ATOM   5620 7C21 POPEg 133      81.973  75.162  85.773  1.00  0.00           C
ATOM   5623 8C21 POPEg 133      81.253  73.842  86.022  1.00  0.00           C
ATOM   5627  C33 POPEg 133      92.753  85.572  87.654  1.00  0.00           C
ATOM   5630  C34 POPEg 133      94.242  85.972  87.613  1.00  0.00           C
ATOM   5633  C35 POPEg 133      95.092  85.051  86.702  1.00  0.00           C
ATOM   5636  C36 POPEg 133      94.873  85.322  85.203  1.00  0.00           C
ATOM   5639  C37 POPEg 133      95.243  84.151  84.284  1.00  0.00           C
ATOM   5642  C38 POPEg 133      94.652  84.301  82.873  1.00  0.00           C
ATOM   5645  C39 POPEg 133      94.832  83.062  81.973  1.00  0.00           C
ATOM   5648 0C31 POPEg 133      96.292  82.822  81.582  1.00  0.00           C
ATOM   5651 1C31 POPEg 133      96.512  81.522  80.793  1.00  0.00           C
ATOM   5654 2C31 POPEg 133      97.992  81.253  80.483  1.00  0.00           C
ATOM   5657 3C31 POPEg 133      98.833  80.981  81.743  1.00  0.00           C
ATOM   5660 4C31 POPEg 133     100.312  80.721  81.453  1.00  0.00           C
ATOM   5663 5C31 POPEg 133     101.073  80.301  82.714  1.00  0.00           C
ATOM   5666 6C31 POPEg 133     102.592  80.321  82.543  1.00  0.00           C
ATOM   5670  NH3 POPEh 134      40.743  76.621  97.692  1.00  0.00           N
ATOM   5674  C12 POPEh 134      39.393  76.371  98.303  1.00  0.00           C
ATOM   5677  C11 POPEh 134      38.942  77.471  99.294  1.00  0.00           C
ATOM   5680  P   POPEh 134      39.952  79.812  98.843  1.00  0.00           P
ATOM   5681  O13 POPEh 134      39.963  80.272 100.243  1.00  0.00           O
ATOM   5682  O14 POPEh 134      41.153  79.152  98.303  1.00  0.00           O
ATOM   5683  O11 POPEh 134      39.553  81.022  97.904  1.00  0.00           O
ATOM   5684  O12 POPEh 134      38.792  78.752  98.654  1.00  0.00           O
ATOM   5685  C1  POPEh 134      38.572  81.011  96.873  1.00  0.00           C
ATOM   5688  C2  POPEh 134      39.022  80.402  95.504  1.00  0.00           C
ATOM   5690  O21 POPEh 134      38.243  79.231  95.273  1.00  0.00           O
ATOM   5691  C21 POPEh 134      38.702  78.212  94.613  1.00  0.00           C
ATOM   5692  O22 POPEh 134      39.653  77.492  94.934  1.00  0.00           O
ATOM   5693  C22 POPEh 134      37.842  78.032  93.354  1.00  0.00           C
ATOM   5696  C3  POPEh 134      40.562  80.283  95.264  1.00  0.00           C
ATOM   5699  O31 POPEh 134      40.833  79.962  93.883  1.00  0.00           O
ATOM   5700  C31 POPEh 134      42.132  79.731  93.673  1.00  0.00           C
ATOM   5701  O32 POPEh 134      43.003  79.791  94.523  1.00  0.00           O
ATOM   5702  C32 POPEh 134      42.362  79.352  92.214  1.00  0.00           C
ATOM   5705  C23 POPEh 134      36.882  76.822  93.433  1.00  0.00           C
ATOM   5708  C24 POPEh 134      35.932  76.731  92.223  1.00  0.00           C
ATOM   5711  C25 POPEh 134      36.522  76.022  90.993  1.00  0.00           C
ATOM   5714  C26 POPEh 134      35.482  75.901  89.864  1.00  0.00           C
ATOM   5717  C27 POPEh 134      36.042  75.191  88.624  1.00  0.00           C
ATOM   5720  C28 POPEh 134      35.202  75.481  87.364  1.00  0.00           C
ATOM   5723  C29 POPEh 134      35.752  74.791  86.133  1.00  0.00           C
ATOM   5725 0C21 POPEh 134      35.503  75.152  84.864  1.00  0.00           C
ATOM   5727 1C21 POPEh 134      34.592  76.272  84.434  1.00  0.00           C
ATOM   5730 2C21 POPEh 134      33.353  75.742  83.694  1.00  0.00           C
ATOM   5733 3C21 POPEh 134      33.642  75.242  82.272  1.00  0.00           C
ATOM   5736 4C21 POPEh 134      32.482  74.452  81.654  1.00  0.00           C
ATOM   5739 5C21 POPEh 134      31.212  75.282  81.404  1.00  0.00           C
ATOM   5742 6C21 POPEh 134      30.062  74.412  80.873  1.00  0.00           C
ATOM   5745 7C21 POPEh 134      28.753  75.191  80.674  1.00  0.00           C
ATOM   5748 8C21 POPEh 134      27.642  74.342  80.043  1.00  0.00           C
ATOM   5752  C33 POPEh 134      43.822  78.931  91.943  1.00  0.00           C
ATOM   5755  C34 POPEh 134      44.132  78.852  90.452  1.00  0.00           C
ATOM   5758  C35 POPEh 134      44.573  80.191  89.854  1.00  0.00           C
ATOM   5761  C36 POPEh 134      44.743  80.092  88.333  1.00  0.00           C
ATOM   5764  C37 POPEh 134      45.342  81.353  87.703  1.00  0.00           C
ATOM   5767  C38 POPEh 134      45.392  81.202  86.184  1.00  0.00           C
ATOM   5770  C39 POPEh 134      45.952  82.412  85.434  1.00  0.00           C
ATOM   5773 0C31 POPEh 134      45.743  82.212  83.933  1.00  0.00           C
ATOM   5776 1C31 POPEh 134      46.273  83.361  83.063  1.00  0.00           C
ATOM   5779 2C31 POPEh 134      45.693  83.321  81.632  1.00  0.00           C
ATOM   5782 3C31 POPEh 134      45.893  81.971  80.924  1.00  0.00           C
ATOM   5785 4C31 POPEh 134      45.192  81.901  79.553  1.00  0.00           C
ATOM   5788 5C31 POPEh 134      45.312  80.511  78.924  1.00  0.00           C
ATOM   5791 6C31 POPEh 134      44.592  80.382  77.583  1.00  0.00           C
ATOM   5795  NH3 POPEi 135      40.513  26.442  48.004  1.00  0.00           N
ATOM   5799  C12 POPEi 135      41.613  27.381  47.593  1.00  0.00           C
ATOM   5802  C11 POPEi 135      42.873  27.211  48.463  1.00  0.00           C
ATOM   5805  P   POPEi 135      44.882  25.592  48.783  1.00  0.00           P
ATOM   5806  O13 POPEi 135      44.942  24.221  49.354  1.00  0.00           O
ATOM   5807  O14 POPEi 135      45.823  25.882  47.694  1.00  0.00           O
ATOM   5808  O11 POPEi 135      45.093  26.632  49.973  1.00  0.00           O
ATOM   5809  O12 POPEi 135      43.412  25.891  48.293  1.00  0.00           O
ATOM   5810  C1  POPEi 135      45.792  26.292  51.164  1.00  0.00           C
ATOM   5813  C2  POPEi 135      44.853  26.142  52.414  1.00  0.00           C
ATOM   5815  O21 POPEi 135      45.562  26.312  53.653  1.00  0.00           O
ATOM   5816  C21 POPEi 135      46.533  25.471  53.933  1.00  0.00           C
ATOM   5817  O22 POPEi 135      47.003  24.621  53.193  1.00  0.00           O
ATOM   5818  C22 POPEi 135      46.952  25.712  55.383  1.00  0.00           C
ATOM   5821  C3  POPEi 135      43.993  24.842  52.444  1.00  0.00           C
ATOM   5824  O31 POPEi 135      43.372  24.582  53.743  1.00  0.00           O
ATOM   5825  C31 POPEi 135      43.822  23.531  54.433  1.00  0.00           C
ATOM   5826  O32 POPEi 135      44.763  22.822  54.113  1.00  0.00           O
ATOM   5827  C32 POPEi 135      42.983  23.321  55.703  1.00  0.00           C
ATOM   5830  C23 POPEi 135      47.533  24.492  56.143  1.00  0.00           C
ATOM   5833  C24 POPEi 135      47.733  24.862  57.624  1.00  0.00           C
ATOM   5836  C25 POPEi 135      48.372  23.742  58.453  1.00  0.00           C
ATOM   5839  C26 POPEi 135      47.582  23.391  59.723  1.00  0.00           C
ATOM   5842  C27 POPEi 135      47.523  24.542  60.733  1.00  0.00           C
ATOM   5845  C28 POPEi 135      47.073  24.102  62.143  1.00  0.00           C
ATOM   5848  C29 POPEi 135      47.302  25.182  63.174  1.00  0.00           C
ATOM   5850 0C21 POPEi 135      46.592  25.401  64.294  1.00  0.00           C
ATOM   5852 1C21 POPEi 135      45.412  24.582  64.763  1.00  0.00           C
ATOM   5855 2C21 POPEi 135      45.153  24.672  66.273  1.00  0.00           C
ATOM   5858 3C21 POPEi 135      46.213  24.002  67.174  1.00  0.00           C
ATOM   5861 4C21 POPEi 135      45.632  23.642  68.553  1.00  0.00           C
ATOM   5864 5C21 POPEi 135      46.572  23.942  69.743  1.00  0.00           C
ATOM   5867 6C21 POPEi 135      47.873  23.132  69.733  1.00  0.00           C
ATOM   5870 7C21 POPEi 135      48.692  23.352  71.023  1.00  0.00           C
ATOM   5873 8C21 POPEi 135      50.042  22.622  71.023  1.00  0.00           C
ATOM   5877  C33 POPEi 135      43.743  23.522  57.053  1.00  0.00           C
ATOM   5880  C34 POPEi 135      42.853  23.202  58.273  1.00  0.00           C
ATOM   5883  C35 POPEi 135      43.502  23.391  59.674  1.00  0.00           C
ATOM   5886  C36 POPEi 135      42.442  23.272  60.793  1.00  0.00           C
ATOM   5889  C37 POPEi 135      42.943  23.242  62.253  1.00  0.00           C
ATOM   5892  C38 POPEi 135      41.772  23.352  63.263  1.00  0.00           C
ATOM   5895  C39 POPEi 135      42.103  22.801  64.663  1.00  0.00           C
ATOM   5898 0C31 POPEi 135      41.013  23.041  65.724  1.00  0.00           C
ATOM   5901 1C31 POPEi 135      41.403  22.462  67.104  1.00  0.00           C
ATOM   5904 2C31 POPEi 135      40.233  22.252  68.073  1.00  0.00           C
ATOM   5907 3C31 POPEi 135      39.583  23.542  68.614  1.00  0.00           C
ATOM   5910 4C31 POPEi 135      38.263  23.252  69.354  1.00  0.00           C
ATOM   5913 5C31 POPEi 135      37.653  24.492  70.034  1.00  0.00           C
ATOM   5916 6C31 POPEi 135      36.202  24.291  70.483  1.00  0.00           C
ATOM   5920  NH3 POPEj 136      44.552  46.691  57.813  1.00  0.00           N
ATOM   5924  C12 POPEj 136      44.053  48.071  58.143  1.00  0.00           C
ATOM   5927  C11 POPEj 136      42.702  47.952  58.803  1.00  0.00           C
ATOM   5930  P   POPEj 136      40.353  48.062  57.863  1.00  0.00           P
ATOM   5931  O13 POPEj 136      40.462  49.531  57.764  1.00  0.00           O
ATOM   5932  O14 POPEj 136      39.442  47.442  56.883  1.00  0.00           O
ATOM   5933  O11 POPEj 136      39.912  47.672  59.333  1.00  0.00           O
ATOM   5934  O12 POPEj 136      41.803  47.452  57.813  1.00  0.00           O
ATOM   5935  C1  POPEj 136      38.682  48.202  59.843  1.00  0.00           C
ATOM   5938  C2  POPEj 136      38.893  49.542  60.604  1.00  0.00           C
ATOM   5940  O21 POPEj 136      39.212  49.292  61.973  1.00  0.00           O
ATOM   5941  C21 POPEj 136      40.493  49.222  62.304  1.00  0.00           C
ATOM   5942  O22 POPEj 136      41.462  49.362  61.583  1.00  0.00           O
ATOM   5943  C22 POPEj 136      40.562  48.881  63.813  1.00  0.00           C
ATOM   5946  C3  POPEj 136      37.612  50.441  60.523  1.00  0.00           C
ATOM   5949  O31 POPEj 136      36.662  50.222  61.593  1.00  0.00           O
ATOM   5950  C31 POPEj 136      36.722  51.122  62.563  1.00  0.00           C
ATOM   5951  O32 POPEj 136      37.573  51.992  62.653  1.00  0.00           O
ATOM   5952  C32 POPEj 136      35.583  50.971  63.563  1.00  0.00           C
ATOM   5955  C23 POPEj 136      41.122  50.051  64.653  1.00  0.00           C
ATOM   5958  C24 POPEj 136      40.792  49.892  66.153  1.00  0.00           C
ATOM   5961  C25 POPEj 136      41.312  51.041  67.013  1.00  0.00           C
ATOM   5964  C26 POPEj 136      42.832  50.981  67.283  1.00  0.00           C
ATOM   5967  C27 POPEj 136      43.172  50.781  68.763  1.00  0.00           C
ATOM   5970  C28 POPEj 136      44.682  50.621  68.993  1.00  0.00           C
ATOM   5973  C29 POPEj 136      45.402  51.941  68.973  1.00  0.00           C
ATOM   5975 0C21 POPEj 136      45.783  52.621  70.063  1.00  0.00           C
ATOM   5977 1C21 POPEj 136      45.503  52.211  71.493  1.00  0.00           C
ATOM   5980 2C21 POPEj 136      45.592  53.432  72.413  1.00  0.00           C
ATOM   5983 3C21 POPEj 136      45.212  53.132  73.874  1.00  0.00           C
ATOM   5986 4C21 POPEj 136      45.272  54.401  74.723  1.00  0.00           C
ATOM   5989 5C21 POPEj 136      44.882  54.162  76.193  1.00  0.00           C
ATOM   5992 6C21 POPEj 136      44.763  55.481  76.964  1.00  0.00           C
ATOM   5995 7C21 POPEj 136      44.493  55.272  78.464  1.00  0.00           C
ATOM   5998 8C21 POPEj 136      44.162  56.582  79.193  1.00  0.00           C
ATOM   6002  C33 POPEj 136      35.583  52.172  64.553  1.00  0.00           C
ATOM   6005  C34 POPEj 136      34.442  52.162  65.584  1.00  0.00           C
ATOM   6008  C35 POPEj 136      34.302  50.872  66.413  1.00  0.00           C
ATOM   6011  C36 POPEj 136      35.533  50.502  67.254  1.00  0.00           C
ATOM   6014  C37 POPEj 136      35.362  50.831  68.754  1.00  0.00           C
ATOM   6017  C38 POPEj 136      36.642  50.532  69.534  1.00  0.00           C
ATOM   6020  C39 POPEj 136      36.442  50.342  71.044  1.00  0.00           C
ATOM   6023 0C31 POPEj 136      35.752  49.022  71.403  1.00  0.00           C
ATOM   6026 1C31 POPEj 136      35.903  48.642  72.873  1.00  0.00           C
ATOM   6029 2C31 POPEj 136      35.392  47.221  73.174  1.00  0.00           C
ATOM   6032 3C31 POPEj 136      35.713  46.761  74.604  1.00  0.00           C
ATOM   6035 4C31 POPEj 136      34.833  47.442  75.662  1.00  0.00           C
ATOM   6038 5C31 POPEj 136      35.213  47.062  77.104  1.00  0.00           C
ATOM   6041 6C31 POPEj 136      34.292  47.662  78.174  1.00  0.00           C
ATOM   6045  NH3 POPEk 137      96.982  42.412  91.983  1.00  0.00           N
ATOM   6049  C12 POPEk 137      96.753  41.222  92.882  1.00  0.00           C
ATOM   6052  C11 POPEk 137      95.393  41.362  93.594  1.00  0.00           C
ATOM   6055  P   POPEk 137      94.823  43.822  94.424  1.00  0.00           P
ATOM   6056  O13 POPEk 137      93.433  43.811  94.912  1.00  0.00           O
ATOM   6057  O14 POPEk 137      95.732  44.832  95.014  1.00  0.00           O
ATOM   6058  O11 POPEk 137      94.782  44.082  92.854  1.00  0.00           O
ATOM   6059  O12 POPEk 137      95.463  42.382  94.583  1.00  0.00           O
ATOM   6060  C1  POPEk 137      94.192  45.362  92.523  1.00  0.00           C
ATOM   6063  C2  POPEk 137      94.202  45.672  91.003  1.00  0.00           C
ATOM   6065  O21 POPEk 137      93.092  45.002  90.373  1.00  0.00           O
ATOM   6066  C21 POPEk 137      92.923  45.292  89.082  1.00  0.00           C
ATOM   6067  O22 POPEk 137      93.353  46.272  88.503  1.00  0.00           O
ATOM   6068  C22 POPEk 137      92.132  44.152  88.443  1.00  0.00           C
ATOM   6071  C3  POPEk 137      95.583  45.261  90.434  1.00  0.00           C
ATOM   6074  O31 POPEk 137      95.962  46.142  89.354  1.00  0.00           O
ATOM   6075  C31 POPEk 137      96.432  45.511  88.284  1.00  0.00           C
ATOM   6076  O32 POPEk 137      96.792  44.352  88.263  1.00  0.00           O
ATOM   6077  C32 POPEk 137      96.462  46.502  87.132  1.00  0.00           C
ATOM   6080  C23 POPEk 137      91.982  44.382  86.924  1.00  0.00           C
ATOM   6083  C24 POPEk 137      91.383  43.202  86.143  1.00  0.00           C
ATOM   6086  C25 POPEk 137      91.393  43.522  84.632  1.00  0.00           C
ATOM   6089  C26 POPEk 137      90.802  42.431  83.743  1.00  0.00           C
ATOM   6092  C27 POPEk 137      90.843  42.862  82.263  1.00  0.00           C
ATOM   6095  C28 POPEk 137      90.402  41.772  81.264  1.00  0.00           C
ATOM   6098  C29 POPEk 137      88.912  41.562  81.234  1.00  0.00           C
ATOM   6100 0C21 POPEk 137      88.073  41.821  80.214  1.00  0.00           C
ATOM   6102 1C21 POPEk 137      88.423  42.442  78.883  1.00  0.00           C
ATOM   6105 2C21 POPEk 137      87.432  43.562  78.504  1.00  0.00           C
ATOM   6108 3C21 POPEk 137      87.842  44.331  77.243  1.00  0.00           C
ATOM   6111 4C21 POPEk 137      86.713  45.252  76.743  1.00  0.00           C
ATOM   6114 5C21 POPEk 137      87.122  46.142  75.563  1.00  0.00           C
ATOM   6117 6C21 POPEk 137      85.952  46.971  75.004  1.00  0.00           C
ATOM   6120 7C21 POPEk 137      86.312  47.752  73.733  1.00  0.00           C
ATOM   6123 8C21 POPEk 137      85.153  48.582  73.162  1.00  0.00           C
ATOM   6127  C33 POPEk 137      96.533  45.882  85.723  1.00  0.00           C
ATOM   6130  C34 POPEk 137      96.663  47.002  84.674  1.00  0.00           C
ATOM   6133  C35 POPEk 137      96.213  46.571  83.273  1.00  0.00           C
ATOM   6136  C36 POPEk 137      97.192  45.632  82.574  1.00  0.00           C
ATOM   6139  C37 POPEk 137      96.543  44.972  81.343  1.00  0.00           C
ATOM   6142  C38 POPEk 137      97.552  44.432  80.324  1.00  0.00           C
ATOM   6145  C39 POPEk 137      98.232  45.511  79.453  1.00  0.00           C
ATOM   6148 0C31 POPEk 137      97.243  46.301  78.583  1.00  0.00           C
ATOM   6151 1C31 POPEk 137      97.963  47.211  77.574  1.00  0.00           C
ATOM   6154 2C31 POPEk 137      97.002  47.902  76.583  1.00  0.00           C
ATOM   6157 3C31 POPEk 137      96.432  46.932  75.534  1.00  0.00           C
ATOM   6160 4C31 POPEk 137      95.562  47.631  74.483  1.00  0.00           C
ATOM   6163 5C31 POPEk 137      95.083  46.672  73.373  1.00  0.00           C
ATOM   6166 6C31 POPEk 137      94.283  47.372  72.283  1.00  0.00           C
ATOM   6170  NH3 POPEl 138      75.382  85.961  47.863  1.00  0.00           N
ATOM   6174  C12 POPEl 138      75.512  87.262  47.123  1.00  0.00           C
ATOM   6177  C11 POPEl 138      76.993  87.631  46.894  1.00  0.00           C
ATOM   6180  P   POPEl 138      76.632  90.212  46.703  1.00  0.00           P
ATOM   6181  O13 POPEl 138      77.423  91.322  46.124  1.00  0.00           O
ATOM   6182  O14 POPEl 138      75.173  90.283  46.523  1.00  0.00           O
ATOM   6183  O11 POPEl 138      77.012  90.003  48.233  1.00  0.00           O
ATOM   6184  O12 POPEl 138      77.103  88.822  46.094  1.00  0.00           O
ATOM   6185  C1  POPEl 138      76.452  90.842  49.243  1.00  0.00           C
ATOM   6188  C2  POPEl 138      76.783  90.261  50.644  1.00  0.00           C
ATOM   6190  O21 POPEl 138      76.412  91.222  51.663  1.00  0.00           O
ATOM   6191  C21 POPEl 138      75.772  90.681  52.703  1.00  0.00           C
ATOM   6192  O22 POPEl 138      75.202  89.603  52.683  1.00  0.00           O
ATOM   6193  C22 POPEl 138      76.002  91.511  53.973  1.00  0.00           C
ATOM   6196  C3  POPEl 138      78.292  89.932  50.803  1.00  0.00           C
ATOM   6199  O31 POPEl 138      78.702  89.981  52.193  1.00  0.00           O
ATOM   6200  C31 POPEl 138      79.433  89.002  52.683  1.00  0.00           C
ATOM   6201  O32 POPEl 138      79.863  88.032  52.073  1.00  0.00           O
ATOM   6202  C32 POPEl 138      79.673  89.291  54.184  1.00  0.00           C
ATOM   6205  C23 POPEl 138      75.293  90.912  55.233  1.00  0.00           C
ATOM   6208  C24 POPEl 138      75.952  91.281  56.574  1.00  0.00           C
ATOM   6211  C25 POPEl 138      75.722  92.731  57.053  1.00  0.00           C
ATOM   6214  C26 POPEl 138      76.522  93.072  58.323  1.00  0.00           C
ATOM   6217  C27 POPEl 138      76.302  94.512  58.833  1.00  0.00           C
ATOM   6220  C28 POPEl 138      76.902  94.762  60.233  1.00  0.00           C
ATOM   6223  C29 POPEl 138      76.722  96.201  60.663  1.00  0.00           C
ATOM   6225 0C21 POPEl 138      75.802  96.702  61.504  1.00  0.00           C
ATOM   6227 1C21 POPEl 138      74.723  95.961  62.253  1.00  0.00           C
ATOM   6230 2C21 POPEl 138      74.802  96.272  63.764  1.00  0.00           C
ATOM   6233 3C21 POPEl 138      73.853  95.432  64.633  1.00  0.00           C
ATOM   6236 4C21 POPEl 138      73.952  95.821  66.123  1.00  0.00           C
ATOM   6239 5C21 POPEl 138      73.353  94.801  67.104  1.00  0.00           C
ATOM   6242 6C21 POPEl 138      73.632  95.191  68.563  1.00  0.00           C
ATOM   6245 7C21 POPEl 138      73.132  94.151  69.583  1.00  0.00           C
ATOM   6248 8C21 POPEl 138      73.513  94.463  71.023  1.00  0.00           C
ATOM   6252  C33 POPEl 138      80.223  88.111  55.033  1.00  0.00           C
ATOM   6255  C34 POPEl 138      79.522  87.962  56.403  1.00  0.00           C
ATOM   6258  C35 POPEl 138      80.022  88.922  57.493  1.00  0.00           C
ATOM   6261  C36 POPEl 138      79.213  88.801  58.803  1.00  0.00           C
ATOM   6264  C37 POPEl 138      79.622  89.863  59.843  1.00  0.00           C
ATOM   6267  C38 POPEl 138      78.622  90.061  60.993  1.00  0.00           C
ATOM   6270  C39 POPEl 138      79.022  91.241  61.903  1.00  0.00           C
ATOM   6273 0C31 POPEl 138      78.012  91.511  63.013  1.00  0.00           C
ATOM   6276 1C31 POPEl 138      78.443  92.662  63.953  1.00  0.00           C
ATOM   6279 2C31 POPEl 138      77.512  92.771  65.163  1.00  0.00           C
ATOM   6282 3C31 POPEl 138      78.042  93.632  66.324  1.00  0.00           C
ATOM   6285 4C31 POPEl 138      78.213  95.112  65.964  1.00  0.00           C
ATOM   6288 5C31 POPEl 138      78.552  95.982  67.184  1.00  0.00           C
ATOM   6291 6C31 POPEl 138      78.653  97.472  66.863  1.00  0.00           C
ATOM   6295  NH3 POPEm 139     107.192  76.751  95.784  1.00  0.00           N
ATOM   6299  C12 POPEm 139     107.432  77.902  96.714  1.00  0.00           C
ATOM   6302  C11 POPEm 139     106.232  78.871  96.814  1.00  0.00           C
ATOM   6305  P   POPEm 139     106.833  81.272  97.743  1.00  0.00           P
ATOM   6306  O13 POPEm 139     105.603  82.081  97.624  1.00  0.00           O
ATOM   6307  O14 POPEm 139     107.802  81.682  98.794  1.00  0.00           O
ATOM   6308  O11 POPEm 139     107.542  81.231  96.353  1.00  0.00           O
ATOM   6309  O12 POPEm 139     106.442  79.752  97.924  1.00  0.00           O
ATOM   6310  C1  POPEm 139     108.232  82.352  95.814  1.00  0.00           C
ATOM   6313  C2  POPEm 139     108.883  81.941  94.464  1.00  0.00           C
ATOM   6315  O21 POPEm 139     108.353  82.712  93.373  1.00  0.00           O
ATOM   6316  C21 POPEm 139     107.253  82.242  92.824  1.00  0.00           C
ATOM   6317  O22 POPEm 139     106.302  81.761  93.424  1.00  0.00           O
ATOM   6318  C22 POPEm 139     107.412  82.301  91.313  1.00  0.00           C
ATOM   6321  C3  POPEm 139     108.833  80.391  94.272  1.00  0.00           C
ATOM   6324  O31 POPEm 139     109.152  79.941  92.943  1.00  0.00           O
ATOM   6325  C31 POPEm 139     109.023  78.611  92.843  1.00  0.00           C
ATOM   6326  O32 POPEm 139     108.942  77.861  93.813  1.00  0.00           O
ATOM   6327  C32 POPEm 139     108.722  78.221  91.404  1.00  0.00           C
ATOM   6330  C23 POPEm 139     106.082  82.191  90.544  1.00  0.00           C
ATOM   6333  C24 POPEm 139     106.333  82.231  89.034  1.00  0.00           C
ATOM   6336  C25 POPEm 139     105.103  81.891  88.174  1.00  0.00           C
ATOM   6339  C26 POPEm 139     104.023  82.981  88.174  1.00  0.00           C
ATOM   6342  C27 POPEm 139     103.033  82.792  87.013  1.00  0.00           C
ATOM   6345  C28 POPEm 139     101.973  83.912  86.934  1.00  0.00           C
ATOM   6348  C29 POPEm 139     101.143  83.753  85.684  1.00  0.00           C
ATOM   6350 0C21 POPEm 139      99.832  83.431  85.583  1.00  0.00           C
ATOM   6352 1C21 POPEm 139      98.883  83.141  86.714  1.00  0.00           C
ATOM   6355 2C21 POPEm 139      98.402  81.673  86.702  1.00  0.00           C
ATOM   6358 3C21 POPEm 139      97.482  81.312  85.522  1.00  0.00           C
ATOM   6361 4C21 POPEm 139      96.982  79.861  85.604  1.00  0.00           C
ATOM   6364 5C21 POPEm 139      96.092  79.471  84.412  1.00  0.00           C
ATOM   6367 6C21 POPEm 139      95.802  77.972  84.333  1.00  0.00           C
ATOM   6370 7C21 POPEm 139      94.873  77.621  83.162  1.00  0.00           C
ATOM   6373 8C21 POPEm 139      94.502  76.132  83.113  1.00  0.00           C
ATOM   6377  C33 POPEm 139     107.202  78.102  91.184  1.00  0.00           C
ATOM   6380  C34 POPEm 139     106.753  78.572  89.794  1.00  0.00           C
ATOM   6383  C35 POPEm 139     106.932  77.541  88.673  1.00  0.00           C
ATOM   6386  C36 POPEm 139     106.333  78.042  87.354  1.00  0.00           C
ATOM   6389  C37 POPEm 139     106.152  76.932  86.313  1.00  0.00           C
ATOM   6392  C38 POPEm 139     106.123  77.492  84.883  1.00  0.00           C
ATOM   6395  C39 POPEm 139     105.723  76.471  83.813  1.00  0.00           C
ATOM   6398 0C31 POPEm 139     105.702  77.142  82.423  1.00  0.00           C
ATOM   6401 1C31 POPEm 139     105.363  76.181  81.283  1.00  0.00           C
ATOM   6404 2C31 POPEm 139     105.253  76.862  79.913  1.00  0.00           C
ATOM   6407 3C31 POPEm 139     104.173  77.941  79.864  1.00  0.00           C
ATOM   6410 4C31 POPEm 139     103.812  78.392  78.434  1.00  0.00           C
ATOM   6413 5C31 POPEm 139     102.702  79.441  78.434  1.00  0.00           C
ATOM   6416 6C31 POPEm 139     102.192  79.782  77.023  1.00  0.00           C
ATOM   6420  NH3 POPEn 140      84.863   5.882  50.913  1.00  0.00           N
ATOM   6424  C12 POPEn 140      84.253   6.862  51.873  1.00  0.00           C
ATOM   6427  C11 POPEn 140      84.723   8.302  51.633  1.00  0.00           C
ATOM   6430  P   POPEn 140      84.082  10.712  52.403  1.00  0.00           P
ATOM   6431  O13 POPEn 140      85.513  11.042  52.233  1.00  0.00           O
ATOM   6432  O14 POPEn 140      83.122  11.232  51.403  1.00  0.00           O
ATOM   6433  O11 POPEn 140      83.582  11.142  53.824  1.00  0.00           O
ATOM   6434  O12 POPEn 140      83.932   9.152  52.463  1.00  0.00           O
ATOM   6435  C1  POPEn 140      84.152  11.062  55.124  1.00  0.00           C
ATOM   6438  C2  POPEn 140      84.173   9.642  55.764  1.00  0.00           C
ATOM   6440  O21 POPEn 140      84.283   9.742  57.193  1.00  0.00           O
ATOM   6441  C21 POPEn 140      83.213  10.062  57.873  1.00  0.00           C
ATOM   6442  O22 POPEn 140      82.132  10.402  57.424  1.00  0.00           O
ATOM   6443  C22 POPEn 140      83.553   9.852  59.354  1.00  0.00           C
ATOM   6446  C3  POPEn 140      85.372   8.822  55.203  1.00  0.00           C
ATOM   6449  O31 POPEn 140      86.132   8.102  56.203  1.00  0.00           O
ATOM   6450  C31 POPEn 140      87.093   8.812  56.784  1.00  0.00           C
ATOM   6451  O32 POPEn 140      87.332   9.982  56.574  1.00  0.00           O
ATOM   6452  C32 POPEn 140      87.902   7.912  57.723  1.00  0.00           C
ATOM   6455  C23 POPEn 140      82.562  10.452  60.373  1.00  0.00           C
ATOM   6458  C24 POPEn 140      83.162  10.472  61.784  1.00  0.00           C
ATOM   6461  C25 POPEn 140      83.772   9.122  62.193  1.00  0.00           C
ATOM   6464  C26 POPEn 140      84.362   9.072  63.614  1.00  0.00           C
ATOM   6467  C27 POPEn 140      85.122   7.742  63.803  1.00  0.00           C
ATOM   6470  C28 POPEn 140      85.752   7.552  65.193  1.00  0.00           C
ATOM   6473  C29 POPEn 140      86.482   6.222  65.223  1.00  0.00           C
ATOM   6475 0C21 POPEn 140      87.793   6.002  65.373  1.00  0.00           C
ATOM   6477 1C21 POPEn 140      88.883   7.012  65.654  1.00  0.00           C
ATOM   6480 2C21 POPEn 140      89.583   6.712  66.993  1.00  0.00           C
ATOM   6483 3C21 POPEn 140      88.573   6.512  68.123  1.00  0.00           C
ATOM   6486 4C21 POPEn 140      89.132   6.572  69.553  1.00  0.00           C
ATOM   6489 5C21 POPEn 140      87.942   6.692  70.513  1.00  0.00           C
ATOM   6492 6C21 POPEn 140      88.293   6.622  72.003  1.00  0.00           C
ATOM   6495 7C21 POPEn 140      87.033   6.762  72.854  1.00  0.00           C
ATOM   6498 8C21 POPEn 140      87.282   6.802  74.354  1.00  0.00           C
ATOM   6502  C33 POPEn 140      89.323   8.442  58.034  1.00  0.00           C
ATOM   6505  C34 POPEn 140      89.622   8.662  59.523  1.00  0.00           C
ATOM   6508  C35 POPEn 140      88.713   9.702  60.183  1.00  0.00           C
ATOM   6511  C36 POPEn 140      89.192  10.092  61.593  1.00  0.00           C
ATOM   6514  C37 POPEn 140      88.243  11.072  62.283  1.00  0.00           C
ATOM   6517  C38 POPEn 140      88.883  11.812  63.463  1.00  0.00           C
ATOM   6520  C39 POPEn 140      89.132  10.922  64.693  1.00  0.00           C
ATOM   6523 0C31 POPEn 140      88.213  11.302  65.864  1.00  0.00           C
ATOM   6526 1C31 POPEn 140      88.743  10.822  67.223  1.00  0.00           C
ATOM   6529 2C31 POPEn 140      88.003  11.492  68.403  1.00  0.00           C
ATOM   6532 3C31 POPEn 140      88.923  11.812  69.583  1.00  0.00           C
ATOM   6535 4C31 POPEn 140      89.552  10.572  70.223  1.00  0.00           C
ATOM   6538 5C31 POPEn 140      90.283  10.872  71.543  1.00  0.00           C
ATOM   6541 6C31 POPEn 140      91.132   9.702  72.013  1.00  0.00           C
ATOM   6545  NH3 POPEo 141     100.022 108.472  52.273  1.00  0.00           N
ATOM   6549  C12 POPEo 141     101.253 108.981  52.953  1.00  0.00           C
ATOM   6552  C11 POPEo 141     102.503 108.452  52.243  1.00  0.00           C
ATOM   6555  P   POPEo 141     104.673 107.211  53.013  1.00  0.00           P
ATOM   6556  O13 POPEo 141     104.052 105.872  52.803  1.00  0.00           O
ATOM   6557  O14 POPEo 141     105.603 107.742  51.973  1.00  0.00           O
ATOM   6558  O11 POPEo 141     105.342 107.232  54.443  1.00  0.00           O
ATOM   6559  O12 POPEo 141     103.522 108.281  53.223  1.00  0.00           O
ATOM   6560  C1  POPEo 141     105.442 106.082  55.303  1.00  0.00           C
ATOM   6563  C2  POPEo 141     104.393 106.122  56.453  1.00  0.00           C
ATOM   6565  O21 POPEo 141     104.353 104.842  57.143  1.00  0.00           O
ATOM   6566  C21 POPEo 141     105.192 104.801  58.183  1.00  0.00           C
ATOM   6567  O22 POPEo 141     106.042 105.641  58.424  1.00  0.00           O
ATOM   6568  C22 POPEo 141     104.792 103.662  59.133  1.00  0.00           C
ATOM   6571  C3  POPEo 141     102.952 106.422  55.974  1.00  0.00           C
ATOM   6574  O31 POPEo 141     102.022 106.471  57.083  1.00  0.00           O
ATOM   6575  C31 POPEo 141     101.943 107.662  57.663  1.00  0.00           C
ATOM   6576  O32 POPEo 141     102.552 108.662  57.323  1.00  0.00           O
ATOM   6577  C32 POPEo 141     101.003 107.602  58.853  1.00  0.00           C
ATOM   6580  C23 POPEo 141     105.273 103.912  60.593  1.00  0.00           C
ATOM   6583  C24 POPEo 141     104.312 103.332  61.644  1.00  0.00           C
ATOM   6586  C25 POPEo 141     104.842 103.421  63.093  1.00  0.00           C
ATOM   6589  C26 POPEo 141     103.862 102.812  64.133  1.00  0.00           C
ATOM   6592  C27 POPEo 141     104.502 102.581  65.513  1.00  0.00           C
ATOM   6595  C28 POPEo 141     103.582 101.952  66.574  1.00  0.00           C
ATOM   6598  C29 POPEo 141     103.153 100.532  66.284  1.00  0.00           C
ATOM   6600 0C21 POPEo 141     102.592  99.692  67.174  1.00  0.00           C
ATOM   6602 1C21 POPEo 141     102.282 100.012  68.614  1.00  0.00           C
ATOM   6605 2C21 POPEo 141     100.812  99.772  68.983  1.00  0.00           C
ATOM   6608 3C21 POPEo 141      99.812 100.611  68.184  1.00  0.00           C
ATOM   6611 4C21 POPEo 141      98.402 100.522  68.773  1.00  0.00           C
ATOM   6614 5C21 POPEo 141      97.363 101.422  68.084  1.00  0.00           C
ATOM   6617 6C21 POPEo 141      96.012 101.362  68.803  1.00  0.00           C
ATOM   6620 7C21 POPEo 141      94.912 102.222  68.163  1.00  0.00           C
ATOM   6623 8C21 POPEo 141      93.592 102.111  68.933  1.00  0.00           C
ATOM   6627  C33 POPEo 141     101.643 107.122  60.183  1.00  0.00           C
ATOM   6630  C34 POPEo 141     100.732 107.441  61.394  1.00  0.00           C
ATOM   6633  C35 POPEo 141     101.202 108.691  62.164  1.00  0.00           C
ATOM   6636  C36 POPEo 141     100.332 109.042  63.393  1.00  0.00           C
ATOM   6639  C37 POPEo 141     101.092 109.961  64.363  1.00  0.00           C
ATOM   6642  C38 POPEo 141     100.212 110.581  65.453  1.00  0.00           C
ATOM   6645  C39 POPEo 141     101.012 111.301  66.553  1.00  0.00           C
ATOM   6648 0C31 POPEo 141     101.673 110.322  67.543  1.00  0.00           C
ATOM   6651 1C31 POPEo 141     102.303 111.012  68.763  1.00  0.00           C
ATOM   6654 2C31 POPEo 141     102.323 110.102  70.004  1.00  0.00           C
ATOM   6657 3C31 POPEo 141     100.952 110.051  70.693  1.00  0.00           C
ATOM   6660 4C31 POPEo 141     100.732 108.801  71.553  1.00  0.00           C
ATOM   6663 5C31 POPEo 141      99.353 108.781  72.214  1.00  0.00           C
ATOM   6666 6C31 POPEo 141      98.962 107.402  72.764  1.00  0.00           C
ATOM   6670  NH3 POPEp 142      79.743   8.692  54.503  1.00  0.00           N
ATOM   6674  C12 POPEp 142      79.823   9.412  53.174  1.00  0.00           C
ATOM   6677  C11 POPEp 142      80.133   8.452  52.003  1.00  0.00           C
ATOM   6680  P   POPEp 142      79.162   6.382  50.693  1.00  0.00           P
ATOM   6681  O13 POPEp 142      78.342   6.832  49.553  1.00  0.00           O
ATOM   6682  O14 POPEp 142      80.573   5.982  50.443  1.00  0.00           O
ATOM   6683  O11 POPEp 142      78.323   5.222  51.374  1.00  0.00           O
ATOM   6684  O12 POPEp 142      79.113   7.452  51.873  1.00  0.00           O
ATOM   6685  C1  POPEp 142      78.692   4.932  52.723  1.00  0.00           C
ATOM   6688  C2  POPEp 142      78.012   3.662  53.284  1.00  0.00           C
ATOM   6690  O21 POPEp 142      76.582   3.862  53.354  1.00  0.00           O
ATOM   6691  C21 POPEp 142      75.872   2.992  52.674  1.00  0.00           C
ATOM   6692  O22 POPEp 142      76.253   2.347  51.713  1.00  0.00           O
ATOM   6693  C22 POPEp 142      74.463   2.942  53.264  1.00  0.00           C
ATOM   6696  C3  POPEp 142      78.573   3.462  54.724  1.00  0.00           C
ATOM   6699  O31 POPEp 142      77.603   2.902  55.623  1.00  0.00           O
ATOM   6700  C31 POPEp 142      77.143   3.582  56.693  1.00  0.00           C
ATOM   6701  O32 POPEp 142      76.062   3.342  57.193  1.00  0.00           O
ATOM   6702  C32 POPEp 142      78.092   4.652  57.273  1.00  0.00           C
ATOM   6705  C23 POPEp 142      74.043   1.487  53.544  1.00  0.00           C
ATOM   6708  C24 POPEp 142      72.673   1.347  54.213  1.00  0.00           C
ATOM   6711  C25 POPEp 142      72.382  -0.113  54.593  1.00  0.00           C
ATOM   6714  C26 POPEp 142      70.932  -0.393  54.993  1.00  0.00           C
ATOM   6717  C27 POPEp 142      70.503   0.167  56.363  1.00  0.00           C
ATOM   6720  C28 POPEp 142      69.022  -0.163  56.633  1.00  0.00           C
ATOM   6723  C29 POPEp 142      68.502   0.307  57.964  1.00  0.00           C
ATOM   6725 0C21 POPEp 142      67.863  -0.453  58.883  1.00  0.00           C
ATOM   6727 1C21 POPEp 142      67.572  -1.933  58.764  1.00  0.00           C
ATOM   6730 2C21 POPEp 142      68.822  -2.783  59.074  1.00  0.00           C
ATOM   6733 3C21 POPEp 142      68.552  -4.293  58.973  1.00  0.00           C
ATOM   6736 4C21 POPEp 142      69.763  -5.133  59.393  1.00  0.00           C
ATOM   6739 5C21 POPEp 142      69.573  -6.633  59.163  1.00  0.00           C
ATOM   6742 6C21 POPEp 142      68.513  -7.243  60.093  1.00  0.00           C
ATOM   6745 7C21 POPEp 142      68.323  -8.743  59.874  1.00  0.00           C
ATOM   6748 8C21 POPEp 142      67.252  -9.343  60.784  1.00  0.00           C
ATOM   6752  C33 POPEp 142      78.103   4.702  58.824  1.00  0.00           C
ATOM   6755  C34 POPEp 142      78.842   5.932  59.363  1.00  0.00           C
ATOM   6758  C35 POPEp 142      78.762   6.042  60.893  1.00  0.00           C
ATOM   6761  C36 POPEp 142      79.803   6.972  61.523  1.00  0.00           C
ATOM   6764  C37 POPEp 142      79.503   7.182  63.023  1.00  0.00           C
ATOM   6767  C38 POPEp 142      80.643   7.822  63.824  1.00  0.00           C
ATOM   6770  C39 POPEp 142      80.352   7.922  65.333  1.00  0.00           C
ATOM   6773 0C31 POPEp 142      80.293   6.552  66.023  1.00  0.00           C
ATOM   6776 1C31 POPEp 142      79.932   6.612  67.523  1.00  0.00           C
ATOM   6779 2C31 POPEp 142      79.803   5.202  68.113  1.00  0.00           C
ATOM   6782 3C31 POPEp 142      79.472   5.172  69.614  1.00  0.00           C
ATOM   6785 4C31 POPEp 142      78.113   5.802  69.953  1.00  0.00           C
ATOM   6788 5C31 POPEp 142      77.673   5.492  71.394  1.00  0.00           C
ATOM   6791 6C31 POPEp 142      76.363   6.192  71.784  1.00  0.00           C
ATOM   6795  NH3 POPEq 143      64.052  33.041  50.623  1.00  0.00           N
ATOM   6799  C12 POPEq 143      65.433  33.601  50.653  1.00  0.00           C
ATOM   6802  C11 POPEq 143      65.762  34.212  52.034  1.00  0.00           C
ATOM   6805  P   POPEq 143      64.213  36.292  51.843  1.00  0.00           P
ATOM   6806  O13 POPEq 143      65.353  37.051  51.333  1.00  0.00           O
ATOM   6807  O14 POPEq 143      63.272  35.752  50.843  1.00  0.00           O
ATOM   6808  O11 POPEq 143      63.423  37.192  52.883  1.00  0.00           O
ATOM   6809  O12 POPEq 143      64.743  35.032  52.624  1.00  0.00           O
ATOM   6810  C1  POPEq 143      63.892  37.402  54.223  1.00  0.00           C
ATOM   6813  C2  POPEq 143      62.752  37.231  55.264  1.00  0.00           C
ATOM   6815  O21 POPEq 143      63.272  37.511  56.593  1.00  0.00           O
ATOM   6816  C21 POPEq 143      62.743  38.562  57.223  1.00  0.00           C
ATOM   6817  O22 POPEq 143      62.073  39.432  56.714  1.00  0.00           O
ATOM   6818  C22 POPEq 143      63.083  38.472  58.723  1.00  0.00           C
ATOM   6821  C3  POPEq 143      62.222  35.782  55.203  1.00  0.00           C
ATOM   6824  O31 POPEq 143      61.623  35.402  56.464  1.00  0.00           O
ATOM   6825  C31 POPEq 143      60.303  35.362  56.483  1.00  0.00           C
ATOM   6826  O32 POPEq 143      59.552  35.612  55.553  1.00  0.00           O
ATOM   6827  C32 POPEq 143      59.853  34.941  57.873  1.00  0.00           C
ATOM   6830  C23 POPEq 143      62.202  39.351  59.643  1.00  0.00           C
ATOM   6833  C24 POPEq 143      60.783  38.792  59.864  1.00  0.00           C
ATOM   6836  C25 POPEq 143      60.683  37.532  60.753  1.00  0.00           C
ATOM   6839  C26 POPEq 143      60.833  37.812  62.253  1.00  0.00           C
ATOM   6842  C27 POPEq 143      60.373  36.632  63.143  1.00  0.00           C
ATOM   6845  C28 POPEq 143      60.732  36.842  64.633  1.00  0.00           C
ATOM   6848  C29 POPEq 143      60.023  35.882  65.563  1.00  0.00           C
ATOM   6850 0C21 POPEq 143      60.553  34.832  66.214  1.00  0.00           C
ATOM   6852 1C21 POPEq 143      61.982  34.352  66.133  1.00  0.00           C
ATOM   6855 2C21 POPEq 143      62.312  33.292  67.203  1.00  0.00           C
ATOM   6858 3C21 POPEq 143      62.232  33.842  68.644  1.00  0.00           C
ATOM   6861 4C21 POPEq 143      62.582  32.822  69.743  1.00  0.00           C
ATOM   6864 5C21 POPEq 143      63.993  32.202  69.663  1.00  0.00           C
ATOM   6867 6C21 POPEq 143      65.113  33.242  69.723  1.00  0.00           C
ATOM   6870 7C21 POPEq 143      66.522  32.632  69.803  1.00  0.00           C
ATOM   6873 8C21 POPEq 143      67.653  33.662  69.623  1.00  0.00           C
ATOM   6877  C33 POPEq 143      58.323  35.032  58.104  1.00  0.00           C
ATOM   6880  C34 POPEq 143      57.972  34.682  59.553  1.00  0.00           C
ATOM   6883  C35 POPEq 143      56.512  34.291  59.794  1.00  0.00           C
ATOM   6886  C36 POPEq 143      56.283  33.722  61.203  1.00  0.00           C
ATOM   6889  C37 POPEq 143      56.792  34.651  62.323  1.00  0.00           C
ATOM   6892  C38 POPEq 143      56.632  34.072  63.733  1.00  0.00           C
ATOM   6895  C39 POPEq 143      55.542  34.762  64.553  1.00  0.00           C
ATOM   6898 0C31 POPEq 143      55.632  34.372  66.033  1.00  0.00           C
ATOM   6901 1C31 POPEq 143      54.493  34.941  66.883  1.00  0.00           C
ATOM   6904 2C31 POPEq 143      54.653  34.542  68.364  1.00  0.00           C
ATOM   6907 3C31 POPEq 143      53.472  34.941  69.253  1.00  0.00           C
ATOM   6910 4C31 POPEq 143      52.182  34.162  68.943  1.00  0.00           C
ATOM   6913 5C31 POPEq 143      51.162  34.232  70.083  1.00  0.00           C
ATOM   6916 6C31 POPEq 143      49.872  33.461  69.794  1.00  0.00           C
ATOM   6920  NH3 POPEr 144      69.763  65.742  53.614  1.00  0.00           N
ATOM   6924  C12 POPEr 144      68.502  66.241  52.993  1.00  0.00           C
ATOM   6927  C11 POPEr 144      67.522  66.772  54.043  1.00  0.00           C
ATOM   6930  P   POPEr 144      65.512  68.281  53.343  1.00  0.00           P
ATOM   6931  O13 POPEr 144      65.062  67.291  52.333  1.00  0.00           O
ATOM   6932  O14 POPEr 144      65.332  69.702  52.953  1.00  0.00           O
ATOM   6933  O11 POPEr 144      64.772  68.022  54.713  1.00  0.00           O
ATOM   6934  O12 POPEr 144      67.022  68.051  53.673  1.00  0.00           O
ATOM   6935  C1  POPEr 144      65.363  68.301  55.983  1.00  0.00           C
ATOM   6938  C2  POPEr 144      65.802  69.782  56.133  1.00  0.00           C
ATOM   6940  O21 POPEr 144      66.442  69.971  57.413  1.00  0.00           O
ATOM   6941  C21 POPEr 144      67.403  70.892  57.393  1.00  0.00           C
ATOM   6942  O22 POPEr 144      67.673  71.602  56.433  1.00  0.00           O
ATOM   6943  C22 POPEr 144      68.152  70.901  58.723  1.00  0.00           C
ATOM   6946  C3  POPEr 144      64.592  70.742  55.924  1.00  0.00           C
ATOM   6949  O31 POPEr 144      64.963  71.812  55.033  1.00  0.00           O
ATOM   6950  C31 POPEr 144      64.743  73.112  55.233  1.00  0.00           C
ATOM   6951  O32 POPEr 144      64.903  73.941  54.354  1.00  0.00           O
ATOM   6952  C32 POPEr 144      64.393  73.462  56.683  1.00  0.00           C
ATOM   6955  C23 POPEr 144      67.793  72.081  59.643  1.00  0.00           C
ATOM   6958  C24 POPEr 144      68.513  71.971  61.003  1.00  0.00           C
ATOM   6961  C25 POPEr 144      67.893  72.842  62.104  1.00  0.00           C
ATOM   6964  C26 POPEr 144      68.423  72.452  63.493  1.00  0.00           C
ATOM   6967  C27 POPEr 144      67.753  73.231  64.643  1.00  0.00           C
ATOM   6970  C28 POPEr 144      68.152  72.731  66.053  1.00  0.00           C
ATOM   6973  C29 POPEr 144      69.622  72.941  66.324  1.00  0.00           C
ATOM   6975 0C21 POPEr 144      70.253  72.721  67.483  1.00  0.00           C
ATOM   6977 1C21 POPEr 144      69.603  72.182  68.733  1.00  0.00           C
ATOM   6980 2C21 POPEr 144      68.973  73.281  69.614  1.00  0.00           C
ATOM   6983 3C21 POPEr 144      68.062  72.691  70.693  1.00  0.00           C
ATOM   6986 4C21 POPEr 144      67.632  73.742  71.723  1.00  0.00           C
ATOM   6989 5C21 POPEr 144      66.702  73.202  72.824  1.00  0.00           C
ATOM   6992 6C21 POPEr 144      66.363  74.272  73.863  1.00  0.00           C
ATOM   6995 7C21 POPEr 144      65.212  73.871  74.783  1.00  0.00           C
ATOM   6998 8C21 POPEr 144      64.963  74.872  75.924  1.00  0.00           C
ATOM   7002  C33 POPEr 144      64.702  74.931  57.043  1.00  0.00           C
ATOM   7005  C34 POPEr 144      65.202  75.051  58.493  1.00  0.00           C
ATOM   7008  C35 POPEr 144      65.603  76.471  58.894  1.00  0.00           C
ATOM   7011  C36 POPEr 144      66.253  76.511  60.284  1.00  0.00           C
ATOM   7014  C37 POPEr 144      65.262  76.301  61.423  1.00  0.00           C
ATOM   7017  C38 POPEr 144      65.943  76.022  62.773  1.00  0.00           C
ATOM   7020  C39 POPEr 144      65.783  77.132  63.813  1.00  0.00           C
ATOM   7023 0C31 POPEr 144      66.332  76.682  65.174  1.00  0.00           C
ATOM   7026 1C31 POPEr 144      66.083  77.662  66.324  1.00  0.00           C
ATOM   7029 2C31 POPEr 144      66.533  77.062  67.663  1.00  0.00           C
ATOM   7032 3C31 POPEr 144      66.202  77.941  68.883  1.00  0.00           C
ATOM   7035 4C31 POPEr 144      67.052  79.212  68.993  1.00  0.00           C
ATOM   7038 5C31 POPEr 144      66.692  80.041  70.233  1.00  0.00           C
ATOM   7041 6C31 POPEr 144      67.562  81.291  70.373  1.00  0.00           C
ATOM   7045  NH3 POPEs 145      65.823  27.262  91.243  1.00  0.00           N
ATOM   7049  C12 POPEs 145      65.592  28.692  91.623  1.00  0.00           C
ATOM   7052  C11 POPEs 145      66.692  29.191  92.574  1.00  0.00           C
ATOM   7055  P   POPEs 145      69.103  28.212  92.434  1.00  0.00           P
ATOM   7056  O13 POPEs 145      68.423  27.012  92.952  1.00  0.00           O
ATOM   7057  O14 POPEs 145      69.982  28.972  93.324  1.00  0.00           O
ATOM   7058  O11 POPEs 145      69.823  27.822  91.073  1.00  0.00           O
ATOM   7059  O12 POPEs 145      67.952  29.202  91.903  1.00  0.00           O
ATOM   7060  C1  POPEs 145      70.823  28.682  90.534  1.00  0.00           C
ATOM   7063  C2  POPEs 145      70.153  29.862  89.794  1.00  0.00           C
ATOM   7065  O21 POPEs 145      70.743  29.962  88.503  1.00  0.00           O
ATOM   7066  C21 POPEs 145      70.092  30.352  87.403  1.00  0.00           C
ATOM   7067  O22 POPEs 145      70.643  30.652  86.363  1.00  0.00           O
ATOM   7068  C22 POPEs 145      68.552  30.352  87.523  1.00  0.00           C
ATOM   7071  C3  POPEs 145      70.332  31.162  90.623  1.00  0.00           C
ATOM   7074  O31 POPEs 145      69.353  32.172  90.284  1.00  0.00           O
ATOM   7075  C31 POPEs 145      69.812  33.102  89.443  1.00  0.00           C
ATOM   7076  O32 POPEs 145      70.923  33.122  88.964  1.00  0.00           O
ATOM   7077  C32 POPEs 145      68.723  34.132  89.132  1.00  0.00           C
ATOM   7080  C23 POPEs 145      67.832  30.692  86.194  1.00  0.00           C
ATOM   7083  C24 POPEs 145      67.403  29.452  85.382  1.00  0.00           C
ATOM   7086  C25 POPEs 145      68.452  28.991  84.363  1.00  0.00           C
ATOM   7089  C26 POPEs 145      68.283  29.641  82.983  1.00  0.00           C
ATOM   7092  C27 POPEs 145      69.283  29.082  81.964  1.00  0.00           C
ATOM   7095  C28 POPEs 145      69.122  29.682  80.553  1.00  0.00           C
ATOM   7098  C29 POPEs 145      68.583  28.702  79.553  1.00  0.00           C
ATOM   7100 0C21 POPEs 145      69.192  28.312  78.413  1.00  0.00           C
ATOM   7102 1C21 POPEs 145      70.503  28.842  77.863  1.00  0.00           C
ATOM   7105 2C21 POPEs 145      71.792  28.192  78.403  1.00  0.00           C
ATOM   7108 3C21 POPEs 145      73.033  28.852  77.784  1.00  0.00           C
ATOM   7111 4C21 POPEs 145      74.372  28.412  78.403  1.00  0.00           C
ATOM   7114 5C21 POPEs 145      75.542  29.182  77.764  1.00  0.00           C
ATOM   7117 6C21 POPEs 145      76.902  28.981  78.443  1.00  0.00           C
ATOM   7120 7C21 POPEs 145      78.033  29.702  77.693  1.00  0.00           C
ATOM   7123 8C21 POPEs 145      79.402  29.662  78.383  1.00  0.00           C
ATOM   7127  C33 POPEs 145      68.673  34.342  87.603  1.00  0.00           C
ATOM   7130  C34 POPEs 145      67.732  35.461  87.143  1.00  0.00           C
ATOM   7133  C35 POPEs 145      67.753  35.702  85.623  1.00  0.00           C
ATOM   7136  C36 POPEs 145      69.173  35.932  85.074  1.00  0.00           C
ATOM   7139  C37 POPEs 145      69.262  36.481  83.643  1.00  0.00           C
ATOM   7142  C38 POPEs 145      68.882  37.961  83.533  1.00  0.00           C
ATOM   7145  C39 POPEs 145      67.723  38.222  82.563  1.00  0.00           C
ATOM   7148 0C31 POPEs 145      68.082  37.992  81.083  1.00  0.00           C
ATOM   7151 1C31 POPEs 145      66.863  38.112  80.163  1.00  0.00           C
ATOM   7154 2C31 POPEs 145      67.193  38.002  78.663  1.00  0.00           C
ATOM   7157 3C31 POPEs 145      67.882  36.691  78.284  1.00  0.00           C
ATOM   7160 4C31 POPEs 145      68.253  36.612  76.794  1.00  0.00           C
ATOM   7163 5C31 POPEs 145      69.463  35.691  76.543  1.00  0.00           C
ATOM   7166 6C31 POPEs 145      69.952  35.662  75.093  1.00  0.00           C
ATOM   7170  NH3 POPEt 146      23.833 111.691  52.833  1.00  0.00           N
ATOM   7174  C12 POPEt 146      23.632 110.921  51.553  1.00  0.00           C
ATOM   7177  C11 POPEt 146      23.912 109.442  51.784  1.00  0.00           C
ATOM   7180  P   POPEt 146      24.233 107.402  50.153  1.00  0.00           P
ATOM   7181  O13 POPEt 146      23.352 106.581  49.293  1.00  0.00           O
ATOM   7182  O14 POPEt 146      25.552 107.792  49.633  1.00  0.00           O
ATOM   7183  O11 POPEt 146      24.532 106.572  51.453  1.00  0.00           O
ATOM   7184  O12 POPEt 146      23.442 108.652  50.703  1.00  0.00           O
ATOM   7185  C1  POPEt 146      23.503 105.882  52.163  1.00  0.00           C
ATOM   7188  C2  POPEt 146      23.942 105.802  53.643  1.00  0.00           C
ATOM   7190  O21 POPEt 146      23.062 104.991  54.433  1.00  0.00           O
ATOM   7191  C21 POPEt 146      21.872 105.423  54.743  1.00  0.00           C
ATOM   7192  O22 POPEt 146      21.282 106.402  54.313  1.00  0.00           O
ATOM   7193  C22 POPEt 146      21.263 104.463  55.764  1.00  0.00           C
ATOM   7196  C3  POPEt 146      24.132 107.251  54.193  1.00  0.00           C
ATOM   7199  O31 POPEt 146      24.483 107.363  55.583  1.00  0.00           O
ATOM   7200  C31 POPEt 146      24.832 108.622  55.873  1.00  0.00           C
ATOM   7201  O32 POPEt 146      24.983 109.512  55.043  1.00  0.00           O
ATOM   7202  C32 POPEt 146      25.003 108.731  57.374  1.00  0.00           C
ATOM   7205  C23 POPEt 146      21.003 105.102  57.164  1.00  0.00           C
ATOM   7208  C24 POPEt 146      21.792 104.382  58.273  1.00  0.00           C
ATOM   7211  C25 POPEt 146      21.123 104.471  59.653  1.00  0.00           C
ATOM   7214  C26 POPEt 146      21.323 105.812  60.394  1.00  0.00           C
ATOM   7217  C27 POPEt 146      20.403 105.891  61.623  1.00  0.00           C
ATOM   7220  C28 POPEt 146      20.492 107.192  62.434  1.00  0.00           C
ATOM   7223  C29 POPEt 146      21.792 107.321  63.183  1.00  0.00           C
ATOM   7225 0C21 POPEt 146      21.972 107.103  64.503  1.00  0.00           C
ATOM   7227 1C21 POPEt 146      20.903 106.691  65.473  1.00  0.00           C
ATOM   7230 2C21 POPEt 146      21.292 106.901  66.953  1.00  0.00           C
ATOM   7233 3C21 POPEt 146      22.443 106.001  67.424  1.00  0.00           C
ATOM   7236 4C21 POPEt 146      22.712 106.132  68.933  1.00  0.00           C
ATOM   7239 5C21 POPEt 146      24.002 105.411  69.373  1.00  0.00           C
ATOM   7242 6C21 POPEt 146      24.183 105.501  70.893  1.00  0.00           C
ATOM   7245 7C21 POPEt 146      25.503 104.891  71.394  1.00  0.00           C
ATOM   7248 8C21 POPEt 146      25.642 104.991  72.924  1.00  0.00           C
ATOM   7252  C33 POPEt 146      25.273 110.162  57.873  1.00  0.00           C
ATOM   7255  C34 POPEt 146      24.983 110.271  59.383  1.00  0.00           C
ATOM   7258  C35 POPEt 146      25.963 109.471  60.233  1.00  0.00           C
ATOM   7261  C36 POPEt 146      25.392 108.992  61.574  1.00  0.00           C
ATOM   7264  C37 POPEt 146      26.472 108.213  62.333  1.00  0.00           C
ATOM   7267  C38 POPEt 146      26.012 107.522  63.614  1.00  0.00           C
ATOM   7270  C39 POPEt 146      27.183 106.801  64.303  1.00  0.00           C
ATOM   7273 0C31 POPEt 146      28.293 107.742  64.803  1.00  0.00           C
ATOM   7276 1C31 POPEt 146      27.773 108.711  65.873  1.00  0.00           C
ATOM   7279 2C31 POPEt 146      28.882 109.312  66.743  1.00  0.00           C
ATOM   7282 3C31 POPEt 146      28.352 110.242  67.843  1.00  0.00           C
ATOM   7285 4C31 POPEt 146      27.332 109.562  68.763  1.00  0.00           C
ATOM   7288 5C31 POPEt 146      26.872 110.462  69.903  1.00  0.00           C
ATOM   7291 6C31 POPEt 146      25.663 109.891  70.654  1.00  0.00           C
ATOM   7295  NH3 POPEu 147     122.743  22.641  50.083  1.00  0.00           N
ATOM   7299  C12 POPEu 147     121.342  22.222  50.434  1.00  0.00           C
ATOM   7302  C11 POPEu 147     120.643  21.672  49.193  1.00  0.00           C
ATOM   7305  P   POPEu 147     118.302  21.082  48.334  1.00  0.00           P
ATOM   7306  O13 POPEu 147     118.842  20.162  47.313  1.00  0.00           O
ATOM   7307  O14 POPEu 147     117.882  22.432  47.913  1.00  0.00           O
ATOM   7308  O11 POPEu 147     117.062  20.372  49.014  1.00  0.00           O
ATOM   7309  O12 POPEu 147     119.333  21.241  49.534  1.00  0.00           O
ATOM   7310  C1  POPEu 147     117.183  19.032  49.514  1.00  0.00           C
ATOM   7313  C2  POPEu 147     117.893  18.971  50.904  1.00  0.00           C
ATOM   7315  O21 POPEu 147     117.732  17.702  51.553  1.00  0.00           O
ATOM   7316  C21 POPEu 147     116.552  17.362  52.023  1.00  0.00           C
ATOM   7317  O22 POPEu 147     115.472  17.822  51.713  1.00  0.00           O
ATOM   7318  C22 POPEu 147     116.732  16.262  53.093  1.00  0.00           C
ATOM   7321  C3  POPEu 147     117.522  20.151  51.863  1.00  0.00           C
ATOM   7324  O31 POPEu 147     118.573  20.301  52.843  1.00  0.00           O
ATOM   7325  C31 POPEu 147     118.483  21.432  53.533  1.00  0.00           C
ATOM   7326  O32 POPEu 147     117.562  22.222  53.513  1.00  0.00           O
ATOM   7327  C32 POPEu 147     119.743  21.592  54.373  1.00  0.00           C
ATOM   7330  C23 POPEu 147     117.012  16.812  54.523  1.00  0.00           C
ATOM   7333  C24 POPEu 147     118.452  17.292  54.724  1.00  0.00           C
ATOM   7336  C25 POPEu 147     118.812  17.672  56.173  1.00  0.00           C
ATOM   7339  C26 POPEu 147     119.213  16.472  57.053  1.00  0.00           C
ATOM   7342  C27 POPEu 147     119.652  16.902  58.463  1.00  0.00           C
ATOM   7345  C28 POPEu 147     119.283  15.902  59.583  1.00  0.00           C
ATOM   7348  C29 POPEu 147     119.183  16.602  60.924  1.00  0.00           C
ATOM   7350 0C21 POPEu 147     120.013  16.492  61.973  1.00  0.00           C
ATOM   7352 1C21 POPEu 147     121.253  15.642  62.073  1.00  0.00           C
ATOM   7355 2C21 POPEu 147     121.903  15.712  63.463  1.00  0.00           C
ATOM   7358 3C21 POPEu 147     121.062  15.062  64.583  1.00  0.00           C
ATOM   7361 4C21 POPEu 147     121.613  15.352  65.983  1.00  0.00           C
ATOM   7364 5C21 POPEu 147     120.752  14.741  67.093  1.00  0.00           C
ATOM   7367 6C21 POPEu 147     121.173  15.172  68.513  1.00  0.00           C
ATOM   7370 7C21 POPEu 147     120.363  14.432  69.583  1.00  0.00           C
ATOM   7373 8C21 POPEu 147     120.542  14.922  71.023  1.00  0.00           C
ATOM   7377  C33 POPEu 147     119.403  22.071  55.793  1.00  0.00           C
ATOM   7380  C34 POPEu 147     120.632  22.132  56.683  1.00  0.00           C
ATOM   7383  C35 POPEu 147     120.393  22.752  58.063  1.00  0.00           C
ATOM   7386  C36 POPEu 147     121.732  23.172  58.684  1.00  0.00           C
ATOM   7389  C37 POPEu 147     121.622  23.952  59.983  1.00  0.00           C
ATOM   7392  C38 POPEu 147     123.013  24.452  60.433  1.00  0.00           C
ATOM   7395  C39 POPEu 147     122.942  25.532  61.504  1.00  0.00           C
ATOM   7398 0C31 POPEu 147     122.062  25.112  62.683  1.00  0.00           C
ATOM   7401 1C31 POPEu 147     122.052  26.122  63.824  1.00  0.00           C
ATOM   7404 2C31 POPEu 147     121.132  25.632  64.943  1.00  0.00           C
ATOM   7407 3C31 POPEu 147     121.213  26.512  66.193  1.00  0.00           C
ATOM   7410 4C31 POPEu 147     120.372  25.922  67.343  1.00  0.00           C
ATOM   7413 5C31 POPEu 147     120.452  26.772  68.614  1.00  0.00           C
ATOM   7416 6C31 POPEu 147     119.692  26.162  69.783  1.00  0.00           C
ATOM   7420  NH3 POPEv 148      51.182 126.772  94.443  1.00  0.00           N
ATOM   7424  C12 POPEv 148      51.353 126.262  95.844  1.00  0.00           C
ATOM   7427  C11 POPEv 148      52.822 125.993  96.143  1.00  0.00           C
ATOM   7430  P   POPEv 148      55.093 125.481  95.014  1.00  0.00           P
ATOM   7431  O13 POPEv 148      55.503 125.732  96.404  1.00  0.00           O
ATOM   7432  O14 POPEv 148      55.643 124.331  94.284  1.00  0.00           O
ATOM   7433  O11 POPEv 148      55.443 126.772  94.184  1.00  0.00           O
ATOM   7434  O12 POPEv 148      53.502 125.492  94.973  1.00  0.00           O
ATOM   7435  C1  POPEv 148      55.272 126.772  92.764  1.00  0.00           C
ATOM   7438  C2  POPEv 148      56.222 127.822  92.132  1.00  0.00           C
ATOM   7440  O21 POPEv 148      55.792 128.232  90.824  1.00  0.00           O
ATOM   7441  C21 POPEv 148      55.982 127.402  89.813  1.00  0.00           C
ATOM   7442  O22 POPEv 148      56.243 126.211  89.883  1.00  0.00           O
ATOM   7443  C22 POPEv 148      55.882 128.192  88.503  1.00  0.00           C
ATOM   7446  C3  POPEv 148      57.723 127.382  92.193  1.00  0.00           C
ATOM   7449  O31 POPEv 148      58.552 128.352  91.534  1.00  0.00           O
ATOM   7450  C31 POPEv 148      59.132 128.111  90.343  1.00  0.00           C
ATOM   7451  O32 POPEv 148      59.452 129.003  89.583  1.00  0.00           O
ATOM   7452  C32 POPEv 148      59.503 126.642  90.074  1.00  0.00           C
ATOM   7455  C23 POPEv 148      56.592 127.522  87.313  1.00  0.00           C
ATOM   7458  C24 POPEv 148      57.263 128.522  86.353  1.00  0.00           C
ATOM   7461  C25 POPEv 148      56.302 129.272  85.413  1.00  0.00           C
ATOM   7464  C26 POPEv 148      55.952 128.452  84.163  1.00  0.00           C
ATOM   7467  C27 POPEv 148      54.853 129.102  83.303  1.00  0.00           C
ATOM   7470  C28 POPEv 148      54.452 128.212  82.104  1.00  0.00           C
ATOM   7473  C29 POPEv 148      53.213 128.701  81.394  1.00  0.00           C
ATOM   7475 0C21 POPEv 148      52.873 128.431  80.113  1.00  0.00           C
ATOM   7477 1C21 POPEv 148      53.653 127.572  79.144  1.00  0.00           C
ATOM   7480 2C21 POPEv 148      52.772 126.551  78.393  1.00  0.00           C
ATOM   7483 3C21 POPEv 148      53.592 125.721  77.394  1.00  0.00           C
ATOM   7486 4C21 POPEv 148      52.972 124.352  77.074  1.00  0.00           C
ATOM   7489 5C21 POPEv 148      51.623 124.412  76.343  1.00  0.00           C
ATOM   7492 6C21 POPEv 148      51.763 124.592  74.824  1.00  0.00           C
ATOM   7495 7C21 POPEv 148      50.412 124.781  74.123  1.00  0.00           C
ATOM   7498 8C21 POPEv 148      50.503 124.743  72.593  1.00  0.00           C
ATOM   7502  C33 POPEv 148      60.452 126.533  88.853  1.00  0.00           C
ATOM   7505  C34 POPEv 148      60.963 125.121  88.503  1.00  0.00           C
ATOM   7508  C35 POPEv 148      61.353 125.051  87.013  1.00  0.00           C
ATOM   7511  C36 POPEv 148      62.003 123.741  86.534  1.00  0.00           C
ATOM   7514  C37 POPEv 148      61.823 123.582  85.023  1.00  0.00           C
ATOM   7517  C38 POPEv 148      62.572 122.382  84.403  1.00  0.00           C
ATOM   7520  C39 POPEv 148      62.312 122.301  82.894  1.00  0.00           C
ATOM   7523 0C31 POPEv 148      63.232 121.331  82.143  1.00  0.00           C
ATOM   7526 1C31 POPEv 148      63.083 121.481  80.623  1.00  0.00           C
ATOM   7529 2C31 POPEv 148      64.003 120.562  79.813  1.00  0.00           C
ATOM   7532 3C31 POPEv 148      63.903 120.742  78.294  1.00  0.00           C
ATOM   7535 4C31 POPEv 148      64.423 122.092  77.784  1.00  0.00           C
ATOM   7538 5C31 POPEv 148      64.472 122.162  76.254  1.00  0.00           C
ATOM   7541 6C31 POPEv 148      65.132 123.442  75.724  1.00  0.00           C
ATOM   7545  NH3 POPEw 149      46.432  96.922  94.543  1.00  0.00           N
ATOM   7549  C12 POPEw 149      45.743  96.061  95.574  1.00  0.00           C
ATOM   7552  C11 POPEw 149      45.233  94.743  94.973  1.00  0.00           C
ATOM   7555  P   POPEw 149      46.002  92.243  94.864  1.00  0.00           P
ATOM   7556  O13 POPEw 149      46.943  91.551  95.784  1.00  0.00           O
ATOM   7557  O14 POPEw 149      44.552  92.022  95.113  1.00  0.00           O
ATOM   7558  O11 POPEw 149      46.353  91.822  93.373  1.00  0.00           O
ATOM   7559  O12 POPEw 149      46.312  93.792  94.864  1.00  0.00           O
ATOM   7560  C1  POPEw 149      47.202  90.681  93.184  1.00  0.00           C
ATOM   7563  C2  POPEw 149      47.723  90.541  91.723  1.00  0.00           C
ATOM   7565  O21 POPEw 149      49.002  89.863  91.693  1.00  0.00           O
ATOM   7566  C21 POPEw 149      48.973  88.582  92.064  1.00  0.00           C
ATOM   7567  O22 POPEw 149      48.003  88.001  92.504  1.00  0.00           O
ATOM   7568  C22 POPEw 149      50.363  87.981  91.833  1.00  0.00           C
ATOM   7571  C3  POPEw 149      47.863  91.931  91.033  1.00  0.00           C
ATOM   7574  O31 POPEw 149      48.843  91.982  89.963  1.00  0.00           O
ATOM   7575  C31 POPEw 149      48.562  91.262  88.894  1.00  0.00           C
ATOM   7576  O32 POPEw 149      47.572  90.572  88.723  1.00  0.00           O
ATOM   7577  C32 POPEw 149      49.693  91.422  87.882  1.00  0.00           C
ATOM   7580  C23 POPEw 149      50.672  87.721  90.343  1.00  0.00           C
ATOM   7583  C24 POPEw 149      52.083  87.162  90.133  1.00  0.00           C
ATOM   7586  C25 POPEw 149      52.122  85.742  89.523  1.00  0.00           C
ATOM   7589  C26 POPEw 149      51.553  85.672  88.104  1.00  0.00           C
ATOM   7592  C27 POPEw 149      51.922  84.382  87.364  1.00  0.00           C
ATOM   7595  C28 POPEw 149      51.733  84.492  85.833  1.00  0.00           C
ATOM   7598  C29 POPEw 149      52.382  83.361  85.074  1.00  0.00           C
ATOM   7600 0C21 POPEw 149      51.772  82.461  84.294  1.00  0.00           C
ATOM   7602 1C21 POPEw 149      50.293  82.352  84.034  1.00  0.00           C
ATOM   7605 2C21 POPEw 149      49.812  80.901  83.824  1.00  0.00           C
ATOM   7608 3C21 POPEw 149      50.392  80.243  82.563  1.00  0.00           C
ATOM   7611 4C21 POPEw 149      49.412  79.301  81.854  1.00  0.00           C
ATOM   7614 5C21 POPEw 149      49.333  77.902  82.484  1.00  0.00           C
ATOM   7617 6C21 POPEw 149      50.283  76.882  81.824  1.00  0.00           C
ATOM   7620 7C21 POPEw 149      49.653  75.481  81.743  1.00  0.00           C
ATOM   7623 8C21 POPEw 149      50.412  74.511  80.833  1.00  0.00           C
ATOM   7627  C33 POPEw 149      49.193  91.253  86.423  1.00  0.00           C
ATOM   7630  C34 POPEw 149      50.342  91.101  85.424  1.00  0.00           C
ATOM   7633  C35 POPEw 149      51.033  89.732  85.493  1.00  0.00           C
ATOM   7636  C36 POPEw 149      52.083  89.571  84.394  1.00  0.00           C
ATOM   7639  C37 POPEw 149      52.622  88.132  84.324  1.00  0.00           C
ATOM   7642  C38 POPEw 149      53.603  87.882  83.174  1.00  0.00           C
ATOM   7645  C39 POPEw 149      53.053  88.242  81.784  1.00  0.00           C
ATOM   7648 0C31 POPEw 149      51.702  87.581  81.433  1.00  0.00           C
ATOM   7651 1C31 POPEw 149      51.232  88.001  80.033  1.00  0.00           C
ATOM   7654 2C31 POPEw 149      49.893  87.391  79.593  1.00  0.00           C
ATOM   7657 3C31 POPEw 149      49.272  88.111  78.383  1.00  0.00           C
ATOM   7660 4C31 POPEw 149      50.262  88.382  77.233  1.00  0.00           C
ATOM   7663 5C31 POPEw 149      49.583  88.772  75.924  1.00  0.00           C
ATOM   7666 6C31 POPEw 149      50.573  88.922  74.763  1.00  0.00           C
ATOM   7670  NH3 POPEx 150     116.232  38.961  92.323  1.00  0.00           N
ATOM   7674  C12 POPEx 150     116.322  39.182  93.813  1.00  0.00           C
ATOM   7677  C11 POPEx 150     115.052  39.851  94.363  1.00  0.00           C
ATOM   7680  P   POPEx 150     112.542  39.522  94.804  1.00  0.00           P
ATOM   7681  O13 POPEx 150     112.603  40.981  95.052  1.00  0.00           O
ATOM   7682  O14 POPEx 150     112.253  38.642  95.954  1.00  0.00           O
ATOM   7683  O11 POPEx 150     111.533  39.182  93.633  1.00  0.00           O
ATOM   7684  O12 POPEx 150     113.903  39.051  94.114  1.00  0.00           O
ATOM   7685  C1  POPEx 150     111.073  40.172  92.703  1.00  0.00           C
ATOM   7688  C2  POPEx 150     111.702  40.081  91.283  1.00  0.00           C
ATOM   7690  O21 POPEx 150     110.732  40.621  90.364  1.00  0.00           O
ATOM   7691  C21 POPEx 150     111.082  41.312  89.313  1.00  0.00           C
ATOM   7692  O22 POPEx 150     112.192  41.801  89.104  1.00  0.00           O
ATOM   7693  C22 POPEx 150     109.863  41.342  88.373  1.00  0.00           C
ATOM   7696  C3  POPEx 150     111.982  38.592  90.933  1.00  0.00           C
ATOM   7699  O31 POPEx 150     112.012  38.331  89.513  1.00  0.00           O
ATOM   7700  C31 POPEx 150     113.173  38.531  88.923  1.00  0.00           C
ATOM   7701  O32 POPEx 150     114.213  38.862  89.483  1.00  0.00           O
ATOM   7702  C32 POPEx 150     112.963  38.282  87.434  1.00  0.00           C
ATOM   7705  C23 POPEx 150     110.042  41.821  86.912  1.00  0.00           C
ATOM   7708  C24 POPEx 150     108.833  41.352  86.073  1.00  0.00           C
ATOM   7711  C25 POPEx 150     108.503  42.162  84.804  1.00  0.00           C
ATOM   7714  C26 POPEx 150     109.572  42.172  83.713  1.00  0.00           C
ATOM   7717  C27 POPEx 150     108.993  42.602  82.354  1.00  0.00           C
ATOM   7720  C28 POPEx 150     109.993  42.582  81.173  1.00  0.00           C
ATOM   7723  C29 POPEx 150     110.983  43.722  81.243  1.00  0.00           C
ATOM   7725 0C21 POPEx 150     111.582  44.331  80.203  1.00  0.00           C
ATOM   7727 1C21 POPEx 150     111.452  44.002  78.733  1.00  0.00           C
ATOM   7730 2C21 POPEx 150     111.162  45.261  77.882  1.00  0.00           C
ATOM   7733 3C21 POPEx 150     112.363  46.222  77.764  1.00  0.00           C
ATOM   7736 4C21 POPEx 150     112.002  47.542  77.063  1.00  0.00           C
ATOM   7739 5C21 POPEx 150     113.202  48.492  76.873  1.00  0.00           C
ATOM   7742 6C21 POPEx 150     113.592  49.272  78.143  1.00  0.00           C
ATOM   7745 7C21 POPEx 150     112.682  50.472  78.424  1.00  0.00           C
ATOM   7748 8C21 POPEx 150     113.042  51.241  79.703  1.00  0.00           C
ATOM   7752  C33 POPEx 150     113.223  36.801  87.104  1.00  0.00           C
ATOM   7755  C34 POPEx 150     113.092  36.492  85.604  1.00  0.00           C
ATOM   7758  C35 POPEx 150     113.493  35.042  85.294  1.00  0.00           C
ATOM   7761  C36 POPEx 150     113.302  34.662  83.824  1.00  0.00           C
ATOM   7764  C37 POPEx 150     113.862  33.262  83.522  1.00  0.00           C
ATOM   7767  C38 POPEx 150     113.732  32.822  82.064  1.00  0.00           C
ATOM   7770  C39 POPEx 150     112.312  32.882  81.483  1.00  0.00           C
ATOM   7773 0C31 POPEx 150     111.272  32.042  82.243  1.00  0.00           C
ATOM   7776 1C31 POPEx 150     109.863  32.141  81.654  1.00  0.00           C
ATOM   7779 2C31 POPEx 150     109.463  30.991  80.714  1.00  0.00           C
ATOM   7782 3C31 POPEx 150     109.972  31.182  79.272  1.00  0.00           C
ATOM   7785 4C31 POPEx 150     109.473  30.092  78.313  1.00  0.00           C
ATOM   7788 5C31 POPEx 150     109.792  30.422  76.854  1.00  0.00           C
ATOM   7791 6C31 POPEx 150     109.432  29.291  75.883  1.00  0.00           C
ATOM   7795  NH3 POPEy 151      14.342  61.162  95.023  1.00  0.00           N
ATOM   7799  C12 POPEy 151      14.173  59.682  95.224  1.00  0.00           C
ATOM   7802  C11 POPEy 151      12.932  59.202  94.464  1.00  0.00           C
ATOM   7805  P   POPEy 151      10.962  60.812  93.713  1.00  0.00           P
ATOM   7806  O13 POPEy 151      10.352  59.812  92.803  1.00  0.00           O
ATOM   7807  O14 POPEy 151      10.072  61.742  94.434  1.00  0.00           O
ATOM   7808  O11 POPEy 151      12.142  61.562  92.993  1.00  0.00           O
ATOM   7809  O12 POPEy 151      11.773  59.981  94.794  1.00  0.00           O
ATOM   7810  C1  POPEy 151      11.892  62.761  92.253  1.00  0.00           C
ATOM   7813  C2  POPEy 151      12.102  62.561  90.733  1.00  0.00           C
ATOM   7815  O21 POPEy 151      11.392  63.642  90.084  1.00  0.00           O
ATOM   7816  C21 POPEy 151      12.023  64.141  89.034  1.00  0.00           C
ATOM   7817  O22 POPEy 151      13.132  63.811  88.643  1.00  0.00           O
ATOM   7818  C22 POPEy 151      11.102  65.162  88.382  1.00  0.00           C
ATOM   7821  C3  POPEy 151      11.552  61.222  90.192  1.00  0.00           C
ATOM   7824  O31 POPEy 151      11.912  61.051  88.802  1.00  0.00           O
ATOM   7825  C31 POPEy 151      11.192  60.162  88.144  1.00  0.00           C
ATOM   7826  O32 POPEy 151      10.212  59.581  88.583  1.00  0.00           O
ATOM   7827  C32 POPEy 151      11.782  59.931  86.743  1.00  0.00           C
ATOM   7830  C23 POPEy 151      10.903  64.921  86.873  1.00  0.00           C
ATOM   7833  C24 POPEy 151       9.992  66.002  86.273  1.00  0.00           C
ATOM   7836  C25 POPEy 151      10.322  66.352  84.813  1.00  0.00           C
ATOM   7839  C26 POPEy 151      10.013  65.252  83.783  1.00  0.00           C
ATOM   7842  C27 POPEy 151      10.472  65.691  82.393  1.00  0.00           C
ATOM   7845  C28 POPEy 151       9.922  64.842  81.243  1.00  0.00           C
ATOM   7848  C29 POPEy 151      10.343  65.362  79.894  1.00  0.00           C
ATOM   7850 0C21 POPEy 151       9.542  65.882  78.953  1.00  0.00           C
ATOM   7852 1C21 POPEy 151       8.042  66.051  78.993  1.00  0.00           C
ATOM   7855 2C21 POPEy 151       7.302  64.981  78.162  1.00  0.00           C
ATOM   7858 3C21 POPEy 151       7.713  64.882  76.674  1.00  0.00           C
ATOM   7861 4C21 POPEy 151       8.783  63.811  76.424  1.00  0.00           C
ATOM   7864 5C21 POPEy 151       9.292  63.762  74.973  1.00  0.00           C
ATOM   7867 6C21 POPEy 151       8.432  62.922  74.034  1.00  0.00           C
ATOM   7870 7C21 POPEy 151       9.193  62.542  72.754  1.00  0.00           C
ATOM   7873 8C21 POPEy 151       8.342  61.831  71.702  1.00  0.00           C
ATOM   7877  C33 POPEy 151      12.572  61.092  86.094  1.00  0.00           C
ATOM   7880  C34 POPEy 151      12.653  60.942  84.553  1.00  0.00           C
ATOM   7883  C35 POPEy 151      13.362  59.672  84.044  1.00  0.00           C
ATOM   7886  C36 POPEy 151      13.312  59.511  82.514  1.00  0.00           C
ATOM   7889  C37 POPEy 151      13.983  58.221  82.013  1.00  0.00           C
ATOM   7892  C38 POPEy 151      13.882  58.071  80.483  1.00  0.00           C
ATOM   7895  C39 POPEy 151      14.622  56.862  79.924  1.00  0.00           C
ATOM   7898 0C31 POPEy 151      16.142  57.092  79.763  1.00  0.00           C
ATOM   7901 1C31 POPEy 151      16.862  55.901  79.104  1.00  0.00           C
ATOM   7904 2C31 POPEy 151      18.362  56.142  78.924  1.00  0.00           C
ATOM   7907 3C31 POPEy 151      19.102  54.851  78.513  1.00  0.00           C
ATOM   7910 4C31 POPEy 151      20.632  54.991  78.504  1.00  0.00           C
ATOM   7913 5C31 POPEy 151      21.323  53.622  78.653  1.00  0.00           C
ATOM   7916 6C31 POPEy 151      22.792  53.632  78.233  1.00  0.00           C
ATOM   7920  NH3 POPEz 152     129.158  75.072  90.124  1.00  0.00           N
ATOM   7924  C12 POPEz 152     128.122  75.581  91.104  1.00  0.00           C
ATOM   7927  C11 POPEz 152     126.912  76.312  90.473  1.00  0.00           C
ATOM   7930  P   POPEz 152     124.512  77.162  91.194  1.00  0.00           P
ATOM   7931  O13 POPEz 152     123.452  76.673  92.104  1.00  0.00           O
ATOM   7932  O14 POPEz 152     124.712  78.622  91.114  1.00  0.00           O
ATOM   7933  O11 POPEz 152     124.163  76.632  89.753  1.00  0.00           O
ATOM   7934  O12 POPEz 152     125.863  76.382  91.442  1.00  0.00           O
ATOM   7935  C1  POPEz 152     123.062  77.231  89.053  1.00  0.00           C
ATOM   7938  C2  POPEz 152     123.452  77.502  87.574  1.00  0.00           C
ATOM   7940  O21 POPEz 152     122.562  78.471  86.993  1.00  0.00           O
ATOM   7941  C21 POPEz 152     121.272  78.141  86.943  1.00  0.00           C
ATOM   7942  O22 POPEz 152     120.802  77.051  87.234  1.00  0.00           O
ATOM   7943  C22 POPEz 152     120.463  79.342  86.483  1.00  0.00           C
ATOM   7946  C3  POPEz 152     123.623  76.221  86.714  1.00  0.00           C
ATOM   7949  O31 POPEz 152     124.873  76.272  86.003  1.00  0.00           O
ATOM   7950  C31 POPEz 152     124.912  75.532  84.903  1.00  0.00           C
ATOM   7951  O32 POPEz 152     124.003  74.842  84.493  1.00  0.00           O
ATOM   7952  C32 POPEz 152     126.283  75.672  84.254  1.00  0.00           C
ATOM   7955  C23 POPEz 152     119.533  79.001  85.294  1.00  0.00           C
ATOM   7958  C24 POPEz 152     120.083  79.412  83.913  1.00  0.00           C
ATOM   7961  C25 POPEz 152     121.272  78.592  83.414  1.00  0.00           C
ATOM   7964  C26 POPEz 152     120.962  77.132  83.053  1.00  0.00           C
ATOM   7967  C27 POPEz 152     122.152  76.481  82.333  1.00  0.00           C
ATOM   7970  C28 POPEz 152     121.993  74.992  82.013  1.00  0.00           C
ATOM   7973  C29 POPEz 152     121.012  74.721  80.893  1.00  0.00           C
ATOM   7975 0C21 POPEz 152     121.322  74.581  79.593  1.00  0.00           C
ATOM   7977 1C21 POPEz 152     122.712  74.651  78.993  1.00  0.00           C
ATOM   7980 2C21 POPEz 152     123.182  73.292  78.413  1.00  0.00           C
ATOM   7983 3C21 POPEz 152     123.223  73.292  76.873  1.00  0.00           C
ATOM   7986 4C21 POPEz 152     123.632  71.932  76.293  1.00  0.00           C
ATOM   7989 5C21 POPEz 152     123.853  71.952  74.773  1.00  0.00           C
ATOM   7992 6C21 POPEz 152     125.013  72.871  74.334  1.00  0.00           C
ATOM   7995 7C21 POPEz 152     125.352  72.742  72.843  1.00  0.00           C
ATOM   7998 8C21 POPEz 152     126.393  73.772  72.373  1.00  0.00           C
ATOM   8002  C33 POPEz 152     126.173  76.072  82.773  1.00  0.00           C
ATOM   8005  C34 POPEz 152     127.572  76.312  82.174  1.00  0.00           C
ATOM   8008  C35 POPEz 152     127.522  76.602  80.674  1.00  0.00           C
ATOM   8011  C36 POPEz 152     127.052  78.011  80.284  1.00  0.00           C
ATOM   8014  C37 POPEz 152     128.193  78.992  79.983  1.00  0.00           C
ATOM   8017  C38 POPEz 152     127.673  80.272  79.313  1.00  0.00           C
ATOM   8020  C39 POPEz 152     128.753  81.242  78.773  1.00  0.00           C
ATOM   8023 0C31 POPEz 152     129.487  80.721  77.523  1.00  0.00           C
ATOM   8026 1C31 POPEz 152     130.658  81.632  77.123  1.00  0.00           C
ATOM   8029 2C31 POPEz 152     131.477  81.122  75.924  1.00  0.00           C
ATOM   8032 3C31 POPEz 152     130.807  81.312  74.544  1.00  0.00           C
ATOM   8035 4C31 POPEz 152     130.867  82.761  74.034  1.00  0.00           C
ATOM   8038 5C31 POPEz 152     130.288  82.952  72.624  1.00  0.00           C
ATOM   8041 6C31 POPEz 152     130.348  84.401  72.123  1.00  0.00           C
ATOM   8045  NH3 POPE0 153      69.923  79.931  49.823  1.00  0.00           N
ATOM   8049  C12 POPE0 153      70.713  81.202  50.043  1.00  0.00           C
ATOM   8052  C11 POPE0 153      70.753  82.092  48.783  1.00  0.00           C
ATOM   8055  P   POPE0 153      72.912  83.641  48.723  1.00  0.00           P
ATOM   8056  O13 POPE0 153      73.702  82.393  48.773  1.00  0.00           O
ATOM   8057  O14 POPE0 153      73.062  84.471  47.523  1.00  0.00           O
ATOM   8058  O11 POPE0 153      73.342  84.562  49.914  1.00  0.00           O
ATOM   8059  O12 POPE0 153      71.382  83.342  49.053  1.00  0.00           O
ATOM   8060  C1  POPE0 153      73.783  84.091  51.184  1.00  0.00           C
ATOM   8063  C2  POPE0 153      73.812  85.301  52.154  1.00  0.00           C
ATOM   8065  O21 POPE0 153      74.693  85.081  53.264  1.00  0.00           O
ATOM   8066  C21 POPE0 153      74.312  84.242  54.203  1.00  0.00           C
ATOM   8067  O22 POPE0 153      73.432  83.391  54.123  1.00  0.00           O
ATOM   8068  C22 POPE0 153      75.183  84.492  55.424  1.00  0.00           C
ATOM   8071  C3  POPE0 153      72.372  85.762  52.554  1.00  0.00           C
ATOM   8074  O31 POPE0 153      72.432  86.791  53.563  1.00  0.00           O
ATOM   8075  C31 POPE0 153      71.232  87.301  53.874  1.00  0.00           C
ATOM   8076  O32 POPE0 153      70.183  86.992  53.354  1.00  0.00           O
ATOM   8077  C32 POPE0 153      71.423  88.281  55.043  1.00  0.00           C
ATOM   8080  C23 POPE0 153      74.713  85.772  56.133  1.00  0.00           C
ATOM   8083  C24 POPE0 153      75.753  86.331  57.104  1.00  0.00           C
ATOM   8086  C25 POPE0 153      75.792  85.581  58.443  1.00  0.00           C
ATOM   8089  C26 POPE0 153      76.732  86.272  59.433  1.00  0.00           C
ATOM   8092  C27 POPE0 153      76.753  85.611  60.813  1.00  0.00           C
ATOM   8095  C28 POPE0 153      77.662  86.362  61.803  1.00  0.00           C
ATOM   8098  C29 POPE0 153      78.173  85.441  62.894  1.00  0.00           C
ATOM   8100 0C21 POPE0 153      77.882  85.511  64.203  1.00  0.00           C
ATOM   8102 1C21 POPE0 153      76.952  86.511  64.843  1.00  0.00           C
ATOM   8105 2C21 POPE0 153      76.613  86.092  66.293  1.00  0.00           C
ATOM   8108 3C21 POPE0 153      77.772  86.281  67.273  1.00  0.00           C
ATOM   8111 4C21 POPE0 153      77.423  85.861  68.703  1.00  0.00           C
ATOM   8114 5C21 POPE0 153      77.622  84.361  68.973  1.00  0.00           C
ATOM   8117 6C21 POPE0 153      79.052  84.002  69.404  1.00  0.00           C
ATOM   8120 7C21 POPE0 153      79.222  82.522  69.743  1.00  0.00           C
ATOM   8123 8C21 POPE0 153      80.622  82.182  70.243  1.00  0.00           C
ATOM   8127  C33 POPE0 153      70.113  88.662  55.773  1.00  0.00           C
ATOM   8130  C34 POPE0 153      70.223  88.632  57.304  1.00  0.00           C
ATOM   8133  C35 POPE0 153      70.482  87.222  57.873  1.00  0.00           C
ATOM   8136  C36 POPE0 153      69.872  87.022  59.263  1.00  0.00           C
ATOM   8139  C37 POPE0 153      69.932  85.572  59.763  1.00  0.00           C
ATOM   8142  C38 POPE0 153      69.082  85.352  61.013  1.00  0.00           C
ATOM   8145  C39 POPE0 153      69.713  85.931  62.294  1.00  0.00           C
ATOM   8148 0C31 POPE0 153      68.713  85.972  63.453  1.00  0.00           C
ATOM   8151 1C31 POPE0 153      69.363  85.732  64.833  1.00  0.00           C
ATOM   8154 2C31 POPE0 153      70.503  86.691  65.193  1.00  0.00           C
ATOM   8157 3C31 POPE0 153      71.342  86.191  66.374  1.00  0.00           C
ATOM   8160 4C31 POPE0 153      70.573  86.171  67.703  1.00  0.00           C
ATOM   8163 5C31 POPE0 153      70.143  84.762  68.123  1.00  0.00           C
ATOM   8166 6C31 POPE0 153      69.243  84.781  69.363  1.00  0.00           C
ATOM   8170  NH3 POPE1 154       2.682  98.181  51.803  1.00  0.00           N
ATOM   8174  C12 POPE1 154       2.502  96.742  51.403  1.00  0.00           C
ATOM   8177  C11 POPE1 154       1.862  95.891  52.504  1.00  0.00           C
ATOM   8180  P   POPE1 154       2.352  93.302  52.644  1.00  0.00           P
ATOM   8181  O13 POPE1 154       2.602  92.301  51.573  1.00  0.00           O
ATOM   8182  O14 POPE1 154       3.533  93.722  53.413  1.00  0.00           O
ATOM   8183  O11 POPE1 154       1.172  92.812  53.594  1.00  0.00           O
ATOM   8184  O12 POPE1 154       1.702  94.571  51.983  1.00  0.00           O
ATOM   8185  C1  POPE1 154       1.362  92.971  55.004  1.00  0.00           C
ATOM   8188  C2  POPE1 154       0.012  92.882  55.764  1.00  0.00           C
ATOM   8190  O21 POPE1 154       0.132  93.431  57.094  1.00  0.00           O
ATOM   8191  C21 POPE1 154       1.042  92.871  57.883  1.00  0.00           C
ATOM   8192  O22 POPE1 154       1.632  91.831  57.683  1.00  0.00           O
ATOM   8193  C22 POPE1 154       1.252  93.753  59.123  1.00  0.00           C
ATOM   8196  C3  POPE1 154      -0.643  91.462  55.723  1.00  0.00           C
ATOM   8199  O31 POPE1 154      -2.083  91.471  55.733  1.00  0.00           O
ATOM   8200  C31 POPE1 154      -2.693  91.441  56.924  1.00  0.00           C
ATOM   8201  O32 POPE1 154      -2.173  91.621  58.003  1.00  0.00           O
ATOM   8202  C32 POPE1 154      -4.193  91.182  56.663  1.00  0.00           C
ATOM   8205  C23 POPE1 154       2.732  93.792  59.563  1.00  0.00           C
ATOM   8208  C24 POPE1 154       2.952  94.322  60.993  1.00  0.00           C
ATOM   8211  C25 POPE1 154       2.402  93.402  62.094  1.00  0.00           C
ATOM   8214  C26 POPE1 154       2.982  91.982  62.073  1.00  0.00           C
ATOM   8217  C27 POPE1 154       2.652  91.152  63.333  1.00  0.00           C
ATOM   8220  C28 POPE1 154       3.042  91.791  64.684  1.00  0.00           C
ATOM   8223  C29 POPE1 154       4.492  92.192  64.773  1.00  0.00           C
ATOM   8225 0C21 POPE1 154       5.202  92.441  65.883  1.00  0.00           C
ATOM   8227 1C21 POPE1 154       4.702  92.421  67.303  1.00  0.00           C
ATOM   8230 2C21 POPE1 154       4.602  91.012  67.894  1.00  0.00           C
ATOM   8233 3C21 POPE1 154       4.092  91.001  69.354  1.00  0.00           C
ATOM   8236 4C21 POPE1 154       3.793  89.571  69.824  1.00  0.00           C
ATOM   8239 5C21 POPE1 154       3.332  89.442  71.284  1.00  0.00           C
ATOM   8242 6C21 POPE1 154       1.932  90.022  71.563  1.00  0.00           C
ATOM   8245 7C21 POPE1 154       1.482  89.743  73.003  1.00  0.00           C
ATOM   8248 8C21 POPE1 154       0.002  90.042  73.263  1.00  0.00           C
ATOM   8252  C33 POPE1 154      -4.783  90.072  57.553  1.00  0.00           C
ATOM   8255  C34 POPE1 154      -5.243  90.572  58.933  1.00  0.00           C
ATOM   8258  C35 POPE1 154      -5.673  89.422  59.864  1.00  0.00           C
ATOM   8261  C36 POPE1 154      -4.483  88.701  60.513  1.00  0.00           C
ATOM   8264  C37 POPE1 154      -4.912  87.461  61.324  1.00  0.00           C
ATOM   8267  C38 POPE1 154      -3.763  86.812  62.113  1.00  0.00           C
ATOM   8270  C39 POPE1 154      -3.423  87.542  63.414  1.00  0.00           C
ATOM   8273 0C31 POPE1 154      -4.323  87.122  64.583  1.00  0.00           C
ATOM   8276 1C31 POPE1 154      -3.923  87.852  65.873  1.00  0.00           C
ATOM   8279 2C31 POPE1 154      -4.602  87.321  67.143  1.00  0.00           C
ATOM   8282 3C31 POPE1 154      -4.553  88.353  68.273  1.00  0.00           C
ATOM   8285 4C31 POPE1 154      -4.623  87.752  69.674  1.00  0.00           C
ATOM   8288 5C31 POPE1 154      -4.653  88.841  70.753  1.00  0.00           C
ATOM   8291 6C31 POPE1 154      -4.193  88.353  72.133  1.00  0.00           C
ATOM   8295  NH3 POPE2 155      55.012  86.502  93.454  1.00  0.00           N
ATOM   8299  C12 POPE2 155      54.043  87.372  94.214  1.00  0.00           C
ATOM   8302  C11 POPE2 155      52.993  86.492  94.912  1.00  0.00           C
ATOM   8305  P   POPE2 155      50.763  87.251  96.054  1.00  0.00           P
ATOM   8306  O13 POPE2 155      50.353  88.062  97.214  1.00  0.00           O
ATOM   8307  O14 POPE2 155      50.192  87.721  94.772  1.00  0.00           O
ATOM   8308  O11 POPE2 155      50.373  85.742  96.302  1.00  0.00           O
ATOM   8309  O12 POPE2 155      52.342  87.232  95.933  1.00  0.00           O
ATOM   8310  C1  POPE2 155      49.393  85.042  95.522  1.00  0.00           C
ATOM   8313  C2  POPE2 155      50.033  84.331  94.294  1.00  0.00           C
ATOM   8315  O21 POPE2 155      49.533  84.832  93.044  1.00  0.00           O
ATOM   8316  C21 POPE2 155      48.362  84.412  92.624  1.00  0.00           C
ATOM   8317  O22 POPE2 155      47.572  83.711  93.243  1.00  0.00           O
ATOM   8318  C22 POPE2 155      48.143  84.842  91.162  1.00  0.00           C
ATOM   8321  C3  POPE2 155      50.062  82.771  94.412  1.00  0.00           C
ATOM   8324  O31 POPE2 155      50.252  82.102  93.153  1.00  0.00           O
ATOM   8325  C31 POPE2 155      51.353  82.342  92.463  1.00  0.00           C
ATOM   8326  O32 POPE2 155      52.283  83.062  92.794  1.00  0.00           O
ATOM   8327  C32 POPE2 155      51.232  81.652  91.104  1.00  0.00           C
ATOM   8330  C23 POPE2 155      46.673  84.781  90.684  1.00  0.00           C
ATOM   8333  C24 POPE2 155      46.322  85.891  89.674  1.00  0.00           C
ATOM   8336  C25 POPE2 155      46.893  85.692  88.253  1.00  0.00           C
ATOM   8339  C26 POPE2 155      46.632  86.901  87.344  1.00  0.00           C
ATOM   8342  C27 POPE2 155      47.263  86.761  85.943  1.00  0.00           C
ATOM   8345  C28 POPE2 155      47.003  87.952  84.984  1.00  0.00           C
ATOM   8348  C29 POPE2 155      45.662  87.892  84.294  1.00  0.00           C
ATOM   8350 0C21 POPE2 155      44.862  88.912  83.913  1.00  0.00           C
ATOM   8352 1C21 POPE2 155      45.093  90.392  84.044  1.00  0.00           C
ATOM   8355 2C21 POPE2 155      43.983  91.182  83.314  1.00  0.00           C
ATOM   8358 3C21 POPE2 155      44.212  92.701  83.303  1.00  0.00           C
ATOM   8361 4C21 POPE2 155      43.042  93.531  82.743  1.00  0.00           C
ATOM   8364 5C21 POPE2 155      42.793  93.342  81.234  1.00  0.00           C
ATOM   8367 6C21 POPE2 155      41.792  94.371  80.674  1.00  0.00           C
ATOM   8370 7C21 POPE2 155      41.483  94.151  79.183  1.00  0.00           C
ATOM   8373 8C21 POPE2 155      40.522  95.191  78.604  1.00  0.00           C
ATOM   8377  C33 POPE2 155      52.593  81.092  90.662  1.00  0.00           C
ATOM   8380  C34 POPE2 155      52.512  80.452  89.272  1.00  0.00           C
ATOM   8383  C35 POPE2 155      53.822  79.731  88.933  1.00  0.00           C
ATOM   8386  C36 POPE2 155      53.743  78.912  87.633  1.00  0.00           C
ATOM   8389  C37 POPE2 155      53.562  79.772  86.374  1.00  0.00           C
ATOM   8392  C38 POPE2 155      53.272  78.941  85.113  1.00  0.00           C
ATOM   8395  C39 POPE2 155      54.403  77.972  84.723  1.00  0.00           C
ATOM   8398 0C31 POPE2 155      55.583  78.651  84.023  1.00  0.00           C
ATOM   8401 1C31 POPE2 155      56.743  77.672  83.824  1.00  0.00           C
ATOM   8404 2C31 POPE2 155      57.723  78.081  82.714  1.00  0.00           C
ATOM   8407 3C31 POPE2 155      58.752  76.962  82.453  1.00  0.00           C
ATOM   8410 4C31 POPE2 155      59.693  77.252  81.283  1.00  0.00           C
ATOM   8413 5C31 POPE2 155      60.573  76.041  80.943  1.00  0.00           C
ATOM   8416 6C31 POPE2 155      61.993  76.412  80.493  1.00  0.00           C
ATOM   8420  NH3 POPE3 156      24.993 106.113  93.022  1.00  0.00           N
ATOM   8424  C12 POPE3 156      24.123 107.181  93.604  1.00  0.00           C
ATOM   8427  C11 POPE3 156      24.583 107.561  95.023  1.00  0.00           C
ATOM   8430  P   POPE3 156      22.323 107.783  96.324  1.00  0.00           P
ATOM   8431  O13 POPE3 156      22.343 108.221  97.733  1.00  0.00           O
ATOM   8432  O14 POPE3 156      21.152 108.192  95.534  1.00  0.00           O
ATOM   8433  O11 POPE3 156      22.522 106.231  96.184  1.00  0.00           O
ATOM   8434  O12 POPE3 156      23.612 108.391  95.644  1.00  0.00           O
ATOM   8435  C1  POPE3 156      21.442 105.341  95.903  1.00  0.00           C
ATOM   8438  C2  POPE3 156      21.772 104.442  94.683  1.00  0.00           C
ATOM   8440  O21 POPE3 156      21.042 104.882  93.522  1.00  0.00           O
ATOM   8441  C21 POPE3 156      21.642 104.632  92.374  1.00  0.00           C
ATOM   8442  O22 POPE3 156      22.843 104.431  92.243  1.00  0.00           O
ATOM   8443  C22 POPE3 156      20.622 104.681  91.234  1.00  0.00           C
ATOM   8446  C3  POPE3 156      21.412 102.952  94.963  1.00  0.00           C
ATOM   8449  O31 POPE3 156      22.013 102.031  94.034  1.00  0.00           O
ATOM   8450  C31 POPE3 156      23.282 101.721  94.254  1.00  0.00           C
ATOM   8451  O32 POPE3 156      24.032 102.281  95.043  1.00  0.00           O
ATOM   8452  C32 POPE3 156      23.652 100.432  93.522  1.00  0.00           C
ATOM   8455  C23 POPE3 156      21.182 105.201  89.883  1.00  0.00           C
ATOM   8458  C24 POPE3 156      21.952 104.151  89.053  1.00  0.00           C
ATOM   8461  C25 POPE3 156      21.392 104.002  87.624  1.00  0.00           C
ATOM   8464  C26 POPE3 156      22.183 103.032  86.723  1.00  0.00           C
ATOM   8467  C27 POPE3 156      21.572 102.911  85.313  1.00  0.00           C
ATOM   8470  C28 POPE3 156      22.413 102.092  84.313  1.00  0.00           C
ATOM   8473  C29 POPE3 156      22.822 100.692  84.714  1.00  0.00           C
ATOM   8475 0C21 POPE3 156      22.072  99.732  85.303  1.00  0.00           C
ATOM   8477 1C21 POPE3 156      20.612  99.821  85.653  1.00  0.00           C
ATOM   8480 2C21 POPE3 156      20.042  98.482  86.153  1.00  0.00           C
ATOM   8483 3C21 POPE3 156      20.503  98.151  87.593  1.00  0.00           C
ATOM   8486 4C21 POPE3 156      20.062  96.761  88.053  1.00  0.00           C
ATOM   8489 5C21 POPE3 156      20.603  96.381  89.443  1.00  0.00           C
ATOM   8492 6C21 POPE3 156      20.173  97.292  90.604  1.00  0.00           C
ATOM   8495 7C21 POPE3 156      20.812  96.891  91.934  1.00  0.00           C
ATOM   8498 8C21 POPE3 156      20.603  97.932  93.044  1.00  0.00           C
ATOM   8502  C33 POPE3 156      23.293 100.341  92.023  1.00  0.00           C
ATOM   8505  C34 POPE3 156      24.403 100.861  91.094  1.00  0.00           C
ATOM   8508  C35 POPE3 156      24.233 100.331  89.664  1.00  0.00           C
ATOM   8511  C36 POPE3 156      25.542 100.312  88.874  1.00  0.00           C
ATOM   8514  C37 POPE3 156      25.443  99.422  87.624  1.00  0.00           C
ATOM   8517  C38 POPE3 156      26.823  99.042  87.074  1.00  0.00           C
ATOM   8520  C39 POPE3 156      26.753  98.081  85.873  1.00  0.00           C
ATOM   8523 0C31 POPE3 156      26.412  98.801  84.564  1.00  0.00           C
ATOM   8526 1C31 POPE3 156      27.653  99.301  83.802  1.00  0.00           C
ATOM   8529 2C31 POPE3 156      27.323 100.292  82.673  1.00  0.00           C
ATOM   8532 3C31 POPE3 156      26.103  99.921  81.813  1.00  0.00           C
ATOM   8535 4C31 POPE3 156      26.202  98.551  81.114  1.00  0.00           C
ATOM   8538 5C31 POPE3 156      24.832  97.952  80.773  1.00  0.00           C
ATOM   8541 6C31 POPE3 156      24.932  96.591  80.093  1.00  0.00           C
ATOM   8545  NH3 POPE4 157      29.882  23.692  94.564  1.00  0.00           N
ATOM   8549  C12 POPE4 157      30.922  24.342  93.694  1.00  0.00           C
ATOM   8552  C11 POPE4 157      31.833  25.362  94.434  1.00  0.00           C
ATOM   8555  P   POPE4 157      33.022  23.522  95.964  1.00  0.00           P
ATOM   8556  O13 POPE4 157      34.222  23.612  96.814  1.00  0.00           O
ATOM   8557  O14 POPE4 157      31.892  22.692  96.442  1.00  0.00           O
ATOM   8558  O11 POPE4 157      33.463  23.002  94.543  1.00  0.00           O
ATOM   8559  O12 POPE4 157      32.452  24.942  95.653  1.00  0.00           O
ATOM   8560  C1  POPE4 157      34.693  23.552  94.023  1.00  0.00           C
ATOM   8563  C2  POPE4 157      34.923  23.022  92.603  1.00  0.00           C
ATOM   8565  O21 POPE4 157      34.112  23.821  91.714  1.00  0.00           O
ATOM   8566  C21 POPE4 157      33.542  23.242  90.693  1.00  0.00           C
ATOM   8567  O22 POPE4 157      32.382  22.852  90.644  1.00  0.00           O
ATOM   8568  C22 POPE4 157      34.562  23.252  89.534  1.00  0.00           C
ATOM   8571  C3  POPE4 157      34.722  21.481  92.552  1.00  0.00           C
ATOM   8574  O31 POPE4 157      35.423  20.842  91.474  1.00  0.00           O
ATOM   8575  C31 POPE4 157      36.722  20.592  91.693  1.00  0.00           C
ATOM   8576  O32 POPE4 157      37.353  21.022  92.644  1.00  0.00           O
ATOM   8577  C32 POPE4 157      37.232  19.622  90.633  1.00  0.00           C
ATOM   8580  C23 POPE4 157      33.932  23.012  88.144  1.00  0.00           C
ATOM   8583  C24 POPE4 157      35.003  22.922  87.043  1.00  0.00           C
ATOM   8586  C25 POPE4 157      34.432  22.612  85.653  1.00  0.00           C
ATOM   8589  C26 POPE4 157      35.493  22.622  84.543  1.00  0.00           C
ATOM   8592  C27 POPE4 157      34.932  22.082  83.214  1.00  0.00           C
ATOM   8595  C28 POPE4 157      35.943  22.162  82.053  1.00  0.00           C
ATOM   8598  C29 POPE4 157      35.452  21.372  80.863  1.00  0.00           C
ATOM   8600 0C21 POPE4 157      35.673  21.622  79.553  1.00  0.00           C
ATOM   8602 1C21 POPE4 157      36.452  22.762  78.933  1.00  0.00           C
ATOM   8605 2C21 POPE4 157      35.812  23.162  77.593  1.00  0.00           C
ATOM   8608 3C21 POPE4 157      36.502  24.352  76.893  1.00  0.00           C
ATOM   8611 4C21 POPE4 157      35.932  24.592  75.483  1.00  0.00           C
ATOM   8614 5C21 POPE4 157      36.862  25.392  74.553  1.00  0.00           C
ATOM   8617 6C21 POPE4 157      36.963  26.882  74.864  1.00  0.00           C
ATOM   8620 7C21 POPE4 157      38.163  27.522  74.154  1.00  0.00           C
ATOM   8623 8C21 POPE4 157      38.292  29.022  74.373  1.00  0.00           C
ATOM   8627  C33 POPE4 157      36.673  19.882  89.223  1.00  0.00           C
ATOM   8630  C34 POPE4 157      36.722  18.602  88.382  1.00  0.00           C
ATOM   8633  C35 POPE4 157      35.772  18.662  87.193  1.00  0.00           C
ATOM   8636  C36 POPE4 157      35.632  17.282  86.534  1.00  0.00           C
ATOM   8639  C37 POPE4 157      34.583  17.282  85.424  1.00  0.00           C
ATOM   8642  C38 POPE4 157      34.393  15.882  84.823  1.00  0.00           C
ATOM   8645  C39 POPE4 157      33.382  15.872  83.662  1.00  0.00           C
ATOM   8648 0C31 POPE4 157      33.972  16.432  82.374  1.00  0.00           C
ATOM   8651 1C31 POPE4 157      33.013  16.372  81.184  1.00  0.00           C
ATOM   8654 2C31 POPE4 157      33.732  16.772  79.894  1.00  0.00           C
ATOM   8657 3C31 POPE4 157      32.842  16.852  78.644  1.00  0.00           C
ATOM   8660 4C31 POPE4 157      31.733  17.912  78.754  1.00  0.00           C
ATOM   8663 5C31 POPE4 157      31.382  18.562  77.413  1.00  0.00           C
ATOM   8666 6C31 POPE4 157      30.182  19.502  77.493  1.00  0.00           C
ATOM   8670  NH3 POPE5 158     128.512   6.012 100.073  1.00  0.00           N
ATOM   8674  C12 POPE5 158     127.852   7.332  99.793  1.00  0.00           C
ATOM   8677  C11 POPE5 158     127.723   7.622  98.293  1.00  0.00           C
ATOM   8680  P   POPE5 158     129.888   6.952  96.943  1.00  0.00           P
ATOM   8681  O13 POPE5 158     131.238   7.512  96.784  1.00  0.00           O
ATOM   8682  O14 POPE5 158     129.777   5.662  97.663  1.00  0.00           O
ATOM   8683  O11 POPE5 158     129.198   6.882  95.522  1.00  0.00           O
ATOM   8684  O12 POPE5 158     128.982   7.982  97.713  1.00  0.00           O
ATOM   8685  C1  POPE5 158     128.113   7.772  95.233  1.00  0.00           C
ATOM   8688  C2  POPE5 158     127.942   7.872  93.713  1.00  0.00           C
ATOM   8690  O21 POPE5 158     126.893   8.762  93.263  1.00  0.00           O
ATOM   8691  C21 POPE5 158     125.653   8.442  93.563  1.00  0.00           C
ATOM   8692  O22 POPE5 158     125.262   7.972  94.613  1.00  0.00           O
ATOM   8693  C22 POPE5 158     124.733   8.892  92.434  1.00  0.00           C
ATOM   8696  C3  POPE5 158     127.793   6.472  93.063  1.00  0.00           C
ATOM   8699  O31 POPE5 158     127.933   6.622  91.632  1.00  0.00           O
ATOM   8700  C31 POPE5 158     129.188   6.762  91.234  1.00  0.00           C
ATOM   8701  O32 POPE5 158     130.177   6.572  91.934  1.00  0.00           O
ATOM   8702  C32 POPE5 158     129.207   7.262  89.804  1.00  0.00           C
ATOM   8705  C23 POPE5 158     124.412   7.772  91.433  1.00  0.00           C
ATOM   8708  C24 POPE5 158     124.552   8.242  89.984  1.00  0.00           C
ATOM   8711  C25 POPE5 158     123.452   9.192  89.503  1.00  0.00           C
ATOM   8714  C26 POPE5 158     122.083   8.512  89.453  1.00  0.00           C
ATOM   8717  C27 POPE5 158     121.222   8.992  88.284  1.00  0.00           C
ATOM   8720  C28 POPE5 158     121.302   8.052  87.064  1.00  0.00           C
ATOM   8723  C29 POPE5 158     122.643   7.942  86.394  1.00  0.00           C
ATOM   8725 0C21 POPE5 158     122.952   8.332  85.154  1.00  0.00           C
ATOM   8727 1C21 POPE5 158     122.043   9.042  84.193  1.00  0.00           C
ATOM   8730 2C21 POPE5 158     121.022   8.182  83.424  1.00  0.00           C
ATOM   8733 3C21 POPE5 158     121.613   7.242  82.364  1.00  0.00           C
ATOM   8736 4C21 POPE5 158     120.542   6.902  81.313  1.00  0.00           C
ATOM   8739 5C21 POPE5 158     121.053   6.052  80.144  1.00  0.00           C
ATOM   8742 6C21 POPE5 158     119.912   5.782  79.144  1.00  0.00           C
ATOM   8745 7C21 POPE5 158     120.402   5.122  77.854  1.00  0.00           C
ATOM   8748 8C21 POPE5 158     119.283   4.852  76.854  1.00  0.00           C
ATOM   8752  C33 POPE5 158     130.438   6.772  89.034  1.00  0.00           C
ATOM   8755  C34 POPE5 158     130.497   7.382  87.624  1.00  0.00           C
ATOM   8758  C35 POPE5 158     131.707   6.842  86.854  1.00  0.00           C
ATOM   8761  C36 POPE5 158     131.548   6.862  85.332  1.00  0.00           C
ATOM   8764  C37 POPE5 158     132.598   5.972  84.653  1.00  0.00           C
ATOM   8767  C38 POPE5 158     132.367   5.802  83.153  1.00  0.00           C
ATOM   8770  C39 POPE5 158     131.348   4.702  82.803  1.00  0.00           C
ATOM   8773 0C31 POPE5 158     131.298   4.412  81.293  1.00  0.00           C
ATOM   8776 1C31 POPE5 158     130.307   3.292  80.933  1.00  0.00           C
ATOM   8779 2C31 POPE5 158     130.177   3.042  79.424  1.00  0.00           C
ATOM   8782 3C31 POPE5 158     131.438   2.442  78.773  1.00  0.00           C
ATOM   8785 4C31 POPE5 158     131.147   1.867  77.383  1.00  0.00           C
ATOM   8788 5C31 POPE5 158     132.408   1.327  76.683  1.00  0.00           C
ATOM   8791 6C31 POPE5 158     132.117   0.607  75.363  1.00  0.00           C
ATOM   8795  NH3 POPE6 159     117.043  98.442  53.004  1.00  0.00           N
ATOM   8799  C12 POPE6 159     116.292  97.311  52.353  1.00  0.00           C
ATOM   8802  C11 POPE6 159     114.812  97.342  52.764  1.00  0.00           C
ATOM   8805  P   POPE6 159     113.623  99.711  52.873  1.00  0.00           P
ATOM   8806  O13 POPE6 159     113.073 100.672  51.894  1.00  0.00           O
ATOM   8807  O14 POPE6 159     112.702  99.282  53.953  1.00  0.00           O
ATOM   8808  O11 POPE6 159     114.993 100.252  53.463  1.00  0.00           O
ATOM   8809  O12 POPE6 159     114.122  98.421  52.123  1.00  0.00           O
ATOM   8810  C1  POPE6 159     115.262 101.651  53.513  1.00  0.00           C
ATOM   8813  C2  POPE6 159     115.983 102.052  54.833  1.00  0.00           C
ATOM   8815  O21 POPE6 159     115.052 101.942  55.924  1.00  0.00           O
ATOM   8816  C21 POPE6 159     114.923 100.742  56.453  1.00  0.00           C
ATOM   8817  O22 POPE6 159     115.573  99.751  56.173  1.00  0.00           O
ATOM   8818  C22 POPE6 159     113.862 100.802  57.563  1.00  0.00           C
ATOM   8821  C3  POPE6 159     116.503 103.522  54.794  1.00  0.00           C
ATOM   8824  O31 POPE6 159     117.503 103.841  55.784  1.00  0.00           O
ATOM   8825  C31 POPE6 159     117.312 103.402  57.013  1.00  0.00           C
ATOM   8826  O32 POPE6 159     117.863 102.432  57.514  1.00  0.00           O
ATOM   8827  C32 POPE6 159     116.302 104.291  57.743  1.00  0.00           C
ATOM   8830  C23 POPE6 159     114.432 100.411  58.953  1.00  0.00           C
ATOM   8833  C24 POPE6 159     114.143  98.951  59.333  1.00  0.00           C
ATOM   8836  C25 POPE6 159     114.912  98.493  60.583  1.00  0.00           C
ATOM   8839  C26 POPE6 159     114.292  97.222  61.203  1.00  0.00           C
ATOM   8842  C27 POPE6 159     115.223  96.451  62.164  1.00  0.00           C
ATOM   8845  C28 POPE6 159     114.452  95.382  62.973  1.00  0.00           C
ATOM   8848  C29 POPE6 159     115.332  94.471  63.793  1.00  0.00           C
ATOM   8850 0C21 POPE6 159     114.932  93.731  64.843  1.00  0.00           C
ATOM   8852 1C21 POPE6 159     113.512  93.632  65.343  1.00  0.00           C
ATOM   8855 2C21 POPE6 159     113.122  94.652  66.433  1.00  0.00           C
ATOM   8858 3C21 POPE6 159     113.883  94.512  67.754  1.00  0.00           C
ATOM   8861 4C21 POPE6 159     113.452  95.592  68.733  1.00  0.00           C
ATOM   8864 5C21 POPE6 159     114.403  95.772  69.913  1.00  0.00           C
ATOM   8867 6C21 POPE6 159     114.062  97.022  70.733  1.00  0.00           C
ATOM   8870 7C21 POPE6 159     115.103  97.332  71.813  1.00  0.00           C
ATOM   8873 8C21 POPE6 159     114.782  98.613  72.583  1.00  0.00           C
ATOM   8877  C33 POPE6 159     116.193 104.002  59.253  1.00  0.00           C
ATOM   8880  C34 POPE6 159     115.062 104.832  59.893  1.00  0.00           C
ATOM   8883  C35 POPE6 159     114.812 104.512  61.374  1.00  0.00           C
ATOM   8886  C36 POPE6 159     115.843 105.152  62.313  1.00  0.00           C
ATOM   8889  C37 POPE6 159     115.463 105.022  63.793  1.00  0.00           C
ATOM   8892  C38 POPE6 159     116.353 105.861  64.723  1.00  0.00           C
ATOM   8895  C39 POPE6 159     116.042 105.611  66.203  1.00  0.00           C
ATOM   8898 0C31 POPE6 159     116.893 106.471  67.143  1.00  0.00           C
ATOM   8901 1C31 POPE6 159     116.792 106.061  68.623  1.00  0.00           C
ATOM   8904 2C31 POPE6 159     117.503 107.062  69.563  1.00  0.00           C
ATOM   8907 3C31 POPE6 159     117.882 106.492  70.934  1.00  0.00           C
ATOM   8910 4C31 POPE6 159     116.692 105.972  71.763  1.00  0.00           C
ATOM   8913 5C31 POPE6 159     117.103 105.621  73.203  1.00  0.00           C
ATOM   8916 6C31 POPE6 159     116.042 104.851  73.993  1.00  0.00           C
ATOM   8920  NH3 POPE7 160      52.933 118.442  92.533  1.00  0.00           N
ATOM   8924  C12 POPE7 160      51.803 117.621  93.123  1.00  0.00           C
ATOM   8927  C11 POPE7 160      50.493 117.752  92.344  1.00  0.00           C
ATOM   8930  P   POPE7 160      48.533 116.253  93.393  1.00  0.00           P
ATOM   8931  O13 POPE7 160      49.082 115.891  94.714  1.00  0.00           O
ATOM   8932  O14 POPE7 160      47.603 117.412  93.354  1.00  0.00           O
ATOM   8933  O11 POPE7 160      47.832 115.042  92.654  1.00  0.00           O
ATOM   8934  O12 POPE7 160      49.752 116.542  92.444  1.00  0.00           O
ATOM   8935  C1  POPE7 160      48.502 114.081  91.813  1.00  0.00           C
ATOM   8938  C2  POPE7 160      48.132 114.142  90.284  1.00  0.00           C
ATOM   8940  O21 POPE7 160      49.212 113.542  89.513  1.00  0.00           O
ATOM   8941  C21 POPE7 160      49.072 113.493  88.193  1.00  0.00           C
ATOM   8942  O22 POPE7 160      48.102 113.841  87.552  1.00  0.00           O
ATOM   8943  C22 POPE7 160      50.353 112.901  87.593  1.00  0.00           C
ATOM   8946  C3  POPE7 160      47.783 115.592  89.804  1.00  0.00           C
ATOM   8949  O31 POPE7 160      46.362 115.812  89.804  1.00  0.00           O
ATOM   8950  C31 POPE7 160      45.653 116.253  88.743  1.00  0.00           C
ATOM   8951  O32 POPE7 160      44.443 116.162  88.694  1.00  0.00           O
ATOM   8952  C32 POPE7 160      46.493 116.942  87.673  1.00  0.00           C
ATOM   8955  C23 POPE7 160      50.483 113.141  86.063  1.00  0.00           C
ATOM   8958  C24 POPE7 160      51.252 114.422  85.703  1.00  0.00           C
ATOM   8961  C25 POPE7 160      51.632 114.463  84.214  1.00  0.00           C
ATOM   8964  C26 POPE7 160      52.923 115.261  83.964  1.00  0.00           C
ATOM   8967  C27 POPE7 160      53.393 115.283  82.504  1.00  0.00           C
ATOM   8970  C28 POPE7 160      54.682 116.113  82.333  1.00  0.00           C
ATOM   8973  C29 POPE7 160      55.212 116.162  80.924  1.00  0.00           C
ATOM   8975 0C21 POPE7 160      55.562 117.262  80.224  1.00  0.00           C
ATOM   8977 1C21 POPE7 160      55.462 118.691  80.703  1.00  0.00           C
ATOM   8980 2C21 POPE7 160      55.353 119.722  79.553  1.00  0.00           C
ATOM   8983 3C21 POPE7 160      54.012 119.702  78.784  1.00  0.00           C
ATOM   8986 4C21 POPE7 160      53.942 118.641  77.663  1.00  0.00           C
ATOM   8989 5C21 POPE7 160      52.863 118.922  76.613  1.00  0.00           C
ATOM   8992 6C21 POPE7 160      51.423 118.772  77.123  1.00  0.00           C
ATOM   8995 7C21 POPE7 160      50.392 119.042  76.023  1.00  0.00           C
ATOM   8998 8C21 POPE7 160      48.942 118.862  76.473  1.00  0.00           C
ATOM   9002  C33 POPE7 160      45.672 117.792  86.674  1.00  0.00           C
ATOM   9005  C34 POPE7 160      46.572 118.841  86.003  1.00  0.00           C
ATOM   9008  C35 POPE7 160      46.562 118.831  84.464  1.00  0.00           C
ATOM   9011  C36 POPE7 160      45.452 119.681  83.843  1.00  0.00           C
ATOM   9014  C37 POPE7 160      45.772 120.172  82.423  1.00  0.00           C
ATOM   9017  C38 POPE7 160      46.112 119.062  81.413  1.00  0.00           C
ATOM   9020  C39 POPE7 160      45.163 119.011  80.203  1.00  0.00           C
ATOM   9023 0C31 POPE7 160      45.562 117.923  79.193  1.00  0.00           C
ATOM   9026 1C31 POPE7 160      44.592 117.892  78.003  1.00  0.00           C
ATOM   9029 2C31 POPE7 160      44.993 116.912  76.893  1.00  0.00           C
ATOM   9032 3C31 POPE7 160      43.973 116.871  75.743  1.00  0.00           C
ATOM   9035 4C31 POPE7 160      43.832 118.202  74.973  1.00  0.00           C
ATOM   9038 5C31 POPE7 160      42.723 118.141  73.924  1.00  0.00           C
ATOM   9041 6C31 POPE7 160      42.572 119.431  73.123  1.00  0.00           C
ATOM   9045  NH3 POPE8 161      81.432 112.292  50.703  1.00  0.00           N
ATOM   9049  C12 POPE8 161      82.292 111.101  50.983  1.00  0.00           C
ATOM   9052  C11 POPE8 161      81.573 109.821  50.583  1.00  0.00           C
ATOM   9055  P   POPE8 161      82.662 107.712  51.623  1.00  0.00           P
ATOM   9056  O13 POPE8 161      81.353 107.041  51.733  1.00  0.00           O
ATOM   9057  O14 POPE8 161      83.853 106.852  51.413  1.00  0.00           O
ATOM   9058  O11 POPE8 161      82.942 108.592  52.934  1.00  0.00           O
ATOM   9059  O12 POPE8 161      82.552 108.801  50.473  1.00  0.00           O
ATOM   9060  C1  POPE8 161      82.382 108.151  54.193  1.00  0.00           C
ATOM   9063  C2  POPE8 161      83.333 108.402  55.413  1.00  0.00           C
ATOM   9065  O21 POPE8 161      82.852 107.621  56.543  1.00  0.00           O
ATOM   9066  C21 POPE8 161      83.772 107.351  57.483  1.00  0.00           C
ATOM   9067  O22 POPE8 161      84.972 107.421  57.333  1.00  0.00           O
ATOM   9068  C22 POPE8 161      83.073 106.861  58.773  1.00  0.00           C
ATOM   9071  C3  POPE8 161      83.423 109.912  55.773  1.00  0.00           C
ATOM   9074  O31 POPE8 161      82.132 110.432  56.194  1.00  0.00           O
ATOM   9075  C31 POPE8 161      81.923 110.341  57.504  1.00  0.00           C
ATOM   9076  O32 POPE8 161      82.743 109.981  58.323  1.00  0.00           O
ATOM   9077  C32 POPE8 161      80.452 110.572  57.813  1.00  0.00           C
ATOM   9080  C23 POPE8 161      83.923 107.052  60.074  1.00  0.00           C
ATOM   9083  C24 POPE8 161      83.103 107.522  61.293  1.00  0.00           C
ATOM   9086  C25 POPE8 161      82.173 106.471  61.924  1.00  0.00           C
ATOM   9089  C26 POPE8 161      82.863 105.532  62.924  1.00  0.00           C
ATOM   9092  C27 POPE8 161      81.872 104.522  63.544  1.00  0.00           C
ATOM   9095  C28 POPE8 161      82.493 103.662  64.663  1.00  0.00           C
ATOM   9098  C29 POPE8 161      81.613 102.503  65.023  1.00  0.00           C
ATOM   9100 0C21 POPE8 161      81.152 102.132  66.243  1.00  0.00           C
ATOM   9102 1C21 POPE8 161      81.383 102.801  67.574  1.00  0.00           C
ATOM   9105 2C21 POPE8 161      80.092 102.871  68.413  1.00  0.00           C
ATOM   9108 3C21 POPE8 161      79.622 101.481  68.863  1.00  0.00           C
ATOM   9111 4C21 POPE8 161      78.473 101.462  69.883  1.00  0.00           C
ATOM   9114 5C21 POPE8 161      78.412 100.072  70.534  1.00  0.00           C
ATOM   9117 6C21 POPE8 161      77.393  99.921  71.674  1.00  0.00           C
ATOM   9120 7C21 POPE8 161      77.712  98.691  72.534  1.00  0.00           C
ATOM   9123 8C21 POPE8 161      76.692  98.391  73.633  1.00  0.00           C
ATOM   9127  C33 POPE8 161      80.223 111.031  59.284  1.00  0.00           C
ATOM   9130  C34 POPE8 161      78.853 110.551  59.794  1.00  0.00           C
ATOM   9133  C35 POPE8 161      78.613 110.832  61.283  1.00  0.00           C
ATOM   9136  C36 POPE8 161      79.533 110.012  62.213  1.00  0.00           C
ATOM   9139  C37 POPE8 161      78.993 109.961  63.653  1.00  0.00           C
ATOM   9142  C38 POPE8 161      79.882 109.151  64.604  1.00  0.00           C
ATOM   9145  C39 POPE8 161      79.272 109.033  66.004  1.00  0.00           C
ATOM   9148 0C31 POPE8 161      78.122 108.011  66.104  1.00  0.00           C
ATOM   9151 1C31 POPE8 161      77.613 107.892  67.543  1.00  0.00           C
ATOM   9154 2C31 POPE8 161      76.632 106.731  67.754  1.00  0.00           C
ATOM   9157 3C31 POPE8 161      76.182 106.572  69.214  1.00  0.00           C
ATOM   9160 4C31 POPE8 161      75.353 107.742  69.743  1.00  0.00           C
ATOM   9163 5C31 POPE8 161      75.003 107.621  71.223  1.00  0.00           C
ATOM   9166 6C31 POPE8 161      74.143 108.781  71.743  1.00  0.00           C
ATOM   9170  NH3 POPE9 162     117.923 118.893  91.772  1.00  0.00           N
ATOM   9174  C12 POPE9 162     116.673 119.401  92.434  1.00  0.00           C
ATOM   9177  C11 POPE9 162     115.973 118.291  93.233  1.00  0.00           C
ATOM   9180  P   POPE9 162     116.263 116.141  91.743  1.00  0.00           P
ATOM   9181  O13 POPE9 162     115.423 114.941  91.593  1.00  0.00           O
ATOM   9182  O14 POPE9 162     117.513 115.993  92.523  1.00  0.00           O
ATOM   9183  O11 POPE9 162     116.643 116.812  90.364  1.00  0.00           O
ATOM   9184  O12 POPE9 162     115.413 117.301  92.374  1.00  0.00           O
ATOM   9185  C1  POPE9 162     117.583 116.191  89.483  1.00  0.00           C
ATOM   9188  C2  POPE9 162     117.223 116.451  87.993  1.00  0.00           C
ATOM   9190  O21 POPE9 162     117.832 117.672  87.484  1.00  0.00           O
ATOM   9191  C21 POPE9 162     119.023 117.491  86.903  1.00  0.00           C
ATOM   9192  O22 POPE9 162     119.673 116.471  86.964  1.00  0.00           O
ATOM   9193  C22 POPE9 162     119.443 118.722  86.083  1.00  0.00           C
ATOM   9196  C3  POPE9 162     115.673 116.521  87.794  1.00  0.00           C
ATOM   9199  O31 POPE9 162     115.312 116.542  86.394  1.00  0.00           O
ATOM   9200  C31 POPE9 162     115.332 117.752  85.824  1.00  0.00           C
ATOM   9201  O32 POPE9 162     115.463 118.811  86.413  1.00  0.00           O
ATOM   9202  C32 POPE9 162     115.072 117.621  84.324  1.00  0.00           C
ATOM   9205  C23 POPE9 162     120.133 118.342  84.743  1.00  0.00           C
ATOM   9208  C24 POPE9 162     120.762 119.531  83.993  1.00  0.00           C
ATOM   9211  C25 POPE9 162     121.362 119.173  82.613  1.00  0.00           C
ATOM   9214  C26 POPE9 162     120.372 119.282  81.433  1.00  0.00           C
ATOM   9217  C27 POPE9 162     120.952 118.741  80.113  1.00  0.00           C
ATOM   9220  C28 POPE9 162     119.952 118.811  78.933  1.00  0.00           C
ATOM   9223  C29 POPE9 162     120.372 117.892  77.813  1.00  0.00           C
ATOM   9225 0C21 POPE9 162     120.192 118.022  76.483  1.00  0.00           C
ATOM   9227 1C21 POPE9 162     119.493 119.121  75.724  1.00  0.00           C
ATOM   9230 2C21 POPE9 162     120.302 119.722  74.553  1.00  0.00           C
ATOM   9233 3C21 POPE9 162     121.022 118.682  73.674  1.00  0.00           C
ATOM   9236 4C21 POPE9 162     121.423 119.161  72.254  1.00  0.00           C
ATOM   9239 5C21 POPE9 162     122.122 120.532  72.174  1.00  0.00           C
ATOM   9242 6C21 POPE9 162     123.363 120.681  73.063  1.00  0.00           C
ATOM   9245 7C21 POPE9 162     124.062 122.031  72.873  1.00  0.00           C
ATOM   9248 8C21 POPE9 162     125.192 122.292  73.863  1.00  0.00           C
ATOM   9252  C33 POPE9 162     113.562 117.602  84.063  1.00  0.00           C
ATOM   9255  C34 POPE9 162     113.153 117.801  82.603  1.00  0.00           C
ATOM   9258  C35 POPE9 162     113.462 116.602  81.702  1.00  0.00           C
ATOM   9261  C36 POPE9 162     112.533 116.551  80.483  1.00  0.00           C
ATOM   9264  C37 POPE9 162     112.882 115.452  79.483  1.00  0.00           C
ATOM   9267  C38 POPE9 162     111.862 115.361  78.333  1.00  0.00           C
ATOM   9270  C39 POPE9 162     112.282 114.401  77.203  1.00  0.00           C
ATOM   9273 0C31 POPE9 162     112.393 112.932  77.644  1.00  0.00           C
ATOM   9276 1C31 POPE9 162     112.603 112.001  76.433  1.00  0.00           C
ATOM   9279 2C31 POPE9 162     113.232 110.641  76.753  1.00  0.00           C
ATOM   9282 3C31 POPE9 162     112.233 109.501  77.034  1.00  0.00           C
ATOM   9285 4C31 POPE9 162     111.543 109.571  78.403  1.00  0.00           C
ATOM   9288 5C31 POPE9 162     110.822 108.262  78.733  1.00  0.00           C
ATOM   9291 6C31 POPE9 162     110.162 108.262  80.113  1.00  0.00           C
ATOM   9295  NH3 POPE  163      54.082  45.542  96.504  1.00  0.00           N
ATOM   9299  C12 POPE  163      54.732  46.891  96.632  1.00  0.00           C
ATOM   9302  C11 POPE  163      56.132  46.852  97.272  1.00  0.00           C
ATOM   9305  P   POPE  163      58.042  48.671  97.423  1.00  0.00           P
ATOM   9306  O13 POPE  163      58.053  50.152  97.323  1.00  0.00           O
ATOM   9307  O14 POPE  163      58.812  48.071  98.522  1.00  0.00           O
ATOM   9308  O11 POPE  163      58.432  48.002  96.033  1.00  0.00           O
ATOM   9309  O12 POPE  163      56.533  48.182  97.633  1.00  0.00           O
ATOM   9310  C1  POPE  163      59.202  48.642  95.014  1.00  0.00           C
ATOM   9313  C2  POPE  163      58.502  48.541  93.614  1.00  0.00           C
ATOM   9315  O21 POPE  163      59.352  48.752  92.453  1.00  0.00           O
ATOM   9316  C21 POPE  163      60.353  49.601  92.463  1.00  0.00           C
ATOM   9317  O22 POPE  163      60.532  50.492  93.273  1.00  0.00           O
ATOM   9318  C22 POPE  163      61.322  49.292  91.324  1.00  0.00           C
ATOM   9321  C3  POPE  163      57.143  49.292  93.513  1.00  0.00           C
ATOM   9324  O31 POPE  163      56.662  49.471  92.153  1.00  0.00           O
ATOM   9325  C31 POPE  163      56.943  50.621  91.582  1.00  0.00           C
ATOM   9326  O32 POPE  163      57.723  51.462  92.013  1.00  0.00           O
ATOM   9327  C32 POPE  163      56.192  50.672  90.243  1.00  0.00           C
ATOM   9330  C23 POPE  163      60.853  49.822  89.944  1.00  0.00           C
ATOM   9333  C24 POPE  163      61.833  49.412  88.824  1.00  0.00           C
ATOM   9336  C25 POPE  163      61.473  50.012  87.463  1.00  0.00           C
ATOM   9339  C26 POPE  163      62.502  49.781  86.343  1.00  0.00           C
ATOM   9342  C27 POPE  163      62.353  50.842  85.243  1.00  0.00           C
ATOM   9345  C28 POPE  163      63.272  50.651  84.023  1.00  0.00           C
ATOM   9348  C29 POPE  163      62.733  49.641  83.034  1.00  0.00           C
ATOM   9350 0C21 POPE  163      63.312  48.492  82.654  1.00  0.00           C
ATOM   9352 1C21 POPE  163      64.612  47.922  83.193  1.00  0.00           C
ATOM   9355 2C21 POPE  163      65.893  48.572  82.624  1.00  0.00           C
ATOM   9358 3C21 POPE  163      66.022  48.481  81.104  1.00  0.00           C
ATOM   9361 4C21 POPE  163      67.132  49.391  80.553  1.00  0.00           C
ATOM   9364 5C21 POPE  163      67.213  49.422  79.014  1.00  0.00           C
ATOM   9367 6C21 POPE  163      65.853  49.672  78.343  1.00  0.00           C
ATOM   9370 7C21 POPE  163      65.932  49.931  76.834  1.00  0.00           C
ATOM   9373 8C21 POPE  163      64.603  49.672  76.114  1.00  0.00           C
ATOM   9377  C33 POPE  163      56.343  52.022  89.513  1.00  0.00           C
ATOM   9380  C34 POPE  163      56.343  51.952  87.973  1.00  0.00           C
ATOM   9383  C35 POPE  163      57.603  51.282  87.393  1.00  0.00           C
ATOM   9386  C36 POPE  163      58.243  52.042  86.213  1.00  0.00           C
ATOM   9389  C37 POPE  163      57.472  51.882  84.903  1.00  0.00           C
ATOM   9392  C38 POPE  163      57.972  52.792  83.773  1.00  0.00           C
ATOM   9395  C39 POPE  163      59.373  52.462  83.233  1.00  0.00           C
ATOM   9398 0C31 POPE  163      59.713  53.312  81.993  1.00  0.00           C
ATOM   9401 1C31 POPE  163      61.062  52.992  81.343  1.00  0.00           C
ATOM   9404 2C31 POPE  163      61.243  53.762  80.033  1.00  0.00           C
ATOM   9407 3C31 POPE  163      62.512  53.391  79.263  1.00  0.00           C
ATOM   9410 4C31 POPE  163      62.482  53.932  77.824  1.00  0.00           C
ATOM   9413 5C31 POPE  163      63.673  53.471  76.974  1.00  0.00           C
ATOM   9416 6C31 POPE  163      63.533  53.881  75.503  1.00  0.00           C
ATOM   9420  NH3 POPE  164      38.782  78.242  58.533  1.00  0.00           N
ATOM   9424  C12 POPE  164      38.673  76.842  57.983  1.00  0.00           C
ATOM   9427  C11 POPE  164      37.532  76.742  56.943  1.00  0.00           C
ATOM   9430  P   POPE  164      35.412  77.031  58.503  1.00  0.00           P
ATOM   9431  O13 POPE  164      36.202  78.141  59.053  1.00  0.00           O
ATOM   9432  O14 POPE  164      34.153  77.431  57.833  1.00  0.00           O
ATOM   9433  O11 POPE  164      35.213  75.901  59.573  1.00  0.00           O
ATOM   9434  O12 POPE  164      36.333  76.212  57.514  1.00  0.00           O
ATOM   9435  C1  POPE  164      34.452  76.102  60.763  1.00  0.00           C
ATOM   9438  C2  POPE  164      33.153  75.242  60.793  1.00  0.00           C
ATOM   9440  O21 POPE  164      32.493  75.492  62.043  1.00  0.00           O
ATOM   9441  C21 POPE  164      31.292  74.912  62.094  1.00  0.00           C
ATOM   9442  O22 POPE  164      30.513  74.872  61.153  1.00  0.00           O
ATOM   9443  C22 POPE  164      31.163  74.162  63.433  1.00  0.00           C
ATOM   9446  C3  POPE  164      33.412  73.712  60.623  1.00  0.00           C
ATOM   9449  O31 POPE  164      33.693  73.121  61.924  1.00  0.00           O
ATOM   9450  C31 POPE  164      34.783  72.431  62.063  1.00  0.00           C
ATOM   9451  O32 POPE  164      35.392  71.862  61.174  1.00  0.00           O
ATOM   9452  C32 POPE  164      35.213  72.492  63.523  1.00  0.00           C
ATOM   9455  C23 POPE  164      30.722  75.032  64.623  1.00  0.00           C
ATOM   9458  C24 POPE  164      31.023  74.382  65.993  1.00  0.00           C
ATOM   9461  C25 POPE  164      30.503  75.261  67.143  1.00  0.00           C
ATOM   9464  C26 POPE  164      31.033  74.872  68.523  1.00  0.00           C
ATOM   9467  C27 POPE  164      30.533  73.522  69.063  1.00  0.00           C
ATOM   9470  C28 POPE  164      30.993  73.322  70.513  1.00  0.00           C
ATOM   9473  C29 POPE  164      30.622  72.011  71.153  1.00  0.00           C
ATOM   9475 0C21 POPE  164      30.733  71.772  72.473  1.00  0.00           C
ATOM   9477 1C21 POPE  164      31.243  72.751  73.504  1.00  0.00           C
ATOM   9480 2C21 POPE  164      32.382  72.231  74.404  1.00  0.00           C
ATOM   9483 3C21 POPE  164      33.722  72.062  73.674  1.00  0.00           C
ATOM   9486 4C21 POPE  164      34.892  71.801  74.633  1.00  0.00           C
ATOM   9489 5C21 POPE  164      35.342  73.011  75.473  1.00  0.00           C
ATOM   9492 6C21 POPE  164      36.542  72.681  76.363  1.00  0.00           C
ATOM   9495 7C21 POPE  164      36.783  73.742  77.434  1.00  0.00           C
ATOM   9498 8C21 POPE  164      37.993  73.471  78.324  1.00  0.00           C
ATOM   9502  C33 POPE  164      35.552  73.941  63.923  1.00  0.00           C
ATOM   9505  C34 POPE  164      35.403  74.261  65.413  1.00  0.00           C
ATOM   9508  C35 POPE  164      35.153  75.761  65.563  1.00  0.00           C
ATOM   9511  C36 POPE  164      34.952  76.262  67.003  1.00  0.00           C
ATOM   9514  C37 POPE  164      34.583  77.742  66.964  1.00  0.00           C
ATOM   9517  C38 POPE  164      34.623  78.471  68.303  1.00  0.00           C
ATOM   9520  C39 POPE  164      34.452  79.981  68.093  1.00  0.00           C
ATOM   9523 0C31 POPE  164      34.472  80.792  69.383  1.00  0.00           C
ATOM   9526 1C31 POPE  164      34.483  82.301  69.083  1.00  0.00           C
ATOM   9529 2C31 POPE  164      34.472  83.192  70.333  1.00  0.00           C
ATOM   9532 3C31 POPE  164      33.233  82.992  71.214  1.00  0.00           C
ATOM   9535 4C31 POPE  164      33.103  84.081  72.273  1.00  0.00           C
ATOM   9538 5C31 POPE  164      31.923  83.841  73.224  1.00  0.00           C
ATOM   9541 6C31 POPE  164      31.833  84.891  74.334  1.00  0.00           C
ATOM   9545  NH3 POPE  165     102.662  26.582  49.133  1.00  0.00           N
ATOM   9549  C12 POPE  165     103.792  25.612  49.324  1.00  0.00           C
ATOM   9552  C11 POPE  165     103.312  24.172  49.483  1.00  0.00           C
ATOM   9555  P   POPE  165     104.463  22.302  50.933  1.00  0.00           P
ATOM   9556  O13 POPE  165     103.792  21.062  50.523  1.00  0.00           O
ATOM   9557  O14 POPE  165     105.863  22.202  51.433  1.00  0.00           O
ATOM   9558  O11 POPE  165     103.553  22.901  52.043  1.00  0.00           O
ATOM   9559  O12 POPE  165     104.452  23.371  49.783  1.00  0.00           O
ATOM   9560  C1  POPE  165     103.293  22.152  53.233  1.00  0.00           C
ATOM   9563  C2  POPE  165     103.763  22.992  54.424  1.00  0.00           C
ATOM   9565  O21 POPE  165     103.333  22.332  55.623  1.00  0.00           O
ATOM   9566  C21 POPE  165     104.092  22.562  56.683  1.00  0.00           C
ATOM   9567  O22 POPE  165     105.143  23.192  56.674  1.00  0.00           O
ATOM   9568  C22 POPE  165     103.413  22.002  57.924  1.00  0.00           C
ATOM   9571  C3  POPE  165     103.122  24.412  54.273  1.00  0.00           C
ATOM   9574  O31 POPE  165     103.522  25.282  55.333  1.00  0.00           O
ATOM   9575  C31 POPE  165     102.583  25.672  56.184  1.00  0.00           C
ATOM   9576  O32 POPE  165     101.403  25.392  56.143  1.00  0.00           O
ATOM   9577  C32 POPE  165     103.252  26.612  57.174  1.00  0.00           C
ATOM   9580  C23 POPE  165     104.323  21.082  58.773  1.00  0.00           C
ATOM   9583  C24 POPE  165     105.553  21.822  59.333  1.00  0.00           C
ATOM   9586  C25 POPE  165     105.973  21.282  60.703  1.00  0.00           C
ATOM   9589  C26 POPE  165     107.052  22.132  61.383  1.00  0.00           C
ATOM   9592  C27 POPE  165     106.882  22.152  62.913  1.00  0.00           C
ATOM   9595  C28 POPE  165     107.972  22.941  63.643  1.00  0.00           C
ATOM   9598  C29 POPE  165     109.283  22.202  63.614  1.00  0.00           C
ATOM   9600 0C21 POPE  165     109.683  21.302  64.534  1.00  0.00           C
ATOM   9602 1C21 POPE  165     108.903  20.902  65.763  1.00  0.00           C
ATOM   9605 2C21 POPE  165     109.253  21.792  66.974  1.00  0.00           C
ATOM   9608 3C21 POPE  165     110.673  21.572  67.513  1.00  0.00           C
ATOM   9611 4C21 POPE  165     111.362  22.862  67.973  1.00  0.00           C
ATOM   9614 5C21 POPE  165     110.693  23.512  69.183  1.00  0.00           C
ATOM   9617 6C21 POPE  165     111.493  24.702  69.723  1.00  0.00           C
ATOM   9620 7C21 POPE  165     110.702  25.502  70.753  1.00  0.00           C
ATOM   9623 8C21 POPE  165     111.512  26.602  71.453  1.00  0.00           C
ATOM   9627  C33 POPE  165     102.762  26.481  58.624  1.00  0.00           C
ATOM   9630  C34 POPE  165     103.643  27.322  59.563  1.00  0.00           C
ATOM   9633  C35 POPE  165     104.572  26.442  60.394  1.00  0.00           C
ATOM   9636  C36 POPE  165     105.622  27.202  61.194  1.00  0.00           C
ATOM   9639  C37 POPE  165     106.403  26.272  62.143  1.00  0.00           C
ATOM   9642  C38 POPE  165     107.352  27.032  63.073  1.00  0.00           C
ATOM   9645  C39 POPE  165     108.673  27.432  62.403  1.00  0.00           C
ATOM   9648 0C31 POPE  165     109.762  26.402  62.683  1.00  0.00           C
ATOM   9651 1C31 POPE  165     111.152  26.791  62.143  1.00  0.00           C
ATOM   9654 2C31 POPE  165     112.233  25.792  62.603  1.00  0.00           C
ATOM   9657 3C31 POPE  165     112.662  25.991  64.063  1.00  0.00           C
ATOM   9660 4C31 POPE  165     113.413  24.781  64.633  1.00  0.00           C
ATOM   9663 5C31 POPE  165     114.052  25.082  65.993  1.00  0.00           C
ATOM   9666 6C31 POPE  165     114.873  23.922  66.553  1.00  0.00           C
ATOM   9670  NH3 POPE  166      12.483 104.531  97.773  1.00  0.00           N
ATOM   9674  C12 POPE  166      12.843 103.081  97.973  1.00  0.00           C
ATOM   9677  C11 POPE  166      14.362 102.812  97.882  1.00  0.00           C
ATOM   9680  P   POPE  166      15.953 100.672  97.794  1.00  0.00           P
ATOM   9681  O13 POPE  166      16.552 100.853  99.132  1.00  0.00           O
ATOM   9682  O14 POPE  166      15.673  99.322  97.283  1.00  0.00           O
ATOM   9683  O11 POPE  166      16.802 101.502  96.744  1.00  0.00           O
ATOM   9684  O12 POPE  166      14.552 101.412  97.733  1.00  0.00           O
ATOM   9685  C1  POPE  166      17.403 100.891  95.592  1.00  0.00           C
ATOM   9688  C2  POPE  166      16.392 100.732  94.412  1.00  0.00           C
ATOM   9690  O21 POPE  166      16.993 100.312  93.184  1.00  0.00           O
ATOM   9691  C21 POPE  166      17.733 101.182  92.493  1.00  0.00           C
ATOM   9692  O22 POPE  166      18.282 102.171  92.943  1.00  0.00           O
ATOM   9693  C22 POPE  166      17.693 100.821  91.003  1.00  0.00           C
ATOM   9696  C3  POPE  166      15.512 102.012  94.254  1.00  0.00           C
ATOM   9699  O31 POPE  166      14.683 102.022  93.063  1.00  0.00           O
ATOM   9700  C31 POPE  166      13.523 101.402  93.162  1.00  0.00           C
ATOM   9701  O32 POPE  166      13.173 100.702  94.093  1.00  0.00           O
ATOM   9702  C32 POPE  166      12.572 101.871  92.043  1.00  0.00           C
ATOM   9705  C23 POPE  166      17.733 102.082  90.093  1.00  0.00           C
ATOM   9708  C24 POPE  166      17.442 101.772  88.624  1.00  0.00           C
ATOM   9711  C25 POPE  166      17.342 103.041  87.773  1.00  0.00           C
ATOM   9714  C26 POPE  166      17.233 102.761  86.264  1.00  0.00           C
ATOM   9717  C27 POPE  166      17.903 103.831  85.404  1.00  0.00           C
ATOM   9720  C28 POPE  166      17.833 103.522  83.894  1.00  0.00           C
ATOM   9723  C29 POPE  166      16.462 103.852  83.373  1.00  0.00           C
ATOM   9725 0C21 POPE  166      16.113 105.003  82.764  1.00  0.00           C
ATOM   9727 1C21 POPE  166      17.022 106.162  82.473  1.00  0.00           C
ATOM   9730 2C21 POPE  166      17.192 106.362  80.954  1.00  0.00           C
ATOM   9733 3C21 POPE  166      17.873 105.182  80.254  1.00  0.00           C
ATOM   9736 4C21 POPE  166      18.032 105.452  78.754  1.00  0.00           C
ATOM   9739 5C21 POPE  166      18.023 104.173  77.904  1.00  0.00           C
ATOM   9742 6C21 POPE  166      18.163 104.501  76.424  1.00  0.00           C
ATOM   9745 7C21 POPE  166      17.812 103.342  75.473  1.00  0.00           C
ATOM   9748 8C21 POPE  166      18.032 103.711  74.004  1.00  0.00           C
ATOM   9752  C33 POPE  166      13.273 102.472  90.814  1.00  0.00           C
ATOM   9755  C34 POPE  166      12.262 102.941  89.753  1.00  0.00           C
ATOM   9758  C35 POPE  166      12.913 103.001  88.363  1.00  0.00           C
ATOM   9761  C36 POPE  166      11.943 103.402  87.253  1.00  0.00           C
ATOM   9764  C37 POPE  166      12.472 103.022  85.863  1.00  0.00           C
ATOM   9767  C38 POPE  166      11.802 103.781  84.723  1.00  0.00           C
ATOM   9770  C39 POPE  166      12.372 103.402  83.354  1.00  0.00           C
ATOM   9773 0C31 POPE  166      12.052 101.971  82.882  1.00  0.00           C
ATOM   9776 1C31 POPE  166      10.552 101.731  82.673  1.00  0.00           C
ATOM   9779 2C31 POPE  166      10.282 100.401  81.964  1.00  0.00           C
ATOM   9782 3C31 POPE  166       8.823 100.212  81.553  1.00  0.00           C
ATOM   9785 4C31 POPE  166       8.653  99.011  80.613  1.00  0.00           C
ATOM   9788 5C31 POPE  166       7.282  98.922  79.943  1.00  0.00           C
ATOM   9791 6C31 POPE  166       7.273  97.901  78.793  1.00  0.00           C
ATOM   9795  NH3 POPE  167     105.622  15.342  89.123  1.00  0.00           N
ATOM   9799  C12 POPE  167     106.022  15.512  90.553  1.00  0.00           C
ATOM   9802  C11 POPE  167     104.873  16.032  91.423  1.00  0.00           C
ATOM   9805  P   POPE  167     105.752  18.162  92.743  1.00  0.00           P
ATOM   9806  O13 POPE  167     107.163  18.282  93.214  1.00  0.00           O
ATOM   9807  O14 POPE  167     104.712  18.912  93.473  1.00  0.00           O
ATOM   9808  O11 POPE  167     105.743  18.642  91.234  1.00  0.00           O
ATOM   9809  O12 POPE  167     105.363  16.642  92.603  1.00  0.00           O
ATOM   9810  C1  POPE  167     105.743  20.052  90.964  1.00  0.00           C
ATOM   9813  C2  POPE  167     105.492  20.292  89.453  1.00  0.00           C
ATOM   9815  O21 POPE  167     105.232  21.692  89.223  1.00  0.00           O
ATOM   9816  C21 POPE  167     106.152  22.332  88.503  1.00  0.00           C
ATOM   9817  O22 POPE  167     107.202  21.852  88.113  1.00  0.00           O
ATOM   9818  C22 POPE  167     105.513  23.622  87.973  1.00  0.00           C
ATOM   9821  C3  POPE  167     104.253  19.452  89.014  1.00  0.00           C
ATOM   9824  O31 POPE  167     104.092  19.372  87.584  1.00  0.00           O
ATOM   9825  C31 POPE  167     104.772  18.382  87.003  1.00  0.00           C
ATOM   9826  O32 POPE  167     105.393  17.522  87.603  1.00  0.00           O
ATOM   9827  C32 POPE  167     104.652  18.432  85.483  1.00  0.00           C
ATOM   9830  C23 POPE  167     106.512  24.472  87.164  1.00  0.00           C
ATOM   9833  C24 POPE  167     105.913  25.752  86.553  1.00  0.00           C
ATOM   9836  C25 POPE  167     104.993  25.562  85.324  1.00  0.00           C
ATOM   9839  C26 POPE  167     105.553  24.621  84.243  1.00  0.00           C
ATOM   9842  C27 POPE  167     104.963  24.862  82.843  1.00  0.00           C
ATOM   9845  C28 POPE  167     105.312  23.722  81.854  1.00  0.00           C
ATOM   9848  C29 POPE  167     104.923  24.022  80.424  1.00  0.00           C
ATOM   9850 0C21 POPE  167     103.912  23.491  79.703  1.00  0.00           C
ATOM   9852 1C21 POPE  167     102.852  22.522  80.163  1.00  0.00           C
ATOM   9855 2C21 POPE  167     101.573  22.502  79.313  1.00  0.00           C
ATOM   9858 3C21 POPE  167     100.433  21.712  79.973  1.00  0.00           C
ATOM   9861 4C21 POPE  167      99.263  21.372  79.034  1.00  0.00           C
ATOM   9864 5C21 POPE  167      98.722  22.582  78.253  1.00  0.00           C
ATOM   9867 6C21 POPE  167      97.503  22.241  77.394  1.00  0.00           C
ATOM   9870 7C21 POPE  167      97.033  23.422  76.534  1.00  0.00           C
ATOM   9873 8C21 POPE  167      96.032  23.032  75.443  1.00  0.00           C
ATOM   9877  C33 POPE  167     106.012  18.132  84.794  1.00  0.00           C
ATOM   9880  C34 POPE  167     106.032  18.752  83.393  1.00  0.00           C
ATOM   9883  C35 POPE  167     107.373  18.702  82.633  1.00  0.00           C
ATOM   9886  C36 POPE  167     107.363  19.632  81.413  1.00  0.00           C
ATOM   9889  C37 POPE  167     108.732  19.891  80.773  1.00  0.00           C
ATOM   9892  C38 POPE  167     108.702  21.062  79.773  1.00  0.00           C
ATOM   9895  C39 POPE  167     108.022  20.741  78.434  1.00  0.00           C
ATOM   9898 0C31 POPE  167     108.973  20.042  77.443  1.00  0.00           C
ATOM   9901 1C31 POPE  167     108.293  19.772  76.093  1.00  0.00           C
ATOM   9904 2C31 POPE  167     109.183  19.002  75.104  1.00  0.00           C
ATOM   9907 3C31 POPE  167     108.372  18.392  73.953  1.00  0.00           C
ATOM   9910 4C31 POPE  167     107.743  19.422  73.003  1.00  0.00           C
ATOM   9913 5C31 POPE  167     106.613  18.821  72.163  1.00  0.00           C
ATOM   9916 6C31 POPE  167     105.952  19.842  71.233  1.00  0.00           C
ATOM   9920  NH3 POPE  168     101.792  -7.483  53.673  1.00  0.00           N
ATOM   9924  C12 POPE  168     101.442  -6.233  54.424  1.00  0.00           C
ATOM   9927  C11 POPE  168     100.933  -5.174  53.433  1.00  0.00           C
ATOM   9930  P   POPE  168      98.772  -3.863  54.303  1.00  0.00           P
ATOM   9931  O13 POPE  168      98.042  -5.013  53.703  1.00  0.00           O
ATOM   9932  O14 POPE  168      98.413  -2.543  53.734  1.00  0.00           O
ATOM   9933  O11 POPE  168      98.562  -3.854  55.863  1.00  0.00           O
ATOM   9934  O12 POPE  168     100.312  -4.082  54.093  1.00  0.00           O
ATOM   9935  C1  POPE  168      99.663  -3.802  56.784  1.00  0.00           C
ATOM   9938  C2  POPE  168      99.702  -2.443  57.523  1.00  0.00           C
ATOM   9940  O21 POPE  168     100.882  -2.452  58.354  1.00  0.00           O
ATOM   9941  C21 POPE  168     101.562  -1.323  58.363  1.00  0.00           C
ATOM   9942  O22 POPE  168     101.243  -0.283  57.833  1.00  0.00           O
ATOM   9943  C22 POPE  168     102.812  -1.543  59.223  1.00  0.00           C
ATOM   9946  C3  POPE  168      98.413  -2.262  58.373  1.00  0.00           C
ATOM   9949  O31 POPE  168      98.433  -1.093  59.203  1.00  0.00           O
ATOM   9950  C31 POPE  168      98.132   0.048  58.583  1.00  0.00           C
ATOM   9951  O32 POPE  168      97.872   0.157  57.393  1.00  0.00           O
ATOM   9952  C32 POPE  168      97.992   1.158  59.623  1.00  0.00           C
ATOM   9955  C23 POPE  168     103.662  -0.262  59.354  1.00  0.00           C
ATOM   9958  C24 POPE  168     102.972   0.817  60.203  1.00  0.00           C
ATOM   9961  C25 POPE  168     103.893   2.007  60.503  1.00  0.00           C
ATOM   9964  C26 POPE  168     103.333   2.893  61.623  1.00  0.00           C
ATOM   9967  C27 POPE  168     104.333   3.981  62.053  1.00  0.00           C
ATOM   9970  C28 POPE  168     103.842   4.712  63.313  1.00  0.00           C
ATOM   9973  C29 POPE  168     104.852   5.712  63.833  1.00  0.00           C
ATOM   9975 0C21 POPE  168     104.583   6.902  64.413  1.00  0.00           C
ATOM   9977 1C21 POPE  168     103.213   7.481  64.653  1.00  0.00           C
ATOM   9980 2C21 POPE  168     102.712   7.331  66.104  1.00  0.00           C
ATOM   9983 3C21 POPE  168     103.252   8.412  67.053  1.00  0.00           C
ATOM   9986 4C21 POPE  168     102.583   8.352  68.443  1.00  0.00           C
ATOM   9989 5C21 POPE  168     102.303   9.742  69.053  1.00  0.00           C
ATOM   9992 6C21 POPE  168     103.542  10.622  69.214  1.00  0.00           C
ATOM   9995 7C21 POPE  168     103.202  11.962  69.883  1.00  0.00           C
ATOM   9998 8C21 POPE  168     104.403  12.893  70.034  1.00  0.00           C
ATOM  10002  C33 POPE  168      99.113   1.137  60.683  1.00  0.00           C
ATOM  10005  C34 POPE  168      98.743   1.888  61.973  1.00  0.00           C
ATOM  10008  C35 POPE  168      99.923   1.897  62.943  1.00  0.00           C
ATOM  10011  C36 POPE  168      99.673   2.731  64.193  1.00  0.00           C
ATOM  10014  C37 POPE  168     100.853   2.632  65.163  1.00  0.00           C
ATOM  10017  C38 POPE  168     100.732   3.532  66.403  1.00  0.00           C
ATOM  10020  C39 POPE  168     101.912   3.313  67.364  1.00  0.00           C
ATOM  10023 0C31 POPE  168     101.673   3.892  68.763  1.00  0.00           C
ATOM  10026 1C31 POPE  168     102.832   3.541  69.714  1.00  0.00           C
ATOM  10029 2C31 POPE  168     102.463   3.681  71.203  1.00  0.00           C
ATOM  10032 3C31 POPE  168     102.382   5.132  71.702  1.00  0.00           C
ATOM  10035 4C31 POPE  168     101.683   5.211  73.063  1.00  0.00           C
ATOM  10038 5C31 POPE  168     101.772   6.592  73.733  1.00  0.00           C
ATOM  10041 6C31 POPE  168     100.843   6.741  74.943  1.00  0.00           C
ATOM  10045  NH3 POPE  169      21.993  47.332  93.953  1.00  0.00           N
ATOM  10049  C12 POPE  169      22.922  48.081  93.044  1.00  0.00           C
ATOM  10052  C11 POPE  169      24.333  47.491  93.053  1.00  0.00           C
ATOM  10055  P   POPE  169      26.602  48.681  93.594  1.00  0.00           P
ATOM  10056  O13 POPE  169      26.602  49.651  92.473  1.00  0.00           O
ATOM  10057  O14 POPE  169      27.323  49.102  94.813  1.00  0.00           O
ATOM  10058  O11 POPE  169      27.183  47.322  93.092  1.00  0.00           O
ATOM  10059  O12 POPE  169      25.142  48.221  93.983  1.00  0.00           O
ATOM  10060  C1  POPE  169      28.552  47.122  92.714  1.00  0.00           C
ATOM  10063  C2  POPE  169      28.682  46.181  91.474  1.00  0.00           C
ATOM  10065  O21 POPE  169      29.202  46.922  90.332  1.00  0.00           O
ATOM  10066  C21 POPE  169      29.902  46.181  89.483  1.00  0.00           C
ATOM  10067  O22 POPE  169      30.252  45.032  89.674  1.00  0.00           O
ATOM  10068  C22 POPE  169      30.173  46.971  88.203  1.00  0.00           C
ATOM  10071  C3  POPE  169      27.323  45.551  91.073  1.00  0.00           C
ATOM  10074  O31 POPE  169      27.542  44.312  90.373  1.00  0.00           O
ATOM  10075  C31 POPE  169      26.442  43.762  89.903  1.00  0.00           C
ATOM  10076  O32 POPE  169      25.352  44.321  89.844  1.00  0.00           O
ATOM  10077  C32 POPE  169      26.722  42.301  89.564  1.00  0.00           C
ATOM  10080  C23 POPE  169      30.903  46.092  87.164  1.00  0.00           C
ATOM  10083  C24 POPE  169      31.112  46.722  85.784  1.00  0.00           C
ATOM  10086  C25 POPE  169      31.763  48.112  85.733  1.00  0.00           C
ATOM  10089  C26 POPE  169      31.823  48.582  84.272  1.00  0.00           C
ATOM  10092  C27 POPE  169      32.443  49.972  84.053  1.00  0.00           C
ATOM  10095  C28 POPE  169      32.443  50.391  82.563  1.00  0.00           C
ATOM  10098  C29 POPE  169      31.042  50.542  82.013  1.00  0.00           C
ATOM  10100 0C21 POPE  169      30.533  49.962  80.903  1.00  0.00           C
ATOM  10102 1C21 POPE  169      31.253  49.011  79.983  1.00  0.00           C
ATOM  10105 2C21 POPE  169      30.292  48.112  79.183  1.00  0.00           C
ATOM  10108 3C21 POPE  169      29.403  48.862  78.174  1.00  0.00           C
ATOM  10111 4C21 POPE  169      28.632  47.902  77.254  1.00  0.00           C
ATOM  10114 5C21 POPE  169      27.983  48.611  76.063  1.00  0.00           C
ATOM  10117 6C21 POPE  169      27.162  47.642  75.193  1.00  0.00           C
ATOM  10120 7C21 POPE  169      26.423  48.312  74.034  1.00  0.00           C
ATOM  10123 8C21 POPE  169      25.433  47.351  73.364  1.00  0.00           C
ATOM  10127  C33 POPE  169      25.763  41.682  88.522  1.00  0.00           C
ATOM  10130  C34 POPE  169      26.453  41.412  87.174  1.00  0.00           C
ATOM  10133  C35 POPE  169      26.583  42.631  86.243  1.00  0.00           C
ATOM  10136  C36 POPE  169      25.282  42.962  85.493  1.00  0.00           C
ATOM  10139  C37 POPE  169      25.492  43.932  84.324  1.00  0.00           C
ATOM  10142  C38 POPE  169      24.172  44.292  83.633  1.00  0.00           C
ATOM  10145  C39 POPE  169      24.323  45.172  82.383  1.00  0.00           C
ATOM  10148 0C31 POPE  169      24.962  44.432  81.203  1.00  0.00           C
ATOM  10151 1C31 POPE  169      24.753  45.172  79.873  1.00  0.00           C
ATOM  10154 2C31 POPE  169      25.192  44.331  78.663  1.00  0.00           C
ATOM  10157 3C31 POPE  169      24.702  44.872  77.303  1.00  0.00           C
ATOM  10160 4C31 POPE  169      23.173  44.972  77.203  1.00  0.00           C
ATOM  10163 5C31 POPE  169      22.682  45.022  75.743  1.00  0.00           C
ATOM  10166 6C31 POPE  169      21.163  45.231  75.613  1.00  0.00           C
ATOM  10170  NH3 POPE  170     120.072  74.782  88.834  1.00  0.00           N
ATOM  10174  C12 POPE  170     120.942  74.391  89.993  1.00  0.00           C
ATOM  10177  C11 POPE  170     120.783  72.923  90.382  1.00  0.00           C
ATOM  10180  P   POPE  170     119.163  71.221  91.474  1.00  0.00           P
ATOM  10181  O13 POPE  170     117.753  70.882  91.184  1.00  0.00           O
ATOM  10182  O14 POPE  170     119.522  71.331  92.894  1.00  0.00           O
ATOM  10183  O11 POPE  170     120.192  70.242  90.824  1.00  0.00           O
ATOM  10184  O12 POPE  170     119.443  72.621  90.773  1.00  0.00           O
ATOM  10185  C1  POPE  170     119.893  68.912  90.404  1.00  0.00           C
ATOM  10188  C2  POPE  170     120.243  68.791  88.913  1.00  0.00           C
ATOM  10190  O21 POPE  170     120.062  67.431  88.484  1.00  0.00           O
ATOM  10191  C21 POPE  170     119.772  67.291  87.183  1.00  0.00           C
ATOM  10192  O22 POPE  170     119.482  68.202  86.423  1.00  0.00           O
ATOM  10193  C22 POPE  170     119.782  65.812  86.824  1.00  0.00           C
ATOM  10196  C3  POPE  170     121.722  69.212  88.713  1.00  0.00           C
ATOM  10199  O31 POPE  170     122.033  69.312  87.323  1.00  0.00           O
ATOM  10200  C31 POPE  170     121.993  70.511  86.794  1.00  0.00           C
ATOM  10201  O32 POPE  170     121.652  71.551  87.364  1.00  0.00           O
ATOM  10202  C32 POPE  170     122.643  70.412  85.434  1.00  0.00           C
ATOM  10205  C23 POPE  170     119.202  65.492  85.434  1.00  0.00           C
ATOM  10208  C24 POPE  170     119.023  63.972  85.233  1.00  0.00           C
ATOM  10211  C25 POPE  170     117.562  63.522  85.113  1.00  0.00           C
ATOM  10214  C26 POPE  170     116.932  63.912  83.764  1.00  0.00           C
ATOM  10217  C27 POPE  170     115.603  63.202  83.493  1.00  0.00           C
ATOM  10220  C28 POPE  170     114.852  63.741  82.263  1.00  0.00           C
ATOM  10223  C29 POPE  170     115.643  63.642  80.984  1.00  0.00           C
ATOM  10225 0C21 POPE  170     115.243  63.071  79.824  1.00  0.00           C
ATOM  10227 1C21 POPE  170     113.893  62.452  79.553  1.00  0.00           C
ATOM  10230 2C21 POPE  170     113.372  62.752  78.133  1.00  0.00           C
ATOM  10233 3C21 POPE  170     111.903  62.342  77.952  1.00  0.00           C
ATOM  10236 4C21 POPE  170     111.353  62.572  76.534  1.00  0.00           C
ATOM  10239 5C21 POPE  170     109.863  62.211  76.383  1.00  0.00           C
ATOM  10242 6C21 POPE  170     108.912  63.092  77.223  1.00  0.00           C
ATOM  10245 7C21 POPE  170     107.432  62.891  76.854  1.00  0.00           C
ATOM  10248 8C21 POPE  170     106.493  63.792  77.663  1.00  0.00           C
ATOM  10252  C33 POPE  170     122.583  71.731  84.632  1.00  0.00           C
ATOM  10255  C34 POPE  170     123.382  71.621  83.333  1.00  0.00           C
ATOM  10258  C35 POPE  170     124.893  71.722  83.533  1.00  0.00           C
ATOM  10261  C36 POPE  170     125.662  71.452  82.243  1.00  0.00           C
ATOM  10264  C37 POPE  170     127.152  71.792  82.354  1.00  0.00           C
ATOM  10267  C38 POPE  170     128.003  71.191  81.213  1.00  0.00           C
ATOM  10270  C39 POPE  170     127.503  71.492  79.783  1.00  0.00           C
ATOM  10273 0C31 POPE  170     127.423  72.992  79.474  1.00  0.00           C
ATOM  10276 1C31 POPE  170     127.183  73.272  77.983  1.00  0.00           C
ATOM  10279 2C31 POPE  170     127.443  74.752  77.633  1.00  0.00           C
ATOM  10282 3C31 POPE  170     127.363  75.051  76.144  1.00  0.00           C
ATOM  10285 4C31 POPE  170     127.923  76.441  75.813  1.00  0.00           C
ATOM  10288 5C31 POPE  170     127.633  76.871  74.363  1.00  0.00           C
ATOM  10291 6C31 POPE  170     128.293  78.191  73.983  1.00  0.00           C
ATOM  10295  NH3 POPE  171      36.173  83.902  54.874  1.00  0.00           N
ATOM  10299  C12 POPE  171      37.042  83.493  53.713  1.00  0.00           C
ATOM  10302  C11 POPE  171      37.592  82.042  53.783  1.00  0.00           C
ATOM  10305  P   POPE  171      37.873  81.051  56.194  1.00  0.00           P
ATOM  10306  O13 POPE  171      36.932  81.262  57.304  1.00  0.00           O
ATOM  10307  O14 POPE  171      38.552  79.742  56.133  1.00  0.00           O
ATOM  10308  O11 POPE  171      38.942  82.212  56.153  1.00  0.00           O
ATOM  10309  O12 POPE  171      37.042  81.301  54.874  1.00  0.00           O
ATOM  10310  C1  POPE  171      38.833  83.382  56.973  1.00  0.00           C
ATOM  10313  C2  POPE  171      39.312  83.092  58.414  1.00  0.00           C
ATOM  10315  O21 POPE  171      39.372  84.322  59.153  1.00  0.00           O
ATOM  10316  C21 POPE  171      38.243  84.702  59.713  1.00  0.00           C
ATOM  10317  O22 POPE  171      37.123  84.312  59.424  1.00  0.00           O
ATOM  10318  C22 POPE  171      38.583  85.621  60.893  1.00  0.00           C
ATOM  10321  C3  POPE  171      40.713  82.422  58.393  1.00  0.00           C
ATOM  10324  O31 POPE  171      41.343  82.382  59.683  1.00  0.00           O
ATOM  10325  C31 POPE  171      40.872  81.481  60.523  1.00  0.00           C
ATOM  10326  O32 POPE  171      39.923  80.742  60.333  1.00  0.00           O
ATOM  10327  C32 POPE  171      41.683  81.542  61.823  1.00  0.00           C
ATOM  10330  C23 POPE  171      37.752  85.271  62.143  1.00  0.00           C
ATOM  10333  C24 POPE  171      38.502  85.441  63.473  1.00  0.00           C
ATOM  10336  C25 POPE  171      37.552  85.221  64.653  1.00  0.00           C
ATOM  10339  C26 POPE  171      38.272  85.042  65.993  1.00  0.00           C
ATOM  10342  C27 POPE  171      37.283  84.711  67.123  1.00  0.00           C
ATOM  10345  C28 POPE  171      37.933  84.261  68.443  1.00  0.00           C
ATOM  10348  C29 POPE  171      39.042  85.152  68.953  1.00  0.00           C
ATOM  10350 0C21 POPE  171      39.263  85.522  70.233  1.00  0.00           C
ATOM  10352 1C21 POPE  171      38.472  85.102  71.443  1.00  0.00           C
ATOM  10355 2C21 POPE  171      37.412  86.141  71.834  1.00  0.00           C
ATOM  10358 3C21 POPE  171      36.683  85.821  73.154  1.00  0.00           C
ATOM  10361 4C21 POPE  171      35.622  86.891  73.483  1.00  0.00           C
ATOM  10364 5C21 POPE  171      35.143  86.882  74.943  1.00  0.00           C
ATOM  10367 6C21 POPE  171      34.153  88.022  75.233  1.00  0.00           C
ATOM  10370 7C21 POPE  171      33.782  88.151  76.714  1.00  0.00           C
ATOM  10373 8C21 POPE  171      32.873  89.352  77.003  1.00  0.00           C
ATOM  10377  C33 POPE  171      41.623  82.923  62.533  1.00  0.00           C
ATOM  10380  C34 POPE  171      42.762  83.881  62.133  1.00  0.00           C
ATOM  10383  C35 POPE  171      44.123  83.501  62.743  1.00  0.00           C
ATOM  10386  C36 POPE  171      45.112  84.681  62.813  1.00  0.00           C
ATOM  10389  C37 POPE  171      46.173  84.471  63.903  1.00  0.00           C
ATOM  10392  C38 POPE  171      47.193  85.621  63.993  1.00  0.00           C
ATOM  10395  C39 POPE  171      48.062  85.572  65.273  1.00  0.00           C
ATOM  10398 0C31 POPE  171      47.302  86.022  66.534  1.00  0.00           C
ATOM  10401 1C31 POPE  171      47.983  85.572  67.833  1.00  0.00           C
ATOM  10404 2C31 POPE  171      47.193  85.993  69.083  1.00  0.00           C
ATOM  10407 3C31 POPE  171      47.452  87.441  69.503  1.00  0.00           C
ATOM  10410 4C31 POPE  171      46.423  87.932  70.534  1.00  0.00           C
ATOM  10413 5C31 POPE  171      46.833  89.242  71.214  1.00  0.00           C
ATOM  10416 6C31 POPE  171      45.732  89.811  72.104  1.00  0.00           C
ATOM  10420  NH3 POPE  172      39.033  62.211  56.833  1.00  0.00           N
ATOM  10424  C12 POPE  172      40.163  61.282  57.174  1.00  0.00           C
ATOM  10427  C11 POPE  172      40.182  60.061  56.264  1.00  0.00           C
ATOM  10430  P   POPE  172      40.443  57.472  56.423  1.00  0.00           P
ATOM  10431  O13 POPE  172      39.263  57.031  55.644  1.00  0.00           O
ATOM  10432  O14 POPE  172      41.733  57.542  55.703  1.00  0.00           O
ATOM  10433  O11 POPE  172      40.583  56.522  57.683  1.00  0.00           O
ATOM  10434  O12 POPE  172      40.132  58.892  57.063  1.00  0.00           O
ATOM  10435  C1  POPE  172      39.833  56.722  58.894  1.00  0.00           C
ATOM  10438  C2  POPE  172      40.332  55.742  60.004  1.00  0.00           C
ATOM  10440  O21 POPE  172      39.312  55.362  60.963  1.00  0.00           O
ATOM  10441  C21 POPE  172      38.862  56.301  61.784  1.00  0.00           C
ATOM  10442  O22 POPE  172      39.123  57.491  61.723  1.00  0.00           O
ATOM  10443  C22 POPE  172      37.962  55.641  62.843  1.00  0.00           C
ATOM  10446  C3  POPE  172      41.673  56.171  60.663  1.00  0.00           C
ATOM  10449  O31 POPE  172      42.342  55.061  61.303  1.00  0.00           O
ATOM  10450  C31 POPE  172      41.993  54.832  62.574  1.00  0.00           C
ATOM  10451  O32 POPE  172      41.182  55.472  63.193  1.00  0.00           O
ATOM  10452  C32 POPE  172      42.892  53.712  63.123  1.00  0.00           C
ATOM  10455  C23 POPE  172      37.482  56.662  63.913  1.00  0.00           C
ATOM  10458  C24 POPE  172      36.942  55.992  65.193  1.00  0.00           C
ATOM  10461  C25 POPE  172      38.033  55.781  66.263  1.00  0.00           C
ATOM  10464  C26 POPE  172      37.513  55.152  67.563  1.00  0.00           C
ATOM  10467  C27 POPE  172      38.592  55.102  68.653  1.00  0.00           C
ATOM  10470  C28 POPE  172      38.112  54.581  70.023  1.00  0.00           C
ATOM  10473  C29 POPE  172      37.243  55.562  70.773  1.00  0.00           C
ATOM  10475 0C21 POPE  172      36.013  55.342  71.293  1.00  0.00           C
ATOM  10477 1C21 POPE  172      35.233  54.062  71.263  1.00  0.00           C
ATOM  10480 2C21 POPE  172      34.732  53.592  72.644  1.00  0.00           C
ATOM  10483 3C21 POPE  172      35.833  53.252  73.674  1.00  0.00           C
ATOM  10486 4C21 POPE  172      35.252  52.431  74.833  1.00  0.00           C
ATOM  10489 5C21 POPE  172      36.243  52.162  75.983  1.00  0.00           C
ATOM  10492 6C21 POPE  172      36.103  53.172  77.133  1.00  0.00           C
ATOM  10495 7C21 POPE  172      36.963  52.832  78.354  1.00  0.00           C
ATOM  10498 8C21 POPE  172      36.603  53.662  79.593  1.00  0.00           C
ATOM  10502  C33 POPE  172      42.523  53.261  64.563  1.00  0.00           C
ATOM  10505  C34 POPE  172      42.882  54.231  65.714  1.00  0.00           C
ATOM  10508  C35 POPE  172      44.393  54.331  66.004  1.00  0.00           C
ATOM  10511  C36 POPE  172      44.732  55.362  67.093  1.00  0.00           C
ATOM  10514  C37 POPE  172      46.232  55.412  67.434  1.00  0.00           C
ATOM  10517  C38 POPE  172      46.493  56.092  68.784  1.00  0.00           C
ATOM  10520  C39 POPE  172      47.882  55.781  69.373  1.00  0.00           C
ATOM  10523 0C31 POPE  172      47.972  56.082  70.873  1.00  0.00           C
ATOM  10526 1C31 POPE  172      48.973  55.172  71.593  1.00  0.00           C
ATOM  10529 2C31 POPE  172      48.952  55.332  73.123  1.00  0.00           C
ATOM  10532 3C31 POPE  172      50.042  56.262  73.674  1.00  0.00           C
ATOM  10535 4C31 POPE  172      49.942  57.682  73.113  1.00  0.00           C
ATOM  10538 5C31 POPE  172      50.882  58.671  73.803  1.00  0.00           C
ATOM  10541 6C31 POPE  172      50.862  60.032  73.104  1.00  0.00           C
ATOM  10545  NH3 POPE  173      58.333  52.042  54.053  1.00  0.00           N
ATOM  10549  C12 POPE  173      58.942  53.422  54.063  1.00  0.00           C
ATOM  10552  C11 POPE  173      60.452  53.372  53.703  1.00  0.00           C
ATOM  10555  P   POPE  173      62.502  54.762  54.663  1.00  0.00           P
ATOM  10556  O13 POPE  173      63.042  53.412  54.923  1.00  0.00           O
ATOM  10557  O14 POPE  173      63.403  55.742  54.014  1.00  0.00           O
ATOM  10558  O11 POPE  173      62.042  55.432  56.053  1.00  0.00           O
ATOM  10559  O12 POPE  173      61.112  54.641  53.874  1.00  0.00           O
ATOM  10560  C1  POPE  173      60.632  55.532  56.273  1.00  0.00           C
ATOM  10563  C2  POPE  173      60.173  56.002  57.683  1.00  0.00           C
ATOM  10565  O21 POPE  173      60.532  54.991  58.643  1.00  0.00           O
ATOM  10566  C21 POPE  173      60.763  55.422  59.874  1.00  0.00           C
ATOM  10567  O22 POPE  173      60.912  56.582  60.214  1.00  0.00           O
ATOM  10568  C22 POPE  173      60.853  54.191  60.793  1.00  0.00           C
ATOM  10571  C3  POPE  173      58.612  56.092  57.583  1.00  0.00           C
ATOM  10574  O31 POPE  173      57.943  56.532  58.773  1.00  0.00           O
ATOM  10575  C31 POPE  173      57.083  55.672  59.333  1.00  0.00           C
ATOM  10576  O32 POPE  173      57.073  54.471  59.163  1.00  0.00           O
ATOM  10577  C32 POPE  173      55.952  56.472  59.983  1.00  0.00           C
ATOM  10580  C23 POPE  173      60.023  54.312  62.083  1.00  0.00           C
ATOM  10583  C24 POPE  173      59.702  52.941  62.703  1.00  0.00           C
ATOM  10586  C25 POPE  173      60.912  52.062  63.053  1.00  0.00           C
ATOM  10589  C26 POPE  173      61.792  52.612  64.193  1.00  0.00           C
ATOM  10592  C27 POPE  173      62.863  51.592  64.623  1.00  0.00           C
ATOM  10595  C28 POPE  173      63.812  52.101  65.724  1.00  0.00           C
ATOM  10598  C29 POPE  173      64.963  51.152  65.934  1.00  0.00           C
ATOM  10600 0C21 POPE  173      65.592  50.851  67.083  1.00  0.00           C
ATOM  10602 1C21 POPE  173      65.272  51.371  68.464  1.00  0.00           C
ATOM  10605 2C21 POPE  173      65.393  50.282  69.544  1.00  0.00           C
ATOM  10608 3C21 POPE  173      66.842  49.851  69.813  1.00  0.00           C
ATOM  10611 4C21 POPE  173      67.022  48.981  71.074  1.00  0.00           C
ATOM  10614 5C21 POPE  173      66.372  47.592  70.993  1.00  0.00           C
ATOM  10617 6C21 POPE  173      66.823  46.761  69.783  1.00  0.00           C
ATOM  10620 7C21 POPE  173      66.823  45.252  70.053  1.00  0.00           C
ATOM  10623 8C21 POPE  173      66.772  44.382  68.793  1.00  0.00           C
ATOM  10627  C33 POPE  173      55.602  56.022  61.403  1.00  0.00           C
ATOM  10630  C34 POPE  173      56.083  57.002  62.483  1.00  0.00           C
ATOM  10633  C35 POPE  173      55.012  57.182  63.563  1.00  0.00           C
ATOM  10636  C36 POPE  173      55.233  58.382  64.493  1.00  0.00           C
ATOM  10639  C37 POPE  173      53.983  58.632  65.343  1.00  0.00           C
ATOM  10642  C38 POPE  173      54.022  59.931  66.153  1.00  0.00           C
ATOM  10645  C39 POPE  173      54.972  59.842  67.364  1.00  0.00           C
ATOM  10648 0C31 POPE  173      54.622  60.851  68.464  1.00  0.00           C
ATOM  10651 1C31 POPE  173      54.842  60.301  69.883  1.00  0.00           C
ATOM  10654 2C31 POPE  173      54.272  61.252  70.943  1.00  0.00           C
ATOM  10657 3C31 POPE  173      54.092  60.612  72.324  1.00  0.00           C
ATOM  10660 4C31 POPE  173      55.392  60.391  73.123  1.00  0.00           C
ATOM  10663 5C31 POPE  173      55.082  59.942  74.563  1.00  0.00           C
ATOM  10666 6C31 POPE  173      56.302  59.931  75.483  1.00  0.00           C
ATOM  10670  NH3 POPE  174     126.042 120.702  51.394  1.00  0.00           N
ATOM  10674  C12 POPE  174     126.473 120.702  52.833  1.00  0.00           C
ATOM  10677  C11 POPE  174     125.533 121.542  53.713  1.00  0.00           C
ATOM  10680  P   POPE  174     125.243 123.871  52.414  1.00  0.00           P
ATOM  10681  O13 POPE  174     126.263 124.912  52.193  1.00  0.00           O
ATOM  10682  O14 POPE  174     124.863 123.022  51.264  1.00  0.00           O
ATOM  10683  O11 POPE  174     123.952 124.501  53.053  1.00  0.00           O
ATOM  10684  O12 POPE  174     125.802 122.932  53.563  1.00  0.00           O
ATOM  10685  C1  POPE  174     123.423 124.161  54.324  1.00  0.00           C
ATOM  10688  C2  POPE  174     123.923 125.182  55.363  1.00  0.00           C
ATOM  10690  O21 POPE  174     123.722 124.671  56.693  1.00  0.00           O
ATOM  10691  C21 POPE  174     122.493 124.512  57.133  1.00  0.00           C
ATOM  10692  O22 POPE  174     121.473 124.961  56.644  1.00  0.00           O
ATOM  10693  C22 POPE  174     122.522 123.622  58.363  1.00  0.00           C
ATOM  10696  C3  POPE  174     123.312 126.581  55.083  1.00  0.00           C
ATOM  10699  O31 POPE  174     123.103 127.332  56.293  1.00  0.00           O
ATOM  10700  C31 POPE  174     124.192 127.721  56.893  1.00  0.00           C
ATOM  10701  O32 POPE  174     125.332 127.701  56.453  1.00  0.00           O
ATOM  10702  C32 POPE  174     123.783 128.163  58.303  1.00  0.00           C
ATOM  10705  C23 POPE  174     123.182 124.251  59.613  1.00  0.00           C
ATOM  10708  C24 POPE  174     123.392 123.172  60.683  1.00  0.00           C
ATOM  10711  C25 POPE  174     122.982 123.601  62.104  1.00  0.00           C
ATOM  10714  C26 POPE  174     122.902 122.402  63.063  1.00  0.00           C
ATOM  10717  C27 POPE  174     122.173 122.742  64.373  1.00  0.00           C
ATOM  10720  C28 POPE  174     121.643 121.521  65.144  1.00  0.00           C
ATOM  10723  C29 POPE  174     122.673 120.742  65.924  1.00  0.00           C
ATOM  10725 0C21 POPE  174     122.712 119.412  66.133  1.00  0.00           C
ATOM  10727 1C21 POPE  174     121.753 118.353  65.613  1.00  0.00           C
ATOM  10730 2C21 POPE  174     120.253 118.561  65.924  1.00  0.00           C
ATOM  10733 3C21 POPE  174     119.923 118.632  67.413  1.00  0.00           C
ATOM  10736 4C21 POPE  174     118.623 119.422  67.644  1.00  0.00           C
ATOM  10739 5C21 POPE  174     118.182 119.492  69.104  1.00  0.00           C
ATOM  10742 6C21 POPE  174     116.993 120.423  69.273  1.00  0.00           C
ATOM  10745 7C21 POPE  174     116.493 120.522  70.714  1.00  0.00           C
ATOM  10748 8C21 POPE  174     115.503 121.673  70.903  1.00  0.00           C
ATOM  10752  C33 POPE  174     124.963 128.501  59.233  1.00  0.00           C
ATOM  10755  C34 POPE  174     124.512 128.571  60.693  1.00  0.00           C
ATOM  10758  C35 POPE  174     125.643 128.951  61.663  1.00  0.00           C
ATOM  10761  C36 POPE  174     125.173 128.951  63.133  1.00  0.00           C
ATOM  10764  C37 POPE  174     126.243 129.482  64.113  1.00  0.00           C
ATOM  10767  C38 POPE  174     125.693 129.662  65.534  1.00  0.00           C
ATOM  10770  C39 POPE  174     126.702 130.331  66.493  1.00  0.00           C
ATOM  10773 0C31 POPE  174     127.603 129.342  67.243  1.00  0.00           C
ATOM  10776 1C31 POPE  174     128.643 130.061  68.113  1.00  0.00           C
ATOM  10779 2C31 POPE  174     129.667 129.102  68.754  1.00  0.00           C
ATOM  10782 3C31 POPE  174     130.697 129.821  69.643  1.00  0.00           C
ATOM  10785 4C31 POPE  174     131.757 128.852  70.193  1.00  0.00           C
ATOM  10788 5C31 POPE  174     132.788 129.541  71.104  1.00  0.00           C
ATOM  10791 6C31 POPE  174     133.868 128.592  71.632  1.00  0.00           C
ATOM  10795  NH3 POPE  175      31.512  89.422  55.133  1.00  0.00           N
ATOM  10799  C12 POPE  175      30.852  89.212  53.793  1.00  0.00           C
ATOM  10802  C11 POPE  175      30.622  90.551  53.074  1.00  0.00           C
ATOM  10805  P   POPE  175      28.823  91.322  51.313  1.00  0.00           P
ATOM  10806  O13 POPE  175      29.372  92.691  51.313  1.00  0.00           O
ATOM  10807  O14 POPE  175      28.293  90.791  50.033  1.00  0.00           O
ATOM  10808  O11 POPE  175      27.682  91.311  52.383  1.00  0.00           O
ATOM  10809  O12 POPE  175      29.873  90.301  51.894  1.00  0.00           O
ATOM  10810  C1  POPE  175      27.232  90.112  53.004  1.00  0.00           C
ATOM  10813  C2  POPE  175      27.283  90.301  54.534  1.00  0.00           C
ATOM  10815  O21 POPE  175      27.673  89.142  55.273  1.00  0.00           O
ATOM  10816  C21 POPE  175      26.942  88.041  55.093  1.00  0.00           C
ATOM  10817  O22 POPE  175      26.342  87.721  54.083  1.00  0.00           O
ATOM  10818  C22 POPE  175      26.882  87.363  56.453  1.00  0.00           C
ATOM  10821  C3  POPE  175      25.982  90.912  55.133  1.00  0.00           C
ATOM  10824  O31 POPE  175      26.152  92.301  55.534  1.00  0.00           O
ATOM  10825  C31 POPE  175      26.783  92.472  56.703  1.00  0.00           C
ATOM  10826  O32 POPE  175      27.332  91.611  57.353  1.00  0.00           O
ATOM  10827  C32 POPE  175      26.623  93.941  57.094  1.00  0.00           C
ATOM  10830  C23 POPE  175      25.872  86.222  56.563  1.00  0.00           C
ATOM  10833  C24 POPE  175      25.622  85.961  58.053  1.00  0.00           C
ATOM  10836  C25 POPE  175      24.962  84.622  58.344  1.00  0.00           C
ATOM  10839  C26 POPE  175      24.662  84.482  59.843  1.00  0.00           C
ATOM  10842  C27 POPE  175      24.222  83.051  60.194  1.00  0.00           C
ATOM  10845  C28 POPE  175      23.763  82.892  61.663  1.00  0.00           C
ATOM  10848  C29 POPE  175      22.552  83.722  62.013  1.00  0.00           C
ATOM  10850 0C21 POPE  175      22.292  84.291  63.203  1.00  0.00           C
ATOM  10852 1C21 POPE  175      23.153  84.231  64.443  1.00  0.00           C
ATOM  10855 2C21 POPE  175      22.503  83.482  65.613  1.00  0.00           C
ATOM  10858 3C21 POPE  175      23.393  83.461  66.863  1.00  0.00           C
ATOM  10861 4C21 POPE  175      22.983  82.382  67.863  1.00  0.00           C
ATOM  10864 5C21 POPE  175      23.942  82.272  69.063  1.00  0.00           C
ATOM  10867 6C21 POPE  175      23.642  83.312  70.153  1.00  0.00           C
ATOM  10870 7C21 POPE  175      24.283  82.962  71.504  1.00  0.00           C
ATOM  10873 8C21 POPE  175      23.753  83.811  72.653  1.00  0.00           C
ATOM  10877  C33 POPE  175      27.292  94.331  58.424  1.00  0.00           C
ATOM  10880  C34 POPE  175      26.663  95.592  59.023  1.00  0.00           C
ATOM  10883  C35 POPE  175      26.952  95.742  60.513  1.00  0.00           C
ATOM  10886  C36 POPE  175      25.982  96.702  61.223  1.00  0.00           C
ATOM  10889  C37 POPE  175      26.362  96.952  62.694  1.00  0.00           C
ATOM  10892  C38 POPE  175      27.662  97.752  62.824  1.00  0.00           C
ATOM  10895  C39 POPE  175      28.022  98.132  64.263  1.00  0.00           C
ATOM  10898 0C31 POPE  175      29.353  98.881  64.303  1.00  0.00           C
ATOM  10901 1C31 POPE  175      29.743  99.312  65.724  1.00  0.00           C
ATOM  10904 2C31 POPE  175      31.163  99.902  65.763  1.00  0.00           C
ATOM  10907 3C31 POPE  175      31.353 100.872  66.934  1.00  0.00           C
ATOM  10910 4C31 POPE  175      31.093 100.292  68.324  1.00  0.00           C
ATOM  10913 5C31 POPE  175      30.863 101.402  69.354  1.00  0.00           C
ATOM  10916 6C31 POPE  175      30.842 100.882  70.784  1.00  0.00           C
ATOM  10920  NH3 POPE  176      94.723  53.281  92.743  1.00  0.00           N
ATOM  10924  C12 POPE  176      95.962  53.002  93.563  1.00  0.00           C
ATOM  10927  C11 POPE  176      97.113  53.981  93.284  1.00  0.00           C
ATOM  10930  P   POPE  176      99.052  52.572  92.204  1.00  0.00           P
ATOM  10931  O13 POPE  176     100.513  52.652  92.333  1.00  0.00           O
ATOM  10932  O14 POPE  176      98.503  51.202  92.132  1.00  0.00           O
ATOM  10933  O11 POPE  176      98.532  53.391  90.973  1.00  0.00           O
ATOM  10934  O12 POPE  176      98.363  53.312  93.433  1.00  0.00           O
ATOM  10935  C1  POPE  176      99.272  53.592  89.783  1.00  0.00           C
ATOM  10938  C2  POPE  176     100.182  54.851  89.844  1.00  0.00           C
ATOM  10940  O21 POPE  176      99.712  55.742  88.813  1.00  0.00           O
ATOM  10941  C21 POPE  176     100.413  56.821  88.573  1.00  0.00           C
ATOM  10942  O22 POPE  176     101.292  57.301  89.263  1.00  0.00           O
ATOM  10943  C22 POPE  176      99.993  57.272  87.174  1.00  0.00           C
ATOM  10946  C3  POPE  176     101.683  54.461  89.683  1.00  0.00           C
ATOM  10949  O31 POPE  176     101.903  53.811  88.403  1.00  0.00           O
ATOM  10950  C31 POPE  176     102.233  52.542  88.403  1.00  0.00           C
ATOM  10951  O32 POPE  176     102.452  51.862  89.403  1.00  0.00           O
ATOM  10952  C32 POPE  176     102.332  52.031  86.953  1.00  0.00           C
ATOM  10955  C23 POPE  176     100.962  58.331  86.623  1.00  0.00           C
ATOM  10958  C24 POPE  176     100.802  58.481  85.113  1.00  0.00           C
ATOM  10961  C25 POPE  176     101.512  57.342  84.373  1.00  0.00           C
ATOM  10964  C26 POPE  176     101.182  57.291  82.882  1.00  0.00           C
ATOM  10967  C27 POPE  176     101.943  56.162  82.164  1.00  0.00           C
ATOM  10970  C28 POPE  176     101.512  55.971  80.703  1.00  0.00           C
ATOM  10973  C29 POPE  176     101.772  57.182  79.854  1.00  0.00           C
ATOM  10975 0C21 POPE  176     102.952  57.502  79.294  1.00  0.00           C
ATOM  10977 1C21 POPE  176     104.232  56.712  79.424  1.00  0.00           C
ATOM  10980 2C21 POPE  176     105.202  56.941  78.253  1.00  0.00           C
ATOM  10983 3C21 POPE  176     104.733  56.311  76.934  1.00  0.00           C
ATOM  10986 4C21 POPE  176     105.682  56.621  75.763  1.00  0.00           C
ATOM  10989 5C21 POPE  176     105.283  55.901  74.464  1.00  0.00           C
ATOM  10992 6C21 POPE  176     105.482  54.382  74.523  1.00  0.00           C
ATOM  10995 7C21 POPE  176     105.122  53.681  73.203  1.00  0.00           C
ATOM  10998 8C21 POPE  176     105.573  52.221  73.162  1.00  0.00           C
ATOM  11002  C33 POPE  176     101.182  52.472  86.013  1.00  0.00           C
ATOM  11005  C34 POPE  176     101.232  51.722  84.674  1.00  0.00           C
ATOM  11008  C35 POPE  176     100.013  51.961  83.764  1.00  0.00           C
ATOM  11011  C36 POPE  176     100.112  51.171  82.444  1.00  0.00           C
ATOM  11014  C37 POPE  176      98.772  51.092  81.693  1.00  0.00           C
ATOM  11017  C38 POPE  176      98.833  50.212  80.424  1.00  0.00           C
ATOM  11020  C39 POPE  176      98.783  50.992  79.104  1.00  0.00           C
ATOM  11023 0C31 POPE  176      99.982  51.922  78.863  1.00  0.00           C
ATOM  11026 1C31 POPE  176      99.972  52.592  77.483  1.00  0.00           C
ATOM  11029 2C31 POPE  176     101.143  53.572  77.283  1.00  0.00           C
ATOM  11032 3C31 POPE  176     100.732  55.051  77.254  1.00  0.00           C
ATOM  11035 4C31 POPE  176     100.162  55.522  75.913  1.00  0.00           C
ATOM  11038 5C31 POPE  176     100.022  57.042  75.833  1.00  0.00           C
ATOM  11041 6C31 POPE  176      99.512  57.542  74.474  1.00  0.00           C
ATOM  11045  NH3 POPE  177      74.232 137.417  92.764  1.00  0.00           N
ATOM  11049  C12 POPE  177      75.243 137.526  91.654  1.00  0.00           C
ATOM  11052  C11 POPE  177      76.122 136.257  91.514  1.00  0.00           C
ATOM  11055  P   POPE  177      74.533 134.147  91.464  1.00  0.00           P
ATOM  11056  O13 POPE  177      75.302 133.356  92.444  1.00  0.00           O
ATOM  11057  O14 POPE  177      73.372 134.897  91.983  1.00  0.00           O
ATOM  11058  O11 POPE  177      74.082 133.246  90.203  1.00  0.00           O
ATOM  11059  O12 POPE  177      75.503 135.207  90.773  1.00  0.00           O
ATOM  11060  C1  POPE  177      75.092 132.346  89.714  1.00  0.00           C
ATOM  11063  C2  POPE  177      74.622 131.311  88.653  1.00  0.00           C
ATOM  11065  O21 POPE  177      75.632 131.221  87.603  1.00  0.00           O
ATOM  11066  C21 POPE  177      76.073 130.012  87.333  1.00  0.00           C
ATOM  11067  O22 POPE  177      75.762 128.992  87.934  1.00  0.00           O
ATOM  11068  C22 POPE  177      77.083 130.031  86.153  1.00  0.00           C
ATOM  11071  C3  POPE  177      73.262 131.682  88.013  1.00  0.00           C
ATOM  11074  O31 POPE  177      72.853 130.681  87.043  1.00  0.00           O
ATOM  11075  C31 POPE  177      73.122 130.961  85.784  1.00  0.00           C
ATOM  11076  O32 POPE  177      73.592 132.007  85.364  1.00  0.00           O
ATOM  11077  C32 POPE  177      72.772 129.781  84.883  1.00  0.00           C
ATOM  11080  C23 POPE  177      77.372 128.602  85.613  1.00  0.00           C
ATOM  11083  C24 POPE  177      78.342 128.452  84.434  1.00  0.00           C
ATOM  11086  C25 POPE  177      77.793 128.841  83.053  1.00  0.00           C
ATOM  11089  C26 POPE  177      78.863 128.622  81.983  1.00  0.00           C
ATOM  11092  C27 POPE  177      78.382 128.902  80.544  1.00  0.00           C
ATOM  11095  C28 POPE  177      78.292 127.643  79.663  1.00  0.00           C
ATOM  11098  C29 POPE  177      77.122 126.772  80.033  1.00  0.00           C
ATOM  11100 0C21 POPE  177      76.673 125.721  79.323  1.00  0.00           C
ATOM  11102 1C21 POPE  177      77.292 125.191  78.053  1.00  0.00           C
ATOM  11105 2C21 POPE  177      76.622 125.732  76.772  1.00  0.00           C
ATOM  11108 3C21 POPE  177      77.223 125.072  75.522  1.00  0.00           C
ATOM  11111 4C21 POPE  177      76.872 125.762  74.202  1.00  0.00           C
ATOM  11114 5C21 POPE  177      75.412 125.592  73.763  1.00  0.00           C
ATOM  11117 6C21 POPE  177      75.232 125.982  72.294  1.00  0.00           C
ATOM  11120 7C21 POPE  177      73.793 125.882  71.772  1.00  0.00           C
ATOM  11123 8C21 POPE  177      73.673 126.253  70.293  1.00  0.00           C
ATOM  11127  C33 POPE  177      71.902 130.212  83.694  1.00  0.00           C
ATOM  11130  C34 POPE  177      71.673 129.062  82.703  1.00  0.00           C
ATOM  11133  C35 POPE  177      72.882 128.762  81.794  1.00  0.00           C
ATOM  11136  C36 POPE  177      72.452 128.092  80.473  1.00  0.00           C
ATOM  11139  C37 POPE  177      73.573 127.981  79.434  1.00  0.00           C
ATOM  11142  C38 POPE  177      73.053 127.643  78.022  1.00  0.00           C
ATOM  11145  C39 POPE  177      72.243 126.341  77.973  1.00  0.00           C
ATOM  11148 0C31 POPE  177      71.832 125.921  76.553  1.00  0.00           C
ATOM  11151 1C31 POPE  177      71.073 124.592  76.574  1.00  0.00           C
ATOM  11154 2C31 POPE  177      70.932 123.922  75.193  1.00  0.00           C
ATOM  11157 3C31 POPE  177      72.292 123.561  74.583  1.00  0.00           C
ATOM  11160 4C31 POPE  177      72.213 122.432  73.553  1.00  0.00           C
ATOM  11163 5C31 POPE  177      73.592 122.001  73.044  1.00  0.00           C
ATOM  11166 6C31 POPE  177      73.522 120.902  71.983  1.00  0.00           C
ATOM  11170  NH3 POPE  178      15.172  36.871  92.074  1.00  0.00           N
ATOM  11174  C12 POPE  178      14.972  38.292  92.552  1.00  0.00           C
ATOM  11177  C11 POPE  178      15.542  39.312  91.544  1.00  0.00           C
ATOM  11180  P   POPE  178      13.962  41.422  91.334  1.00  0.00           P
ATOM  11181  O13 POPE  178      12.693  40.862  91.813  1.00  0.00           O
ATOM  11182  O14 POPE  178      14.163  42.862  91.604  1.00  0.00           O
ATOM  11183  O11 POPE  178      14.032  41.252  89.763  1.00  0.00           O
ATOM  11184  O12 POPE  178      15.193  40.632  91.912  1.00  0.00           O
ATOM  11185  C1  POPE  178      15.302  41.562  89.154  1.00  0.00           C
ATOM  11188  C2  POPE  178      15.182  41.231  87.663  1.00  0.00           C
ATOM  11190  O21 POPE  178      16.483  41.282  87.043  1.00  0.00           O
ATOM  11191  C21 POPE  178      16.572  40.862  85.773  1.00  0.00           C
ATOM  11192  O22 POPE  178      17.262  41.391  84.912  1.00  0.00           O
ATOM  11193  C22 POPE  178      15.792  39.581  85.513  1.00  0.00           C
ATOM  11196  C3  POPE  178      14.182  42.231  87.003  1.00  0.00           C
ATOM  11199  O31 POPE  178      14.342  42.272  85.583  1.00  0.00           O
ATOM  11200  C31 POPE  178      13.472  43.042  84.984  1.00  0.00           C
ATOM  11201  O32 POPE  178      12.552  43.632  85.534  1.00  0.00           O
ATOM  11202  C32 POPE  178      13.822  43.191  83.513  1.00  0.00           C
ATOM  11205  C23 POPE  178      16.062  39.002  84.114  1.00  0.00           C
ATOM  11208  C24 POPE  178      15.172  37.782  83.863  1.00  0.00           C
ATOM  11211  C25 POPE  178      15.612  36.972  82.644  1.00  0.00           C
ATOM  11214  C26 POPE  178      15.272  37.662  81.313  1.00  0.00           C
ATOM  11217  C27 POPE  178      15.542  36.762  80.103  1.00  0.00           C
ATOM  11220  C28 POPE  178      14.882  37.252  78.793  1.00  0.00           C
ATOM  11223  C29 POPE  178      15.532  38.512  78.273  1.00  0.00           C
ATOM  11225 0C21 POPE  178      15.712  38.862  76.983  1.00  0.00           C
ATOM  11227 1C21 POPE  178      15.272  38.112  75.743  1.00  0.00           C
ATOM  11230 2C21 POPE  178      14.243  38.912  74.913  1.00  0.00           C
ATOM  11233 3C21 POPE  178      14.773  40.242  74.363  1.00  0.00           C
ATOM  11236 4C21 POPE  178      13.783  40.972  73.443  1.00  0.00           C
ATOM  11239 5C21 POPE  178      12.432  41.282  74.113  1.00  0.00           C
ATOM  11242 6C21 POPE  178      11.642  42.402  73.413  1.00  0.00           C
ATOM  11245 7C21 POPE  178      10.363  42.801  74.154  1.00  0.00           C
ATOM  11248 8C21 POPE  178       9.573  43.922  73.464  1.00  0.00           C
ATOM  11252  C33 POPE  178      12.663  42.722  82.624  1.00  0.00           C
ATOM  11255  C34 POPE  178      12.913  41.321  82.023  1.00  0.00           C
ATOM  11258  C35 POPE  178      13.932  41.282  80.882  1.00  0.00           C
ATOM  11261  C36 POPE  178      13.583  42.292  79.794  1.00  0.00           C
ATOM  11264  C37 POPE  178      14.123  42.011  78.383  1.00  0.00           C
ATOM  11267  C38 POPE  178      13.383  42.812  77.303  1.00  0.00           C
ATOM  11270  C39 POPE  178      13.123  44.282  77.663  1.00  0.00           C
ATOM  11273 0C31 POPE  178      12.203  45.022  76.683  1.00  0.00           C
ATOM  11276 1C31 POPE  178      11.673  46.332  77.283  1.00  0.00           C
ATOM  11279 2C31 POPE  178      10.443  46.871  76.543  1.00  0.00           C
ATOM  11282 3C31 POPE  178      10.722  47.481  75.163  1.00  0.00           C
ATOM  11285 4C31 POPE  178      11.522  48.792  75.264  1.00  0.00           C
ATOM  11288 5C31 POPE  178      11.522  49.581  73.953  1.00  0.00           C
ATOM  11291 6C31 POPE  178      12.262  50.912  74.083  1.00  0.00           C
ATOM  11295  NH3 POPE  179     111.263  39.062  50.043  1.00  0.00           N
ATOM  11299  C12 POPE  179     110.962  37.592  50.333  1.00  0.00           C
ATOM  11302  C11 POPE  179     109.792  37.011  49.483  1.00  0.00           C
ATOM  11305  P   POPE  179     108.132  34.962  49.934  1.00  0.00           P
ATOM  11306  O13 POPE  179     107.223  35.571  48.933  1.00  0.00           O
ATOM  11307  O14 POPE  179     108.182  33.482  50.033  1.00  0.00           O
ATOM  11308  O11 POPE  179     107.633  35.461  51.333  1.00  0.00           O
ATOM  11309  O12 POPE  179     109.572  35.621  49.783  1.00  0.00           O
ATOM  11310  C1  POPE  179     108.582  35.641  52.393  1.00  0.00           C
ATOM  11313  C2  POPE  179     108.673  34.372  53.243  1.00  0.00           C
ATOM  11315  O21 POPE  179     108.073  34.641  54.514  1.00  0.00           O
ATOM  11316  C21 POPE  179     106.763  34.492  54.523  1.00  0.00           C
ATOM  11317  O22 POPE  179     106.113  33.862  53.703  1.00  0.00           O
ATOM  11318  C22 POPE  179     106.173  35.192  55.723  1.00  0.00           C
ATOM  11321  C3  POPE  179     110.143  33.932  53.424  1.00  0.00           C
ATOM  11324  O31 POPE  179     110.253  32.871  54.373  1.00  0.00           O
ATOM  11325  C31 POPE  179     109.832  31.691  54.003  1.00  0.00           C
ATOM  11326  O32 POPE  179     109.353  31.391  52.913  1.00  0.00           O
ATOM  11327  C32 POPE  179     109.932  30.782  55.223  1.00  0.00           C
ATOM  11330  C23 POPE  179     106.383  34.302  56.964  1.00  0.00           C
ATOM  11333  C24 POPE  179     105.622  34.792  58.193  1.00  0.00           C
ATOM  11336  C25 POPE  179     106.263  36.031  58.824  1.00  0.00           C
ATOM  11339  C26 POPE  179     105.622  36.372  60.173  1.00  0.00           C
ATOM  11342  C27 POPE  179     106.482  37.362  60.953  1.00  0.00           C
ATOM  11345  C28 POPE  179     105.882  37.801  62.304  1.00  0.00           C
ATOM  11348  C29 POPE  179     105.603  36.672  63.263  1.00  0.00           C
ATOM  11350 0C21 POPE  179     104.943  36.812  64.424  1.00  0.00           C
ATOM  11352 1C21 POPE  179     104.423  38.112  64.983  1.00  0.00           C
ATOM  11355 2C21 POPE  179     104.893  38.412  66.424  1.00  0.00           C
ATOM  11358 3C21 POPE  179     104.202  37.552  67.504  1.00  0.00           C
ATOM  11361 4C21 POPE  179     104.963  36.272  67.913  1.00  0.00           C
ATOM  11364 5C21 POPE  179     105.933  36.442  69.093  1.00  0.00           C
ATOM  11367 6C21 POPE  179     107.173  37.292  68.763  1.00  0.00           C
ATOM  11370 7C21 POPE  179     108.132  37.432  69.953  1.00  0.00           C
ATOM  11373 8C21 POPE  179     109.312  38.352  69.633  1.00  0.00           C
ATOM  11377  C33 POPE  179     108.993  31.321  56.324  1.00  0.00           C
ATOM  11380  C34 POPE  179     109.102  30.622  57.673  1.00  0.00           C
ATOM  11383  C35 POPE  179     107.823  30.882  58.473  1.00  0.00           C
ATOM  11386  C36 POPE  179     107.902  30.562  59.963  1.00  0.00           C
ATOM  11389  C37 POPE  179     106.523  30.782  60.593  1.00  0.00           C
ATOM  11392  C38 POPE  179     106.543  30.842  62.113  1.00  0.00           C
ATOM  11395  C39 POPE  179     107.292  32.062  62.653  1.00  0.00           C
ATOM  11398 0C31 POPE  179     107.012  32.311  64.133  1.00  0.00           C
ATOM  11401 1C31 POPE  179     107.753  33.561  64.623  1.00  0.00           C
ATOM  11404 2C31 POPE  179     107.562  33.862  66.114  1.00  0.00           C
ATOM  11407 3C31 POPE  179     108.162  32.762  66.983  1.00  0.00           C
ATOM  11410 4C31 POPE  179     108.143  33.071  68.483  1.00  0.00           C
ATOM  11413 5C31 POPE  179     108.702  31.891  69.294  1.00  0.00           C
ATOM  11416 6C31 POPE  179     108.682  32.112  70.803  1.00  0.00           C
ATOM  11420  NH3 POPE  180      61.972  32.772  97.293  1.00  0.00           N
ATOM  11424  C12 POPE  180      62.832  33.991  97.444  1.00  0.00           C
ATOM  11427  C11 POPE  180      61.982  35.262  97.304  1.00  0.00           C
ATOM  11430  P   POPE  180      63.013  37.672  97.463  1.00  0.00           P
ATOM  11431  O13 POPE  180      61.772  38.002  98.214  1.00  0.00           O
ATOM  11432  O14 POPE  180      64.262  37.592  98.223  1.00  0.00           O
ATOM  11433  O11 POPE  180      63.092  38.621  96.194  1.00  0.00           O
ATOM  11434  O12 POPE  180      62.793  36.292  96.754  1.00  0.00           O
ATOM  11435  C1  POPE  180      63.692  38.202  94.944  1.00  0.00           C
ATOM  11438  C2  POPE  180      62.663  38.152  93.764  1.00  0.00           C
ATOM  11440  O21 POPE  180      63.032  37.182  92.773  1.00  0.00           O
ATOM  11441  C21 POPE  180      64.052  37.462  91.983  1.00  0.00           C
ATOM  11442  O22 POPE  180      64.863  38.352  92.143  1.00  0.00           O
ATOM  11443  C22 POPE  180      64.073  36.432  90.844  1.00  0.00           C
ATOM  11446  C3  POPE  180      62.362  39.551  93.133  1.00  0.00           C
ATOM  11449  O31 POPE  180      61.273  39.522  92.164  1.00  0.00           O
ATOM  11450  C31 POPE  180      61.632  39.602  90.873  1.00  0.00           C
ATOM  11451  O32 POPE  180      62.772  39.621  90.464  1.00  0.00           O
ATOM  11452  C32 POPE  180      60.412  39.692  89.953  1.00  0.00           C
ATOM  11455  C23 POPE  180      64.823  36.912  89.583  1.00  0.00           C
ATOM  11458  C24 POPE  180      63.942  36.941  88.324  1.00  0.00           C
ATOM  11461  C25 POPE  180      64.662  37.672  87.183  1.00  0.00           C
ATOM  11464  C26 POPE  180      63.802  37.941  85.943  1.00  0.00           C
ATOM  11467  C27 POPE  180      64.652  38.642  84.864  1.00  0.00           C
ATOM  11470  C28 POPE  180      63.892  39.002  83.573  1.00  0.00           C
ATOM  11473  C29 POPE  180      63.342  40.412  83.522  1.00  0.00           C
ATOM  11475 0C21 POPE  180      64.082  41.532  83.373  1.00  0.00           C
ATOM  11477 1C21 POPE  180      65.592  41.602  83.303  1.00  0.00           C
ATOM  11480 2C21 POPE  180      66.162  41.962  81.924  1.00  0.00           C
ATOM  11483 3C21 POPE  180      65.772  43.372  81.453  1.00  0.00           C
ATOM  11486 4C21 POPE  180      66.622  43.822  80.254  1.00  0.00           C
ATOM  11489 5C21 POPE  180      65.923  44.851  79.354  1.00  0.00           C
ATOM  11492 6C21 POPE  180      65.533  44.252  77.993  1.00  0.00           C
ATOM  11495 7C21 POPE  180      64.493  45.092  77.233  1.00  0.00           C
ATOM  11498 8C21 POPE  180      64.092  44.441  75.903  1.00  0.00           C
ATOM  11502  C33 POPE  180      60.662  40.682  88.783  1.00  0.00           C
ATOM  11505  C34 POPE  180      59.573  40.671  87.703  1.00  0.00           C
ATOM  11508  C35 POPE  180      59.643  41.882  86.754  1.00  0.00           C
ATOM  11511  C36 POPE  180      58.502  41.932  85.714  1.00  0.00           C
ATOM  11514  C37 POPE  180      58.752  41.031  84.493  1.00  0.00           C
ATOM  11517  C38 POPE  180      57.673  41.172  83.393  1.00  0.00           C
ATOM  11520  C39 POPE  180      56.372  40.382  83.653  1.00  0.00           C
ATOM  11523 0C31 POPE  180      56.473  38.882  83.354  1.00  0.00           C
ATOM  11526 1C31 POPE  180      55.163  38.121  83.614  1.00  0.00           C
ATOM  11529 2C31 POPE  180      54.603  37.362  82.403  1.00  0.00           C
ATOM  11532 3C31 POPE  180      55.443  36.132  82.003  1.00  0.00           C
ATOM  11535 4C31 POPE  180      54.732  35.242  80.973  1.00  0.00           C
ATOM  11538 5C31 POPE  180      55.493  33.952  80.653  1.00  0.00           C
ATOM  11541 6C31 POPE  180      54.752  33.022  79.693  1.00  0.00           C
ATOM  11545  NH3 POPE  181      50.753  64.261  58.743  1.00  0.00           N
ATOM  11549  C12 POPE  181      51.273  65.571  58.223  1.00  0.00           C
ATOM  11552  C11 POPE  181      50.142  66.602  58.053  1.00  0.00           C
ATOM  11555  P   POPE  181      50.033  69.212  58.313  1.00  0.00           P
ATOM  11556  O13 POPE  181      50.402  70.251  57.333  1.00  0.00           O
ATOM  11557  O14 POPE  181      48.592  69.001  58.554  1.00  0.00           O
ATOM  11558  O11 POPE  181      50.783  69.522  59.643  1.00  0.00           O
ATOM  11559  O12 POPE  181      50.732  67.882  57.833  1.00  0.00           O
ATOM  11560  C1  POPE  181      50.553  68.782  60.833  1.00  0.00           C
ATOM  11563  C2  POPE  181      51.273  69.502  62.003  1.00  0.00           C
ATOM  11565  O21 POPE  181      50.553  69.212  63.214  1.00  0.00           O
ATOM  11566  C21 POPE  181      50.912  68.072  63.783  1.00  0.00           C
ATOM  11567  O22 POPE  181      51.933  67.441  63.523  1.00  0.00           O
ATOM  11568  C22 POPE  181      49.802  67.611  64.723  1.00  0.00           C
ATOM  11571  C3  POPE  181      51.292  71.032  61.733  1.00  0.00           C
ATOM  11574  O31 POPE  181      51.833  71.761  62.843  1.00  0.00           O
ATOM  11575  C31 POPE  181      52.052  73.042  62.543  1.00  0.00           C
ATOM  11576  O32 POPE  181      51.743  73.581  61.493  1.00  0.00           O
ATOM  11577  C32 POPE  181      52.912  73.662  63.643  1.00  0.00           C
ATOM  11580  C23 POPE  181      50.163  67.742  66.214  1.00  0.00           C
ATOM  11583  C24 POPE  181      49.812  69.121  66.803  1.00  0.00           C
ATOM  11586  C25 POPE  181      50.223  69.202  68.284  1.00  0.00           C
ATOM  11589  C26 POPE  181      49.763  70.481  68.983  1.00  0.00           C
ATOM  11592  C27 POPE  181      50.192  70.501  70.453  1.00  0.00           C
ATOM  11595  C28 POPE  181      49.333  71.402  71.363  1.00  0.00           C
ATOM  11598  C29 POPE  181      49.573  72.882  71.174  1.00  0.00           C
ATOM  11600 0C21 POPE  181      49.812  73.791  72.143  1.00  0.00           C
ATOM  11602 1C21 POPE  181      49.903  73.541  73.633  1.00  0.00           C
ATOM  11605 2C21 POPE  181      51.213  74.062  74.243  1.00  0.00           C
ATOM  11608 3C21 POPE  181      51.362  73.681  75.724  1.00  0.00           C
ATOM  11611 4C21 POPE  181      52.622  74.272  76.363  1.00  0.00           C
ATOM  11614 5C21 POPE  181      52.863  73.831  77.813  1.00  0.00           C
ATOM  11617 6C21 POPE  181      53.962  74.651  78.493  1.00  0.00           C
ATOM  11620 7C21 POPE  181      54.323  74.162  79.903  1.00  0.00           C
ATOM  11623 8C21 POPE  181      55.262  75.102  80.653  1.00  0.00           C
ATOM  11627  C33 POPE  181      52.412  75.012  64.214  1.00  0.00           C
ATOM  11630  C34 POPE  181      52.632  75.092  65.724  1.00  0.00           C
ATOM  11633  C35 POPE  181      52.482  76.501  66.313  1.00  0.00           C
ATOM  11636  C36 POPE  181      52.502  76.492  67.854  1.00  0.00           C
ATOM  11639  C37 POPE  181      52.842  77.871  68.424  1.00  0.00           C
ATOM  11642  C38 POPE  181      52.783  77.972  69.953  1.00  0.00           C
ATOM  11645  C39 POPE  181      53.292  79.331  70.433  1.00  0.00           C
ATOM  11648 0C31 POPE  181      53.222  79.551  71.953  1.00  0.00           C
ATOM  11651 1C31 POPE  181      53.692  80.971  72.324  1.00  0.00           C
ATOM  11654 2C31 POPE  181      53.583  81.331  73.813  1.00  0.00           C
ATOM  11657 3C31 POPE  181      54.333  80.371  74.743  1.00  0.00           C
ATOM  11660 4C31 POPE  181      54.373  80.862  76.193  1.00  0.00           C
ATOM  11663 5C31 POPE  181      54.963  79.831  77.153  1.00  0.00           C
ATOM  11666 6C31 POPE  181      55.072  80.332  78.604  1.00  0.00           C
ATOM  11670  NH3 POPE  182     101.442  90.152  94.294  1.00  0.00           N
ATOM  11674  C12 POPE  182     101.963  89.603  95.592  1.00  0.00           C
ATOM  11677  C11 POPE  182     103.033  88.522  95.373  1.00  0.00           C
ATOM  11680  P   POPE  182     103.053  85.942  94.912  1.00  0.00           P
ATOM  11681  O13 POPE  182     104.102  85.961  95.954  1.00  0.00           O
ATOM  11682  O14 POPE  182     101.943  84.991  95.113  1.00  0.00           O
ATOM  11683  O11 POPE  182     103.792  85.592  93.573  1.00  0.00           O
ATOM  11684  O12 POPE  182     102.482  87.402  94.674  1.00  0.00           O
ATOM  11685  C1  POPE  182     103.112  85.511  92.323  1.00  0.00           C
ATOM  11688  C2  POPE  182     103.662  86.521  91.293  1.00  0.00           C
ATOM  11690  O21 POPE  182     104.663  85.912  90.452  1.00  0.00           O
ATOM  11691  C21 POPE  182     105.913  85.912  90.863  1.00  0.00           C
ATOM  11692  O22 POPE  182     106.302  85.872  92.013  1.00  0.00           O
ATOM  11693  C22 POPE  182     106.783  86.061  89.604  1.00  0.00           C
ATOM  11696  C3  POPE  182     104.132  87.882  91.883  1.00  0.00           C
ATOM  11699  O31 POPE  182     104.893  88.613  90.882  1.00  0.00           O
ATOM  11700  C31 POPE  182     104.812  89.921  90.924  1.00  0.00           C
ATOM  11701  O32 POPE  182     104.253  90.562  91.803  1.00  0.00           O
ATOM  11702  C32 POPE  182     105.382  90.452  89.613  1.00  0.00           C
ATOM  11705  C23 POPE  182     108.293  85.882  89.823  1.00  0.00           C
ATOM  11708  C24 POPE  182     109.012  85.352  88.573  1.00  0.00           C
ATOM  11711  C25 POPE  182     109.052  86.331  87.383  1.00  0.00           C
ATOM  11714  C26 POPE  182     108.213  85.921  86.162  1.00  0.00           C
ATOM  11717  C27 POPE  182     108.613  86.673  84.883  1.00  0.00           C
ATOM  11720  C28 POPE  182     108.483  85.861  83.573  1.00  0.00           C
ATOM  11723  C29 POPE  182     109.522  84.781  83.424  1.00  0.00           C
ATOM  11725 0C21 POPE  182     110.122  84.401  82.283  1.00  0.00           C
ATOM  11727 1C21 POPE  182     109.882  84.921  80.882  1.00  0.00           C
ATOM  11730 2C21 POPE  182     111.082  85.721  80.343  1.00  0.00           C
ATOM  11733 3C21 POPE  182     110.863  86.171  78.883  1.00  0.00           C
ATOM  11736 4C21 POPE  182     112.103  86.822  78.243  1.00  0.00           C
ATOM  11739 5C21 POPE  182     112.363  88.262  78.723  1.00  0.00           C
ATOM  11742 6C21 POPE  182     113.573  88.902  78.034  1.00  0.00           C
ATOM  11745 7C21 POPE  182     113.763  90.382  78.383  1.00  0.00           C
ATOM  11748 8C21 POPE  182     115.103  90.942  77.924  1.00  0.00           C
ATOM  11752  C33 POPE  182     104.412  90.143  88.443  1.00  0.00           C
ATOM  11755  C34 POPE  182     105.062  90.261  87.064  1.00  0.00           C
ATOM  11758  C35 POPE  182     104.362  89.422  85.993  1.00  0.00           C
ATOM  11761  C36 POPE  182     105.192  89.412  84.714  1.00  0.00           C
ATOM  11764  C37 POPE  182     104.663  88.531  83.573  1.00  0.00           C
ATOM  11767  C38 POPE  182     105.762  88.353  82.533  1.00  0.00           C
ATOM  11770  C39 POPE  182     105.253  87.971  81.143  1.00  0.00           C
ATOM  11773 0C31 POPE  182     106.432  87.721  80.193  1.00  0.00           C
ATOM  11776 1C31 POPE  182     106.073  87.901  78.723  1.00  0.00           C
ATOM  11779 2C31 POPE  182     107.323  88.022  77.833  1.00  0.00           C
ATOM  11782 3C31 POPE  182     108.092  89.342  78.034  1.00  0.00           C
ATOM  11785 4C31 POPE  182     109.132  89.592  76.924  1.00  0.00           C
ATOM  11788 5C31 POPE  182     109.912  90.902  77.123  1.00  0.00           C
ATOM  11791 6C31 POPE  182     110.902  91.182  75.993  1.00  0.00           C
ATOM  11795  NH3 POPE  183     116.763  64.942  93.153  1.00  0.00           N
ATOM  11799  C12 POPE  183     117.982  64.471  93.894  1.00  0.00           C
ATOM  11802  C11 POPE  183     118.643  63.232  93.263  1.00  0.00           C
ATOM  11805  P   POPE  183     120.423  61.602  94.342  1.00  0.00           P
ATOM  11806  O13 POPE  183     121.322  61.852  95.504  1.00  0.00           O
ATOM  11807  O14 POPE  183     119.283  60.662  94.493  1.00  0.00           O
ATOM  11808  O11 POPE  183     121.353  61.092  93.174  1.00  0.00           O
ATOM  11809  O12 POPE  183     119.912  63.022  93.874  1.00  0.00           O
ATOM  11810  C1  POPE  183     121.253  61.511  91.813  1.00  0.00           C
ATOM  11813  C2  POPE  183     122.562  61.132  91.073  1.00  0.00           C
ATOM  11815  O21 POPE  183     122.793  61.961  89.934  1.00  0.00           O
ATOM  11816  C21 POPE  183     122.303  61.551  88.783  1.00  0.00           C
ATOM  11817  O22 POPE  183     121.333  60.812  88.633  1.00  0.00           O
ATOM  11818  C22 POPE  183     123.243  62.092  87.692  1.00  0.00           C
ATOM  11821  C3  POPE  183     122.773  59.601  90.854  1.00  0.00           C
ATOM  11824  O31 POPE  183     123.962  59.382  90.052  1.00  0.00           O
ATOM  11825  C31 POPE  183     124.733  58.362  90.424  1.00  0.00           C
ATOM  11826  O32 POPE  183     124.482  57.592  91.343  1.00  0.00           O
ATOM  11827  C32 POPE  183     125.962  58.321  89.523  1.00  0.00           C
ATOM  11830  C23 POPE  183     123.042  61.462  86.293  1.00  0.00           C
ATOM  11833  C24 POPE  183     122.373  62.392  85.284  1.00  0.00           C
ATOM  11836  C25 POPE  183     123.302  63.512  84.813  1.00  0.00           C
ATOM  11839  C26 POPE  183     122.692  64.382  83.703  1.00  0.00           C
ATOM  11842  C27 POPE  183     123.302  64.082  82.323  1.00  0.00           C
ATOM  11845  C28 POPE  183     122.622  64.861  81.184  1.00  0.00           C
ATOM  11848  C29 POPE  183     121.243  64.321  80.854  1.00  0.00           C
ATOM  11850 0C21 POPE  183     120.133  65.042  80.623  1.00  0.00           C
ATOM  11852 1C21 POPE  183     120.062  66.551  80.633  1.00  0.00           C
ATOM  11855 2C21 POPE  183     120.622  67.202  79.354  1.00  0.00           C
ATOM  11858 3C21 POPE  183     119.782  66.882  78.104  1.00  0.00           C
ATOM  11861 4C21 POPE  183     120.402  67.441  76.813  1.00  0.00           C
ATOM  11864 5C21 POPE  183     119.522  67.212  75.573  1.00  0.00           C
ATOM  11867 6C21 POPE  183     119.152  65.732  75.354  1.00  0.00           C
ATOM  11870 7C21 POPE  183     118.322  65.511  74.083  1.00  0.00           C
ATOM  11873 8C21 POPE  183     117.933  64.051  73.854  1.00  0.00           C
ATOM  11877  C33 POPE  183     126.533  56.891  89.373  1.00  0.00           C
ATOM  11880  C34 POPE  183     125.682  55.961  88.493  1.00  0.00           C
ATOM  11883  C35 POPE  183     125.973  56.092  86.993  1.00  0.00           C
ATOM  11886  C36 POPE  183     124.782  55.662  86.104  1.00  0.00           C
ATOM  11889  C37 POPE  183     125.062  55.761  84.594  1.00  0.00           C
ATOM  11892  C38 POPE  183     123.833  55.452  83.723  1.00  0.00           C
ATOM  11895  C39 POPE  183     123.343  56.641  82.873  1.00  0.00           C
ATOM  11898 0C31 POPE  183     124.152  56.862  81.582  1.00  0.00           C
ATOM  11901 1C31 POPE  183     123.732  58.132  80.824  1.00  0.00           C
ATOM  11904 2C31 POPE  183     124.622  58.471  79.623  1.00  0.00           C
ATOM  11907 3C31 POPE  183     124.303  57.672  78.343  1.00  0.00           C
ATOM  11910 4C31 POPE  183     125.273  57.992  77.193  1.00  0.00           C
ATOM  11913 5C31 POPE  183     124.932  57.221  75.913  1.00  0.00           C
ATOM  11916 6C31 POPE  183     125.913  57.481  74.763  1.00  0.00           C
ATOM  11920  NH3 POPE  184      19.862 124.151  49.803  1.00  0.00           N
ATOM  11924  C12 POPE  184      20.282 122.861  49.143  1.00  0.00           C
ATOM  11927  C11 POPE  184      21.253 122.082  50.054  1.00  0.00           C
ATOM  11930  P   POPE  184      21.012 119.442  49.864  1.00  0.00           P
ATOM  11931  O13 POPE  184      19.622 119.312  49.354  1.00  0.00           O
ATOM  11932  O14 POPE  184      21.952 118.353  49.483  1.00  0.00           O
ATOM  11933  O11 POPE  184      20.912 119.592  51.433  1.00  0.00           O
ATOM  11934  O12 POPE  184      21.632 120.853  49.443  1.00  0.00           O
ATOM  11935  C1  POPE  184      21.753 118.852  52.323  1.00  0.00           C
ATOM  11938  C2  POPE  184      21.243 117.391  52.473  1.00  0.00           C
ATOM  11940  O21 POPE  184      20.692 117.162  53.783  1.00  0.00           O
ATOM  11941  C21 POPE  184      19.442 117.561  53.953  1.00  0.00           C
ATOM  11942  O22 POPE  184      18.722 118.051  53.104  1.00  0.00           O
ATOM  11943  C22 POPE  184      19.062 117.332  55.424  1.00  0.00           C
ATOM  11946  C3  POPE  184      22.353 116.352  52.163  1.00  0.00           C
ATOM  11949  O31 POPE  184      23.363 116.362  53.203  1.00  0.00           O
ATOM  11950  C31 POPE  184      23.523 115.261  53.883  1.00  0.00           C
ATOM  11951  O32 POPE  184      23.073 114.151  53.603  1.00  0.00           O
ATOM  11952  C32 POPE  184      24.283 115.581  55.174  1.00  0.00           C
ATOM  11955  C23 POPE  184      19.622 118.431  56.354  1.00  0.00           C
ATOM  11958  C24 POPE  184      19.193 118.251  57.824  1.00  0.00           C
ATOM  11961  C25 POPE  184      19.673 119.431  58.684  1.00  0.00           C
ATOM  11964  C26 POPE  184      19.142 119.463  60.124  1.00  0.00           C
ATOM  11967  C27 POPE  184      20.192 119.081  61.184  1.00  0.00           C
ATOM  11970  C28 POPE  184      19.802 119.492  62.624  1.00  0.00           C
ATOM  11973  C29 POPE  184      19.853 120.993  62.843  1.00  0.00           C
ATOM  11975 0C21 POPE  184      20.603 121.673  63.723  1.00  0.00           C
ATOM  11977 1C21 POPE  184      21.593 121.113  64.723  1.00  0.00           C
ATOM  11980 2C21 POPE  184      21.003 121.012  66.144  1.00  0.00           C
ATOM  11983 3C21 POPE  184      20.592 122.363  66.753  1.00  0.00           C
ATOM  11986 4C21 POPE  184      20.212 122.251  68.233  1.00  0.00           C
ATOM  11989 5C21 POPE  184      19.702 123.561  68.843  1.00  0.00           C
ATOM  11992 6C21 POPE  184      19.403 123.412  70.343  1.00  0.00           C
ATOM  11995 7C21 POPE  184      19.022 124.711  71.053  1.00  0.00           C
ATOM  11998 8C21 POPE  184      18.692 124.501  72.534  1.00  0.00           C
ATOM  12002  C33 POPE  184      23.312 115.621  56.374  1.00  0.00           C
ATOM  12005  C34 POPE  184      24.012 115.331  57.703  1.00  0.00           C
ATOM  12008  C35 POPE  184      23.033 115.301  58.883  1.00  0.00           C
ATOM  12011  C36 POPE  184      23.603 114.552  60.093  1.00  0.00           C
ATOM  12014  C37 POPE  184      22.622 114.501  61.273  1.00  0.00           C
ATOM  12017  C38 POPE  184      22.812 115.651  62.273  1.00  0.00           C
ATOM  12020  C39 POPE  184      21.842 115.532  63.453  1.00  0.00           C
ATOM  12023 0C31 POPE  184      22.222 116.441  64.623  1.00  0.00           C
ATOM  12026 1C31 POPE  184      21.142 116.462  65.714  1.00  0.00           C
ATOM  12029 2C31 POPE  184      21.572 117.321  66.904  1.00  0.00           C
ATOM  12032 3C31 POPE  184      20.503 117.512  67.983  1.00  0.00           C
ATOM  12035 4C31 POPE  184      21.003 118.431  69.104  1.00  0.00           C
ATOM  12038 5C31 POPE  184      20.003 118.632  70.254  1.00  0.00           C
ATOM  12041 6C31 POPE  184      20.503 119.641  71.284  1.00  0.00           C
ATOM  12045  NH3 POPE  185     111.253  67.031  51.293  1.00  0.00           N
ATOM  12049  C12 POPE  185     110.863  68.322  50.644  1.00  0.00           C
ATOM  12052  C11 POPE  185     109.423  68.721  51.033  1.00  0.00           C
ATOM  12055  P   POPE  185     109.502  71.402  51.213  1.00  0.00           P
ATOM  12056  O13 POPE  185     110.983  71.431  51.313  1.00  0.00           O
ATOM  12057  O14 POPE  185     108.883  72.471  50.424  1.00  0.00           O
ATOM  12058  O11 POPE  185     108.862  71.452  52.633  1.00  0.00           O
ATOM  12059  O12 POPE  185     109.082  70.012  50.563  1.00  0.00           O
ATOM  12060  C1  POPE  185     109.622  71.501  53.843  1.00  0.00           C
ATOM  12063  C2  POPE  185     109.753  70.092  54.493  1.00  0.00           C
ATOM  12065  O21 POPE  185     109.482  70.102  55.893  1.00  0.00           O
ATOM  12066  C21 POPE  185     110.243  70.871  56.663  1.00  0.00           C
ATOM  12067  O22 POPE  185     111.202  71.532  56.304  1.00  0.00           O
ATOM  12068  C22 POPE  185     109.762  70.742  58.104  1.00  0.00           C
ATOM  12071  C3  POPE  185     111.073  69.331  54.133  1.00  0.00           C
ATOM  12074  O31 POPE  185     110.833  67.912  53.973  1.00  0.00           O
ATOM  12075  C31 POPE  185     110.783  67.252  55.144  1.00  0.00           C
ATOM  12076  O32 POPE  185     111.173  67.681  56.213  1.00  0.00           O
ATOM  12077  C32 POPE  185     110.062  65.912  54.923  1.00  0.00           C
ATOM  12080  C23 POPE  185     110.022  69.342  58.684  1.00  0.00           C
ATOM  12083  C24 POPE  185     109.652  69.282  60.163  1.00  0.00           C
ATOM  12086  C25 POPE  185     109.842  67.891  60.763  1.00  0.00           C
ATOM  12089  C26 POPE  185     109.603  67.923  62.273  1.00  0.00           C
ATOM  12092  C27 POPE  185     109.832  66.571  62.964  1.00  0.00           C
ATOM  12095  C28 POPE  185     109.762  66.742  64.483  1.00  0.00           C
ATOM  12098  C29 POPE  185     110.013  65.452  65.223  1.00  0.00           C
ATOM  12100 0C21 POPE  185     111.213  65.002  65.613  1.00  0.00           C
ATOM  12102 1C21 POPE  185     112.533  65.682  65.354  1.00  0.00           C
ATOM  12105 2C21 POPE  185     113.713  64.842  65.864  1.00  0.00           C
ATOM  12108 3C21 POPE  185     113.802  64.791  67.403  1.00  0.00           C
ATOM  12111 4C21 POPE  185     114.632  63.601  67.904  1.00  0.00           C
ATOM  12114 5C21 POPE  185     114.902  63.642  69.413  1.00  0.00           C
ATOM  12117 6C21 POPE  185     113.623  63.551  70.264  1.00  0.00           C
ATOM  12120 7C21 POPE  185     113.912  63.461  71.763  1.00  0.00           C
ATOM  12123 8C21 POPE  185     112.653  63.252  72.593  1.00  0.00           C
ATOM  12127  C33 POPE  185     109.932  65.002  56.184  1.00  0.00           C
ATOM  12130  C34 POPE  185     109.213  63.692  55.803  1.00  0.00           C
ATOM  12133  C35 POPE  185     108.872  62.702  56.943  1.00  0.00           C
ATOM  12136  C36 POPE  185     110.052  61.842  57.424  1.00  0.00           C
ATOM  12139  C37 POPE  185     109.652  60.781  58.473  1.00  0.00           C
ATOM  12142  C38 POPE  185     110.802  59.801  58.743  1.00  0.00           C
ATOM  12145  C39 POPE  185     110.833  59.152  60.133  1.00  0.00           C
ATOM  12148 0C31 POPE  185     109.982  57.891  60.303  1.00  0.00           C
ATOM  12151 1C31 POPE  185     110.162  57.291  61.703  1.00  0.00           C
ATOM  12154 2C31 POPE  185     109.152  56.202  62.104  1.00  0.00           C
ATOM  12157 3C31 POPE  185     107.712  56.672  62.374  1.00  0.00           C
ATOM  12160 4C31 POPE  185     106.812  55.511  62.833  1.00  0.00           C
ATOM  12163 5C31 POPE  185     105.472  55.971  63.403  1.00  0.00           C
ATOM  12166 6C31 POPE  185     104.543  54.801  63.743  1.00  0.00           C
ATOM  12170  NH3 POPE  186       8.762  13.972  50.604  1.00  0.00           N
ATOM  12174  C12 POPE  186       9.863  13.692  49.613  1.00  0.00           C
ATOM  12177  C11 POPE  186       9.913  14.802  48.553  1.00  0.00           C
ATOM  12180  P   POPE  186       9.692  17.262  49.514  1.00  0.00           P
ATOM  12181  O13 POPE  186      10.423  17.922  50.593  1.00  0.00           O
ATOM  12182  O14 POPE  186       9.403  18.062  48.303  1.00  0.00           O
ATOM  12183  O11 POPE  186       8.352  16.622  50.063  1.00  0.00           O
ATOM  12184  O12 POPE  186      10.483  15.972  49.104  1.00  0.00           O
ATOM  12185  C1  POPE  186       7.372  17.482  50.663  1.00  0.00           C
ATOM  12188  C2  POPE  186       7.622  17.702  52.174  1.00  0.00           C
ATOM  12190  O21 POPE  186       7.892  16.412  52.733  1.00  0.00           O
ATOM  12191  C21 POPE  186       9.122  16.092  53.163  1.00  0.00           C
ATOM  12192  O22 POPE  186       9.533  14.932  53.104  1.00  0.00           O
ATOM  12193  C22 POPE  186       9.932  17.232  53.754  1.00  0.00           C
ATOM  12196  C3  POPE  186       6.392  18.322  52.883  1.00  0.00           C
ATOM  12199  O31 POPE  186       6.822  19.022  54.053  1.00  0.00           O
ATOM  12200  C31 POPE  186       5.882  19.282  54.934  1.00  0.00           C
ATOM  12201  O32 POPE  186       4.782  18.752  55.014  1.00  0.00           O
ATOM  12202  C32 POPE  186       6.382  20.422  55.823  1.00  0.00           C
ATOM  12205  C23 POPE  186      11.083  16.732  54.663  1.00  0.00           C
ATOM  12208  C24 POPE  186      11.182  17.571  55.943  1.00  0.00           C
ATOM  12211  C25 POPE  186      10.033  17.272  56.913  1.00  0.00           C
ATOM  12214  C26 POPE  186      10.062  18.162  58.153  1.00  0.00           C
ATOM  12217  C27 POPE  186       8.892  17.852  59.083  1.00  0.00           C
ATOM  12220  C28 POPE  186       8.733  18.812  60.273  1.00  0.00           C
ATOM  12223  C29 POPE  186       9.842  18.722  61.283  1.00  0.00           C
ATOM  12225 0C21 POPE  186       9.733  19.022  62.593  1.00  0.00           C
ATOM  12227 1C21 POPE  186       8.492  19.542  63.284  1.00  0.00           C
ATOM  12230 2C21 POPE  186       7.912  18.552  64.313  1.00  0.00           C
ATOM  12233 3C21 POPE  186       8.862  18.272  65.493  1.00  0.00           C
ATOM  12236 4C21 POPE  186       8.243  17.332  66.543  1.00  0.00           C
ATOM  12239 5C21 POPE  186       9.273  16.782  67.553  1.00  0.00           C
ATOM  12242 6C21 POPE  186      10.142  17.872  68.214  1.00  0.00           C
ATOM  12245 7C21 POPE  186      11.023  17.322  69.343  1.00  0.00           C
ATOM  12248 8C21 POPE  186      12.003  18.352  69.903  1.00  0.00           C
ATOM  12252  C33 POPE  186       5.733  20.372  57.213  1.00  0.00           C
ATOM  12255  C34 POPE  186       5.812  21.702  57.964  1.00  0.00           C
ATOM  12258  C35 POPE  186       5.303  21.512  59.383  1.00  0.00           C
ATOM  12261  C36 POPE  186       4.722  22.762  60.033  1.00  0.00           C
ATOM  12264  C37 POPE  186       4.472  22.571  61.534  1.00  0.00           C
ATOM  12267  C38 POPE  186       3.502  21.432  61.893  1.00  0.00           C
ATOM  12270  C39 POPE  186       3.882  20.722  63.203  1.00  0.00           C
ATOM  12273 0C31 POPE  186       3.152  19.382  63.383  1.00  0.00           C
ATOM  12276 1C31 POPE  186       1.652  19.512  63.663  1.00  0.00           C
ATOM  12279 2C31 POPE  186       1.312  19.862  65.113  1.00  0.00           C
ATOM  12282 3C31 POPE  186      -0.188  19.772  65.383  1.00  0.00           C
ATOM  12285 4C31 POPE  186      -0.523  19.592  66.873  1.00  0.00           C
ATOM  12288 5C31 POPE  186      -1.993  19.222  67.104  1.00  0.00           C
ATOM  12291 6C31 POPE  186      -2.313  18.901  68.563  1.00  0.00           C
ATOM  12295  NH3 POPE  187      96.393  17.222  51.234  1.00  0.00           N
ATOM  12299  C12 POPE  187      96.673  15.752  51.213  1.00  0.00           C
ATOM  12302  C11 POPE  187      96.533  15.172  52.624  1.00  0.00           C
ATOM  12305  P   POPE  187      94.772  14.652  54.443  1.00  0.00           P
ATOM  12306  O13 POPE  187      93.413  15.112  54.813  1.00  0.00           O
ATOM  12307  O14 POPE  187      95.052  13.212  54.604  1.00  0.00           O
ATOM  12308  O11 POPE  187      95.853  15.442  55.293  1.00  0.00           O
ATOM  12309  O12 POPE  187      95.143  15.082  52.963  1.00  0.00           O
ATOM  12310  C1  POPE  187      96.213  15.032  56.613  1.00  0.00           C
ATOM  12313  C2  POPE  187      97.393  14.012  56.623  1.00  0.00           C
ATOM  12315  O21 POPE  187      97.723  13.722  57.983  1.00  0.00           O
ATOM  12316  C21 POPE  187      98.382  14.562  58.743  1.00  0.00           C
ATOM  12317  O22 POPE  187      98.883  15.632  58.433  1.00  0.00           O
ATOM  12318  C22 POPE  187      98.382  13.932  60.144  1.00  0.00           C
ATOM  12321  C3  POPE  187      98.613  14.412  55.733  1.00  0.00           C
ATOM  12324  O31 POPE  187      99.842  13.792  56.173  1.00  0.00           O
ATOM  12325  C31 POPE  187     100.112  12.562  55.764  1.00  0.00           C
ATOM  12326  O32 POPE  187      99.522  11.932  54.914  1.00  0.00           O
ATOM  12327  C32 POPE  187     101.302  12.062  56.583  1.00  0.00           C
ATOM  12330  C23 POPE  187      99.412  14.532  61.114  1.00  0.00           C
ATOM  12333  C24 POPE  187     100.833  14.072  60.793  1.00  0.00           C
ATOM  12336  C25 POPE  187     101.823  14.372  61.924  1.00  0.00           C
ATOM  12339  C26 POPE  187     101.482  13.662  63.233  1.00  0.00           C
ATOM  12342  C27 POPE  187     102.723  13.342  64.083  1.00  0.00           C
ATOM  12345  C28 POPE  187     102.373  12.812  65.493  1.00  0.00           C
ATOM  12348  C29 POPE  187     101.602  11.522  65.433  1.00  0.00           C
ATOM  12350 0C21 POPE  187     100.402  11.292  66.013  1.00  0.00           C
ATOM  12352 1C21 POPE  187      99.652  12.272  66.873  1.00  0.00           C
ATOM  12355 2C21 POPE  187      98.623  11.602  67.803  1.00  0.00           C
ATOM  12358 3C21 POPE  187      97.382  11.072  67.083  1.00  0.00           C
ATOM  12361 4C21 POPE  187      96.473  10.282  68.044  1.00  0.00           C
ATOM  12364 5C21 POPE  187      95.052  10.052  67.513  1.00  0.00           C
ATOM  12367 6C21 POPE  187      94.163  11.282  67.723  1.00  0.00           C
ATOM  12370 7C21 POPE  187      92.902  11.262  66.843  1.00  0.00           C
ATOM  12373 8C21 POPE  187      92.142  12.582  66.854  1.00  0.00           C
ATOM  12377  C33 POPE  187     100.923  10.882  57.514  1.00  0.00           C
ATOM  12380  C34 POPE  187     102.142  10.302  58.253  1.00  0.00           C
ATOM  12383  C35 POPE  187     101.783   9.112  59.163  1.00  0.00           C
ATOM  12386  C36 POPE  187     101.062   9.512  60.464  1.00  0.00           C
ATOM  12389  C37 POPE  187     100.643   8.292  61.283  1.00  0.00           C
ATOM  12392  C38 POPE  187      99.673   8.602  62.434  1.00  0.00           C
ATOM  12395  C39 POPE  187      99.292   7.332  63.203  1.00  0.00           C
ATOM  12398 0C31 POPE  187      98.353   7.552  64.393  1.00  0.00           C
ATOM  12401 1C31 POPE  187      98.333   6.302  65.293  1.00  0.00           C
ATOM  12404 2C31 POPE  187      97.423   6.402  66.534  1.00  0.00           C
ATOM  12407 3C31 POPE  187      95.923   6.332  66.203  1.00  0.00           C
ATOM  12410 4C31 POPE  187      95.083   5.932  67.424  1.00  0.00           C
ATOM  12413 5C31 POPE  187      93.613   5.672  67.083  1.00  0.00           C
ATOM  12416 6C31 POPE  187      92.872   4.922  68.203  1.00  0.00           C
ATOM  12420  NH3 POPE  188      40.072  89.492  97.283  1.00  0.00           N
ATOM  12424  C12 POPE  188      39.833  90.532  96.223  1.00  0.00           C
ATOM  12427  C11 POPE  188      38.322  90.861  96.104  1.00  0.00           C
ATOM  12430  P   POPE  188      38.122  93.482  96.343  1.00  0.00           P
ATOM  12431  O13 POPE  188      37.013  94.371  96.733  1.00  0.00           O
ATOM  12432  O14 POPE  188      39.472  93.971  96.654  1.00  0.00           O
ATOM  12433  O11 POPE  188      38.073  93.302  94.783  1.00  0.00           O
ATOM  12434  O12 POPE  188      37.933  92.001  96.903  1.00  0.00           O
ATOM  12435  C1  POPE  188      36.862  93.141  94.053  1.00  0.00           C
ATOM  12438  C2  POPE  188      37.022  93.822  92.692  1.00  0.00           C
ATOM  12440  O21 POPE  188      35.842  93.512  91.912  1.00  0.00           O
ATOM  12441  C21 POPE  188      35.423  94.522  91.143  1.00  0.00           C
ATOM  12442  O22 POPE  188      35.952  95.611  91.083  1.00  0.00           O
ATOM  12443  C22 POPE  188      34.162  94.091  90.373  1.00  0.00           C
ATOM  12446  C3  POPE  188      38.353  93.391  91.993  1.00  0.00           C
ATOM  12449  O31 POPE  188      38.572  94.102  90.743  1.00  0.00           O
ATOM  12450  C31 POPE  188      38.052  93.472  89.693  1.00  0.00           C
ATOM  12451  O32 POPE  188      37.522  92.372  89.734  1.00  0.00           O
ATOM  12452  C32 POPE  188      38.103  94.331  88.443  1.00  0.00           C
ATOM  12455  C23 POPE  188      33.192  95.252  90.004  1.00  0.00           C
ATOM  12458  C24 POPE  188      33.603  96.051  88.754  1.00  0.00           C
ATOM  12461  C25 POPE  188      33.382  95.382  87.383  1.00  0.00           C
ATOM  12464  C26 POPE  188      31.962  95.581  86.824  1.00  0.00           C
ATOM  12467  C27 POPE  188      31.683  94.743  85.563  1.00  0.00           C
ATOM  12470  C28 POPE  188      30.282  94.991  84.963  1.00  0.00           C
ATOM  12473  C29 POPE  188      29.862  93.951  83.964  1.00  0.00           C
ATOM  12475 0C21 POPE  188      28.842  94.062  83.083  1.00  0.00           C
ATOM  12477 1C21 POPE  188      27.922  95.242  82.934  1.00  0.00           C
ATOM  12480 2C21 POPE  188      26.423  94.912  83.074  1.00  0.00           C
ATOM  12483 3C21 POPE  188      25.982  94.512  84.483  1.00  0.00           C
ATOM  12486 4C21 POPE  188      24.462  94.671  84.664  1.00  0.00           C
ATOM  12489 5C21 POPE  188      23.942  94.261  86.054  1.00  0.00           C
ATOM  12492 6C21 POPE  188      24.483  95.121  87.204  1.00  0.00           C
ATOM  12495 7C21 POPE  188      23.903  94.692  88.563  1.00  0.00           C
ATOM  12498 8C21 POPE  188      24.522  95.441  89.743  1.00  0.00           C
ATOM  12502  C33 POPE  188      37.833  93.421  87.234  1.00  0.00           C
ATOM  12505  C34 POPE  188      38.222  93.992  85.863  1.00  0.00           C
ATOM  12508  C35 POPE  188      38.042  92.892  84.813  1.00  0.00           C
ATOM  12511  C36 POPE  188      38.542  93.213  83.403  1.00  0.00           C
[truncated: 1,705,622 more chars]
