# Supplementary material for: Characterizing Membrane Association and Periplasmic Transfer of Bacterial Lipoproteins through Molecular Dynamics Simulations
Source: Structure. 2020 Apr 7;28(4):475–487.e3. doi: 10.1016/j.str.2020.01.012 (PMC7139219; doi:10.1016/j.str.2020.01.012)
Supplement: Data S1. Final Coordinates from Simulations (Y–Z), Related to Figure 3 [file mmc3.zip › Y-Z/YEAY-4-atomistic.pdb]

TITLE     Protein
REMARK    THIS IS A SIMULATION BOX
CRYST1  129.276  129.276  163.999  90.00  90.00  90.00 P 1           1
MODEL        1
ATOM      1  N   CYSTA   1      80.003  68.858  93.514  1.00  0.00           N
ATOM      3  CA  CYSTA   1      81.023  67.828  93.504  1.00  0.00           C
ATOM      5  C   CYSTA   1      80.623  66.878  94.644  1.00  0.00           C
ATOM      6  O   CYSTA   1      80.903  67.118  95.814  1.00  0.00           O
ATOM      7  CB  CYSTA   1      82.453  68.438  93.574  1.00  0.00           C
ATOM     10  SG  CYSTA   1      82.603  70.218  93.034  1.00  0.00           S
ATOM     11  C1  CYSTA   1      81.953  70.268  91.314  1.00  0.00           C
ATOM     14  CA1 CYSTA   1      79.013  69.128  92.654  1.00  0.00           C
ATOM     15  OA1 CYSTA   1      78.373  70.138  92.894  1.00  0.00           O
ATOM     16  CA2 CYSTA   1      78.603  68.378  91.404  1.00  0.00           C
ATOM     19  C11 CYSTA   1      82.183  71.518  90.394  1.00  0.00           C
ATOM     21  O11 CYSTA   1      83.433  72.128  90.724  1.00  0.00           O
ATOM     22  CX1 CYSTA   1      84.263  72.728  89.845  1.00  0.00           C
ATOM     23  OX1 CYSTA   1      85.333  73.208  90.195  1.00  0.00           O
ATOM     24  CX2 CYSTA   1      83.783  72.848  88.384  1.00  0.00           C
ATOM     27  C12 CYSTA   1      81.003  72.558  90.285  1.00  0.00           C
ATOM     30  O12 CYSTA   1      81.133  73.348  89.074  1.00  0.00           O
ATOM     31  CD1 CYSTA   1      80.023  73.678  88.405  1.00  0.00           C
ATOM     32  OD1 CYSTA   1      78.923  73.788  88.885  1.00  0.00           O
ATOM     33  CD2 CYSTA   1      80.323  73.628  86.895  1.00  0.00           C
ATOM     36  CA3 CYSTA   1      79.293  67.048  91.045  1.00  0.00           C
ATOM     39  CA4 CYSTA   1      78.623  66.298  89.894  1.00  0.00           C
ATOM     42  CA5 CYSTA   1      79.623  65.408  89.165  1.00  0.00           C
ATOM     45  CA6 CYSTA   1      80.483  66.248  88.215  1.00  0.00           C
ATOM     48  CA7 CYSTA   1      81.183  65.408  87.144  1.00  0.00           C
ATOM     51  CA8 CYSTA   1      80.193  64.948  86.084  1.00  0.00           C
ATOM     54  CA9 CYSTA   1      80.873  64.258  84.904  1.00  0.00           C
ATOM     57 0CA1 CYSTA   1      79.923  64.148  83.714  1.00  0.00           C
ATOM     60 1CA1 CYSTA   1      78.903  63.018  83.885  1.00  0.00           C
ATOM     63 2CA1 CYSTA   1      77.643  63.258  83.034  1.00  0.00           C
ATOM     66 3CA1 CYSTA   1      76.933  61.958  82.604  1.00  0.00           C
ATOM     69 4CA1 CYSTA   1      77.723  61.138  81.574  1.00  0.00           C
ATOM     72 5CA1 CYSTA   1      78.083  61.958  80.324  1.00  0.00           C
ATOM     75 6CA1 CYSTA   1      78.653  61.138  79.175  1.00  0.00           C
ATOM     79  CD3 CYSTA   1      79.923  72.228  86.334  1.00  0.00           C
ATOM     82  CD4 CYSTA   1      80.213  71.118  87.375  1.00  0.00           C
ATOM     85  CD5 CYSTA   1      80.203  69.628  87.025  1.00  0.00           C
ATOM     88  CD6 CYSTA   1      80.403  69.308  85.555  1.00  0.00           C
ATOM     91  CD7 CYSTA   1      79.043  69.308  84.875  1.00  0.00           C
ATOM     94  CD8 CYSTA   1      79.093  69.508  83.375  1.00  0.00           C
ATOM     97  CD9 CYSTA   1      78.543  68.328  82.584  1.00  0.00           C
ATOM    100 0CD1 CYSTA   1      79.563  67.728  81.625  1.00  0.00           C
ATOM    103 1CD1 CYSTA   1      78.903  66.718  80.695  1.00  0.00           C
ATOM    106 2CD1 CYSTA   1      79.943  65.988  79.845  1.00  0.00           C
ATOM    109 3CD1 CYSTA   1      79.323  64.908  78.974  1.00  0.00           C
ATOM    112 4CD1 CYSTA   1      79.063  65.358  77.534  1.00  0.00           C
ATOM    115 5CD1 CYSTA   1      78.683  64.178  76.635  1.00  0.00           C
ATOM    118 6CD1 CYSTA   1      78.653  64.518  75.154  1.00  0.00           C
ATOM    122  CX3 CYSTA   1      84.863  72.858  87.264  1.00  0.00           C
ATOM    125  CX4 CYSTA   1      84.203  72.618  85.894  1.00  0.00           C
ATOM    128  CX5 CYSTA   1      84.473  73.688  84.815  1.00  0.00           C
ATOM    131  CX6 CYSTA   1      85.653  73.288  83.925  1.00  0.00           C
ATOM    134  CX7 CYSTA   1      85.963  74.188  82.715  1.00  0.00           C
ATOM    137  CX8 CYSTA   1      87.003  73.458  81.834  1.00  0.00           C
ATOM    140  CX9 CYSTA   1      87.753  73.988  80.635  1.00  0.00           C
ATOM    142 0CX1 CYSTA   1      87.713  75.138  79.935  1.00  0.00           C
ATOM    144 1CX1 CYSTA   1      86.843  76.348  80.125  1.00  0.00           C
ATOM    147 2CX1 CYSTA   1      87.233  77.468  79.125  1.00  0.00           C
ATOM    150 3CX1 CYSTA   1      86.783  77.248  77.654  1.00  0.00           C
ATOM    153 4CX1 CYSTA   1      87.163  78.448  76.764  1.00  0.00           C
ATOM    156 5CX1 CYSTA   1      86.493  78.488  75.375  1.00  0.00           C
ATOM    159 6CX1 CYSTA   1      87.413  78.088  74.205  1.00  0.00           C
ATOM    162 7CX1 CYSTA   1      86.953  78.698  72.864  1.00  0.00           C
ATOM    165 8CX1 CYSTA   1      87.863  78.388  71.675  1.00  0.00           C
ATOM    169  N   VAL A   2      79.823  65.848  94.305  1.00  0.00           N
ATOM    171  CA  VAL A   2      78.583  65.468  94.995  1.00  0.00           C
ATOM    173  CB  VAL A   2      77.473  65.218  93.925  1.00  0.00           C
ATOM    175  CG1 VAL A   2      76.243  64.328  94.205  1.00  0.00           C
ATOM    179  CG2 VAL A   2      76.843  66.578  93.685  1.00  0.00           C
ATOM    183  C   VAL A   2      78.813  64.338  95.985  1.00  0.00           C
ATOM    184  O   VAL A   2      79.283  64.518  97.105  1.00  0.00           O
ATOM    185  N   THR A   3      78.483  63.128  95.575  1.00  0.00           N
ATOM    187  CA  THR A   3      78.183  61.978  96.395  1.00  0.00           C
ATOM    189  CB  THR A   3      76.873  62.108  97.215  1.00  0.00           C
ATOM    191  OG1 THR A   3      76.903  61.238  98.335  1.00  0.00           O
ATOM    193  CG2 THR A   3      75.573  61.778  96.474  1.00  0.00           C
ATOM    197  C   THR A   3      78.213  60.878  95.355  1.00  0.00           C
ATOM    198  O   THR A   3      77.593  59.828  95.464  1.00  0.00           O
ATOM    199  N   VAL A   4      79.003  61.118  94.275  1.00  0.00           N
ATOM    201  CA  VAL A   4      79.373  60.158  93.254  1.00  0.00           C
ATOM    203  CB  VAL A   4      80.103  60.828  92.085  1.00  0.00           C
ATOM    205  CG1 VAL A   4      80.523  59.788  91.024  1.00  0.00           C
ATOM    209  CG2 VAL A   4      79.163  61.858  91.415  1.00  0.00           C
ATOM    213  C   VAL A   4      80.193  59.028  93.864  1.00  0.00           C
ATOM    214  O   VAL A   4      79.993  57.868  93.514  1.00  0.00           O
ATOM    215  N   PRO A   5      81.113  59.318  94.784  1.00  0.00           N
ATOM    216  CD  PRO A   5      82.463  59.408  94.205  1.00  0.00           C
ATOM    219  CA  PRO A   5      81.173  58.388  95.925  1.00  0.00           C
ATOM    221  CB  PRO A   5      82.603  57.798  95.915  1.00  0.00           C
ATOM    224  CG  PRO A   5      83.103  58.058  94.504  1.00  0.00           C
ATOM    227  C   PRO A   5      80.793  58.988  97.274  1.00  0.00           C
ATOM    228  O   PRO A   5      79.623  58.958  97.645  1.00  0.00           O
ATOM    229  N   ASP A   6      81.743  59.448  98.104  1.00  0.00           N
ATOM    231  CA  ASP A   6      81.783  58.898  99.445  1.00  0.00           C
ATOM    233  CB  ASP A   6      83.233  58.448  99.805  1.00  0.00           C
ATOM    236  CG  ASP A   6      84.243  59.578  99.904  1.00  0.00           C
ATOM    237  OD1 ASP A   6      85.273  59.378 100.604  1.00  0.00           O
ATOM    238  OD2 ASP A   6      84.033  60.628  99.245  1.00  0.00           O
ATOM    239  C   ASP A   6      81.163  59.728 100.565  1.00  0.00           C
ATOM    240  O   ASP A   6      81.153  60.958 100.584  1.00  0.00           O
ATOM    241  N   ALA A   7      80.623  59.098 101.614  1.00  0.00           N
ATOM    243  CA  ALA A   7      80.153  57.728 101.815  1.00  0.00           C
ATOM    245  CB  ALA A   7      81.023  56.498 101.434  1.00  0.00           C
ATOM    249  C   ALA A   7      79.943  57.638 103.325  1.00  0.00           C
ATOM    250  O   ALA A   7      80.883  57.558 104.105  1.00  0.00           O
ATOM    251  N   ILE A   8      78.723  57.678 103.864  1.00  0.00           N
ATOM    253  CA  ILE A   8      77.443  57.868 103.205  1.00  0.00           C
ATOM    255  CB  ILE A   8      76.333  57.188 103.965  1.00  0.00           C
ATOM    257  CG2 ILE A   8      75.373  56.748 102.864  1.00  0.00           C
ATOM    261  CG1 ILE A   8      76.813  55.988 104.815  1.00  0.00           C
ATOM    264  CD  ILE A   8      75.693  55.318 105.604  1.00  0.00           C
ATOM    268  C   ILE A   8      77.113  59.318 102.844  1.00  0.00           C
ATOM    269  O   ILE A   8      77.793  59.878 102.004  1.00  0.00           O
ATOM    270  N   LYS A   9      76.083  59.978 103.465  1.00  0.00           N
ATOM    272  CA  LYS A   9      75.413  61.218 103.014  1.00  0.00           C
ATOM    274  CB  LYS A   9      75.963  62.508 103.724  1.00  0.00           C
ATOM    277  CG  LYS A   9      77.493  62.528 103.965  1.00  0.00           C
ATOM    280  CD  LYS A   9      78.243  63.818 103.595  1.00  0.00           C
ATOM    283  CE  LYS A   9      79.403  63.528 102.625  1.00  0.00           C
ATOM    286  NZ  LYS A   9      80.223  64.738 102.404  1.00  0.00           N
ATOM    290  C   LYS A   9      75.243  61.438 101.495  1.00  0.00           C
ATOM    291  O   LYS A   9      76.153  61.908 100.825  1.00  0.00           O
ATOM    292  N   GLY A  10      74.113  61.108 100.814  1.00  0.00           N
ATOM    294  CA  GLY A  10      72.703  60.858 101.195  1.00  0.00           C
ATOM    297  C   GLY A  10      71.893  62.108 100.925  1.00  0.00           C
ATOM    298  O   GLY A  10      72.493  63.148 101.084  1.00  0.00           O
ATOM    299  N   SER A  11      70.613  62.188 100.415  1.00  0.00           N
ATOM    301  CA  SER A  11      69.663  61.318  99.665  1.00  0.00           C
ATOM    303  CB  SER A  11      68.513  61.128 100.685  1.00  0.00           C
ATOM    306  OG  SER A  11      69.013  60.448 101.834  1.00  0.00           O
ATOM    308  C   SER A  11      68.993  61.618  98.174  1.00  0.00           C
ATOM    309  O   SER A  11      67.803  61.868  98.205  1.00  0.00           O
ATOM    310  N   SER A  12      69.443  61.688  96.815  1.00  0.00           N
ATOM    312  CA  SER A  12      70.053  60.848  95.654  1.00  0.00           C
ATOM    314  CB  SER A  12      68.953  60.718  94.564  1.00  0.00           C
ATOM    317  OG  SER A  12      68.193  61.928  94.455  1.00  0.00           O
ATOM    319  C   SER A  12      71.273  61.308  94.784  1.00  0.00           C
ATOM    320  O   SER A  12      71.153  62.458  94.354  1.00  0.00           O
ATOM    321  N   PRO A  13      72.463  60.688  94.435  1.00  0.00           N
ATOM    322  CD  PRO A  13      73.323  61.428  93.475  1.00  0.00           C
ATOM    325  CA  PRO A  13      72.793  59.218  94.385  1.00  0.00           C
ATOM    327  CB  PRO A  13      73.293  59.128  92.934  1.00  0.00           C
ATOM    330  CG  PRO A  13      74.153  60.388  92.735  1.00  0.00           C
ATOM    333  C   PRO A  13      73.983  58.628  95.265  1.00  0.00           C
ATOM    334  O   PRO A  13      75.133  58.608  94.845  1.00  0.00           O
ATOM    335  N   THR A  14      73.743  58.028  96.445  1.00  0.00           N
ATOM    337  CA  THR A  14      74.753  57.238  97.175  1.00  0.00           C
ATOM    339  CB  THR A  14      75.743  58.128  97.995  1.00  0.00           C
ATOM    341  OG1 THR A  14      77.053  57.598  98.014  1.00  0.00           O
ATOM    343  CG2 THR A  14      75.363  58.398  99.465  1.00  0.00           C
ATOM    347  C   THR A  14      74.213  56.128  98.124  1.00  0.00           C
ATOM    348  O   THR A  14      75.063  55.498  98.735  1.00  0.00           O
ATOM    349  N   PRO A  15      72.883  55.808  98.314  1.00  0.00           N
ATOM    350  CD  PRO A  15      71.973  55.698  97.165  1.00  0.00           C
ATOM    353  CA  PRO A  15      72.393  54.818  99.295  1.00  0.00           C
ATOM    355  CB  PRO A  15      72.143  53.658  98.364  1.00  0.00           C
ATOM    358  CG  PRO A  15      71.383  54.288  97.204  1.00  0.00           C
ATOM    361  C   PRO A  15      73.203  54.358 100.495  1.00  0.00           C
ATOM    362  O   PRO A  15      73.923  53.378 100.415  1.00  0.00           O
ATOM    363  N   GLN A  16      73.133  54.948 101.705  1.00  0.00           N
ATOM    365  CA  GLN A  16      72.113  55.698 102.435  1.00  0.00           C
ATOM    367  CB  GLN A  16      72.323  55.278 103.925  1.00  0.00           C
ATOM    370  CG  GLN A  16      71.243  54.398 104.605  1.00  0.00           C
ATOM    373  CD  GLN A  16      70.973  52.998 104.015  1.00  0.00           C
ATOM    374  OE1 GLN A  16      70.193  52.228 104.575  1.00  0.00           O
ATOM    375  NE2 GLN A  16      71.603  52.648 102.864  1.00  0.00           N
ATOM    378  C   GLN A  16      72.113  57.228 102.125  1.00  0.00           C
ATOM    379  O   GLN A  16      72.343  57.608 100.975  1.00  0.00           O
ATOM    380  N   GLN A  17      71.903  58.228 103.025  1.00  0.00           N
ATOM    382  CA  GLN A  17      71.213  58.328 104.305  1.00  0.00           C
ATOM    384  CB  GLN A  17      71.203  59.798 104.795  1.00  0.00           C
ATOM    387  CG  GLN A  17      71.453  59.958 106.325  1.00  0.00           C
ATOM    390  CD  GLN A  17      72.893  59.748 106.795  1.00  0.00           C
ATOM    391  OE1 GLN A  17      73.193  59.948 107.974  1.00  0.00           O
ATOM    392  NE2 GLN A  17      73.813  59.368 105.875  1.00  0.00           N
ATOM    395  C   GLN A  17      69.783  57.808 104.245  1.00  0.00           C
ATOM    396  O   GLN A  17      69.383  57.168 103.275  1.00  0.00           O
ATOM    397  N   ASP A  18      68.983  58.048 105.294  1.00  0.00           N
ATOM    399  CA  ASP A  18      67.663  57.498 105.415  1.00  0.00           C
ATOM    401  CB  ASP A  18      67.183  57.428 106.895  1.00  0.00           C
ATOM    404  CG  ASP A  18      68.023  56.508 107.754  1.00  0.00           C
ATOM    405  OD1 ASP A  18      67.433  55.838 108.644  1.00  0.00           O
ATOM    406  OD2 ASP A  18      69.273  56.478 107.614  1.00  0.00           O
ATOM    407  C   ASP A  18      66.683  58.338 104.585  1.00  0.00           C
ATOM    408  O   ASP A  18      66.313  59.448 104.945  1.00  0.00           O
ATOM    409  N   LEU A  19      66.253  57.858 103.405  1.00  0.00           N
ATOM    411  CA  LEU A  19      65.873  56.478 103.205  1.00  0.00           C
ATOM    413  CB  LEU A  19      64.383  56.208 103.584  1.00  0.00           C
ATOM    416  CG  LEU A  19      63.323  57.188 103.045  1.00  0.00           C
ATOM    418  CD1 LEU A  19      61.953  56.988 103.695  1.00  0.00           C
ATOM    422  CD2 LEU A  19      63.113  57.028 101.555  1.00  0.00           C
ATOM    426  C   LEU A  19      66.313  55.918 101.864  1.00  0.00           C
ATOM    427  O   LEU A  19      65.513  55.458 101.045  1.00  0.00           O
ATOM    428  N   VAL A  20      67.643  55.808 101.684  1.00  0.00           N
ATOM    430  CA  VAL A  20      68.253  54.888 100.724  1.00  0.00           C
ATOM    432  CB  VAL A  20      67.603  53.488 100.724  1.00  0.00           C
ATOM    434  CG1 VAL A  20      68.403  52.468  99.894  1.00  0.00           C
ATOM    438  CG2 VAL A  20      67.513  52.978 102.175  1.00  0.00           C
ATOM    442  C   VAL A  20      68.383  55.628  99.395  1.00  0.00           C
ATOM    443  O   VAL A  20      67.803  55.308  98.364  1.00  0.00           O
ATOM    444  N   ARG A  21      69.103  56.778  99.474  1.00  0.00           N
ATOM    446  CA  ARG A  21      68.733  58.058  98.875  1.00  0.00           C
ATOM    448  CB  ARG A  21      69.733  58.618  97.775  1.00  0.00           C
ATOM    451  CG  ARG A  21      71.213  59.108  98.215  1.00  0.00           C
ATOM    454  CD  ARG A  21      72.193  60.338  97.735  1.00  0.00           C
ATOM    457  NE  ARG A  21      71.983  61.808  98.104  1.00  0.00           N
ATOM    459  CZ  ARG A  21      71.903  63.028  97.555  1.00  0.00           C
ATOM    460  NH1 ARG A  21      72.363  63.518  96.434  1.00  0.00           N
ATOM    463  NH2 ARG A  21      71.173  63.968  98.165  1.00  0.00           N
ATOM    466  C   ARG A  21      67.183  58.368  98.814  1.00  0.00           C
ATOM    467  O   ARG A  21      66.563  58.318  99.865  1.00  0.00           O
ATOM    468  N   VAL A  22      66.543  58.728  97.665  1.00  0.00           N
ATOM    470  CA  VAL A  22      65.123  59.138  97.445  1.00  0.00           C
ATOM    472  CB  VAL A  22      64.343  60.068  98.415  1.00  0.00           C
ATOM    474  CG1 VAL A  22      63.803  59.288  99.595  1.00  0.00           C
ATOM    478  CG2 VAL A  22      65.123  61.298  98.864  1.00  0.00           C
ATOM    482  C   VAL A  22      65.053  59.818  96.105  1.00  0.00           C
ATOM    483  O   VAL A  22      66.093  60.068  95.495  1.00  0.00           O
ATOM    484  N   MET A  23      63.833  60.118  95.595  1.00  0.00           N
ATOM    486  CA  MET A  23      63.543  61.158  94.605  1.00  0.00           C
ATOM    488  CB  MET A  23      64.343  62.478  94.885  1.00  0.00           C
ATOM    491  CG  MET A  23      63.663  63.818  94.494  1.00  0.00           C
ATOM    494  SD  MET A  23      62.963  63.938  92.815  1.00  0.00           S
ATOM    495  CE  MET A  23      64.533  64.198  91.945  1.00  0.00           C
ATOM    499  C   MET A  23      63.793  60.628  93.205  1.00  0.00           C
ATOM    500  O   MET A  23      62.933  60.638  92.334  1.00  0.00           O
ATOM    501  N   SER A  24      64.993  60.078  92.984  1.00  0.00           N
ATOM    503  CA  SER A  24      65.423  59.358  91.795  1.00  0.00           C
ATOM    505  CB  SER A  24      66.973  59.318  91.714  1.00  0.00           C
ATOM    508  OG  SER A  24      67.513  60.638  91.845  1.00  0.00           O
ATOM    510  C   SER A  24      64.813  57.948  91.775  1.00  0.00           C
ATOM    511  O   SER A  24      63.633  57.768  92.035  1.00  0.00           O
ATOM    512  N   ALA A  25      65.563  56.878  91.425  1.00  0.00           N
ATOM    514  CA  ALA A  25      64.943  55.568  91.305  1.00  0.00           C
ATOM    516  CB  ALA A  25      65.913  54.588  90.614  1.00  0.00           C
ATOM    520  C   ALA A  25      64.253  54.938  92.555  1.00  0.00           C
ATOM    521  O   ALA A  25      63.183  54.358  92.355  1.00  0.00           O
ATOM    522  N   PRO A  26      64.743  54.988  93.814  1.00  0.00           N
ATOM    523  CD  PRO A  26      66.173  55.218  94.055  1.00  0.00           C
ATOM    526  CA  PRO A  26      64.183  54.128  94.865  1.00  0.00           C
ATOM    528  CB  PRO A  26      65.243  54.238  95.975  1.00  0.00           C
ATOM    531  CG  PRO A  26      66.543  54.268  95.195  1.00  0.00           C
ATOM    534  C   PRO A  26      62.803  54.458  95.425  1.00  0.00           C
ATOM    535  O   PRO A  26      61.833  53.788  95.104  1.00  0.00           O
ATOM    536  N   GLN A  27      62.673  55.528  96.235  1.00  0.00           N
ATOM    538  CA  GLN A  27      61.403  55.888  96.825  1.00  0.00           C
ATOM    540  CB  GLN A  27      61.473  55.998  98.364  1.00  0.00           C
ATOM    543  CG  GLN A  27      60.083  55.808  99.025  1.00  0.00           C
ATOM    546  CD  GLN A  27      60.133  55.848 100.555  1.00  0.00           C
ATOM    547  OE1 GLN A  27      60.603  54.918 101.205  1.00  0.00           O
ATOM    548  NE2 GLN A  27      59.633  56.948 101.165  1.00  0.00           N
ATOM    551  C   GLN A  27      61.013  57.188  96.174  1.00  0.00           C
ATOM    552  O   GLN A  27      60.813  58.208  96.825  1.00  0.00           O
ATOM    553  N   LEU A  28      60.933  57.168  94.834  1.00  0.00           N
ATOM    555  CA  LEU A  28      59.933  57.868  94.055  1.00  0.00           C
ATOM    557  CB  LEU A  28      60.553  58.008  92.645  1.00  0.00           C
ATOM    560  CG  LEU A  28      59.793  58.838  91.605  1.00  0.00           C
ATOM    562  CD1 LEU A  28      58.673  58.058  90.884  1.00  0.00           C
ATOM    566  CD2 LEU A  28      59.303  60.118  92.264  1.00  0.00           C
ATOM    570  C   LEU A  28      58.653  57.038  94.015  1.00  0.00           C
ATOM    571  O   LEU A  28      57.523  57.508  93.985  1.00  0.00           O
ATOM    572  N   TYR A  29      58.853  55.718  94.044  1.00  0.00           N
ATOM    574  CA  TYR A  29      57.823  54.698  94.084  1.00  0.00           C
ATOM    576  CB  TYR A  29      58.413  53.328  93.674  1.00  0.00           C
ATOM    579  CG  TYR A  29      58.803  53.338  92.204  1.00  0.00           C
ATOM    580  CD1 TYR A  29      59.913  54.048  91.714  1.00  0.00           C
ATOM    582  CE1 TYR A  29      60.203  54.078  90.344  1.00  0.00           C
ATOM    584  CZ  TYR A  29      59.383  53.388  89.445  1.00  0.00           C
ATOM    585  OH  TYR A  29      59.603  53.478  88.065  1.00  0.00           O
ATOM    587  CD2 TYR A  29      58.033  52.608  91.294  1.00  0.00           C
ATOM    589  CE2 TYR A  29      58.303  52.638  89.924  1.00  0.00           C
ATOM    591  C   TYR A  29      57.113  54.638  95.434  1.00  0.00           C
ATOM    592  O   TYR A  29      57.693  54.948  96.485  1.00  0.00           O
ATOM    593  N   VAL A  30      55.833  54.228  95.445  1.00  0.00           N
ATOM    595  CA  VAL A  30      54.883  54.508  96.504  1.00  0.00           C
ATOM    597  CB  VAL A  30      53.653  55.238  95.954  1.00  0.00           C
ATOM    599  CG1 VAL A  30      54.113  56.608  95.434  1.00  0.00           C
ATOM    603  CG2 VAL A  30      52.973  54.428  94.824  1.00  0.00           C
ATOM    607  C   VAL A  30      54.453  53.248  97.235  1.00  0.00           C
ATOM    608  O   VAL A  30      54.933  52.148  96.924  1.00  0.00           O
ATOM    609  N   GLY A  31      53.573  53.368  98.254  1.00  0.00           N
ATOM    611  CA  GLY A  31      52.833  52.248  98.854  1.00  0.00           C
ATOM    614  C   GLY A  31      53.583  51.268  99.695  1.00  0.00           C
ATOM    615  O   GLY A  31      53.213  50.088  99.764  1.00  0.00           O
ATOM    616  N   GLN A  32      54.623  51.728 100.394  1.00  0.00           N
ATOM    618  CA  GLN A  32      55.483  50.948 101.275  1.00  0.00           C
ATOM    620  CB  GLN A  32      56.913  50.898 100.695  1.00  0.00           C
ATOM    623  CG  GLN A  32      56.983  50.198  99.315  1.00  0.00           C
ATOM    626  CD  GLN A  32      56.553  48.748  99.435  1.00  0.00           C
ATOM    627  OE1 GLN A  32      57.243  47.988 100.125  1.00  0.00           O
ATOM    628  NE2 GLN A  32      55.473  48.328  98.764  1.00  0.00           N
ATOM    631  C   GLN A  32      55.523  51.618 102.625  1.00  0.00           C
ATOM    632  O   GLN A  32      55.103  52.768 102.724  1.00  0.00           O
ATOM    633  N   GLU A  33      56.043  50.978 103.685  1.00  0.00           N
ATOM    635  CA  GLU A  33      56.353  51.688 104.924  1.00  0.00           C
ATOM    637  CB  GLU A  33      55.623  51.048 106.144  1.00  0.00           C
ATOM    640  CG  GLU A  33      55.933  51.608 107.555  1.00  0.00           C
ATOM    643  CD  GLU A  33      55.113  50.878 108.625  1.00  0.00           C
ATOM    644  OE1 GLU A  33      55.273  49.638 108.775  1.00  0.00           O
ATOM    645  OE2 GLU A  33      54.303  51.558 109.305  1.00  0.00           O
ATOM    646  C   GLU A  33      57.853  51.798 105.095  1.00  0.00           C
ATOM    647  O   GLU A  33      58.593  50.848 104.805  1.00  0.00           O
ATOM    648  N   ALA A  34      58.343  52.998 105.484  1.00  0.00           N
ATOM    650  CA  ALA A  34      59.753  53.258 105.735  1.00  0.00           C
ATOM    652  CB  ALA A  34      60.563  53.328 104.415  1.00  0.00           C
ATOM    656  C   ALA A  34      59.853  54.588 106.485  1.00  0.00           C
ATOM    657  O   ALA A  34      58.933  55.398 106.404  1.00  0.00           O
ATOM    658  N   ARG A  35      60.953  54.848 107.245  1.00  0.00           N
ATOM    660  CA  ARG A  35      61.133  56.148 107.905  1.00  0.00           C
ATOM    662  CB  ARG A  35      61.343  56.098 109.435  1.00  0.00           C
ATOM    665  CG  ARG A  35      62.463  55.248 110.055  1.00  0.00           C
ATOM    668  CD  ARG A  35      62.223  55.098 111.565  1.00  0.00           C
ATOM    671  NE  ARG A  35      63.403  54.488 112.235  1.00  0.00           N
ATOM    673  CZ  ARG A  35      63.383  54.068 113.495  1.00  0.00           C
ATOM    674  NH1 ARG A  35      62.393  54.218 114.345  1.00  0.00           N
ATOM    677  NH2 ARG A  35      64.403  53.358 113.925  1.00  0.00           N
ATOM    680  C   ARG A  35      62.183  57.048 107.315  1.00  0.00           C
ATOM    681  O   ARG A  35      63.353  56.678 107.184  1.00  0.00           O
ATOM    682  N   PHE A  36      61.793  58.278 106.945  1.00  0.00           N
ATOM    684  CA  PHE A  36      62.713  59.288 106.445  1.00  0.00           C
ATOM    686  CB  PHE A  36      61.973  60.348 105.565  1.00  0.00           C
ATOM    689  CG  PHE A  36      62.953  61.288 104.935  1.00  0.00           C
ATOM    690  CD1 PHE A  36      63.433  61.038 103.635  1.00  0.00           C
ATOM    692  CE1 PHE A  36      64.493  61.788 103.114  1.00  0.00           C
ATOM    694  CZ  PHE A  36      65.063  62.808 103.875  1.00  0.00           C
ATOM    696  CD2 PHE A  36      63.473  62.378 105.654  1.00  0.00           C
ATOM    698  CE2 PHE A  36      64.543  63.118 105.135  1.00  0.00           C
ATOM    700  C   PHE A  36      63.503  59.858 107.625  1.00  0.00           C
ATOM    701  O   PHE A  36      62.933  60.198 108.654  1.00  0.00           O
ATOM    702  N   GLY A  37      64.843  59.938 107.495  1.00  0.00           N
ATOM    704  CA  GLY A  37      65.713  60.418 108.555  1.00  0.00           C
ATOM    707  C   GLY A  37      66.643  61.468 108.034  1.00  0.00           C
ATOM    708  O   GLY A  37      67.583  61.208 107.284  1.00  0.00           O
ATOM    709  N   GLY A  38      66.423  62.718 108.445  1.00  0.00           N
ATOM    711  CA  GLY A  38      67.243  63.778 107.885  1.00  0.00           C
ATOM    714  C   GLY A  38      66.963  65.088 108.524  1.00  0.00           C
ATOM    715  O   GLY A  38      66.173  65.198 109.455  1.00  0.00           O
ATOM    716  N   LYS A  39      67.613  66.118 108.005  1.00  0.00           N
ATOM    718  CA  LYS A  39      67.343  67.518 108.215  1.00  0.00           C
ATOM    720  CB  LYS A  39      68.403  68.388 107.485  1.00  0.00           C
ATOM    723  CG  LYS A  39      69.743  68.538 108.205  1.00  0.00           C
ATOM    726  CD  LYS A  39      69.573  69.358 109.494  1.00  0.00           C
ATOM    729  CE  LYS A  39      70.893  69.868 110.095  1.00  0.00           C
ATOM    732  NZ  LYS A  39      70.663  70.798 111.214  1.00  0.00           N
ATOM    736  C   LYS A  39      65.953  67.928 107.785  1.00  0.00           C
ATOM    737  O   LYS A  39      65.383  67.378 106.834  1.00  0.00           O
ATOM    738  N   VAL A  40      65.363  68.918 108.465  1.00  0.00           N
ATOM    740  CA  VAL A  40      63.993  69.298 108.215  1.00  0.00           C
ATOM    742  CB  VAL A  40      63.133  68.708 109.305  1.00  0.00           C
ATOM    744  CG1 VAL A  40      62.943  69.638 110.514  1.00  0.00           C
ATOM    748  CG2 VAL A  40      61.843  68.228 108.635  1.00  0.00           C
ATOM    752  C   VAL A  40      63.833  70.808 108.084  1.00  0.00           C
ATOM    753  O   VAL A  40      64.523  71.578 108.724  1.00  0.00           O
ATOM    754  N   VAL A  41      62.943  71.258 107.165  1.00  0.00           N
ATOM    756  CA  VAL A  41      62.673  72.658 106.854  1.00  0.00           C
ATOM    758  CB  VAL A  41      61.923  72.728 105.525  1.00  0.00           C
ATOM    760  CG1 VAL A  41      60.453  72.328 105.674  1.00  0.00           C
ATOM    764  CG2 VAL A  41      62.083  74.088 104.784  1.00  0.00           C
ATOM    768  C   VAL A  41      62.053  73.518 107.955  1.00  0.00           C
ATOM    769  O   VAL A  41      61.963  73.178 109.125  1.00  0.00           O
ATOM    770  N   ALA A  42      61.613  74.718 107.584  1.00  0.00           N
ATOM    772  CA  ALA A  42      60.873  75.718 108.314  1.00  0.00           C
ATOM    774  CB  ALA A  42      61.073  76.998 107.495  1.00  0.00           C
ATOM    778  C   ALA A  42      59.363  75.538 108.445  1.00  0.00           C
ATOM    779  O   ALA A  42      58.723  76.348 109.094  1.00  0.00           O
ATOM    780  N   VAL A  43      58.763  74.508 107.815  1.00  0.00           N
ATOM    782  CA  VAL A  43      57.363  74.098 107.984  1.00  0.00           C
ATOM    784  CB  VAL A  43      57.023  73.698 109.424  1.00  0.00           C
ATOM    786  CG1 VAL A  43      56.273  74.748 110.275  1.00  0.00           C
ATOM    790  CG2 VAL A  43      56.243  72.378 109.424  1.00  0.00           C
ATOM    794  C   VAL A  43      56.273  74.948 107.324  1.00  0.00           C
ATOM    795  O   VAL A  43      56.453  76.128 107.004  1.00  0.00           O
ATOM    796  N   GLN A  44      55.093  74.358 107.064  1.00  0.00           N
ATOM    798  CA  GLN A  44      53.873  75.078 106.745  1.00  0.00           C
ATOM    800  CB  GLN A  44      53.543  75.028 105.224  1.00  0.00           C
ATOM    803  CG  GLN A  44      52.283  75.818 104.795  1.00  0.00           C
ATOM    806  CD  GLN A  44      52.083  75.758 103.275  1.00  0.00           C
ATOM    807  OE1 GLN A  44      51.863  74.698 102.684  1.00  0.00           O
ATOM    808  NE2 GLN A  44      52.113  76.928 102.604  1.00  0.00           N
ATOM    811  C   GLN A  44      52.733  74.428 107.505  1.00  0.00           C
ATOM    812  O   GLN A  44      52.753  73.228 107.765  1.00  0.00           O
ATOM    813  N   ASN A  45      51.703  75.218 107.885  1.00  0.00           N
ATOM    815  CA  ASN A  45      50.603  74.728 108.685  1.00  0.00           C
ATOM    817  CB  ASN A  45      50.763  75.038 110.215  1.00  0.00           C
ATOM    820  CG  ASN A  45      50.783  76.518 110.545  1.00  0.00           C
ATOM    821  OD1 ASN A  45      49.783  77.088 110.975  1.00  0.00           O
ATOM    822  ND2 ASN A  45      51.953  77.158 110.385  1.00  0.00           N
ATOM    825  C   ASN A  45      49.283  75.278 108.165  1.00  0.00           C
ATOM    826  O   ASN A  45      49.163  76.448 107.775  1.00  0.00           O
ATOM    827  N   GLN A  46      48.243  74.438 108.135  1.00  0.00           N
ATOM    829  CA  GLN A  46      46.883  74.878 107.945  1.00  0.00           C
ATOM    831  CB  GLN A  46      45.973  73.668 107.625  1.00  0.00           C
ATOM    834  CG  GLN A  46      46.263  72.958 106.275  1.00  0.00           C
ATOM    837  CD  GLN A  46      46.183  73.908 105.075  1.00  0.00           C
ATOM    838  OE1 GLN A  46      45.473  74.918 105.135  1.00  0.00           O
ATOM    839  NE2 GLN A  46      46.913  73.598 103.974  1.00  0.00           N
ATOM    842  C   GLN A  46      46.293  75.708 109.084  1.00  0.00           C
ATOM    843  O   GLN A  46      46.553  75.498 110.275  1.00  0.00           O
ATOM    844  N   GLN A  47      45.403  76.658 108.745  1.00  0.00           N
ATOM    846  CA  GLN A  47      44.583  77.378 109.715  1.00  0.00           C
ATOM    848  CB  GLN A  47      43.643  78.378 109.025  1.00  0.00           C
ATOM    851  CG  GLN A  47      44.383  79.518 108.305  1.00  0.00           C
ATOM    854  CD  GLN A  47      43.363  80.558 107.815  1.00  0.00           C
ATOM    855  OE1 GLN A  47      42.153  80.398 107.974  1.00  0.00           O
ATOM    856  NE2 GLN A  47      43.863  81.658 107.235  1.00  0.00           N
ATOM    859  C   GLN A  47      43.693  76.508 110.584  1.00  0.00           C
ATOM    860  O   GLN A  47      43.503  76.788 111.764  1.00  0.00           O
ATOM    861  N   GLY A  48      43.143  75.418 109.985  1.00  0.00           N
ATOM    863  CA  GLY A  48      42.253  74.478 110.654  1.00  0.00           C
ATOM    866  C   GLY A  48      42.853  73.848 111.885  1.00  0.00           C
ATOM    867  O   GLY A  48      42.163  73.548 112.855  1.00  0.00           O
ATOM    868  N   LYS A  49      44.173  73.588 111.825  1.00  0.00           N
ATOM    870  CA  LYS A  49      44.923  72.928 112.864  1.00  0.00           C
ATOM    872  CB  LYS A  49      44.813  73.508 114.284  1.00  0.00           C
ATOM    875  CG  LYS A  49      45.243  74.988 114.315  1.00  0.00           C
ATOM    878  CD  LYS A  49      44.743  75.658 115.595  1.00  0.00           C
ATOM    881  CE  LYS A  49      44.773  77.168 115.525  1.00  0.00           C
ATOM    884  NZ  LYS A  49      44.263  77.738 116.795  1.00  0.00           N
ATOM    888  C   LYS A  49      44.703  71.448 112.794  1.00  0.00           C
ATOM    889  O   LYS A  49      44.673  70.758 113.794  1.00  0.00           O
ATOM    890  N   THR A  50      44.483  70.958 111.555  1.00  0.00           N
ATOM    892  CA  THR A  50      44.143  69.588 111.255  1.00  0.00           C
ATOM    894  CB  THR A  50      42.683  69.398 110.915  1.00  0.00           C
ATOM    896  OG1 THR A  50      42.223  70.418 110.044  1.00  0.00           O
ATOM    898  CG2 THR A  50      41.923  69.528 112.245  1.00  0.00           C
ATOM    902  C   THR A  50      45.033  68.998 110.195  1.00  0.00           C
ATOM    903  O   THR A  50      44.983  67.808 109.924  1.00  0.00           O
ATOM    904  N   ARG A  51      45.913  69.808 109.575  1.00  0.00           N
ATOM    906  CA  ARG A  51      46.823  69.278 108.584  1.00  0.00           C
ATOM    908  CB  ARG A  51      46.153  69.278 107.195  1.00  0.00           C
ATOM    911  CG  ARG A  51      47.073  68.978 105.985  1.00  0.00           C
ATOM    914  CD  ARG A  51      46.433  69.388 104.665  1.00  0.00           C
ATOM    917  NE  ARG A  51      47.413  69.028 103.605  1.00  0.00           N
ATOM    919  CZ  ARG A  51      47.093  69.028 102.324  1.00  0.00           C
ATOM    920  NH1 ARG A  51      46.043  69.648 101.845  1.00  0.00           N
ATOM    923  NH2 ARG A  51      47.823  68.288 101.515  1.00  0.00           N
ATOM    926  C   ARG A  51      48.103  70.068 108.534  1.00  0.00           C
ATOM    927  O   ARG A  51      48.103  71.288 108.475  1.00  0.00           O
ATOM    928  N   LEU A  52      49.263  69.378 108.495  1.00  0.00           N
ATOM    930  CA  LEU A  52      50.573  69.968 108.314  1.00  0.00           C
ATOM    932  CB  LEU A  52      51.373  69.748 109.644  1.00  0.00           C
ATOM    935  CG  LEU A  52      52.703  70.518 109.865  1.00  0.00           C
ATOM    937  CD1 LEU A  52      53.423  70.028 111.135  1.00  0.00           C
ATOM    941  CD2 LEU A  52      53.663  70.298 108.724  1.00  0.00           C
ATOM    945  C   LEU A  52      51.223  69.218 107.155  1.00  0.00           C
ATOM    946  O   LEU A  52      51.233  67.988 107.125  1.00  0.00           O
ATOM    947  N   GLU A  53      51.823  69.908 106.174  1.00  0.00           N
ATOM    949  CA  GLU A  53      52.753  69.258 105.254  1.00  0.00           C
ATOM    951  CB  GLU A  53      52.373  69.498 103.784  1.00  0.00           C
ATOM    954  CG  GLU A  53      51.033  68.808 103.454  1.00  0.00           C
ATOM    957  CD  GLU A  53      50.883  68.488 101.974  1.00  0.00           C
ATOM    958  OE1 GLU A  53      50.623  67.298 101.655  1.00  0.00           O
ATOM    959  OE2 GLU A  53      50.963  69.418 101.135  1.00  0.00           O
ATOM    960  C   GLU A  53      54.193  69.638 105.525  1.00  0.00           C
ATOM    961  O   GLU A  53      54.633  70.748 105.245  1.00  0.00           O
ATOM    962  N   ILE A  54      55.003  68.698 106.065  1.00  0.00           N
ATOM    964  CA  ILE A  54      56.403  68.968 106.345  1.00  0.00           C
ATOM    966  CB  ILE A  54      57.033  68.108 107.455  1.00  0.00           C
ATOM    968  CG2 ILE A  54      58.423  68.688 107.754  1.00  0.00           C
ATOM    972  CG1 ILE A  54      56.203  68.108 108.764  1.00  0.00           C
ATOM    975  CD  ILE A  54      56.663  67.108 109.834  1.00  0.00           C
ATOM    979  C   ILE A  54      57.173  68.808 105.044  1.00  0.00           C
ATOM    980  O   ILE A  54      56.973  67.858 104.295  1.00  0.00           O
ATOM    981  N   ALA A  55      58.053  69.768 104.695  1.00  0.00           N
ATOM    983  CA  ALA A  55      58.663  69.748 103.384  1.00  0.00           C
ATOM    985  CB  ALA A  55      58.483  71.078 102.645  1.00  0.00           C
ATOM    989  C   ALA A  55      60.113  69.348 103.434  1.00  0.00           C
ATOM    990  O   ALA A  55      61.003  70.038 103.945  1.00  0.00           O
ATOM    991  N   THR A  56      60.393  68.218 102.794  1.00  0.00           N
ATOM    993  CA  THR A  56      61.723  67.808 102.404  1.00  0.00           C
ATOM    995  CB  THR A  56      61.933  66.328 102.765  1.00  0.00           C
ATOM    997  OG1 THR A  56      61.343  65.968 103.995  1.00  0.00           O
ATOM    999  CG2 THR A  56      63.373  65.848 102.834  1.00  0.00           C
ATOM   1003  C   THR A  56      61.873  68.158 100.905  1.00  0.00           C
ATOM   1004  O   THR A  56      62.963  68.508 100.505  1.00  0.00           O
ATOM   1005  N   VAL A  57      60.783  68.128 100.064  1.00  0.00           N
ATOM   1007  CA  VAL A  57      60.663  68.628  98.665  1.00  0.00           C
ATOM   1009  CB  VAL A  57      59.653  67.918  97.745  1.00  0.00           C
ATOM   1011  CG1 VAL A  57      59.463  68.628  96.385  1.00  0.00           C
ATOM   1015  CG2 VAL A  57      60.163  66.558  97.324  1.00  0.00           C
ATOM   1019  C   VAL A  57      60.213  70.048  98.654  1.00  0.00           C
ATOM   1020  O   VAL A  57      59.293  70.308  99.435  1.00  0.00           O
ATOM   1021  N   PRO A  58      60.733  71.008  97.855  1.00  0.00           N
ATOM   1022  CD  PRO A  58      61.923  70.888  97.004  1.00  0.00           C
ATOM   1025  CA  PRO A  58      60.213  72.358  97.794  1.00  0.00           C
ATOM   1027  CB  PRO A  58      60.873  73.048  96.605  1.00  0.00           C
ATOM   1030  CG  PRO A  58      61.743  71.978  95.954  1.00  0.00           C
ATOM   1033  C   PRO A  58      58.723  72.498  97.894  1.00  0.00           C
ATOM   1034  O   PRO A  58      57.943  71.768  97.284  1.00  0.00           O
ATOM   1035  N   LEU A  59      58.333  73.408  98.755  1.00  0.00           N
ATOM   1037  CA  LEU A  59      56.983  73.798  98.925  1.00  0.00           C
ATOM   1039  CB  LEU A  59      56.473  73.428 100.344  1.00  0.00           C
ATOM   1042  CG  LEU A  59      54.953  73.558 100.575  1.00  0.00           C
ATOM   1044  CD1 LEU A  59      54.183  72.778  99.515  1.00  0.00           C
ATOM   1048  CD2 LEU A  59      54.573  73.028 101.965  1.00  0.00           C
ATOM   1052  C   LEU A  59      57.153  75.268  98.724  1.00  0.00           C
ATOM   1053  O   LEU A  59      58.283  75.748  98.595  1.00  0.00           O
ATOM   1054  N   ASP A  60      56.073  76.028  98.745  1.00  0.00           N
ATOM   1056  CA  ASP A  60      56.153  77.398  99.144  1.00  0.00           C
ATOM   1058  CB  ASP A  60      54.873  78.078  98.644  1.00  0.00           C
ATOM   1061  CG  ASP A  60      54.923  79.578  98.784  1.00  0.00           C
ATOM   1062  OD1 ASP A  60      56.003  80.148  99.074  1.00  0.00           O
ATOM   1063  OD2 ASP A  60      53.853  80.188  98.574  1.00  0.00           O
ATOM   1064  C   ASP A  60      56.413  77.448 100.654  1.00  0.00           C
ATOM   1065  O   ASP A  60      55.513  77.498 101.495  1.00  0.00           O
ATOM   1066  N   SER A  61      57.713  77.348 101.004  1.00  0.00           N
ATOM   1068  CA  SER A  61      58.183  77.628 102.345  1.00  0.00           C
ATOM   1070  CB  SER A  61      59.573  77.008 102.715  1.00  0.00           C
ATOM   1073  OG  SER A  61      59.553  75.578 102.704  1.00  0.00           O
ATOM   1075  C   SER A  61      58.363  79.118 102.435  1.00  0.00           C
ATOM   1076  O   SER A  61      58.893  79.748 101.535  1.00  0.00           O
ATOM   1077  N   GLY A  62      57.973  79.728 103.574  1.00  0.00           N
ATOM   1079  CA  GLY A  62      58.153  81.168 103.794  1.00  0.00           C
ATOM   1082  C   GLY A  62      59.583  81.598 103.654  1.00  0.00           C
ATOM   1083  O   GLY A  62      59.873  82.648 103.084  1.00  0.00           O
ATOM   1084  N   ALA A  63      60.503  80.748 104.125  1.00  0.00           N
ATOM   1086  CA  ALA A  63      61.893  80.858 103.814  1.00  0.00           C
ATOM   1088  CB  ALA A  63      62.593  81.848 104.754  1.00  0.00           C
ATOM   1092  C   ALA A  63      62.473  79.488 103.995  1.00  0.00           C
ATOM   1093  O   ALA A  63      61.803  78.618 104.564  1.00  0.00           O
ATOM   1094  N   ARG A  64      63.723  79.318 103.514  1.00  0.00           N
ATOM   1096  CA  ARG A  64      64.593  78.198 103.784  1.00  0.00           C
ATOM   1098  CB  ARG A  64      64.643  77.708 105.265  1.00  0.00           C
ATOM   1101  CG  ARG A  64      65.323  78.718 106.205  1.00  0.00           C
ATOM   1104  CD  ARG A  64      65.193  78.378 107.695  1.00  0.00           C
ATOM   1107  NE  ARG A  64      63.833  78.758 108.205  1.00  0.00           N
ATOM   1109  CZ  ARG A  64      63.353  79.988 108.325  1.00  0.00           C
ATOM   1110  NH1 ARG A  64      64.093  81.048 108.095  1.00  0.00           N
ATOM   1113  NH2 ARG A  64      62.123  80.118 108.745  1.00  0.00           N
ATOM   1116  C   ARG A  64      64.443  77.058 102.794  1.00  0.00           C
ATOM   1117  O   ARG A  64      63.303  76.658 102.544  1.00  0.00           O
ATOM   1118  N   PRO A  65      65.523  76.518 102.215  1.00  0.00           N
ATOM   1119  CD  PRO A  65      66.903  76.878 102.564  1.00  0.00           C
ATOM   1122  CA  PRO A  65      65.503  75.258 101.485  1.00  0.00           C
ATOM   1124  CB  PRO A  65      66.963  74.878 101.214  1.00  0.00           C
ATOM   1127  CG  PRO A  65      67.783  75.678 102.235  1.00  0.00           C
ATOM   1130  C   PRO A  65      64.773  74.178 102.235  1.00  0.00           C
ATOM   1131  O   PRO A  65      64.933  74.038 103.445  1.00  0.00           O
ATOM   1132  N   THR A  66      63.943  73.408 101.535  1.00  0.00           N
ATOM   1134  CA  THR A  66      63.363  72.198 102.044  1.00  0.00           C
ATOM   1136  CB  THR A  66      62.133  71.758 101.314  1.00  0.00           C
ATOM   1138  OG1 THR A  66      62.473  71.538  99.974  1.00  0.00           O
ATOM   1140  CG2 THR A  66      61.063  72.858 101.345  1.00  0.00           C
ATOM   1144  C   THR A  66      64.413  71.118 102.055  1.00  0.00           C
ATOM   1145  O   THR A  66      65.323  71.058 101.224  1.00  0.00           O
ATOM   1146  N   LEU A  67      64.373  70.278 103.095  1.00  0.00           N
ATOM   1148  CA  LEU A  67      65.603  69.688 103.514  1.00  0.00           C
ATOM   1150  CB  LEU A  67      65.903  69.998 105.005  1.00  0.00           C
ATOM   1153  CG  LEU A  67      66.233  71.488 105.254  1.00  0.00           C
ATOM   1155  CD1 LEU A  67      66.963  71.668 106.584  1.00  0.00           C
ATOM   1159  CD2 LEU A  67      67.133  72.108 104.175  1.00  0.00           C
ATOM   1163  C   LEU A  67      65.713  68.268 103.114  1.00  0.00           C
ATOM   1164  O   LEU A  67      65.743  67.958 101.924  1.00  0.00           O
ATOM   1165  N   GLY A  68      65.883  67.358 104.074  1.00  0.00           N
ATOM   1167  CA  GLY A  68      66.453  66.058 103.845  1.00  0.00           C
ATOM   1170  C   GLY A  68      67.843  66.178 104.325  1.00  0.00           C
ATOM   1171  O   GLY A  68      68.163  65.728 105.415  1.00  0.00           O
ATOM   1172  N   GLU A  69      68.703  66.848 103.545  1.00  0.00           N
ATOM   1174  CA  GLU A  69      70.063  66.998 103.965  1.00  0.00           C
ATOM   1176  CB  GLU A  69      70.763  65.638 103.974  1.00  0.00           C
ATOM   1179  CG  GLU A  69      70.933  64.968 102.604  1.00  0.00           C
ATOM   1182  CD  GLU A  69      69.673  64.578 101.845  1.00  0.00           C
ATOM   1183  OE1 GLU A  69      68.733  63.988 102.435  1.00  0.00           O
ATOM   1184  OE2 GLU A  69      69.713  64.728 100.584  1.00  0.00           O
ATOM   1185  C   GLU A  69      70.803  67.938 103.025  1.00  0.00           C
ATOM   1186  O   GLU A  69      70.283  68.298 101.974  1.00  0.00           O
ATOM   1187  N   PRO A  70      72.033  68.298 103.314  1.00  0.00           N
ATOM   1188  CD  PRO A  70      72.493  68.368 104.715  1.00  0.00           C
ATOM   1191  CA  PRO A  70      72.783  69.218 102.455  1.00  0.00           C
ATOM   1193  CB  PRO A  70      74.053  69.408 103.305  1.00  0.00           C
ATOM   1196  CG  PRO A  70      73.563  69.438 104.745  1.00  0.00           C
ATOM   1199  C   PRO A  70      73.203  68.698 101.074  1.00  0.00           C
ATOM   1200  O   PRO A  70      74.103  69.298 100.484  1.00  0.00           O
ATOM   1201  N   SER A  71      72.603  67.638 100.514  1.00  0.00           N
ATOM   1203  CA  SER A  71      72.963  67.078  99.234  1.00  0.00           C
ATOM   1205  CB  SER A  71      73.563  65.658  99.485  1.00  0.00           C
ATOM   1208  OG  SER A  71      74.123  65.008  98.335  1.00  0.00           O
ATOM   1210  C   SER A  71      71.733  67.028  98.335  1.00  0.00           C
ATOM   1211  O   SER A  71      71.763  66.468  97.235  1.00  0.00           O
ATOM   1212  N   ARG A  72      70.613  67.618  98.784  1.00  0.00           N
ATOM   1214  CA  ARG A  72      69.573  68.158  97.915  1.00  0.00           C
ATOM   1216  CB  ARG A  72      70.093  69.298  97.004  1.00  0.00           C
ATOM   1219  CG  ARG A  72      70.483  70.538  97.855  1.00  0.00           C
ATOM   1222  CD  ARG A  72      71.253  71.628  97.095  1.00  0.00           C
ATOM   1225  NE  ARG A  72      72.653  71.158  96.935  1.00  0.00           N
ATOM   1227  CZ  ARG A  72      73.573  71.178  97.885  1.00  0.00           C
ATOM   1228  NH1 ARG A  72      73.543  71.998  98.915  1.00  0.00           N
ATOM   1231  NH2 ARG A  72      74.553  70.318  97.765  1.00  0.00           N
ATOM   1234  C   ARG A  72      68.673  67.118  97.284  1.00  0.00           C
ATOM   1235  O   ARG A  72      68.083  67.268  96.224  1.00  0.00           O
ATOM   1236  N   GLY A  73      68.533  65.998  98.014  1.00  0.00           N
ATOM   1238  CA  GLY A  73      67.583  64.938  97.754  1.00  0.00           C
ATOM   1241  C   GLY A  73      66.333  65.098  98.555  1.00  0.00           C
ATOM   1242  O   GLY A  73      66.273  64.828  99.754  1.00  0.00           O
ATOM   1243  N   ARG A  74      65.283  65.598  97.905  1.00  0.00           N
ATOM   1245  CA  ARG A  74      64.203  66.248  98.595  1.00  0.00           C
ATOM   1247  CB  ARG A  74      64.223  67.678  97.984  1.00  0.00           C
ATOM   1250  CG  ARG A  74      65.473  68.468  98.465  1.00  0.00           C
ATOM   1253  CD  ARG A  74      65.413  69.998  98.384  1.00  0.00           C
ATOM   1256  NE  ARG A  74      65.523  70.368  96.945  1.00  0.00           N
ATOM   1258  CZ  ARG A  74      66.333  71.298  96.465  1.00  0.00           C
ATOM   1259  NH1 ARG A  74      67.223  71.948  97.165  1.00  0.00           N
ATOM   1262  NH2 ARG A  74      66.153  71.688  95.235  1.00  0.00           N
ATOM   1265  C   ARG A  74      62.913  65.388  98.574  1.00  0.00           C
ATOM   1266  O   ARG A  74      62.623  64.728  97.575  1.00  0.00           O
ATOM   1267  N   ILE A  75      62.143  65.308  99.704  1.00  0.00           N
ATOM   1269  CA  ILE A  75      60.923  64.488  99.955  1.00  0.00           C
ATOM   1271  CB  ILE A  75      61.243  63.388 100.965  1.00  0.00           C
ATOM   1273  CG2 ILE A  75      60.043  62.848 101.795  1.00  0.00           C
ATOM   1277  CG1 ILE A  75      61.983  62.288 100.204  1.00  0.00           C
ATOM   1280  CD  ILE A  75      61.113  61.648  99.144  1.00  0.00           C
ATOM   1284  C   ILE A  75      59.563  65.168 100.334  1.00  0.00           C
ATOM   1285  O   ILE A  75      59.463  66.078 101.154  1.00  0.00           O
ATOM   1286  N   TYR A  76      58.413  64.748  99.764  1.00  0.00           N
ATOM   1288  CA  TYR A  76      57.153  65.258 100.294  1.00  0.00           C
ATOM   1290  CB  TYR A  76      55.973  65.148  99.295  1.00  0.00           C
ATOM   1293  CG  TYR A  76      56.273  65.828  97.995  1.00  0.00           C
ATOM   1294  CD1 TYR A  76      56.763  65.078  96.924  1.00  0.00           C
ATOM   1296  CE1 TYR A  76      56.973  65.668  95.674  1.00  0.00           C
ATOM   1298  CZ  TYR A  76      56.703  67.028  95.484  1.00  0.00           C
ATOM   1299  OH  TYR A  76      57.023  67.698  94.284  1.00  0.00           O
ATOM   1301  CD2 TYR A  76      55.973  67.188  97.805  1.00  0.00           C
ATOM   1303  CE2 TYR A  76      56.203  67.778  96.555  1.00  0.00           C
ATOM   1305  C   TYR A  76      56.753  64.498 101.555  1.00  0.00           C
ATOM   1306  O   TYR A  76      56.683  63.268 101.555  1.00  0.00           O
ATOM   1307  N   ALA A  77      56.463  65.198 102.654  1.00  0.00           N
ATOM   1309  CA  ALA A  77      55.853  64.568 103.784  1.00  0.00           C
ATOM   1311  CB  ALA A  77      56.833  64.518 104.955  1.00  0.00           C
ATOM   1315  C   ALA A  77      54.583  65.278 104.195  1.00  0.00           C
ATOM   1316  O   ALA A  77      54.363  66.458 103.925  1.00  0.00           O
ATOM   1317  N   ASP A  78      53.703  64.528 104.865  1.00  0.00           N
ATOM   1319  CA  ASP A  78      52.463  65.058 105.324  1.00  0.00           C
ATOM   1321  CB  ASP A  78      51.323  64.958 104.255  1.00  0.00           C
ATOM   1324  CG  ASP A  78      50.873  63.548 103.885  1.00  0.00           C
ATOM   1325  OD1 ASP A  78      51.743  62.658 103.705  1.00  0.00           O
ATOM   1326  OD2 ASP A  78      49.633  63.388 103.674  1.00  0.00           O
ATOM   1327  C   ASP A  78      52.123  64.398 106.644  1.00  0.00           C
ATOM   1328  O   ASP A  78      52.383  63.218 106.885  1.00  0.00           O
ATOM   1329  N   VAL A  79      51.553  65.178 107.575  1.00  0.00           N
ATOM   1331  CA  VAL A  79      50.863  64.598 108.695  1.00  0.00           C
ATOM   1333  CB  VAL A  79      51.533  64.798 110.055  1.00  0.00           C
ATOM   1335  CG1 VAL A  79      52.933  64.168 110.055  1.00  0.00           C
ATOM   1339  CG2 VAL A  79      51.703  66.278 110.394  1.00  0.00           C
ATOM   1343  C   VAL A  79      49.453  65.148 108.615  1.00  0.00           C
ATOM   1344  O   VAL A  79      49.203  66.348 108.504  1.00  0.00           O
ATOM   1345  N   ASN A  80      48.453  64.248 108.705  1.00  0.00           N
ATOM   1347  CA  ASN A  80      47.033  64.568 108.625  1.00  0.00           C
ATOM   1349  CB  ASN A  80      46.243  63.448 107.905  1.00  0.00           C
ATOM   1352  CG  ASN A  80      46.593  63.488 106.415  1.00  0.00           C
ATOM   1353  OD1 ASN A  80      46.333  64.518 105.794  1.00  0.00           O
ATOM   1354  ND2 ASN A  80      47.183  62.418 105.835  1.00  0.00           N
ATOM   1357  C   ASN A  80      46.513  64.878 110.025  1.00  0.00           C
ATOM   1358  O   ASN A  80      45.323  64.818 110.344  1.00  0.00           O
ATOM   1359  N   GLY A  81      47.453  65.238 110.925  1.00  0.00           N
ATOM   1361  CA  GLY A  81      47.183  65.928 112.155  1.00  0.00           C
ATOM   1364  C   GLY A  81      48.273  66.928 112.394  1.00  0.00           C
ATOM   1365  O   GLY A  81      49.423  66.548 112.645  1.00  0.00           O
ATOM   1366  N   PHE A  82      47.933  68.228 112.455  1.00  0.00           N
ATOM   1368  CA  PHE A  82      48.753  69.248 113.104  1.00  0.00           C
ATOM   1370  CB  PHE A  82      48.333  70.658 112.614  1.00  0.00           C
ATOM   1373  CG  PHE A  82      49.183  71.808 113.145  1.00  0.00           C
ATOM   1374  CD1 PHE A  82      50.573  71.778 113.014  1.00  0.00           C
ATOM   1376  CE1 PHE A  82      51.363  72.858 113.405  1.00  0.00           C
ATOM   1378  CZ  PHE A  82      50.773  73.988 113.965  1.00  0.00           C
ATOM   1380  CD2 PHE A  82      48.603  72.938 113.745  1.00  0.00           C
ATOM   1382  CE2 PHE A  82      49.383  74.028 114.155  1.00  0.00           C
ATOM   1384  C   PHE A  82      48.553  69.168 114.614  1.00  0.00           C
ATOM   1385  O   PHE A  82      48.133  70.088 115.305  1.00  0.00           O
ATOM   1386  N   LEU A  83      48.833  67.978 115.165  1.00  0.00           N
ATOM   1388  CA  LEU A  83      48.903  67.718 116.574  1.00  0.00           C
ATOM   1390  CB  LEU A  83      47.803  66.778 117.125  1.00  0.00           C
ATOM   1393  CG  LEU A  83      46.373  67.298 116.895  1.00  0.00           C
ATOM   1395  CD1 LEU A  83      45.273  66.348 117.394  1.00  0.00           C
ATOM   1399  CD2 LEU A  83      46.143  68.678 117.495  1.00  0.00           C
ATOM   1403  C   LEU A  83      50.253  67.088 116.734  1.00  0.00           C
ATOM   1404  O   LEU A  83      50.463  66.118 117.464  1.00  0.00           O
ATOM   1405  N   ASP A  84      51.233  67.588 115.965  1.00  0.00           N
ATOM   1407  CA  ASP A  84      52.603  67.178 116.024  1.00  0.00           C
ATOM   1409  CB  ASP A  84      53.433  67.718 114.834  1.00  0.00           C
ATOM   1412  CG  ASP A  84      53.153  69.178 114.555  1.00  0.00           C
ATOM   1413  OD1 ASP A  84      51.973  69.518 114.284  1.00  0.00           O
ATOM   1414  OD2 ASP A  84      54.143  69.938 114.544  1.00  0.00           O
ATOM   1415  C   ASP A  84      53.193  67.538 117.404  1.00  0.00           C
ATOM   1416  O   ASP A  84      52.933  68.618 117.934  1.00  0.00           O
ATOM   1417  N   PRO A  85      53.953  66.668 118.084  1.00  0.00           N
ATOM   1418  CD  PRO A  85      53.973  65.238 117.754  1.00  0.00           C
ATOM   1421  CA  PRO A  85      54.103  66.838 119.535  1.00  0.00           C
ATOM   1423  CB  PRO A  85      54.823  65.558 119.964  1.00  0.00           C
ATOM   1426  CG  PRO A  85      54.253  64.488 119.055  1.00  0.00           C
ATOM   1429  C   PRO A  85      54.933  68.018 119.945  1.00  0.00           C
ATOM   1430  O   PRO A  85      54.683  68.608 120.995  1.00  0.00           O
ATOM   1431  N   VAL A  86      55.963  68.338 119.155  1.00  0.00           N
ATOM   1433  CA  VAL A  86      56.863  69.428 119.445  1.00  0.00           C
ATOM   1435  CB  VAL A  86      58.323  69.078 119.125  1.00  0.00           C
ATOM   1437  CG1 VAL A  86      58.733  67.838 119.945  1.00  0.00           C
ATOM   1441  CG2 VAL A  86      58.523  68.858 117.604  1.00  0.00           C
ATOM   1445  C   VAL A  86      56.483  70.688 118.695  1.00  0.00           C
ATOM   1446  O   VAL A  86      57.293  71.608 118.615  1.00  0.00           O
ATOM   1447  N   ASP A  87      55.253  70.758 118.084  1.00  0.00           N
ATOM   1449  CA  ASP A  87      54.803  71.818 117.165  1.00  0.00           C
ATOM   1451  CB  ASP A  87      54.163  73.018 117.934  1.00  0.00           C
ATOM   1454  CG  ASP A  87      53.343  73.978 117.064  1.00  0.00           C
ATOM   1455  OD1 ASP A  87      53.283  73.848 115.835  1.00  0.00           O
ATOM   1456  OD2 ASP A  87      52.743  74.908 117.675  1.00  0.00           O
ATOM   1457  C   ASP A  87      55.903  72.188 116.165  1.00  0.00           C
ATOM   1458  O   ASP A  87      56.293  73.338 115.975  1.00  0.00           O
ATOM   1459  N   PHE A  88      56.483  71.088 115.645  1.00  0.00           N
ATOM   1461  CA  PHE A  88      57.583  70.918 114.754  1.00  0.00           C
ATOM   1463  CB  PHE A  88      57.003  71.008 113.345  1.00  0.00           C
ATOM   1466  CG  PHE A  88      58.043  70.838 112.324  1.00  0.00           C
ATOM   1467  CD1 PHE A  88      58.383  69.578 111.834  1.00  0.00           C
ATOM   1469  CE1 PHE A  88      59.333  69.458 110.825  1.00  0.00           C
ATOM   1471  CZ  PHE A  88      59.923  70.618 110.285  1.00  0.00           C
ATOM   1473  CD2 PHE A  88      58.723  71.968 111.874  1.00  0.00           C
ATOM   1475  CE2 PHE A  88      59.663  71.858 110.855  1.00  0.00           C
ATOM   1477  C   PHE A  88      58.923  71.608 115.075  1.00  0.00           C
ATOM   1478  O   PHE A  88      59.013  72.758 115.495  1.00  0.00           O
ATOM   1479  N   ARG A  89      60.043  70.898 114.915  1.00  0.00           N
ATOM   1481  CA  ARG A  89      61.343  71.388 115.344  1.00  0.00           C
ATOM   1483  CB  ARG A  89      61.833  70.558 116.565  1.00  0.00           C
ATOM   1486  CG  ARG A  89      62.063  69.068 116.264  1.00  0.00           C
ATOM   1489  CD  ARG A  89      62.303  68.238 117.525  1.00  0.00           C
ATOM   1492  NE  ARG A  89      62.513  66.798 117.184  1.00  0.00           N
ATOM   1494  CZ  ARG A  89      61.613  66.008 116.614  1.00  0.00           C
ATOM   1495  NH1 ARG A  89      60.313  66.218 116.625  1.00  0.00           N
ATOM   1498  NH2 ARG A  89      62.063  64.958 115.954  1.00  0.00           N
ATOM   1501  C   ARG A  89      62.283  71.298 114.165  1.00  0.00           C
ATOM   1502  O   ARG A  89      62.283  70.308 113.434  1.00  0.00           O
ATOM   1503  N   GLY A  90      63.103  72.338 113.915  1.00  0.00           N
ATOM   1505  CA  GLY A  90      63.703  72.548 112.595  1.00  0.00           C
ATOM   1508  C   GLY A  90      65.033  71.878 112.355  1.00  0.00           C
ATOM   1509  O   GLY A  90      65.833  72.308 111.535  1.00  0.00           O
ATOM   1510  N   GLN A  91      65.363  70.828 113.135  1.00  0.00           N
ATOM   1512  CA  GLN A  91      66.653  70.178 113.045  1.00  0.00           C
ATOM   1514  CB  GLN A  91      67.273  69.978 114.445  1.00  0.00           C
ATOM   1517  CG  GLN A  91      66.503  69.098 115.474  1.00  0.00           C
ATOM   1520  CD  GLN A  91      65.693  69.898 116.495  1.00  0.00           C
ATOM   1521  OE1 GLN A  91      65.073  70.918 116.185  1.00  0.00           O
ATOM   1522  NE2 GLN A  91      65.673  69.428 117.765  1.00  0.00           N
ATOM   1525  C   GLN A  91      66.673  68.898 112.245  1.00  0.00           C
ATOM   1526  O   GLN A  91      66.143  68.818 111.135  1.00  0.00           O
ATOM   1527  N   LEU A  92      67.363  67.868 112.775  1.00  0.00           N
ATOM   1529  CA  LEU A  92      67.313  66.498 112.284  1.00  0.00           C
ATOM   1531  CB  LEU A  92      68.543  65.628 112.654  1.00  0.00           C
ATOM   1534  CG  LEU A  92      69.943  66.018 112.125  1.00  0.00           C
ATOM   1536  CD1 LEU A  92      69.973  65.878 110.595  1.00  0.00           C
ATOM   1540  CD2 LEU A  92      70.473  67.398 112.564  1.00  0.00           C
ATOM   1544  C   LEU A  92      66.103  65.828 112.905  1.00  0.00           C
ATOM   1545  O   LEU A  92      65.843  65.988 114.094  1.00  0.00           O
ATOM   1546  N   VAL A  93      65.333  65.078 112.105  1.00  0.00           N
ATOM   1548  CA  VAL A  93      64.133  64.428 112.555  1.00  0.00           C
ATOM   1550  CB  VAL A  93      62.853  65.238 112.274  1.00  0.00           C
ATOM   1552  CG1 VAL A  93      62.913  66.618 112.974  1.00  0.00           C
ATOM   1556  CG2 VAL A  93      62.563  65.388 110.775  1.00  0.00           C
ATOM   1560  C   VAL A  93      64.053  63.088 111.864  1.00  0.00           C
ATOM   1561  O   VAL A  93      64.493  62.898 110.724  1.00  0.00           O
ATOM   1562  N   THR A  94      63.463  62.108 112.564  1.00  0.00           N
ATOM   1564  CA  THR A  94      63.093  60.828 111.985  1.00  0.00           C
ATOM   1566  CB  THR A  94      63.523  59.608 112.794  1.00  0.00           C
ATOM   1568  OG1 THR A  94      64.873  59.698 113.215  1.00  0.00           O
ATOM   1570  CG2 THR A  94      63.393  58.368 111.915  1.00  0.00           C
ATOM   1574  C   THR A  94      61.583  60.818 111.904  1.00  0.00           C
ATOM   1575  O   THR A  94      60.913  61.138 112.885  1.00  0.00           O
ATOM   1576  N   VAL A  95      61.003  60.498 110.744  1.00  0.00           N
ATOM   1578  CA  VAL A  95      59.563  60.508 110.555  1.00  0.00           C
ATOM   1580  CB  VAL A  95      59.163  61.678 109.655  1.00  0.00           C
ATOM   1582  CG1 VAL A  95      59.303  62.988 110.464  1.00  0.00           C
ATOM   1586  CG2 VAL A  95      60.033  61.708 108.394  1.00  0.00           C
ATOM   1590  C   VAL A  95      59.113  59.148 110.034  1.00  0.00           C
ATOM   1591  O   VAL A  95      59.723  58.628 109.114  1.00  0.00           O
ATOM   1592  N   VAL A  96      58.113  58.478 110.665  1.00  0.00           N
ATOM   1594  CA  VAL A  96      57.653  57.158 110.215  1.00  0.00           C
ATOM   1596  CB  VAL A  96      57.553  56.058 111.294  1.00  0.00           C
ATOM   1598  CG1 VAL A  96      58.903  55.748 111.945  1.00  0.00           C
ATOM   1602  CG2 VAL A  96      56.523  56.388 112.394  1.00  0.00           C
ATOM   1606  C   VAL A  96      56.283  57.198 109.575  1.00  0.00           C
ATOM   1607  O   VAL A  96      55.383  57.958 109.955  1.00  0.00           O
ATOM   1608  N   GLY A  97      56.073  56.308 108.584  1.00  0.00           N
ATOM   1610  CA  GLY A  97      54.733  56.028 108.114  1.00  0.00           C
ATOM   1613  C   GLY A  97      54.773  55.268 106.834  1.00  0.00           C
ATOM   1614  O   GLY A  97      55.853  54.918 106.345  1.00  0.00           O
ATOM   1615  N   PRO A  98      53.603  54.978 106.284  1.00  0.00           N
ATOM   1616  CD  PRO A  98      52.303  55.048 106.965  1.00  0.00           C
ATOM   1619  CA  PRO A  98      53.483  54.398 104.974  1.00  0.00           C
ATOM   1621  CB  PRO A  98      52.173  53.618 105.055  1.00  0.00           C
ATOM   1624  CG  PRO A  98      51.293  54.488 105.954  1.00  0.00           C
ATOM   1627  C   PRO A  98      53.403  55.478 103.925  1.00  0.00           C
ATOM   1628  O   PRO A  98      52.903  56.568 104.175  1.00  0.00           O
ATOM   1629  N   ILE A  99      53.923  55.198 102.724  1.00  0.00           N
ATOM   1631  CA  ILE A  99      53.963  56.138 101.614  1.00  0.00           C
ATOM   1633  CB  ILE A  99      55.043  55.818 100.565  1.00  0.00           C
ATOM   1635  CG2 ILE A  99      54.813  56.698  99.315  1.00  0.00           C
ATOM   1639  CG1 ILE A  99      56.473  56.068 101.105  1.00  0.00           C
ATOM   1642  CD  ILE A  99      57.033  55.008 102.064  1.00  0.00           C
ATOM   1646  C   ILE A  99      52.583  56.248 100.995  1.00  0.00           C
ATOM   1647  O   ILE A  99      52.163  55.448 100.165  1.00  0.00           O
ATOM   1648  N   THR A 100      51.833  57.278 101.425  1.00  0.00           N
ATOM   1650  CA  THR A 100      50.533  57.658 100.894  1.00  0.00           C
ATOM   1652  CB  THR A 100      49.563  58.078 102.004  1.00  0.00           C
ATOM   1654  OG1 THR A 100      48.243  58.218 101.525  1.00  0.00           O
ATOM   1656  CG2 THR A 100      49.953  59.408 102.684  1.00  0.00           C
ATOM   1660  C   THR A 100      50.693  58.728  99.834  1.00  0.00           C
ATOM   1661  O   THR A 100      51.583  59.578  99.915  1.00  0.00           O
ATOM   1662  N   GLY A 101      49.853  58.688  98.794  1.00  0.00           N
ATOM   1664  CA  GLY A 101      49.843  59.618  97.695  1.00  0.00           C
ATOM   1667  C   GLY A 101      48.593  59.328  96.864  1.00  0.00           C
ATOM   1668  OT1 GLY A 101      48.273  58.118  96.675  1.00  0.00           O
ATOM   1669  OT2 GLY A 101      47.883  60.288  96.465  1.00  0.00           O
ATOM   1670  NH3 POPEB 102     113.893  38.388  88.854  1.00  0.00           N
ATOM   1674  C12 POPEB 102     114.863  38.518  90.005  1.00  0.00           C
ATOM   1677  C11 POPEB 102     114.353  37.768  91.255  1.00  0.00           C
ATOM   1680  P   POPEB 102     116.543  36.708  92.305  1.00  0.00           P
ATOM   1681  O13 POPEB 102     117.713  37.598  92.485  1.00  0.00           O
ATOM   1682  O14 POPEB 102     116.293  35.618  93.265  1.00  0.00           O
ATOM   1683  O11 POPEB 102     116.483  36.158  90.835  1.00  0.00           O
ATOM   1684  O12 POPEB 102     115.313  37.708  92.315  1.00  0.00           O
ATOM   1685  C1  POPEB 102     117.613  36.068  89.964  1.00  0.00           C
ATOM   1688  C2  POPEB 102     117.363  34.958  88.895  1.00  0.00           C
ATOM   1690  O21 POPEB 102     117.703  35.368  87.564  1.00  0.00           O
ATOM   1691  C21 POPEB 102     116.963  36.238  86.924  1.00  0.00           C
ATOM   1692  O22 POPEB 102     116.123  36.988  87.404  1.00  0.00           O
ATOM   1693  C22 POPEB 102     117.203  36.048  85.415  1.00  0.00           C
ATOM   1696  C3  POPEB 102     115.923  34.338  88.965  1.00  0.00           C
ATOM   1699  O31 POPEB 102     115.743  33.318  87.955  1.00  0.00           O
ATOM   1700  C31 POPEB 102     114.953  33.628  86.924  1.00  0.00           C
ATOM   1701  O32 POPEB 102     114.233  34.608  86.854  1.00  0.00           O
ATOM   1702  C32 POPEB 102     115.103  32.588  85.805  1.00  0.00           C
ATOM   1705  C23 POPEB 102     116.083  36.718  84.585  1.00  0.00           C
ATOM   1708  C24 POPEB 102     115.983  36.268  83.114  1.00  0.00           C
ATOM   1711  C25 POPEB 102     114.703  35.458  82.844  1.00  0.00           C
ATOM   1714  C26 POPEB 102     114.263  35.368  81.375  1.00  0.00           C
ATOM   1717  C27 POPEB 102     115.083  34.418  80.474  1.00  0.00           C
ATOM   1720  C28 POPEB 102     114.633  34.438  78.995  1.00  0.00           C
ATOM   1723  C29 POPEB 102     113.233  33.908  78.794  1.00  0.00           C
ATOM   1725 0C21 POPEB 102     112.813  33.058  77.835  1.00  0.00           C
ATOM   1727 1C21 POPEB 102     113.633  32.438  76.725  1.00  0.00           C
ATOM   1730 2C21 POPEB 102     114.063  30.998  77.055  1.00  0.00           C
ATOM   1733 3C21 POPEB 102     114.523  30.238  75.814  1.00  0.00           C
ATOM   1736 4C21 POPEB 102     115.253  28.928  76.144  1.00  0.00           C
ATOM   1739 5C21 POPEB 102     115.403  27.978  74.945  1.00  0.00           C
ATOM   1742 6C21 POPEB 102     116.013  28.658  73.714  1.00  0.00           C
ATOM   1745 7C21 POPEB 102     116.293  27.698  72.555  1.00  0.00           C
ATOM   1748 8C21 POPEB 102     116.853  28.418  71.325  1.00  0.00           C
ATOM   1752  C33 POPEB 102     113.753  31.948  85.405  1.00  0.00           C
ATOM   1755  C34 POPEB 102     113.613  31.598  83.915  1.00  0.00           C
ATOM   1758  C35 POPEB 102     114.593  30.538  83.394  1.00  0.00           C
ATOM   1761  C36 POPEB 102     114.313  30.118  81.935  1.00  0.00           C
ATOM   1764  C37 POPEB 102     115.163  28.918  81.495  1.00  0.00           C
ATOM   1767  C38 POPEB 102     114.903  28.388  80.064  1.00  0.00           C
ATOM   1770  C39 POPEB 102     113.433  28.028  79.784  1.00  0.00           C
ATOM   1773 0C31 POPEB 102     113.233  26.758  78.934  1.00  0.00           C
ATOM   1776 1C31 POPEB 102     111.753  26.368  78.825  1.00  0.00           C
ATOM   1779 2C31 POPEB 102     111.533  24.928  78.325  1.00  0.00           C
ATOM   1782 3C31 POPEB 102     111.733  24.738  76.815  1.00  0.00           C
ATOM   1785 4C31 POPEB 102     111.423  23.298  76.395  1.00  0.00           C
ATOM   1788 5C31 POPEB 102     111.293  23.108  74.875  1.00  0.00           C
ATOM   1791 6C31 POPEB 102     110.783  21.708  74.505  1.00  0.00           C
ATOM   1795  NH3 POPEC 103      56.223   7.128  49.385  1.00  0.00           N
ATOM   1799  C12 POPEC 103      55.933   7.118  47.925  1.00  0.00           C
ATOM   1802  C11 POPEC 103      56.513   8.388  47.305  1.00  0.00           C
ATOM   1805  P   POPEC 103      58.923   7.968  46.314  1.00  0.00           P
ATOM   1806  O13 POPEC 103      59.553   9.168  45.735  1.00  0.00           O
ATOM   1807  O14 POPEC 103      58.103   7.128  45.415  1.00  0.00           O
ATOM   1808  O11 POPEC 103      59.953   7.038  47.044  1.00  0.00           O
ATOM   1809  O12 POPEC 103      57.933   8.418  47.474  1.00  0.00           O
ATOM   1810  C1  POPEC 103      61.153   7.458  47.684  1.00  0.00           C
ATOM   1813  C2  POPEC 103      60.943   7.828  49.185  1.00  0.00           C
ATOM   1815  O21 POPEC 103      62.083   7.548  50.025  1.00  0.00           O
ATOM   1816  C21 POPEC 103      62.223   6.268  50.384  1.00  0.00           C
ATOM   1817  O22 POPEC 103      61.903   5.308  49.715  1.00  0.00           O
ATOM   1818  C22 POPEC 103      62.613   6.158  51.855  1.00  0.00           C
ATOM   1821  C3  POPEC 103      59.613   7.288  49.825  1.00  0.00           C
ATOM   1824  O31 POPEC 103      58.653   8.338  50.064  1.00  0.00           O
ATOM   1825  C31 POPEC 103      59.023   9.198  51.025  1.00  0.00           C
ATOM   1826  O32 POPEC 103      59.943   9.008  51.805  1.00  0.00           O
ATOM   1827  C32 POPEC 103      58.123  10.438  51.005  1.00  0.00           C
ATOM   1830  C23 POPEC 103      61.413   5.478  52.575  1.00  0.00           C
ATOM   1833  C24 POPEC 103      61.663   4.968  53.994  1.00  0.00           C
ATOM   1836  C25 POPEC 103      60.313   4.558  54.625  1.00  0.00           C
ATOM   1839  C26 POPEC 103      60.253   4.718  56.145  1.00  0.00           C
ATOM   1842  C27 POPEC 103      58.903   5.288  56.605  1.00  0.00           C
ATOM   1845  C28 POPEC 103      58.893   5.688  58.094  1.00  0.00           C
ATOM   1848  C29 POPEC 103      57.913   6.778  58.404  1.00  0.00           C
ATOM   1850 0C21 POPEC 103      57.433   7.068  59.625  1.00  0.00           C
ATOM   1852 1C21 POPEC 103      57.783   6.338  60.895  1.00  0.00           C
ATOM   1855 2C21 POPEC 103      58.983   6.958  61.634  1.00  0.00           C
ATOM   1858 3C21 POPEC 103      58.693   8.338  62.235  1.00  0.00           C
ATOM   1861 4C21 POPEC 103      59.943   8.978  62.875  1.00  0.00           C
ATOM   1864 5C21 POPEC 103      59.643  10.298  63.604  1.00  0.00           C
ATOM   1867 6C21 POPEC 103      58.763  11.258  62.795  1.00  0.00           C
ATOM   1870 7C21 POPEC 103      58.763  12.688  63.334  1.00  0.00           C
ATOM   1873 8C21 POPEC 103      57.863  13.628  62.525  1.00  0.00           C
ATOM   1877  C33 POPEC 103      58.163  11.258  52.305  1.00  0.00           C
ATOM   1880  C34 POPEC 103      58.973  12.568  52.205  1.00  0.00           C
ATOM   1883  C35 POPEC 103      59.003  13.208  53.584  1.00  0.00           C
ATOM   1886  C36 POPEC 103      59.513  14.648  53.735  1.00  0.00           C
ATOM   1889  C37 POPEC 103      59.583  14.898  55.254  1.00  0.00           C
ATOM   1892  C38 POPEC 103      59.543  16.338  55.785  1.00  0.00           C
ATOM   1895  C39 POPEC 103      59.323  16.238  57.294  1.00  0.00           C
ATOM   1898 0C31 POPEC 103      59.543  17.498  58.135  1.00  0.00           C
ATOM   1901 1C31 POPEC 103      59.433  17.158  59.635  1.00  0.00           C
ATOM   1904 2C31 POPEC 103      59.533  18.368  60.565  1.00  0.00           C
ATOM   1907 3C31 POPEC 103      58.243  19.198  60.685  1.00  0.00           C
ATOM   1910 4C31 POPEC 103      57.043  18.418  61.224  1.00  0.00           C
ATOM   1913 5C31 POPEC 103      55.943  19.358  61.745  1.00  0.00           C
ATOM   1916 6C31 POPEC 103      54.563  18.708  61.825  1.00  0.00           C
ATOM   1920  NH3 POPED 104      58.583  87.088  52.205  1.00  0.00           N
ATOM   1924  C12 POPED 104      57.703  88.258  51.865  1.00  0.00           C
ATOM   1927  C11 POPED 104      57.763  89.388  52.905  1.00  0.00           C
ATOM   1930  P   POPED 104      56.283  91.218  51.644  1.00  0.00           P
ATOM   1931  O13 POPED 104      54.853  91.558  51.725  1.00  0.00           O
ATOM   1932  O14 POPED 104      56.763  90.688  50.355  1.00  0.00           O
ATOM   1933  O11 POPED 104      57.183  92.488  51.995  1.00  0.00           O
ATOM   1934  O12 POPED 104      56.613  90.198  52.814  1.00  0.00           O
ATOM   1935  C1  POPED 104      56.683  93.398  52.995  1.00  0.00           C
ATOM   1938  C2  POPED 104      57.613  94.638  53.154  1.00  0.00           C
ATOM   1940  O21 POPED 104      56.973  95.578  54.025  1.00  0.00           O
ATOM   1941  C21 POPED 104      56.963  95.308  55.295  1.00  0.00           C
ATOM   1942  O22 POPED 104      57.573  94.418  55.875  1.00  0.00           O
ATOM   1943  C22 POPED 104      56.043  96.328  55.955  1.00  0.00           C
ATOM   1946  C3  POPED 104      57.813  95.378  51.805  1.00  0.00           C
ATOM   1949  O31 POPED 104      58.933  96.298  51.774  1.00  0.00           O
ATOM   1950  C31 POPED 104      58.813  97.628  51.774  1.00  0.00           C
ATOM   1951  O32 POPED 104      59.643  98.368  51.265  1.00  0.00           O
ATOM   1952  C32 POPED 104      57.613  98.178  52.544  1.00  0.00           C
ATOM   1955  C23 POPED 104      54.913  95.668  56.764  1.00  0.00           C
ATOM   1958  C24 POPED 104      54.143  96.718  57.564  1.00  0.00           C
ATOM   1961  C25 POPED 104      53.513  96.138  58.825  1.00  0.00           C
ATOM   1964  C26 POPED 104      52.983  97.228  59.755  1.00  0.00           C
ATOM   1967  C27 POPED 104      52.633  96.738  61.154  1.00  0.00           C
ATOM   1970  C28 POPED 104      52.493  97.908  62.145  1.00  0.00           C
ATOM   1973  C29 POPED 104      51.823  97.468  63.424  1.00  0.00           C
ATOM   1975 0C21 POPED 104      50.843  98.138  64.055  1.00  0.00           C
ATOM   1977 1C21 POPED 104      50.313  99.478  63.625  1.00  0.00           C
ATOM   1980 2C21 POPED 104      49.633 100.268  64.764  1.00  0.00           C
ATOM   1983 3C21 POPED 104      48.293  99.668  65.215  1.00  0.00           C
ATOM   1986 4C21 POPED 104      47.473 100.588  66.135  1.00  0.00           C
ATOM   1989 5C21 POPED 104      48.233 101.018  67.395  1.00  0.00           C
ATOM   1992 6C21 POPED 104      47.343 101.788  68.375  1.00  0.00           C
ATOM   1995 7C21 POPED 104      48.103 102.258  69.615  1.00  0.00           C
ATOM   1998 8C21 POPED 104      47.273 103.158  70.514  1.00  0.00           C
ATOM   2002  C33 POPED 104      57.693  99.728  52.655  1.00  0.00           C
ATOM   2005  C34 POPED 104      56.403 100.398  53.154  1.00  0.00           C
ATOM   2008  C35 POPED 104      55.883  99.828  54.485  1.00  0.00           C
ATOM   2011  C36 POPED 104      54.743 100.658  55.104  1.00  0.00           C
ATOM   2014  C37 POPED 104      55.233 101.958  55.755  1.00  0.00           C
ATOM   2017  C38 POPED 104      54.393 102.398  56.965  1.00  0.00           C
ATOM   2020  C39 POPED 104      54.493 101.468  58.175  1.00  0.00           C
ATOM   2023 0C31 POPED 104      54.053 102.158  59.474  1.00  0.00           C
ATOM   2026 1C31 POPED 104      53.773 101.138  60.594  1.00  0.00           C
ATOM   2029 2C31 POPED 104      53.953 101.688  62.014  1.00  0.00           C
ATOM   2032 3C31 POPED 104      52.843 102.638  62.465  1.00  0.00           C
ATOM   2035 4C31 POPED 104      52.943 102.948  63.954  1.00  0.00           C
ATOM   2038 5C31 POPED 104      51.783 103.808  64.474  1.00  0.00           C
ATOM   2041 6C31 POPED 104      51.733 103.898  66.005  1.00  0.00           C
ATOM   2045  NH3 POPEE 105      87.043 100.428  49.195  1.00  0.00           N
ATOM   2049  C12 POPEE 105      88.373 100.308  48.535  1.00  0.00           C
ATOM   2052  C11 POPEE 105      89.463 100.898  49.425  1.00  0.00           C
ATOM   2055  P   POPEE 105      91.913 100.208  49.994  1.00  0.00           P
ATOM   2056  O13 POPEE 105      91.933  98.748  50.215  1.00  0.00           O
ATOM   2057  O14 POPEE 105      93.133 100.838  49.455  1.00  0.00           O
ATOM   2058  O11 POPEE 105      91.353 100.988  51.235  1.00  0.00           O
ATOM   2059  O12 POPEE 105      90.743 100.478  48.965  1.00  0.00           O
ATOM   2060  C1  POPEE 105      92.033 101.808  52.165  1.00  0.00           C
ATOM   2063  C2  POPEE 105      92.063 101.098  53.535  1.00  0.00           C
ATOM   2065  O21 POPEE 105      92.013 102.068  54.604  1.00  0.00           O
ATOM   2066  C21 POPEE 105      91.523 101.568  55.755  1.00  0.00           C
ATOM   2067  O22 POPEE 105      90.993 100.478  55.875  1.00  0.00           O
ATOM   2068  C22 POPEE 105      91.653 102.588  56.885  1.00  0.00           C
ATOM   2071  C3  POPEE 105      93.313 100.168  53.584  1.00  0.00           C
ATOM   2074  O31 POPEE 105      93.643  99.718  54.915  1.00  0.00           O
ATOM   2075  C31 POPEE 105      94.253  98.538  54.974  1.00  0.00           C
ATOM   2076  O32 POPEE 105      94.453  97.798  54.035  1.00  0.00           O
ATOM   2077  C32 POPEE 105      94.773  98.288  56.375  1.00  0.00           C
ATOM   2080  C23 POPEE 105      91.483 101.978  58.294  1.00  0.00           C
ATOM   2083  C24 POPEE 105      90.013 101.888  58.765  1.00  0.00           C
ATOM   2086  C25 POPEE 105      89.323 103.228  59.095  1.00  0.00           C
ATOM   2089  C26 POPEE 105      90.073 104.098  60.114  1.00  0.00           C
ATOM   2092  C27 POPEE 105      89.313 105.388  60.475  1.00  0.00           C
ATOM   2095  C28 POPEE 105      88.123 105.198  61.445  1.00  0.00           C
ATOM   2098  C29 POPEE 105      88.463 105.428  62.894  1.00  0.00           C
ATOM   2100 0C21 POPEE 105      87.633 105.248  63.934  1.00  0.00           C
ATOM   2102 1C21 POPEE 105      86.203 104.778  63.854  1.00  0.00           C
ATOM   2105 2C21 POPEE 105      85.423 105.018  65.165  1.00  0.00           C
ATOM   2108 3C21 POPEE 105      85.193 106.508  65.454  1.00  0.00           C
ATOM   2111 4C21 POPEE 105      84.453 106.748  66.774  1.00  0.00           C
ATOM   2114 5C21 POPEE 105      84.093 108.228  66.995  1.00  0.00           C
ATOM   2117 6C21 POPEE 105      83.053 108.768  65.995  1.00  0.00           C
ATOM   2120 7C21 POPEE 105      82.733 110.258  66.215  1.00  0.00           C
ATOM   2123 8C21 POPEE 105      81.493 110.708  65.435  1.00  0.00           C
ATOM   2127  C33 POPEE 105      93.793  98.648  57.515  1.00  0.00           C
ATOM   2130  C34 POPEE 105      94.543  98.838  58.835  1.00  0.00           C
ATOM   2133  C35 POPEE 105      94.823 100.298  59.185  1.00  0.00           C
ATOM   2136  C36 POPEE 105      94.563 100.558  60.664  1.00  0.00           C
ATOM   2139  C37 POPEE 105      94.423 102.048  61.035  1.00  0.00           C
ATOM   2142  C38 POPEE 105      93.423 102.168  62.185  1.00  0.00           C
ATOM   2145  C39 POPEE 105      93.123 103.588  62.665  1.00  0.00           C
ATOM   2148 0C31 POPEE 105      92.243 103.558  63.915  1.00  0.00           C
ATOM   2151 1C31 POPEE 105      91.983 104.948  64.495  1.00  0.00           C
ATOM   2154 2C31 POPEE 105      92.443 105.078  65.955  1.00  0.00           C
ATOM   2157 3C31 POPEE 105      92.123 106.448  66.555  1.00  0.00           C
ATOM   2160 4C31 POPEE 105      92.973 107.578  65.965  1.00  0.00           C
ATOM   2163 5C31 POPEE 105      92.983 108.848  66.805  1.00  0.00           C
ATOM   2166 6C31 POPEE 105      93.463 110.088  66.035  1.00  0.00           C
ATOM   2170  NH3 POPEF 106      87.603  81.128  52.075  1.00  0.00           N
ATOM   2174  C12 POPEF 106      88.973  81.758  52.145  1.00  0.00           C
ATOM   2177  C11 POPEF 106      90.113  80.728  52.275  1.00  0.00           C
ATOM   2180  P   POPEF 106      92.413  81.838  53.045  1.00  0.00           P
ATOM   2181  O13 POPEF 106      93.363  80.798  53.505  1.00  0.00           O
ATOM   2182  O14 POPEF 106      93.073  83.088  52.595  1.00  0.00           O
ATOM   2183  O11 POPEF 106      91.393  82.228  54.175  1.00  0.00           O
ATOM   2184  O12 POPEF 106      91.393  81.318  51.965  1.00  0.00           O
ATOM   2185  C1  POPEF 106      91.703  82.098  55.545  1.00  0.00           C
ATOM   2188  C2  POPEF 106      90.443  82.398  56.375  1.00  0.00           C
ATOM   2190  O21 POPEF 106      90.763  82.188  57.764  1.00  0.00           O
ATOM   2191  C21 POPEF 106      90.793  83.278  58.485  1.00  0.00           C
ATOM   2192  O22 POPEF 106      90.903  84.418  58.065  1.00  0.00           O
ATOM   2193  C22 POPEF 106      90.653  82.888  59.955  1.00  0.00           C
ATOM   2196  C3  POPEF 106      89.243  81.478  56.035  1.00  0.00           C
ATOM   2199  O31 POPEF 106      88.263  81.588  57.084  1.00  0.00           O
ATOM   2200  C31 POPEF 106      87.013  81.848  56.825  1.00  0.00           C
ATOM   2201  O32 POPEF 106      86.493  81.938  55.724  1.00  0.00           O
ATOM   2202  C32 POPEF 106      86.273  81.978  58.175  1.00  0.00           C
ATOM   2205  C23 POPEF 106      90.783  84.088  60.924  1.00  0.00           C
ATOM   2208  C24 POPEF 106      90.143  83.838  62.305  1.00  0.00           C
ATOM   2211  C25 POPEF 106      88.613  83.778  62.245  1.00  0.00           C
ATOM   2214  C26 POPEF 106      87.953  83.928  63.625  1.00  0.00           C
ATOM   2217  C27 POPEF 106      87.473  85.358  63.905  1.00  0.00           C
ATOM   2220  C28 POPEF 106      87.153  85.608  65.394  1.00  0.00           C
ATOM   2223  C29 POPEF 106      86.063  84.738  65.965  1.00  0.00           C
ATOM   2225 0C21 POPEF 106      85.513  84.888  67.185  1.00  0.00           C
ATOM   2227 1C21 POPEF 106      85.853  85.968  68.175  1.00  0.00           C
ATOM   2230 2C21 POPEF 106      84.703  86.188  69.175  1.00  0.00           C
ATOM   2233 3C21 POPEF 106      84.973  87.328  70.165  1.00  0.00           C
ATOM   2236 4C21 POPEF 106      83.923  87.438  71.284  1.00  0.00           C
ATOM   2239 5C21 POPEF 106      82.533  87.888  70.805  1.00  0.00           C
ATOM   2242 6C21 POPEF 106      81.533  87.968  71.965  1.00  0.00           C
ATOM   2245 7C21 POPEF 106      80.113  88.348  71.535  1.00  0.00           C
ATOM   2248 8C21 POPEF 106      79.153  88.488  72.715  1.00  0.00           C
ATOM   2252  C33 POPEF 106      86.273  83.398  58.794  1.00  0.00           C
ATOM   2255  C34 POPEF 106      85.023  83.688  59.654  1.00  0.00           C
ATOM   2258  C35 POPEF 106      84.933  82.968  61.014  1.00  0.00           C
ATOM   2261  C36 POPEF 106      83.573  83.248  61.675  1.00  0.00           C
ATOM   2264  C37 POPEF 106      83.403  82.658  63.094  1.00  0.00           C
ATOM   2267  C38 POPEF 106      82.083  83.098  63.765  1.00  0.00           C
ATOM   2270  C39 POPEF 106      80.833  82.438  63.154  1.00  0.00           C
ATOM   2273 0C31 POPEF 106      79.503  82.998  63.674  1.00  0.00           C
ATOM   2276 1C31 POPEF 106      78.323  82.188  63.125  1.00  0.00           C
ATOM   2279 2C31 POPEF 106      76.993  82.948  63.055  1.00  0.00           C
ATOM   2282 3C31 POPEF 106      76.213  82.998  64.375  1.00  0.00           C
ATOM   2285 4C31 POPEF 106      74.863  83.728  64.214  1.00  0.00           C
ATOM   2288 5C31 POPEF 106      73.673  82.968  64.805  1.00  0.00           C
ATOM   2291 6C31 POPEF 106      72.333  83.668  64.595  1.00  0.00           C
ATOM   2295  NH3 POPEG 107      46.413  69.598  55.215  1.00  0.00           N
ATOM   2299  C12 POPEG 107      44.963  69.578  54.834  1.00  0.00           C
ATOM   2302  C11 POPEG 107      44.153  70.508  55.775  1.00  0.00           C
ATOM   2305  P   POPEG 107      43.543  73.008  55.195  1.00  0.00           P
ATOM   2306  O13 POPEG 107      44.283  74.198  54.764  1.00  0.00           O
ATOM   2307  O14 POPEG 107      42.533  72.448  54.274  1.00  0.00           O
ATOM   2308  O11 POPEG 107      42.773  73.408  56.535  1.00  0.00           O
ATOM   2309  O12 POPEG 107      44.543  71.868  55.645  1.00  0.00           O
ATOM   2310  C1  POPEG 107      41.823  74.488  56.525  1.00  0.00           C
ATOM   2313  C2  POPEG 107      42.353  75.838  57.154  1.00  0.00           C
ATOM   2315  O21 POPEG 107      41.443  76.158  58.215  1.00  0.00           O
ATOM   2316  C21 POPEG 107      41.633  77.128  59.125  1.00  0.00           C
ATOM   2317  O22 POPEG 107      40.713  77.648  59.735  1.00  0.00           O
ATOM   2318  C22 POPEG 107      43.093  77.488  59.465  1.00  0.00           C
ATOM   2321  C3  POPEG 107      42.413  76.968  56.065  1.00  0.00           C
ATOM   2324  O31 POPEG 107      42.463  78.288  56.634  1.00  0.00           O
ATOM   2325  C31 POPEG 107      41.443  79.108  56.454  1.00  0.00           C
ATOM   2326  O32 POPEG 107      40.483  78.898  55.724  1.00  0.00           O
ATOM   2327  C32 POPEG 107      41.563  80.318  57.385  1.00  0.00           C
ATOM   2330  C23 POPEG 107      43.143  78.588  60.575  1.00  0.00           C
ATOM   2333  C24 POPEG 107      44.543  79.158  60.815  1.00  0.00           C
ATOM   2336  C25 POPEG 107      44.573  80.478  61.615  1.00  0.00           C
ATOM   2339  C26 POPEG 107      44.043  80.398  63.065  1.00  0.00           C
ATOM   2342  C27 POPEG 107      44.753  81.408  63.985  1.00  0.00           C
ATOM   2345  C28 POPEG 107      44.183  81.428  65.425  1.00  0.00           C
ATOM   2348  C29 POPEG 107      45.033  82.218  66.384  1.00  0.00           C
ATOM   2350 0C21 POPEG 107      44.623  82.758  67.544  1.00  0.00           C
ATOM   2352 1C21 POPEG 107      43.243  82.608  68.135  1.00  0.00           C
ATOM   2355 2C21 POPEG 107      43.253  82.288  69.645  1.00  0.00           C
ATOM   2358 3C21 POPEG 107      43.613  83.498  70.524  1.00  0.00           C
ATOM   2361 4C21 POPEG 107      43.243  83.298  71.994  1.00  0.00           C
ATOM   2364 5C21 POPEG 107      44.173  82.328  72.754  1.00  0.00           C
ATOM   2367 6C21 POPEG 107      43.453  81.738  73.974  1.00  0.00           C
ATOM   2370 7C21 POPEG 107      44.323  80.918  74.924  1.00  0.00           C
ATOM   2373 8C21 POPEG 107      43.533  80.248  76.045  1.00  0.00           C
ATOM   2377  C33 POPEG 107      40.213  80.608  58.075  1.00  0.00           C
ATOM   2380  C34 POPEG 107      40.333  81.528  59.305  1.00  0.00           C
ATOM   2383  C35 POPEG 107      39.113  81.388  60.225  1.00  0.00           C
ATOM   2386  C36 POPEG 107      39.243  82.248  61.494  1.00  0.00           C
ATOM   2389  C37 POPEG 107      38.423  81.698  62.665  1.00  0.00           C
ATOM   2392  C38 POPEG 107      38.743  82.448  63.975  1.00  0.00           C
ATOM   2395  C39 POPEG 107      37.853  81.998  65.134  1.00  0.00           C
ATOM   2398 0C31 POPEG 107      38.213  82.708  66.454  1.00  0.00           C
ATOM   2401 1C31 POPEG 107      37.443  82.188  67.674  1.00  0.00           C
ATOM   2404 2C31 POPEG 107      35.933  82.448  67.604  1.00  0.00           C
ATOM   2407 3C31 POPEG 107      35.153  81.918  68.825  1.00  0.00           C
ATOM   2410 4C31 POPEG 107      35.533  82.598  70.155  1.00  0.00           C
ATOM   2413 5C31 POPEG 107      34.603  82.188  71.294  1.00  0.00           C
ATOM   2416 6C31 POPEG 107      35.013  82.728  72.665  1.00  0.00           C
ATOM   2420  NH3 POPEH 108      22.033 108.478  51.125  1.00  0.00           N
ATOM   2424  C12 POPEH 108      21.663 107.028  51.305  1.00  0.00           C
ATOM   2427  C11 POPEH 108      20.323 106.828  52.055  1.00  0.00           C
ATOM   2430  P   POPEH 108      17.763 106.978  51.974  1.00  0.00           P
ATOM   2431  O13 POPEH 108      16.653 107.268  51.044  1.00  0.00           O
ATOM   2432  O14 POPEH 108      17.793 105.628  52.595  1.00  0.00           O
ATOM   2433  O11 POPEH 108      17.723 108.048  53.154  1.00  0.00           O
ATOM   2434  O12 POPEH 108      19.183 107.278  51.305  1.00  0.00           O
ATOM   2435  C1  POPEH 108      17.003 107.758  54.355  1.00  0.00           C
ATOM   2438  C2  POPEH 108      17.983 107.148  55.375  1.00  0.00           C
ATOM   2440  O21 POPEH 108      17.303 106.578  56.514  1.00  0.00           O
ATOM   2441  C21 POPEH 108      17.433 105.268  56.625  1.00  0.00           C
ATOM   2442  O22 POPEH 108      17.653 104.488  55.724  1.00  0.00           O
ATOM   2443  C22 POPEH 108      17.503 104.908  58.105  1.00  0.00           C
ATOM   2446  C3  POPEH 108      19.003 108.228  55.875  1.00  0.00           C
ATOM   2449  O31 POPEH 108      19.773 107.788  57.025  1.00  0.00           O
ATOM   2450  C31 POPEH 108      20.503 106.708  56.805  1.00  0.00           C
ATOM   2451  O32 POPEH 108      20.733 106.208  55.715  1.00  0.00           O
ATOM   2452  C32 POPEH 108      21.033 106.198  58.125  1.00  0.00           C
ATOM   2455  C23 POPEH 108      18.243 103.578  58.404  1.00  0.00           C
ATOM   2458  C24 POPEH 108      18.673 103.478  59.885  1.00  0.00           C
ATOM   2461  C25 POPEH 108      17.473 103.488  60.834  1.00  0.00           C
ATOM   2464  C26 POPEH 108      17.833 103.408  62.325  1.00  0.00           C
ATOM   2467  C27 POPEH 108      16.643 103.838  63.195  1.00  0.00           C
ATOM   2470  C28 POPEH 108      16.963 103.738  64.695  1.00  0.00           C
ATOM   2473  C29 POPEH 108      15.843 104.298  65.545  1.00  0.00           C
ATOM   2475 0C21 POPEH 108      15.983 105.028  66.665  1.00  0.00           C
ATOM   2477 1C21 POPEH 108      17.273 105.408  67.354  1.00  0.00           C
ATOM   2480 2C21 POPEH 108      17.393 104.758  68.744  1.00  0.00           C
ATOM   2483 3C21 POPEH 108      17.503 103.228  68.715  1.00  0.00           C
ATOM   2486 4C21 POPEH 108      17.753 102.598  70.095  1.00  0.00           C
ATOM   2489 5C21 POPEH 108      16.503 102.578  70.985  1.00  0.00           C
ATOM   2492 6C21 POPEH 108      16.723 101.828  72.305  1.00  0.00           C
ATOM   2495 7C21 POPEH 108      15.403 101.448  72.984  1.00  0.00           C
ATOM   2498 8C21 POPEH 108      15.593 100.798  74.354  1.00  0.00           C
ATOM   2502  C33 POPEH 108      21.843 107.278  58.864  1.00  0.00           C
ATOM   2505  C34 POPEH 108      22.543 106.678  60.095  1.00  0.00           C
ATOM   2508  C35 POPEH 108      21.583 106.488  61.275  1.00  0.00           C
ATOM   2511  C36 POPEH 108      20.943 107.828  61.675  1.00  0.00           C
ATOM   2514  C37 POPEH 108      20.933 108.058  63.185  1.00  0.00           C
ATOM   2517  C38 POPEH 108      20.783 109.558  63.505  1.00  0.00           C
ATOM   2520  C39 POPEH 108      21.073 109.858  64.974  1.00  0.00           C
ATOM   2523 0C31 POPEH 108      20.333 108.898  65.915  1.00  0.00           C
ATOM   2526 1C31 POPEH 108      20.443 109.288  67.385  1.00  0.00           C
ATOM   2529 2C31 POPEH 108      19.573 108.388  68.255  1.00  0.00           C
ATOM   2532 3C31 POPEH 108      19.723 108.668  69.745  1.00  0.00           C
ATOM   2535 4C31 POPEH 108      18.743 107.838  70.584  1.00  0.00           C
ATOM   2538 5C31 POPEH 108      18.783 108.198  72.064  1.00  0.00           C
ATOM   2541 6C31 POPEH 108      17.653 107.538  72.855  1.00  0.00           C
ATOM   2545  NH3 POPEI 109      12.613  78.688  53.255  1.00  0.00           N
ATOM   2549  C12 POPEI 109      13.443  79.858  53.754  1.00  0.00           C
ATOM   2552  C11 POPEI 109      12.583  81.098  54.095  1.00  0.00           C
ATOM   2555  P   POPEI 109      10.153  81.978  54.255  1.00  0.00           P
ATOM   2556  O13 POPEI 109      10.443  83.368  53.854  1.00  0.00           O
ATOM   2557  O14 POPEI 109       8.793  81.508  53.975  1.00  0.00           O
ATOM   2558  O11 POPEI 109      10.453  81.858  55.805  1.00  0.00           O
ATOM   2559  O12 POPEI 109      11.223  80.958  53.654  1.00  0.00           O
ATOM   2560  C1  POPEI 109      10.043  80.708  56.555  1.00  0.00           C
ATOM   2563  C2  POPEI 109      10.473  80.778  58.055  1.00  0.00           C
ATOM   2565  O21 POPEI 109       9.503  80.028  58.794  1.00  0.00           O
ATOM   2566  C21 POPEI 109       9.903  79.698  60.004  1.00  0.00           C
ATOM   2567  O22 POPEI 109      11.053  79.698  60.394  1.00  0.00           O
ATOM   2568  C22 POPEI 109       8.673  79.498  60.885  1.00  0.00           C
ATOM   2571  C3  POPEI 109      10.473  82.238  58.614  1.00  0.00           C
ATOM   2574  O31 POPEI 109      11.433  82.528  59.654  1.00  0.00           O
ATOM   2575  C31 POPEI 109      12.263  83.538  59.344  1.00  0.00           C
ATOM   2576  O32 POPEI 109      12.433  83.988  58.235  1.00  0.00           O
ATOM   2577  C32 POPEI 109      12.783  84.208  60.625  1.00  0.00           C
ATOM   2580  C23 POPEI 109       9.013  79.268  62.364  1.00  0.00           C
ATOM   2583  C24 POPEI 109       8.413  77.968  62.884  1.00  0.00           C
ATOM   2586  C25 POPEI 109       8.893  77.648  64.305  1.00  0.00           C
ATOM   2589  C26 POPEI 109       8.413  76.268  64.764  1.00  0.00           C
ATOM   2592  C27 POPEI 109       8.903  75.878  66.154  1.00  0.00           C
ATOM   2595  C28 POPEI 109       8.753  74.378  66.454  1.00  0.00           C
ATOM   2598  C29 POPEI 109       9.693  73.498  65.654  1.00  0.00           C
ATOM   2600 0C21 POPEI 109      10.273  72.358  66.075  1.00  0.00           C
ATOM   2602 1C21 POPEI 109      10.073  71.718  67.415  1.00  0.00           C
ATOM   2605 2C21 POPEI 109       8.643  71.198  67.645  1.00  0.00           C
ATOM   2608 3C21 POPEI 109       8.413  70.698  69.074  1.00  0.00           C
ATOM   2611 4C21 POPEI 109       6.933  70.788  69.495  1.00  0.00           C
ATOM   2614 5C21 POPEI 109       6.043  69.688  68.895  1.00  0.00           C
ATOM   2617 6C21 POPEI 109       5.913  68.488  69.834  1.00  0.00           C
ATOM   2620 7C21 POPEI 109       4.953  67.418  69.295  1.00  0.00           C
ATOM   2623 8C21 POPEI 109       4.723  66.288  70.295  1.00  0.00           C
ATOM   2627  C33 POPEI 109      14.013  83.598  61.314  1.00  0.00           C
ATOM   2630  C34 POPEI 109      14.353  84.418  62.555  1.00  0.00           C
ATOM   2633  C35 POPEI 109      15.543  83.928  63.404  1.00  0.00           C
ATOM   2636  C36 POPEI 109      15.463  84.638  64.755  1.00  0.00           C
ATOM   2639  C37 POPEI 109      16.663  84.478  65.705  1.00  0.00           C
ATOM   2642  C38 POPEI 109      16.613  85.528  66.825  1.00  0.00           C
ATOM   2645  C39 POPEI 109      15.403  85.388  67.775  1.00  0.00           C
ATOM   2648 0C31 POPEI 109      15.173  86.658  68.604  1.00  0.00           C
ATOM   2651 1C31 POPEI 109      14.133  86.478  69.715  1.00  0.00           C
ATOM   2654 2C31 POPEI 109      14.183  87.608  70.755  1.00  0.00           C
ATOM   2657 3C31 POPEI 109      15.343  87.458  71.755  1.00  0.00           C
ATOM   2660 4C31 POPEI 109      14.993  86.548  72.945  1.00  0.00           C
ATOM   2663 5C31 POPEI 109      16.063  86.548  74.035  1.00  0.00           C
ATOM   2666 6C31 POPEI 109      15.663  85.758  75.285  1.00  0.00           C
ATOM   2670  NH3 POPEJ 110      16.093  59.948  92.324  1.00  0.00           N
ATOM   2674  C12 POPEJ 110      15.293  60.688  93.364  1.00  0.00           C
ATOM   2677  C11 POPEJ 110      14.493  61.858  92.775  1.00  0.00           C
ATOM   2680  P   POPEJ 110      13.203  63.948  93.705  1.00  0.00           P
ATOM   2681  O13 POPEJ 110      12.093  64.178  94.665  1.00  0.00           O
ATOM   2682  O14 POPEJ 110      14.353  64.868  93.805  1.00  0.00           O
ATOM   2683  O11 POPEJ 110      12.573  64.088  92.254  1.00  0.00           O
ATOM   2684  O12 POPEJ 110      13.713  62.438  93.805  1.00  0.00           O
ATOM   2685  C1  POPEJ 110      11.343  63.448  91.924  1.00  0.00           C
ATOM   2688  C2  POPEJ 110      10.773  64.028  90.604  1.00  0.00           C
ATOM   2690  O21 POPEJ 110       9.643  63.228  90.215  1.00  0.00           O
ATOM   2691  C21 POPEJ 110       8.763  63.878  89.455  1.00  0.00           C
ATOM   2692  O22 POPEJ 110       8.713  65.078  89.275  1.00  0.00           O
ATOM   2693  C22 POPEJ 110       7.783  62.868  88.864  1.00  0.00           C
ATOM   2696  C3  POPEJ 110      11.863  64.048  89.474  1.00  0.00           C
ATOM   2699  O31 POPEJ 110      11.313  63.798  88.154  1.00  0.00           O
ATOM   2700  C31 POPEJ 110      12.103  64.148  87.155  1.00  0.00           C
ATOM   2701  O32 POPEJ 110      13.143  64.758  87.254  1.00  0.00           O
ATOM   2702  C32 POPEJ 110      11.513  63.728  85.805  1.00  0.00           C
ATOM   2705  C23 POPEJ 110       6.383  63.458  88.574  1.00  0.00           C
ATOM   2708  C24 POPEJ 110       5.403  62.398  88.055  1.00  0.00           C
ATOM   2711  C25 POPEJ 110       4.063  63.018  87.645  1.00  0.00           C
ATOM   2714  C26 POPEJ 110       3.083  62.028  87.004  1.00  0.00           C
ATOM   2717  C27 POPEJ 110       1.783  62.708  86.555  1.00  0.00           C
ATOM   2720  C28 POPEJ 110       0.813  61.708  85.905  1.00  0.00           C
ATOM   2723  C29 POPEJ 110      -0.467  62.368  85.445  1.00  0.00           C
ATOM   2725 0C21 POPEJ 110      -0.837  62.608  84.175  1.00  0.00           C
ATOM   2727 1C21 POPEJ 110      -0.007  62.308  82.945  1.00  0.00           C
ATOM   2730 2C21 POPEJ 110      -0.117  60.848  82.464  1.00  0.00           C
ATOM   2733 3C21 POPEJ 110      -1.547  60.358  82.215  1.00  0.00           C
ATOM   2736 4C21 POPEJ 110      -1.557  59.028  81.434  1.00  0.00           C
ATOM   2739 5C21 POPEJ 110      -2.953  58.538  81.014  1.00  0.00           C
ATOM   2742 6C21 POPEJ 110      -3.673  59.448  80.005  1.00  0.00           C
ATOM   2745 7C21 POPEJ 110      -4.453  58.648  78.965  1.00  0.00           C
ATOM   2748 8C21 POPEJ 110      -5.183  59.498  77.925  1.00  0.00           C
ATOM   2752  C33 POPEJ 110      12.603  63.748  84.704  1.00  0.00           C
ATOM   2755  C34 POPEJ 110      12.043  63.628  83.275  1.00  0.00           C
ATOM   2758  C35 POPEJ 110      11.613  62.218  82.844  1.00  0.00           C
ATOM   2761  C36 POPEJ 110      12.633  61.478  81.965  1.00  0.00           C
ATOM   2764  C37 POPEJ 110      13.593  60.548  82.745  1.00  0.00           C
ATOM   2767  C38 POPEJ 110      13.453  59.058  82.385  1.00  0.00           C
ATOM   2770  C39 POPEJ 110      12.183  58.378  82.915  1.00  0.00           C
ATOM   2773 0C31 POPEJ 110      12.253  56.838  83.014  1.00  0.00           C
ATOM   2776 1C31 POPEJ 110      12.183  56.008  81.734  1.00  0.00           C
ATOM   2779 2C31 POPEJ 110      12.423  54.518  82.075  1.00  0.00           C
ATOM   2782 3C31 POPEJ 110      12.323  53.538  80.894  1.00  0.00           C
ATOM   2785 4C31 POPEJ 110      10.883  53.308  80.445  1.00  0.00           C
ATOM   2788 5C31 POPEJ 110      10.713  52.018  79.625  1.00  0.00           C
ATOM   2791 6C31 POPEJ 110       9.243  51.668  79.374  1.00  0.00           C
ATOM   2795  NH3 POPEK 111      85.503  22.548  52.795  1.00  0.00           N
ATOM   2799  C12 POPEK 111      85.963  23.698  53.625  1.00  0.00           C
ATOM   2802  C11 POPEK 111      86.983  24.568  52.905  1.00  0.00           C
ATOM   2805  P   POPEK 111      87.573  27.008  53.684  1.00  0.00           P
ATOM   2806  O13 POPEK 111      88.923  27.458  54.064  1.00  0.00           O
ATOM   2807  O14 POPEK 111      87.063  27.428  52.364  1.00  0.00           O
ATOM   2808  O11 POPEK 111      86.563  27.598  54.735  1.00  0.00           O
ATOM   2809  O12 POPEK 111      87.483  25.458  53.884  1.00  0.00           O
ATOM   2810  C1  POPEK 111      86.173  26.968  55.955  1.00  0.00           C
ATOM   2813  C2  POPEK 111      87.363  26.668  56.904  1.00  0.00           C
ATOM   2815  O21 POPEK 111      86.823  26.048  58.094  1.00  0.00           O
ATOM   2816  C21 POPEK 111      87.763  25.578  58.895  1.00  0.00           C
ATOM   2817  O22 POPEK 111      88.963  25.538  58.674  1.00  0.00           O
ATOM   2818  C22 POPEK 111      87.123  25.018  60.155  1.00  0.00           C
ATOM   2821  C3  POPEK 111      88.243  27.928  57.215  1.00  0.00           C
ATOM   2824  O31 POPEK 111      87.993  28.508  58.525  1.00  0.00           O
ATOM   2825  C31 POPEK 111      88.473  29.738  58.645  1.00  0.00           C
ATOM   2826  O32 POPEK 111      88.963  30.398  57.754  1.00  0.00           O
ATOM   2827  C32 POPEK 111      88.273  30.248  60.075  1.00  0.00           C
ATOM   2830  C23 POPEK 111      88.083  24.008  60.815  1.00  0.00           C
ATOM   2833  C24 POPEK 111      87.523  23.398  62.084  1.00  0.00           C
ATOM   2836  C25 POPEK 111      87.583  24.328  63.294  1.00  0.00           C
ATOM   2839  C26 POPEK 111      87.283  23.578  64.595  1.00  0.00           C
ATOM   2842  C27 POPEK 111      86.313  24.338  65.505  1.00  0.00           C
ATOM   2845  C28 POPEK 111      85.733  23.438  66.605  1.00  0.00           C
ATOM   2848  C29 POPEK 111      84.783  24.228  67.455  1.00  0.00           C
ATOM   2850 0C21 POPEK 111      83.473  24.388  67.215  1.00  0.00           C
ATOM   2852 1C21 POPEK 111      82.713  23.848  66.035  1.00  0.00           C
ATOM   2855 2C21 POPEK 111      81.283  24.428  66.014  1.00  0.00           C
ATOM   2858 3C21 POPEK 111      80.383  23.908  67.145  1.00  0.00           C
ATOM   2861 4C21 POPEK 111      79.573  22.658  66.755  1.00  0.00           C
ATOM   2864 5C21 POPEK 111      80.203  21.348  67.245  1.00  0.00           C
ATOM   2867 6C21 POPEK 111      79.373  20.118  66.844  1.00  0.00           C
ATOM   2870 7C21 POPEK 111      79.973  18.798  67.345  1.00  0.00           C
ATOM   2873 8C21 POPEK 111      79.143  17.578  66.955  1.00  0.00           C
ATOM   2877  C33 POPEK 111      89.513  31.048  60.524  1.00  0.00           C
ATOM   2880  C34 POPEK 111      89.403  31.658  61.935  1.00  0.00           C
ATOM   2883  C35 POPEK 111      89.303  30.618  63.065  1.00  0.00           C
ATOM   2886  C36 POPEK 111      89.873  31.158  64.385  1.00  0.00           C
ATOM   2889  C37 POPEK 111      89.153  30.698  65.654  1.00  0.00           C
ATOM   2892  C38 POPEK 111      89.953  31.008  66.935  1.00  0.00           C
ATOM   2895  C39 POPEK 111      89.213  30.598  68.215  1.00  0.00           C
ATOM   2898 0C31 POPEK 111      90.033  30.828  69.495  1.00  0.00           C
ATOM   2901 1C31 POPEK 111      89.273  30.368  70.755  1.00  0.00           C
ATOM   2904 2C31 POPEK 111      90.103  30.388  72.044  1.00  0.00           C
ATOM   2907 3C31 POPEK 111      90.283  31.778  72.684  1.00  0.00           C
ATOM   2910 4C31 POPEK 111      90.053  31.768  74.205  1.00  0.00           C
ATOM   2913 5C31 POPEK 111      90.263  33.148  74.854  1.00  0.00           C
ATOM   2916 6C31 POPEK 111      89.923  33.188  76.345  1.00  0.00           C
ATOM   2920  NH3 POPEL 112      29.103  48.858  52.695  1.00  0.00           N
ATOM   2924  C12 POPEL 112      29.423  47.678  51.844  1.00  0.00           C
ATOM   2927  C11 POPEL 112      28.133  47.288  51.135  1.00  0.00           C
ATOM   2930  P   POPEL 112      25.853  46.368  51.925  1.00  0.00           P
ATOM   2931  O13 POPEL 112      25.703  46.038  50.495  1.00  0.00           O
ATOM   2932  O14 POPEL 112      24.663  46.918  52.595  1.00  0.00           O
ATOM   2933  O11 POPEL 112      26.383  45.138  52.754  1.00  0.00           O
ATOM   2934  O12 POPEL 112      27.033  47.398  52.055  1.00  0.00           O
ATOM   2935  C1  POPEL 112      27.163  45.218  53.954  1.00  0.00           C
ATOM   2938  C2  POPEL 112      26.323  45.128  55.264  1.00  0.00           C
ATOM   2940  O21 POPEL 112      27.243  45.138  56.384  1.00  0.00           O
ATOM   2941  C21 POPEL 112      26.743  45.548  57.544  1.00  0.00           C
ATOM   2942  O22 POPEL 112      25.693  46.158  57.674  1.00  0.00           O
ATOM   2943  C22 POPEL 112      27.663  45.118  58.695  1.00  0.00           C
ATOM   2946  C3  POPEL 112      25.463  43.828  55.275  1.00  0.00           C
ATOM   2949  O31 POPEL 112      24.613  43.698  56.445  1.00  0.00           O
ATOM   2950  C31 POPEL 112      25.063  42.948  57.445  1.00  0.00           C
ATOM   2951  O32 POPEL 112      26.123  42.368  57.485  1.00  0.00           O
ATOM   2952  C32 POPEL 112      24.073  43.068  58.614  1.00  0.00           C
ATOM   2955  C23 POPEL 112      27.073  45.488  60.085  1.00  0.00           C
ATOM   2958  C24 POPEL 112      28.053  45.248  61.244  1.00  0.00           C
ATOM   2961  C25 POPEL 112      27.413  45.488  62.625  1.00  0.00           C
ATOM   2964  C26 POPEL 112      28.403  45.378  63.794  1.00  0.00           C
ATOM   2967  C27 POPEL 112      27.723  45.448  65.174  1.00  0.00           C
ATOM   2970  C28 POPEL 112      28.693  45.198  66.345  1.00  0.00           C
ATOM   2973  C29 POPEL 112      27.963  45.158  67.665  1.00  0.00           C
ATOM   2975 0C21 POPEL 112      28.083  44.218  68.625  1.00  0.00           C
ATOM   2977 1C21 POPEL 112      28.963  42.998  68.595  1.00  0.00           C
ATOM   2980 2C21 POPEL 112      30.383  43.268  69.144  1.00  0.00           C
ATOM   2983 3C21 POPEL 112      31.223  41.988  69.204  1.00  0.00           C
ATOM   2986 4C21 POPEL 112      32.703  42.198  69.555  1.00  0.00           C
ATOM   2989 5C21 POPEL 112      32.963  42.558  71.035  1.00  0.00           C
ATOM   2992 6C21 POPEL 112      33.263  44.038  71.264  1.00  0.00           C
ATOM   2995 7C21 POPEL 112      33.853  44.298  72.654  1.00  0.00           C
ATOM   2998 8C21 POPEL 112      34.243  45.758  72.905  1.00  0.00           C
ATOM   3002  C33 POPEL 112      24.413  42.138  59.815  1.00  0.00           C
ATOM   3005  C34 POPEL 112      23.683  42.558  61.104  1.00  0.00           C
ATOM   3008  C35 POPEL 112      22.153  42.378  61.014  1.00  0.00           C
ATOM   3011  C36 POPEL 112      21.443  42.738  62.325  1.00  0.00           C
ATOM   3014  C37 POPEL 112      19.913  42.648  62.205  1.00  0.00           C
ATOM   3017  C38 POPEL 112      19.183  43.618  63.135  1.00  0.00           C
ATOM   3020  C39 POPEL 112      19.413  43.378  64.645  1.00  0.00           C
ATOM   3023 0C31 POPEL 112      18.823  42.058  65.155  1.00  0.00           C
ATOM   3026 1C31 POPEL 112      18.573  42.078  66.675  1.00  0.00           C
ATOM   3029 2C31 POPEL 112      17.873  40.808  67.174  1.00  0.00           C
ATOM   3032 3C31 POPEL 112      17.323  40.928  68.595  1.00  0.00           C
ATOM   3035 4C31 POPEL 112      18.423  41.038  69.665  1.00  0.00           C
ATOM   3038 5C31 POPEL 112      17.863  40.888  71.084  1.00  0.00           C
ATOM   3041 6C31 POPEL 112      18.943  40.938  72.155  1.00  0.00           C
ATOM   3045  NH3 POPEM 113     119.883  90.588  53.495  1.00  0.00           N
ATOM   3049  C12 POPEM 113     120.743  90.498  54.735  1.00  0.00           C
ATOM   3052  C11 POPEM 113     122.243  90.498  54.414  1.00  0.00           C
ATOM   3055  P   POPEM 113     124.473  89.858  55.664  1.00  0.00           P
ATOM   3056  O13 POPEM 113     124.623  88.838  54.604  1.00  0.00           O
ATOM   3057  O14 POPEM 113     125.483  90.938  55.724  1.00  0.00           O
ATOM   3058  O11 POPEM 113     124.483  89.028  57.014  1.00  0.00           O
ATOM   3059  O12 POPEM 113     122.993  90.408  55.625  1.00  0.00           O
ATOM   3060  C1  POPEM 113     123.603  89.358  58.084  1.00  0.00           C
ATOM   3063  C2  POPEM 113     123.513  88.228  59.155  1.00  0.00           C
ATOM   3065  O21 POPEM 113     122.863  88.818  60.305  1.00  0.00           O
ATOM   3066  C21 POPEM 113     121.843  88.188  60.854  1.00  0.00           C
ATOM   3067  O22 POPEM 113     121.433  87.068  60.565  1.00  0.00           O
ATOM   3068  C22 POPEM 113     121.153  89.168  61.815  1.00  0.00           C
ATOM   3071  C3  POPEM 113     124.893  87.648  59.535  1.00  0.00           C
ATOM   3074  O31 POPEM 113     124.793  86.358  60.165  1.00  0.00           O
ATOM   3075  C31 POPEM 113     124.943  86.168  61.485  1.00  0.00           C
ATOM   3076  O32 POPEM 113     124.913  85.068  61.995  1.00  0.00           O
ATOM   3077  C32 POPEM 113     125.173  87.448  62.294  1.00  0.00           C
ATOM   3080  C23 POPEM 113     120.753  88.618  63.205  1.00  0.00           C
ATOM   3083  C24 POPEM 113     119.983  89.718  63.965  1.00  0.00           C
ATOM   3086  C25 POPEM 113     119.703  89.468  65.445  1.00  0.00           C
ATOM   3089  C26 POPEM 113     118.263  88.988  65.724  1.00  0.00           C
ATOM   3092  C27 POPEM 113     117.873  89.158  67.205  1.00  0.00           C
ATOM   3095  C28 POPEM 113     116.523  88.498  67.564  1.00  0.00           C
ATOM   3098  C29 POPEM 113     116.633  86.998  67.604  1.00  0.00           C
ATOM   3100 0C21 POPEM 113     116.893  86.268  68.705  1.00  0.00           C
ATOM   3102 1C21 POPEM 113     117.113  86.848  70.075  1.00  0.00           C
ATOM   3105 2C21 POPEM 113     117.473  85.798  71.154  1.00  0.00           C
ATOM   3108 3C21 POPEM 113     118.943  85.378  71.095  1.00  0.00           C
ATOM   3111 4C21 POPEM 113     119.263  84.228  72.064  1.00  0.00           C
ATOM   3114 5C21 POPEM 113     120.673  83.658  71.845  1.00  0.00           C
ATOM   3117 6C21 POPEM 113     120.853  82.278  72.474  1.00  0.00           C
ATOM   3120 7C21 POPEM 113     122.203  81.638  72.114  1.00  0.00           C
ATOM   3123 8C21 POPEM 113     122.323  80.178  72.544  1.00  0.00           C
ATOM   3127  C33 POPEM 113     125.043  87.268  63.835  1.00  0.00           C
ATOM   3130  C34 POPEM 113     125.693  88.428  64.604  1.00  0.00           C
ATOM   3133  C35 POPEM 113     125.243  89.838  64.175  1.00  0.00           C
ATOM   3136  C36 POPEM 113     123.933  90.318  64.805  1.00  0.00           C
ATOM   3139  C37 POPEM 113     124.213  91.368  65.895  1.00  0.00           C
ATOM   3142  C38 POPEM 113     122.943  91.808  66.625  1.00  0.00           C
ATOM   3145  C39 POPEM 113     123.233  92.498  67.964  1.00  0.00           C
ATOM   3148 0C31 POPEM 113     121.933  92.778  68.715  1.00  0.00           C
ATOM   3151 1C31 POPEM 113     122.123  92.898  70.235  1.00  0.00           C
ATOM   3154 2C31 POPEM 113     120.813  92.828  71.025  1.00  0.00           C
ATOM   3157 3C31 POPEM 113     120.013  91.558  70.715  1.00  0.00           C
ATOM   3160 4C31 POPEM 113     118.883  91.298  71.705  1.00  0.00           C
ATOM   3163 5C31 POPEM 113     118.183  89.978  71.425  1.00  0.00           C
ATOM   3166 6C31 POPEM 113     117.153  89.638  72.494  1.00  0.00           C
ATOM   3170  NH3 POPEN 114      52.443  86.948  93.635  1.00  0.00           N
ATOM   3174  C12 POPEN 114      53.873  87.358  93.805  1.00  0.00           C
ATOM   3177  C11 POPEN 114      54.093  88.768  93.254  1.00  0.00           C
ATOM   3180  P   POPEN 114      56.313  90.028  93.845  1.00  0.00           P
ATOM   3181  O13 POPEN 114      55.633  91.348  93.735  1.00  0.00           O
ATOM   3182  O14 POPEN 114      56.653  89.528  95.195  1.00  0.00           O
ATOM   3183  O11 POPEN 114      57.623  90.048  92.974  1.00  0.00           O
ATOM   3184  O12 POPEN 114      55.483  88.968  93.055  1.00  0.00           O
ATOM   3185  C1  POPEN 114      57.613  90.538  91.635  1.00  0.00           C
ATOM   3188  C2  POPEN 114      58.103  89.498  90.584  1.00  0.00           C
ATOM   3190  O21 POPEN 114      57.183  89.508  89.485  1.00  0.00           O
ATOM   3191  C21 POPEN 114      57.513  89.838  88.224  1.00  0.00           C
ATOM   3192  O22 POPEN 114      56.793  89.608  87.274  1.00  0.00           O
ATOM   3193  C22 POPEN 114      58.863  90.558  88.034  1.00  0.00           C
ATOM   3196  C3  POPEN 114      58.213  88.028  91.115  1.00  0.00           C
ATOM   3199  O31 POPEN 114      58.343  87.048  90.044  1.00  0.00           O
ATOM   3200  C31 POPEN 114      59.483  87.098  89.364  1.00  0.00           C
ATOM   3201  O32 POPEN 114      60.393  87.888  89.585  1.00  0.00           O
ATOM   3202  C32 POPEN 114      59.423  86.188  88.135  1.00  0.00           C
ATOM   3205  C23 POPEN 114      59.163  90.828  86.535  1.00  0.00           C
ATOM   3208  C24 POPEN 114      60.633  91.178  86.245  1.00  0.00           C
ATOM   3211  C25 POPEN 114      61.053  90.998  84.764  1.00  0.00           C
ATOM   3214  C26 POPEN 114      60.213  91.798  83.764  1.00  0.00           C
ATOM   3217  C27 POPEN 114      60.833  91.848  82.355  1.00  0.00           C
ATOM   3220  C28 POPEN 114      60.113  92.798  81.375  1.00  0.00           C
ATOM   3223  C29 POPEN 114      58.823  92.258  80.794  1.00  0.00           C
ATOM   3225 0C21 POPEN 114      57.713  92.968  80.525  1.00  0.00           C
ATOM   3227 1C21 POPEN 114      57.463  94.448  80.765  1.00  0.00           C
ATOM   3230 2C21 POPEN 114      57.603  95.348  79.515  1.00  0.00           C
ATOM   3233 3C21 POPEN 114      59.043  95.418  78.965  1.00  0.00           C
ATOM   3236 4C21 POPEN 114      59.273  96.498  77.894  1.00  0.00           C
ATOM   3239 5C21 POPEN 114      58.433  96.288  76.625  1.00  0.00           C
ATOM   3242 6C21 POPEN 114      57.313  97.328  76.454  1.00  0.00           C
ATOM   3245 7C21 POPEN 114      56.463  97.078  75.215  1.00  0.00           C
ATOM   3248 8C21 POPEN 114      55.413  98.158  74.955  1.00  0.00           C
ATOM   3252  C33 POPEN 114      59.693  87.038  86.864  1.00  0.00           C
ATOM   3255  C34 POPEN 114      59.463  86.358  85.514  1.00  0.00           C
ATOM   3258  C35 POPEN 114      59.513  87.398  84.385  1.00  0.00           C
ATOM   3261  C36 POPEN 114      59.123  86.848  83.005  1.00  0.00           C
ATOM   3264  C37 POPEN 114      59.203  87.878  81.864  1.00  0.00           C
ATOM   3267  C38 POPEN 114      58.363  87.448  80.645  1.00  0.00           C
ATOM   3270  C39 POPEN 114      58.953  86.258  79.875  1.00  0.00           C
ATOM   3273 0C31 POPEN 114      58.213  85.928  78.555  1.00  0.00           C
ATOM   3276 1C31 POPEN 114      59.003  84.918  77.735  1.00  0.00           C
ATOM   3279 2C31 POPEN 114      58.373  84.508  76.395  1.00  0.00           C
ATOM   3282 3C31 POPEN 114      59.133  83.298  75.845  1.00  0.00           C
ATOM   3285 4C31 POPEN 114      58.923  82.978  74.354  1.00  0.00           C
ATOM   3288 5C31 POPEN 114      59.833  81.818  73.925  1.00  0.00           C
ATOM   3291 6C31 POPEN 114      59.883  81.578  72.415  1.00  0.00           C
ATOM   3295  NH3 POPEO 115      29.113  97.638  94.474  1.00  0.00           N
ATOM   3299  C12 POPEO 115      29.273  98.398  95.754  1.00  0.00           C
ATOM   3302  C11 POPEO 115      28.433  97.738  96.845  1.00  0.00           C
ATOM   3305  P   POPEO 115      26.143  98.948  97.245  1.00  0.00           P
ATOM   3306  O13 POPEO 115      24.863  98.338  97.684  1.00  0.00           O
ATOM   3307  O14 POPEO 115      26.933  99.648  98.265  1.00  0.00           O
ATOM   3308  O11 POPEO 115      25.783  99.998  96.105  1.00  0.00           O
ATOM   3309  O12 POPEO 115      27.043  97.838  96.555  1.00  0.00           O
ATOM   3310  C1  POPEO 115      26.073  99.698  94.754  1.00  0.00           C
ATOM   3313  C2  POPEO 115      26.073 100.978  93.864  1.00  0.00           C
ATOM   3315  O21 POPEO 115      26.053 100.708  92.445  1.00  0.00           O
ATOM   3316  C21 POPEO 115      26.573  99.628  91.924  1.00  0.00           C
ATOM   3317  O22 POPEO 115      27.283  98.798  92.464  1.00  0.00           O
ATOM   3318  C22 POPEO 115      26.303  99.548  90.425  1.00  0.00           C
ATOM   3321  C3  POPEO 115      27.213 101.968  94.284  1.00  0.00           C
ATOM   3324  O31 POPEO 115      27.663 102.848  93.224  1.00  0.00           O
ATOM   3325  C31 POPEO 115      28.543 102.298  92.385  1.00  0.00           C
ATOM   3326  O32 POPEO 115      29.123 101.248  92.614  1.00  0.00           O
ATOM   3327  C32 POPEO 115      28.623 103.098  91.095  1.00  0.00           C
ATOM   3330  C23 POPEO 115      25.003 100.208  89.924  1.00  0.00           C
ATOM   3333  C24 POPEO 115      24.973 100.278  88.394  1.00  0.00           C
ATOM   3336  C25 POPEO 115      25.173  98.918  87.704  1.00  0.00           C
ATOM   3339  C26 POPEO 115      25.293  99.038  86.174  1.00  0.00           C
ATOM   3342  C27 POPEO 115      25.693  97.708  85.514  1.00  0.00           C
ATOM   3345  C28 POPEO 115      25.883  97.808  83.985  1.00  0.00           C
ATOM   3348  C29 POPEO 115      27.123  98.558  83.565  1.00  0.00           C
ATOM   3350 0C21 POPEO 115      27.783  98.408  82.394  1.00  0.00           C
ATOM   3352 1C21 POPEO 115      27.433  97.498  81.245  1.00  0.00           C
ATOM   3355 2C21 POPEO 115      27.503  98.198  79.865  1.00  0.00           C
ATOM   3358 3C21 POPEO 115      28.893  98.788  79.555  1.00  0.00           C
ATOM   3361 4C21 POPEO 115      29.163  99.028  78.055  1.00  0.00           C
ATOM   3364 5C21 POPEO 115      28.303 100.138  77.445  1.00  0.00           C
ATOM   3367 6C21 POPEO 115      28.653 100.378  75.965  1.00  0.00           C
ATOM   3370 7C21 POPEO 115      27.793 101.478  75.335  1.00  0.00           C
ATOM   3373 8C21 POPEO 115      27.903 101.548  73.814  1.00  0.00           C
ATOM   3377  C33 POPEO 115      29.543 102.398  90.075  1.00  0.00           C
ATOM   3380  C34 POPEO 115      29.233 102.698  88.605  1.00  0.00           C
ATOM   3383  C35 POPEO 115      30.143 101.848  87.704  1.00  0.00           C
ATOM   3386  C36 POPEO 115      29.773 101.948  86.224  1.00  0.00           C
ATOM   3389  C37 POPEO 115      30.753 101.198  85.315  1.00  0.00           C
ATOM   3392  C38 POPEO 115      30.193 101.048  83.895  1.00  0.00           C
ATOM   3395  C39 POPEO 115      31.203 101.288  82.765  1.00  0.00           C
ATOM   3398 0C31 POPEO 115      32.133 100.098  82.485  1.00  0.00           C
ATOM   3401 1C31 POPEO 115      32.583 100.088  81.014  1.00  0.00           C
ATOM   3404 2C31 POPEO 115      33.703  99.078  80.724  1.00  0.00           C
ATOM   3407 3C31 POPEO 115      34.843  99.688  79.885  1.00  0.00           C
ATOM   3410 4C31 POPEO 115      36.103  98.828  79.904  1.00  0.00           C
ATOM   3413 5C31 POPEO 115      37.393  99.618  79.655  1.00  0.00           C
ATOM   3416 6C31 POPEO 115      38.653  98.768  79.824  1.00  0.00           C
ATOM   3420  NH3 POPEP 116      75.703  64.238  55.415  1.00  0.00           N
ATOM   3424  C12 POPEP 116      74.333  63.728  55.064  1.00  0.00           C
ATOM   3427  C11 POPEP 116      73.453  63.468  56.325  1.00  0.00           C
ATOM   3430  P   POPEP 116      70.963  63.598  55.475  1.00  0.00           P
ATOM   3431  O13 POPEP 116      70.113  64.778  55.165  1.00  0.00           O
ATOM   3432  O14 POPEP 116      71.363  62.778  54.315  1.00  0.00           O
ATOM   3433  O11 POPEP 116      70.273  62.678  56.535  1.00  0.00           O
ATOM   3434  O12 POPEP 116      72.223  64.168  56.235  1.00  0.00           O
ATOM   3435  C1  POPEP 116      70.473  62.828  57.925  1.00  0.00           C
ATOM   3438  C2  POPEP 116      69.873  61.648  58.715  1.00  0.00           C
ATOM   3440  O21 POPEP 116      70.133  61.958  60.095  1.00  0.00           O
ATOM   3441  C21 POPEP 116      69.533  61.248  61.014  1.00  0.00           C
ATOM   3442  O22 POPEP 116      68.673  60.398  60.865  1.00  0.00           O
ATOM   3443  C22 POPEP 116      70.143  61.598  62.354  1.00  0.00           C
ATOM   3446  C3  POPEP 116      70.533  60.308  58.245  1.00  0.00           C
ATOM   3449  O31 POPEP 116      69.713  59.168  58.575  1.00  0.00           O
ATOM   3450  C31 POPEP 116      70.303  58.148  59.185  1.00  0.00           C
ATOM   3451  O32 POPEP 116      71.503  58.028  59.344  1.00  0.00           O
ATOM   3452  C32 POPEP 116      69.243  57.228  59.785  1.00  0.00           C
ATOM   3455  C23 POPEP 116      70.173  60.368  63.294  1.00  0.00           C
ATOM   3458  C24 POPEP 116      71.133  60.638  64.455  1.00  0.00           C
ATOM   3461  C25 POPEP 116      71.013  59.628  65.594  1.00  0.00           C
ATOM   3464  C26 POPEP 116      72.073  59.928  66.665  1.00  0.00           C
ATOM   3467  C27 POPEP 116      71.893  59.098  67.935  1.00  0.00           C
ATOM   3470  C28 POPEP 116      73.033  59.328  68.934  1.00  0.00           C
ATOM   3473  C29 POPEP 116      72.863  58.518  70.195  1.00  0.00           C
ATOM   3475 0C21 POPEP 116      72.363  58.978  71.354  1.00  0.00           C
ATOM   3477 1C21 POPEP 116      71.853  60.378  71.585  1.00  0.00           C
ATOM   3480 2C21 POPEP 116      72.983  61.378  71.904  1.00  0.00           C
ATOM   3483 3C21 POPEP 116      73.743  61.028  73.185  1.00  0.00           C
ATOM   3486 4C21 POPEP 116      74.813  62.068  73.545  1.00  0.00           C
ATOM   3489 5C21 POPEP 116      75.573  61.738  74.834  1.00  0.00           C
ATOM   3492 6C21 POPEP 116      74.643  61.548  76.045  1.00  0.00           C
ATOM   3495 7C21 POPEP 116      75.253  62.018  77.365  1.00  0.00           C
ATOM   3498 8C21 POPEP 116      74.403  61.618  78.584  1.00  0.00           C
ATOM   3502  C33 POPEP 116      69.833  55.878  60.244  1.00  0.00           C
ATOM   3505  C34 POPEP 116      68.893  55.138  61.205  1.00  0.00           C
ATOM   3508  C35 POPEP 116      68.943  55.668  62.645  1.00  0.00           C
ATOM   3511  C36 POPEP 116      67.683  56.398  63.115  1.00  0.00           C
ATOM   3514  C37 POPEP 116      67.913  57.118  64.455  1.00  0.00           C
ATOM   3517  C38 POPEP 116      66.643  57.818  64.924  1.00  0.00           C
ATOM   3520  C39 POPEP 116      66.833  58.858  66.044  1.00  0.00           C
ATOM   3523 0C31 POPEP 116      66.963  58.218  67.434  1.00  0.00           C
ATOM   3526 1C31 POPEP 116      67.223  59.268  68.525  1.00  0.00           C
ATOM   3529 2C31 POPEP 116      67.113  58.708  69.955  1.00  0.00           C
ATOM   3532 3C31 POPEP 116      65.723  58.918  70.565  1.00  0.00           C
ATOM   3535 4C31 POPEP 116      65.613  58.338  71.985  1.00  0.00           C
ATOM   3538 5C31 POPEP 116      64.213  58.528  72.595  1.00  0.00           C
ATOM   3541 6C31 POPEP 116      64.113  57.968  74.015  1.00  0.00           C
ATOM   3545  NH3 POPEQ 117      89.913  64.868  96.695  1.00  0.00           N
ATOM   3549  C12 POPEQ 117      90.723  65.878  95.894  1.00  0.00           C
ATOM   3552  C11 POPEQ 117      89.853  66.948  95.184  1.00  0.00           C
ATOM   3555  P   POPEQ 117      89.513  69.478  95.595  1.00  0.00           P
ATOM   3556  O13 POPEQ 117      88.313  69.368  94.735  1.00  0.00           O
ATOM   3557  O14 POPEQ 117      89.343  69.538  97.044  1.00  0.00           O
ATOM   3558  O11 POPEQ 117      90.343  70.738  95.125  1.00  0.00           O
ATOM   3559  O12 POPEQ 117      90.463  68.258  95.235  1.00  0.00           O
ATOM   3560  C1  POPEQ 117      89.963  71.528  93.985  1.00  0.00           C
ATOM   3563  C2  POPEQ 117      91.023  71.448  92.855  1.00  0.00           C
ATOM   3565  O21 POPEQ 117      90.853  72.658  92.095  1.00  0.00           O
ATOM   3566  C21 POPEQ 117      91.173  72.688  90.825  1.00  0.00           C
ATOM   3567  O22 POPEQ 117      92.203  73.158  90.375  1.00  0.00           O
ATOM   3568  C22 POPEQ 117      90.003  72.138  89.995  1.00  0.00           C
ATOM   3571  C3  POPEQ 117      90.923  70.078  92.095  1.00  0.00           C
ATOM   3574  O31 POPEQ 117      92.003  69.828  91.165  1.00  0.00           O
ATOM   3575  C31 POPEQ 117      92.203  68.568  90.715  1.00  0.00           C
ATOM   3576  O32 POPEQ 117      93.243  68.168  90.204  1.00  0.00           O
ATOM   3577  C32 POPEQ 117      90.953  67.678  90.835  1.00  0.00           C
ATOM   3580  C23 POPEQ 117      89.563  73.098  88.864  1.00  0.00           C
ATOM   3583  C24 POPEQ 117      88.353  72.558  88.084  1.00  0.00           C
ATOM   3586  C25 POPEQ 117      88.633  71.178  87.495  1.00  0.00           C
ATOM   3589  C26 POPEQ 117      87.873  70.848  86.205  1.00  0.00           C
ATOM   3592  C27 POPEQ 117      88.463  69.628  85.464  1.00  0.00           C
ATOM   3595  C28 POPEQ 117      88.073  69.538  83.974  1.00  0.00           C
ATOM   3598  C29 POPEQ 117      88.723  70.648  83.185  1.00  0.00           C
ATOM   3600 0C21 POPEQ 117      89.353  70.548  82.004  1.00  0.00           C
ATOM   3602 1C21 POPEQ 117      89.573  69.298  81.205  1.00  0.00           C
ATOM   3605 2C21 POPEQ 117      90.633  69.538  80.114  1.00  0.00           C
ATOM   3608 3C21 POPEQ 117      90.903  68.268  79.295  1.00  0.00           C
ATOM   3611 4C21 POPEQ 117      91.893  68.478  78.135  1.00  0.00           C
ATOM   3614 5C21 POPEQ 117      93.343  68.718  78.584  1.00  0.00           C
ATOM   3617 6C21 POPEQ 117      94.333  68.398  77.464  1.00  0.00           C
ATOM   3620 7C21 POPEQ 117      95.773  68.848  77.765  1.00  0.00           C
ATOM   3623 8C21 POPEQ 117      96.723  68.648  76.574  1.00  0.00           C
ATOM   3627  C33 POPEQ 117      91.043  66.458  89.875  1.00  0.00           C
ATOM   3630  C34 POPEQ 117      89.783  65.588  89.845  1.00  0.00           C
ATOM   3633  C35 POPEQ 117      89.693  64.718  88.584  1.00  0.00           C
ATOM   3636  C36 POPEQ 117      89.443  65.468  87.264  1.00  0.00           C
ATOM   3639  C37 POPEQ 117      89.933  64.698  86.034  1.00  0.00           C
ATOM   3642  C38 POPEQ 117      89.343  65.238  84.725  1.00  0.00           C
ATOM   3645  C39 POPEQ 117      90.243  65.008  83.495  1.00  0.00           C
ATOM   3648 0C31 POPEQ 117      90.673  63.548  83.294  1.00  0.00           C
ATOM   3651 1C31 POPEQ 117      91.573  63.368  82.064  1.00  0.00           C
ATOM   3654 2C31 POPEQ 117      91.983  61.908  81.834  1.00  0.00           C
ATOM   3657 3C31 POPEQ 117      93.133  61.728  80.835  1.00  0.00           C
ATOM   3660 4C31 POPEQ 117      92.783  61.958  79.345  1.00  0.00           C
ATOM   3663 5C31 POPEQ 117      92.873  63.428  78.885  1.00  0.00           C
ATOM   3666 6C31 POPEQ 117      92.753  63.598  77.365  1.00  0.00           C
ATOM   3670  NH3 POPER 118      86.913   1.488  90.995  1.00  0.00           N
ATOM   3674  C12 POPER 118      87.983   2.048  91.895  1.00  0.00           C
ATOM   3677  C11 POPER 118      88.983   2.888  91.084  1.00  0.00           C
ATOM   3680  P   POPER 118      89.523   5.248  92.075  1.00  0.00           P
ATOM   3681  O13 POPER 118      88.143   5.488  92.525  1.00  0.00           O
ATOM   3682  O14 POPER 118      90.583   5.858  92.894  1.00  0.00           O
ATOM   3683  O11 POPER 118      89.743   5.678  90.565  1.00  0.00           O
ATOM   3684  O12 POPER 118      89.773   3.688  91.974  1.00  0.00           O
ATOM   3685  C1  POPER 118      91.073   5.458  90.034  1.00  0.00           C
ATOM   3688  C2  POPER 118      91.283   6.228  88.705  1.00  0.00           C
ATOM   3690  O21 POPER 118      92.623   5.948  88.244  1.00  0.00           O
ATOM   3691  C21 POPER 118      92.753   5.928  86.915  1.00  0.00           C
ATOM   3692  O22 POPER 118      91.833   6.088  86.125  1.00  0.00           O
ATOM   3693  C22 POPER 118      94.213   5.678  86.544  1.00  0.00           C
ATOM   3696  C3  POPER 118      91.103   7.758  88.925  1.00  0.00           C
ATOM   3699  O31 POPER 118      91.403   8.548  87.745  1.00  0.00           O
ATOM   3700  C31 POPER 118      90.403   8.728  86.864  1.00  0.00           C
ATOM   3701  O32 POPER 118      89.273   8.308  86.974  1.00  0.00           O
ATOM   3702  C32 POPER 118      90.873   9.688  85.785  1.00  0.00           C
ATOM   3705  C23 POPER 118      94.543   6.168  85.114  1.00  0.00           C
ATOM   3708  C24 POPER 118      96.023   6.338  84.764  1.00  0.00           C
ATOM   3711  C25 POPER 118      96.343   7.578  83.904  1.00  0.00           C
ATOM   3714  C26 POPER 118      95.553   7.778  82.595  1.00  0.00           C
ATOM   3717  C27 POPER 118      95.883   6.758  81.495  1.00  0.00           C
ATOM   3720  C28 POPER 118      94.983   6.858  80.245  1.00  0.00           C
ATOM   3723  C29 POPER 118      95.393   5.838  79.205  1.00  0.00           C
ATOM   3725 0C21 POPER 118      95.283   5.928  77.864  1.00  0.00           C
ATOM   3727 1C21 POPER 118      94.703   7.068  77.064  1.00  0.00           C
ATOM   3730 2C21 POPER 118      95.753   7.738  76.144  1.00  0.00           C
ATOM   3733 3C21 POPER 118      96.213   6.868  74.964  1.00  0.00           C
ATOM   3736 4C21 POPER 118      97.293   7.548  74.105  1.00  0.00           C
ATOM   3739 5C21 POPER 118      98.703   7.458  74.704  1.00  0.00           C
ATOM   3742 6C21 POPER 118      99.773   8.198  73.875  1.00  0.00           C
ATOM   3745 7C21 POPER 118     101.193   7.738  74.214  1.00  0.00           C
ATOM   3748 8C21 POPER 118     102.293   8.528  73.495  1.00  0.00           C
ATOM   3752  C33 POPER 118      90.123   9.588  84.435  1.00  0.00           C
ATOM   3755  C34 POPER 118      90.583   8.388  83.635  1.00  0.00           C
ATOM   3758  C35 POPER 118      89.923   8.218  82.254  1.00  0.00           C
ATOM   3761  C36 POPER 118      90.863   8.438  81.055  1.00  0.00           C
ATOM   3764  C37 POPER 118      90.253   8.018  79.715  1.00  0.00           C
ATOM   3767  C38 POPER 118      91.293   7.978  78.584  1.00  0.00           C
ATOM   3770  C39 POPER 118      90.713   7.678  77.195  1.00  0.00           C
ATOM   3773 0C31 POPER 118      90.493   6.188  76.904  1.00  0.00           C
ATOM   3776 1C31 POPER 118      90.213   5.908  75.425  1.00  0.00           C
ATOM   3779 2C31 POPER 118      90.253   4.428  75.044  1.00  0.00           C
ATOM   3782 3C31 POPER 118      90.423   4.178  73.535  1.00  0.00           C
ATOM   3785 4C31 POPER 118      90.473   2.678  73.205  1.00  0.00           C
ATOM   3788 5C31 POPER 118      90.553   2.358  71.705  1.00  0.00           C
ATOM   3791 6C31 POPER 118      90.613   0.852  71.425  1.00  0.00           C
ATOM   3795  NH3 POPES 119      52.543 111.328  49.474  1.00  0.00           N
ATOM   3799  C12 POPES 119      53.743 112.118  48.994  1.00  0.00           C
ATOM   3802  C11 POPES 119      53.943 111.938  47.474  1.00  0.00           C
ATOM   3805  P   POPES 119      54.933 114.258  46.675  1.00  0.00           P
ATOM   3806  O13 POPES 119      55.883 114.518  45.584  1.00  0.00           O
ATOM   3807  O14 POPES 119      53.523 114.638  46.475  1.00  0.00           O
ATOM   3808  O11 POPES 119      55.513 114.898  48.014  1.00  0.00           O
ATOM   3809  O12 POPES 119      55.033 112.708  46.985  1.00  0.00           O
ATOM   3810  C1  POPES 119      54.853 116.008  48.625  1.00  0.00           C
ATOM   3813  C2  POPES 119      55.593 116.438  49.945  1.00  0.00           C
ATOM   3815  O21 POPES 119      55.083 115.838  51.145  1.00  0.00           O
ATOM   3816  C21 POPES 119      53.853 116.118  51.494  1.00  0.00           C
ATOM   3817  O22 POPES 119      52.893 116.328  50.785  1.00  0.00           O
ATOM   3818  C22 POPES 119      53.763 116.108  53.005  1.00  0.00           C
ATOM   3821  C3  POPES 119      55.743 117.978  50.165  1.00  0.00           C
ATOM   3824  O31 POPES 119      56.873 118.248  51.025  1.00  0.00           O
ATOM   3825  C31 POPES 119      56.633 118.948  52.135  1.00  0.00           C
ATOM   3826  O32 POPES 119      55.573 119.398  52.494  1.00  0.00           O
ATOM   3827  C32 POPES 119      57.963 119.028  52.905  1.00  0.00           C
ATOM   3830  C23 POPES 119      52.423 116.758  53.415  1.00  0.00           C
ATOM   3833  C24 POPES 119      52.333 117.088  54.904  1.00  0.00           C
ATOM   3836  C25 POPES 119      53.383 118.118  55.355  1.00  0.00           C
ATOM   3839  C26 POPES 119      52.973 118.718  56.695  1.00  0.00           C
ATOM   3842  C27 POPES 119      53.973 119.738  57.245  1.00  0.00           C
ATOM   3845  C28 POPES 119      53.403 120.348  58.525  1.00  0.00           C
ATOM   3848  C29 POPES 119      54.463 121.018  59.375  1.00  0.00           C
ATOM   3850 0C21 POPES 119      54.313 122.138  60.104  1.00  0.00           C
ATOM   3852 1C21 POPES 119      53.073 122.978  60.254  1.00  0.00           C
ATOM   3855 2C21 POPES 119      53.383 124.418  59.794  1.00  0.00           C
ATOM   3858 3C21 POPES 119      52.193 125.368  59.965  1.00  0.00           C
ATOM   3861 4C21 POPES 119      52.403 126.728  59.274  1.00  0.00           C
ATOM   3864 5C21 POPES 119      52.433 126.608  57.744  1.00  0.00           C
ATOM   3867 6C21 POPES 119      52.253 127.948  57.025  1.00  0.00           C
ATOM   3870 7C21 POPES 119      52.023 127.768  55.514  1.00  0.00           C
ATOM   3873 8C21 POPES 119      51.463 129.008  54.815  1.00  0.00           C
ATOM   3877  C33 POPES 119      57.943 119.968  54.134  1.00  0.00           C
ATOM   3880  C34 POPES 119      57.793 119.278  55.495  1.00  0.00           C
ATOM   3883  C35 POPES 119      58.633 120.008  56.564  1.00  0.00           C
ATOM   3886  C36 POPES 119      58.313 119.628  58.014  1.00  0.00           C
ATOM   3889  C37 POPES 119      58.993 120.578  59.014  1.00  0.00           C
ATOM   3892  C38 POPES 119      58.433 120.538  60.445  1.00  0.00           C
ATOM   3895  C39 POPES 119      58.553 119.168  61.125  1.00  0.00           C
ATOM   3898 0C31 POPES 119      58.743 119.318  62.645  1.00  0.00           C
ATOM   3901 1C31 POPES 119      58.983 117.988  63.365  1.00  0.00           C
ATOM   3904 2C31 POPES 119      59.223 118.138  64.875  1.00  0.00           C
ATOM   3907 3C31 POPES 119      60.563 118.788  65.264  1.00  0.00           C
ATOM   3910 4C31 POPES 119      60.423 120.278  65.605  1.00  0.00           C
ATOM   3913 5C31 POPES 119      61.723 120.908  66.114  1.00  0.00           C
ATOM   3916 6C31 POPES 119      61.583 122.418  66.345  1.00  0.00           C
ATOM   3920  NH3 POPET 120      14.353  53.388  94.605  1.00  0.00           N
ATOM   3924  C12 POPET 120      15.253  52.698  95.595  1.00  0.00           C
ATOM   3927  C11 POPET 120      14.873  51.238  95.845  1.00  0.00           C
ATOM   3930  P   POPET 120      15.913  49.098  96.915  1.00  0.00           P
ATOM   3931  O13 POPET 120      17.143  48.728  97.635  1.00  0.00           O
ATOM   3932  O14 POPET 120      14.623  48.648  97.505  1.00  0.00           O
ATOM   3933  O11 POPET 120      15.983  48.548  95.425  1.00  0.00           O
ATOM   3934  O12 POPET 120      15.903  50.648  96.635  1.00  0.00           O
ATOM   3935  C1  POPET 120      16.733  47.368  95.114  1.00  0.00           C
ATOM   3938  C2  POPET 120      16.493  46.808  93.654  1.00  0.00           C
ATOM   3940  O21 POPET 120      15.913  47.808  92.805  1.00  0.00           O
ATOM   3941  C21 POPET 120      16.103  47.578  91.515  1.00  0.00           C
ATOM   3942  O22 POPET 120      16.823  46.738  91.024  1.00  0.00           O
ATOM   3943  C22 POPET 120      15.273  48.568  90.705  1.00  0.00           C
ATOM   3946  C3  POPET 120      15.583  45.548  93.685  1.00  0.00           C
ATOM   3949  O31 POPET 120      15.203  45.018  92.375  1.00  0.00           O
ATOM   3950  C31 POPET 120      15.843  43.918  91.945  1.00  0.00           C
ATOM   3951  O32 POPET 120      16.673  43.308  92.584  1.00  0.00           O
ATOM   3952  C32 POPET 120      15.273  43.468  90.595  1.00  0.00           C
ATOM   3955  C23 POPET 120      15.323  48.338  89.175  1.00  0.00           C
ATOM   3958  C24 POPET 120      15.083  49.648  88.405  1.00  0.00           C
ATOM   3961  C25 POPET 120      15.103  49.428  86.885  1.00  0.00           C
ATOM   3964  C26 POPET 120      13.763  48.988  86.284  1.00  0.00           C
ATOM   3967  C27 POPET 120      13.943  48.228  84.964  1.00  0.00           C
ATOM   3970  C28 POPET 120      12.653  48.128  84.125  1.00  0.00           C
ATOM   3973  C29 POPET 120      12.823  47.098  83.034  1.00  0.00           C
ATOM   3975 0C21 POPET 120      12.923  47.328  81.714  1.00  0.00           C
ATOM   3977 1C21 POPET 120      12.943  48.688  81.055  1.00  0.00           C
ATOM   3980 2C21 POPET 120      13.413  48.588  79.595  1.00  0.00           C
ATOM   3983 3C21 POPET 120      12.363  47.928  78.674  1.00  0.00           C
ATOM   3986 4C21 POPET 120      12.973  47.138  77.505  1.00  0.00           C
ATOM   3989 5C21 POPET 120      13.593  45.808  77.945  1.00  0.00           C
ATOM   3992 6C21 POPET 120      13.953  44.898  76.764  1.00  0.00           C
ATOM   3995 7C21 POPET 120      13.993  43.428  77.184  1.00  0.00           C
ATOM   3998 8C21 POPET 120      14.613  42.498  76.135  1.00  0.00           C
ATOM   4002  C33 POPET 120      15.993  44.068  89.364  1.00  0.00           C
ATOM   4005  C34 POPET 120      15.643  43.358  88.045  1.00  0.00           C
ATOM   4008  C35 POPET 120      16.623  43.698  86.895  1.00  0.00           C
ATOM   4011  C36 POPET 120      16.603  45.178  86.485  1.00  0.00           C
ATOM   4014  C37 POPET 120      17.703  45.548  85.474  1.00  0.00           C
ATOM   4017  C38 POPET 120      17.283  46.728  84.575  1.00  0.00           C
ATOM   4020  C39 POPET 120      18.453  47.498  83.945  1.00  0.00           C
ATOM   4023 0C31 POPET 120      19.033  46.838  82.695  1.00  0.00           C
ATOM   4026 1C31 POPET 120      20.073  47.748  82.015  1.00  0.00           C
ATOM   4029 2C31 POPET 120      20.743  47.108  80.805  1.00  0.00           C
ATOM   4032 3C31 POPET 120      21.783  48.038  80.145  1.00  0.00           C
ATOM   4035 4C31 POPET 120      22.693  47.278  79.175  1.00  0.00           C
ATOM   4038 5C31 POPET 120      23.663  48.218  78.454  1.00  0.00           C
ATOM   4041 6C31 POPET 120      24.763  47.498  77.675  1.00  0.00           C
ATOM   4045  NH3 POPEU 121      78.783  36.878  53.455  1.00  0.00           N
ATOM   4049  C12 POPEU 121      78.373  38.188  54.074  1.00  0.00           C
ATOM   4052  C11 POPEU 121      77.503  39.098  53.164  1.00  0.00           C
ATOM   4055  P   POPEU 121      76.663  41.548  53.954  1.00  0.00           P
ATOM   4056  O13 POPEU 121      76.843  42.088  52.585  1.00  0.00           O
ATOM   4057  O14 POPEU 121      75.443  41.998  54.645  1.00  0.00           O
ATOM   4058  O11 POPEU 121      77.903  41.938  54.845  1.00  0.00           O
ATOM   4059  O12 POPEU 121      76.673  39.938  53.975  1.00  0.00           O
ATOM   4060  C1  POPEU 121      78.653  40.988  55.605  1.00  0.00           C
ATOM   4063  C2  POPEU 121      78.903  41.518  57.025  1.00  0.00           C
ATOM   4065  O21 POPEU 121      79.493  40.618  57.964  1.00  0.00           O
ATOM   4066  C21 POPEU 121      79.843  39.378  57.795  1.00  0.00           C
ATOM   4067  O22 POPEU 121      79.833  38.708  56.785  1.00  0.00           O
ATOM   4068  C22 POPEU 121      80.363  38.838  59.144  1.00  0.00           C
ATOM   4071  C3  POPEU 121      77.563  41.958  57.645  1.00  0.00           C
ATOM   4074  O31 POPEU 121      77.583  43.338  58.045  1.00  0.00           O
ATOM   4075  C31 POPEU 121      77.853  43.538  59.334  1.00  0.00           C
ATOM   4076  O32 POPEU 121      78.153  42.678  60.145  1.00  0.00           O
ATOM   4077  C32 POPEU 121      77.663  44.998  59.654  1.00  0.00           C
ATOM   4080  C23 POPEU 121      80.053  39.718  60.384  1.00  0.00           C
ATOM   4083  C24 POPEU 121      78.803  39.268  61.165  1.00  0.00           C
ATOM   4086  C25 POPEU 121      79.103  37.998  61.955  1.00  0.00           C
ATOM   4089  C26 POPEU 121      78.213  37.758  63.185  1.00  0.00           C
ATOM   4092  C27 POPEU 121      79.073  37.318  64.375  1.00  0.00           C
ATOM   4095  C28 POPEU 121      78.293  36.648  65.514  1.00  0.00           C
ATOM   4098  C29 POPEU 121      77.703  37.638  66.485  1.00  0.00           C
ATOM   4100 0C21 POPEU 121      77.873  37.608  67.814  1.00  0.00           C
ATOM   4102 1C21 POPEU 121      78.653  36.568  68.575  1.00  0.00           C
ATOM   4105 2C21 POPEU 121      77.883  35.238  68.735  1.00  0.00           C
ATOM   4108 3C21 POPEU 121      76.623  35.398  69.604  1.00  0.00           C
ATOM   4111 4C21 POPEU 121      75.913  34.078  69.915  1.00  0.00           C
ATOM   4114 5C21 POPEU 121      74.553  34.348  70.584  1.00  0.00           C
ATOM   4117 6C21 POPEU 121      73.853  33.088  71.084  1.00  0.00           C
ATOM   4120 7C21 POPEU 121      72.453  33.408  71.635  1.00  0.00           C
ATOM   4123 8C21 POPEU 121      71.763  32.198  72.264  1.00  0.00           C
ATOM   4127  C33 POPEU 121      78.243  45.328  61.035  1.00  0.00           C
ATOM   4130  C34 POPEU 121      77.673  46.628  61.595  1.00  0.00           C
ATOM   4133  C35 POPEU 121      78.333  46.928  62.945  1.00  0.00           C
ATOM   4136  C36 POPEU 121      77.363  47.188  64.105  1.00  0.00           C
ATOM   4139  C37 POPEU 121      77.533  46.138  65.215  1.00  0.00           C
ATOM   4142  C38 POPEU 121      76.863  46.548  66.535  1.00  0.00           C
ATOM   4145  C39 POPEU 121      77.163  45.608  67.704  1.00  0.00           C
ATOM   4148 0C31 POPEU 121      78.663  45.498  68.045  1.00  0.00           C
ATOM   4151 1C31 POPEU 121      79.003  45.948  69.474  1.00  0.00           C
ATOM   4154 2C31 POPEU 121      80.523  45.908  69.715  1.00  0.00           C
ATOM   4157 3C31 POPEU 121      80.973  46.388  71.095  1.00  0.00           C
ATOM   4160 4C31 POPEU 121      80.303  47.698  71.544  1.00  0.00           C
ATOM   4163 5C31 POPEU 121      81.103  48.438  72.625  1.00  0.00           C
ATOM   4166 6C31 POPEU 121      80.393  49.698  73.115  1.00  0.00           C
ATOM   4170  NH3 POPEV 122      77.373  47.888  94.885  1.00  0.00           N
ATOM   4174  C12 POPEV 122      77.123  49.358  94.665  1.00  0.00           C
ATOM   4177  C11 POPEV 122      77.013  50.058  96.024  1.00  0.00           C
ATOM   4180  P   POPEV 122      77.983  52.488  95.575  1.00  0.00           P
ATOM   4181  O13 POPEV 122      79.223  51.748  95.245  1.00  0.00           O
ATOM   4182  O14 POPEV 122      78.063  53.408  96.714  1.00  0.00           O
ATOM   4183  O11 POPEV 122      77.373  53.178  94.295  1.00  0.00           O
ATOM   4184  O12 POPEV 122      76.823  51.458  95.864  1.00  0.00           O
ATOM   4185  C1  POPEV 122      77.543  52.688  92.964  1.00  0.00           C
ATOM   4188  C2  POPEV 122      76.253  52.098  92.355  1.00  0.00           C
ATOM   4190  O21 POPEV 122      76.663  51.418  91.154  1.00  0.00           O
ATOM   4191  C21 POPEV 122      75.843  50.488  90.705  1.00  0.00           C
ATOM   4192  O22 POPEV 122      74.803  50.138  91.235  1.00  0.00           O
ATOM   4193  C22 POPEV 122      76.503  49.778  89.525  1.00  0.00           C
ATOM   4196  C3  POPEV 122      75.143  53.148  92.085  1.00  0.00           C
ATOM   4199  O31 POPEV 122      75.553  54.188  91.174  1.00  0.00           O
ATOM   4200  C31 POPEV 122      75.153  54.088  89.924  1.00  0.00           C
ATOM   4201  O32 POPEV 122      74.603  53.118  89.424  1.00  0.00           O
ATOM   4202  C32 POPEV 122      75.383  55.418  89.195  1.00  0.00           C
ATOM   4205  C23 POPEV 122      77.293  50.728  88.595  1.00  0.00           C
ATOM   4208  C24 POPEV 122      78.343  50.028  87.715  1.00  0.00           C
ATOM   4211  C25 POPEV 122      78.773  50.948  86.565  1.00  0.00           C
ATOM   4214  C26 POPEV 122      79.683  50.278  85.525  1.00  0.00           C
ATOM   4217  C27 POPEV 122      80.403  51.288  84.625  1.00  0.00           C
ATOM   4220  C28 POPEV 122      81.343  50.588  83.615  1.00  0.00           C
ATOM   4223  C29 POPEV 122      82.583  51.388  83.314  1.00  0.00           C
ATOM   4225 0C21 POPEV 122      82.903  52.008  82.165  1.00  0.00           C
ATOM   4227 1C21 POPEV 122      82.063  52.088  80.905  1.00  0.00           C
ATOM   4230 2C21 POPEV 122      80.763  52.868  81.125  1.00  0.00           C
ATOM   4233 3C21 POPEV 122      80.053  53.268  79.824  1.00  0.00           C
ATOM   4236 4C21 POPEV 122      78.643  53.838  80.044  1.00  0.00           C
ATOM   4239 5C21 POPEV 122      78.603  55.058  80.985  1.00  0.00           C
ATOM   4242 6C21 POPEV 122      77.193  55.548  81.305  1.00  0.00           C
ATOM   4245 7C21 POPEV 122      77.163  56.528  82.485  1.00  0.00           C
ATOM   4248 8C21 POPEV 122      75.753  56.978  82.894  1.00  0.00           C
ATOM   4252  C33 POPEV 122      74.783  56.638  89.935  1.00  0.00           C
ATOM   4255  C34 POPEV 122      75.203  57.988  89.315  1.00  0.00           C
ATOM   4258  C35 POPEV 122      74.923  58.098  87.805  1.00  0.00           C
ATOM   4261  C36 POPEV 122      73.433  58.088  87.445  1.00  0.00           C
ATOM   4264  C37 POPEV 122      73.203  58.148  85.925  1.00  0.00           C
ATOM   4267  C38 POPEV 122      71.733  57.918  85.514  1.00  0.00           C
ATOM   4270  C39 POPEV 122      70.983  59.208  85.125  1.00  0.00           C
ATOM   4273 0C31 POPEV 122      71.453  59.778  83.775  1.00  0.00           C
ATOM   4276 1C31 POPEV 122      70.873  61.168  83.475  1.00  0.00           C
ATOM   4279 2C31 POPEV 122      71.253  61.668  82.075  1.00  0.00           C
ATOM   4282 3C31 POPEV 122      70.723  63.078  81.775  1.00  0.00           C
ATOM   4285 4C31 POPEV 122      71.303  63.648  80.474  1.00  0.00           C
ATOM   4288 5C31 POPEV 122      70.693  64.998  80.084  1.00  0.00           C
ATOM   4291 6C31 POPEV 122      71.253  65.538  78.764  1.00  0.00           C
ATOM   4295  NH3 POPEW 123      94.243  45.138  96.135  1.00  0.00           N
ATOM   4299  C12 POPEW 123      92.893  45.518  95.575  1.00  0.00           C
ATOM   4302  C11 POPEW 123      92.253  44.378  94.805  1.00  0.00           C
ATOM   4305  P   POPEW 123      90.843  42.308  95.364  1.00  0.00           P
ATOM   4306  O13 POPEW 123      90.963  40.998  96.024  1.00  0.00           O
ATOM   4307  O14 POPEW 123      89.573  43.048  95.584  1.00  0.00           O
ATOM   4308  O11 POPEW 123      91.023  42.118  93.805  1.00  0.00           O
ATOM   4309  O12 POPEW 123      92.063  43.258  95.685  1.00  0.00           O
ATOM   4310  C1  POPEW 123      89.853  42.308  92.995  1.00  0.00           C
ATOM   4313  C2  POPEW 123      90.183  42.098  91.504  1.00  0.00           C
ATOM   4315  O21 POPEW 123      89.133  42.498  90.604  1.00  0.00           O
ATOM   4316  C21 POPEW 123      87.903  42.048  90.805  1.00  0.00           C
ATOM   4317  O22 POPEW 123      87.353  41.828  91.864  1.00  0.00           O
ATOM   4318  C22 POPEW 123      87.303  41.738  89.445  1.00  0.00           C
ATOM   4321  C3  POPEW 123      90.623  40.648  91.195  1.00  0.00           C
ATOM   4324  O31 POPEW 123      91.403  40.628  89.985  1.00  0.00           O
ATOM   4325  C31 POPEW 123      91.873  39.418  89.655  1.00  0.00           C
ATOM   4326  O32 POPEW 123      91.493  38.368  90.135  1.00  0.00           O
ATOM   4327  C32 POPEW 123      93.003  39.558  88.635  1.00  0.00           C
ATOM   4330  C23 POPEW 123      88.243  40.848  88.595  1.00  0.00           C
ATOM   4333  C24 POPEW 123      87.733  40.658  87.165  1.00  0.00           C
ATOM   4336  C25 POPEW 123      88.753  41.158  86.125  1.00  0.00           C
ATOM   4339  C26 POPEW 123      88.143  41.378  84.735  1.00  0.00           C
ATOM   4342  C27 POPEW 123      89.143  42.038  83.775  1.00  0.00           C
ATOM   4345  C28 POPEW 123      88.863  41.758  82.295  1.00  0.00           C
ATOM   4348  C29 POPEW 123      88.983  40.288  81.994  1.00  0.00           C
ATOM   4350 0C21 POPEW 123      88.053  39.518  81.395  1.00  0.00           C
ATOM   4352 1C21 POPEW 123      86.753  40.008  80.825  1.00  0.00           C
ATOM   4355 2C21 POPEW 123      86.133  38.968  79.885  1.00  0.00           C
ATOM   4358 3C21 POPEW 123      84.863  39.508  79.214  1.00  0.00           C
ATOM   4361 4C21 POPEW 123      84.133  38.458  78.364  1.00  0.00           C
ATOM   4364 5C21 POPEW 123      83.233  39.108  77.305  1.00  0.00           C
ATOM   4367 6C21 POPEW 123      82.523  38.088  76.404  1.00  0.00           C
ATOM   4370 7C21 POPEW 123      81.843  38.768  75.204  1.00  0.00           C
ATOM   4373 8C21 POPEW 123      81.333  37.798  74.144  1.00  0.00           C
ATOM   4377  C33 POPEW 123      92.893  38.588  87.445  1.00  0.00           C
ATOM   4380  C34 POPEW 123      94.143  38.578  86.565  1.00  0.00           C
ATOM   4383  C35 POPEW 123      94.223  39.728  85.545  1.00  0.00           C
ATOM   4386  C36 POPEW 123      93.333  39.498  84.325  1.00  0.00           C
ATOM   4389  C37 POPEW 123      93.733  40.348  83.114  1.00  0.00           C
ATOM   4392  C38 POPEW 123      93.193  39.748  81.815  1.00  0.00           C
ATOM   4395  C39 POPEW 123      93.553  40.548  80.555  1.00  0.00           C
ATOM   4398 0C31 POPEW 123      92.893  41.928  80.514  1.00  0.00           C
ATOM   4401 1C31 POPEW 123      92.663  42.418  79.074  1.00  0.00           C
ATOM   4404 2C31 POPEW 123      91.983  43.788  79.025  1.00  0.00           C
ATOM   4407 3C31 POPEW 123      91.553  44.208  77.614  1.00  0.00           C
ATOM   4410 4C31 POPEW 123      92.733  44.498  76.675  1.00  0.00           C
ATOM   4413 5C31 POPEW 123      92.283  45.088  75.335  1.00  0.00           C
ATOM   4416 6C31 POPEW 123      93.453  45.428  74.415  1.00  0.00           C
ATOM   4420  NH3 POPEX 124      42.143  73.078  95.245  1.00  0.00           N
ATOM   4424  C12 POPEX 124      42.513  74.098  96.284  1.00  0.00           C
ATOM   4427  C11 POPEX 124      43.413  75.208  95.695  1.00  0.00           C
ATOM   4430  P   POPEX 124      45.623  75.138  97.004  1.00  0.00           P
ATOM   4431  O13 POPEX 124      46.243  75.618  98.254  1.00  0.00           O
ATOM   4432  O14 POPEX 124      45.433  73.668  96.885  1.00  0.00           O
ATOM   4433  O11 POPEX 124      46.493  75.608  95.765  1.00  0.00           O
ATOM   4434  O12 POPEX 124      44.203  75.808  96.734  1.00  0.00           O
ATOM   4435  C1  POPEX 124      47.833  75.038  95.735  1.00  0.00           C
ATOM   4438  C2  POPEX 124      48.573  75.428  94.445  1.00  0.00           C
ATOM   4440  O21 POPEX 124      47.873  74.858  93.335  1.00  0.00           O
ATOM   4441  C21 POPEX 124      48.373  73.898  92.584  1.00  0.00           C
ATOM   4442  O22 POPEX 124      49.253  73.108  92.885  1.00  0.00           O
ATOM   4443  C22 POPEX 124      47.693  74.048  91.235  1.00  0.00           C
ATOM   4446  C3  POPEX 124      50.133  75.228  94.555  1.00  0.00           C
ATOM   4449  O31 POPEX 124      50.903  76.058  93.654  1.00  0.00           O
ATOM   4450  C31 POPEX 124      50.943  75.628  92.385  1.00  0.00           C
ATOM   4451  O32 POPEX 124      50.153  75.968  91.525  1.00  0.00           O
ATOM   4452  C32 POPEX 124      52.093  74.628  92.215  1.00  0.00           C
ATOM   4455  C23 POPEX 124      48.233  73.138  90.135  1.00  0.00           C
ATOM   4458  C24 POPEX 124      47.703  73.618  88.794  1.00  0.00           C
ATOM   4461  C25 POPEX 124      48.453  73.028  87.604  1.00  0.00           C
ATOM   4464  C26 POPEX 124      47.943  73.598  86.284  1.00  0.00           C
ATOM   4467  C27 POPEX 124      48.813  73.118  85.125  1.00  0.00           C
ATOM   4470  C28 POPEX 124      48.343  73.598  83.755  1.00  0.00           C
ATOM   4473  C29 POPEX 124      49.333  73.128  82.715  1.00  0.00           C
ATOM   4475 0C21 POPEX 124      49.103  72.248  81.724  1.00  0.00           C
ATOM   4477 1C21 POPEX 124      47.773  71.628  81.364  1.00  0.00           C
ATOM   4480 2C21 POPEX 124      47.713  71.248  79.875  1.00  0.00           C
ATOM   4483 3C21 POPEX 124      47.963  72.428  78.925  1.00  0.00           C
ATOM   4486 4C21 POPEX 124      47.833  72.088  77.424  1.00  0.00           C
ATOM   4489 5C21 POPEX 124      48.633  70.848  76.994  1.00  0.00           C
ATOM   4492 6C21 POPEX 124      48.863  70.808  75.484  1.00  0.00           C
ATOM   4495 7C21 POPEX 124      49.433  69.468  74.994  1.00  0.00           C
ATOM   4498 8C21 POPEX 124      49.803  69.498  73.504  1.00  0.00           C
ATOM   4502  C33 POPEX 124      52.243  74.108  90.775  1.00  0.00           C
ATOM   4505  C34 POPEX 124      52.963  72.748  90.665  1.00  0.00           C
ATOM   4508  C35 POPEX 124      52.043  71.508  90.685  1.00  0.00           C
ATOM   4511  C36 POPEX 124      52.643  70.348  89.855  1.00  0.00           C
ATOM   4514  C37 POPEX 124      51.703  69.158  89.614  1.00  0.00           C
ATOM   4517  C38 POPEX 124      51.723  68.118  90.744  1.00  0.00           C
ATOM   4520  C39 POPEX 124      51.193  66.728  90.334  1.00  0.00           C
ATOM   4523 0C31 POPEX 124      52.133  65.988  89.354  1.00  0.00           C
ATOM   4526 1C31 POPEX 124      51.973  64.458  89.325  1.00  0.00           C
ATOM   4529 2C31 POPEX 124      53.193  63.738  88.735  1.00  0.00           C
ATOM   4532 3C31 POPEX 124      53.453  63.998  87.235  1.00  0.00           C
ATOM   4535 4C31 POPEX 124      54.883  63.608  86.854  1.00  0.00           C
ATOM   4538 5C31 POPEX 124      55.173  63.488  85.355  1.00  0.00           C
ATOM   4541 6C31 POPEX 124      56.633  63.088  85.075  1.00  0.00           C
ATOM   4545  NH3 POPEY 125      10.223  84.978  56.095  1.00  0.00           N
ATOM   4549  C12 POPEY 125      10.443  86.168  56.985  1.00  0.00           C
ATOM   4552  C11 POPEY 125      11.813  86.848  56.805  1.00  0.00           C
ATOM   4555  P   POPEY 125      11.733  89.468  56.574  1.00  0.00           P
ATOM   4556  O13 POPEY 125      11.573  89.108  55.155  1.00  0.00           O
ATOM   4557  O14 POPEY 125      10.763  90.478  57.035  1.00  0.00           O
ATOM   4558  O11 POPEY 125      13.173  90.088  56.764  1.00  0.00           O
ATOM   4559  O12 POPEY 125      11.763  88.138  57.434  1.00  0.00           O
ATOM   4560  C1  POPEY 125      14.153  89.528  57.655  1.00  0.00           C
ATOM   4563  C2  POPEY 125      14.183  90.198  59.064  1.00  0.00           C
ATOM   4565  O21 POPEY 125      13.003  89.878  59.834  1.00  0.00           O
ATOM   4566  C21 POPEY 125      13.253  89.398  61.035  1.00  0.00           C
ATOM   4567  O22 POPEY 125      14.373  89.128  61.465  1.00  0.00           O
ATOM   4568  C22 POPEY 125      11.983  89.338  61.875  1.00  0.00           C
ATOM   4571  C3  POPEY 125      14.353  91.738  59.004  1.00  0.00           C
ATOM   4574  O31 POPEY 125      14.533  92.318  60.324  1.00  0.00           O
ATOM   4575  C31 POPEY 125      15.773  92.198  60.815  1.00  0.00           C
ATOM   4576  O32 POPEY 125      16.713  91.698  60.215  1.00  0.00           O
ATOM   4577  C32 POPEY 125      15.843  92.818  62.205  1.00  0.00           C
ATOM   4580  C23 POPEY 125      12.263  89.108  63.395  1.00  0.00           C
ATOM   4583  C24 POPEY 125      11.433  90.058  64.274  1.00  0.00           C
ATOM   4586  C25 POPEY 125      11.703  89.898  65.785  1.00  0.00           C
ATOM   4589  C26 POPEY 125      12.883  90.708  66.325  1.00  0.00           C
ATOM   4592  C27 POPEY 125      12.953  90.678  67.855  1.00  0.00           C
ATOM   4595  C28 POPEY 125      14.113  91.498  68.485  1.00  0.00           C
ATOM   4598  C29 POPEY 125      15.383  90.698  68.614  1.00  0.00           C
ATOM   4600 0C21 POPEY 125      16.533  91.118  69.175  1.00  0.00           C
ATOM   4602 1C21 POPEY 125      16.843  92.478  69.745  1.00  0.00           C
ATOM   4605 2C21 POPEY 125      17.603  92.398  71.084  1.00  0.00           C
ATOM   4608 3C21 POPEY 125      16.683  92.178  72.285  1.00  0.00           C
ATOM   4611 4C21 POPEY 125      17.413  91.778  73.574  1.00  0.00           C
ATOM   4614 5C21 POPEY 125      18.493  92.778  74.035  1.00  0.00           C
ATOM   4617 6C21 POPEY 125      19.053  92.418  75.414  1.00  0.00           C
ATOM   4620 7C21 POPEY 125      19.733  93.598  76.125  1.00  0.00           C
ATOM   4623 8C21 POPEY 125      20.363  93.208  77.464  1.00  0.00           C
ATOM   4627  C33 POPEY 125      16.963  92.218  63.105  1.00  0.00           C
ATOM   4630  C34 POPEY 125      16.743  90.738  63.455  1.00  0.00           C
ATOM   4633  C35 POPEY 125      17.043  90.358  64.915  1.00  0.00           C
ATOM   4636  C36 POPEY 125      18.533  90.118  65.225  1.00  0.00           C
ATOM   4639  C37 POPEY 125      18.723  89.558  66.644  1.00  0.00           C
ATOM   4642  C38 POPEY 125      20.183  89.398  67.104  1.00  0.00           C
ATOM   4645  C39 POPEY 125      20.343  89.398  68.635  1.00  0.00           C
ATOM   4648 0C31 POPEY 125      19.753  88.178  69.334  1.00  0.00           C
ATOM   4651 1C31 POPEY 125      19.793  88.328  70.865  1.00  0.00           C
ATOM   4654 2C31 POPEY 125      19.653  87.008  71.625  1.00  0.00           C
ATOM   4657 3C31 POPEY 125      19.603  87.188  73.145  1.00  0.00           C
ATOM   4660 4C31 POPEY 125      20.853  87.848  73.724  1.00  0.00           C
ATOM   4663 5C31 POPEY 125      20.823  87.908  75.265  1.00  0.00           C
ATOM   4666 6C31 POPEY 125      22.033  88.638  75.845  1.00  0.00           C
ATOM   4670  NH3 POPEZ 126      31.733  58.048  50.664  1.00  0.00           N
ATOM   4674  C12 POPEZ 126      32.933  58.098  51.564  1.00  0.00           C
ATOM   4677  C11 POPEZ 126      33.643  56.728  51.625  1.00  0.00           C
ATOM   4680  P   POPEZ 126      34.973  55.028  50.095  1.00  0.00           P
ATOM   4681  O13 POPEZ 126      33.953  54.158  49.485  1.00  0.00           O
ATOM   4682  O14 POPEZ 126      36.233  55.188  49.365  1.00  0.00           O
ATOM   4683  O11 POPEZ 126      35.293  54.478  51.535  1.00  0.00           O
ATOM   4684  O12 POPEZ 126      34.363  56.468  50.415  1.00  0.00           O
ATOM   4685  C1  POPEZ 126      36.353  55.088  52.255  1.00  0.00           C
ATOM   4688  C2  POPEZ 126      36.203  54.578  53.684  1.00  0.00           C
ATOM   4690  O21 POPEZ 126      36.803  55.518  54.584  1.00  0.00           O
ATOM   4691  C21 POPEZ 126      35.913  56.268  55.204  1.00  0.00           C
ATOM   4692  O22 POPEZ 126      35.493  57.348  54.805  1.00  0.00           O
ATOM   4693  C22 POPEZ 126      35.383  55.548  56.434  1.00  0.00           C
ATOM   4696  C3  POPEZ 126      36.823  53.148  53.754  1.00  0.00           C
ATOM   4699  O31 POPEZ 126      37.113  52.698  55.085  1.00  0.00           O
ATOM   4700  C31 POPEZ 126      38.343  52.958  55.524  1.00  0.00           C
ATOM   4701  O32 POPEZ 126      39.173  53.648  54.945  1.00  0.00           O
ATOM   4702  C32 POPEZ 126      38.483  52.308  56.904  1.00  0.00           C
ATOM   4705  C23 POPEZ 126      36.323  55.678  57.634  1.00  0.00           C
ATOM   4708  C24 POPEZ 126      35.593  55.268  58.915  1.00  0.00           C
ATOM   4711  C25 POPEZ 126      36.453  55.438  60.155  1.00  0.00           C
ATOM   4714  C26 POPEZ 126      35.613  55.338  61.424  1.00  0.00           C
ATOM   4717  C27 POPEZ 126      36.363  55.758  62.684  1.00  0.00           C
ATOM   4720  C28 POPEZ 126      35.433  56.298  63.775  1.00  0.00           C
ATOM   4723  C29 POPEZ 126      36.183  57.128  64.785  1.00  0.00           C
ATOM   4725 0C21 POPEZ 126      36.303  56.938  66.104  1.00  0.00           C
ATOM   4727 1C21 POPEZ 126      35.663  55.848  66.925  1.00  0.00           C
ATOM   4730 2C21 POPEZ 126      34.803  56.388  68.084  1.00  0.00           C
ATOM   4733 3C21 POPEZ 126      35.563  56.798  69.355  1.00  0.00           C
ATOM   4736 4C21 POPEZ 126      36.413  58.078  69.214  1.00  0.00           C
ATOM   4739 5C21 POPEZ 126      36.643  58.818  70.545  1.00  0.00           C
ATOM   4742 6C21 POPEZ 126      37.113  57.928  71.695  1.00  0.00           C
ATOM   4745 7C21 POPEZ 126      37.593  58.748  72.905  1.00  0.00           C
ATOM   4748 8C21 POPEZ 126      37.683  57.948  74.205  1.00  0.00           C
ATOM   4752  C33 POPEZ 126      39.703  52.838  57.684  1.00  0.00           C
ATOM   4755  C34 POPEZ 126      39.883  52.128  59.035  1.00  0.00           C
ATOM   4758  C35 POPEZ 126      40.943  52.848  59.885  1.00  0.00           C
ATOM   4761  C36 POPEZ 126      41.533  51.998  61.014  1.00  0.00           C
ATOM   4764  C37 POPEZ 126      43.003  52.378  61.275  1.00  0.00           C
ATOM   4767  C38 POPEZ 126      43.773  51.268  61.985  1.00  0.00           C
ATOM   4770  C39 POPEZ 126      45.243  51.138  61.545  1.00  0.00           C
ATOM   4773 0C31 POPEZ 126      46.163  50.558  62.634  1.00  0.00           C
ATOM   4776 1C31 POPEZ 126      47.583  50.298  62.125  1.00  0.00           C
ATOM   4779 2C31 POPEZ 126      48.563  49.838  63.215  1.00  0.00           C
ATOM   4782 3C31 POPEZ 126      50.013  49.758  62.715  1.00  0.00           C
ATOM   4785 4C31 POPEZ 126      51.013  49.248  63.775  1.00  0.00           C
ATOM   4788 5C31 POPEZ 126      52.463  49.588  63.424  1.00  0.00           C
ATOM   4791 6C31 POPEZ 126      53.503  48.938  64.355  1.00  0.00           C
ATOM   4795  NH3 POPEa 127      28.043   1.168  90.484  1.00  0.00           N
ATOM   4799  C12 POPEa 127      26.833   1.998  90.765  1.00  0.00           C
ATOM   4802  C11 POPEa 127      26.563   2.898  89.544  1.00  0.00           C
ATOM   4805  P   POPEa 127      26.953   5.308  90.464  1.00  0.00           P
ATOM   4806  O13 POPEa 127      27.483   4.888  91.764  1.00  0.00           O
ATOM   4807  O14 POPEa 127      27.913   5.758  89.435  1.00  0.00           O
ATOM   4808  O11 POPEa 127      25.963   6.488  90.775  1.00  0.00           O
ATOM   4809  O12 POPEa 127      26.033   4.158  89.945  1.00  0.00           O
ATOM   4810  C1  POPEa 127      24.663   6.488  90.175  1.00  0.00           C
ATOM   4813  C2  POPEa 127      24.723   6.778  88.654  1.00  0.00           C
ATOM   4815  O21 POPEa 127      23.933   7.948  88.364  1.00  0.00           O
ATOM   4816  C21 POPEa 127      23.613   8.208  87.105  1.00  0.00           C
ATOM   4817  O22 POPEa 127      22.483   8.478  86.724  1.00  0.00           O
ATOM   4818  C22 POPEa 127      24.793   8.198  86.144  1.00  0.00           C
ATOM   4821  C3  POPEa 127      24.343   5.518  87.805  1.00  0.00           C
ATOM   4824  O31 POPEa 127      25.223   5.378  86.684  1.00  0.00           O
ATOM   4825  C31 POPEa 127      24.733   4.708  85.645  1.00  0.00           C
ATOM   4826  O32 POPEa 127      23.673   4.128  85.595  1.00  0.00           O
ATOM   4827  C32 POPEa 127      25.713   4.898  84.465  1.00  0.00           C
ATOM   4830  C23 POPEa 127      24.823   9.388  85.154  1.00  0.00           C
ATOM   4833  C24 POPEa 127      25.183   8.898  83.755  1.00  0.00           C
ATOM   4836  C25 POPEa 127      25.433  10.038  82.765  1.00  0.00           C
ATOM   4839  C26 POPEa 127      25.533   9.508  81.325  1.00  0.00           C
ATOM   4842  C27 POPEa 127      26.123  10.518  80.334  1.00  0.00           C
ATOM   4845  C28 POPEa 127      25.533  10.398  78.915  1.00  0.00           C
ATOM   4848  C29 POPEa 127      25.553   8.998  78.355  1.00  0.00           C
ATOM   4850 0C21 POPEa 127      26.423   8.498  77.455  1.00  0.00           C
ATOM   4852 1C21 POPEa 127      27.613   9.208  76.874  1.00  0.00           C
ATOM   4855 2C21 POPEa 127      28.733   8.238  76.415  1.00  0.00           C
ATOM   4858 3C21 POPEa 127      29.363   7.438  77.575  1.00  0.00           C
ATOM   4861 4C21 POPEa 127      28.783   6.028  77.774  1.00  0.00           C
ATOM   4864 5C21 POPEa 127      29.593   4.928  77.075  1.00  0.00           C
ATOM   4867 6C21 POPEa 127      28.863   3.578  77.134  1.00  0.00           C
ATOM   4870 7C21 POPEa 127      29.623   2.418  76.495  1.00  0.00           C
ATOM   4873 8C21 POPEa 127      28.743   1.178  76.314  1.00  0.00           C
ATOM   4877  C33 POPEa 127      25.003   5.068  83.104  1.00  0.00           C
ATOM   4880  C34 POPEa 127      25.983   5.108  81.915  1.00  0.00           C
ATOM   4883  C35 POPEa 127      25.363   5.598  80.595  1.00  0.00           C
ATOM   4886  C36 POPEa 127      24.393   4.588  79.955  1.00  0.00           C
ATOM   4889  C37 POPEa 127      23.823   5.058  78.605  1.00  0.00           C
ATOM   4892  C38 POPEa 127      22.733   6.128  78.724  1.00  0.00           C
ATOM   4895  C39 POPEa 127      22.223   6.598  77.345  1.00  0.00           C
ATOM   4898 0C31 POPEa 127      21.073   7.608  77.455  1.00  0.00           C
ATOM   4901 1C31 POPEa 127      20.443   7.928  76.095  1.00  0.00           C
ATOM   4904 2C31 POPEa 127      19.333   8.988  76.154  1.00  0.00           C
ATOM   4907 3C31 POPEa 127      19.853  10.408  76.465  1.00  0.00           C
ATOM   4910 4C31 POPEa 127      18.783  11.478  76.205  1.00  0.00           C
ATOM   4913 5C31 POPEa 127      19.273  12.898  76.515  1.00  0.00           C
ATOM   4916 6C31 POPEa 127      18.203  13.968  76.294  1.00  0.00           C
ATOM   4920  NH3 POPEb 128     119.353  23.768  93.165  1.00  0.00           N
ATOM   4924  C12 POPEb 128     117.973  23.678  92.575  1.00  0.00           C
ATOM   4927  C11 POPEb 128     117.393  22.248  92.575  1.00  0.00           C
ATOM   4930  P   POPEb 128     115.133  21.018  91.834  1.00  0.00           P
ATOM   4931  O13 POPEb 128     115.643  19.858  92.595  1.00  0.00           O
ATOM   4932  O14 POPEb 128     113.783  21.478  92.215  1.00  0.00           O
ATOM   4933  O11 POPEb 128     115.163  20.668  90.294  1.00  0.00           O
ATOM   4934  O12 POPEb 128     116.123  22.258  91.935  1.00  0.00           O
ATOM   4935  C1  POPEb 128     116.303  20.938  89.474  1.00  0.00           C
ATOM   4938  C2  POPEb 128     116.013  22.098  88.465  1.00  0.00           C
ATOM   4940  O21 POPEb 128     115.623  21.578  87.175  1.00  0.00           O
ATOM   4941  C21 POPEb 128     116.533  20.928  86.474  1.00  0.00           C
ATOM   4942  O22 POPEb 128     117.683  20.688  86.815  1.00  0.00           O
ATOM   4943  C22 POPEb 128     115.903  20.488  85.165  1.00  0.00           C
ATOM   4946  C3  POPEb 128     117.143  23.178  88.364  1.00  0.00           C
ATOM   4949  O31 POPEb 128     116.723  24.258  87.495  1.00  0.00           O
ATOM   4950  C31 POPEb 128     117.383  24.408  86.345  1.00  0.00           C
ATOM   4951  O32 POPEb 128     118.463  23.908  86.074  1.00  0.00           O
ATOM   4952  C32 POPEb 128     116.563  25.248  85.375  1.00  0.00           C
ATOM   4955  C23 POPEb 128     116.913  19.838  84.195  1.00  0.00           C
ATOM   4958  C24 POPEb 128     117.683  20.878  83.364  1.00  0.00           C
ATOM   4961  C25 POPEb 128     118.183  20.338  82.025  1.00  0.00           C
ATOM   4964  C26 POPEb 128     119.183  19.178  82.114  1.00  0.00           C
ATOM   4967  C27 POPEb 128     119.683  18.758  80.724  1.00  0.00           C
ATOM   4970  C28 POPEb 128     120.903  17.828  80.744  1.00  0.00           C
ATOM   4973  C29 POPEb 128     120.623  16.548  81.495  1.00  0.00           C
ATOM   4975 0C21 POPEb 128     120.553  15.308  80.975  1.00  0.00           C
ATOM   4977 1C21 POPEb 128     120.743  14.938  79.525  1.00  0.00           C
ATOM   4980 2C21 POPEb 128     122.073  14.198  79.295  1.00  0.00           C
ATOM   4983 3C21 POPEb 128     121.973  12.688  79.544  1.00  0.00           C
ATOM   4986 4C21 POPEb 128     123.303  11.948  79.395  1.00  0.00           C
ATOM   4989 5C21 POPEb 128     123.123  10.488  78.945  1.00  0.00           C
ATOM   4992 6C21 POPEb 128     124.223   9.558  79.455  1.00  0.00           C
ATOM   4995 7C21 POPEb 128     123.983   8.108  79.025  1.00  0.00           C
ATOM   4998 8C21 POPEb 128     124.873   7.098  79.754  1.00  0.00           C
ATOM   5002  C33 POPEb 128     116.803  24.848  83.904  1.00  0.00           C
ATOM   5005  C34 POPEb 128     115.623  25.218  82.995  1.00  0.00           C
ATOM   5008  C35 POPEb 128     114.423  24.268  83.165  1.00  0.00           C
ATOM   5011  C36 POPEb 128     113.363  24.478  82.075  1.00  0.00           C
ATOM   5014  C37 POPEb 128     111.923  24.578  82.595  1.00  0.00           C
ATOM   5017  C38 POPEb 128     111.473  26.008  82.945  1.00  0.00           C
ATOM   5020  C39 POPEb 128     112.003  26.528  84.284  1.00  0.00           C
ATOM   5023 0C31 POPEb 128     111.393  27.878  84.665  1.00  0.00           C
ATOM   5026 1C31 POPEb 128     111.803  28.348  86.065  1.00  0.00           C
ATOM   5029 2C31 POPEb 128     111.113  29.648  86.474  1.00  0.00           C
ATOM   5032 3C31 POPEb 128     109.673  29.448  87.004  1.00  0.00           C
ATOM   5035 4C31 POPEb 128     109.583  29.308  88.534  1.00  0.00           C
ATOM   5038 5C31 POPEb 128     108.133  29.488  89.004  1.00  0.00           C
ATOM   5041 6C31 POPEb 128     107.933  29.318  90.505  1.00  0.00           C
ATOM   5045  NH3 POPEc 129     119.433  69.698  54.994  1.00  0.00           N
ATOM   5049  C12 POPEc 129     118.193  68.938  54.584  1.00  0.00           C
ATOM   5052  C11 POPEc 129     116.913  69.688  55.044  1.00  0.00           C
ATOM   5055  P   POPEc 129     117.243  71.718  53.305  1.00  0.00           P
ATOM   5056  O13 POPEc 129     117.693  70.848  52.215  1.00  0.00           O
ATOM   5057  O14 POPEc 129     116.413  72.908  52.964  1.00  0.00           O
ATOM   5058  O11 POPEc 129     118.553  72.218  54.025  1.00  0.00           O
ATOM   5059  O12 POPEc 129     116.533  70.898  54.404  1.00  0.00           O
ATOM   5060  C1  POPEc 129     118.393  73.248  54.985  1.00  0.00           C
ATOM   5063  C2  POPEc 129     119.693  73.398  55.815  1.00  0.00           C
ATOM   5065  O21 POPEc 129     119.413  73.408  57.224  1.00  0.00           O
ATOM   5066  C21 POPEc 129     118.863  72.308  57.715  1.00  0.00           C
ATOM   5067  O22 POPEc 129     118.873  71.198  57.205  1.00  0.00           O
ATOM   5068  C22 POPEc 129     118.043  72.728  58.954  1.00  0.00           C
ATOM   5071  C3  POPEc 129     120.363  74.738  55.415  1.00  0.00           C
ATOM   5074  O31 POPEc 129     119.503  75.828  55.815  1.00  0.00           O
ATOM   5075  C31 POPEc 129     120.133  76.688  56.615  1.00  0.00           C
ATOM   5076  O32 POPEc 129     121.313  76.978  56.525  1.00  0.00           O
ATOM   5077  C32 POPEc 129     119.213  77.128  57.754  1.00  0.00           C
ATOM   5080  C23 POPEc 129     118.193  71.818  60.195  1.00  0.00           C
ATOM   5083  C24 POPEc 129     118.203  72.628  61.504  1.00  0.00           C
ATOM   5086  C25 POPEc 129     118.513  71.778  62.754  1.00  0.00           C
ATOM   5089  C26 POPEc 129     118.893  72.608  63.985  1.00  0.00           C
ATOM   5092  C27 POPEc 129     119.693  71.818  65.035  1.00  0.00           C
ATOM   5095  C28 POPEc 129     120.133  72.678  66.235  1.00  0.00           C
ATOM   5098  C29 POPEc 129     120.893  71.858  67.255  1.00  0.00           C
ATOM   5100 0C21 POPEc 129     120.503  71.548  68.505  1.00  0.00           C
ATOM   5102 1C21 POPEc 129     119.223  71.978  69.185  1.00  0.00           C
ATOM   5105 2C21 POPEc 129     118.493  70.868  69.965  1.00  0.00           C
ATOM   5108 3C21 POPEc 129     119.313  70.258  71.114  1.00  0.00           C
ATOM   5111 4C21 POPEc 129     118.423  69.428  72.055  1.00  0.00           C
ATOM   5114 5C21 POPEc 129     119.193  68.558  73.054  1.00  0.00           C
ATOM   5117 6C21 POPEc 129     120.353  69.258  73.784  1.00  0.00           C
ATOM   5120 7C21 POPEc 129     120.943  68.368  74.894  1.00  0.00           C
ATOM   5123 8C21 POPEc 129     122.073  69.038  75.685  1.00  0.00           C
ATOM   5127  C33 POPEc 129     119.823  76.668  59.095  1.00  0.00           C
ATOM   5130  C34 POPEc 129     118.923  76.958  60.295  1.00  0.00           C
ATOM   5133  C35 POPEc 129     119.613  76.568  61.605  1.00  0.00           C
ATOM   5136  C36 POPEc 129     118.783  76.898  62.855  1.00  0.00           C
ATOM   5139  C37 POPEc 129     119.613  76.928  64.165  1.00  0.00           C
ATOM   5142  C38 POPEc 129     118.983  77.818  65.254  1.00  0.00           C
ATOM   5145  C39 POPEc 129     119.933  78.108  66.434  1.00  0.00           C
ATOM   5148 0C31 POPEc 129     120.093  76.958  67.434  1.00  0.00           C
ATOM   5151 1C31 POPEc 129     118.963  76.878  68.465  1.00  0.00           C
ATOM   5154 2C31 POPEc 129     119.233  75.808  69.535  1.00  0.00           C
ATOM   5157 3C31 POPEc 129     118.373  75.958  70.785  1.00  0.00           C
ATOM   5160 4C31 POPEc 129     118.793  75.008  71.915  1.00  0.00           C
ATOM   5163 5C31 POPEc 129     118.083  75.308  73.244  1.00  0.00           C
ATOM   5166 6C31 POPEc 129     118.473  74.328  74.354  1.00  0.00           C
ATOM   5170  NH3 POPEd 130      12.593  35.698  51.325  1.00  0.00           N
ATOM   5174  C12 POPEd 130      13.483  35.018  52.345  1.00  0.00           C
ATOM   5177  C11 POPEd 130      12.743  33.868  53.094  1.00  0.00           C
ATOM   5180  P   POPEd 130      14.763  33.348  54.654  1.00  0.00           P
ATOM   5181  O13 POPEd 130      15.713  34.218  53.934  1.00  0.00           O
ATOM   5182  O14 POPEd 130      14.153  33.958  55.845  1.00  0.00           O
ATOM   5183  O11 POPEd 130      15.553  32.048  55.064  1.00  0.00           O
ATOM   5184  O12 POPEd 130      13.623  32.888  53.674  1.00  0.00           O
ATOM   5185  C1  POPEd 130      15.043  31.088  55.985  1.00  0.00           C
ATOM   5188  C2  POPEd 130      15.083  31.598  57.445  1.00  0.00           C
ATOM   5190  O21 POPEd 130      15.783  30.658  58.294  1.00  0.00           O
ATOM   5191  C21 POPEd 130      16.513  31.248  59.255  1.00  0.00           C
ATOM   5192  O22 POPEd 130      16.663  32.448  59.385  1.00  0.00           O
ATOM   5193  C22 POPEd 130      17.053  30.198  60.225  1.00  0.00           C
ATOM   5196  C3  POPEd 130      13.653  31.868  57.995  1.00  0.00           C
ATOM   5199  O31 POPEd 130      13.713  32.288  59.365  1.00  0.00           O
ATOM   5200  C31 POPEd 130      13.023  31.538  60.215  1.00  0.00           C
ATOM   5201  O32 POPEd 130      12.303  30.608  59.924  1.00  0.00           O
ATOM   5202  C32 POPEd 130      13.253  32.078  61.615  1.00  0.00           C
ATOM   5205  C23 POPEd 130      18.553  30.338  60.584  1.00  0.00           C
ATOM   5208  C24 POPEd 130      18.803  30.388  62.104  1.00  0.00           C
ATOM   5211  C25 POPEd 130      19.223  31.788  62.595  1.00  0.00           C
ATOM   5214  C26 POPEd 130      19.133  31.918  64.115  1.00  0.00           C
ATOM   5217  C27 POPEd 130      19.903  33.098  64.695  1.00  0.00           C
ATOM   5220  C28 POPEd 130      21.143  32.608  65.445  1.00  0.00           C
ATOM   5223  C29 POPEd 130      22.003  33.738  65.935  1.00  0.00           C
ATOM   5225 0C21 POPEd 130      21.763  34.488  67.025  1.00  0.00           C
ATOM   5227 1C21 POPEd 130      20.593  34.368  67.975  1.00  0.00           C
ATOM   5230 2C21 POPEd 130      19.603  35.538  67.814  1.00  0.00           C
ATOM   5233 3C21 POPEd 130      18.723  35.708  69.055  1.00  0.00           C
ATOM   5236 4C21 POPEd 130      17.523  36.628  68.845  1.00  0.00           C
ATOM   5239 5C21 POPEd 130      17.143  37.428  70.095  1.00  0.00           C
ATOM   5242 6C21 POPEd 130      16.923  36.588  71.364  1.00  0.00           C
ATOM   5245 7C21 POPEd 130      16.443  37.438  72.544  1.00  0.00           C
ATOM   5248 8C21 POPEd 130      16.063  36.598  73.775  1.00  0.00           C
ATOM   5252  C33 POPEd 130      12.913  31.058  62.715  1.00  0.00           C
ATOM   5255  C34 POPEd 130      13.773  29.788  62.735  1.00  0.00           C
ATOM   5258  C35 POPEd 130      14.113  29.398  64.175  1.00  0.00           C
ATOM   5261  C36 POPEd 130      14.863  28.078  64.395  1.00  0.00           C
ATOM   5264  C37 POPEd 130      14.883  27.838  65.904  1.00  0.00           C
ATOM   5267  C38 POPEd 130      15.843  26.778  66.434  1.00  0.00           C
ATOM   5270  C39 POPEd 130      15.543  26.588  67.925  1.00  0.00           C
ATOM   5273 0C31 POPEd 130      16.643  25.878  68.705  1.00  0.00           C
ATOM   5276 1C31 POPEd 130      16.363  25.918  70.204  1.00  0.00           C
ATOM   5279 2C31 POPEd 130      17.193  24.898  70.995  1.00  0.00           C
ATOM   5282 3C31 POPEd 130      17.553  25.368  72.404  1.00  0.00           C
ATOM   5285 4C31 POPEd 130      17.553  24.208  73.405  1.00  0.00           C
ATOM   5288 5C31 POPEd 130      16.123  23.828  73.825  1.00  0.00           C
ATOM   5291 6C31 POPEd 130      16.053  22.508  74.585  1.00  0.00           C
ATOM   5295  NH3 POPEe 131      81.553  95.848  49.025  1.00  0.00           N
ATOM   5299  C12 POPEe 131      82.443  97.038  48.724  1.00  0.00           C
ATOM   5302  C11 POPEe 131      81.733  98.158  47.935  1.00  0.00           C
ATOM   5305  P   POPEe 131      83.473 100.158  47.875  1.00  0.00           P
ATOM   5306  O13 POPEe 131      84.883  99.728  47.964  1.00  0.00           O
ATOM   5307  O14 POPEe 131      83.313 101.438  47.165  1.00  0.00           O
ATOM   5308  O11 POPEe 131      82.853 100.308  49.334  1.00  0.00           O
ATOM   5309  O12 POPEe 131      82.663  98.968  47.205  1.00  0.00           O
ATOM   5310  C1  POPEe 131      83.603 100.048  50.524  1.00  0.00           C
ATOM   5313  C2  POPEe 131      82.903 100.568  51.825  1.00  0.00           C
ATOM   5315  O21 POPEe 131      83.733 100.058  52.884  1.00  0.00           O
ATOM   5316  C21 POPEe 131      83.663 100.628  54.074  1.00  0.00           C
ATOM   5317  O22 POPEe 131      82.773 101.338  54.505  1.00  0.00           O
ATOM   5318  C22 POPEe 131      84.963 100.298  54.815  1.00  0.00           C
ATOM   5321  C3  POPEe 131      81.423 100.048  51.855  1.00  0.00           C
ATOM   5324  O31 POPEe 131      80.603 100.438  52.964  1.00  0.00           O
ATOM   5325  C31 POPEe 131      80.043 101.658  52.945  1.00  0.00           C
ATOM   5326  O32 POPEe 131      80.363 102.578  52.205  1.00  0.00           O
ATOM   5327  C32 POPEe 131      78.843 101.598  53.905  1.00  0.00           C
ATOM   5330  C23 POPEe 131      85.013 100.878  56.244  1.00  0.00           C
ATOM   5333  C24 POPEe 131      86.313 100.528  56.974  1.00  0.00           C
ATOM   5336  C25 POPEe 131      86.223 100.798  58.485  1.00  0.00           C
ATOM   5339  C26 POPEe 131      85.433  99.708  59.214  1.00  0.00           C
ATOM   5342  C27 POPEe 131      84.963 100.128  60.615  1.00  0.00           C
ATOM   5345  C28 POPEe 131      84.503  98.898  61.415  1.00  0.00           C
ATOM   5348  C29 POPEe 131      83.323  99.128  62.334  1.00  0.00           C
ATOM   5350 0C21 POPEe 131      83.363  99.688  63.544  1.00  0.00           C
ATOM   5352 1C21 POPEe 131      84.593 100.258  64.204  1.00  0.00           C
ATOM   5355 2C21 POPEe 131      84.233 101.508  65.025  1.00  0.00           C
ATOM   5358 3C21 POPEe 131      83.403 101.188  66.285  1.00  0.00           C
ATOM   5361 4C21 POPEe 131      83.363 102.368  67.255  1.00  0.00           C
ATOM   5364 5C21 POPEe 131      82.803 101.998  68.635  1.00  0.00           C
ATOM   5367 6C21 POPEe 131      81.273 101.888  68.674  1.00  0.00           C
ATOM   5370 7C21 POPEe 131      80.783 101.568  70.095  1.00  0.00           C
ATOM   5373 8C21 POPEe 131      79.263 101.428  70.204  1.00  0.00           C
ATOM   5377  C33 POPEe 131      78.213 102.938  54.365  1.00  0.00           C
ATOM   5380  C34 POPEe 131      78.963 103.578  55.545  1.00  0.00           C
ATOM   5383  C35 POPEe 131      78.063 104.338  56.535  1.00  0.00           C
ATOM   5386  C36 POPEe 131      78.843 104.748  57.795  1.00  0.00           C
ATOM   5389  C37 POPEe 131      78.073 105.738  58.674  1.00  0.00           C
ATOM   5392  C38 POPEe 131      78.713 105.878  60.064  1.00  0.00           C
ATOM   5395  C39 POPEe 131      78.043 106.918  60.985  1.00  0.00           C
ATOM   5398 0C31 POPEe 131      76.533 106.718  61.104  1.00  0.00           C
ATOM   5401 1C31 POPEe 131      75.883 107.508  62.245  1.00  0.00           C
ATOM   5404 2C31 POPEe 131      76.133 106.898  63.635  1.00  0.00           C
ATOM   5407 3C31 POPEe 131      75.063 107.378  64.625  1.00  0.00           C
ATOM   5410 4C31 POPEe 131      75.233 106.838  66.044  1.00  0.00           C
ATOM   5413 5C31 POPEe 131      74.063 107.278  66.925  1.00  0.00           C
ATOM   5416 6C31 POPEe 131      74.173 106.858  68.395  1.00  0.00           C
ATOM   5420  NH3 POPEf 132     125.143   1.728  49.555  1.00  0.00           N
ATOM   5424  C12 POPEf 132     124.063   0.762  50.004  1.00  0.00           C
ATOM   5427  C11 POPEf 132     123.203   0.172  48.875  1.00  0.00           C
ATOM   5430  P   POPEf 132     120.993  -1.308  48.835  1.00  0.00           P
ATOM   5431  O13 POPEf 132     120.303  -0.158  48.224  1.00  0.00           O
ATOM   5432  O14 POPEf 132     121.273  -2.488  47.985  1.00  0.00           O
ATOM   5433  O11 POPEf 132     120.233  -1.828  50.125  1.00  0.00           O
ATOM   5434  O12 POPEf 132     122.353  -0.798  49.465  1.00  0.00           O
ATOM   5435  C1  POPEf 132     120.823  -1.928  51.424  1.00  0.00           C
ATOM   5438  C2  POPEf 132     120.833  -0.598  52.245  1.00  0.00           C
ATOM   5440  O21 POPEf 132     121.323  -0.878  53.575  1.00  0.00           O
ATOM   5441  C21 POPEf 132     121.743   0.182  54.264  1.00  0.00           C
ATOM   5442  O22 POPEf 132     122.103   1.238  53.805  1.00  0.00           O
ATOM   5443  C22 POPEf 132     121.683  -0.178  55.755  1.00  0.00           C
ATOM   5446  C3  POPEf 132     119.413   0.032  52.345  1.00  0.00           C
ATOM   5449  O31 POPEf 132     118.633  -0.678  53.334  1.00  0.00           O
ATOM   5450  C31 POPEf 132     117.313  -0.558  53.195  1.00  0.00           C
ATOM   5451  O32 POPEf 132     116.763   0.022  52.275  1.00  0.00           O
ATOM   5452  C32 POPEf 132     116.613  -1.238  54.375  1.00  0.00           C
ATOM   5455  C23 POPEf 132     122.333   0.832  56.735  1.00  0.00           C
ATOM   5458  C24 POPEf 132     121.723   0.692  58.145  1.00  0.00           C
ATOM   5461  C25 POPEf 132     122.093   1.838  59.105  1.00  0.00           C
ATOM   5464  C26 POPEf 132     121.203   1.868  60.355  1.00  0.00           C
ATOM   5467  C27 POPEf 132     121.693   2.878  61.405  1.00  0.00           C
ATOM   5470  C28 POPEf 132     120.673   3.098  62.544  1.00  0.00           C
ATOM   5473  C29 POPEf 132     121.193   4.038  63.604  1.00  0.00           C
ATOM   5475 0C21 POPEf 132     120.633   4.238  64.815  1.00  0.00           C
ATOM   5477 1C21 POPEf 132     119.393   3.548  65.345  1.00  0.00           C
ATOM   5480 2C21 POPEf 132     119.503   3.168  66.834  1.00  0.00           C
ATOM   5483 3C21 POPEf 132     118.743   1.868  67.165  1.00  0.00           C
ATOM   5486 4C21 POPEf 132     118.753   1.508  68.654  1.00  0.00           C
ATOM   5489 5C21 POPEf 132     118.743   0.002  68.915  1.00  0.00           C
ATOM   5492 6C21 POPEf 132     118.723  -0.318  70.415  1.00  0.00           C
ATOM   5495 7C21 POPEf 132     119.133  -1.758  70.735  1.00  0.00           C
ATOM   5498 8C21 POPEf 132     119.123  -2.058  72.235  1.00  0.00           C
ATOM   5502  C33 POPEf 132     117.103  -0.778  55.775  1.00  0.00           C
ATOM   5505  C34 POPEf 132     116.143  -1.258  56.885  1.00  0.00           C
ATOM   5508  C35 POPEf 132     116.463  -0.798  58.315  1.00  0.00           C
ATOM   5511  C36 POPEf 132     116.643   0.712  58.485  1.00  0.00           C
ATOM   5514  C37 POPEf 132     116.783   1.138  59.955  1.00  0.00           C
ATOM   5517  C38 POPEf 132     115.593   1.958  60.454  1.00  0.00           C
ATOM   5520  C39 POPEf 132     115.833   2.658  61.795  1.00  0.00           C
ATOM   5523 0C31 POPEf 132     115.373   1.838  63.014  1.00  0.00           C
ATOM   5526 1C31 POPEf 132     115.453   2.658  64.305  1.00  0.00           C
ATOM   5529 2C31 POPEf 132     114.983   1.898  65.555  1.00  0.00           C
ATOM   5532 3C31 POPEf 132     113.483   1.578  65.575  1.00  0.00           C
ATOM   5535 4C31 POPEf 132     113.033   1.042  66.935  1.00  0.00           C
ATOM   5538 5C31 POPEf 132     111.603   0.482  66.925  1.00  0.00           C
ATOM   5541 6C31 POPEf 132     111.153  -0.038  68.305  1.00  0.00           C
ATOM   5545  NH3 POPEg 133      46.143 103.038  91.665  1.00  0.00           N
ATOM   5549  C12 POPEg 133      46.763 102.038  92.584  1.00  0.00           C
ATOM   5552  C11 POPEg 133      45.843 101.758  93.764  1.00  0.00           C
ATOM   5555  P   POPEg 133      45.933  99.288  94.544  1.00  0.00           P
ATOM   5556  O13 POPEg 133      46.963  98.428  95.165  1.00  0.00           O
ATOM   5557  O14 POPEg 133      44.573  99.278  95.135  1.00  0.00           O
ATOM   5558  O11 POPEg 133      45.833  99.018  92.984  1.00  0.00           O
ATOM   5559  O12 POPEg 133      46.453 100.778  94.585  1.00  0.00           O
ATOM   5560  C1  POPEg 133      46.793  98.228  92.274  1.00  0.00           C
ATOM   5563  C2  POPEg 133      46.283  97.708  90.875  1.00  0.00           C
ATOM   5565  O21 POPEg 133      46.733  98.498  89.764  1.00  0.00           O
ATOM   5566  C21 POPEg 133      46.013  99.548  89.424  1.00  0.00           C
ATOM   5567  O22 POPEg 133      45.483 100.358  90.154  1.00  0.00           O
ATOM   5568  C22 POPEg 133      45.853  99.528  87.905  1.00  0.00           C
ATOM   5571  C3  POPEg 133      44.753  97.388  90.785  1.00  0.00           C
ATOM   5574  O31 POPEg 133      44.353  97.088  89.424  1.00  0.00           O
ATOM   5575  C31 POPEg 133      44.393  95.798  89.065  1.00  0.00           C
ATOM   5576  O32 POPEg 133      44.673  94.868  89.795  1.00  0.00           O
ATOM   5577  C32 POPEg 133      43.983  95.648  87.595  1.00  0.00           C
ATOM   5580  C23 POPEg 133      47.053 100.128  87.155  1.00  0.00           C
ATOM   5583  C24 POPEg 133      46.683 100.488  85.715  1.00  0.00           C
ATOM   5586  C25 POPEg 133      47.893 100.988  84.924  1.00  0.00           C
ATOM   5589  C26 POPEg 133      47.513 101.408  83.495  1.00  0.00           C
ATOM   5592  C27 POPEg 133      48.763 101.698  82.654  1.00  0.00           C
ATOM   5595  C28 POPEg 133      48.513 102.668  81.495  1.00  0.00           C
ATOM   5598  C29 POPEg 133      47.563 102.108  80.484  1.00  0.00           C
ATOM   5600 0C21 POPEg 133      46.763 102.828  79.675  1.00  0.00           C
ATOM   5602 1C21 POPEg 133      46.653 104.328  79.625  1.00  0.00           C
ATOM   5605 2C21 POPEg 133      47.313 104.968  78.394  1.00  0.00           C
ATOM   5608 3C21 POPEg 133      46.643 106.298  78.065  1.00  0.00           C
ATOM   5611 4C21 POPEg 133      47.423 107.158  77.064  1.00  0.00           C
ATOM   5614 5C21 POPEg 133      46.553 108.278  76.504  1.00  0.00           C
ATOM   5617 6C21 POPEg 133      47.343 109.208  75.584  1.00  0.00           C
ATOM   5620 7C21 POPEg 133      46.513 110.298  74.935  1.00  0.00           C
ATOM   5623 8C21 POPEg 133      47.363 111.158  74.004  1.00  0.00           C
ATOM   5627  C33 POPEg 133      43.813  94.178  87.125  1.00  0.00           C
ATOM   5630  C34 POPEg 133      42.963  94.068  85.845  1.00  0.00           C
ATOM   5633  C35 POPEg 133      42.763  92.638  85.305  1.00  0.00           C
ATOM   5636  C36 POPEg 133      43.943  92.118  84.465  1.00  0.00           C
ATOM   5639  C37 POPEg 133      43.523  91.468  83.124  1.00  0.00           C
ATOM   5642  C38 POPEg 133      44.663  91.238  82.114  1.00  0.00           C
ATOM   5645  C39 POPEg 133      45.443  89.918  82.284  1.00  0.00           C
ATOM   5648 0C31 POPEg 133      44.693  88.668  81.815  1.00  0.00           C
ATOM   5651 1C31 POPEg 133      45.513  87.398  82.085  1.00  0.00           C
ATOM   5654 2C31 POPEg 133      44.813  86.078  81.745  1.00  0.00           C
ATOM   5657 3C31 POPEg 133      45.203  85.498  80.375  1.00  0.00           C
ATOM   5660 4C31 POPEg 133      45.103  83.968  80.324  1.00  0.00           C
ATOM   5663 5C31 POPEg 133      45.703  83.378  79.035  1.00  0.00           C
ATOM   5666 6C31 POPEg 133      45.593  81.848  78.974  1.00  0.00           C
ATOM   5670  NH3 POPEh 134      99.733 130.464  92.235  1.00  0.00           N
ATOM   5674  C12 POPEh 134      99.403 129.158  92.894  1.00  0.00           C
ATOM   5677  C11 POPEh 134      99.053 128.038  91.885  1.00  0.00           C
ATOM   5680  P   POPEh 134      96.763 126.878  91.205  1.00  0.00           P
ATOM   5681  O13 POPEh 134      96.643 125.418  91.395  1.00  0.00           O
ATOM   5682  O14 POPEh 134      95.543 127.688  91.364  1.00  0.00           O
ATOM   5683  O11 POPEh 134      97.343 127.188  89.774  1.00  0.00           O
ATOM   5684  O12 POPEh 134      97.823 127.428  92.245  1.00  0.00           O
ATOM   5685  C1  POPEh 134      96.423 127.608  88.755  1.00  0.00           C
ATOM   5688  C2  POPEh 134      96.903 127.188  87.345  1.00  0.00           C
ATOM   5690  O21 POPEh 134      95.723 127.148  86.525  1.00  0.00           O
ATOM   5691  C21 POPEh 134      95.873 127.358  85.235  1.00  0.00           C
ATOM   5692  O22 POPEh 134      96.913 127.658  84.665  1.00  0.00           O
ATOM   5693  C22 POPEh 134      94.513 127.138  84.595  1.00  0.00           C
ATOM   5696  C3  POPEh 134      97.593 125.788  87.365  1.00  0.00           C
ATOM   5699  O31 POPEh 134      98.483 125.618  86.255  1.00  0.00           O
ATOM   5700  C31 POPEh 134      98.083 124.928  85.204  1.00  0.00           C
ATOM   5701  O32 POPEh 134      96.953 124.508  84.995  1.00  0.00           O
ATOM   5702  C32 POPEh 134      99.293 124.808  84.284  1.00  0.00           C
ATOM   5705  C23 POPEh 134      94.453 127.538  83.104  1.00  0.00           C
ATOM   5708  C24 POPEh 134      93.163 127.038  82.455  1.00  0.00           C
ATOM   5711  C25 POPEh 134      93.023 127.518  81.004  1.00  0.00           C
ATOM   5714  C26 POPEh 134      91.563 127.698  80.575  1.00  0.00           C
ATOM   5717  C27 POPEh 134      91.433 128.578  79.325  1.00  0.00           C
ATOM   5720  C28 POPEh 134      90.043 128.478  78.674  1.00  0.00           C
ATOM   5723  C29 POPEh 134      89.863 129.528  77.604  1.00  0.00           C
ATOM   5725 0C21 POPEh 134      89.703 129.338  76.275  1.00  0.00           C
ATOM   5727 1C21 POPEh 134      89.713 128.038  75.534  1.00  0.00           C
ATOM   5730 2C21 POPEh 134      88.303 127.538  75.154  1.00  0.00           C
ATOM   5733 3C21 POPEh 134      88.363 126.348  74.184  1.00  0.00           C
ATOM   5736 4C21 POPEh 134      87.023 125.618  74.024  1.00  0.00           C
ATOM   5739 5C21 POPEh 134      85.993 126.338  73.145  1.00  0.00           C
ATOM   5742 6C21 POPEh 134      86.223 126.138  71.644  1.00  0.00           C
ATOM   5745 7C21 POPEh 134      85.183 126.888  70.785  1.00  0.00           C
ATOM   5748 8C21 POPEh 134      85.303 126.588  69.295  1.00  0.00           C
ATOM   5752  C33 POPEh 134      98.983 124.618  82.785  1.00  0.00           C
ATOM   5755  C34 POPEh 134     100.283 124.598  81.974  1.00  0.00           C
ATOM   5758  C35 POPEh 134     100.123 124.868  80.474  1.00  0.00           C
ATOM   5761  C36 POPEh 134     100.333 123.608  79.614  1.00  0.00           C
ATOM   5764  C37 POPEh 134     100.843 123.938  78.195  1.00  0.00           C
ATOM   5767  C38 POPEh 134     101.103 122.658  77.375  1.00  0.00           C
ATOM   5770  C39 POPEh 134     102.233 122.798  76.345  1.00  0.00           C
ATOM   5773 0C31 POPEh 134     101.783 122.938  74.885  1.00  0.00           C
ATOM   5776 1C31 POPEh 134     102.943 122.658  73.915  1.00  0.00           C
ATOM   5779 2C31 POPEh 134     102.713 123.158  72.485  1.00  0.00           C
ATOM   5782 3C31 POPEh 134     103.003 124.658  72.334  1.00  0.00           C
ATOM   5785 4C31 POPEh 134     102.833 125.168  70.904  1.00  0.00           C
ATOM   5788 5C31 POPEh 134     103.343 126.608  70.724  1.00  0.00           C
ATOM   5791 6C31 POPEh 134     103.213 127.118  69.285  1.00  0.00           C
ATOM   5795  NH3 POPEi 135      13.893 131.514  50.955  1.00  0.00           N
ATOM   5799  C12 POPEi 135      13.673 131.944  49.535  1.00  0.00           C
ATOM   5802  C11 POPEi 135      13.073 130.804  48.684  1.00  0.00           C
ATOM   5805  P   POPEi 135      13.423 128.328  49.535  1.00  0.00           P
ATOM   5806  O13 POPEi 135      12.013 127.968  49.295  1.00  0.00           O
ATOM   5807  O14 POPEi 135      14.453 127.278  49.355  1.00  0.00           O
ATOM   5808  O11 POPEi 135      13.543 128.848  51.035  1.00  0.00           O
ATOM   5809  O12 POPEi 135      13.853 129.608  48.744  1.00  0.00           O
ATOM   5810  C1  POPEi 135      13.323 127.918  52.104  1.00  0.00           C
ATOM   5813  C2  POPEi 135      12.673 128.628  53.315  1.00  0.00           C
ATOM   5815  O21 POPEi 135      12.493 127.658  54.375  1.00  0.00           O
ATOM   5816  C21 POPEi 135      12.483 128.148  55.615  1.00  0.00           C
ATOM   5817  O22 POPEi 135      12.793 129.288  55.924  1.00  0.00           O
ATOM   5818  C22 POPEi 135      12.043 127.038  56.574  1.00  0.00           C
ATOM   5821  C3  POPEi 135      11.293 129.208  52.894  1.00  0.00           C
ATOM   5824  O31 POPEi 135      10.753 130.078  53.915  1.00  0.00           O
ATOM   5825  C31 POPEi 135      11.223 131.314  53.915  1.00  0.00           C
ATOM   5826  O32 POPEi 135      11.943 131.794  53.035  1.00  0.00           O
ATOM   5827  C32 POPEi 135      10.713 132.044  55.165  1.00  0.00           C
ATOM   5830  C23 POPEi 135      12.943 126.898  57.824  1.00  0.00           C
ATOM   5833  C24 POPEi 135      12.233 127.318  59.125  1.00  0.00           C
ATOM   5836  C25 POPEi 135      11.133 126.338  59.575  1.00  0.00           C
ATOM   5839  C26 POPEi 135      11.623 125.288  60.594  1.00  0.00           C
ATOM   5842  C27 POPEi 135      10.483 124.348  61.014  1.00  0.00           C
ATOM   5845  C28 POPEi 135      10.963 123.018  61.625  1.00  0.00           C
ATOM   5848  C29 POPEi 135      11.373 123.108  63.075  1.00  0.00           C
ATOM   5850 0C21 POPEi 135      11.283 122.098  63.965  1.00  0.00           C
ATOM   5852 1C21 POPEi 135      10.833 120.698  63.625  1.00  0.00           C
ATOM   5855 2C21 POPEi 135       9.343 120.448  63.915  1.00  0.00           C
ATOM   5858 3C21 POPEi 135       8.993 120.428  65.405  1.00  0.00           C
ATOM   5861 4C21 POPEi 135       7.683 119.688  65.675  1.00  0.00           C
ATOM   5864 5C21 POPEi 135       6.583 120.558  66.285  1.00  0.00           C
ATOM   5867 6C21 POPEi 135       5.233 119.848  66.205  1.00  0.00           C
ATOM   5870 7C21 POPEi 135       4.173 120.458  67.125  1.00  0.00           C
ATOM   5873 8C21 POPEi 135       2.923 119.588  67.185  1.00  0.00           C
ATOM   5877  C33 POPEi 135       9.373 131.464  55.695  1.00  0.00           C
ATOM   5880  C34 POPEi 135       8.763 132.244  56.875  1.00  0.00           C
ATOM   5883  C35 POPEi 135       9.573 132.194  58.175  1.00  0.00           C
ATOM   5886  C36 POPEi 135       9.603 130.814  58.864  1.00  0.00           C
ATOM   5889  C37 POPEi 135      10.423 130.834  60.165  1.00  0.00           C
ATOM   5892  C38 POPEi 135       9.753 130.108  61.345  1.00  0.00           C
ATOM   5895  C39 POPEi 135      10.473 130.394  62.684  1.00  0.00           C
ATOM   5898 0C31 POPEi 135      11.703 129.508  62.945  1.00  0.00           C
ATOM   5901 1C31 POPEi 135      12.523 130.028  64.134  1.00  0.00           C
ATOM   5904 2C31 POPEi 135      13.473 128.988  64.764  1.00  0.00           C
ATOM   5907 3C31 POPEi 135      12.763 127.928  65.625  1.00  0.00           C
ATOM   5910 4C31 POPEi 135      12.103 128.498  66.895  1.00  0.00           C
ATOM   5913 5C31 POPEi 135      11.203 127.458  67.595  1.00  0.00           C
ATOM   5916 6C31 POPEi 135      10.523 127.998  68.854  1.00  0.00           C
ATOM   5920  NH3 POPEj 136      63.593  32.128  56.925  1.00  0.00           N
ATOM   5924  C12 POPEj 136      62.563  31.818  55.865  1.00  0.00           C
ATOM   5927  C11 POPEj 136      61.763  33.048  55.394  1.00  0.00           C
ATOM   5930  P   POPEj 136      59.193  33.418  55.875  1.00  0.00           P
ATOM   5931  O13 POPEj 136      58.993  34.388  54.785  1.00  0.00           O
ATOM   5932  O14 POPEj 136      58.693  32.028  55.715  1.00  0.00           O
ATOM   5933  O11 POPEj 136      58.433  34.098  57.065  1.00  0.00           O
ATOM   5934  O12 POPEj 136      60.723  33.388  56.325  1.00  0.00           O
ATOM   5935  C1  POPEj 136      59.003  34.378  58.334  1.00  0.00           C
ATOM   5938  C2  POPEj 136      58.863  33.128  59.214  1.00  0.00           C
ATOM   5940  O21 POPEj 136      58.443  33.488  60.535  1.00  0.00           O
ATOM   5941  C21 POPEj 136      59.363  33.638  61.454  1.00  0.00           C
ATOM   5942  O22 POPEj 136      60.453  34.168  61.314  1.00  0.00           O
ATOM   5943  C22 POPEj 136      58.873  32.858  62.665  1.00  0.00           C
ATOM   5946  C3  POPEj 136      60.083  32.138  59.125  1.00  0.00           C
ATOM   5949  O31 POPEj 136      60.103  31.108  60.145  1.00  0.00           O
ATOM   5950  C31 POPEj 136      59.133  30.208  59.994  1.00  0.00           C
ATOM   5951  O32 POPEj 136      58.273  30.238  59.134  1.00  0.00           O
ATOM   5952  C32 POPEj 136      59.173  29.188  61.114  1.00  0.00           C
ATOM   5955  C23 POPEj 136      59.913  32.598  63.765  1.00  0.00           C
ATOM   5958  C24 POPEj 136      59.503  31.428  64.685  1.00  0.00           C
ATOM   5961  C25 POPEj 136      58.013  31.428  65.085  1.00  0.00           C
ATOM   5964  C26 POPEj 136      57.533  32.718  65.764  1.00  0.00           C
ATOM   5967  C27 POPEj 136      56.003  32.798  65.794  1.00  0.00           C
ATOM   5970  C28 POPEj 136      55.483  34.058  66.514  1.00  0.00           C
ATOM   5973  C29 POPEj 136      53.983  34.018  66.615  1.00  0.00           C
ATOM   5975 0C21 POPEj 136      53.113  35.008  66.354  1.00  0.00           C
ATOM   5977 1C21 POPEj 136      53.433  36.428  65.965  1.00  0.00           C
ATOM   5980 2C21 POPEj 136      53.103  36.748  64.495  1.00  0.00           C
ATOM   5983 3C21 POPEj 136      51.653  36.478  64.095  1.00  0.00           C
ATOM   5986 4C21 POPEj 136      51.333  36.968  62.684  1.00  0.00           C
ATOM   5989 5C21 POPEj 136      51.553  38.478  62.515  1.00  0.00           C
ATOM   5992 6C21 POPEj 136      50.723  39.108  61.395  1.00  0.00           C
ATOM   5995 7C21 POPEj 136      50.903  40.628  61.335  1.00  0.00           C
ATOM   5998 8C21 POPEj 136      50.153  41.278  60.174  1.00  0.00           C
ATOM   6002  C33 POPEj 136      57.783  28.538  61.325  1.00  0.00           C
ATOM   6005  C34 POPEj 136      57.523  28.118  62.775  1.00  0.00           C
ATOM   6008  C35 POPEj 136      58.633  27.228  63.325  1.00  0.00           C
ATOM   6011  C36 POPEj 136      58.563  26.978  64.834  1.00  0.00           C
ATOM   6014  C37 POPEj 136      59.843  26.268  65.305  1.00  0.00           C
ATOM   6017  C38 POPEj 136      59.883  25.998  66.815  1.00  0.00           C
ATOM   6020  C39 POPEj 136      60.233  27.238  67.645  1.00  0.00           C
ATOM   6023 0C31 POPEj 136      60.643  26.868  69.084  1.00  0.00           C
ATOM   6026 1C31 POPEj 136      61.433  27.988  69.785  1.00  0.00           C
ATOM   6029 2C31 POPEj 136      62.003  27.568  71.145  1.00  0.00           C
ATOM   6032 3C31 POPEj 136      61.053  27.898  72.315  1.00  0.00           C
ATOM   6035 4C31 POPEj 136      61.543  27.368  73.665  1.00  0.00           C
ATOM   6038 5C31 POPEj 136      60.593  27.738  74.815  1.00  0.00           C
ATOM   6041 6C31 POPEj 136      61.023  27.218  76.195  1.00  0.00           C
ATOM   6045  NH3 POPEk 137     106.953  36.488  92.604  1.00  0.00           N
ATOM   6049  C12 POPEk 137     107.063  37.468  93.735  1.00  0.00           C
ATOM   6052  C11 POPEk 137     105.783  38.298  94.004  1.00  0.00           C
ATOM   6055  P   POPEk 137     104.873  38.998  91.635  1.00  0.00           P
ATOM   6056  O13 POPEk 137     105.243  40.398  91.874  1.00  0.00           O
ATOM   6057  O14 POPEk 137     105.763  38.168  90.794  1.00  0.00           O
ATOM   6058  O11 POPEk 137     103.353  38.908  91.174  1.00  0.00           O
ATOM   6059  O12 POPEk 137     104.773  38.208  92.984  1.00  0.00           O
ATOM   6060  C1  POPEk 137     103.143  38.438  89.834  1.00  0.00           C
ATOM   6063  C2  POPEk 137     101.673  38.078  89.504  1.00  0.00           C
ATOM   6065  O21 POPEk 137     101.683  37.118  88.425  1.00  0.00           O
ATOM   6066  C21 POPEk 137     102.073  37.538  87.225  1.00  0.00           C
ATOM   6067  O22 POPEk 137     102.523  38.628  86.945  1.00  0.00           O
ATOM   6068  C22 POPEk 137     101.883  36.398  86.214  1.00  0.00           C
ATOM   6071  C3  POPEk 137     100.783  39.308  89.205  1.00  0.00           C
ATOM   6074  O31 POPEk 137      99.803  38.958  88.205  1.00  0.00           O
ATOM   6075  C31 POPEk 137      99.113  39.998  87.775  1.00  0.00           C
ATOM   6076  O32 POPEk 137      98.873  40.998  88.415  1.00  0.00           O
ATOM   6077  C32 POPEk 137      98.833  39.808  86.284  1.00  0.00           C
ATOM   6080  C23 POPEk 137     101.763  36.898  84.764  1.00  0.00           C
ATOM   6083  C24 POPEk 137     101.903  35.788  83.705  1.00  0.00           C
ATOM   6086  C25 POPEk 137     103.363  35.358  83.504  1.00  0.00           C
ATOM   6089  C26 POPEk 137     103.553  34.318  82.385  1.00  0.00           C
ATOM   6092  C27 POPEk 137     104.933  33.658  82.544  1.00  0.00           C
ATOM   6095  C28 POPEk 137     105.273  32.548  81.544  1.00  0.00           C
ATOM   6098  C29 POPEk 137     104.773  31.198  81.985  1.00  0.00           C
ATOM   6100 0C21 POPEk 137     104.403  30.198  81.174  1.00  0.00           C
ATOM   6102 1C21 POPEk 137     104.483  30.268  79.675  1.00  0.00           C
ATOM   6105 2C21 POPEk 137     103.983  28.998  78.965  1.00  0.00           C
ATOM   6108 3C21 POPEk 137     102.453  28.898  78.925  1.00  0.00           C
ATOM   6111 4C21 POPEk 137     101.963  27.758  78.014  1.00  0.00           C
ATOM   6114 5C21 POPEk 137     102.153  28.098  76.535  1.00  0.00           C
ATOM   6117 6C21 POPEk 137     101.683  26.998  75.565  1.00  0.00           C
ATOM   6120 7C21 POPEk 137     101.803  27.478  74.114  1.00  0.00           C
ATOM   6123 8C21 POPEk 137     101.553  26.398  73.075  1.00  0.00           C
ATOM   6127  C33 POPEk 137      99.813  40.658  85.434  1.00  0.00           C
ATOM   6130  C34 POPEk 137      99.873  40.228  83.965  1.00  0.00           C
ATOM   6133  C35 POPEk 137      98.693  40.718  83.114  1.00  0.00           C
ATOM   6136  C36 POPEk 137      98.713  40.038  81.734  1.00  0.00           C
ATOM   6139  C37 POPEk 137      97.443  40.258  80.915  1.00  0.00           C
ATOM   6142  C38 POPEk 137      97.323  39.268  79.745  1.00  0.00           C
ATOM   6145  C39 POPEk 137      97.773  39.818  78.384  1.00  0.00           C
ATOM   6148 0C31 POPEk 137      96.573  40.168  77.494  1.00  0.00           C
ATOM   6151 1C31 POPEk 137      96.993  40.638  76.095  1.00  0.00           C
ATOM   6154 2C31 POPEk 137      95.793  40.838  75.154  1.00  0.00           C
ATOM   6157 3C31 POPEk 137      96.243  41.288  73.755  1.00  0.00           C
ATOM   6160 4C31 POPEk 137      95.083  41.518  72.794  1.00  0.00           C
ATOM   6163 5C31 POPEk 137      95.553  41.938  71.384  1.00  0.00           C
ATOM   6166 6C31 POPEk 137      94.473  41.808  70.314  1.00  0.00           C
ATOM   6170  NH3 POPEl 138      61.243  51.318  56.445  1.00  0.00           N
ATOM   6174  C12 POPEl 138      62.613  50.778  56.795  1.00  0.00           C
ATOM   6177  C11 POPEl 138      63.753  51.378  55.955  1.00  0.00           C
ATOM   6180  P   POPEl 138      65.803  49.748  55.965  1.00  0.00           P
ATOM   6181  O13 POPEl 138      64.883  48.908  55.174  1.00  0.00           O
ATOM   6182  O14 POPEl 138      67.033  50.218  55.324  1.00  0.00           O
ATOM   6183  O11 POPEl 138      66.193  48.988  57.305  1.00  0.00           O
ATOM   6184  O12 POPEl 138      65.013  51.008  56.525  1.00  0.00           O
ATOM   6185  C1  POPEl 138      67.463  48.318  57.404  1.00  0.00           C
ATOM   6188  C2  POPEl 138      67.403  47.218  58.485  1.00  0.00           C
ATOM   6190  O21 POPEl 138      67.363  47.848  59.785  1.00  0.00           O
ATOM   6191  C21 POPEl 138      68.113  47.428  60.785  1.00  0.00           C
ATOM   6192  O22 POPEl 138      69.273  47.078  60.764  1.00  0.00           O
ATOM   6193  C22 POPEl 138      67.183  47.338  61.995  1.00  0.00           C
ATOM   6196  C3  POPEl 138      68.393  46.018  58.315  1.00  0.00           C
ATOM   6199  O31 POPEl 138      68.043  45.008  59.295  1.00  0.00           O
ATOM   6200  C31 POPEl 138      68.583  43.808  59.155  1.00  0.00           C
ATOM   6201  O32 POPEl 138      69.353  43.468  58.275  1.00  0.00           O
ATOM   6202  C32 POPEl 138      68.003  42.878  60.235  1.00  0.00           C
ATOM   6205  C23 POPEl 138      67.893  46.778  63.235  1.00  0.00           C
ATOM   6208  C24 POPEl 138      66.893  46.498  64.365  1.00  0.00           C
ATOM   6211  C25 POPEl 138      67.593  46.148  65.675  1.00  0.00           C
ATOM   6214  C26 POPEl 138      66.793  46.598  66.895  1.00  0.00           C
ATOM   6217  C27 POPEl 138      67.523  46.248  68.205  1.00  0.00           C
ATOM   6220  C28 POPEl 138      66.983  46.968  69.455  1.00  0.00           C
ATOM   6223  C29 POPEl 138      67.093  48.458  69.325  1.00  0.00           C
ATOM   6225 0C21 POPEl 138      66.303  49.368  69.945  1.00  0.00           C
ATOM   6227 1C21 POPEl 138      65.223  49.078  70.955  1.00  0.00           C
ATOM   6230 2C21 POPEl 138      65.583  49.728  72.295  1.00  0.00           C
ATOM   6233 3C21 POPEl 138      66.803  49.088  72.984  1.00  0.00           C
ATOM   6236 4C21 POPEl 138      67.433  49.978  74.065  1.00  0.00           C
ATOM   6239 5C21 POPEl 138      66.513  50.248  75.265  1.00  0.00           C
ATOM   6242 6C21 POPEl 138      66.673  51.688  75.785  1.00  0.00           C
ATOM   6245 7C21 POPEl 138      65.813  51.978  77.025  1.00  0.00           C
ATOM   6248 8C21 POPEl 138      65.743  53.468  77.354  1.00  0.00           C
ATOM   6252  C33 POPEl 138      68.803  42.858  61.564  1.00  0.00           C
ATOM   6255  C34 POPEl 138      67.973  42.218  62.695  1.00  0.00           C
ATOM   6258  C35 POPEl 138      68.753  41.708  63.915  1.00  0.00           C
ATOM   6261  C36 POPEl 138      69.693  42.738  64.535  1.00  0.00           C
ATOM   6264  C37 POPEl 138      70.503  42.168  65.715  1.00  0.00           C
ATOM   6267  C38 POPEl 138      69.833  42.338  67.084  1.00  0.00           C
ATOM   6270  C39 POPEl 138      70.723  41.918  68.264  1.00  0.00           C
ATOM   6273 0C31 POPEl 138      71.973  42.808  68.415  1.00  0.00           C
ATOM   6276 1C31 POPEl 138      72.913  42.388  69.555  1.00  0.00           C
ATOM   6279 2C31 POPEl 138      74.053  43.408  69.705  1.00  0.00           C
ATOM   6282 3C31 POPEl 138      75.233  42.908  70.555  1.00  0.00           C
ATOM   6285 4C31 POPEl 138      76.043  41.788  69.875  1.00  0.00           C
ATOM   6288 5C31 POPEl 138      77.543  42.098  69.805  1.00  0.00           C
ATOM   6291 6C31 POPEl 138      78.343  41.048  69.045  1.00  0.00           C
ATOM   6295  NH3 POPEm 139     101.383  38.438  94.935  1.00  0.00           N
ATOM   6299  C12 POPEm 139     101.253  39.638  94.015  1.00  0.00           C
ATOM   6302  C11 POPEm 139     100.363  40.738  94.605  1.00  0.00           C
ATOM   6305  P   POPEm 139     101.033  43.168  93.794  1.00  0.00           P
ATOM   6306  O13 POPEm 139     101.643  43.268  95.135  1.00  0.00           O
ATOM   6307  O14 POPEm 139     100.233  44.338  93.355  1.00  0.00           O
ATOM   6308  O11 POPEm 139     102.183  42.998  92.724  1.00  0.00           O
ATOM   6309  O12 POPEm 139     100.203  41.828  93.685  1.00  0.00           O
ATOM   6310  C1  POPEm 139     102.083  42.158  91.574  1.00  0.00           C
ATOM   6313  C2  POPEm 139     101.493  42.848  90.305  1.00  0.00           C
ATOM   6315  O21 POPEm 139     102.223  42.408  89.144  1.00  0.00           O
ATOM   6316  C21 POPEm 139     103.433  42.888  88.895  1.00  0.00           C
ATOM   6317  O22 POPEm 139     104.063  43.678  89.564  1.00  0.00           O
ATOM   6318  C22 POPEm 139     103.923  42.198  87.595  1.00  0.00           C
ATOM   6321  C3  POPEm 139     101.343  44.408  90.375  1.00  0.00           C
ATOM   6324  O31 POPEm 139     101.473  45.078  89.105  1.00  0.00           O
ATOM   6325  C31 POPEm 139     100.583  44.948  88.104  1.00  0.00           C
ATOM   6326  O32 POPEm 139     100.843  45.288  86.965  1.00  0.00           O
ATOM   6327  C32 POPEm 139      99.223  44.378  88.475  1.00  0.00           C
ATOM   6330  C23 POPEm 139     103.923  43.078  86.314  1.00  0.00           C
ATOM   6333  C24 POPEm 139     103.543  42.268  85.064  1.00  0.00           C
ATOM   6336  C25 POPEm 139     103.673  42.988  83.714  1.00  0.00           C
ATOM   6339  C26 POPEm 139     102.933  42.228  82.604  1.00  0.00           C
ATOM   6342  C27 POPEm 139     103.393  42.518  81.165  1.00  0.00           C
ATOM   6345  C28 POPEm 139     102.403  42.018  80.075  1.00  0.00           C
ATOM   6348  C29 POPEm 139     102.143  40.538  80.135  1.00  0.00           C
ATOM   6350 0C21 POPEm 139     101.973  39.708  79.084  1.00  0.00           C
ATOM   6352 1C21 POPEm 139     102.023  40.098  77.634  1.00  0.00           C
ATOM   6355 2C21 POPEm 139     101.963  38.898  76.664  1.00  0.00           C
ATOM   6358 3C21 POPEm 139     103.223  38.008  76.695  1.00  0.00           C
ATOM   6361 4C21 POPEm 139     103.513  37.308  75.364  1.00  0.00           C
ATOM   6364 5C21 POPEm 139     102.553  36.158  74.994  1.00  0.00           C
ATOM   6367 6C21 POPEm 139     102.693  34.938  75.915  1.00  0.00           C
ATOM   6370 7C21 POPEm 139     102.173  33.648  75.274  1.00  0.00           C
ATOM   6373 8C21 POPEm 139     102.363  32.418  76.165  1.00  0.00           C
ATOM   6377  C33 POPEm 139      98.133  44.748  87.435  1.00  0.00           C
ATOM   6380  C34 POPEm 139      97.013  43.698  87.435  1.00  0.00           C
ATOM   6383  C35 POPEm 139      95.633  44.248  87.055  1.00  0.00           C
ATOM   6386  C36 POPEm 139      94.923  44.988  88.205  1.00  0.00           C
ATOM   6389  C37 POPEm 139      94.293  44.038  89.255  1.00  0.00           C
ATOM   6392  C38 POPEm 139      93.703  44.718  90.505  1.00  0.00           C
ATOM   6395  C39 POPEm 139      92.853  45.978  90.265  1.00  0.00           C
ATOM   6398 0C31 POPEm 139      91.643  45.738  89.354  1.00  0.00           C
ATOM   6401 1C31 POPEm 139      90.933  47.048  88.985  1.00  0.00           C
ATOM   6404 2C31 POPEm 139      90.083  46.938  87.715  1.00  0.00           C
ATOM   6407 3C31 POPEm 139      88.893  45.978  87.794  1.00  0.00           C
ATOM   6410 4C31 POPEm 139      88.103  45.958  86.485  1.00  0.00           C
ATOM   6413 5C31 POPEm 139      87.033  44.878  86.434  1.00  0.00           C
ATOM   6416 6C31 POPEm 139      86.183  44.888  85.165  1.00  0.00           C
ATOM   6420  NH3 POPEn 140      40.343  42.168  53.315  1.00  0.00           N
ATOM   6424  C12 POPEn 140      39.903  42.918  52.095  1.00  0.00           C
ATOM   6427  C11 POPEn 140      39.373  44.328  52.395  1.00  0.00           C
ATOM   6430  P   POPEn 140      36.923  45.078  52.345  1.00  0.00           P
ATOM   6431  O13 POPEn 140      37.003  46.498  52.735  1.00  0.00           O
ATOM   6432  O14 POPEn 140      36.873  44.808  50.895  1.00  0.00           O
ATOM   6433  O11 POPEn 140      35.673  44.408  53.014  1.00  0.00           O
ATOM   6434  O12 POPEn 140      38.093  44.238  53.014  1.00  0.00           O
ATOM   6435  C1  POPEn 140      34.763  45.208  53.785  1.00  0.00           C
ATOM   6438  C2  POPEn 140      34.953  45.018  55.314  1.00  0.00           C
ATOM   6440  O21 POPEn 140      36.123  45.738  55.764  1.00  0.00           O
ATOM   6441  C21 POPEn 140      36.003  46.318  56.955  1.00  0.00           C
ATOM   6442  O22 POPEn 140      35.003  46.298  57.655  1.00  0.00           O
ATOM   6443  C22 POPEn 140      37.323  47.008  57.334  1.00  0.00           C
ATOM   6446  C3  POPEn 140      35.073  43.498  55.615  1.00  0.00           C
ATOM   6449  O31 POPEn 140      34.723  43.218  56.985  1.00  0.00           O
ATOM   6450  C31 POPEn 140      35.743  43.108  57.824  1.00  0.00           C
ATOM   6451  O32 POPEn 140      36.913  42.958  57.535  1.00  0.00           O
ATOM   6452  C32 POPEn 140      35.163  43.288  59.235  1.00  0.00           C
ATOM   6455  C23 POPEn 140      37.223  48.078  58.465  1.00  0.00           C
ATOM   6458  C24 POPEn 140      38.353  47.988  59.505  1.00  0.00           C
ATOM   6461  C25 POPEn 140      37.873  47.708  60.955  1.00  0.00           C
ATOM   6464  C26 POPEn 140      37.523  48.978  61.745  1.00  0.00           C
ATOM   6467  C27 POPEn 140      37.343  48.728  63.255  1.00  0.00           C
ATOM   6470  C28 POPEn 140      37.543  49.988  64.125  1.00  0.00           C
ATOM   6473  C29 POPEn 140      38.993  50.388  64.235  1.00  0.00           C
ATOM   6475 0C21 POPEn 140      39.493  51.448  64.895  1.00  0.00           C
ATOM   6477 1C21 POPEn 140      38.713  52.478  65.685  1.00  0.00           C
ATOM   6480 2C21 POPEn 140      39.153  52.508  67.165  1.00  0.00           C
ATOM   6483 3C21 POPEn 140      38.463  53.628  67.954  1.00  0.00           C
ATOM   6486 4C21 POPEn 140      38.993  53.818  69.385  1.00  0.00           C
ATOM   6489 5C21 POPEn 140      38.123  53.138  70.454  1.00  0.00           C
ATOM   6492 6C21 POPEn 140      38.743  53.208  71.865  1.00  0.00           C
ATOM   6495 7C21 POPEn 140      38.683  51.868  72.604  1.00  0.00           C
ATOM   6498 8C21 POPEn 140      39.423  51.868  73.945  1.00  0.00           C
ATOM   6502  C33 POPEn 140      36.243  43.268  60.324  1.00  0.00           C
ATOM   6505  C34 POPEn 140      35.683  43.628  61.714  1.00  0.00           C
ATOM   6508  C35 POPEn 140      36.813  43.678  62.744  1.00  0.00           C
ATOM   6511  C36 POPEn 140      36.383  43.458  64.204  1.00  0.00           C
ATOM   6514  C37 POPEn 140      35.633  44.638  64.845  1.00  0.00           C
ATOM   6517  C38 POPEn 140      35.523  44.578  66.384  1.00  0.00           C
ATOM   6520  C39 POPEn 140      36.853  44.188  67.065  1.00  0.00           C
ATOM   6523 0C31 POPEn 140      36.963  44.528  68.555  1.00  0.00           C
ATOM   6526 1C31 POPEn 140      38.033  43.668  69.245  1.00  0.00           C
ATOM   6529 2C31 POPEn 140      38.823  44.368  70.365  1.00  0.00           C
ATOM   6532 3C31 POPEn 140      37.963  45.098  71.404  1.00  0.00           C
ATOM   6535 4C31 POPEn 140      38.773  45.518  72.634  1.00  0.00           C
ATOM   6538 5C31 POPEn 140      37.913  46.158  73.735  1.00  0.00           C
ATOM   6541 6C31 POPEn 140      38.703  46.548  74.985  1.00  0.00           C
ATOM   6545  NH3 POPEo 141     115.373 119.308  50.535  1.00  0.00           N
ATOM   6549  C12 POPEo 141     114.073 118.678  50.125  1.00  0.00           C
ATOM   6552  C11 POPEo 141     113.153 118.378  51.314  1.00  0.00           C
ATOM   6555  P   POPEo 141     110.683 117.908  51.925  1.00  0.00           P
ATOM   6556  O13 POPEo 141     109.353 118.228  51.354  1.00  0.00           O
ATOM   6557  O14 POPEo 141     110.893 116.558  52.465  1.00  0.00           O
ATOM   6558  O11 POPEo 141     111.063 118.988  53.005  1.00  0.00           O
ATOM   6559  O12 POPEo 141     111.823 118.158  50.834  1.00  0.00           O
ATOM   6560  C1  POPEo 141     110.523 118.888  54.325  1.00  0.00           C
ATOM   6563  C2  POPEo 141     110.783 120.208  55.064  1.00  0.00           C
ATOM   6565  O21 POPEo 141     110.733 119.948  56.475  1.00  0.00           O
ATOM   6566  C21 POPEo 141     109.973 120.608  57.325  1.00  0.00           C
ATOM   6567  O22 POPEo 141     109.063 121.368  57.065  1.00  0.00           O
ATOM   6568  C22 POPEo 141     110.353 120.218  58.754  1.00  0.00           C
ATOM   6571  C3  POPEo 141     110.023 121.438  54.435  1.00  0.00           C
ATOM   6574  O31 POPEo 141     110.743 122.648  54.735  1.00  0.00           O
ATOM   6575  C31 POPEo 141     110.243 123.888  54.695  1.00  0.00           C
ATOM   6576  O32 POPEo 141     110.943 124.888  54.715  1.00  0.00           O
ATOM   6577  C32 POPEo 141     108.713 123.968  54.755  1.00  0.00           C
ATOM   6580  C23 POPEo 141     110.873 121.388  59.635  1.00  0.00           C
ATOM   6583  C24 POPEo 141     111.543 120.898  60.935  1.00  0.00           C
ATOM   6586  C25 POPEo 141     110.723 121.018  62.224  1.00  0.00           C
ATOM   6589  C26 POPEo 141     110.953 122.378  62.894  1.00  0.00           C
ATOM   6592  C27 POPEo 141     110.393 122.468  64.315  1.00  0.00           C
ATOM   6595  C28 POPEo 141     111.183 123.498  65.145  1.00  0.00           C
ATOM   6598  C29 POPEo 141     110.553 123.808  66.475  1.00  0.00           C
ATOM   6600 0C21 POPEo 141     110.013 124.988  66.834  1.00  0.00           C
ATOM   6602 1C21 POPEo 141     109.933 126.208  65.945  1.00  0.00           C
ATOM   6605 2C21 POPEo 141     108.663 126.128  65.064  1.00  0.00           C
ATOM   6608 3C21 POPEo 141     107.373 126.328  65.865  1.00  0.00           C
ATOM   6611 4C21 POPEo 141     106.153 126.528  64.974  1.00  0.00           C
ATOM   6614 5C21 POPEo 141     104.873 126.708  65.805  1.00  0.00           C
ATOM   6617 6C21 POPEo 141     103.693 127.178  64.955  1.00  0.00           C
ATOM   6620 7C21 POPEo 141     102.423 127.428  65.785  1.00  0.00           C
ATOM   6623 8C21 POPEo 141     101.283 127.998  64.945  1.00  0.00           C
ATOM   6627  C33 POPEo 141     108.263 125.448  54.985  1.00  0.00           C
ATOM   6630  C34 POPEo 141     106.793 125.638  55.405  1.00  0.00           C
ATOM   6633  C35 POPEo 141     106.413 126.998  56.044  1.00  0.00           C
ATOM   6636  C36 POPEo 141     107.043 127.208  57.445  1.00  0.00           C
ATOM   6639  C37 POPEo 141     107.173 128.678  57.915  1.00  0.00           C
ATOM   6642  C38 POPEo 141     108.233 128.828  59.025  1.00  0.00           C
ATOM   6645  C39 POPEo 141     108.693 130.268  59.325  1.00  0.00           C
ATOM   6648 0C31 POPEo 141     107.573 131.264  59.665  1.00  0.00           C
ATOM   6651 1C31 POPEo 141     108.103 132.654  60.095  1.00  0.00           C
ATOM   6654 2C31 POPEo 141     106.993 133.714  60.134  1.00  0.00           C
ATOM   6657 3C31 POPEo 141     107.443 135.094  60.664  1.00  0.00           C
ATOM   6660 4C31 POPEo 141     108.203 135.944  59.635  1.00  0.00           C
ATOM   6663 5C31 POPEo 141     108.423 137.384  60.104  1.00  0.00           C
ATOM   6666 6C31 POPEo 141     109.133 138.274  59.084  1.00  0.00           C
ATOM   6670  NH3 POPEp 142      56.393  35.578  56.244  1.00  0.00           N
ATOM   6674  C12 POPEp 142      55.093  34.938  55.834  1.00  0.00           C
ATOM   6677  C11 POPEp 142      55.213  33.418  55.664  1.00  0.00           C
ATOM   6680  P   POPEp 142      53.693  31.378  55.035  1.00  0.00           P
ATOM   6681  O13 POPEp 142      52.693  31.128  53.954  1.00  0.00           O
ATOM   6682  O14 POPEp 142      54.983  30.678  54.985  1.00  0.00           O
ATOM   6683  O11 POPEp 142      53.043  31.038  56.445  1.00  0.00           O
ATOM   6684  O12 POPEp 142      54.003  32.928  55.075  1.00  0.00           O
ATOM   6685  C1  POPEp 142      52.733  31.928  57.515  1.00  0.00           C
ATOM   6688  C2  POPEp 142      53.203  31.378  58.905  1.00  0.00           C
ATOM   6690  O21 POPEp 142      52.643  32.158  59.985  1.00  0.00           O
ATOM   6691  C21 POPEp 142      51.643  31.618  60.675  1.00  0.00           C
ATOM   6692  O22 POPEp 142      51.003  30.648  60.345  1.00  0.00           O
ATOM   6693  C22 POPEp 142      51.533  32.348  62.025  1.00  0.00           C
ATOM   6696  C3  POPEp 142      54.753  31.428  59.035  1.00  0.00           C
ATOM   6699  O31 POPEp 142      55.223  32.788  59.165  1.00  0.00           O
ATOM   6700  C31 POPEp 142      55.373  33.218  60.415  1.00  0.00           C
ATOM   6701  O32 POPEp 142      55.373  32.528  61.415  1.00  0.00           O
ATOM   6702  C32 POPEp 142      55.453  34.748  60.405  1.00  0.00           C
ATOM   6705  C23 POPEp 142      50.223  32.048  62.805  1.00  0.00           C
ATOM   6708  C24 POPEp 142      50.063  32.968  64.025  1.00  0.00           C
ATOM   6711  C25 POPEp 142      48.883  32.628  64.945  1.00  0.00           C
ATOM   6714  C26 POPEp 142      48.833  33.528  66.205  1.00  0.00           C
ATOM   6717  C27 POPEp 142      48.403  32.758  67.455  1.00  0.00           C
ATOM   6720  C28 POPEp 142      48.493  33.548  68.775  1.00  0.00           C
ATOM   6723  C29 POPEp 142      48.283  32.628  69.945  1.00  0.00           C
ATOM   6725 0C21 POPEp 142      47.603  32.888  71.084  1.00  0.00           C
ATOM   6727 1C21 POPEp 142      46.953  34.198  71.474  1.00  0.00           C
ATOM   6730 2C21 POPEp 142      47.963  35.008  72.295  1.00  0.00           C
ATOM   6733 3C21 POPEp 142      47.423  36.348  72.824  1.00  0.00           C
ATOM   6736 4C21 POPEp 142      48.503  37.058  73.644  1.00  0.00           C
ATOM   6739 5C21 POPEp 142      48.053  38.368  74.304  1.00  0.00           C
ATOM   6742 6C21 POPEp 142      49.153  38.908  75.224  1.00  0.00           C
ATOM   6745 7C21 POPEp 142      48.733  40.088  76.104  1.00  0.00           C
ATOM   6748 8C21 POPEp 142      49.873  40.548  77.015  1.00  0.00           C
ATOM   6752  C33 POPEp 142      55.823  35.348  61.785  1.00  0.00           C
ATOM   6755  C34 POPEp 142      55.763  36.888  61.795  1.00  0.00           C
ATOM   6758  C35 POPEp 142      56.263  37.528  63.105  1.00  0.00           C
ATOM   6761  C36 POPEp 142      57.773  37.358  63.334  1.00  0.00           C
ATOM   6764  C37 POPEp 142      58.153  37.488  64.815  1.00  0.00           C
ATOM   6767  C38 POPEp 142      59.583  36.978  65.075  1.00  0.00           C
ATOM   6770  C39 POPEp 142      59.783  36.358  66.465  1.00  0.00           C
ATOM   6773 0C31 POPEp 142      60.233  37.338  67.544  1.00  0.00           C
ATOM   6776 1C31 POPEp 142      60.533  36.598  68.845  1.00  0.00           C
ATOM   6779 2C31 POPEp 142      61.243  37.438  69.904  1.00  0.00           C
ATOM   6782 3C31 POPEp 142      61.773  36.558  71.055  1.00  0.00           C
ATOM   6785 4C31 POPEp 142      62.513  37.338  72.145  1.00  0.00           C
ATOM   6788 5C31 POPEp 142      63.133  36.408  73.194  1.00  0.00           C
ATOM   6791 6C31 POPEp 142      63.973  37.138  74.234  1.00  0.00           C
ATOM   6795  NH3 POPEq 143     105.153  55.478  51.704  1.00  0.00           N
ATOM   6799  C12 POPEq 143     105.153  54.258  50.834  1.00  0.00           C
ATOM   6802  C11 POPEq 143     104.443  54.518  49.525  1.00  0.00           C
ATOM   6805  P   POPEq 143     102.563  53.198  48.334  1.00  0.00           P
ATOM   6806  O13 POPEq 143     102.553  54.228  47.285  1.00  0.00           O
ATOM   6807  O14 POPEq 143     102.333  51.798  47.915  1.00  0.00           O
ATOM   6808  O11 POPEq 143     101.523  53.598  49.435  1.00  0.00           O
ATOM   6809  O12 POPEq 143     103.943  53.268  49.084  1.00  0.00           O
ATOM   6810  C1  POPEq 143     101.613  53.378  50.834  1.00  0.00           C
ATOM   6813  C2  POPEq 143     100.253  52.868  51.395  1.00  0.00           C
ATOM   6815  O21 POPEq 143      99.983  53.258  52.754  1.00  0.00           O
ATOM   6816  C21 POPEq 143     100.843  52.918  53.695  1.00  0.00           C
ATOM   6817  O22 POPEq 143     101.943  52.418  53.514  1.00  0.00           O
ATOM   6818  C22 POPEq 143     100.173  53.098  55.055  1.00  0.00           C
ATOM   6821  C3  POPEq 143     100.053  51.338  51.174  1.00  0.00           C
ATOM   6824  O31 POPEq 143      98.723  50.918  51.555  1.00  0.00           O
ATOM   6825  C31 POPEq 143      98.393  50.218  52.645  1.00  0.00           C
ATOM   6826  O32 POPEq 143      97.233  50.008  52.954  1.00  0.00           O
ATOM   6827  C32 POPEq 143      99.553  49.668  53.465  1.00  0.00           C
ATOM   6830  C23 POPEq 143     101.133  52.828  56.235  1.00  0.00           C
ATOM   6833  C24 POPEq 143     100.383  52.508  57.525  1.00  0.00           C
ATOM   6836  C25 POPEq 143     101.333  52.118  58.654  1.00  0.00           C
ATOM   6839  C26 POPEq 143     100.583  51.908  59.974  1.00  0.00           C
ATOM   6842  C27 POPEq 143     101.393  51.158  61.035  1.00  0.00           C
ATOM   6845  C28 POPEq 143     100.653  51.038  62.375  1.00  0.00           C
ATOM   6848  C29 POPEq 143     100.543  52.348  63.115  1.00  0.00           C
ATOM   6850 0C21 POPEq 143     100.153  52.488  64.385  1.00  0.00           C
ATOM   6852 1C21 POPEq 143      99.673  51.388  65.285  1.00  0.00           C
ATOM   6855 2C21 POPEq 143     100.723  50.948  66.314  1.00  0.00           C
ATOM   6858 3C21 POPEq 143     100.863  51.948  67.474  1.00  0.00           C
ATOM   6861 4C21 POPEq 143     101.923  51.538  68.495  1.00  0.00           C
ATOM   6864 5C21 POPEq 143     102.003  52.528  69.665  1.00  0.00           C
ATOM   6867 6C21 POPEq 143     103.373  52.468  70.345  1.00  0.00           C
ATOM   6870 7C21 POPEq 143     103.503  53.468  71.495  1.00  0.00           C
ATOM   6873 8C21 POPEq 143     104.923  53.528  72.075  1.00  0.00           C
ATOM   6877  C33 POPEq 143      99.053  49.068  54.794  1.00  0.00           C
ATOM   6880  C34 POPEq 143     100.153  48.948  55.865  1.00  0.00           C
ATOM   6883  C35 POPEq 143      99.563  48.508  57.205  1.00  0.00           C
ATOM   6886  C36 POPEq 143     100.583  48.368  58.334  1.00  0.00           C
ATOM   6889  C37 POPEq 143     100.153  47.318  59.385  1.00  0.00           C
ATOM   6892  C38 POPEq 143     100.943  47.448  60.685  1.00  0.00           C
ATOM   6895  C39 POPEq 143     100.733  46.258  61.644  1.00  0.00           C
ATOM   6898 0C31 POPEq 143     101.673  46.338  62.865  1.00  0.00           C
ATOM   6901 1C31 POPEq 143     101.773  44.998  63.595  1.00  0.00           C
ATOM   6904 2C31 POPEq 143     102.883  44.978  64.665  1.00  0.00           C
ATOM   6907 3C31 POPEq 143     104.303  44.928  64.064  1.00  0.00           C
ATOM   6910 4C31 POPEq 143     105.413  44.808  65.114  1.00  0.00           C
ATOM   6913 5C31 POPEq 143     106.773  44.448  64.495  1.00  0.00           C
ATOM   6916 6C31 POPEq 143     107.863  44.138  65.524  1.00  0.00           C
ATOM   6920  NH3 POPEr 144     104.813  74.318  53.695  1.00  0.00           N
ATOM   6924  C12 POPEr 144     103.413  74.838  53.754  1.00  0.00           C
ATOM   6927  C11 POPEr 144     103.473  76.318  54.165  1.00  0.00           C
ATOM   6930  P   POPEr 144     101.243  77.098  55.145  1.00  0.00           P
ATOM   6931  O13 POPEr 144     101.883  77.998  56.104  1.00  0.00           O
ATOM   6932  O14 POPEr 144      99.923  77.528  54.635  1.00  0.00           O
ATOM   6933  O11 POPEr 144     101.203  75.658  55.755  1.00  0.00           O
ATOM   6934  O12 POPEr 144     102.213  76.958  53.915  1.00  0.00           O
ATOM   6935  C1  POPEr 144      99.963  75.038  56.055  1.00  0.00           C
ATOM   6938  C2  POPEr 144      99.303  75.568  57.354  1.00  0.00           C
ATOM   6940  O21 POPEr 144     100.293  75.628  58.395  1.00  0.00           O
ATOM   6941  C21 POPEr 144     100.593  76.788  58.924  1.00  0.00           C
ATOM   6942  O22 POPEr 144     100.203  77.888  58.555  1.00  0.00           O
ATOM   6943  C22 POPEr 144     101.503  76.508  60.134  1.00  0.00           C
ATOM   6946  C3  POPEr 144      98.183  74.568  57.785  1.00  0.00           C
ATOM   6949  O31 POPEr 144      97.403  75.028  58.905  1.00  0.00           O
ATOM   6950  C31 POPEr 144      97.923  74.758  60.095  1.00  0.00           C
ATOM   6951  O32 POPEr 144      98.973  74.188  60.324  1.00  0.00           O
ATOM   6952  C32 POPEr 144      96.983  75.278  61.174  1.00  0.00           C
ATOM   6955  C23 POPEr 144     101.013  77.108  61.485  1.00  0.00           C
ATOM   6958  C24 POPEr 144     101.753  76.418  62.655  1.00  0.00           C
ATOM   6961  C25 POPEr 144     101.273  76.798  64.055  1.00  0.00           C
ATOM   6964  C26 POPEr 144     101.713  78.198  64.505  1.00  0.00           C
ATOM   6967  C27 POPEr 144     101.393  78.488  65.985  1.00  0.00           C
ATOM   6970  C28 POPEr 144     102.083  79.748  66.514  1.00  0.00           C
ATOM   6973  C29 POPEr 144     101.463  80.228  67.814  1.00  0.00           C
ATOM   6975 0C21 POPEr 144     101.803  79.858  69.064  1.00  0.00           C
ATOM   6977 1C21 POPEr 144     102.853  78.858  69.474  1.00  0.00           C
ATOM   6980 2C21 POPEr 144     102.403  78.058  70.715  1.00  0.00           C
ATOM   6983 3C21 POPEr 144     103.563  77.388  71.465  1.00  0.00           C
ATOM   6986 4C21 POPEr 144     103.083  76.728  72.774  1.00  0.00           C
ATOM   6989 5C21 POPEr 144     104.213  76.158  73.644  1.00  0.00           C
ATOM   6992 6C21 POPEr 144     103.683  75.688  75.014  1.00  0.00           C
ATOM   6995 7C21 POPEr 144     104.753  75.068  75.925  1.00  0.00           C
ATOM   6998 8C21 POPEr 144     104.263  74.868  77.365  1.00  0.00           C
ATOM   7002  C33 POPEr 144      97.623  74.968  62.544  1.00  0.00           C
ATOM   7005  C34 POPEr 144      96.713  75.248  63.735  1.00  0.00           C
ATOM   7008  C35 POPEr 144      97.423  74.818  65.025  1.00  0.00           C
ATOM   7011  C36 POPEr 144      96.723  75.268  66.305  1.00  0.00           C
ATOM   7014  C37 POPEr 144      97.693  75.298  67.504  1.00  0.00           C
ATOM   7017  C38 POPEr 144      97.393  76.438  68.485  1.00  0.00           C
ATOM   7020  C39 POPEr 144      96.283  76.118  69.485  1.00  0.00           C
ATOM   7023 0C31 POPEr 144      96.683  75.048  70.505  1.00  0.00           C
ATOM   7026 1C31 POPEr 144      96.103  75.318  71.895  1.00  0.00           C
ATOM   7029 2C31 POPEr 144      96.553  74.288  72.934  1.00  0.00           C
ATOM   7032 3C31 POPEr 144      96.043  74.648  74.334  1.00  0.00           C
ATOM   7035 4C31 POPEr 144      96.543  73.688  75.434  1.00  0.00           C
ATOM   7038 5C31 POPEr 144      96.033  74.118  76.815  1.00  0.00           C
ATOM   7041 6C31 POPEr 144      96.353  73.108  77.925  1.00  0.00           C
ATOM   7045  NH3 POPEs 145     115.133 128.348  91.284  1.00  0.00           N
ATOM   7049  C12 POPEs 145     113.723 127.808  91.235  1.00  0.00           C
ATOM   7052  C11 POPEs 145     112.743 128.758  90.514  1.00  0.00           C
ATOM   7055  P   POPEs 145     110.183 129.108  90.135  1.00  0.00           P
ATOM   7056  O13 POPEs 145     108.893 128.518  90.575  1.00  0.00           O
ATOM   7057  O14 POPEs 145     110.393 130.524  90.474  1.00  0.00           O
ATOM   7058  O11 POPEs 145     110.353 128.928  88.574  1.00  0.00           O
ATOM   7059  O12 POPEs 145     111.403 128.268  90.695  1.00  0.00           O
ATOM   7060  C1  POPEs 145     109.673 129.838  87.715  1.00  0.00           C
ATOM   7063  C2  POPEs 145     109.063 129.068  86.515  1.00  0.00           C
ATOM   7065  O21 POPEs 145     109.883 129.188  85.334  1.00  0.00           O
ATOM   7066  C21 POPEs 145     110.003 130.374  84.784  1.00  0.00           C
ATOM   7067  O22 POPEs 145     109.763 131.454  85.305  1.00  0.00           O
ATOM   7068  C22 POPEs 145     110.513 130.228  83.364  1.00  0.00           C
ATOM   7071  C3  POPEs 145     107.563 129.408  86.245  1.00  0.00           C
ATOM   7074  O31 POPEs 145     107.013 128.648  85.135  1.00  0.00           O
ATOM   7075  C31 POPEs 145     105.893 127.958  85.385  1.00  0.00           C
ATOM   7076  O32 POPEs 145     105.223 128.018  86.395  1.00  0.00           O
ATOM   7077  C32 POPEs 145     105.593 127.058  84.184  1.00  0.00           C
ATOM   7080  C23 POPEs 145     109.733 131.134  82.394  1.00  0.00           C
ATOM   7083  C24 POPEs 145     110.073 130.764  80.954  1.00  0.00           C
ATOM   7086  C25 POPEs 145     109.373 131.634  79.904  1.00  0.00           C
ATOM   7089  C26 POPEs 145     110.223 131.674  78.635  1.00  0.00           C
ATOM   7092  C27 POPEs 145     109.573 132.414  77.464  1.00  0.00           C
ATOM   7095  C28 POPEs 145     110.573 132.664  76.314  1.00  0.00           C
ATOM   7098  C29 POPEs 145     111.143 131.364  75.794  1.00  0.00           C
ATOM   7100 0C21 POPEs 145     110.873 130.794  74.605  1.00  0.00           C
ATOM   7102 1C21 POPEs 145     109.973 131.354  73.545  1.00  0.00           C
ATOM   7105 2C21 POPEs 145     110.833 132.064  72.494  1.00  0.00           C
ATOM   7108 3C21 POPEs 145     110.073 132.924  71.485  1.00  0.00           C
ATOM   7111 4C21 POPEs 145     111.043 133.424  70.415  1.00  0.00           C
ATOM   7114 5C21 POPEs 145     110.523 134.534  69.495  1.00  0.00           C
ATOM   7117 6C21 POPEs 145     111.573 134.854  68.415  1.00  0.00           C
ATOM   7120 7C21 POPEs 145     111.263 136.114  67.604  1.00  0.00           C
ATOM   7123 8C21 POPEs 145     112.333 136.424  66.555  1.00  0.00           C
ATOM   7127  C33 POPEs 145     106.643 125.938  83.965  1.00  0.00           C
ATOM   7130  C34 POPEs 145     107.813 126.308  83.045  1.00  0.00           C
ATOM   7133  C35 POPEs 145     107.463 126.468  81.555  1.00  0.00           C
ATOM   7136  C36 POPEs 145     106.773 125.238  80.965  1.00  0.00           C
ATOM   7139  C37 POPEs 145     106.773 125.208  79.424  1.00  0.00           C
ATOM   7142  C38 POPEs 145     105.733 124.228  78.875  1.00  0.00           C
ATOM   7145  C39 POPEs 145     105.793 123.998  77.354  1.00  0.00           C
ATOM   7148 0C31 POPEs 145     107.043 123.248  76.874  1.00  0.00           C
ATOM   7151 1C31 POPEs 145     106.853 122.658  75.464  1.00  0.00           C
ATOM   7154 2C31 POPEs 145     108.173 122.408  74.735  1.00  0.00           C
ATOM   7157 3C31 POPEs 145     107.973 122.018  73.255  1.00  0.00           C
ATOM   7160 4C31 POPEs 145     107.973 120.508  73.025  1.00  0.00           C
ATOM   7163 5C31 POPEs 145     107.683 120.148  71.555  1.00  0.00           C
ATOM   7166 6C31 POPEs 145     107.993 118.688  71.215  1.00  0.00           C
ATOM   7170  NH3 POPEt 146      35.223  99.088  54.934  1.00  0.00           N
ATOM   7174  C12 POPEt 146      34.933  99.748  53.604  1.00  0.00           C
ATOM   7177  C11 POPEt 146      36.123 100.588  53.154  1.00  0.00           C
ATOM   7180  P   POPEt 146      37.063 101.398  50.875  1.00  0.00           P
ATOM   7181  O13 POPEt 146      37.353 100.178  50.075  1.00  0.00           O
ATOM   7182  O14 POPEt 146      36.803 102.648  50.114  1.00  0.00           O
ATOM   7183  O11 POPEt 146      38.283 101.678  51.834  1.00  0.00           O
ATOM   7184  O12 POPEt 146      35.863 101.148  51.875  1.00  0.00           O
ATOM   7185  C1  POPEt 146      39.533 100.978  51.855  1.00  0.00           C
ATOM   7188  C2  POPEt 146      39.733 100.258  53.205  1.00  0.00           C
ATOM   7190  O21 POPEt 146      39.673 101.288  54.195  1.00  0.00           O
ATOM   7191  C21 POPEt 146      38.863 101.088  55.204  1.00  0.00           C
ATOM   7192  O22 POPEt 146      38.113 100.138  55.375  1.00  0.00           O
ATOM   7193  C22 POPEt 146      38.983 102.278  56.125  1.00  0.00           C
ATOM   7196  C3  POPEt 146      41.073  99.478  53.375  1.00  0.00           C
ATOM   7199  O31 POPEt 146      40.923  98.388  54.315  1.00  0.00           O
ATOM   7200  C31 POPEt 146      41.013  98.728  55.605  1.00  0.00           C
ATOM   7201  O32 POPEt 146      41.403  99.808  56.014  1.00  0.00           O
ATOM   7202  C32 POPEt 146      40.443  97.638  56.494  1.00  0.00           C
ATOM   7205  C23 POPEt 146      38.353 102.038  57.504  1.00  0.00           C
ATOM   7208  C24 POPEt 146      38.643 103.238  58.415  1.00  0.00           C
ATOM   7211  C25 POPEt 146      38.253 102.988  59.875  1.00  0.00           C
ATOM   7214  C26 POPEt 146      37.553 104.188  60.524  1.00  0.00           C
ATOM   7217  C27 POPEt 146      37.303 103.948  62.014  1.00  0.00           C
ATOM   7220  C28 POPEt 146      36.483 105.018  62.754  1.00  0.00           C
ATOM   7223  C29 POPEt 146      35.063 105.188  62.275  1.00  0.00           C
ATOM   7225 0C21 POPEt 146      34.063 104.298  62.364  1.00  0.00           C
ATOM   7227 1C21 POPEt 146      34.093 102.948  63.035  1.00  0.00           C
ATOM   7230 2C21 POPEt 146      32.883 102.798  63.985  1.00  0.00           C
ATOM   7233 3C21 POPEt 146      32.853 103.858  65.095  1.00  0.00           C
ATOM   7236 4C21 POPEt 146      31.643 103.758  66.035  1.00  0.00           C
ATOM   7239 5C21 POPEt 146      31.553 105.008  66.914  1.00  0.00           C
ATOM   7242 6C21 POPEt 146      30.433 104.968  67.964  1.00  0.00           C
ATOM   7245 7C21 POPEt 146      30.353 106.288  68.735  1.00  0.00           C
ATOM   7248 8C21 POPEt 146      29.233 106.348  69.764  1.00  0.00           C
ATOM   7252  C33 POPEt 146      39.893  98.228  57.814  1.00  0.00           C
ATOM   7255  C34 POPEt 146      39.403  97.148  58.785  1.00  0.00           C
ATOM   7258  C35 POPEt 146      38.593  97.668  59.985  1.00  0.00           C
ATOM   7261  C36 POPEt 146      39.123  98.958  60.635  1.00  0.00           C
ATOM   7264  C37 POPEt 146      38.373  99.328  61.925  1.00  0.00           C
ATOM   7267  C38 POPEt 146      38.973 100.558  62.634  1.00  0.00           C
ATOM   7270  C39 POPEt 146      38.653 100.638  64.134  1.00  0.00           C
ATOM   7273 0C31 POPEt 146      37.183 100.918  64.455  1.00  0.00           C
ATOM   7276 1C31 POPEt 146      36.843 100.538  65.904  1.00  0.00           C
ATOM   7279 2C31 POPEt 146      35.353 100.658  66.244  1.00  0.00           C
ATOM   7282 3C31 POPEt 146      35.033  99.978  67.585  1.00  0.00           C
ATOM   7285 4C31 POPEt 146      33.543  99.988  67.945  1.00  0.00           C
ATOM   7288 5C31 POPEt 146      33.303  99.368  69.315  1.00  0.00           C
ATOM   7291 6C31 POPEt 146      31.823  99.108  69.635  1.00  0.00           C
ATOM   7295  NH3 POPEu 147      91.533  34.158  50.454  1.00  0.00           N
ATOM   7299  C12 POPEu 147      90.783  35.428  50.705  1.00  0.00           C
ATOM   7302  C11 POPEu 147      89.723  35.648  49.635  1.00  0.00           C
ATOM   7305  P   POPEu 147      87.853  37.428  49.175  1.00  0.00           P
ATOM   7306  O13 POPEu 147      88.043  38.708  48.455  1.00  0.00           O
ATOM   7307  O14 POPEu 147      87.153  36.328  48.474  1.00  0.00           O
ATOM   7308  O11 POPEu 147      87.053  37.778  50.475  1.00  0.00           O
ATOM   7309  O12 POPEu 147      89.223  36.968  49.805  1.00  0.00           O
ATOM   7310  C1  POPEu 147      86.533  36.758  51.335  1.00  0.00           C
ATOM   7313  C2  POPEu 147      85.893  37.458  52.564  1.00  0.00           C
ATOM   7315  O21 POPEu 147      86.843  38.398  53.105  1.00  0.00           O
ATOM   7316  C21 POPEu 147      87.913  37.908  53.705  1.00  0.00           C
ATOM   7317  O22 POPEu 147      88.223  36.738  53.814  1.00  0.00           O
ATOM   7318  C22 POPEu 147      88.763  39.068  54.175  1.00  0.00           C
ATOM   7321  C3  POPEu 147      85.303  36.458  53.625  1.00  0.00           C
ATOM   7324  O31 POPEu 147      84.243  36.968  54.465  1.00  0.00           O
ATOM   7325  C31 POPEu 147      84.673  37.638  55.545  1.00  0.00           C
ATOM   7326  O32 POPEu 147      85.783  38.098  55.675  1.00  0.00           O
ATOM   7327  C32 POPEu 147      83.623  37.608  56.644  1.00  0.00           C
ATOM   7330  C23 POPEu 147      88.943  39.138  55.705  1.00  0.00           C
ATOM   7333  C24 POPEu 147      89.783  40.358  56.044  1.00  0.00           C
ATOM   7336  C25 POPEu 147      89.913  40.668  57.544  1.00  0.00           C
ATOM   7339  C26 POPEu 147      90.383  39.478  58.375  1.00  0.00           C
ATOM   7342  C27 POPEu 147      91.323  39.898  59.505  1.00  0.00           C
ATOM   7345  C28 POPEu 147      90.673  40.178  60.865  1.00  0.00           C
ATOM   7348  C29 POPEu 147      90.133  41.578  60.945  1.00  0.00           C
ATOM   7350 0C21 POPEu 147      89.033  41.958  61.615  1.00  0.00           C
ATOM   7352 1C21 POPEu 147      88.123  41.068  62.415  1.00  0.00           C
ATOM   7355 2C21 POPEu 147      88.093  41.418  63.915  1.00  0.00           C
ATOM   7358 3C21 POPEu 147      87.823  42.908  64.165  1.00  0.00           C
ATOM   7361 4C21 POPEu 147      87.223  43.228  65.535  1.00  0.00           C
ATOM   7364 5C21 POPEu 147      88.123  42.858  66.714  1.00  0.00           C
ATOM   7367 6C21 POPEu 147      87.363  42.948  68.045  1.00  0.00           C
ATOM   7370 7C21 POPEu 147      88.003  42.128  69.165  1.00  0.00           C
ATOM   7373 8C21 POPEu 147      87.123  42.068  70.415  1.00  0.00           C
ATOM   7377  C33 POPEu 147      84.283  37.368  58.014  1.00  0.00           C
ATOM   7380  C34 POPEu 147      84.723  35.908  58.224  1.00  0.00           C
ATOM   7383  C35 POPEu 147      84.993  35.598  59.705  1.00  0.00           C
ATOM   7386  C36 POPEu 147      86.253  36.258  60.275  1.00  0.00           C
ATOM   7389  C37 POPEu 147      86.363  36.108  61.795  1.00  0.00           C
ATOM   7392  C38 POPEu 147      87.383  37.068  62.434  1.00  0.00           C
ATOM   7395  C39 POPEu 147      87.953  36.568  63.765  1.00  0.00           C
ATOM   7398 0C31 POPEu 147      86.903  36.358  64.864  1.00  0.00           C
ATOM   7401 1C31 POPEu 147      87.393  35.458  66.005  1.00  0.00           C
ATOM   7404 2C31 POPEu 147      86.213  34.808  66.745  1.00  0.00           C
ATOM   7407 3C31 POPEu 147      86.653  33.808  67.824  1.00  0.00           C
ATOM   7410 4C31 POPEu 147      86.633  34.408  69.235  1.00  0.00           C
ATOM   7413 5C31 POPEu 147      87.123  33.378  70.254  1.00  0.00           C
ATOM   7416 6C31 POPEu 147      87.083  33.868  71.695  1.00  0.00           C
ATOM   7420  NH3 POPEv 148      76.143  26.988  93.965  1.00  0.00           N
ATOM   7424  C12 POPEv 148      76.873  25.758  93.514  1.00  0.00           C
ATOM   7427  C11 POPEv 148      77.643  25.158  94.684  1.00  0.00           C
ATOM   7430  P   POPEv 148      79.723  23.558  94.234  1.00  0.00           P
ATOM   7431  O13 POPEv 148      80.473  24.798  93.954  1.00  0.00           O
ATOM   7432  O14 POPEv 148      80.023  22.838  95.495  1.00  0.00           O
ATOM   7433  O11 POPEv 148      79.833  22.568  93.025  1.00  0.00           O
ATOM   7434  O12 POPEv 148      78.213  23.928  94.295  1.00  0.00           O
ATOM   7435  C1  POPEv 148      78.743  22.398  92.125  1.00  0.00           C
ATOM   7438  C2  POPEv 148      78.843  20.998  91.495  1.00  0.00           C
ATOM   7440  O21 POPEv 148      78.193  20.968  90.215  1.00  0.00           O
ATOM   7441  C21 POPEv 148      78.753  21.678  89.255  1.00  0.00           C
ATOM   7442  O22 POPEv 148      79.863  22.198  89.305  1.00  0.00           O
ATOM   7443  C22 POPEv 148      77.893  21.578  88.005  1.00  0.00           C
ATOM   7446  C3  POPEv 148      78.233  19.898  92.415  1.00  0.00           C
ATOM   7449  O31 POPEv 148      78.203  18.608  91.745  1.00  0.00           O
ATOM   7450  C31 POPEv 148      79.313  17.888  91.864  1.00  0.00           C
ATOM   7451  O32 POPEv 148      80.233  18.148  92.614  1.00  0.00           O
ATOM   7452  C32 POPEv 148      79.263  16.678  90.934  1.00  0.00           C
ATOM   7455  C23 POPEv 148      77.893  22.828  87.105  1.00  0.00           C
ATOM   7458  C24 POPEv 148      77.263  22.478  85.754  1.00  0.00           C
ATOM   7461  C25 POPEv 148      76.973  23.698  84.885  1.00  0.00           C
ATOM   7464  C26 POPEv 148      76.763  23.308  83.415  1.00  0.00           C
ATOM   7467  C27 POPEv 148      76.443  24.498  82.505  1.00  0.00           C
ATOM   7470  C28 POPEv 148      76.583  24.128  81.024  1.00  0.00           C
ATOM   7473  C29 POPEv 148      76.393  25.318  80.135  1.00  0.00           C
ATOM   7475 0C21 POPEv 148      76.633  25.318  78.814  1.00  0.00           C
ATOM   7477 1C21 POPEv 148      77.053  24.108  78.014  1.00  0.00           C
ATOM   7480 2C21 POPEv 148      76.563  24.178  76.555  1.00  0.00           C
ATOM   7483 3C21 POPEv 148      75.043  24.018  76.404  1.00  0.00           C
ATOM   7486 4C21 POPEv 148      74.523  24.598  75.084  1.00  0.00           C
ATOM   7489 5C21 POPEv 148      75.193  24.028  73.825  1.00  0.00           C
ATOM   7492 6C21 POPEv 148      74.613  24.658  72.544  1.00  0.00           C
ATOM   7495 7C21 POPEv 148      75.153  24.068  71.244  1.00  0.00           C
ATOM   7498 8C21 POPEv 148      74.433  24.628  70.025  1.00  0.00           C
ATOM   7502  C33 POPEv 148      80.683  16.308  90.425  1.00  0.00           C
ATOM   7505  C34 POPEv 148      80.713  15.878  88.954  1.00  0.00           C
ATOM   7508  C35 POPEv 148      82.013  16.308  88.265  1.00  0.00           C
ATOM   7511  C36 POPEv 148      82.153  15.778  86.834  1.00  0.00           C
ATOM   7514  C37 POPEv 148      83.393  16.328  86.135  1.00  0.00           C
ATOM   7517  C38 POPEv 148      83.793  15.558  84.875  1.00  0.00           C
ATOM   7520  C39 POPEv 148      82.693  15.408  83.814  1.00  0.00           C
ATOM   7523 0C31 POPEv 148      83.223  14.738  82.544  1.00  0.00           C
ATOM   7526 1C31 POPEv 148      82.153  14.428  81.485  1.00  0.00           C
ATOM   7529 2C31 POPEv 148      82.653  13.418  80.455  1.00  0.00           C
ATOM   7532 3C31 POPEv 148      81.543  12.918  79.515  1.00  0.00           C
ATOM   7535 4C31 POPEv 148      81.993  11.718  78.665  1.00  0.00           C
ATOM   7538 5C31 POPEv 148      80.843  11.148  77.815  1.00  0.00           C
ATOM   7541 6C31 POPEv 148      81.263   9.958  76.944  1.00  0.00           C
ATOM   7545  NH3 POPEw 149       8.443  95.368  95.275  1.00  0.00           N
ATOM   7549  C12 POPEw 149       7.633  94.218  94.774  1.00  0.00           C
ATOM   7552  C11 POPEw 149       6.703  93.598  95.845  1.00  0.00           C
ATOM   7555  P   POPEw 149       4.953  95.558  95.915  1.00  0.00           P
ATOM   7556  O13 POPEw 149       3.913  95.968  96.874  1.00  0.00           O
ATOM   7557  O14 POPEw 149       5.833  96.618  95.394  1.00  0.00           O
ATOM   7558  O11 POPEw 149       4.333  94.768  94.704  1.00  0.00           O
ATOM   7559  O12 POPEw 149       5.943  94.538  96.605  1.00  0.00           O
ATOM   7560  C1  POPEw 149       3.883  95.488  93.545  1.00  0.00           C
ATOM   7563  C2  POPEw 149       5.003  95.548  92.474  1.00  0.00           C
ATOM   7565  O21 POPEw 149       4.743  96.468  91.395  1.00  0.00           O
ATOM   7566  C21 POPEw 149       3.853  96.038  90.525  1.00  0.00           C
ATOM   7567  O22 POPEw 149       2.923  95.288  90.765  1.00  0.00           O
ATOM   7568  C22 POPEw 149       4.303  96.388  89.125  1.00  0.00           C
ATOM   7571  C3  POPEw 149       5.463  94.128  91.974  1.00  0.00           C
ATOM   7574  O31 POPEw 149       6.773  94.278  91.425  1.00  0.00           O
ATOM   7575  C31 POPEw 149       7.573  93.288  91.014  1.00  0.00           C
ATOM   7576  O32 POPEw 149       8.713  93.468  90.614  1.00  0.00           O
ATOM   7577  C32 POPEw 149       7.023  91.878  91.185  1.00  0.00           C
ATOM   7580  C23 POPEw 149       5.353  95.328  88.735  1.00  0.00           C
ATOM   7583  C24 POPEw 149       5.773  95.338  87.274  1.00  0.00           C
ATOM   7586  C25 POPEw 149       6.583  94.068  86.985  1.00  0.00           C
ATOM   7589  C26 POPEw 149       7.153  94.068  85.565  1.00  0.00           C
ATOM   7592  C27 POPEw 149       7.963  92.818  85.245  1.00  0.00           C
ATOM   7595  C28 POPEw 149       8.373  92.808  83.764  1.00  0.00           C
ATOM   7598  C29 POPEw 149       9.163  91.578  83.384  1.00  0.00           C
ATOM   7600 0C21 POPEw 149      10.383  91.548  82.815  1.00  0.00           C
ATOM   7602 1C21 POPEw 149      11.253  92.738  82.464  1.00  0.00           C
ATOM   7605 2C21 POPEw 149      12.573  92.748  83.265  1.00  0.00           C
ATOM   7608 3C21 POPEw 149      13.583  91.688  82.815  1.00  0.00           C
ATOM   7611 4C21 POPEw 149      14.883  91.678  83.644  1.00  0.00           C
ATOM   7614 5C21 POPEw 149      15.773  92.918  83.445  1.00  0.00           C
ATOM   7617 6C21 POPEw 149      16.573  92.878  82.134  1.00  0.00           C
ATOM   7620 7C21 POPEw 149      17.263  94.218  81.834  1.00  0.00           C
ATOM   7623 8C21 POPEw 149      18.093  94.208  80.545  1.00  0.00           C
ATOM   7627  C33 POPEw 149       6.163  91.378  90.014  1.00  0.00           C
ATOM   7630  C34 POPEw 149       6.073  89.848  90.034  1.00  0.00           C
ATOM   7633  C35 POPEw 149       7.253  89.148  89.334  1.00  0.00           C
ATOM   7636  C36 POPEw 149       7.193  89.178  87.794  1.00  0.00           C
ATOM   7639  C37 POPEw 149       5.973  88.458  87.235  1.00  0.00           C
ATOM   7642  C38 POPEw 149       5.923  88.418  85.705  1.00  0.00           C
ATOM   7645  C39 POPEw 149       6.883  87.398  85.104  1.00  0.00           C
ATOM   7648 0C31 POPEw 149       6.693  87.258  83.595  1.00  0.00           C
ATOM   7651 1C31 POPEw 149       7.503  86.088  83.014  1.00  0.00           C
ATOM   7654 2C31 POPEw 149       7.083  85.728  81.584  1.00  0.00           C
ATOM   7657 3C31 POPEw 149       7.333  86.838  80.555  1.00  0.00           C
ATOM   7660 4C31 POPEw 149       7.073  86.348  79.125  1.00  0.00           C
ATOM   7663 5C31 POPEw 149       7.393  87.388  78.055  1.00  0.00           C
ATOM   7666 6C31 POPEw 149       7.333  86.798  76.644  1.00  0.00           C
ATOM   7670  NH3 POPEx 150      20.513  83.568  96.395  1.00  0.00           N
ATOM   7674  C12 POPEx 150      21.203  82.978  95.204  1.00  0.00           C
ATOM   7677  C11 POPEx 150      22.073  83.998  94.435  1.00  0.00           C
ATOM   7680  P   POPEx 150      24.563  83.708  95.285  1.00  0.00           P
ATOM   7681  O13 POPEx 150      25.643  84.688  95.014  1.00  0.00           O
ATOM   7682  O14 POPEx 150      24.593  83.008  96.574  1.00  0.00           O
ATOM   7683  O11 POPEx 150      24.513  82.638  94.114  1.00  0.00           O
ATOM   7684  O12 POPEx 150      23.173  84.448  95.204  1.00  0.00           O
ATOM   7685  C1  POPEx 150      25.553  82.418  93.154  1.00  0.00           C
ATOM   7688  C2  POPEx 150      24.973  82.458  91.714  1.00  0.00           C
ATOM   7690  O21 POPEx 150      25.773  81.728  90.754  1.00  0.00           O
ATOM   7691  C21 POPEx 150      25.643  80.408  90.805  1.00  0.00           C
ATOM   7692  O22 POPEx 150      25.093  79.778  91.684  1.00  0.00           O
ATOM   7693  C22 POPEx 150      26.163  79.808  89.485  1.00  0.00           C
ATOM   7696  C3  POPEx 150      24.693  83.918  91.224  1.00  0.00           C
ATOM   7699  O31 POPEx 150      25.533  84.368  90.125  1.00  0.00           O
ATOM   7700  C31 POPEx 150      26.743  84.768  90.495  1.00  0.00           C
ATOM   7701  O32 POPEx 150      27.133  84.918  91.644  1.00  0.00           O
ATOM   7702  C32 POPEx 150      27.563  85.128  89.264  1.00  0.00           C
ATOM   7705  C23 POPEx 150      26.423  78.278  89.535  1.00  0.00           C
ATOM   7708  C24 POPEx 150      26.273  77.588  88.165  1.00  0.00           C
ATOM   7711  C25 POPEx 150      26.923  78.378  87.025  1.00  0.00           C
ATOM   7714  C26 POPEx 150      26.933  77.668  85.674  1.00  0.00           C
ATOM   7717  C27 POPEx 150      27.163  78.708  84.564  1.00  0.00           C
ATOM   7720  C28 POPEx 150      27.313  78.138  83.145  1.00  0.00           C
ATOM   7723  C29 POPEx 150      26.073  78.358  82.315  1.00  0.00           C
ATOM   7725 0C21 POPEx 150      25.973  79.128  81.214  1.00  0.00           C
ATOM   7727 1C21 POPEx 150      27.103  79.878  80.565  1.00  0.00           C
ATOM   7730 2C21 POPEx 150      26.973  80.048  79.035  1.00  0.00           C
ATOM   7733 3C21 POPEx 150      28.353  80.108  78.364  1.00  0.00           C
ATOM   7736 4C21 POPEx 150      28.333  80.268  76.845  1.00  0.00           C
ATOM   7739 5C21 POPEx 150      29.763  80.258  76.284  1.00  0.00           C
ATOM   7742 6C21 POPEx 150      29.863  80.508  74.774  1.00  0.00           C
ATOM   7745 7C21 POPEx 150      31.323  80.458  74.295  1.00  0.00           C
ATOM   7748 8C21 POPEx 150      31.503  80.708  72.794  1.00  0.00           C
ATOM   7752  C33 POPEx 150      27.613  84.038  88.174  1.00  0.00           C
ATOM   7755  C34 POPEx 150      27.663  84.698  86.784  1.00  0.00           C
ATOM   7758  C35 POPEx 150      27.873  83.718  85.635  1.00  0.00           C
ATOM   7761  C36 POPEx 150      29.303  83.168  85.545  1.00  0.00           C
ATOM   7764  C37 POPEx 150      29.603  82.528  84.184  1.00  0.00           C
ATOM   7767  C38 POPEx 150      30.993  81.898  84.105  1.00  0.00           C
ATOM   7770  C39 POPEx 150      31.423  81.638  82.654  1.00  0.00           C
ATOM   7773 0C31 POPEx 150      32.773  80.908  82.564  1.00  0.00           C
ATOM   7776 1C31 POPEx 150      33.133  80.478  81.135  1.00  0.00           C
ATOM   7779 2C31 POPEx 150      34.443  79.688  81.084  1.00  0.00           C
ATOM   7782 3C31 POPEx 150      35.003  79.468  79.665  1.00  0.00           C
ATOM   7785 4C31 POPEx 150      34.033  78.758  78.705  1.00  0.00           C
ATOM   7788 5C31 POPEx 150      34.673  78.528  77.324  1.00  0.00           C
ATOM   7791 6C31 POPEx 150      33.673  78.068  76.264  1.00  0.00           C
ATOM   7795  NH3 POPEy 151      91.093  75.458  95.464  1.00  0.00           N
ATOM   7799  C12 POPEy 151      91.673  74.088  95.654  1.00  0.00           C
ATOM   7802  C11 POPEy 151      92.863  74.198  96.614  1.00  0.00           C
ATOM   7805  P   POPEy 151      95.013  75.598  97.025  1.00  0.00           P
ATOM   7806  O13 POPEy 151      95.073  76.868  97.745  1.00  0.00           O
ATOM   7807  O14 POPEy 151      95.423  74.378  97.735  1.00  0.00           O
ATOM   7808  O11 POPEy 151      95.903  75.748  95.715  1.00  0.00           O
ATOM   7809  O12 POPEy 151      93.563  75.428  96.395  1.00  0.00           O
ATOM   7810  C1  POPEy 151      95.963  74.678  94.754  1.00  0.00           C
ATOM   7813  C2  POPEy 151      94.913  74.838  93.625  1.00  0.00           C
ATOM   7815  O21 POPEy 151      94.783  73.618  92.875  1.00  0.00           O
ATOM   7816  C21 POPEy 151      95.743  73.258  92.044  1.00  0.00           C
ATOM   7817  O22 POPEy 151      96.773  73.848  91.815  1.00  0.00           O
ATOM   7818  C22 POPEy 151      95.363  71.908  91.425  1.00  0.00           C
ATOM   7821  C3  POPEy 151      95.133  76.108  92.754  1.00  0.00           C
ATOM   7824  O31 POPEy 151      94.303  76.158  91.574  1.00  0.00           O
ATOM   7825  C31 POPEy 151      92.983  76.278  91.714  1.00  0.00           C
ATOM   7826  O32 POPEy 151      92.363  76.328  92.765  1.00  0.00           O
ATOM   7827  C32 POPEy 151      92.373  76.458  90.334  1.00  0.00           C
ATOM   7830  C23 POPEy 151      95.663  71.788  89.904  1.00  0.00           C
ATOM   7833  C24 POPEy 151      94.543  70.998  89.214  1.00  0.00           C
ATOM   7836  C25 POPEy 151      94.923  70.238  87.945  1.00  0.00           C
ATOM   7839  C26 POPEy 151      93.673  69.718  87.204  1.00  0.00           C
ATOM   7842  C27 POPEy 151      93.933  69.398  85.724  1.00  0.00           C
ATOM   7845  C28 POPEy 151      92.633  69.098  84.945  1.00  0.00           C
ATOM   7848  C29 POPEy 151      92.723  69.268  83.454  1.00  0.00           C
ATOM   7850 0C21 POPEy 151      93.633  68.748  82.614  1.00  0.00           C
ATOM   7852 1C21 POPEy 151      94.743  67.798  82.984  1.00  0.00           C
ATOM   7855 2C21 POPEy 151      95.063  66.808  81.854  1.00  0.00           C
ATOM   7858 3C21 POPEy 151      95.923  65.648  82.375  1.00  0.00           C
ATOM   7861 4C21 POPEy 151      96.173  64.548  81.345  1.00  0.00           C
ATOM   7864 5C21 POPEy 151      96.903  63.328  81.935  1.00  0.00           C
ATOM   7867 6C21 POPEy 151      96.953  62.138  80.965  1.00  0.00           C
ATOM   7870 7C21 POPEy 151      98.133  61.188  81.195  1.00  0.00           C
ATOM   7873 8C21 POPEy 151      98.093  59.948  80.305  1.00  0.00           C
ATOM   7877  C33 POPEy 151      92.843  77.788  89.684  1.00  0.00           C
ATOM   7880  C34 POPEy 151      92.433  77.908  88.215  1.00  0.00           C
ATOM   7883  C35 POPEy 151      93.243  78.978  87.464  1.00  0.00           C
ATOM   7886  C36 POPEy 151      93.053  80.408  87.974  1.00  0.00           C
ATOM   7889  C37 POPEy 151      93.993  81.378  87.225  1.00  0.00           C
ATOM   7892  C38 POPEy 151      93.723  82.838  87.595  1.00  0.00           C
ATOM   7895  C39 POPEy 151      94.853  83.798  87.204  1.00  0.00           C
ATOM   7898 0C31 POPEy 151      95.173  83.848  85.705  1.00  0.00           C
ATOM   7901 1C31 POPEy 151      96.193  84.948  85.425  1.00  0.00           C
ATOM   7904 2C31 POPEy 151      96.563  85.138  83.945  1.00  0.00           C
ATOM   7907 3C31 POPEy 151      95.533  85.938  83.124  1.00  0.00           C
ATOM   7910 4C31 POPEy 151      96.173  86.548  81.864  1.00  0.00           C
ATOM   7913 5C31 POPEy 151      95.323  87.618  81.185  1.00  0.00           C
ATOM   7916 6C31 POPEy 151      94.183  87.058  80.334  1.00  0.00           C
ATOM   7920  NH3 POPEz 152     125.843 106.798  95.985  1.00  0.00           N
ATOM   7924  C12 POPEz 152     125.433 105.378  96.024  1.00  0.00           C
ATOM   7927  C11 POPEz 152     124.463 105.138  94.875  1.00  0.00           C
ATOM   7930  P   POPEz 152     122.833 103.368  95.905  1.00  0.00           P
ATOM   7931  O13 POPEz 152     123.053 101.948  96.245  1.00  0.00           O
ATOM   7932  O14 POPEz 152     122.773 104.338  97.025  1.00  0.00           O
ATOM   7933  O11 POPEz 152     121.523 103.478  95.025  1.00  0.00           O
ATOM   7934  O12 POPEz 152     123.973 103.808  94.915  1.00  0.00           O
ATOM   7935  C1  POPEz 152     121.443 104.208  93.805  1.00  0.00           C
ATOM   7938  C2  POPEz 152     121.993 103.388  92.614  1.00  0.00           C
ATOM   7940  O21 POPEz 152     122.553 104.318  91.655  1.00  0.00           O
ATOM   7941  C21 POPEz 152     123.773 103.988  91.214  1.00  0.00           C
ATOM   7942  O22 POPEz 152     124.403 103.018  91.594  1.00  0.00           O
ATOM   7943  C22 POPEz 152     124.233 104.988  90.154  1.00  0.00           C
ATOM   7946  C3  POPEz 152     120.843 102.558  91.985  1.00  0.00           C
ATOM   7949  O31 POPEz 152     121.333 101.478  91.185  1.00  0.00           O
ATOM   7950  C31 POPEz 152     121.553 100.358  91.864  1.00  0.00           C
ATOM   7951  O32 POPEz 152     121.253 100.148  93.025  1.00  0.00           O
ATOM   7952  C32 POPEz 152     122.263  99.368  90.945  1.00  0.00           C
ATOM   7955  C23 POPEz 152     125.763 104.938  89.865  1.00  0.00           C
ATOM   7958  C24 POPEz 152     126.253 103.628  89.214  1.00  0.00           C
ATOM   7961  C25 POPEz 152     127.489 103.858  88.335  1.00  0.00           C
ATOM   7964  C26 POPEz 152     127.949 102.598  87.575  1.00  0.00           C
ATOM   7967  C27 POPEz 152     129.019 101.778  88.314  1.00  0.00           C
ATOM   7970  C28 POPEz 152     129.969 101.098  87.315  1.00  0.00           C
ATOM   7973  C29 POPEz 152     130.849 100.068  87.974  1.00  0.00           C
ATOM   7975 0C21 POPEz 152     130.839  98.748  87.745  1.00  0.00           C
ATOM   7977 1C21 POPEz 152     129.929  98.008  86.815  1.00  0.00           C
ATOM   7980 2C21 POPEz 152     130.519  97.808  85.415  1.00  0.00           C
ATOM   7983 3C21 POPEz 152     131.719  96.848  85.355  1.00  0.00           C
ATOM   7986 4C21 POPEz 152     132.059  96.558  83.885  1.00  0.00           C
ATOM   7989 5C21 POPEz 152     133.359  95.788  83.615  1.00  0.00           C
ATOM   7992 6C21 POPEz 152     134.549  96.708  83.305  1.00  0.00           C
ATOM   7995 7C21 POPEz 152     135.639  96.018  82.474  1.00  0.00           C
ATOM   7998 8C21 POPEz 152     136.879  96.878  82.245  1.00  0.00           C
ATOM   8002  C33 POPEz 152     123.773  99.658  90.765  1.00  0.00           C
ATOM   8005  C34 POPEz 152     124.443  98.628  89.845  1.00  0.00           C
ATOM   8008  C35 POPEz 152     124.963  99.188  88.504  1.00  0.00           C
ATOM   8011  C36 POPEz 152     123.873  99.808  87.604  1.00  0.00           C
ATOM   8014  C37 POPEz 152     124.103  99.558  86.105  1.00  0.00           C
ATOM   8017  C38 POPEz 152     123.163 100.358  85.204  1.00  0.00           C
ATOM   8020  C39 POPEz 152     123.503 100.298  83.714  1.00  0.00           C
ATOM   8023 0C31 POPEz 152     123.293  98.918  83.065  1.00  0.00           C
ATOM   8026 1C31 POPEz 152     123.333  98.998  81.525  1.00  0.00           C
ATOM   8029 2C31 POPEz 152     123.103  97.638  80.845  1.00  0.00           C
ATOM   8032 3C31 POPEz 152     123.343  97.658  79.325  1.00  0.00           C
ATOM   8035 4C31 POPEz 152     124.833  97.578  78.954  1.00  0.00           C
ATOM   8038 5C31 POPEz 152     125.073  97.508  77.445  1.00  0.00           C
ATOM   8041 6C31 POPEz 152     126.563  97.468  77.055  1.00  0.00           C
ATOM   8045  NH3 POPE0 153      -0.347  60.028  52.294  1.00  0.00           N
ATOM   8049  C12 POPE0 153       0.833  59.368  52.954  1.00  0.00           C
ATOM   8052  C11 POPE0 153       1.883  58.958  51.914  1.00  0.00           C
ATOM   8055  P   POPE0 153       4.153  57.748  51.675  1.00  0.00           P
ATOM   8056  O13 POPE0 153       3.683  56.428  51.205  1.00  0.00           O
ATOM   8057  O14 POPE0 153       4.613  58.718  50.654  1.00  0.00           O
ATOM   8058  O11 POPE0 153       5.363  57.538  52.674  1.00  0.00           O
ATOM   8059  O12 POPE0 153       3.013  58.378  52.575  1.00  0.00           O
ATOM   8060  C1  POPE0 153       5.283  56.978  53.994  1.00  0.00           C
ATOM   8063  C2  POPE0 153       5.743  58.018  55.075  1.00  0.00           C
ATOM   8065  O21 POPE0 153       6.063  57.338  56.314  1.00  0.00           O
ATOM   8066  C21 POPE0 153       7.023  57.878  57.055  1.00  0.00           C
ATOM   8067  O22 POPE0 153       7.803  58.758  56.725  1.00  0.00           O
ATOM   8068  C22 POPE0 153       7.023  57.218  58.445  1.00  0.00           C
ATOM   8071  C3  POPE0 153       4.603  59.038  55.275  1.00  0.00           C
ATOM   8074  O31 POPE0 153       4.923  60.048  56.244  1.00  0.00           O
ATOM   8075  C31 POPE0 153       4.063  61.068  56.114  1.00  0.00           C
ATOM   8076  O32 POPE0 153       3.113  61.078  55.355  1.00  0.00           O
ATOM   8077  C32 POPE0 153       4.363  62.208  57.084  1.00  0.00           C
ATOM   8080  C23 POPE0 153       8.283  57.568  59.285  1.00  0.00           C
ATOM   8083  C24 POPE0 153       8.133  57.278  60.785  1.00  0.00           C
ATOM   8086  C25 POPE0 153       9.473  57.328  61.545  1.00  0.00           C
ATOM   8089  C26 POPE0 153       9.933  58.738  61.985  1.00  0.00           C
ATOM   8092  C27 POPE0 153       8.993  59.398  63.014  1.00  0.00           C
ATOM   8095  C28 POPE0 153       9.723  60.318  64.025  1.00  0.00           C
ATOM   8098  C29 POPE0 153      10.613  59.538  64.955  1.00  0.00           C
ATOM   8100 0C21 POPE0 153      11.453  60.058  65.865  1.00  0.00           C
ATOM   8102 1C21 POPE0 153      11.663  61.518  66.195  1.00  0.00           C
ATOM   8105 2C21 POPE0 153      11.233  61.878  67.634  1.00  0.00           C
ATOM   8108 3C21 POPE0 153      11.773  60.898  68.684  1.00  0.00           C
ATOM   8111 4C21 POPE0 153      11.573  61.338  70.145  1.00  0.00           C
ATOM   8114 5C21 POPE0 153      11.953  60.198  71.104  1.00  0.00           C
ATOM   8117 6C21 POPE0 153      12.303  60.678  72.514  1.00  0.00           C
ATOM   8120 7C21 POPE0 153      12.633  59.508  73.454  1.00  0.00           C
ATOM   8123 8C21 POPE0 153      13.183  59.948  74.815  1.00  0.00           C
ATOM   8127  C33 POPE0 153       5.773  62.168  57.665  1.00  0.00           C
ATOM   8130  C34 POPE0 153       6.193  63.518  58.245  1.00  0.00           C
ATOM   8133  C35 POPE0 153       5.513  63.978  59.535  1.00  0.00           C
ATOM   8136  C36 POPE0 153       6.113  63.298  60.764  1.00  0.00           C
ATOM   8139  C37 POPE0 153       5.743  64.008  62.065  1.00  0.00           C
ATOM   8142  C38 POPE0 153       6.253  63.228  63.285  1.00  0.00           C
ATOM   8145  C39 POPE0 153       5.133  62.918  64.274  1.00  0.00           C
ATOM   8148 0C31 POPE0 153       5.613  61.978  65.384  1.00  0.00           C
ATOM   8151 1C31 POPE0 153       4.443  61.398  66.184  1.00  0.00           C
ATOM   8154 2C31 POPE0 153       4.893  60.338  67.205  1.00  0.00           C
ATOM   8157 3C31 POPE0 153       5.793  60.928  68.305  1.00  0.00           C
ATOM   8160 4C31 POPE0 153       6.293  59.908  69.325  1.00  0.00           C
ATOM   8163 5C31 POPE0 153       7.133  60.578  70.415  1.00  0.00           C
ATOM   8166 6C31 POPE0 153       7.693  59.628  71.465  1.00  0.00           C
ATOM   8170  NH3 POPE1 154       7.193 109.318  49.584  1.00  0.00           N
ATOM   8174  C12 POPE1 154       7.473 107.928  49.105  1.00  0.00           C
ATOM   8177  C11 POPE1 154       8.793 107.448  49.724  1.00  0.00           C
ATOM   8180  P   POPE1 154      10.323 105.338  49.495  1.00  0.00           P
ATOM   8181  O13 POPE1 154       9.603 104.098  49.854  1.00  0.00           O
ATOM   8182  O14 POPE1 154      11.433 105.238  48.535  1.00  0.00           O
ATOM   8183  O11 POPE1 154      10.853 106.028  50.815  1.00  0.00           O
ATOM   8184  O12 POPE1 154       9.263 106.358  48.945  1.00  0.00           O
ATOM   8185  C1  POPE1 154      11.233 105.228  51.935  1.00  0.00           C
ATOM   8188  C2  POPE1 154      10.153 105.208  53.055  1.00  0.00           C
ATOM   8190  O21 POPE1 154      10.743 104.918  54.334  1.00  0.00           O
ATOM   8191  C21 POPE1 154      11.253 103.718  54.445  1.00  0.00           C
ATOM   8192  O22 POPE1 154      11.133 102.808  53.635  1.00  0.00           O
ATOM   8193  C22 POPE1 154      12.003 103.538  55.775  1.00  0.00           C
ATOM   8196  C3  POPE1 154       8.883 104.328  52.744  1.00  0.00           C
ATOM   8199  O31 POPE1 154       7.983 104.198  53.875  1.00  0.00           O
ATOM   8200  C31 POPE1 154       7.263 105.308  54.035  1.00  0.00           C
ATOM   8201  O32 POPE1 154       7.323 106.288  53.315  1.00  0.00           O
ATOM   8202  C32 POPE1 154       6.423 105.248  55.295  1.00  0.00           C
ATOM   8205  C23 POPE1 154      11.663 104.498  56.935  1.00  0.00           C
ATOM   8208  C24 POPE1 154      11.843 103.778  58.294  1.00  0.00           C
ATOM   8211  C25 POPE1 154      12.183 104.758  59.414  1.00  0.00           C
ATOM   8214  C26 POPE1 154      12.223 104.178  60.834  1.00  0.00           C
ATOM   8217  C27 POPE1 154      12.763 105.238  61.825  1.00  0.00           C
ATOM   8220  C28 POPE1 154      12.433 104.988  63.294  1.00  0.00           C
ATOM   8223  C29 POPE1 154      13.073 106.038  64.175  1.00  0.00           C
ATOM   8225 0C21 POPE1 154      12.463 106.788  65.114  1.00  0.00           C
ATOM   8227 1C21 POPE1 154      11.023 106.668  65.524  1.00  0.00           C
ATOM   8230 2C21 POPE1 154      10.813 106.778  67.035  1.00  0.00           C
ATOM   8233 3C21 POPE1 154      11.133 108.148  67.645  1.00  0.00           C
ATOM   8236 4C21 POPE1 154      10.633 108.238  69.095  1.00  0.00           C
ATOM   8239 5C21 POPE1 154      10.843 109.618  69.735  1.00  0.00           C
ATOM   8242 6C21 POPE1 154      10.723 109.588  71.264  1.00  0.00           C
ATOM   8245 7C21 POPE1 154      11.153 110.918  71.915  1.00  0.00           C
ATOM   8248 8C21 POPE1 154      11.463 110.788  73.405  1.00  0.00           C
ATOM   8252  C33 POPE1 154       7.223 105.398  56.615  1.00  0.00           C
ATOM   8255  C34 POPE1 154       6.343 106.028  57.695  1.00  0.00           C
ATOM   8258  C35 POPE1 154       6.973 106.148  59.095  1.00  0.00           C
ATOM   8261  C36 POPE1 154       8.203 107.058  59.175  1.00  0.00           C
ATOM   8264  C37 POPE1 154       8.453 107.538  60.615  1.00  0.00           C
ATOM   8267  C38 POPE1 154       9.693 108.418  60.785  1.00  0.00           C
ATOM   8270  C39 POPE1 154      10.023 108.728  62.255  1.00  0.00           C
ATOM   8273 0C31 POPE1 154       9.133 109.788  62.925  1.00  0.00           C
ATOM   8276 1C31 POPE1 154       9.703 110.258  64.274  1.00  0.00           C
ATOM   8279 2C31 POPE1 154       9.063 111.548  64.805  1.00  0.00           C
ATOM   8282 3C31 POPE1 154       9.603 111.988  66.184  1.00  0.00           C
ATOM   8285 4C31 POPE1 154      11.063 112.498  66.145  1.00  0.00           C
ATOM   8288 5C31 POPE1 154      11.553 112.928  67.535  1.00  0.00           C
ATOM   8291 6C31 POPE1 154      12.903 113.638  67.504  1.00  0.00           C
ATOM   8295  NH3 POPE2 155      35.263   1.288  88.825  1.00  0.00           N
ATOM   8299  C12 POPE2 155      33.873   1.078  89.315  1.00  0.00           C
ATOM   8302  C11 POPE2 155      33.583   2.038  90.464  1.00  0.00           C
ATOM   8305  P   POPE2 155      31.283   3.168  90.075  1.00  0.00           P
ATOM   8306  O13 POPE2 155      31.873   4.498  90.265  1.00  0.00           O
ATOM   8307  O14 POPE2 155      29.893   2.988  90.525  1.00  0.00           O
ATOM   8308  O11 POPE2 155      31.333   2.838  88.534  1.00  0.00           O
ATOM   8309  O12 POPE2 155      32.183   2.048  90.715  1.00  0.00           O
ATOM   8310  C1  POPE2 155      30.473   3.628  87.684  1.00  0.00           C
ATOM   8313  C2  POPE2 155      30.983   5.068  87.415  1.00  0.00           C
ATOM   8315  O21 POPE2 155      30.053   5.688  86.515  1.00  0.00           O
ATOM   8316  C21 POPE2 155      29.843   6.978  86.714  1.00  0.00           C
ATOM   8317  O22 POPE2 155      30.433   7.688  87.514  1.00  0.00           O
ATOM   8318  C22 POPE2 155      28.643   7.388  85.875  1.00  0.00           C
ATOM   8321  C3  POPE2 155      32.423   5.088  86.854  1.00  0.00           C
ATOM   8324  O31 POPE2 155      32.903   6.448  86.874  1.00  0.00           O
ATOM   8325  C31 POPE2 155      33.733   6.768  87.864  1.00  0.00           C
ATOM   8326  O32 POPE2 155      34.423   5.998  88.495  1.00  0.00           O
ATOM   8327  C32 POPE2 155      33.643   8.268  88.124  1.00  0.00           C
ATOM   8330  C23 POPE2 155      28.823   8.728  85.135  1.00  0.00           C
ATOM   8333  C24 POPE2 155      29.503   8.588  83.764  1.00  0.00           C
ATOM   8336  C25 POPE2 155      29.603   9.958  83.095  1.00  0.00           C
ATOM   8339  C26 POPE2 155      30.073   9.958  81.644  1.00  0.00           C
ATOM   8342  C27 POPE2 155      30.133  11.398  81.105  1.00  0.00           C
ATOM   8345  C28 POPE2 155      30.553  11.448  79.625  1.00  0.00           C
ATOM   8348  C29 POPE2 155      31.793  12.258  79.374  1.00  0.00           C
ATOM   8350 0C21 POPE2 155      32.233  12.638  78.165  1.00  0.00           C
ATOM   8352 1C21 POPE2 155      31.573  12.298  76.845  1.00  0.00           C
ATOM   8355 2C21 POPE2 155      32.473  11.408  75.975  1.00  0.00           C
ATOM   8358 3C21 POPE2 155      32.803  10.038  76.605  1.00  0.00           C
ATOM   8361 4C21 POPE2 155      33.443   9.098  75.584  1.00  0.00           C
ATOM   8364 5C21 POPE2 155      32.433   8.138  74.945  1.00  0.00           C
ATOM   8367 6C21 POPE2 155      33.063   7.278  73.845  1.00  0.00           C
ATOM   8370 7C21 POPE2 155      32.033   6.398  73.124  1.00  0.00           C
ATOM   8373 8C21 POPE2 155      32.663   5.528  72.035  1.00  0.00           C
ATOM   8377  C33 POPE2 155      34.953   8.998  87.805  1.00  0.00           C
ATOM   8380  C34 POPE2 155      35.463   8.768  86.375  1.00  0.00           C
ATOM   8383  C35 POPE2 155      34.443   9.118  85.285  1.00  0.00           C
ATOM   8386  C36 POPE2 155      35.113   9.188  83.904  1.00  0.00           C
ATOM   8389  C37 POPE2 155      34.133   9.448  82.754  1.00  0.00           C
ATOM   8392  C38 POPE2 155      34.653  10.548  81.815  1.00  0.00           C
ATOM   8395  C39 POPE2 155      35.793  10.158  80.855  1.00  0.00           C
ATOM   8398 0C31 POPE2 155      36.213  11.358  79.995  1.00  0.00           C
ATOM   8401 1C31 POPE2 155      37.223  11.028  78.885  1.00  0.00           C
ATOM   8404 2C31 POPE2 155      36.603  10.988  77.474  1.00  0.00           C
ATOM   8407 3C31 POPE2 155      36.233  12.358  76.885  1.00  0.00           C
ATOM   8410 4C31 POPE2 155      37.443  13.158  76.375  1.00  0.00           C
ATOM   8413 5C31 POPE2 155      37.033  14.388  75.545  1.00  0.00           C
ATOM   8416 6C31 POPE2 155      38.223  15.138  74.945  1.00  0.00           C
ATOM   8420  NH3 POPE3 156     101.133  95.858  96.994  1.00  0.00           N
ATOM   8424  C12 POPE3 156     101.623  96.608  98.205  1.00  0.00           C
ATOM   8427  C11 POPE3 156     101.953  98.098  97.934  1.00  0.00           C
ATOM   8430  P   POPE3 156      99.933  98.848  96.454  1.00  0.00           P
ATOM   8431  O13 POPE3 156      99.193  97.568  96.605  1.00  0.00           O
ATOM   8432  O14 POPE3 156      99.173 100.098  96.255  1.00  0.00           O
ATOM   8433  O11 POPE3 156     101.033  98.658  95.344  1.00  0.00           O
ATOM   8434  O12 POPE3 156     100.823  98.968  97.765  1.00  0.00           O
ATOM   8435  C1  POPE3 156     101.453  99.668  94.435  1.00  0.00           C
ATOM   8438  C2  POPE3 156     100.803  99.418  93.045  1.00  0.00           C
ATOM   8440  O21 POPE3 156     101.713  99.348  91.924  1.00  0.00           O
ATOM   8441  C21 POPE3 156     102.703  98.468  91.924  1.00  0.00           C
ATOM   8442  O22 POPE3 156     103.133  97.858  92.875  1.00  0.00           O
ATOM   8443  C22 POPE3 156     103.123  98.198  90.474  1.00  0.00           C
ATOM   8446  C3  POPE3 156      99.703 100.488  92.765  1.00  0.00           C
ATOM   8449  O31 POPE3 156      99.373 100.568  91.364  1.00  0.00           O
ATOM   8450  C31 POPE3 156      98.373  99.818  90.945  1.00  0.00           C
ATOM   8451  O32 POPE3 156      97.633  99.148  91.635  1.00  0.00           O
ATOM   8452  C32 POPE3 156      98.233  99.928  89.415  1.00  0.00           C
ATOM   8455  C23 POPE3 156     103.703  99.418  89.745  1.00  0.00           C
ATOM   8458  C24 POPE3 156     103.073  99.708  88.375  1.00  0.00           C
ATOM   8461  C25 POPE3 156     103.913  99.238  87.195  1.00  0.00           C
ATOM   8464  C26 POPE3 156     103.613 100.058  85.934  1.00  0.00           C
ATOM   8467  C27 POPE3 156     104.723 100.008  84.885  1.00  0.00           C
ATOM   8470  C28 POPE3 156     104.673  98.758  83.995  1.00  0.00           C
ATOM   8473  C29 POPE3 156     105.663  98.868  82.855  1.00  0.00           C
ATOM   8475 0C21 POPE3 156     105.473  99.548  81.705  1.00  0.00           C
ATOM   8477 1C21 POPE3 156     104.253 100.348  81.325  1.00  0.00           C
ATOM   8480 2C21 POPE3 156     104.583 101.748  80.765  1.00  0.00           C
ATOM   8483 3C21 POPE3 156     105.413 102.628  81.724  1.00  0.00           C
ATOM   8486 4C21 POPE3 156     105.393 104.118  81.364  1.00  0.00           C
ATOM   8489 5C21 POPE3 156     106.013 104.458  80.005  1.00  0.00           C
ATOM   8492 6C21 POPE3 156     106.103 105.968  79.774  1.00  0.00           C
ATOM   8495 7C21 POPE3 156     106.803 106.348  78.465  1.00  0.00           C
ATOM   8498 8C21 POPE3 156     106.893 107.868  78.265  1.00  0.00           C
ATOM   8502  C33 POPE3 156      99.043 101.048  88.705  1.00  0.00           C
ATOM   8505  C34 POPE3 156      98.893 100.958  87.175  1.00  0.00           C
ATOM   8508  C35 POPE3 156      99.783 101.918  86.364  1.00  0.00           C
ATOM   8511  C36 POPE3 156      99.503 101.868  84.845  1.00  0.00           C
ATOM   8514  C37 POPE3 156     100.333 102.868  84.015  1.00  0.00           C
ATOM   8517  C38 POPE3 156      99.933 102.978  82.534  1.00  0.00           C
ATOM   8520  C39 POPE3 156     100.923 103.818  81.695  1.00  0.00           C
ATOM   8523 0C31 POPE3 156     100.503 104.008  80.224  1.00  0.00           C
ATOM   8526 1C31 POPE3 156     101.623 104.618  79.364  1.00  0.00           C
ATOM   8529 2C31 POPE3 156     101.243 104.828  77.885  1.00  0.00           C
ATOM   8532 3C31 POPE3 156     102.433 105.348  77.044  1.00  0.00           C
ATOM   8535 4C31 POPE3 156     102.603 104.658  75.674  1.00  0.00           C
ATOM   8538 5C31 POPE3 156     101.583 105.098  74.614  1.00  0.00           C
ATOM   8541 6C31 POPE3 156     101.843 104.478  73.235  1.00  0.00           C
ATOM   8545  NH3 POPE4 157     110.523  95.828  95.184  1.00  0.00           N
ATOM   8549  C12 POPE4 157     111.953  96.248  95.114  1.00  0.00           C
ATOM   8552  C11 POPE4 157     112.143  97.448  94.175  1.00  0.00           C
ATOM   8555  P   POPE4 157     111.953  99.368  95.925  1.00  0.00           P
ATOM   8556  O13 POPE4 157     110.773  99.498  96.825  1.00  0.00           O
ATOM   8557  O14 POPE4 157     113.163  98.678  96.445  1.00  0.00           O
ATOM   8558  O11 POPE4 157     112.423 100.768  95.375  1.00  0.00           O
ATOM   8559  O12 POPE4 157     111.433  98.588  94.655  1.00  0.00           O
ATOM   8560  C1  POPE4 157     113.213 100.858  94.184  1.00  0.00           C
ATOM   8563  C2  POPE4 157     112.323 101.278  92.995  1.00  0.00           C
ATOM   8565  O21 POPE4 157     112.383 100.318  91.924  1.00  0.00           O
ATOM   8566  C21 POPE4 157     113.493 100.178  91.224  1.00  0.00           C
ATOM   8567  O22 POPE4 157     114.533 100.778  91.364  1.00  0.00           O
ATOM   8568  C22 POPE4 157     113.283  99.048  90.215  1.00  0.00           C
ATOM   8571  C3  POPE4 157     112.613 102.728  92.544  1.00  0.00           C
ATOM   8574  O31 POPE4 157     112.093 102.978  91.224  1.00  0.00           O
ATOM   8575  C31 POPE4 157     112.573 104.088  90.695  1.00  0.00           C
ATOM   8576  O32 POPE4 157     113.213 104.938  91.294  1.00  0.00           O
ATOM   8577  C32 POPE4 157     112.213 104.138  89.205  1.00  0.00           C
ATOM   8580  C23 POPE4 157     113.133  99.588  88.775  1.00  0.00           C
ATOM   8583  C24 POPE4 157     112.363  98.588  87.885  1.00  0.00           C
ATOM   8586  C25 POPE4 157     112.103  99.118  86.474  1.00  0.00           C
ATOM   8589  C26 POPE4 157     113.153  98.688  85.434  1.00  0.00           C
ATOM   8592  C27 POPE4 157     113.013  97.218  85.034  1.00  0.00           C
ATOM   8595  C28 POPE4 157     113.763  96.848  83.735  1.00  0.00           C
ATOM   8598  C29 POPE4 157     113.223  95.548  83.185  1.00  0.00           C
ATOM   8600 0C21 POPE4 157     113.773  94.758  82.235  1.00  0.00           C
ATOM   8602 1C21 POPE4 157     115.063  94.968  81.495  1.00  0.00           C
ATOM   8605 2C21 POPE4 157     116.033  93.778  81.635  1.00  0.00           C
ATOM   8608 3C21 POPE4 157     115.553  92.508  80.894  1.00  0.00           C
ATOM   8611 4C21 POPE4 157     116.453  91.288  81.154  1.00  0.00           C
ATOM   8614 5C21 POPE4 157     115.923  90.018  80.455  1.00  0.00           C
ATOM   8617 6C21 POPE4 157     116.633  88.738  80.915  1.00  0.00           C
ATOM   8620 7C21 POPE4 157     116.143  87.478  80.204  1.00  0.00           C
ATOM   8623 8C21 POPE4 157     116.913  86.218  80.614  1.00  0.00           C
ATOM   8627  C33 POPE4 157     113.433 103.798  88.325  1.00  0.00           C
ATOM   8630  C34 POPE4 157     113.063 103.538  86.854  1.00  0.00           C
ATOM   8633  C35 POPE4 157     114.243 102.938  86.074  1.00  0.00           C
ATOM   8636  C36 POPE4 157     113.813 102.108  84.865  1.00  0.00           C
ATOM   8639  C37 POPE4 157     113.613 102.908  83.574  1.00  0.00           C
ATOM   8642  C38 POPE4 157     113.133 102.028  82.404  1.00  0.00           C
ATOM   8645  C39 POPE4 157     114.143 100.938  81.985  1.00  0.00           C
ATOM   8648 0C31 POPE4 157     113.683 100.178  80.735  1.00  0.00           C
ATOM   8651 1C31 POPE4 157     114.763  99.258  80.154  1.00  0.00           C
ATOM   8654 2C31 POPE4 157     114.333  98.608  78.834  1.00  0.00           C
ATOM   8657 3C31 POPE4 157     115.293  97.508  78.345  1.00  0.00           C
ATOM   8660 4C31 POPE4 157     116.703  98.028  78.025  1.00  0.00           C
ATOM   8663 5C31 POPE4 157     117.643  96.918  77.534  1.00  0.00           C
ATOM   8666 6C31 POPE4 157     119.113  97.368  77.474  1.00  0.00           C
ATOM   8670  NH3 POPE5 158     111.673  67.568  95.835  1.00  0.00           N
ATOM   8674  C12 POPE5 158     112.253  68.298  94.665  1.00  0.00           C
ATOM   8677  C11 POPE5 158     113.053  69.548  95.095  1.00  0.00           C
ATOM   8680  P   POPE5 158     115.473  68.508  95.825  1.00  0.00           P
ATOM   8681  O13 POPE5 158     116.173  68.488  97.125  1.00  0.00           O
ATOM   8682  O14 POPE5 158     115.243  67.178  95.215  1.00  0.00           O
ATOM   8683  O11 POPE5 158     116.313  69.398  94.834  1.00  0.00           O
ATOM   8684  O12 POPE5 158     114.093  69.248  96.014  1.00  0.00           O
ATOM   8685  C1  POPE5 158     116.003  69.598  93.475  1.00  0.00           C
ATOM   8688  C2  POPE5 158     116.983  68.818  92.595  1.00  0.00           C
ATOM   8690  O21 POPE5 158     116.893  69.348  91.264  1.00  0.00           O
ATOM   8691  C21 POPE5 158     115.843  68.998  90.525  1.00  0.00           C
ATOM   8692  O22 POPE5 158     114.833  68.448  90.925  1.00  0.00           O
ATOM   8693  C22 POPE5 158     116.153  69.378  89.084  1.00  0.00           C
ATOM   8696  C3  POPE5 158     116.793  67.268  92.665  1.00  0.00           C
ATOM   8699  O31 POPE5 158     117.223  66.658  91.434  1.00  0.00           O
ATOM   8700  C31 POPE5 158     117.843  65.498  91.465  1.00  0.00           C
ATOM   8701  O32 POPE5 158     118.153  64.888  92.485  1.00  0.00           O
ATOM   8702  C32 POPE5 158     118.033  65.018  90.025  1.00  0.00           C
ATOM   8705  C23 POPE5 158     115.763  68.268  88.084  1.00  0.00           C
ATOM   8708  C24 POPE5 158     116.523  68.368  86.755  1.00  0.00           C
ATOM   8711  C25 POPE5 158     116.333  69.708  86.014  1.00  0.00           C
ATOM   8714  C26 POPE5 158     114.913  69.888  85.455  1.00  0.00           C
ATOM   8717  C27 POPE5 158     114.653  71.328  84.985  1.00  0.00           C
ATOM   8720  C28 POPE5 158     113.183  71.588  84.595  1.00  0.00           C
ATOM   8723  C29 POPE5 158     112.773  70.848  83.355  1.00  0.00           C
ATOM   8725 0C21 POPE5 158     111.643  71.058  82.675  1.00  0.00           C
ATOM   8727 1C21 POPE5 158     110.603  72.098  83.025  1.00  0.00           C
ATOM   8730 2C21 POPE5 158     109.783  72.518  81.784  1.00  0.00           C
ATOM   8733 3C21 POPE5 158     108.813  71.418  81.325  1.00  0.00           C
ATOM   8736 4C21 POPE5 158     108.073  71.768  80.034  1.00  0.00           C
ATOM   8739 5C21 POPE5 158     109.013  71.778  78.825  1.00  0.00           C
ATOM   8742 6C21 POPE5 158     108.263  71.588  77.505  1.00  0.00           C
ATOM   8745 7C21 POPE5 158     109.223  71.278  76.354  1.00  0.00           C
ATOM   8748 8C21 POPE5 158     108.553  70.438  75.285  1.00  0.00           C
ATOM   8752  C33 POPE5 158     119.493  64.948  89.504  1.00  0.00           C
ATOM   8755  C34 POPE5 158     119.523  64.418  88.075  1.00  0.00           C
ATOM   8758  C35 POPE5 158     120.803  64.808  87.324  1.00  0.00           C
ATOM   8761  C36 POPE5 158     120.723  64.408  85.845  1.00  0.00           C
ATOM   8764  C37 POPE5 158     122.083  64.358  85.145  1.00  0.00           C
ATOM   8767  C38 POPE5 158     121.883  64.058  83.665  1.00  0.00           C
ATOM   8770  C39 POPE5 158     123.163  63.728  82.885  1.00  0.00           C
ATOM   8773 0C31 POPE5 158     122.803  63.658  81.395  1.00  0.00           C
ATOM   8776 1C31 POPE5 158     123.963  63.398  80.434  1.00  0.00           C
ATOM   8779 2C31 POPE5 158     123.453  63.168  78.995  1.00  0.00           C
ATOM   8782 3C31 POPE5 158     122.653  64.348  78.405  1.00  0.00           C
ATOM   8785 4C31 POPE5 158     121.633  63.908  77.345  1.00  0.00           C
ATOM   8788 5C31 POPE5 158     120.743  65.058  76.845  1.00  0.00           C
ATOM   8791 6C31 POPE5 158     120.133  64.788  75.475  1.00  0.00           C
ATOM   8795  NH3 POPE6 159      70.043 110.468  51.945  1.00  0.00           N
ATOM   8799  C12 POPE6 159      69.403 109.118  52.095  1.00  0.00           C
ATOM   8802  C11 POPE6 159      69.773 108.488  53.455  1.00  0.00           C
ATOM   8805  P   POPE6 159      67.463 107.868  54.465  1.00  0.00           P
ATOM   8806  O13 POPE6 159      67.513 109.318  54.735  1.00  0.00           O
ATOM   8807  O14 POPE6 159      66.403 107.368  53.544  1.00  0.00           O
ATOM   8808  O11 POPE6 159      67.443 107.068  55.815  1.00  0.00           O
ATOM   8809  O12 POPE6 159      68.853 107.448  53.825  1.00  0.00           O
ATOM   8810  C1  POPE6 159      66.213 106.508  56.294  1.00  0.00           C
ATOM   8813  C2  POPE6 159      66.443 105.708  57.604  1.00  0.00           C
ATOM   8815  O21 POPE6 159      66.893 106.578  58.645  1.00  0.00           O
ATOM   8816  C21 POPE6 159      66.013 107.438  59.105  1.00  0.00           C
ATOM   8817  O22 POPE6 159      64.803 107.388  58.965  1.00  0.00           O
ATOM   8818  C22 POPE6 159      66.793 108.568  59.775  1.00  0.00           C
ATOM   8821  C3  POPE6 159      67.533 104.608  57.385  1.00  0.00           C
ATOM   8824  O31 POPE6 159      67.373 103.498  58.285  1.00  0.00           O
ATOM   8825  C31 POPE6 159      67.893 103.598  59.495  1.00  0.00           C
ATOM   8826  O32 POPE6 159      68.523 104.538  59.945  1.00  0.00           O
ATOM   8827  C32 POPE6 159      67.603 102.308  60.235  1.00  0.00           C
ATOM   8830  C23 POPE6 159      65.953 109.838  60.025  1.00  0.00           C
ATOM   8833  C24 POPE6 159      65.093 109.738  61.285  1.00  0.00           C
ATOM   8836  C25 POPE6 159      64.443 111.078  61.644  1.00  0.00           C
ATOM   8839  C26 POPE6 159      64.163 111.208  63.145  1.00  0.00           C
ATOM   8842  C27 POPE6 159      65.433 111.468  63.965  1.00  0.00           C
ATOM   8845  C28 POPE6 159      65.123 112.158  65.305  1.00  0.00           C
ATOM   8848  C29 POPE6 159      66.373 112.398  66.114  1.00  0.00           C
ATOM   8850 0C21 POPE6 159      66.513 113.328  67.065  1.00  0.00           C
ATOM   8852 1C21 POPE6 159      65.463 114.308  67.525  1.00  0.00           C
ATOM   8855 2C21 POPE6 159      66.063 115.628  68.035  1.00  0.00           C
ATOM   8858 3C21 POPE6 159      66.793 116.458  66.965  1.00  0.00           C
ATOM   8861 4C21 POPE6 159      66.923 117.938  67.354  1.00  0.00           C
ATOM   8864 5C21 POPE6 159      67.553 118.188  68.735  1.00  0.00           C
ATOM   8867 6C21 POPE6 159      69.053 117.898  68.775  1.00  0.00           C
ATOM   8870 7C21 POPE6 159      69.573 117.818  70.204  1.00  0.00           C
ATOM   8873 8C21 POPE6 159      71.103 117.758  70.264  1.00  0.00           C
ATOM   8877  C33 POPE6 159      66.273 102.438  61.005  1.00  0.00           C
ATOM   8880  C34 POPE6 159      65.803 101.128  61.634  1.00  0.00           C
ATOM   8883  C35 POPE6 159      66.793 100.488  62.614  1.00  0.00           C
ATOM   8886  C36 POPE6 159      67.463 101.498  63.555  1.00  0.00           C
ATOM   8889  C37 POPE6 159      68.213 100.808  64.705  1.00  0.00           C
ATOM   8892  C38 POPE6 159      67.693 101.308  66.055  1.00  0.00           C
ATOM   8895  C39 POPE6 159      68.283 100.538  67.235  1.00  0.00           C
ATOM   8898 0C31 POPE6 159      67.683 100.998  68.565  1.00  0.00           C
ATOM   8901 1C31 POPE6 159      68.443 100.398  69.745  1.00  0.00           C
ATOM   8904 2C31 POPE6 159      67.813 100.748  71.095  1.00  0.00           C
ATOM   8907 3C31 POPE6 159      68.553 100.088  72.274  1.00  0.00           C
ATOM   8910 4C31 POPE6 159      70.073 100.278  72.245  1.00  0.00           C
ATOM   8913 5C31 POPE6 159      70.783  99.678  73.465  1.00  0.00           C
ATOM   8916 6C31 POPE6 159      72.283  99.968  73.475  1.00  0.00           C
ATOM   8920  NH3 POPE7 160      88.683  81.218  96.955  1.00  0.00           N
ATOM   8924  C12 POPE7 160      90.093  80.908  96.544  1.00  0.00           C
ATOM   8927  C11 POPE7 160      90.393  79.408  96.334  1.00  0.00           C
ATOM   8930  P   POPE7 160      88.463  77.828  97.125  1.00  0.00           P
ATOM   8931  O13 POPE7 160      89.373  76.748  97.564  1.00  0.00           O
ATOM   8932  O14 POPE7 160      88.013  78.848  98.104  1.00  0.00           O
ATOM   8933  O11 POPE7 160      87.283  77.188  96.334  1.00  0.00           O
ATOM   8934  O12 POPE7 160      89.233  78.628  95.995  1.00  0.00           O
ATOM   8935  C1  POPE7 160      85.963  77.698  96.235  1.00  0.00           C
ATOM   8938  C2  POPE7 160      85.503  77.698  94.754  1.00  0.00           C
ATOM   8940  O21 POPE7 160      85.843  78.958  94.165  1.00  0.00           O
ATOM   8941  C21 POPE7 160      86.013  79.128  92.855  1.00  0.00           C
ATOM   8942  O22 POPE7 160      85.793  80.198  92.284  1.00  0.00           O
ATOM   8943  C22 POPE7 160      86.663  77.938  92.144  1.00  0.00           C
ATOM   8946  C3  POPE7 160      83.963  77.448  94.675  1.00  0.00           C
ATOM   8949  O31 POPE7 160      83.463  77.268  93.335  1.00  0.00           O
ATOM   8950  C31 POPE7 160      83.563  76.038  92.855  1.00  0.00           C
ATOM   8951  O32 POPE7 160      84.243  75.148  93.345  1.00  0.00           O
ATOM   8952  C32 POPE7 160      82.783  75.908  91.565  1.00  0.00           C
ATOM   8955  C23 POPE7 160      86.993  78.288  90.674  1.00  0.00           C
ATOM   8958  C24 POPE7 160      87.683  77.128  89.945  1.00  0.00           C
ATOM   8961  C25 POPE7 160      87.893  77.408  88.454  1.00  0.00           C
ATOM   8964  C26 POPE7 160      88.443  76.188  87.704  1.00  0.00           C
ATOM   8967  C27 POPE7 160      88.503  76.398  86.185  1.00  0.00           C
ATOM   8970  C28 POPE7 160      89.193  75.258  85.405  1.00  0.00           C
ATOM   8973  C29 POPE7 160      90.663  75.108  85.715  1.00  0.00           C
ATOM   8975 0C21 POPE7 160      91.483  74.178  85.204  1.00  0.00           C
ATOM   8977 1C21 POPE7 160      91.093  73.098  84.234  1.00  0.00           C
ATOM   8980 2C21 POPE7 160      92.043  72.928  83.034  1.00  0.00           C
ATOM   8983 3C21 POPE7 160      91.903  74.018  81.945  1.00  0.00           C
ATOM   8986 4C21 POPE7 160      92.443  73.568  80.575  1.00  0.00           C
ATOM   8989 5C21 POPE7 160      91.343  73.398  79.525  1.00  0.00           C
ATOM   8992 6C21 POPE7 160      91.853  72.958  78.145  1.00  0.00           C
ATOM   8995 7C21 POPE7 160      90.733  72.908  77.095  1.00  0.00           C
ATOM   8998 8C21 POPE7 160      91.153  72.328  75.744  1.00  0.00           C
ATOM   9002  C33 POPE7 160      83.173  77.018  90.565  1.00  0.00           C
ATOM   9005  C34 POPE7 160      83.433  76.468  89.165  1.00  0.00           C
ATOM   9008  C35 POPE7 160      83.713  77.608  88.185  1.00  0.00           C
ATOM   9011  C36 POPE7 160      83.843  77.128  86.734  1.00  0.00           C
ATOM   9014  C37 POPE7 160      84.143  78.298  85.794  1.00  0.00           C
ATOM   9017  C38 POPE7 160      84.253  77.878  84.325  1.00  0.00           C
ATOM   9020  C39 POPE7 160      84.993  78.918  83.475  1.00  0.00           C
ATOM   9023 0C31 POPE7 160      84.163  80.168  83.135  1.00  0.00           C
ATOM   9026 1C31 POPE7 160      84.973  81.198  82.315  1.00  0.00           C
ATOM   9029 2C31 POPE7 160      84.363  81.558  80.945  1.00  0.00           C
ATOM   9032 3C31 POPE7 160      82.903  82.038  80.985  1.00  0.00           C
ATOM   9035 4C31 POPE7 160      82.583  83.028  82.114  1.00  0.00           C
ATOM   9038 5C31 POPE7 160      81.083  83.298  82.215  1.00  0.00           C
ATOM   9041 6C31 POPE7 160      80.693  83.878  83.574  1.00  0.00           C
ATOM   9045  NH3 POPE8 161      67.723  65.878  55.605  1.00  0.00           N
ATOM   9049  C12 POPE8 161      67.423  64.818  56.634  1.00  0.00           C
ATOM   9052  C11 POPE8 161      67.313  63.468  55.924  1.00  0.00           C
ATOM   9055  P   POPE8 161      65.593  61.998  57.115  1.00  0.00           P
ATOM   9056  O13 POPE8 161      65.173  60.988  56.125  1.00  0.00           O
ATOM   9057  O14 POPE8 161      64.843  63.278  57.154  1.00  0.00           O
ATOM   9058  O11 POPE8 161      65.673  61.338  58.535  1.00  0.00           O
ATOM   9059  O12 POPE8 161      67.083  62.388  56.834  1.00  0.00           O
ATOM   9060  C1  POPE8 161      65.033  61.888  59.674  1.00  0.00           C
ATOM   9063  C2  POPE8 161      66.093  62.468  60.635  1.00  0.00           C
ATOM   9065  O21 POPE8 161      65.893  61.998  61.995  1.00  0.00           O
ATOM   9066  C21 POPE8 161      64.773  62.428  62.564  1.00  0.00           C
ATOM   9067  O22 POPE8 161      63.953  63.168  62.075  1.00  0.00           O
ATOM   9068  C22 POPE8 161      64.643  61.768  63.945  1.00  0.00           C
ATOM   9071  C3  POPE8 161      66.303  64.008  60.495  1.00  0.00           C
ATOM   9074  O31 POPE8 161      67.323  64.458  61.415  1.00  0.00           O
ATOM   9075  C31 POPE8 161      66.943  65.378  62.294  1.00  0.00           C
ATOM   9076  O32 POPE8 161      65.843  65.888  62.364  1.00  0.00           O
ATOM   9077  C32 POPE8 161      68.063  65.608  63.305  1.00  0.00           C
ATOM   9080  C23 POPE8 161      64.193  62.778  65.025  1.00  0.00           C
ATOM   9083  C24 POPE8 161      64.053  62.148  66.424  1.00  0.00           C
ATOM   9086  C25 POPE8 161      63.703  63.208  67.474  1.00  0.00           C
ATOM   9089  C26 POPE8 161      63.583  62.678  68.915  1.00  0.00           C
ATOM   9092  C27 POPE8 161      63.183  63.818  69.854  1.00  0.00           C
ATOM   9095  C28 POPE8 161      63.313  63.498  71.345  1.00  0.00           C
ATOM   9098  C29 POPE8 161      62.703  64.638  72.114  1.00  0.00           C
ATOM   9100 0C21 POPE8 161      63.293  65.468  73.005  1.00  0.00           C
ATOM   9102 1C21 POPE8 161      64.713  65.428  73.495  1.00  0.00           C
ATOM   9105 2C21 POPE8 161      64.883  65.818  74.985  1.00  0.00           C
ATOM   9108 3C21 POPE8 161      64.243  67.178  75.344  1.00  0.00           C
ATOM   9111 4C21 POPE8 161      64.733  67.758  76.675  1.00  0.00           C
ATOM   9114 5C21 POPE8 161      63.833  68.908  77.155  1.00  0.00           C
ATOM   9117 6C21 POPE8 161      64.553  69.948  78.025  1.00  0.00           C
ATOM   9120 7C21 POPE8 161      63.613  71.078  78.454  1.00  0.00           C
ATOM   9123 8C21 POPE8 161      64.313  72.158  79.284  1.00  0.00           C
ATOM   9127  C33 POPE8 161      67.553  66.158  64.665  1.00  0.00           C
ATOM   9130  C34 POPE8 161      68.443  65.758  65.845  1.00  0.00           C
ATOM   9133  C35 POPE8 161      68.273  64.288  66.254  1.00  0.00           C
ATOM   9136  C36 POPE8 161      68.913  63.948  67.614  1.00  0.00           C
ATOM   9139  C37 POPE8 161      68.533  62.548  68.094  1.00  0.00           C
ATOM   9142  C38 POPE8 161      69.023  62.218  69.525  1.00  0.00           C
ATOM   9145  C39 POPE8 161      68.153  62.828  70.635  1.00  0.00           C
ATOM   9148 0C31 POPE8 161      68.483  62.218  72.015  1.00  0.00           C
ATOM   9151 1C31 POPE8 161      68.003  63.098  73.174  1.00  0.00           C
ATOM   9154 2C31 POPE8 161      68.113  62.448  74.555  1.00  0.00           C
ATOM   9157 3C31 POPE8 161      69.513  61.908  74.904  1.00  0.00           C
ATOM   9160 4C31 POPE8 161      69.573  61.388  76.345  1.00  0.00           C
ATOM   9163 5C31 POPE8 161      70.893  60.688  76.684  1.00  0.00           C
ATOM   9166 6C31 POPE8 161      70.943  60.148  78.114  1.00  0.00           C
ATOM   9170  NH3 POPE9 162      65.853  96.688  93.814  1.00  0.00           N
ATOM   9174  C12 POPE9 162      64.693  97.228  94.575  1.00  0.00           C
ATOM   9177  C11 POPE9 162      63.693  97.908  93.635  1.00  0.00           C
ATOM   9180  P   POPE9 162      61.113  98.278  94.094  1.00  0.00           P
ATOM   9181  O13 POPE9 162      60.413  98.168  95.385  1.00  0.00           O
ATOM   9182  O14 POPE9 162      60.733  99.438  93.265  1.00  0.00           O
ATOM   9183  O11 POPE9 162      61.043  96.948  93.235  1.00  0.00           O
ATOM   9184  O12 POPE9 162      62.633  98.448  94.424  1.00  0.00           O
ATOM   9185  C1  POPE9 162      60.203  95.838  93.545  1.00  0.00           C
ATOM   9188  C2  POPE9 162      59.563  95.148  92.284  1.00  0.00           C
ATOM   9190  O21 POPE9 162      60.403  95.218  91.135  1.00  0.00           O
ATOM   9191  C21 POPE9 162      60.623  96.358  90.514  1.00  0.00           C
ATOM   9192  O22 POPE9 162      60.083  97.438  90.674  1.00  0.00           O
ATOM   9193  C22 POPE9 162      61.703  96.008  89.494  1.00  0.00           C
ATOM   9196  C3  POPE9 162      58.123  95.638  91.985  1.00  0.00           C
ATOM   9199  O31 POPE9 162      57.773  95.628  90.584  1.00  0.00           O
ATOM   9200  C31 POPE9 162      57.163  94.578  90.075  1.00  0.00           C
ATOM   9201  O32 POPE9 162      56.883  93.548  90.665  1.00  0.00           O
ATOM   9202  C32 POPE9 162      56.713  94.948  88.665  1.00  0.00           C
ATOM   9205  C23 POPE9 162      62.123  97.168  88.595  1.00  0.00           C
ATOM   9208  C24 POPE9 162      63.153  96.658  87.575  1.00  0.00           C
ATOM   9211  C25 POPE9 162      64.243  97.668  87.254  1.00  0.00           C
ATOM   9214  C26 POPE9 162      63.773  98.838  86.395  1.00  0.00           C
ATOM   9217  C27 POPE9 162      64.943  99.778  86.074  1.00  0.00           C
ATOM   9220  C28 POPE9 162      64.613 100.708  84.904  1.00  0.00           C
ATOM   9223  C29 POPE9 162      65.683 101.738  84.684  1.00  0.00           C
ATOM   9225 0C21 POPE9 162      65.713 102.588  83.654  1.00  0.00           C
ATOM   9227 1C21 POPE9 162      64.673 102.688  82.575  1.00  0.00           C
ATOM   9230 2C21 POPE9 162      64.973 101.768  81.385  1.00  0.00           C
ATOM   9233 3C21 POPE9 162      64.163 102.158  80.145  1.00  0.00           C
ATOM   9236 4C21 POPE9 162      64.163 101.068  79.074  1.00  0.00           C
ATOM   9239 5C21 POPE9 162      63.593 101.578  77.745  1.00  0.00           C
ATOM   9242 6C21 POPE9 162      63.653 100.508  76.644  1.00  0.00           C
ATOM   9245 7C21 POPE9 162      62.933 100.958  75.375  1.00  0.00           C
ATOM   9248 8C21 POPE9 162      62.843  99.868  74.315  1.00  0.00           C
ATOM   9252  C33 POPE9 162      57.613  94.428  87.505  1.00  0.00           C
ATOM   9255  C34 POPE9 162      58.483  95.538  86.895  1.00  0.00           C
ATOM   9258  C35 POPE9 162      58.913  95.228  85.455  1.00  0.00           C
ATOM   9261  C36 POPE9 162      59.553  96.448  84.754  1.00  0.00           C
ATOM   9264  C37 POPE9 162      60.723  96.068  83.845  1.00  0.00           C
ATOM   9267  C38 POPE9 162      61.243  97.248  82.995  1.00  0.00           C
ATOM   9270  C39 POPE9 162      62.433  96.868  82.114  1.00  0.00           C
ATOM   9273 0C31 POPE9 162      63.043  98.068  81.385  1.00  0.00           C
ATOM   9276 1C31 POPE9 162      64.403  97.778  80.724  1.00  0.00           C
ATOM   9279 2C31 POPE9 162      64.293  97.158  79.325  1.00  0.00           C
ATOM   9282 3C31 POPE9 162      65.653  96.778  78.714  1.00  0.00           C
ATOM   9285 4C31 POPE9 162      66.523  97.968  78.244  1.00  0.00           C
ATOM   9288 5C31 POPE9 162      67.923  97.498  77.815  1.00  0.00           C
ATOM   9291 6C31 POPE9 162      68.813  98.588  77.235  1.00  0.00           C
ATOM   9295  NH3 POPE  163      44.473  36.768  92.485  1.00  0.00           N
ATOM   9299  C12 POPE  163      43.303  35.848  92.315  1.00  0.00           C
ATOM   9302  C11 POPE  163      42.983  35.108  93.615  1.00  0.00           C
ATOM   9305  P   POPE  163      41.833  32.778  93.875  1.00  0.00           P
ATOM   9306  O13 POPE  163      41.933  32.788  95.355  1.00  0.00           O
ATOM   9307  O14 POPE  163      40.733  32.058  93.215  1.00  0.00           O
ATOM   9308  O11 POPE  163      43.183  32.208  93.325  1.00  0.00           O
ATOM   9309  O12 POPE  163      41.863  34.268  93.355  1.00  0.00           O
ATOM   9310  C1  POPE  163      43.303  31.898  91.935  1.00  0.00           C
ATOM   9313  C2  POPE  163      44.773  31.538  91.714  1.00  0.00           C
ATOM   9315  O21 POPE  163      45.193  31.998  90.405  1.00  0.00           O
ATOM   9316  C21 POPE  163      46.413  32.518  90.445  1.00  0.00           C
ATOM   9317  O22 POPE  163      46.923  33.048  91.415  1.00  0.00           O
ATOM   9318  C22 POPE  163      47.163  32.228  89.155  1.00  0.00           C
ATOM   9321  C3  POPE  163      45.063  30.018  91.904  1.00  0.00           C
ATOM   9324  O31 POPE  163      45.713  29.438  90.744  1.00  0.00           O
ATOM   9325  C31 POPE  163      44.933  28.728  89.915  1.00  0.00           C
ATOM   9326  O32 POPE  163      43.813  28.318  90.154  1.00  0.00           O
ATOM   9327  C32 POPE  163      45.723  28.418  88.644  1.00  0.00           C
ATOM   9330  C23 POPE  163      48.673  32.178  89.465  1.00  0.00           C
ATOM   9333  C24 POPE  163      49.493  31.478  88.384  1.00  0.00           C
ATOM   9336  C25 POPE  163      49.513  32.158  87.004  1.00  0.00           C
ATOM   9339  C26 POPE  163      49.953  33.618  87.044  1.00  0.00           C
ATOM   9342  C27 POPE  163      50.653  34.038  85.754  1.00  0.00           C
ATOM   9345  C28 POPE  163      51.243  35.458  85.835  1.00  0.00           C
ATOM   9348  C29 POPE  163      52.063  35.758  84.605  1.00  0.00           C
ATOM   9350 0C21 POPE  163      51.593  36.238  83.445  1.00  0.00           C
ATOM   9352 1C21 POPE  163      50.163  36.568  83.095  1.00  0.00           C
ATOM   9355 2C21 POPE  163      49.833  36.028  81.695  1.00  0.00           C
ATOM   9358 3C21 POPE  163      48.473  36.528  81.185  1.00  0.00           C
ATOM   9361 4C21 POPE  163      47.963  35.708  79.995  1.00  0.00           C
ATOM   9364 5C21 POPE  163      46.623  36.228  79.465  1.00  0.00           C
ATOM   9367 6C21 POPE  163      46.063  35.338  78.345  1.00  0.00           C
ATOM   9370 7C21 POPE  163      44.663  35.758  77.894  1.00  0.00           C
ATOM   9373 8C21 POPE  163      44.153  34.948  76.705  1.00  0.00           C
ATOM   9377  C33 POPE  163      45.013  28.958  87.385  1.00  0.00           C
ATOM   9380  C34 POPE  163      45.853  28.868  86.095  1.00  0.00           C
ATOM   9383  C35 POPE  163      46.073  27.438  85.584  1.00  0.00           C
ATOM   9386  C36 POPE  163      46.983  27.388  84.345  1.00  0.00           C
ATOM   9389  C37 POPE  163      47.133  25.978  83.755  1.00  0.00           C
ATOM   9392  C38 POPE  163      48.043  25.908  82.514  1.00  0.00           C
ATOM   9395  C39 POPE  163      47.353  26.338  81.214  1.00  0.00           C
ATOM   9398 0C31 POPE  163      48.223  26.148  79.964  1.00  0.00           C
ATOM   9401 1C31 POPE  163      47.503  26.628  78.695  1.00  0.00           C
ATOM   9404 2C31 POPE  163      48.283  26.438  77.385  1.00  0.00           C
ATOM   9407 3C31 POPE  163      48.143  25.028  76.764  1.00  0.00           C
ATOM   9410 4C31 POPE  163      48.173  24.998  75.224  1.00  0.00           C
ATOM   9413 5C31 POPE  163      49.273  25.858  74.575  1.00  0.00           C
ATOM   9416 6C31 POPE  163      49.333  25.708  73.045  1.00  0.00           C
ATOM   9420  NH3 POPE  164     123.933 106.988  52.465  1.00  0.00           N
ATOM   9424  C12 POPE  164     122.493 107.308  52.744  1.00  0.00           C
ATOM   9427  C11 POPE  164     121.583 106.148  52.305  1.00  0.00           C
ATOM   9430  P   POPE  164     122.623 103.868  53.094  1.00  0.00           P
ATOM   9431  O13 POPE  164     121.893 102.708  52.515  1.00  0.00           O
ATOM   9432  O14 POPE  164     123.843 104.328  52.385  1.00  0.00           O
ATOM   9433  O11 POPE  164     122.983 103.598  54.604  1.00  0.00           O
ATOM   9434  O12 POPE  164     121.643 105.088  53.264  1.00  0.00           O
ATOM   9435  C1  POPE  164     121.963 103.088  55.464  1.00  0.00           C
ATOM   9438  C2  POPE  164     121.973 103.768  56.834  1.00  0.00           C
ATOM   9440  O21 POPE  164     120.723 103.428  57.474  1.00  0.00           O
ATOM   9441  C21 POPE  164     120.593 103.168  58.765  1.00  0.00           C
ATOM   9442  O22 POPE  164     119.513 103.078  59.334  1.00  0.00           O
ATOM   9443  C22 POPE  164     121.903 103.018  59.535  1.00  0.00           C
ATOM   9446  C3  POPE  164     122.083 105.298  56.675  1.00  0.00           C
ATOM   9449  O31 POPE  164     122.113 105.928  57.964  1.00  0.00           O
ATOM   9450  C31 POPE  164     123.273 106.378  58.404  1.00  0.00           C
ATOM   9451  O32 POPE  164     124.333 106.358  57.805  1.00  0.00           O
ATOM   9452  C32 POPE  164     123.023 107.018  59.764  1.00  0.00           C
ATOM   9455  C23 POPE  164     121.663 102.568  60.995  1.00  0.00           C
ATOM   9458  C24 POPE  164     122.903 102.758  61.885  1.00  0.00           C
ATOM   9461  C25 POPE  164     123.133 104.208  62.315  1.00  0.00           C
ATOM   9464  C26 POPE  164     123.673 104.298  63.744  1.00  0.00           C
ATOM   9467  C27 POPE  164     123.933 105.728  64.225  1.00  0.00           C
ATOM   9470  C28 POPE  164     124.203 105.798  65.745  1.00  0.00           C
ATOM   9473  C29 POPE  164     122.913 105.688  66.514  1.00  0.00           C
ATOM   9475 0C21 POPE  164     122.303 106.678  67.185  1.00  0.00           C
ATOM   9477 1C21 POPE  164     122.813 108.088  67.345  1.00  0.00           C
ATOM   9480 2C21 POPE  164     122.423 108.688  68.705  1.00  0.00           C
ATOM   9483 3C21 POPE  164     120.933 109.068  68.785  1.00  0.00           C
ATOM   9486 4C21 POPE  164     120.573 109.808  70.075  1.00  0.00           C
ATOM   9489 5C21 POPE  164     121.183 111.208  70.134  1.00  0.00           C
ATOM   9492 6C21 POPE  164     120.583 112.058  71.255  1.00  0.00           C
ATOM   9495 7C21 POPE  164     121.143 113.478  71.255  1.00  0.00           C
ATOM   9498 8C21 POPE  164     120.653 114.298  72.445  1.00  0.00           C
ATOM   9502  C33 POPE  164     124.293 107.628  60.405  1.00  0.00           C
ATOM   9505  C34 POPE  164     124.503 109.128  60.134  1.00  0.00           C
ATOM   9508  C35 POPE  164     123.303 110.028  60.505  1.00  0.00           C
ATOM   9511  C36 POPE  164     122.833 109.888  61.955  1.00  0.00           C
ATOM   9514  C37 POPE  164     121.433 110.488  62.154  1.00  0.00           C
ATOM   9517  C38 POPE  164     120.973 110.518  63.614  1.00  0.00           C
ATOM   9520  C39 POPE  164     120.523 111.928  64.045  1.00  0.00           C
ATOM   9523 0C31 POPE  164     120.063 112.018  65.495  1.00  0.00           C
ATOM   9526 1C31 POPE  164     118.773 111.228  65.785  1.00  0.00           C
ATOM   9529 2C31 POPE  164     118.113 111.668  67.095  1.00  0.00           C
ATOM   9532 3C31 POPE  164     116.913 110.828  67.525  1.00  0.00           C
ATOM   9535 4C31 POPE  164     117.253 109.368  67.845  1.00  0.00           C
ATOM   9538 5C31 POPE  164     116.233 108.688  68.765  1.00  0.00           C
ATOM   9541 6C31 POPE  164     116.633 107.258  69.125  1.00  0.00           C
ATOM   9545  NH3 POPE  165      70.183  77.598  54.195  1.00  0.00           N
ATOM   9549  C12 POPE  165      69.953  79.058  53.975  1.00  0.00           C
ATOM   9552  C11 POPE  165      71.033  79.698  53.105  1.00  0.00           C
ATOM   9555  P   POPE  165      72.093  82.078  52.764  1.00  0.00           P
ATOM   9556  O13 POPE  165      73.413  81.388  52.744  1.00  0.00           O
ATOM   9557  O14 POPE  165      71.603  82.748  51.545  1.00  0.00           O
ATOM   9558  O11 POPE  165      72.073  83.108  53.954  1.00  0.00           O
ATOM   9559  O12 POPE  165      70.983  81.098  53.294  1.00  0.00           O
ATOM   9560  C1  POPE  165      72.913  82.908  55.095  1.00  0.00           C
ATOM   9563  C2  POPE  165      72.073  82.888  56.405  1.00  0.00           C
ATOM   9565  O21 POPE  165      72.913  82.828  57.575  1.00  0.00           O
ATOM   9566  C21 POPE  165      73.563  81.698  57.754  1.00  0.00           C
ATOM   9567  O22 POPE  165      73.633  80.758  56.995  1.00  0.00           O
ATOM   9568  C22 POPE  165      74.343  81.738  59.055  1.00  0.00           C
ATOM   9571  C3  POPE  165      70.953  81.818  56.424  1.00  0.00           C
ATOM   9574  O31 POPE  165      69.993  82.108  57.474  1.00  0.00           O
ATOM   9575  C31 POPE  165      69.163  81.088  57.735  1.00  0.00           C
ATOM   9576  O32 POPE  165      69.343  79.938  57.375  1.00  0.00           O
ATOM   9577  C32 POPE  165      67.873  81.678  58.275  1.00  0.00           C
ATOM   9580  C23 POPE  165      74.243  80.348  59.705  1.00  0.00           C
ATOM   9583  C24 POPE  165      74.363  80.468  61.215  1.00  0.00           C
ATOM   9586  C25 POPE  165      73.973  79.178  61.925  1.00  0.00           C
ATOM   9589  C26 POPE  165      73.853  79.398  63.424  1.00  0.00           C
ATOM   9592  C27 POPE  165      74.013  78.098  64.225  1.00  0.00           C
ATOM   9595  C28 POPE  165      73.983  78.318  65.745  1.00  0.00           C
ATOM   9598  C29 POPE  165      75.153  79.138  66.235  1.00  0.00           C
ATOM   9600 0C21 POPE  165      75.473  79.318  67.525  1.00  0.00           C
ATOM   9602 1C21 POPE  165      74.743  78.718  68.705  1.00  0.00           C
ATOM   9605 2C21 POPE  165      73.513  79.548  69.134  1.00  0.00           C
ATOM   9608 3C21 POPE  165      73.273  79.508  70.654  1.00  0.00           C
ATOM   9611 4C21 POPE  165      74.253  80.398  71.434  1.00  0.00           C
ATOM   9614 5C21 POPE  165      73.963  80.438  72.945  1.00  0.00           C
ATOM   9617 6C21 POPE  165      74.673  81.588  73.674  1.00  0.00           C
ATOM   9620 7C21 POPE  165      73.913  82.918  73.584  1.00  0.00           C
ATOM   9623 8C21 POPE  165      74.483  84.018  74.494  1.00  0.00           C
ATOM   9627  C33 POPE  165      67.523  81.218  59.705  1.00  0.00           C
ATOM   9630  C34 POPE  165      66.273  81.968  60.195  1.00  0.00           C
ATOM   9633  C35 POPE  165      66.103  81.898  61.714  1.00  0.00           C
ATOM   9636  C36 POPE  165      67.043  82.848  62.474  1.00  0.00           C
ATOM   9639  C37 POPE  165      66.733  82.818  63.975  1.00  0.00           C
ATOM   9642  C38 POPE  165      67.403  83.938  64.764  1.00  0.00           C
ATOM   9645  C39 POPE  165      67.013  83.848  66.244  1.00  0.00           C
ATOM   9648 0C31 POPE  165      67.433  85.068  67.075  1.00  0.00           C
ATOM   9651 1C31 POPE  165      66.833  85.018  68.485  1.00  0.00           C
ATOM   9654 2C31 POPE  165      66.713  86.398  69.144  1.00  0.00           C
ATOM   9657 3C31 POPE  165      68.003  86.858  69.825  1.00  0.00           C
ATOM   9660 4C31 POPE  165      67.903  88.288  70.375  1.00  0.00           C
ATOM   9663 5C31 POPE  165      68.873  88.558  71.535  1.00  0.00           C
ATOM   9666 6C31 POPE  165      69.033  90.048  71.865  1.00  0.00           C
ATOM   9670  NH3 POPE  166      34.913  51.498  92.385  1.00  0.00           N
ATOM   9674  C12 POPE  166      36.213  52.228  92.625  1.00  0.00           C
ATOM   9677  C11 POPE  166      36.103  53.728  92.315  1.00  0.00           C
ATOM   9680  P   POPE  166      37.503  55.458  93.775  1.00  0.00           P
ATOM   9681  O13 POPE  166      36.213  55.748  94.445  1.00  0.00           O
ATOM   9682  O14 POPE  166      38.603  55.048  94.665  1.00  0.00           O
ATOM   9683  O11 POPE  166      37.983  56.758  93.014  1.00  0.00           O
ATOM   9684  O12 POPE  166      37.343  54.368  92.645  1.00  0.00           O
ATOM   9685  C1  POPE  166      37.003  57.538  92.315  1.00  0.00           C
ATOM   9688  C2  POPE  166      36.743  56.998  90.884  1.00  0.00           C
ATOM   9690  O21 POPE  166      37.173  57.908  89.875  1.00  0.00           O
ATOM   9691  C21 POPE  166      38.443  58.288  89.875  1.00  0.00           C
ATOM   9692  O22 POPE  166      39.293  58.048  90.715  1.00  0.00           O
ATOM   9693  C22 POPE  166      38.723  58.938  88.534  1.00  0.00           C
ATOM   9696  C3  POPE  166      35.233  56.658  90.635  1.00  0.00           C
ATOM   9699  O31 POPE  166      35.033  55.618  89.675  1.00  0.00           O
ATOM   9700  C31 POPE  166      34.823  55.768  88.355  1.00  0.00           C
ATOM   9701  O32 POPE  166      34.553  54.828  87.625  1.00  0.00           O
ATOM   9702  C32 POPE  166      34.983  57.188  87.824  1.00  0.00           C
ATOM   9705  C23 POPE  166      39.343  57.848  87.635  1.00  0.00           C
ATOM   9708  C24 POPE  166      39.633  58.308  86.205  1.00  0.00           C
ATOM   9711  C25 POPE  166      40.273  57.178  85.394  1.00  0.00           C
ATOM   9714  C26 POPE  166      39.243  56.238  84.745  1.00  0.00           C
ATOM   9717  C27 POPE  166      39.153  56.478  83.224  1.00  0.00           C
ATOM   9720  C28 POPE  166      38.113  55.608  82.495  1.00  0.00           C
ATOM   9723  C29 POPE  166      38.373  54.128  82.645  1.00  0.00           C
ATOM   9725 0C21 POPE  166      38.953  53.308  81.734  1.00  0.00           C
ATOM   9727 1C21 POPE  166      39.513  53.738  80.405  1.00  0.00           C
ATOM   9730 2C21 POPE  166      40.373  52.628  79.754  1.00  0.00           C
ATOM   9733 3C21 POPE  166      41.123  53.128  78.514  1.00  0.00           C
ATOM   9736 4C21 POPE  166      41.213  52.108  77.354  1.00  0.00           C
ATOM   9739 5C21 POPE  166      42.013  50.848  77.684  1.00  0.00           C
ATOM   9742 6C21 POPE  166      42.593  50.168  76.434  1.00  0.00           C
ATOM   9745 7C21 POPE  166      43.253  48.818  76.734  1.00  0.00           C
ATOM   9748 8C21 POPE  166      44.073  48.278  75.565  1.00  0.00           C
ATOM   9752  C33 POPE  166      34.603  57.268  86.334  1.00  0.00           C
ATOM   9755  C34 POPE  166      34.633  58.688  85.785  1.00  0.00           C
ATOM   9758  C35 POPE  166      34.103  58.758  84.345  1.00  0.00           C
ATOM   9761  C36 POPE  166      34.213  60.148  83.714  1.00  0.00           C
ATOM   9764  C37 POPE  166      33.693  60.188  82.274  1.00  0.00           C
ATOM   9767  C38 POPE  166      34.183  61.438  81.515  1.00  0.00           C
ATOM   9770  C39 POPE  166      33.933  61.388  79.995  1.00  0.00           C
ATOM   9773 0C31 POPE  166      32.473  61.618  79.564  1.00  0.00           C
ATOM   9776 1C31 POPE  166      31.963  63.048  79.834  1.00  0.00           C
ATOM   9779 2C31 POPE  166      30.563  63.278  79.245  1.00  0.00           C
ATOM   9782 3C31 POPE  166      30.003  64.678  79.555  1.00  0.00           C
ATOM   9785 4C31 POPE  166      28.563  64.858  79.044  1.00  0.00           C
ATOM   9788 5C31 POPE  166      28.003  66.258  79.295  1.00  0.00           C
ATOM   9791 6C31 POPE  166      26.533  66.398  78.875  1.00  0.00           C
ATOM   9795  NH3 POPE  167      47.363  26.948  97.284  1.00  0.00           N
ATOM   9799  C12 POPE  167      48.623  27.138  98.065  1.00  0.00           C
ATOM   9802  C11 POPE  167      49.263  28.488  97.735  1.00  0.00           C
ATOM   9805  P   POPE  167      51.323  29.918  98.425  1.00  0.00           P
ATOM   9806  O13 POPE  167      50.533  31.008  99.025  1.00  0.00           O
ATOM   9807  O14 POPE  167      52.633  29.598  99.004  1.00  0.00           O
ATOM   9808  O11 POPE  167      51.383  30.148  96.864  1.00  0.00           O
ATOM   9809  O12 POPE  167      50.423  28.618  98.534  1.00  0.00           O
ATOM   9810  C1  POPE  167      52.603  30.008  96.144  1.00  0.00           C
ATOM   9813  C2  POPE  167      52.423  30.398  94.655  1.00  0.00           C
ATOM   9815  O21 POPE  167      52.693  29.268  93.814  1.00  0.00           O
ATOM   9816  C21 POPE  167      53.773  29.148  93.075  1.00  0.00           C
ATOM   9817  O22 POPE  167      54.833  29.738  93.174  1.00  0.00           O
ATOM   9818  C22 POPE  167      53.443  28.158  91.955  1.00  0.00           C
ATOM   9821  C3  POPE  167      53.123  31.748  94.275  1.00  0.00           C
ATOM   9824  O31 POPE  167      52.953  32.078  92.864  1.00  0.00           O
ATOM   9825  C31 POPE  167      52.003  32.958  92.575  1.00  0.00           C
ATOM   9826  O32 POPE  167      51.273  33.518  93.375  1.00  0.00           O
ATOM   9827  C32 POPE  167      51.873  33.148  91.055  1.00  0.00           C
ATOM   9830  C23 POPE  167      52.773  28.858  90.744  1.00  0.00           C
ATOM   9833  C24 POPE  167      52.323  27.838  89.684  1.00  0.00           C
ATOM   9836  C25 POPE  167      51.443  28.378  88.555  1.00  0.00           C
ATOM   9839  C26 POPE  167      52.173  28.658  87.235  1.00  0.00           C
ATOM   9842  C27 POPE  167      51.203  28.778  86.034  1.00  0.00           C
ATOM   9845  C28 POPE  167      51.883  29.208  84.715  1.00  0.00           C
ATOM   9848  C29 POPE  167      51.493  28.328  83.545  1.00  0.00           C
ATOM   9850 0C21 POPE  167      51.083  28.698  82.324  1.00  0.00           C
ATOM   9852 1C21 POPE  167      50.923  30.098  81.784  1.00  0.00           C
ATOM   9855 2C21 POPE  167      50.143  30.108  80.455  1.00  0.00           C
ATOM   9858 3C21 POPE  167      50.193  31.468  79.735  1.00  0.00           C
ATOM   9861 4C21 POPE  167      49.413  31.518  78.415  1.00  0.00           C
ATOM   9864 5C21 POPE  167      49.973  30.608  77.315  1.00  0.00           C
ATOM   9867 6C21 POPE  167      49.513  30.938  75.875  1.00  0.00           C
ATOM   9870 7C21 POPE  167      47.993  30.878  75.615  1.00  0.00           C
ATOM   9873 8C21 POPE  167      47.233  32.168  75.954  1.00  0.00           C
ATOM   9877  C33 POPE  167      53.133  33.668  90.334  1.00  0.00           C
ATOM   9880  C34 POPE  167      54.033  32.538  89.824  1.00  0.00           C
ATOM   9883  C35 POPE  167      53.643  31.958  88.454  1.00  0.00           C
ATOM   9886  C36 POPE  167      54.483  32.498  87.284  1.00  0.00           C
ATOM   9889  C37 POPE  167      54.113  31.848  85.945  1.00  0.00           C
ATOM   9892  C38 POPE  167      54.783  32.518  84.735  1.00  0.00           C
ATOM   9895  C39 POPE  167      53.983  32.318  83.434  1.00  0.00           C
ATOM   9898 0C31 POPE  167      54.553  33.098  82.245  1.00  0.00           C
ATOM   9901 1C31 POPE  167      53.483  33.448  81.205  1.00  0.00           C
ATOM   9904 2C31 POPE  167      54.033  34.278  80.034  1.00  0.00           C
ATOM   9907 3C31 POPE  167      52.923  34.848  79.155  1.00  0.00           C
ATOM   9910 4C31 POPE  167      53.433  35.838  78.095  1.00  0.00           C
ATOM   9913 5C31 POPE  167      52.303  36.548  77.345  1.00  0.00           C
ATOM   9916 6C31 POPE  167      52.793  37.748  76.535  1.00  0.00           C
ATOM   9920  NH3 POPE  168      35.983 119.988  49.505  1.00  0.00           N
ATOM   9924  C12 POPE  168      35.703 119.458  48.135  1.00  0.00           C
ATOM   9927  C11 POPE  168      34.463 120.108  47.525  1.00  0.00           C
ATOM   9930  P   POPE  168      33.273 118.308  46.025  1.00  0.00           P
ATOM   9931  O13 POPE  168      31.913 118.848  45.794  1.00  0.00           O
ATOM   9932  O14 POPE  168      33.843 117.468  44.945  1.00  0.00           O
ATOM   9933  O11 POPE  168      33.303 117.518  47.395  1.00  0.00           O
ATOM   9934  O12 POPE  168      34.233 119.538  46.235  1.00  0.00           O
ATOM   9935  C1  POPE  168      32.123 117.478  48.235  1.00  0.00           C
ATOM   9938  C2  POPE  168      32.493 117.228  49.715  1.00  0.00           C
ATOM   9940  O21 POPE  168      33.373 118.308  50.095  1.00  0.00           O
ATOM   9941  C21 POPE  168      33.883 118.308  51.314  1.00  0.00           C
ATOM   9942  O22 POPE  168      35.083 118.408  51.525  1.00  0.00           O
ATOM   9943  C22 POPE  168      32.813 118.448  52.404  1.00  0.00           C
ATOM   9946  C3  POPE  168      33.133 115.808  49.885  1.00  0.00           C
ATOM   9949  O31 POPE  168      33.773 115.548  51.154  1.00  0.00           O
ATOM   9950  C31 POPE  168      33.033 114.878  52.035  1.00  0.00           C
ATOM   9951  O32 POPE  168      31.813 114.808  52.014  1.00  0.00           O
ATOM   9952  C32 POPE  168      33.953 114.198  53.045  1.00  0.00           C
ATOM   9955  C23 POPE  168      33.403 118.378  53.835  1.00  0.00           C
ATOM   9958  C24 POPE  168      32.863 119.488  54.764  1.00  0.00           C
ATOM   9961  C25 POPE  168      31.353 119.408  55.025  1.00  0.00           C
ATOM   9964  C26 POPE  168      30.883 120.378  56.114  1.00  0.00           C
ATOM   9967  C27 POPE  168      29.363 120.308  56.325  1.00  0.00           C
ATOM   9970  C28 POPE  168      28.833 121.138  57.504  1.00  0.00           C
ATOM   9973  C29 POPE  168      29.303 120.668  58.854  1.00  0.00           C
ATOM   9975 0C21 POPE  168      28.573 120.708  59.974  1.00  0.00           C
ATOM   9977 1C21 POPE  168      27.163 121.228  60.064  1.00  0.00           C
ATOM   9980 2C21 POPE  168      26.453 120.728  61.335  1.00  0.00           C
ATOM   9983 3C21 POPE  168      25.983 119.278  61.235  1.00  0.00           C
ATOM   9986 4C21 POPE  168      25.493 118.698  62.575  1.00  0.00           C
ATOM   9989 5C21 POPE  168      26.553 118.768  63.684  1.00  0.00           C
ATOM   9992 6C21 POPE  168      26.163 118.048  64.974  1.00  0.00           C
ATOM   9995 7C21 POPE  168      27.333 118.068  65.965  1.00  0.00           C
ATOM   9998 8C21 POPE  168      26.963 117.558  67.364  1.00  0.00           C
ATOM  10002  C33 POPE  168      33.173 113.328  54.055  1.00  0.00           C
ATOM  10005  C34 POPE  168      32.783 114.078  55.334  1.00  0.00           C
ATOM  10008  C35 POPE  168      32.393 113.118  56.475  1.00  0.00           C
ATOM  10011  C36 POPE  168      32.493 113.798  57.855  1.00  0.00           C
ATOM  10014  C37 POPE  168      31.993 112.938  59.014  1.00  0.00           C
ATOM  10017  C38 POPE  168      32.343 113.548  60.384  1.00  0.00           C
ATOM  10020  C39 POPE  168      33.773 113.228  60.845  1.00  0.00           C
ATOM  10023 0C31 POPE  168      34.243 114.078  62.035  1.00  0.00           C
ATOM  10026 1C31 POPE  168      35.653 113.678  62.485  1.00  0.00           C
ATOM  10029 2C31 POPE  168      36.283 114.628  63.505  1.00  0.00           C
ATOM  10032 3C31 POPE  168      36.893 115.908  62.915  1.00  0.00           C
ATOM  10035 4C31 POPE  168      37.993 115.608  61.885  1.00  0.00           C
ATOM  10038 5C31 POPE  168      38.953 116.778  61.634  1.00  0.00           C
ATOM  10041 6C31 POPE  168      40.173 116.378  60.815  1.00  0.00           C
ATOM  10045  NH3 POPE  169      33.253  56.148  95.135  1.00  0.00           N
ATOM  10049  C12 POPE  169      32.103  55.508  95.905  1.00  0.00           C
ATOM  10052  C11 POPE  169      30.883  55.198  95.005  1.00  0.00           C
ATOM  10055  P   POPE  169      32.093  53.658  93.254  1.00  0.00           P
ATOM  10056  O13 POPE  169      32.723  54.948  92.905  1.00  0.00           O
ATOM  10057  O14 POPE  169      33.013  52.628  93.735  1.00  0.00           O
ATOM  10058  O11 POPE  169      31.303  53.148  91.994  1.00  0.00           O
ATOM  10059  O12 POPE  169      30.993  53.948  94.325  1.00  0.00           O
ATOM  10060  C1  POPE  169      31.593  53.808  90.754  1.00  0.00           C
ATOM  10063  C2  POPE  169      30.773  53.148  89.644  1.00  0.00           C
ATOM  10065  O21 POPE  169      31.273  53.378  88.325  1.00  0.00           O
ATOM  10066  C21 POPE  169      31.453  54.588  87.875  1.00  0.00           C
ATOM  10067  O22 POPE  169      31.453  55.628  88.504  1.00  0.00           O
ATOM  10068  C22 POPE  169      31.533  54.478  86.364  1.00  0.00           C
ATOM  10071  C3  POPE  169      29.263  53.468  89.735  1.00  0.00           C
ATOM  10074  O31 POPE  169      28.513  52.458  89.025  1.00  0.00           O
ATOM  10075  C31 POPE  169      27.873  52.698  87.864  1.00  0.00           C
ATOM  10076  O32 POPE  169      27.643  51.828  87.044  1.00  0.00           O
ATOM  10077  C32 POPE  169      27.383  54.138  87.704  1.00  0.00           C
ATOM  10080  C23 POPE  169      30.883  55.648  85.604  1.00  0.00           C
ATOM  10083  C24 POPE  169      31.393  55.698  84.165  1.00  0.00           C
ATOM  10086  C25 POPE  169      30.773  56.828  83.355  1.00  0.00           C
ATOM  10089  C26 POPE  169      30.043  56.348  82.095  1.00  0.00           C
ATOM  10092  C27 POPE  169      29.653  57.528  81.195  1.00  0.00           C
ATOM  10095  C28 POPE  169      30.273  57.438  79.784  1.00  0.00           C
ATOM  10098  C29 POPE  169      29.533  56.428  78.934  1.00  0.00           C
ATOM  10100 0C21 POPE  169      28.863  56.678  77.794  1.00  0.00           C
ATOM  10102 1C21 POPE  169      28.693  58.008  77.114  1.00  0.00           C
ATOM  10105 2C21 POPE  169      27.213  58.408  77.025  1.00  0.00           C
ATOM  10108 3C21 POPE  169      26.413  57.528  76.045  1.00  0.00           C
ATOM  10111 4C21 POPE  169      25.043  58.108  75.665  1.00  0.00           C
ATOM  10114 5C21 POPE  169      24.363  57.248  74.595  1.00  0.00           C
ATOM  10117 6C21 POPE  169      23.013  57.808  74.125  1.00  0.00           C
ATOM  10120 7C21 POPE  169      22.613  57.238  72.765  1.00  0.00           C
ATOM  10123 8C21 POPE  169      21.193  57.598  72.354  1.00  0.00           C
ATOM  10127  C33 POPE  169      26.573  54.358  86.404  1.00  0.00           C
ATOM  10130  C34 POPE  169      25.703  55.628  86.445  1.00  0.00           C
ATOM  10133  C35 POPE  169      26.353  56.838  87.134  1.00  0.00           C
ATOM  10136  C36 POPE  169      25.443  58.068  87.125  1.00  0.00           C
ATOM  10139  C37 POPE  169      26.233  59.368  86.935  1.00  0.00           C
ATOM  10142  C38 POPE  169      25.343  60.608  86.825  1.00  0.00           C
ATOM  10145  C39 POPE  169      26.153  61.908  86.665  1.00  0.00           C
ATOM  10148 0C31 POPE  169      26.953  61.958  85.355  1.00  0.00           C
ATOM  10151 1C31 POPE  169      27.963  63.108  85.275  1.00  0.00           C
ATOM  10154 2C31 POPE  169      28.823  62.978  84.015  1.00  0.00           C
ATOM  10157 3C31 POPE  169      29.893  64.058  83.814  1.00  0.00           C
ATOM  10160 4C31 POPE  169      30.943  64.138  84.945  1.00  0.00           C
ATOM  10163 5C31 POPE  169      32.133  65.018  84.525  1.00  0.00           C
ATOM  10166 6C31 POPE  169      33.243  65.178  85.565  1.00  0.00           C
ATOM  10170  NH3 POPE  170      39.663  15.138  91.135  1.00  0.00           N
ATOM  10174  C12 POPE  170      40.763  15.468  90.175  1.00  0.00           C
ATOM  10177  C11 POPE  170      42.193  15.168  90.705  1.00  0.00           C
ATOM  10180  P   POPE  170      43.643  13.298  91.834  1.00  0.00           P
ATOM  10181  O13 POPE  170      43.653  12.748  93.205  1.00  0.00           O
ATOM  10182  O14 POPE  170      43.853  12.288  90.794  1.00  0.00           O
ATOM  10183  O11 POPE  170      44.763  14.408  91.764  1.00  0.00           O
ATOM  10184  O12 POPE  170      42.273  14.068  91.605  1.00  0.00           O
ATOM  10185  C1  POPE  170      46.113  13.958  91.985  1.00  0.00           C
ATOM  10188  C2  POPE  170      47.083  14.928  91.294  1.00  0.00           C
ATOM  10190  O21 POPE  170      48.333  14.278  91.024  1.00  0.00           O
ATOM  10191  C21 POPE  170      48.873  14.728  89.894  1.00  0.00           C
ATOM  10192  O22 POPE  170      48.253  15.218  88.965  1.00  0.00           O
ATOM  10193  C22 POPE  170      50.383  14.548  89.955  1.00  0.00           C
ATOM  10196  C3  POPE  170      47.313  16.218  92.144  1.00  0.00           C
ATOM  10199  O31 POPE  170      48.323  17.098  91.614  1.00  0.00           O
ATOM  10200  C31 POPE  170      47.953  18.258  91.045  1.00  0.00           C
ATOM  10201  O32 POPE  170      48.503  19.328  91.235  1.00  0.00           O
ATOM  10202  C32 POPE  170      46.733  18.038  90.104  1.00  0.00           C
ATOM  10205  C23 POPE  170      50.993  14.448  88.534  1.00  0.00           C
ATOM  10208  C24 POPE  170      51.023  15.758  87.735  1.00  0.00           C
ATOM  10211  C25 POPE  170      51.353  15.498  86.255  1.00  0.00           C
ATOM  10214  C26 POPE  170      50.173  14.958  85.415  1.00  0.00           C
ATOM  10217  C27 POPE  170      50.583  14.688  83.934  1.00  0.00           C
ATOM  10220  C28 POPE  170      49.463  14.538  82.864  1.00  0.00           C
ATOM  10223  C29 POPE  170      48.883  15.798  82.254  1.00  0.00           C
ATOM  10225 0C21 POPE  170      49.353  16.558  81.245  1.00  0.00           C
ATOM  10227 1C21 POPE  170      50.603  16.348  80.415  1.00  0.00           C
ATOM  10230 2C21 POPE  170      51.613  17.518  80.474  1.00  0.00           C
ATOM  10233 3C21 POPE  170      51.163  18.828  79.795  1.00  0.00           C
ATOM  10236 4C21 POPE  170      52.263  19.908  79.875  1.00  0.00           C
ATOM  10239 5C21 POPE  170      51.913  21.228  79.165  1.00  0.00           C
ATOM  10242 6C21 POPE  170      52.993  22.298  79.374  1.00  0.00           C
ATOM  10245 7C21 POPE  170      52.563  23.708  78.954  1.00  0.00           C
ATOM  10248 8C21 POPE  170      53.713  24.718  79.035  1.00  0.00           C
ATOM  10252  C33 POPE  170      46.523  19.058  88.954  1.00  0.00           C
ATOM  10255  C34 POPE  170      45.403  18.648  87.974  1.00  0.00           C
ATOM  10258  C35 POPE  170      45.853  17.638  86.895  1.00  0.00           C
ATOM  10261  C36 POPE  170      44.753  17.288  85.875  1.00  0.00           C
ATOM  10264  C37 POPE  170      44.883  15.908  85.184  1.00  0.00           C
ATOM  10267  C38 POPE  170      43.693  15.568  84.255  1.00  0.00           C
ATOM  10270  C39 POPE  170      43.693  16.328  82.915  1.00  0.00           C
ATOM  10273 0C31 POPE  170      42.423  16.088  82.085  1.00  0.00           C
ATOM  10276 1C31 POPE  170      42.373  16.948  80.814  1.00  0.00           C
ATOM  10279 2C31 POPE  170      40.943  17.118  80.265  1.00  0.00           C
ATOM  10282 3C31 POPE  170      40.913  18.038  79.035  1.00  0.00           C
ATOM  10285 4C31 POPE  170      41.173  17.288  77.724  1.00  0.00           C
ATOM  10288 5C31 POPE  170      41.353  18.228  76.535  1.00  0.00           C
ATOM  10291 6C31 POPE  170      41.753  17.508  75.254  1.00  0.00           C
ATOM  10295  NH3 POPE  171      86.913 126.118  47.715  1.00  0.00           N
ATOM  10299  C12 POPE  171      86.703 124.738  48.305  1.00  0.00           C
ATOM  10302  C11 POPE  171      88.023 123.948  48.495  1.00  0.00           C
ATOM  10305  P   POPE  171      87.833 121.468  47.655  1.00  0.00           P
ATOM  10306  O13 POPE  171      86.363 121.378  47.544  1.00  0.00           O
ATOM  10307  O14 POPE  171      88.613 120.588  46.764  1.00  0.00           O
ATOM  10308  O11 POPE  171      88.273 121.188  49.155  1.00  0.00           O
ATOM  10309  O12 POPE  171      88.243 122.988  47.455  1.00  0.00           O
ATOM  10310  C1  POPE  171      88.243 119.878  49.735  1.00  0.00           C
ATOM  10313  C2  POPE  171      86.853 119.528  50.365  1.00  0.00           C
ATOM  10315  O21 POPE  171      86.893 119.528  51.805  1.00  0.00           O
ATOM  10316  C21 POPE  171      87.573 118.598  52.445  1.00  0.00           C
ATOM  10317  O22 POPE  171      88.233 117.708  51.945  1.00  0.00           O
ATOM  10318  C22 POPE  171      87.323 118.768  53.954  1.00  0.00           C
ATOM  10321  C3  POPE  171      86.303 118.208  49.735  1.00  0.00           C
ATOM  10324  O31 POPE  171      85.053 117.768  50.324  1.00  0.00           O
ATOM  10325  C31 POPE  171      84.973 116.448  50.524  1.00  0.00           C
ATOM  10326  O32 POPE  171      85.863 115.648  50.314  1.00  0.00           O
ATOM  10327  C32 POPE  171      83.663 116.078  51.154  1.00  0.00           C
ATOM  10330  C23 POPE  171      88.413 118.158  54.885  1.00  0.00           C
ATOM  10333  C24 POPE  171      88.033 118.288  56.375  1.00  0.00           C
ATOM  10336  C25 POPE  171      88.663 119.498  57.065  1.00  0.00           C
ATOM  10339  C26 POPE  171      90.003 119.168  57.754  1.00  0.00           C
ATOM  10342  C27 POPE  171      89.863 118.588  59.165  1.00  0.00           C
ATOM  10345  C28 POPE  171      91.213 118.178  59.764  1.00  0.00           C
ATOM  10348  C29 POPE  171      91.083 117.528  61.114  1.00  0.00           C
ATOM  10350 0C21 POPE  171      91.633 117.948  62.275  1.00  0.00           C
ATOM  10352 1C21 POPE  171      92.483 119.178  62.455  1.00  0.00           C
ATOM  10355 2C21 POPE  171      92.563 119.598  63.934  1.00  0.00           C
ATOM  10358 3C21 POPE  171      91.213 120.088  64.465  1.00  0.00           C
ATOM  10361 4C21 POPE  171      91.263 120.718  65.865  1.00  0.00           C
ATOM  10364 5C21 POPE  171      91.633 119.718  66.965  1.00  0.00           C
ATOM  10367 6C21 POPE  171      91.293 120.238  68.365  1.00  0.00           C
ATOM  10370 7C21 POPE  171      91.773 119.308  69.485  1.00  0.00           C
ATOM  10373 8C21 POPE  171      91.013 117.978  69.565  1.00  0.00           C
ATOM  10377  C33 POPE  171      83.873 115.888  52.665  1.00  0.00           C
ATOM  10380  C34 POPE  171      82.693 115.168  53.294  1.00  0.00           C
ATOM  10383  C35 POPE  171      82.853 114.998  54.805  1.00  0.00           C
ATOM  10386  C36 POPE  171      81.623 114.368  55.475  1.00  0.00           C
ATOM  10389  C37 POPE  171      81.403 112.918  55.055  1.00  0.00           C
ATOM  10392  C38 POPE  171      79.983 112.418  55.355  1.00  0.00           C
ATOM  10395  C39 POPE  171      79.783 112.028  56.815  1.00  0.00           C
ATOM  10398 0C31 POPE  171      80.513 110.728  57.154  1.00  0.00           C
ATOM  10401 1C31 POPE  171      80.443 110.368  58.635  1.00  0.00           C
ATOM  10404 2C31 POPE  171      81.403 109.228  58.994  1.00  0.00           C
ATOM  10407 3C31 POPE  171      81.453 109.018  60.505  1.00  0.00           C
ATOM  10410 4C31 POPE  171      82.213 107.758  60.924  1.00  0.00           C
ATOM  10413 5C31 POPE  171      81.983 107.458  62.404  1.00  0.00           C
ATOM  10416 6C31 POPE  171      82.523 106.088  62.845  1.00  0.00           C
ATOM  10420  NH3 POPE  172      94.723  68.188  54.014  1.00  0.00           N
ATOM  10424  C12 POPE  172      96.043  67.778  54.584  1.00  0.00           C
ATOM  10427  C11 POPE  172      96.583  66.488  53.954  1.00  0.00           C
ATOM  10430  P   POPE  172      97.243  66.558  51.354  1.00  0.00           P
ATOM  10431  O13 POPE  172      95.873  66.068  51.095  1.00  0.00           O
ATOM  10432  O14 POPE  172      97.643  67.748  50.584  1.00  0.00           O
ATOM  10433  O11 POPE  172      98.263  65.378  51.125  1.00  0.00           O
ATOM  10434  O12 POPE  172      97.423  66.858  52.884  1.00  0.00           O
ATOM  10435  C1  POPE  172      99.653  65.488  51.494  1.00  0.00           C
ATOM  10438  C2  POPE  172      99.943  64.918  52.925  1.00  0.00           C
ATOM  10440  O21 POPE  172     101.353  65.078  53.205  1.00  0.00           O
ATOM  10441  C21 POPE  172     101.853  65.508  54.365  1.00  0.00           C
ATOM  10442  O22 POPE  172     103.043  65.628  54.595  1.00  0.00           O
ATOM  10443  C22 POPE  172     100.763  65.878  55.394  1.00  0.00           C
ATOM  10446  C3  POPE  172      99.523  63.418  53.045  1.00  0.00           C
ATOM  10449  O31 POPE  172      99.113  63.038  54.385  1.00  0.00           O
ATOM  10450  C31 POPE  172     100.063  62.518  55.165  1.00  0.00           C
ATOM  10451  O32 POPE  172     101.253  62.478  54.895  1.00  0.00           O
ATOM  10452  C32 POPE  172      99.433  61.968  56.454  1.00  0.00           C
ATOM  10455  C23 POPE  172     101.363  66.098  56.785  1.00  0.00           C
ATOM  10458  C24 POPE  172     100.403  66.688  57.814  1.00  0.00           C
ATOM  10461  C25 POPE  172      99.483  65.688  58.505  1.00  0.00           C
ATOM  10464  C26 POPE  172      98.683  66.388  59.615  1.00  0.00           C
ATOM  10467  C27 POPE  172      98.673  65.608  60.935  1.00  0.00           C
ATOM  10470  C28 POPE  172      98.003  66.378  62.095  1.00  0.00           C
ATOM  10473  C29 POPE  172      98.963  67.348  62.744  1.00  0.00           C
ATOM  10475 0C21 POPE  172      98.933  67.798  64.014  1.00  0.00           C
ATOM  10477 1C21 POPE  172      97.943  67.428  65.095  1.00  0.00           C
ATOM  10480 2C21 POPE  172      98.703  66.848  66.294  1.00  0.00           C
ATOM  10483 3C21 POPE  172      97.783  66.418  67.455  1.00  0.00           C
ATOM  10486 4C21 POPE  172      98.563  65.828  68.635  1.00  0.00           C
ATOM  10489 5C21 POPE  172      99.203  64.478  68.315  1.00  0.00           C
ATOM  10492 6C21 POPE  172      99.973  63.858  69.495  1.00  0.00           C
ATOM  10495 7C21 POPE  172     100.893  62.718  69.035  1.00  0.00           C
ATOM  10498 8C21 POPE  172     101.493  61.918  70.184  1.00  0.00           C
ATOM  10502  C33 POPE  172     100.433  61.618  57.585  1.00  0.00           C
ATOM  10505  C34 POPE  172     101.363  60.428  57.264  1.00  0.00           C
ATOM  10508  C35 POPE  172     101.643  59.488  58.465  1.00  0.00           C
ATOM  10511  C36 POPE  172     102.303  60.128  59.695  1.00  0.00           C
ATOM  10514  C37 POPE  172     102.603  59.098  60.805  1.00  0.00           C
ATOM  10517  C38 POPE  172     103.263  59.718  62.055  1.00  0.00           C
ATOM  10520  C39 POPE  172     102.883  59.038  63.375  1.00  0.00           C
ATOM  10523 0C31 POPE  172     103.353  59.778  64.635  1.00  0.00           C
ATOM  10526 1C31 POPE  172     102.873  59.098  65.924  1.00  0.00           C
ATOM  10529 2C31 POPE  172     103.173  59.948  67.165  1.00  0.00           C
ATOM  10532 3C31 POPE  172     103.593  59.128  68.395  1.00  0.00           C
ATOM  10535 4C31 POPE  172     102.463  58.308  69.035  1.00  0.00           C
ATOM  10538 5C31 POPE  172     102.913  57.618  70.334  1.00  0.00           C
ATOM  10541 6C31 POPE  172     101.763  57.298  71.294  1.00  0.00           C
ATOM  10545  NH3 POPE  173      25.523  17.918  51.165  1.00  0.00           N
ATOM  10549  C12 POPE  173      26.373  17.468  50.015  1.00  0.00           C
ATOM  10552  C11 POPE  173      27.843  17.878  50.184  1.00  0.00           C
ATOM  10555  P   POPE  173      28.043  20.398  50.865  1.00  0.00           P
ATOM  10556  O13 POPE  173      28.723  21.588  50.324  1.00  0.00           O
ATOM  10557  O14 POPE  173      26.653  20.558  51.354  1.00  0.00           O
ATOM  10558  O11 POPE  173      28.933  19.758  51.995  1.00  0.00           O
ATOM  10559  O12 POPE  173      28.023  19.238  49.805  1.00  0.00           O
ATOM  10560  C1  POPE  173      29.613  20.548  52.964  1.00  0.00           C
ATOM  10563  C2  POPE  173      28.773  20.718  54.235  1.00  0.00           C
ATOM  10565  O21 POPE  173      29.663  21.268  55.235  1.00  0.00           O
ATOM  10566  C21 POPE  173      29.263  21.228  56.485  1.00  0.00           C
ATOM  10567  O22 POPE  173      29.583  20.378  57.305  1.00  0.00           O
ATOM  10568  C22 POPE  173      28.483  22.508  56.774  1.00  0.00           C
ATOM  10571  C3  POPE  173      28.043  19.408  54.665  1.00  0.00           C
ATOM  10574  O31 POPE  173      26.903  19.738  55.495  1.00  0.00           O
ATOM  10575  C31 POPE  173      25.893  18.868  55.425  1.00  0.00           C
ATOM  10576  O32 POPE  173      25.863  17.858  54.735  1.00  0.00           O
ATOM  10577  C32 POPE  173      24.793  19.308  56.395  1.00  0.00           C
ATOM  10580  C23 POPE  173      28.513  22.918  58.264  1.00  0.00           C
ATOM  10583  C24 POPE  173      28.003  24.358  58.435  1.00  0.00           C
ATOM  10586  C25 POPE  173      27.363  24.658  59.794  1.00  0.00           C
ATOM  10589  C26 POPE  173      28.343  24.908  60.945  1.00  0.00           C
ATOM  10592  C27 POPE  173      27.653  25.478  62.205  1.00  0.00           C
ATOM  10595  C28 POPE  173      28.623  26.408  62.964  1.00  0.00           C
ATOM  10598  C29 POPE  173      28.023  27.268  64.055  1.00  0.00           C
ATOM  10600 0C21 POPE  173      28.453  27.358  65.334  1.00  0.00           C
ATOM  10602 1C21 POPE  173      29.553  26.538  65.974  1.00  0.00           C
ATOM  10605 2C21 POPE  173      31.013  26.998  65.745  1.00  0.00           C
ATOM  10608 3C21 POPE  173      31.363  28.398  66.285  1.00  0.00           C
ATOM  10611 4C21 POPE  173      32.833  28.768  66.014  1.00  0.00           C
ATOM  10614 5C21 POPE  173      33.613  29.358  67.205  1.00  0.00           C
ATOM  10617 6C21 POPE  173      33.663  28.408  68.404  1.00  0.00           C
ATOM  10620 7C21 POPE  173      34.643  28.868  69.495  1.00  0.00           C
ATOM  10623 8C21 POPE  173      34.823  27.878  70.645  1.00  0.00           C
ATOM  10627  C33 POPE  173      25.313  20.108  57.625  1.00  0.00           C
ATOM  10630  C34 POPE  173      24.193  20.638  58.525  1.00  0.00           C
ATOM  10633  C35 POPE  173      24.733  21.448  59.715  1.00  0.00           C
ATOM  10636  C36 POPE  173      23.643  22.078  60.605  1.00  0.00           C
ATOM  10639  C37 POPE  173      24.213  22.858  61.805  1.00  0.00           C
ATOM  10642  C38 POPE  173      23.233  23.908  62.345  1.00  0.00           C
ATOM  10645  C39 POPE  173      23.593  24.388  63.765  1.00  0.00           C
ATOM  10648 0C31 POPE  173      22.643  23.818  64.825  1.00  0.00           C
ATOM  10651 1C31 POPE  173      23.073  24.188  66.254  1.00  0.00           C
ATOM  10654 2C31 POPE  173      22.033  23.848  67.325  1.00  0.00           C
ATOM  10657 3C31 POPE  173      22.553  24.168  68.724  1.00  0.00           C
ATOM  10660 4C31 POPE  173      21.523  23.938  69.845  1.00  0.00           C
ATOM  10663 5C31 POPE  173      22.183  23.998  71.224  1.00  0.00           C
ATOM  10666 6C31 POPE  173      21.223  23.718  72.394  1.00  0.00           C
ATOM  10670  NH3 POPE  174      51.143  28.878  54.115  1.00  0.00           N
ATOM  10674  C12 POPE  174      50.233  28.008  53.294  1.00  0.00           C
ATOM  10677  C11 POPE  174      50.363  28.268  51.785  1.00  0.00           C
ATOM  10680  P   POPE  174      49.173  27.098  49.735  1.00  0.00           P
ATOM  10681  O13 POPE  174      49.163  28.388  49.014  1.00  0.00           O
ATOM  10682  O14 POPE  174      49.633  25.938  48.945  1.00  0.00           O
ATOM  10683  O11 POPE  174      47.713  26.748  50.295  1.00  0.00           O
ATOM  10684  O12 POPE  174      50.043  27.098  51.044  1.00  0.00           O
ATOM  10685  C1  POPE  174      47.403  26.828  51.695  1.00  0.00           C
ATOM  10688  C2  POPE  174      45.893  26.498  52.005  1.00  0.00           C
ATOM  10690  O21 POPE  174      45.353  27.328  53.055  1.00  0.00           O
ATOM  10691  C21 POPE  174      45.853  27.148  54.264  1.00  0.00           C
ATOM  10692  O22 POPE  174      46.773  26.398  54.565  1.00  0.00           O
ATOM  10693  C22 POPE  174      45.123  28.038  55.254  1.00  0.00           C
ATOM  10696  C3  POPE  174      45.523  24.998  52.224  1.00  0.00           C
ATOM  10699  O31 POPE  174      44.123  24.808  51.965  1.00  0.00           O
ATOM  10700  C31 POPE  174      43.173  24.618  52.894  1.00  0.00           C
ATOM  10701  O32 POPE  174      41.993  24.818  52.614  1.00  0.00           O
ATOM  10702  C32 POPE  174      43.663  24.058  54.235  1.00  0.00           C
ATOM  10705  C23 POPE  174      44.653  27.268  56.494  1.00  0.00           C
ATOM  10708  C24 POPE  174      43.903  28.178  57.465  1.00  0.00           C
ATOM  10711  C25 POPE  174      43.513  27.438  58.744  1.00  0.00           C
ATOM  10714  C26 POPE  174      42.853  28.368  59.764  1.00  0.00           C
ATOM  10717  C27 POPE  174      42.193  27.558  60.904  1.00  0.00           C
ATOM  10720  C28 POPE  174      41.733  28.408  62.095  1.00  0.00           C
ATOM  10723  C29 POPE  174      42.913  28.948  62.865  1.00  0.00           C
ATOM  10725 0C21 POPE  174      43.093  28.888  64.195  1.00  0.00           C
ATOM  10727 1C21 POPE  174      42.113  28.348  65.204  1.00  0.00           C
ATOM  10730 2C21 POPE  174      42.323  26.848  65.464  1.00  0.00           C
ATOM  10733 3C21 POPE  174      43.733  26.468  65.935  1.00  0.00           C
ATOM  10736 4C21 POPE  174      43.853  24.968  66.215  1.00  0.00           C
ATOM  10739 5C21 POPE  174      45.263  24.518  66.644  1.00  0.00           C
ATOM  10742 6C21 POPE  174      45.583  24.908  68.094  1.00  0.00           C
ATOM  10745 7C21 POPE  174      46.783  24.128  68.654  1.00  0.00           C
ATOM  10748 8C21 POPE  174      47.113  24.438  70.114  1.00  0.00           C
ATOM  10752  C33 POPE  174      42.513  23.608  55.184  1.00  0.00           C
ATOM  10755  C34 POPE  174      42.983  22.608  56.265  1.00  0.00           C
ATOM  10758  C35 POPE  174      43.733  23.258  57.434  1.00  0.00           C
ATOM  10761  C36 POPE  174      44.773  22.338  58.084  1.00  0.00           C
ATOM  10764  C37 POPE  174      45.443  22.998  59.305  1.00  0.00           C
ATOM  10767  C38 POPE  174      46.923  22.618  59.485  1.00  0.00           C
ATOM  10770  C39 POPE  174      47.183  21.248  60.155  1.00  0.00           C
ATOM  10773 0C31 POPE  174      46.893  21.228  61.665  1.00  0.00           C
ATOM  10776 1C31 POPE  174      45.693  20.338  62.025  1.00  0.00           C
ATOM  10779 2C31 POPE  174      45.403  20.268  63.535  1.00  0.00           C
ATOM  10782 3C31 POPE  174      46.613  19.808  64.365  1.00  0.00           C
ATOM  10785 4C31 POPE  174      46.293  19.488  65.825  1.00  0.00           C
ATOM  10788 5C31 POPE  174      47.513  19.608  66.745  1.00  0.00           C
ATOM  10791 6C31 POPE  174      47.213  19.218  68.195  1.00  0.00           C
ATOM  10795  NH3 POPE  175      56.363 104.918  48.744  1.00  0.00           N
ATOM  10799  C12 POPE  175      55.073 104.248  49.084  1.00  0.00           C
ATOM  10802  C11 POPE  175      53.853 105.098  48.705  1.00  0.00           C
ATOM  10805  P   POPE  175      52.513 107.258  49.084  1.00  0.00           P
ATOM  10806  O13 POPE  175      51.873 106.918  47.795  1.00  0.00           O
ATOM  10807  O14 POPE  175      52.763 108.698  49.315  1.00  0.00           O
ATOM  10808  O11 POPE  175      51.553 106.718  50.204  1.00  0.00           O
ATOM  10809  O12 POPE  175      53.883 106.448  49.214  1.00  0.00           O
ATOM  10810  C1  POPE  175      51.983 106.348  51.514  1.00  0.00           C
ATOM  10813  C2  POPE  175      52.303 107.568  52.415  1.00  0.00           C
ATOM  10815  O21 POPE  175      52.483 107.178  53.794  1.00  0.00           O
ATOM  10816  C21 POPE  175      51.393 106.958  54.514  1.00  0.00           C
ATOM  10817  O22 POPE  175      50.283 106.658  54.115  1.00  0.00           O
ATOM  10818  C22 POPE  175      51.753 107.358  55.955  1.00  0.00           C
ATOM  10821  C3  POPE  175      51.263 108.728  52.275  1.00  0.00           C
ATOM  10824  O31 POPE  175      51.283 109.618  53.415  1.00  0.00           O
ATOM  10825  C31 POPE  175      51.643 110.868  53.215  1.00  0.00           C
ATOM  10826  O32 POPE  175      52.213 111.298  52.215  1.00  0.00           O
ATOM  10827  C32 POPE  175      51.253 111.688  54.445  1.00  0.00           C
ATOM  10830  C23 POPE  175      50.883 106.748  57.065  1.00  0.00           C
ATOM  10833  C24 POPE  175      51.103 107.448  58.415  1.00  0.00           C
ATOM  10836  C25 POPE  175      50.493 106.688  59.595  1.00  0.00           C
ATOM  10839  C26 POPE  175      50.153 107.578  60.815  1.00  0.00           C
ATOM  10842  C27 POPE  175      51.053 107.338  62.035  1.00  0.00           C
ATOM  10845  C28 POPE  175      50.533 108.068  63.285  1.00  0.00           C
ATOM  10848  C29 POPE  175      51.473 107.888  64.455  1.00  0.00           C
ATOM  10850 0C21 POPE  175      51.143 107.598  65.724  1.00  0.00           C
ATOM  10852 1C21 POPE  175      49.733 107.448  66.265  1.00  0.00           C
ATOM  10855 2C21 POPE  175      49.703 107.258  67.795  1.00  0.00           C
ATOM  10858 3C21 POPE  175      48.283 107.398  68.365  1.00  0.00           C
ATOM  10861 4C21 POPE  175      48.153 107.028  69.854  1.00  0.00           C
ATOM  10864 5C21 POPE  175      46.713 107.198  70.345  1.00  0.00           C
ATOM  10867 6C21 POPE  175      46.443 106.618  71.745  1.00  0.00           C
ATOM  10870 7C21 POPE  175      44.943 106.478  72.035  1.00  0.00           C
ATOM  10873 8C21 POPE  175      44.633 105.668  73.294  1.00  0.00           C
ATOM  10877  C33 POPE  175      52.483 112.178  55.235  1.00  0.00           C
ATOM  10880  C34 POPE  175      52.033 112.868  56.525  1.00  0.00           C
ATOM  10883  C35 POPE  175      51.923 111.908  57.715  1.00  0.00           C
ATOM  10886  C36 POPE  175      53.103 112.028  58.695  1.00  0.00           C
ATOM  10889  C37 POPE  175      52.853 111.268  60.004  1.00  0.00           C
ATOM  10892  C38 POPE  175      53.843 111.658  61.114  1.00  0.00           C
ATOM  10895  C39 POPE  175      53.493 111.008  62.455  1.00  0.00           C
ATOM  10898 0C31 POPE  175      54.573 111.248  63.514  1.00  0.00           C
ATOM  10901 1C31 POPE  175      54.223 110.638  64.885  1.00  0.00           C
ATOM  10904 2C31 POPE  175      55.323 110.878  65.935  1.00  0.00           C
ATOM  10907 3C31 POPE  175      54.873 110.468  67.345  1.00  0.00           C
ATOM  10910 4C31 POPE  175      55.973 110.618  68.404  1.00  0.00           C
ATOM  10913 5C31 POPE  175      55.503 110.128  69.785  1.00  0.00           C
ATOM  10916 6C31 POPE  175      56.633 109.998  70.805  1.00  0.00           C
ATOM  10920  NH3 POPE  176     108.943 108.428  95.154  1.00  0.00           N
ATOM  10924  C12 POPE  176     109.103 109.788  95.785  1.00  0.00           C
ATOM  10927  C11 POPE  176     110.243 109.838  96.815  1.00  0.00           C
ATOM  10930  P   POPE  176     112.733 109.068  97.075  1.00  0.00           P
ATOM  10931  O13 POPE  176     113.163 110.428  96.625  1.00  0.00           O
ATOM  10932  O14 POPE  176     112.793 108.748  98.514  1.00  0.00           O
ATOM  10933  O11 POPE  176     113.513 107.958  96.214  1.00  0.00           O
ATOM  10934  O12 POPE  176     111.253 108.848  96.565  1.00  0.00           O
ATOM  10935  C1  POPE  176     114.063 108.318  94.935  1.00  0.00           C
ATOM  10938  C2  POPE  176     115.203 107.378  94.415  1.00  0.00           C
ATOM  10940  O21 POPE  176     115.723 107.748  93.114  1.00  0.00           O
ATOM  10941  C21 POPE  176     115.813 108.968  92.645  1.00  0.00           C
ATOM  10942  O22 POPE  176     115.503 110.018  93.174  1.00  0.00           O
ATOM  10943  C22 POPE  176     116.443 108.868  91.264  1.00  0.00           C
ATOM  10946  C3  POPE  176     114.823 105.858  94.354  1.00  0.00           C
ATOM  10949  O31 POPE  176     115.933 104.988  94.695  1.00  0.00           O
ATOM  10950  C31 POPE  176     116.693 104.258  93.864  1.00  0.00           C
ATOM  10951  O32 POPE  176     117.523 103.448  94.264  1.00  0.00           O
ATOM  10952  C32 POPE  176     116.453 104.508  92.375  1.00  0.00           C
ATOM  10955  C23 POPE  176     116.663 110.268  90.645  1.00  0.00           C
ATOM  10958  C24 POPE  176     117.353 110.188  89.284  1.00  0.00           C
ATOM  10961  C25 POPE  176     117.843 111.548  88.805  1.00  0.00           C
ATOM  10964  C26 POPE  176     118.473 111.448  87.404  1.00  0.00           C
ATOM  10967  C27 POPE  176     119.223 112.708  86.974  1.00  0.00           C
ATOM  10970  C28 POPE  176     119.543 112.688  85.464  1.00  0.00           C
ATOM  10973  C29 POPE  176     118.293 112.948  84.675  1.00  0.00           C
ATOM  10975 0C21 POPE  176     118.133 112.928  83.345  1.00  0.00           C
ATOM  10977 1C21 POPE  176     119.153 112.628  82.274  1.00  0.00           C
ATOM  10980 2C21 POPE  176     118.763 111.338  81.535  1.00  0.00           C
ATOM  10983 3C21 POPE  176     117.293 111.268  81.055  1.00  0.00           C
ATOM  10986 4C21 POPE  176     116.973 109.958  80.324  1.00  0.00           C
ATOM  10989 5C21 POPE  176     117.483 109.918  78.875  1.00  0.00           C
ATOM  10992 6C21 POPE  176     116.503 110.558  77.894  1.00  0.00           C
ATOM  10995 7C21 POPE  176     117.103 110.708  76.495  1.00  0.00           C
ATOM  10998 8C21 POPE  176     116.103 111.198  75.455  1.00  0.00           C
ATOM  11002  C33 POPE  176     117.543 103.798  91.535  1.00  0.00           C
ATOM  11005  C34 POPE  176     117.293 103.708  90.014  1.00  0.00           C
ATOM  11008  C35 POPE  176     118.353 102.818  89.345  1.00  0.00           C
ATOM  11011  C36 POPE  176     117.983 102.338  87.934  1.00  0.00           C
ATOM  11014  C37 POPE  176     118.943 101.248  87.424  1.00  0.00           C
ATOM  11017  C38 POPE  176     118.443 100.508  86.165  1.00  0.00           C
ATOM  11020  C39 POPE  176     117.223  99.608  86.415  1.00  0.00           C
ATOM  11023 0C31 POPE  176     117.543  98.338  87.215  1.00  0.00           C
ATOM  11026 1C31 POPE  176     116.403  97.928  88.154  1.00  0.00           C
ATOM  11029 2C31 POPE  176     116.763  96.758  89.065  1.00  0.00           C
ATOM  11032 3C31 POPE  176     116.513  95.378  88.454  1.00  0.00           C
ATOM  11035 4C31 POPE  176     117.043  94.288  89.395  1.00  0.00           C
ATOM  11038 5C31 POPE  176     116.753  92.858  88.925  1.00  0.00           C
ATOM  11041 6C31 POPE  176     117.313  91.818  89.894  1.00  0.00           C
ATOM  11045  NH3 POPE  177      12.173 109.418  93.355  1.00  0.00           N
ATOM  11049  C12 POPE  177      11.633 110.788  93.724  1.00  0.00           C
ATOM  11052  C11 POPE  177      10.083 110.818  93.825  1.00  0.00           C
ATOM  11055  P   POPE  177       8.103 112.528  93.465  1.00  0.00           P
ATOM  11056  O13 POPE  177       7.383 111.308  93.065  1.00  0.00           O
ATOM  11057  O14 POPE  177       7.423 113.438  94.424  1.00  0.00           O
ATOM  11058  O11 POPE  177       8.413 113.358  92.144  1.00  0.00           O
ATOM  11059  O12 POPE  177       9.583 112.168  93.934  1.00  0.00           O
ATOM  11060  C1  POPE  177       9.323 112.718  91.245  1.00  0.00           C
ATOM  11063  C2  POPE  177       8.993 113.048  89.764  1.00  0.00           C
ATOM  11065  O21 POPE  177       9.613 112.118  88.864  1.00  0.00           O
ATOM  11066  C21 POPE  177      10.843 111.678  89.055  1.00  0.00           C
ATOM  11067  O22 POPE  177      11.643 112.018  89.904  1.00  0.00           O
ATOM  11068  C22 POPE  177      11.073 110.558  88.075  1.00  0.00           C
ATOM  11071  C3  POPE  177       9.283 114.508  89.345  1.00  0.00           C
ATOM  11074  O31 POPE  177       8.933 114.718  87.964  1.00  0.00           O
ATOM  11075  C31 POPE  177       9.923 114.478  87.105  1.00  0.00           C
ATOM  11076  O32 POPE  177      11.093 114.278  87.394  1.00  0.00           O
ATOM  11077  C32 POPE  177       9.403 114.458  85.685  1.00  0.00           C
ATOM  11080  C23 POPE  177      12.523 110.048  88.135  1.00  0.00           C
ATOM  11083  C24 POPE  177      12.663 108.698  87.424  1.00  0.00           C
ATOM  11086  C25 POPE  177      14.063 108.468  86.864  1.00  0.00           C
ATOM  11089  C26 POPE  177      14.043 107.308  85.864  1.00  0.00           C
ATOM  11092  C27 POPE  177      15.353 107.188  85.095  1.00  0.00           C
ATOM  11095  C28 POPE  177      15.243 106.108  84.015  1.00  0.00           C
ATOM  11098  C29 POPE  177      16.483 106.108  83.165  1.00  0.00           C
ATOM  11100 0C21 POPE  177      16.523 106.018  81.825  1.00  0.00           C
ATOM  11102 1C21 POPE  177      15.323 105.868  80.925  1.00  0.00           C
ATOM  11105 2C21 POPE  177      14.983 107.158  80.145  1.00  0.00           C
ATOM  11108 3C21 POPE  177      15.583 107.178  78.724  1.00  0.00           C
ATOM  11111 4C21 POPE  177      14.963 108.238  77.805  1.00  0.00           C
ATOM  11114 5C21 POPE  177      14.753 109.598  78.475  1.00  0.00           C
ATOM  11117 6C21 POPE  177      14.613 110.748  77.455  1.00  0.00           C
ATOM  11120 7C21 POPE  177      14.423 112.108  78.135  1.00  0.00           C
ATOM  11123 8C21 POPE  177      14.393 113.288  77.155  1.00  0.00           C
ATOM  11127  C33 POPE  177       9.603 115.798  84.985  1.00  0.00           C
ATOM  11130  C34 POPE  177       9.393 115.758  83.475  1.00  0.00           C
ATOM  11133  C35 POPE  177      10.543 115.118  82.715  1.00  0.00           C
ATOM  11136  C36 POPE  177      10.273 115.198  81.214  1.00  0.00           C
ATOM  11139  C37 POPE  177      11.343 114.468  80.385  1.00  0.00           C
ATOM  11142  C38 POPE  177      10.773 113.888  79.084  1.00  0.00           C
ATOM  11145  C39 POPE  177       9.783 112.748  79.345  1.00  0.00           C
ATOM  11148 0C31 POPE  177       9.353 112.048  78.055  1.00  0.00           C
ATOM  11151 1C31 POPE  177       8.293 110.988  78.335  1.00  0.00           C
ATOM  11154 2C31 POPE  177       7.983 110.148  77.095  1.00  0.00           C
ATOM  11157 3C31 POPE  177       7.053 108.958  77.365  1.00  0.00           C
ATOM  11160 4C31 POPE  177       5.713 109.368  77.974  1.00  0.00           C
ATOM  11163 5C31 POPE  177       4.623 108.308  77.774  1.00  0.00           C
ATOM  11166 6C31 POPE  177       3.273 108.748  78.335  1.00  0.00           C
ATOM  11170  NH3 POPE  178     128.469  26.708  93.075  1.00  0.00           N
ATOM  11174  C12 POPE  178     127.619  27.868  93.514  1.00  0.00           C
ATOM  11177  C11 POPE  178     126.093  27.628  93.405  1.00  0.00           C
ATOM  11180  P   POPE  178     125.313  25.788  91.755  1.00  0.00           P
ATOM  11181  O13 POPE  178     125.083  24.318  91.825  1.00  0.00           O
ATOM  11182  O14 POPE  178     124.233  26.648  91.264  1.00  0.00           O
ATOM  11183  O11 POPE  178     126.643  26.068  90.945  1.00  0.00           O
ATOM  11184  O12 POPE  178     125.743  26.258  93.174  1.00  0.00           O
ATOM  11185  C1  POPE  178     126.643  26.758  89.675  1.00  0.00           C
ATOM  11188  C2  POPE  178     126.913  25.788  88.495  1.00  0.00           C
ATOM  11190  O21 POPE  178     127.659  26.418  87.424  1.00  0.00           O
ATOM  11191  C21 POPE  178     127.023  27.248  86.605  1.00  0.00           C
ATOM  11192  O22 POPE  178     125.903  27.678  86.775  1.00  0.00           O
ATOM  11193  C22 POPE  178     127.849  27.458  85.315  1.00  0.00           C
ATOM  11196  C3  POPE  178     125.633  24.998  88.045  1.00  0.00           C
ATOM  11199  O31 POPE  178     125.973  23.868  87.225  1.00  0.00           O
ATOM  11200  C31 POPE  178     125.993  24.078  85.905  1.00  0.00           C
ATOM  11201  O32 POPE  178     126.993  23.998  85.215  1.00  0.00           O
ATOM  11202  C32 POPE  178     124.583  24.378  85.375  1.00  0.00           C
ATOM  11205  C23 POPE  178     128.819  28.678  85.334  1.00  0.00           C
ATOM  11208  C24 POPE  178     129.569  28.918  84.015  1.00  0.00           C
ATOM  11211  C25 POPE  178     128.659  29.368  82.855  1.00  0.00           C
ATOM  11214  C26 POPE  178     129.299  29.178  81.465  1.00  0.00           C
ATOM  11217  C27 POPE  178     128.249  29.278  80.344  1.00  0.00           C
ATOM  11220  C28 POPE  178     128.739  28.738  78.995  1.00  0.00           C
ATOM  11223  C29 POPE  178     127.609  28.688  77.974  1.00  0.00           C
ATOM  11225 0C21 POPE  178     127.509  29.358  76.815  1.00  0.00           C
ATOM  11227 1C21 POPE  178     128.509  30.338  76.235  1.00  0.00           C
ATOM  11230 2C21 POPE  178     127.889  31.678  75.775  1.00  0.00           C
ATOM  11233 3C21 POPE  178     127.239  31.638  74.374  1.00  0.00           C
ATOM  11236 4C21 POPE  178     125.733  31.328  74.385  1.00  0.00           C
ATOM  11239 5C21 POPE  178     124.843  32.528  73.995  1.00  0.00           C
ATOM  11242 6C21 POPE  178     124.793  33.638  75.055  1.00  0.00           C
ATOM  11245 7C21 POPE  178     123.743  34.708  74.704  1.00  0.00           C
ATOM  11248 8C21 POPE  178     123.493  35.738  75.805  1.00  0.00           C
ATOM  11252  C33 POPE  178     124.353  23.708  83.995  1.00  0.00           C
ATOM  11255  C34 POPE  178     122.903  23.788  83.504  1.00  0.00           C
ATOM  11258  C35 POPE  178     122.673  22.948  82.235  1.00  0.00           C
ATOM  11261  C36 POPE  178     121.193  22.768  81.854  1.00  0.00           C
ATOM  11264  C37 POPE  178     120.533  24.078  81.395  1.00  0.00           C
ATOM  11267  C38 POPE  178     119.053  23.928  81.024  1.00  0.00           C
ATOM  11270  C39 POPE  178     118.843  23.298  79.644  1.00  0.00           C
ATOM  11273 0C31 POPE  178     117.373  23.228  79.214  1.00  0.00           C
ATOM  11276 1C31 POPE  178     117.183  22.268  78.045  1.00  0.00           C
ATOM  11279 2C31 POPE  178     115.833  22.428  77.324  1.00  0.00           C
ATOM  11282 3C31 POPE  178     115.843  23.468  76.185  1.00  0.00           C
ATOM  11285 4C31 POPE  178     116.873  23.138  75.084  1.00  0.00           C
ATOM  11288 5C31 POPE  178     116.553  23.778  73.724  1.00  0.00           C
ATOM  11291 6C31 POPE  178     117.563  23.378  72.645  1.00  0.00           C
ATOM  11295  NH3 POPE  179      51.643  83.048  53.544  1.00  0.00           N
ATOM  11299  C12 POPE  179      50.553  83.728  52.764  1.00  0.00           C
ATOM  11302  C11 POPE  179      49.323  82.818  52.585  1.00  0.00           C
ATOM  11305  P   POPE  179      47.133  84.268  52.915  1.00  0.00           P
ATOM  11306  O13 POPE  179      46.913  85.658  52.465  1.00  0.00           O
ATOM  11307  O14 POPE  179      45.953  83.378  52.985  1.00  0.00           O
ATOM  11308  O11 POPE  179      47.833  84.298  54.325  1.00  0.00           O
ATOM  11309  O12 POPE  179      48.243  83.568  52.025  1.00  0.00           O
ATOM  11310  C1  POPE  179      47.613  85.428  55.174  1.00  0.00           C
ATOM  11313  C2  POPE  179      47.703  85.008  56.665  1.00  0.00           C
ATOM  11315  O21 POPE  179      49.093  84.848  57.025  1.00  0.00           O
ATOM  11316  C21 POPE  179      49.283  85.038  58.325  1.00  0.00           C
ATOM  11317  O22 POPE  179      48.483  85.548  59.084  1.00  0.00           O
ATOM  11318  C22 POPE  179      50.693  84.608  58.724  1.00  0.00           C
ATOM  11321  C3  POPE  179      46.903  83.698  56.935  1.00  0.00           C
ATOM  11324  O31 POPE  179      46.733  83.468  58.354  1.00  0.00           O
ATOM  11325  C31 POPE  179      45.673  84.028  58.905  1.00  0.00           C
ATOM  11326  O32 POPE  179      44.753  84.538  58.294  1.00  0.00           O
ATOM  11327  C32 POPE  179      45.773  84.028  60.425  1.00  0.00           C
ATOM  11330  C23 POPE  179      50.803  84.548  60.264  1.00  0.00           C
ATOM  11333  C24 POPE  179      52.173  84.058  60.745  1.00  0.00           C
ATOM  11336  C25 POPE  179      52.223  83.988  62.275  1.00  0.00           C
ATOM  11339  C26 POPE  179      53.563  83.488  62.834  1.00  0.00           C
ATOM  11342  C27 POPE  179      53.503  83.428  64.365  1.00  0.00           C
ATOM  11345  C28 POPE  179      54.833  83.038  65.044  1.00  0.00           C
ATOM  11348  C29 POPE  179      55.143  81.578  64.825  1.00  0.00           C
ATOM  11350 0C21 POPE  179      54.913  80.568  65.685  1.00  0.00           C
ATOM  11352 1C21 POPE  179      54.313  80.678  67.065  1.00  0.00           C
ATOM  11355 2C21 POPE  179      55.123  79.928  68.145  1.00  0.00           C
ATOM  11358 3C21 POPE  179      56.423  80.648  68.544  1.00  0.00           C
ATOM  11361 4C21 POPE  179      57.343  79.768  69.404  1.00  0.00           C
ATOM  11364 5C21 POPE  179      56.793  79.398  70.785  1.00  0.00           C
ATOM  11367 6C21 POPE  179      57.753  78.438  71.504  1.00  0.00           C
ATOM  11370 7C21 POPE  179      57.263  78.038  72.894  1.00  0.00           C
ATOM  11373 8C21 POPE  179      58.413  77.768  73.864  1.00  0.00           C
ATOM  11377  C33 POPE  179      45.503  85.458  60.965  1.00  0.00           C
ATOM  11380  C34 POPE  179      46.193  85.758  62.305  1.00  0.00           C
ATOM  11383  C35 POPE  179      46.193  87.258  62.625  1.00  0.00           C
ATOM  11386  C36 POPE  179      47.133  87.648  63.775  1.00  0.00           C
ATOM  11389  C37 POPE  179      47.203  89.158  64.035  1.00  0.00           C
ATOM  11392  C38 POPE  179      48.313  89.588  65.004  1.00  0.00           C
ATOM  11395  C39 POPE  179      48.223  88.948  66.405  1.00  0.00           C
ATOM  11398 0C31 POPE  179      46.833  89.108  67.035  1.00  0.00           C
ATOM  11401 1C31 POPE  179      46.723  88.568  68.465  1.00  0.00           C
ATOM  11404 2C31 POPE  179      45.243  88.408  68.854  1.00  0.00           C
ATOM  11407 3C31 POPE  179      45.023  87.928  70.285  1.00  0.00           C
ATOM  11410 4C31 POPE  179      43.523  87.708  70.565  1.00  0.00           C
ATOM  11413 5C31 POPE  179      43.203  87.548  72.044  1.00  0.00           C
ATOM  11416 6C31 POPE  179      41.713  87.538  72.354  1.00  0.00           C
ATOM  11420  NH3 POPE  180      97.053 117.688  89.675  1.00  0.00           N
ATOM  11424  C12 POPE  180      96.483 117.798  91.055  1.00  0.00           C
ATOM  11427  C11 POPE  180      95.193 116.998  91.125  1.00  0.00           C
ATOM  11430  P   POPE  180      93.393 116.828  89.255  1.00  0.00           P
ATOM  11431  O13 POPE  180      94.213 116.468  88.084  1.00  0.00           O
ATOM  11432  O14 POPE  180      92.733 115.728  90.005  1.00  0.00           O
ATOM  11433  O11 POPE  180      92.273 117.868  88.895  1.00  0.00           O
ATOM  11434  O12 POPE  180      94.263 117.648  90.275  1.00  0.00           O
ATOM  11435  C1  POPE  180      91.213 117.568  88.005  1.00  0.00           C
ATOM  11438  C2  POPE  180      89.953 118.398  88.364  1.00  0.00           C
ATOM  11440  O21 POPE  180      88.803 117.658  87.945  1.00  0.00           O
ATOM  11441  C21 POPE  180      88.413 117.788  86.695  1.00  0.00           C
ATOM  11442  O22 POPE  180      87.873 118.768  86.224  1.00  0.00           O
ATOM  11443  C22 POPE  180      88.693 116.458  85.975  1.00  0.00           C
ATOM  11446  C3  POPE  180      90.023 119.868  87.875  1.00  0.00           C
ATOM  11449  O31 POPE  180      88.813 120.568  88.244  1.00  0.00           O
ATOM  11450  C31 POPE  180      88.633 121.858  87.875  1.00  0.00           C
ATOM  11451  O32 POPE  180      87.593 122.458  88.145  1.00  0.00           O
ATOM  11452  C32 POPE  180      89.723 122.488  87.004  1.00  0.00           C
ATOM  11455  C23 POPE  180      88.433 116.508  84.455  1.00  0.00           C
ATOM  11458  C24 POPE  180      89.133 115.368  83.685  1.00  0.00           C
ATOM  11461  C25 POPE  180      88.763 115.368  82.195  1.00  0.00           C
ATOM  11464  C26 POPE  180      89.523 114.328  81.364  1.00  0.00           C
ATOM  11467  C27 POPE  180      88.973 114.238  79.935  1.00  0.00           C
ATOM  11470  C28 POPE  180      89.593 113.108  79.074  1.00  0.00           C
ATOM  11473  C29 POPE  180      91.053 113.308  78.805  1.00  0.00           C
ATOM  11475 0C21 POPE  180      91.583 113.728  77.634  1.00  0.00           C
ATOM  11477 1C21 POPE  180      90.813 114.078  76.395  1.00  0.00           C
ATOM  11480 2C21 POPE  180      91.733 114.428  75.204  1.00  0.00           C
ATOM  11483 3C21 POPE  180      92.583 115.698  75.425  1.00  0.00           C
ATOM  11486 4C21 POPE  180      93.633 115.948  74.325  1.00  0.00           C
ATOM  11489 5C21 POPE  180      94.703 114.848  74.275  1.00  0.00           C
ATOM  11492 6C21 POPE  180      95.853 115.118  73.285  1.00  0.00           C
ATOM  11495 7C21 POPE  180      96.603 113.818  72.934  1.00  0.00           C
ATOM  11498 8C21 POPE  180      98.013 114.028  72.375  1.00  0.00           C
ATOM  11502  C33 POPE  180      89.433 122.318  85.484  1.00  0.00           C
ATOM  11505  C34 POPE  180      90.433 123.108  84.614  1.00  0.00           C
ATOM  11508  C35 POPE  180      89.973 123.438  83.185  1.00  0.00           C
ATOM  11511  C36 POPE  180      88.743 124.348  83.135  1.00  0.00           C
ATOM  11514  C37 POPE  180      88.523 125.138  81.834  1.00  0.00           C
ATOM  11517  C38 POPE  180      87.643 124.428  80.794  1.00  0.00           C
ATOM  11520  C39 POPE  180      88.353 123.328  79.985  1.00  0.00           C
ATOM  11523 0C31 POPE  180      89.483 123.858  79.084  1.00  0.00           C
ATOM  11526 1C31 POPE  180      89.793 122.878  77.945  1.00  0.00           C
ATOM  11529 2C31 POPE  180      91.003 123.268  77.085  1.00  0.00           C
ATOM  11532 3C31 POPE  180      91.343 122.238  76.004  1.00  0.00           C
ATOM  11535 4C31 POPE  180      90.253 122.078  74.945  1.00  0.00           C
ATOM  11538 5C31 POPE  180      90.623 121.038  73.884  1.00  0.00           C
ATOM  11541 6C31 POPE  180      89.493 120.788  72.875  1.00  0.00           C
ATOM  11545  NH3 POPE  181      91.223   8.108  48.724  1.00  0.00           N
ATOM  11549  C12 POPE  181      92.513   7.468  48.285  1.00  0.00           C
ATOM  11552  C11 POPE  181      93.773   8.078  48.905  1.00  0.00           C
ATOM  11555  P   POPE  181      96.093   6.818  49.064  1.00  0.00           P
ATOM  11556  O13 POPE  181      97.033   6.118  48.164  1.00  0.00           O
ATOM  11557  O14 POPE  181      96.703   7.798  49.985  1.00  0.00           O
ATOM  11558  O11 POPE  181      95.303   5.738  49.904  1.00  0.00           O
ATOM  11559  O12 POPE  181      94.923   7.518  48.255  1.00  0.00           O
ATOM  11560  C1  POPE  181      95.253   5.738  51.335  1.00  0.00           C
ATOM  11563  C2  POPE  181      95.503   4.318  51.925  1.00  0.00           C
ATOM  11565  O21 POPE  181      94.903   4.208  53.235  1.00  0.00           O
ATOM  11566  C21 POPE  181      95.613   4.568  54.285  1.00  0.00           C
ATOM  11567  O22 POPE  181      96.263   5.598  54.395  1.00  0.00           O
ATOM  11568  C22 POPE  181      95.643   3.378  55.254  1.00  0.00           C
ATOM  11571  C3  POPE  181      97.003   3.868  51.875  1.00  0.00           C
ATOM  11574  O31 POPE  181      97.263   2.808  52.805  1.00  0.00           O
ATOM  11575  C31 POPE  181      98.303   2.008  52.614  1.00  0.00           C
ATOM  11576  O32 POPE  181      99.023   2.008  51.634  1.00  0.00           O
ATOM  11577  C32 POPE  181      98.493   1.208  53.905  1.00  0.00           C
ATOM  11580  C23 POPE  181      95.373   3.738  56.735  1.00  0.00           C
ATOM  11583  C24 POPE  181      95.453   2.488  57.625  1.00  0.00           C
ATOM  11586  C25 POPE  181      96.873   2.128  58.115  1.00  0.00           C
ATOM  11589  C26 POPE  181      97.323   2.938  59.344  1.00  0.00           C
ATOM  11592  C27 POPE  181      98.323   2.178  60.235  1.00  0.00           C
ATOM  11595  C28 POPE  181      98.633   2.908  61.555  1.00  0.00           C
ATOM  11598  C29 POPE  181      99.453   2.088  62.525  1.00  0.00           C
ATOM  11600 0C21 POPE  181     100.673   2.368  63.014  1.00  0.00           C
ATOM  11602 1C21 POPE  181     101.543   3.548  62.634  1.00  0.00           C
ATOM  11605 2C21 POPE  181     101.733   4.658  63.684  1.00  0.00           C
ATOM  11608 3C21 POPE  181     102.253   5.928  62.985  1.00  0.00           C
ATOM  11611 4C21 POPE  181     102.533   7.118  63.905  1.00  0.00           C
ATOM  11614 5C21 POPE  181     103.623   6.868  64.955  1.00  0.00           C
ATOM  11617 6C21 POPE  181     104.973   6.458  64.355  1.00  0.00           C
ATOM  11620 7C21 POPE  181     106.123   6.598  65.355  1.00  0.00           C
ATOM  11623 8C21 POPE  181     107.443   6.018  64.864  1.00  0.00           C
ATOM  11627  C33 POPE  181      99.653   0.192  53.864  1.00  0.00           C
ATOM  11630  C34 POPE  181     100.233  -0.138  55.244  1.00  0.00           C
ATOM  11633  C35 POPE  181      99.353  -1.048  56.114  1.00  0.00           C
ATOM  11636  C36 POPE  181      99.863  -1.138  57.564  1.00  0.00           C
ATOM  11639  C37 POPE  181      98.943  -1.988  58.445  1.00  0.00           C
ATOM  11642  C38 POPE  181      99.133  -1.798  59.955  1.00  0.00           C
ATOM  11645  C39 POPE  181      98.483  -2.908  60.794  1.00  0.00           C
ATOM  11648 0C31 POPE  181      98.703  -2.718  62.305  1.00  0.00           C
ATOM  11651 1C31 POPE  181      98.253  -3.938  63.125  1.00  0.00           C
ATOM  11654 2C31 POPE  181      98.453  -3.788  64.645  1.00  0.00           C
ATOM  11657 3C31 POPE  181      97.623  -2.638  65.225  1.00  0.00           C
ATOM  11660 4C31 POPE  181      97.693  -2.528  66.755  1.00  0.00           C
ATOM  11663 5C31 POPE  181      96.823  -1.368  67.255  1.00  0.00           C
ATOM  11666 6C31 POPE  181      96.653  -1.338  68.775  1.00  0.00           C
ATOM  11670  NH3 POPE  182      76.623 110.368  92.424  1.00  0.00           N
ATOM  11674  C12 POPE  182      76.003 111.688  92.824  1.00  0.00           C
ATOM  11677  C11 POPE  182      74.703 111.478  93.635  1.00  0.00           C
ATOM  11680  P   POPE  182      73.313 109.358  93.075  1.00  0.00           P
ATOM  11681  O13 POPE  182      72.803 109.208  94.455  1.00  0.00           O
ATOM  11682  O14 POPE  182      74.553 108.618  92.735  1.00  0.00           O
ATOM  11683  O11 POPE  182      72.223 108.998  91.994  1.00  0.00           O
ATOM  11684  O12 POPE  182      73.643 110.888  92.855  1.00  0.00           O
ATOM  11685  C1  POPE  182      71.963 109.878  90.905  1.00  0.00           C
ATOM  11688  C2  POPE  182      73.043 109.858  89.795  1.00  0.00           C
ATOM  11690  O21 POPE  182      72.493 110.568  88.665  1.00  0.00           O
ATOM  11691  C21 POPE  182      73.093 111.698  88.384  1.00  0.00           C
ATOM  11692  O22 POPE  182      74.033 112.188  88.965  1.00  0.00           O
ATOM  11693  C22 POPE  182      72.353 112.338  87.195  1.00  0.00           C
ATOM  11696  C3  POPE  182      73.403 108.438  89.295  1.00  0.00           C
ATOM  11699  O31 POPE  182      74.623 108.498  88.524  1.00  0.00           O
ATOM  11700  C31 POPE  182      74.613 108.118  87.254  1.00  0.00           C
ATOM  11701  O32 POPE  182      73.643 107.738  86.614  1.00  0.00           O
ATOM  11702  C32 POPE  182      76.073 108.188  86.764  1.00  0.00           C
ATOM  11705  C23 POPE  182      72.953 113.698  86.764  1.00  0.00           C
ATOM  11708  C24 POPE  182      72.593 114.018  85.305  1.00  0.00           C
ATOM  11711  C25 POPE  182      73.323 115.238  84.715  1.00  0.00           C
ATOM  11714  C26 POPE  182      72.453 116.508  84.644  1.00  0.00           C
ATOM  11717  C27 POPE  182      73.083 117.588  83.745  1.00  0.00           C
ATOM  11720  C28 POPE  182      72.153 118.728  83.265  1.00  0.00           C
ATOM  11723  C29 POPE  182      70.953 118.328  82.445  1.00  0.00           C
ATOM  11725 0C21 POPE  182      70.903 118.208  81.095  1.00  0.00           C
ATOM  11727 1C21 POPE  182      72.063 118.388  80.145  1.00  0.00           C
ATOM  11730 2C21 POPE  182      72.223 117.298  79.065  1.00  0.00           C
ATOM  11733 3C21 POPE  182      71.033 117.168  78.095  1.00  0.00           C
ATOM  11736 4C21 POPE  182      71.193 115.978  77.125  1.00  0.00           C
ATOM  11739 5C21 POPE  182      72.223 116.198  76.014  1.00  0.00           C
ATOM  11742 6C21 POPE  182      72.413 114.948  75.134  1.00  0.00           C
ATOM  11745 7C21 POPE  182      73.293 115.208  73.904  1.00  0.00           C
ATOM  11748 8C21 POPE  182      73.603 113.948  73.104  1.00  0.00           C
ATOM  11752  C33 POPE  182      76.423 107.128  85.695  1.00  0.00           C
ATOM  11755  C34 POPE  182      77.833 107.328  85.104  1.00  0.00           C
ATOM  11758  C35 POPE  182      78.213 106.348  83.965  1.00  0.00           C
ATOM  11761  C36 POPE  182      77.033 105.918  83.095  1.00  0.00           C
ATOM  11764  C37 POPE  182      77.343 104.868  82.025  1.00  0.00           C
ATOM  11767  C38 POPE  182      76.023 104.268  81.504  1.00  0.00           C
ATOM  11770  C39 POPE  182      76.143 103.178  80.434  1.00  0.00           C
ATOM  11773 0C31 POPE  182      76.933 103.608  79.205  1.00  0.00           C
ATOM  11776 1C31 POPE  182      76.573 102.778  77.974  1.00  0.00           C
ATOM  11779 2C31 POPE  182      77.393 103.178  76.745  1.00  0.00           C
ATOM  11782 3C31 POPE  182      76.813 102.638  75.434  1.00  0.00           C
ATOM  11785 4C31 POPE  182      76.803 101.108  75.375  1.00  0.00           C
ATOM  11788 5C31 POPE  182      76.543 100.598  73.954  1.00  0.00           C
ATOM  11791 6C31 POPE  182      76.673  99.078  73.854  1.00  0.00           C
ATOM  11795  NH3 POPE  183      34.513  87.958  91.474  1.00  0.00           N
ATOM  11799  C12 POPE  183      35.883  87.808  92.044  1.00  0.00           C
ATOM  11802  C11 POPE  183      35.813  87.378  93.514  1.00  0.00           C
ATOM  11805  P   POPE  183      37.293  85.258  93.764  1.00  0.00           P
ATOM  11806  O13 POPE  183      38.753  85.048  93.714  1.00  0.00           O
ATOM  11807  O14 POPE  183      36.443  84.548  94.725  1.00  0.00           O
ATOM  11808  O11 POPE  183      36.733  84.988  92.315  1.00  0.00           O
ATOM  11809  O12 POPE  183      37.063  86.818  93.904  1.00  0.00           O
ATOM  11810  C1  POPE  183      36.803  83.668  91.755  1.00  0.00           C
ATOM  11813  C2  POPE  183      37.583  83.708  90.415  1.00  0.00           C
ATOM  11815  O21 POPE  183      36.833  83.128  89.334  1.00  0.00           O
ATOM  11816  C21 POPE  183      35.803  83.858  88.945  1.00  0.00           C
ATOM  11817  O22 POPE  183      35.593  85.018  89.275  1.00  0.00           O
ATOM  11818  C22 POPE  183      34.923  83.058  87.974  1.00  0.00           C
ATOM  11821  C3  POPE  183      38.993  83.058  90.525  1.00  0.00           C
ATOM  11824  O31 POPE  183      38.943  81.638  90.765  1.00  0.00           O
ATOM  11825  C31 POPE  183      39.083  80.788  89.735  1.00  0.00           C
ATOM  11826  O32 POPE  183      39.323  81.118  88.584  1.00  0.00           O
ATOM  11827  C32 POPE  183      39.013  79.358  90.275  1.00  0.00           C
ATOM  11830  C23 POPE  183      35.723  82.248  86.935  1.00  0.00           C
ATOM  11833  C24 POPE  183      34.823  81.598  85.864  1.00  0.00           C
ATOM  11836  C25 POPE  183      35.543  80.518  85.044  1.00  0.00           C
ATOM  11839  C26 POPE  183      36.813  81.008  84.315  1.00  0.00           C
ATOM  11842  C27 POPE  183      38.103  80.718  85.095  1.00  0.00           C
ATOM  11845  C28 POPE  183      39.363  81.238  84.374  1.00  0.00           C
ATOM  11848  C29 POPE  183      39.523  82.708  84.675  1.00  0.00           C
ATOM  11850 0C21 POPE  183      39.913  83.728  83.904  1.00  0.00           C
ATOM  11852 1C21 POPE  183      40.313  83.728  82.445  1.00  0.00           C
ATOM  11855 2C21 POPE  183      39.893  85.038  81.734  1.00  0.00           C
ATOM  11858 3C21 POPE  183      40.433  86.338  82.375  1.00  0.00           C
ATOM  11861 4C21 POPE  183      39.393  87.058  83.265  1.00  0.00           C
ATOM  11864 5C21 POPE  183      40.013  88.028  84.275  1.00  0.00           C
ATOM  11867 6C21 POPE  183      39.023  88.458  85.375  1.00  0.00           C
ATOM  11870 7C21 POPE  183      38.713  89.968  85.355  1.00  0.00           C
ATOM  11873 8C21 POPE  183      38.013  90.458  86.625  1.00  0.00           C
ATOM  11877  C33 POPE  183      38.903  78.228  89.214  1.00  0.00           C
ATOM  11880  C34 POPE  183      40.233  77.528  88.904  1.00  0.00           C
ATOM  11883  C35 POPE  183      41.253  78.398  88.165  1.00  0.00           C
ATOM  11886  C36 POPE  183      42.583  77.668  87.955  1.00  0.00           C
ATOM  11889  C37 POPE  183      43.633  78.538  87.235  1.00  0.00           C
ATOM  11892  C38 POPE  183      44.873  77.768  86.745  1.00  0.00           C
ATOM  11895  C39 POPE  183      44.573  76.578  85.814  1.00  0.00           C
ATOM  11898 0C31 POPE  183      43.593  76.898  84.675  1.00  0.00           C
ATOM  11901 1C31 POPE  183      43.333  75.688  83.755  1.00  0.00           C
ATOM  11904 2C31 POPE  183      42.623  76.088  82.464  1.00  0.00           C
ATOM  11907 3C31 POPE  183      42.093  74.888  81.655  1.00  0.00           C
ATOM  11910 4C31 POPE  183      43.183  74.028  81.014  1.00  0.00           C
ATOM  11913 5C31 POPE  183      42.613  72.868  80.204  1.00  0.00           C
ATOM  11916 6C31 POPE  183      43.683  72.018  79.515  1.00  0.00           C
ATOM  11920  NH3 POPE  184     110.253  70.288  55.044  1.00  0.00           N
ATOM  11924  C12 POPE  184     110.373  68.798  54.825  1.00  0.00           C
ATOM  11927  C11 POPE  184     111.583  68.428  53.945  1.00  0.00           C
ATOM  11930  P   POPE  184     112.473  66.168  53.094  1.00  0.00           P
ATOM  11931  O13 POPE  184     111.273  65.698  52.354  1.00  0.00           O
ATOM  11932  O14 POPE  184     113.543  66.838  52.345  1.00  0.00           O
ATOM  11933  O11 POPE  184     113.113  64.898  53.794  1.00  0.00           O
ATOM  11934  O12 POPE  184     112.023  67.098  54.285  1.00  0.00           O
ATOM  11935  C1  POPE  184     113.563  64.818  55.145  1.00  0.00           C
ATOM  11938  C2  POPE  184     113.443  63.358  55.685  1.00  0.00           C
ATOM  11940  O21 POPE  184     113.063  63.298  57.065  1.00  0.00           O
ATOM  11941  C21 POPE  184     113.953  63.738  57.935  1.00  0.00           C
ATOM  11942  O22 POPE  184     115.063  64.168  57.665  1.00  0.00           O
ATOM  11943  C22 POPE  184     113.373  63.668  59.334  1.00  0.00           C
ATOM  11946  C3  POPE  184     114.653  62.408  55.355  1.00  0.00           C
ATOM  11949  O31 POPE  184     114.613  61.178  56.135  1.00  0.00           O
ATOM  11950  C31 POPE  184     113.563  60.428  55.854  1.00  0.00           C
ATOM  11951  O32 POPE  184     112.773  60.598  54.934  1.00  0.00           O
ATOM  11952  C32 POPE  184     113.393  59.318  56.885  1.00  0.00           C
ATOM  11955  C23 POPE  184     114.463  63.688  60.425  1.00  0.00           C
ATOM  11958  C24 POPE  184     113.903  64.118  61.785  1.00  0.00           C
ATOM  11961  C25 POPE  184     114.903  64.078  62.935  1.00  0.00           C
ATOM  11964  C26 POPE  184     114.183  64.058  64.274  1.00  0.00           C
ATOM  11967  C27 POPE  184     115.123  64.108  65.475  1.00  0.00           C
ATOM  11970  C28 POPE  184     114.503  63.478  66.735  1.00  0.00           C
ATOM  11973  C29 POPE  184     114.513  61.978  66.675  1.00  0.00           C
ATOM  11975 0C21 POPE  184     113.453  61.148  66.774  1.00  0.00           C
ATOM  11977 1C21 POPE  184     112.023  61.538  67.055  1.00  0.00           C
ATOM  11980 2C21 POPE  184     111.243  60.398  67.715  1.00  0.00           C
ATOM  11983 3C21 POPE  184     111.713  60.048  69.134  1.00  0.00           C
ATOM  11986 4C21 POPE  184     110.913  58.888  69.735  1.00  0.00           C
ATOM  11989 5C21 POPE  184     111.593  58.278  70.965  1.00  0.00           C
ATOM  11992 6C21 POPE  184     110.813  57.108  71.565  1.00  0.00           C
ATOM  11995 7C21 POPE  184     111.513  56.548  72.805  1.00  0.00           C
ATOM  11998 8C21 POPE  184     110.673  55.558  73.615  1.00  0.00           C
ATOM  12002  C33 POPE  184     112.823  59.848  58.215  1.00  0.00           C
ATOM  12005  C34 POPE  184     112.353  58.688  59.105  1.00  0.00           C
ATOM  12008  C35 POPE  184     112.143  59.098  60.565  1.00  0.00           C
ATOM  12011  C36 POPE  184     111.933  57.888  61.485  1.00  0.00           C
ATOM  12014  C37 POPE  184     111.823  58.248  62.964  1.00  0.00           C
ATOM  12017  C38 POPE  184     112.283  57.118  63.905  1.00  0.00           C
ATOM  12020  C39 POPE  184     111.373  55.888  63.934  1.00  0.00           C
ATOM  12023 0C31 POPE  184     111.873  54.888  64.994  1.00  0.00           C
ATOM  12026 1C31 POPE  184     111.023  53.608  65.085  1.00  0.00           C
ATOM  12029 2C31 POPE  184     111.533  52.688  66.205  1.00  0.00           C
ATOM  12032 3C31 POPE  184     110.823  51.328  66.254  1.00  0.00           C
ATOM  12035 4C31 POPE  184     111.163  50.548  67.535  1.00  0.00           C
ATOM  12038 5C31 POPE  184     110.273  49.328  67.744  1.00  0.00           C
ATOM  12041 6C31 POPE  184     110.503  48.648  69.105  1.00  0.00           C
ATOM  12045  NH3 POPE  185     131.839  96.408  56.595  1.00  0.00           N
ATOM  12049  C12 POPE  185     131.479  95.468  57.715  1.00  0.00           C
ATOM  12052  C11 POPE  185     130.519  94.358  57.215  1.00  0.00           C
ATOM  12055  P   POPE  185     128.909  95.308  55.275  1.00  0.00           P
ATOM  12056  O13 POPE  185     129.439  96.688  55.155  1.00  0.00           O
ATOM  12057  O14 POPE  185     129.469  94.358  54.285  1.00  0.00           O
ATOM  12058  O11 POPE  185     127.329  95.258  55.334  1.00  0.00           O
ATOM  12059  O12 POPE  185     129.309  94.898  56.745  1.00  0.00           O
ATOM  12060  C1  POPE  185     126.643  94.458  56.325  1.00  0.00           C
ATOM  12063  C2  POPE  185     126.513  95.208  57.674  1.00  0.00           C
ATOM  12065  O21 POPE  185     126.973  94.428  58.794  1.00  0.00           O
ATOM  12066  C21 POPE  185     126.123  93.738  59.525  1.00  0.00           C
ATOM  12067  O22 POPE  185     125.063  93.258  59.175  1.00  0.00           O
ATOM  12068  C22 POPE  185     126.603  93.808  60.974  1.00  0.00           C
ATOM  12071  C3  POPE  185     125.153  95.938  57.905  1.00  0.00           C
ATOM  12074  O31 POPE  185     125.263  96.678  59.134  1.00  0.00           O
ATOM  12075  C31 POPE  185     124.503  97.738  59.264  1.00  0.00           C
ATOM  12076  O32 POPE  185     123.623  98.068  58.495  1.00  0.00           O
ATOM  12077  C32 POPE  185     124.993  98.528  60.485  1.00  0.00           C
ATOM  12080  C23 POPE  185     127.269  92.518  61.494  1.00  0.00           C
ATOM  12083  C24 POPE  185     127.579  92.678  62.985  1.00  0.00           C
ATOM  12086  C25 POPE  185     128.489  91.588  63.555  1.00  0.00           C
ATOM  12089  C26 POPE  185     128.659  91.768  65.064  1.00  0.00           C
ATOM  12092  C27 POPE  185     129.449  90.638  65.724  1.00  0.00           C
ATOM  12095  C28 POPE  185     129.409  90.698  67.264  1.00  0.00           C
ATOM  12098  C29 POPE  185     127.989  90.508  67.764  1.00  0.00           C
ATOM  12100 0C21 POPE  185     127.439  89.338  68.125  1.00  0.00           C
ATOM  12102 1C21 POPE  185     128.129  87.998  68.084  1.00  0.00           C
ATOM  12105 2C21 POPE  185     128.529  87.498  69.495  1.00  0.00           C
ATOM  12108 3C21 POPE  185     129.369  88.508  70.285  1.00  0.00           C
ATOM  12111 4C21 POPE  185     130.119  87.908  71.485  1.00  0.00           C
ATOM  12114 5C21 POPE  185     129.229  87.198  72.505  1.00  0.00           C
ATOM  12117 6C21 POPE  185     128.039  88.048  72.975  1.00  0.00           C
ATOM  12120 7C21 POPE  185     127.269  87.378  74.114  1.00  0.00           C
ATOM  12123 8C21 POPE  185     125.953  88.078  74.465  1.00  0.00           C
ATOM  12127  C33 POPE  185     123.873  99.238  61.275  1.00  0.00           C
ATOM  12130  C34 POPE  185     124.183  99.358  62.775  1.00  0.00           C
ATOM  12133  C35 POPE  185     125.513 100.038  63.125  1.00  0.00           C
ATOM  12136  C36 POPE  185     125.673 100.198  64.635  1.00  0.00           C
ATOM  12139  C37 POPE  185     127.013 100.838  65.015  1.00  0.00           C
ATOM  12142  C38 POPE  185     127.139 101.108  66.525  1.00  0.00           C
ATOM  12145  C39 POPE  185     126.373 102.358  66.965  1.00  0.00           C
ATOM  12148 0C31 POPE  185     126.443 102.588  68.474  1.00  0.00           C
ATOM  12151 1C31 POPE  185     125.953 103.978  68.884  1.00  0.00           C
ATOM  12154 2C31 POPE  185     126.183 104.278  70.365  1.00  0.00           C
ATOM  12157 3C31 POPE  185     125.243 103.518  71.314  1.00  0.00           C
ATOM  12160 4C31 POPE  185     125.623 103.678  72.785  1.00  0.00           C
ATOM  12163 5C31 POPE  185     124.513 103.198  73.724  1.00  0.00           C
ATOM  12166 6C31 POPE  185     124.893 103.258  75.204  1.00  0.00           C
ATOM  12170  NH3 POPE  186      93.673  52.638  52.834  1.00  0.00           N
ATOM  12174  C12 POPE  186      93.163  51.218  52.795  1.00  0.00           C
ATOM  12177  C11 POPE  186      92.003  50.988  51.774  1.00  0.00           C
ATOM  12180  P   POPE  186      90.373  53.068  51.634  1.00  0.00           P
ATOM  12181  O13 POPE  186      91.523  53.928  51.965  1.00  0.00           O
ATOM  12182  O14 POPE  186      89.853  53.178  50.264  1.00  0.00           O
ATOM  12183  O11 POPE  186      89.203  53.468  52.595  1.00  0.00           O
ATOM  12184  O12 POPE  186      90.733  51.588  52.095  1.00  0.00           O
ATOM  12185  C1  POPE  186      89.353  53.338  53.994  1.00  0.00           C
ATOM  12188  C2  POPE  186      87.953  53.168  54.635  1.00  0.00           C
ATOM  12190  O21 POPE  186      88.053  52.398  55.834  1.00  0.00           O
ATOM  12191  C21 POPE  186      88.763  52.968  56.795  1.00  0.00           C
ATOM  12192  O22 POPE  186      89.283  54.068  56.755  1.00  0.00           O
ATOM  12193  C22 POPE  186      88.713  52.048  57.995  1.00  0.00           C
ATOM  12196  C3  POPE  186      86.973  52.428  53.684  1.00  0.00           C
ATOM  12199  O31 POPE  186      85.713  52.228  54.334  1.00  0.00           O
ATOM  12200  C31 POPE  186      85.483  51.168  55.125  1.00  0.00           C
ATOM  12201  O32 POPE  186      84.773  51.238  56.114  1.00  0.00           O
ATOM  12202  C32 POPE  186      86.193  49.868  54.705  1.00  0.00           C
ATOM  12205  C23 POPE  186      89.553  52.558  59.185  1.00  0.00           C
ATOM  12208  C24 POPE  186      89.573  51.488  60.275  1.00  0.00           C
ATOM  12211  C25 POPE  186      90.533  51.818  61.415  1.00  0.00           C
ATOM  12214  C26 POPE  186      90.333  50.878  62.595  1.00  0.00           C
ATOM  12217  C27 POPE  186      91.293  51.178  63.744  1.00  0.00           C
ATOM  12220  C28 POPE  186      91.433  50.008  64.735  1.00  0.00           C
ATOM  12223  C29 POPE  186      90.133  49.658  65.405  1.00  0.00           C
ATOM  12225 0C21 POPE  186      89.803  49.928  66.675  1.00  0.00           C
ATOM  12227 1C21 POPE  186      90.693  50.648  67.655  1.00  0.00           C
ATOM  12230 2C21 POPE  186      90.693  52.178  67.434  1.00  0.00           C
ATOM  12233 3C21 POPE  186      89.293  52.788  67.575  1.00  0.00           C
ATOM  12236 4C21 POPE  186      89.263  54.318  67.515  1.00  0.00           C
ATOM  12239 5C21 POPE  186      89.613  54.938  66.154  1.00  0.00           C
ATOM  12242 6C21 POPE  186      88.653  54.588  65.004  1.00  0.00           C
ATOM  12245 7C21 POPE  186      89.013  55.368  63.735  1.00  0.00           C
ATOM  12248 8C21 POPE  186      88.123  55.068  62.525  1.00  0.00           C
ATOM  12252  C33 POPE  186      85.473  48.618  55.275  1.00  0.00           C
ATOM  12255  C34 POPE  186      86.393  47.438  55.605  1.00  0.00           C
ATOM  12258  C35 POPE  186      87.493  47.818  56.595  1.00  0.00           C
ATOM  12261  C36 POPE  186      87.983  46.628  57.415  1.00  0.00           C
ATOM  12264  C37 POPE  186      89.033  46.968  58.485  1.00  0.00           C
ATOM  12267  C38 POPE  186      89.293  45.728  59.334  1.00  0.00           C
ATOM  12270  C39 POPE  186      90.533  45.798  60.235  1.00  0.00           C
ATOM  12273 0C31 POPE  186      90.283  46.408  61.615  1.00  0.00           C
ATOM  12276 1C31 POPE  186      91.363  45.978  62.625  1.00  0.00           C
ATOM  12279 2C31 POPE  186      90.783  45.618  63.994  1.00  0.00           C
ATOM  12282 3C31 POPE  186      91.703  44.678  64.805  1.00  0.00           C
ATOM  12285 4C31 POPE  186      92.483  45.398  65.915  1.00  0.00           C
ATOM  12288 5C31 POPE  186      93.273  46.618  65.435  1.00  0.00           C
ATOM  12291 6C31 POPE  186      93.873  47.418  66.595  1.00  0.00           C
ATOM  12295  NH3 POPE  187     105.793   8.658  49.264  1.00  0.00           N
ATOM  12299  C12 POPE  187     104.733   9.068  48.285  1.00  0.00           C
ATOM  12302  C11 POPE  187     103.793  10.128  48.875  1.00  0.00           C
ATOM  12305  P   POPE  187     101.823  11.598  47.894  1.00  0.00           P
ATOM  12306  O13 POPE  187     102.553  12.858  47.595  1.00  0.00           O
ATOM  12307  O14 POPE  187     100.593  11.308  47.125  1.00  0.00           O
ATOM  12308  O11 POPE  187     101.313  11.648  49.385  1.00  0.00           O
ATOM  12309  O12 POPE  187     102.783  10.368  47.894  1.00  0.00           O
ATOM  12310  C1  POPE  187     101.893  12.498  50.375  1.00  0.00           C
ATOM  12313  C2  POPE  187     101.303  12.138  51.755  1.00  0.00           C
ATOM  12315  O21 POPE  187     101.353  13.198  52.715  1.00  0.00           O
ATOM  12316  C21 POPE  187     102.423  13.938  52.855  1.00  0.00           C
ATOM  12317  O22 POPE  187     103.523  13.758  52.354  1.00  0.00           O
ATOM  12318  C22 POPE  187     101.983  15.138  53.715  1.00  0.00           C
ATOM  12321  C3  POPE  187     101.893  10.808  52.275  1.00  0.00           C
ATOM  12324  O31 POPE  187     101.273  10.398  53.525  1.00  0.00           O
ATOM  12325  C31 POPE  187     102.033  10.628  54.595  1.00  0.00           C
ATOM  12326  O32 POPE  187     103.203  10.968  54.575  1.00  0.00           O
ATOM  12327  C32 POPE  187     101.273  10.358  55.895  1.00  0.00           C
ATOM  12330  C23 POPE  187     103.003  15.618  54.785  1.00  0.00           C
ATOM  12333  C24 POPE  187     102.743  15.108  56.215  1.00  0.00           C
ATOM  12336  C25 POPE  187     103.153  13.648  56.465  1.00  0.00           C
ATOM  12339  C26 POPE  187     103.613  13.398  57.915  1.00  0.00           C
ATOM  12342  C27 POPE  187     103.963  11.928  58.224  1.00  0.00           C
ATOM  12345  C28 POPE  187     104.963  11.738  59.385  1.00  0.00           C
ATOM  12348  C29 POPE  187     104.563  12.398  60.685  1.00  0.00           C
ATOM  12350 0C21 POPE  187     104.883  12.008  61.925  1.00  0.00           C
ATOM  12352 1C21 POPE  187     105.673  10.798  62.345  1.00  0.00           C
ATOM  12355 2C21 POPE  187     105.153  10.228  63.684  1.00  0.00           C
ATOM  12358 3C21 POPE  187     105.523  11.068  64.915  1.00  0.00           C
ATOM  12361 4C21 POPE  187     104.593  10.798  66.104  1.00  0.00           C
ATOM  12364 5C21 POPE  187     105.143  11.378  67.415  1.00  0.00           C
ATOM  12367 6C21 POPE  187     104.163  11.178  68.584  1.00  0.00           C
ATOM  12370 7C21 POPE  187     104.783  11.548  69.934  1.00  0.00           C
ATOM  12373 8C21 POPE  187     103.863  11.158  71.095  1.00  0.00           C
ATOM  12377  C33 POPE  187      99.723  10.468  55.904  1.00  0.00           C
ATOM  12380  C34 POPE  187      99.063   9.128  56.265  1.00  0.00           C
ATOM  12383  C35 POPE  187      97.773   9.258  57.075  1.00  0.00           C
ATOM  12386  C36 POPE  187      97.203   7.888  57.445  1.00  0.00           C
ATOM  12389  C37 POPE  187      96.213   7.928  58.614  1.00  0.00           C
ATOM  12392  C38 POPE  187      95.453   6.608  58.775  1.00  0.00           C
ATOM  12395  C39 POPE  187      94.503   6.588  59.965  1.00  0.00           C
ATOM  12398 0C31 POPE  187      93.733   5.258  60.085  1.00  0.00           C
ATOM  12401 1C31 POPE  187      92.803   5.218  61.305  1.00  0.00           C
ATOM  12404 2C31 POPE  187      92.123   3.858  61.465  1.00  0.00           C
ATOM  12407 3C31 POPE  187      91.543   3.628  62.875  1.00  0.00           C
ATOM  12410 4C31 POPE  187      90.383   4.568  63.224  1.00  0.00           C
ATOM  12413 5C31 POPE  187      89.773   4.258  64.604  1.00  0.00           C
ATOM  12416 6C31 POPE  187      88.503   5.058  64.904  1.00  0.00           C
ATOM  12420  NH3 POPE  188      12.213   6.298  90.814  1.00  0.00           N
ATOM  12424  C12 POPE  188      12.783   7.578  91.364  1.00  0.00           C
ATOM  12427  C11 POPE  188      11.703   8.328  92.165  1.00  0.00           C
ATOM  12430  P   POPE  188      11.383  10.218  93.915  1.00  0.00           P
ATOM  12431  O13 POPE  188      11.573   9.818  95.324  1.00  0.00           O
ATOM  12432  O14 POPE  188      10.003  10.188  93.384  1.00  0.00           O
ATOM  12433  O11 POPE  188      11.943  11.688  93.705  1.00  0.00           O
ATOM  12434  O12 POPE  188      12.313   9.318  92.995  1.00  0.00           O
ATOM  12435  C1  POPE  188      12.443  12.198  92.474  1.00  0.00           C
ATOM  12438  C2  POPE  188      11.413  12.188  91.305  1.00  0.00           C
ATOM  12440  O21 POPE  188      11.843  11.168  90.394  1.00  0.00           O
ATOM  12441  C21 POPE  188      10.933  10.708  89.575  1.00  0.00           C
ATOM  12442  O22 POPE  188       9.723  10.718  89.745  1.00  0.00           O
ATOM  12443  C22 POPE  188      11.673  10.208  88.345  1.00  0.00           C
ATOM  12446  C3  POPE  188      11.363  13.548  90.555  1.00  0.00           C
ATOM  12449  O31 POPE  188      10.413  13.548  89.465  1.00  0.00           O
ATOM  12450  C31 POPE  188      10.823  14.188  88.364  1.00  0.00           C
ATOM  12451  O32 POPE  188      11.783  14.938  88.314  1.00  0.00           O
ATOM  12452  C32 POPE  188       9.923  13.828  87.175  1.00  0.00           C
ATOM  12455  C23 POPE  188      10.763   9.498  87.345  1.00  0.00           C
ATOM  12458  C24 POPE  188      11.503   9.118  86.055  1.00  0.00           C
ATOM  12461  C25 POPE  188      10.563   8.358  85.114  1.00  0.00           C
ATOM  12464  C26 POPE  188      11.113   8.078  83.714  1.00  0.00           C
ATOM  12467  C27 POPE  188      10.163   7.368  82.745  1.00  0.00           C
ATOM  12470  C28 POPE  188      10.833   6.868  81.445  1.00  0.00           C
ATOM  12473  C29 POPE  188      11.403   7.958  80.584  1.00  0.00           C
ATOM  12475 0C21 POPE  188      12.653   8.038  80.064  1.00  0.00           C
ATOM  12477 1C21 POPE  188      13.783   7.038  80.184  1.00  0.00           C
ATOM  12480 2C21 POPE  188      15.153   7.628  80.604  1.00  0.00           C
ATOM  12483 3C21 POPE  188      16.333   6.818  80.044  1.00  0.00           C
ATOM  12486 4C21 POPE  188      17.673   7.128  80.715  1.00  0.00           C
ATOM  12489 5C21 POPE  188      18.263   8.508  80.385  1.00  0.00           C
ATOM  12492 6C21 POPE  188      19.733   8.628  80.814  1.00  0.00           C
ATOM  12495 7C21 POPE  188      20.243  10.068  80.825  1.00  0.00           C
ATOM  12498 8C21 POPE  188      21.723  10.208  81.195  1.00  0.00           C
ATOM  12502  C33 POPE  188      10.683  13.578  85.845  1.00  0.00           C
ATOM  12505  C34 POPE  188       9.763  13.088  84.715  1.00  0.00           C
ATOM  12508  C35 POPE  188      10.353  13.288  83.305  1.00  0.00           C
ATOM  12511  C36 POPE  188       9.433  12.738  82.195  1.00  0.00           C
[truncated: 1,705,622 more chars]
