# Supplementary material for: Characterizing Membrane Association and Periplasmic Transfer of Bacterial Lipoproteins through Molecular Dynamics Simulations
Source: Structure. 2020 Apr 7;28(4):475–487.e3. doi: 10.1016/j.str.2020.01.012 (PMC7139219; doi:10.1016/j.str.2020.01.012)
Supplement: Data S1. Final Coordinates from Simulations (Y–Z), Related to Figure 3 [file mmc3.zip › Y-Z/YEAY-5-atomistic.pdb]

TITLE     Protein
REMARK    THIS IS A SIMULATION BOX
CRYST1  129.474  129.474  163.585  90.00  90.00  90.00 P 1           1
MODEL        1
ATOM      1  N   CYSTA   1      62.182  53.139  92.062  1.00  0.00           N
ATOM      3  CA  CYSTA   1      62.202  52.329  93.262  1.00  0.00           C
ATOM      5  C   CYSTA   1      63.222  52.849  94.303  1.00  0.00           C
ATOM      6  O   CYSTA   1      63.122  52.579  95.492  1.00  0.00           O
ATOM      7  CB  CYSTA   1      62.292  50.769  92.992  1.00  0.00           C
ATOM     10  SG  CYSTA   1      62.342  49.979  91.301  1.00  0.00           S
ATOM     11  C1  CYSTA   1      62.052  48.239  91.911  1.00  0.00           C
ATOM     14  CA1 CYSTA   1      61.902  54.449  92.062  1.00  0.00           C
ATOM     15  OA1 CYSTA   1      61.312  54.959  93.011  1.00  0.00           O
ATOM     16  CA2 CYSTA   1      62.382  55.309  90.962  1.00  0.00           C
ATOM     19  C11 CYSTA   1      62.162  46.889  91.073  1.00  0.00           C
ATOM     21  O11 CYSTA   1      62.062  47.049  89.632  1.00  0.00           O
ATOM     22  CX1 CYSTA   1      63.142  46.569  88.981  1.00  0.00           C
ATOM     23  OX1 CYSTA   1      64.242  46.429  89.492  1.00  0.00           O
ATOM     24  CX2 CYSTA   1      62.782  46.089  87.551  1.00  0.00           C
ATOM     27  C12 CYSTA   1      61.162  45.769  91.592  1.00  0.00           C
ATOM     30  O12 CYSTA   1      60.072  45.409  90.682  1.00  0.00           O
ATOM     31  CD1 CYSTA   1      60.202  44.199  90.091  1.00  0.00           C
ATOM     32  OD1 CYSTA   1      61.192  43.509  90.173  1.00  0.00           O
ATOM     33  CD2 CYSTA   1      58.932  43.699  89.382  1.00  0.00           C
ATOM     36  CA3 CYSTA   1      62.202  54.599  89.611  1.00  0.00           C
ATOM     39  CA4 CYSTA   1      63.352  53.689  89.191  1.00  0.00           C
ATOM     42  CA5 CYSTA   1      62.992  52.949  87.913  1.00  0.00           C
ATOM     45  CA6 CYSTA   1      62.572  53.889  86.782  1.00  0.00           C
ATOM     48  CA7 CYSTA   1      62.722  53.179  85.441  1.00  0.00           C
ATOM     51  CA8 CYSTA   1      62.172  54.019  84.292  1.00  0.00           C
ATOM     54  CA9 CYSTA   1      62.322  53.259  82.982  1.00  0.00           C
ATOM     57 0CA1 CYSTA   1      63.142  54.019  81.932  1.00  0.00           C
ATOM     60 1CA1 CYSTA   1      62.212  54.909  81.113  1.00  0.00           C
ATOM     63 2CA1 CYSTA   1      62.812  55.419  79.792  1.00  0.00           C
ATOM     66 3CA1 CYSTA   1      61.712  56.179  79.062  1.00  0.00           C
ATOM     69 4CA1 CYSTA   1      62.042  56.629  77.643  1.00  0.00           C
ATOM     72 5CA1 CYSTA   1      60.922  57.559  77.141  1.00  0.00           C
ATOM     75 6CA1 CYSTA   1      60.822  57.699  75.622  1.00  0.00           C
ATOM     79  CD3 CYSTA   1      59.162  43.209  87.913  1.00  0.00           C
ATOM     82  CD4 CYSTA   1      59.242  44.359  86.901  1.00  0.00           C
ATOM     85  CD5 CYSTA   1      59.092  44.069  85.382  1.00  0.00           C
ATOM     88  CD6 CYSTA   1      59.052  42.619  84.872  1.00  0.00           C
ATOM     91  CD7 CYSTA   1      60.452  41.999  84.831  1.00  0.00           C
ATOM     94  CD8 CYSTA   1      60.702  40.949  83.732  1.00  0.00           C
ATOM     97  CD9 CYSTA   1      62.162  40.489  83.872  1.00  0.00           C
ATOM    100 0CD1 CYSTA   1      62.762  39.699  82.712  1.00  0.00           C
ATOM    103 1CD1 CYSTA   1      64.062  39.009  83.193  1.00  0.00           C
ATOM    106 2CD1 CYSTA   1      65.132  38.819  82.121  1.00  0.00           C
ATOM    109 3CD1 CYSTA   1      66.552  38.689  82.712  1.00  0.00           C
ATOM    112 4CD1 CYSTA   1      66.952  37.269  83.132  1.00  0.00           C
ATOM    115 5CD1 CYSTA   1      68.452  37.009  82.923  1.00  0.00           C
ATOM    118 6CD1 CYSTA   1      68.902  35.589  83.272  1.00  0.00           C
ATOM    122  CX3 CYSTA   1      64.032  45.779  86.663  1.00  0.00           C
ATOM    125  CX4 CYSTA   1      63.892  44.619  85.642  1.00  0.00           C
ATOM    128  CX5 CYSTA   1      63.482  44.979  84.191  1.00  0.00           C
ATOM    131  CX6 CYSTA   1      64.642  44.929  83.151  1.00  0.00           C
ATOM    134  CX7 CYSTA   1      64.192  45.249  81.712  1.00  0.00           C
ATOM    137  CX8 CYSTA   1      65.312  45.209  80.632  1.00  0.00           C
ATOM    140  CX9 CYSTA   1      64.862  45.819  79.312  1.00  0.00           C
ATOM    142 0CX1 CYSTA   1      65.602  46.309  78.291  1.00  0.00           C
ATOM    144 1CX1 CYSTA   1      67.112  46.339  78.142  1.00  0.00           C
ATOM    147 2CX1 CYSTA   1      67.572  46.799  76.732  1.00  0.00           C
ATOM    150 3CX1 CYSTA   1      69.092  47.049  76.652  1.00  0.00           C
ATOM    153 4CX1 CYSTA   1      69.612  47.469  75.251  1.00  0.00           C
ATOM    156 5CX1 CYSTA   1      71.152  47.599  75.222  1.00  0.00           C
ATOM    159 6CX1 CYSTA   1      71.712  49.029  75.321  1.00  0.00           C
ATOM    162 7CX1 CYSTA   1      73.242  49.049  75.432  1.00  0.00           C
ATOM    165 8CX1 CYSTA   1      73.862  50.439  75.673  1.00  0.00           C
ATOM    169  N   VAL A   2      64.172  53.709  93.853  1.00  0.00           N
ATOM    171  CA  VAL A   2      64.992  54.569  94.702  1.00  0.00           C
ATOM    173  CB  VAL A   2      66.462  54.209  94.652  1.00  0.00           C
ATOM    175  CG1 VAL A   2      67.282  54.959  95.712  1.00  0.00           C
ATOM    179  CG2 VAL A   2      66.572  52.719  94.941  1.00  0.00           C
ATOM    183  C   VAL A   2      64.822  56.029  94.322  1.00  0.00           C
ATOM    184  O   VAL A   2      64.672  56.409  93.161  1.00  0.00           O
ATOM    185  N   THR A   3      64.842  56.889  95.342  1.00  0.00           N
ATOM    187  CA  THR A   3      65.002  58.329  95.301  1.00  0.00           C
ATOM    189  CB  THR A   3      64.692  58.839  96.702  1.00  0.00           C
ATOM    191  OG1 THR A   3      63.392  59.399  96.772  1.00  0.00           O
ATOM    193  CG2 THR A   3      65.692  59.869  97.232  1.00  0.00           C
ATOM    197  C   THR A   3      66.402  58.789  94.893  1.00  0.00           C
ATOM    198  O   THR A   3      67.372  58.259  95.402  1.00  0.00           O
ATOM    199  N   VAL A   4      66.532  59.859  94.062  1.00  0.00           N
ATOM    201  CA  VAL A   4      67.812  60.529  93.732  1.00  0.00           C
ATOM    203  CB  VAL A   4      68.102  61.719  94.673  1.00  0.00           C
ATOM    205  CG1 VAL A   4      69.122  62.749  94.132  1.00  0.00           C
ATOM    209  CG2 VAL A   4      66.822  62.569  94.801  1.00  0.00           C
ATOM    213  C   VAL A   4      68.922  59.499  93.411  1.00  0.00           C
ATOM    214  O   VAL A   4      68.672  58.779  92.452  1.00  0.00           O
ATOM    215  N   PRO A   5      70.072  59.309  94.072  1.00  0.00           N
ATOM    216  CD  PRO A   5      71.162  60.219  93.682  1.00  0.00           C
ATOM    219  CA  PRO A   5      70.612  57.929  94.033  1.00  0.00           C
ATOM    221  CB  PRO A   5      72.132  58.109  93.911  1.00  0.00           C
ATOM    224  CG  PRO A   5      72.222  59.329  93.042  1.00  0.00           C
ATOM    227  C   PRO A   5      70.402  57.059  95.243  1.00  0.00           C
ATOM    228  O   PRO A   5      70.262  55.859  95.033  1.00  0.00           O
ATOM    229  N   ASP A   6      70.462  57.559  96.493  1.00  0.00           N
ATOM    231  CA  ASP A   6      70.512  56.689  97.661  1.00  0.00           C
ATOM    233  CB  ASP A   6      71.832  55.839  97.722  1.00  0.00           C
ATOM    236  CG  ASP A   6      72.122  54.999  98.972  1.00  0.00           C
ATOM    237  OD1 ASP A   6      72.972  54.079  98.853  1.00  0.00           O
ATOM    238  OD2 ASP A   6      71.592  55.259 100.091  1.00  0.00           O
ATOM    239  C   ASP A   6      70.272  57.489  98.923  1.00  0.00           C
ATOM    240  O   ASP A   6      70.932  58.489  99.232  1.00  0.00           O
ATOM    241  N   ALA A   7      69.332  57.029  99.753  1.00  0.00           N
ATOM    243  CA  ALA A   7      67.992  56.699  99.341  1.00  0.00           C
ATOM    245  CB  ALA A   7      67.652  55.239  99.723  1.00  0.00           C
ATOM    249  C   ALA A   7      67.092  57.699 100.022  1.00  0.00           C
ATOM    250  O   ALA A   7      67.292  58.909  99.932  1.00  0.00           O
ATOM    251  N   ILE A   8      66.092  57.189 100.772  1.00  0.00           N
ATOM    253  CA  ILE A   8      65.292  57.939 101.702  1.00  0.00           C
ATOM    255  CB  ILE A   8      66.172  58.649 102.752  1.00  0.00           C
ATOM    257  CG2 ILE A   8      66.022  60.169 102.762  1.00  0.00           C
ATOM    261  CG1 ILE A   8      65.932  58.039 104.142  1.00  0.00           C
ATOM    264  CD  ILE A   8      67.082  58.299 105.112  1.00  0.00           C
ATOM    268  C   ILE A   8      64.252  58.759 100.963  1.00  0.00           C
ATOM    269  O   ILE A   8      64.342  59.019  99.772  1.00  0.00           O
ATOM    270  N   LYS A   9      63.152  59.179 101.602  1.00  0.00           N
ATOM    272  CA  LYS A   9      62.222  60.009 100.872  1.00  0.00           C
ATOM    274  CB  LYS A   9      61.332  59.239  99.842  1.00  0.00           C
ATOM    277  CG  LYS A   9      60.362  58.179 100.402  1.00  0.00           C
ATOM    280  CD  LYS A   9      59.622  57.389  99.312  1.00  0.00           C
ATOM    283  CE  LYS A   9      58.762  58.289  98.422  1.00  0.00           C
ATOM    286  NZ  LYS A   9      57.722  57.499  97.722  1.00  0.00           N
ATOM    290  C   LYS A   9      61.402  60.719 101.911  1.00  0.00           C
ATOM    291  O   LYS A   9      60.422  60.209 102.411  1.00  0.00           O
ATOM    292  N   GLY A  10      61.792  61.899 102.363  1.00  0.00           N
ATOM    294  CA  GLY A  10      63.112  62.499 102.281  1.00  0.00           C
ATOM    297  C   GLY A  10      63.032  63.429 103.422  1.00  0.00           C
ATOM    298  O   GLY A  10      62.042  63.379 104.142  1.00  0.00           O
ATOM    299  N   SER A  11      63.992  64.309 103.671  1.00  0.00           N
ATOM    301  CA  SER A  11      63.772  65.379 104.641  1.00  0.00           C
ATOM    303  CB  SER A  11      62.592  66.289 104.242  1.00  0.00           C
ATOM    306  OG  SER A  11      63.052  67.189 103.242  1.00  0.00           O
ATOM    308  C   SER A  11      63.692  64.979 106.113  1.00  0.00           C
ATOM    309  O   SER A  11      63.692  65.809 107.012  1.00  0.00           O
ATOM    310  N   SER A  12      63.732  63.669 106.393  1.00  0.00           N
ATOM    312  CA  SER A  12      64.122  62.979 107.603  1.00  0.00           C
ATOM    314  CB  SER A  12      64.852  63.749 108.753  1.00  0.00           C
ATOM    317  OG  SER A  12      65.462  62.829 109.672  1.00  0.00           O
ATOM    319  C   SER A  12      62.952  62.209 108.151  1.00  0.00           C
ATOM    320  O   SER A  12      63.132  61.009 108.352  1.00  0.00           O
ATOM    321  N   PRO A  13      61.732  62.729 108.361  1.00  0.00           N
ATOM    322  CD  PRO A  13      61.342  64.119 108.422  1.00  0.00           C
ATOM    325  CA  PRO A  13      60.552  61.929 108.182  1.00  0.00           C
ATOM    327  CB  PRO A  13      59.362  62.879 108.452  1.00  0.00           C
ATOM    330  CG  PRO A  13      60.012  64.039 109.163  1.00  0.00           C
ATOM    333  C   PRO A  13      60.492  61.459 106.782  1.00  0.00           C
ATOM    334  O   PRO A  13      60.352  62.269 105.872  1.00  0.00           O
ATOM    335  N   THR A  14      60.482  60.149 106.602  1.00  0.00           N
ATOM    337  CA  THR A  14      59.812  59.649 105.452  1.00  0.00           C
ATOM    339  CB  THR A  14      60.522  58.429 104.842  1.00  0.00           C
ATOM    341  OG1 THR A  14      60.442  57.199 105.553  1.00  0.00           O
ATOM    343  CG2 THR A  14      62.022  58.749 104.742  1.00  0.00           C
ATOM    347  C   THR A  14      58.402  59.469 105.973  1.00  0.00           C
ATOM    348  O   THR A  14      58.122  58.559 106.742  1.00  0.00           O
ATOM    349  N   PRO A  15      57.412  60.279 105.562  1.00  0.00           N
ATOM    350  CD  PRO A  15      57.412  61.729 105.402  1.00  0.00           C
ATOM    353  CA  PRO A  15      56.232  59.729 104.982  1.00  0.00           C
ATOM    355  CB  PRO A  15      55.392  60.859 104.382  1.00  0.00           C
ATOM    358  CG  PRO A  15      55.952  62.089 105.082  1.00  0.00           C
ATOM    361  C   PRO A  15      56.612  58.699 103.972  1.00  0.00           C
ATOM    362  O   PRO A  15      57.552  58.819 103.193  1.00  0.00           O
ATOM    363  N   GLN A  16      55.922  57.639 104.121  1.00  0.00           N
ATOM    365  CA  GLN A  16      55.522  56.739 103.151  1.00  0.00           C
ATOM    367  CB  GLN A  16      56.402  55.479 103.161  1.00  0.00           C
ATOM    370  CG  GLN A  16      56.142  54.449 104.282  1.00  0.00           C
ATOM    373  CD  GLN A  16      56.562  54.779 105.731  1.00  0.00           C
ATOM    374  OE1 GLN A  16      56.342  53.939 106.592  1.00  0.00           O
ATOM    375  NE2 GLN A  16      57.262  55.889 106.031  1.00  0.00           N
ATOM    378  C   GLN A  16      54.172  56.699 103.841  1.00  0.00           C
ATOM    379  O   GLN A  16      54.052  56.739 105.072  1.00  0.00           O
ATOM    380  N   GLN A  17      53.102  56.849 103.102  1.00  0.00           N
ATOM    382  CA  GLN A  17      53.002  56.079 101.922  1.00  0.00           C
ATOM    384  CB  GLN A  17      51.822  55.119 102.152  1.00  0.00           C
ATOM    387  CG  GLN A  17      50.422  55.689 102.591  1.00  0.00           C
ATOM    390  CD  GLN A  17      50.252  56.699 103.743  1.00  0.00           C
ATOM    391  OE1 GLN A  17      49.662  57.749 103.522  1.00  0.00           O
ATOM    392  NE2 GLN A  17      50.802  56.439 104.952  1.00  0.00           N
ATOM    395  C   GLN A  17      53.072  56.889 100.622  1.00  0.00           C
ATOM    396  O   GLN A  17      53.422  56.299  99.602  1.00  0.00           O
ATOM    397  N   ASP A  18      52.832  58.229 100.611  1.00  0.00           N
ATOM    399  CA  ASP A  18      52.732  58.909  99.312  1.00  0.00           C
ATOM    401  CB  ASP A  18      51.242  58.839  98.862  1.00  0.00           C
ATOM    404  CG  ASP A  18      51.112  58.469  97.393  1.00  0.00           C
ATOM    405  OD1 ASP A  18      50.032  58.799  96.831  1.00  0.00           O
ATOM    406  OD2 ASP A  18      51.992  57.779  96.812  1.00  0.00           O
ATOM    407  C   ASP A  18      53.262  60.349  99.033  1.00  0.00           C
ATOM    408  O   ASP A  18      53.652  60.579  97.892  1.00  0.00           O
ATOM    409  N   LEU A  19      53.382  61.339  99.972  1.00  0.00           N
ATOM    411  CA  LEU A  19      53.642  62.749  99.551  1.00  0.00           C
ATOM    413  CB  LEU A  19      53.272  63.809 100.632  1.00  0.00           C
ATOM    416  CG  LEU A  19      52.062  63.539 101.551  1.00  0.00           C
ATOM    418  CD1 LEU A  19      51.372  64.879 101.812  1.00  0.00           C
ATOM    422  CD2 LEU A  19      52.512  62.959 102.892  1.00  0.00           C
ATOM    426  C   LEU A  19      55.082  63.119  99.102  1.00  0.00           C
ATOM    427  O   LEU A  19      55.612  64.209  99.331  1.00  0.00           O
ATOM    428  N   VAL A  20      55.782  62.129  98.551  1.00  0.00           N
ATOM    430  CA  VAL A  20      56.982  61.619  99.182  1.00  0.00           C
ATOM    432  CB  VAL A  20      56.682  61.289 100.661  1.00  0.00           C
ATOM    434  CG1 VAL A  20      56.322  59.789 100.742  1.00  0.00           C
ATOM    438  CG2 VAL A  20      57.662  61.789 101.742  1.00  0.00           C
ATOM    442  C   VAL A  20      58.312  62.279  98.753  1.00  0.00           C
ATOM    443  O   VAL A  20      58.452  62.849  97.682  1.00  0.00           O
ATOM    444  N   ARG A  21      59.392  62.199  99.532  1.00  0.00           N
ATOM    446  CA  ARG A  21      60.542  63.069  99.411  1.00  0.00           C
ATOM    448  CB  ARG A  21      61.422  62.899  98.161  1.00  0.00           C
ATOM    451  CG  ARG A  21      62.852  63.419  98.433  1.00  0.00           C
ATOM    454  CD  ARG A  21      63.922  62.409  98.011  1.00  0.00           C
ATOM    457  NE  ARG A  21      65.102  62.439  98.932  1.00  0.00           N
ATOM    459  CZ  ARG A  21      66.152  63.159  98.603  1.00  0.00           C
ATOM    460  NH1 ARG A  21      67.212  62.629  98.032  1.00  0.00           N
ATOM    463  NH2 ARG A  21      66.112  64.429  98.862  1.00  0.00           N
ATOM    466  C   ARG A  21      60.242  64.519  99.692  1.00  0.00           C
ATOM    467  O   ARG A  21      60.522  64.959 100.801  1.00  0.00           O
ATOM    468  N   VAL A  22      59.682  65.219  98.682  1.00  0.00           N
ATOM    470  CA  VAL A  22      59.712  66.659  98.391  1.00  0.00           C
ATOM    472  CB  VAL A  22      59.942  67.639  99.551  1.00  0.00           C
ATOM    474  CG1 VAL A  22      58.952  67.459 100.731  1.00  0.00           C
ATOM    478  CG2 VAL A  22      61.412  67.639 100.003  1.00  0.00           C
ATOM    482  C   VAL A  22      60.702  66.959  97.262  1.00  0.00           C
ATOM    483  O   VAL A  22      61.542  66.139  96.911  1.00  0.00           O
ATOM    484  N   MET A  23      60.602  68.159  96.621  1.00  0.00           N
ATOM    486  CA  MET A  23      61.652  68.809  95.833  1.00  0.00           C
ATOM    488  CB  MET A  23      63.042  68.809  96.502  1.00  0.00           C
ATOM    491  CG  MET A  23      63.862  70.119  96.441  1.00  0.00           C
ATOM    494  SD  MET A  23      63.992  70.969  94.852  1.00  0.00           S
ATOM    495  CE  MET A  23      65.242  69.949  94.042  1.00  0.00           C
ATOM    499  C   MET A  23      61.752  68.269  94.411  1.00  0.00           C
ATOM    500  O   MET A  23      61.722  69.049  93.462  1.00  0.00           O
ATOM    501  N   SER A  24      61.842  66.929  94.232  1.00  0.00           N
ATOM    503  CA  SER A  24      61.492  66.319  92.941  1.00  0.00           C
ATOM    505  CB  SER A  24      62.142  64.929  92.682  1.00  0.00           C
ATOM    508  OG  SER A  24      63.492  65.079  92.272  1.00  0.00           O
ATOM    510  C   SER A  24      59.992  66.219  92.762  1.00  0.00           C
ATOM    511  O   SER A  24      59.212  67.019  93.272  1.00  0.00           O
ATOM    512  N   ALA A  25      59.542  65.199  92.022  1.00  0.00           N
ATOM    514  CA  ALA A  25      58.232  65.049  91.472  1.00  0.00           C
ATOM    516  CB  ALA A  25      58.262  63.809  90.572  1.00  0.00           C
ATOM    520  C   ALA A  25      57.072  65.079  92.463  1.00  0.00           C
ATOM    521  O   ALA A  25      56.012  65.579  92.062  1.00  0.00           O
ATOM    522  N   PRO A  26      57.152  64.629  93.721  1.00  0.00           N
ATOM    523  CD  PRO A  26      57.922  63.439  94.092  1.00  0.00           C
ATOM    526  CA  PRO A  26      56.012  64.829  94.611  1.00  0.00           C
ATOM    528  CB  PRO A  26      56.272  63.809  95.721  1.00  0.00           C
ATOM    531  CG  PRO A  26      56.962  62.659  94.982  1.00  0.00           C
ATOM    534  C   PRO A  26      55.822  66.249  95.143  1.00  0.00           C
ATOM    535  O   PRO A  26      55.092  67.019  94.512  1.00  0.00           O
ATOM    536  N   GLN A  27      56.462  66.699  96.242  1.00  0.00           N
ATOM    538  CA  GLN A  27      56.082  67.979  96.872  1.00  0.00           C
ATOM    540  CB  GLN A  27      56.222  67.909  98.411  1.00  0.00           C
ATOM    543  CG  GLN A  27      55.312  68.899  99.202  1.00  0.00           C
ATOM    546  CD  GLN A  27      55.572  68.889 100.712  1.00  0.00           C
ATOM    547  OE1 GLN A  27      55.842  67.869 101.353  1.00  0.00           O
ATOM    548  NE2 GLN A  27      55.512  70.079 101.353  1.00  0.00           N
ATOM    551  C   GLN A  27      56.872  69.169  96.332  1.00  0.00           C
ATOM    552  O   GLN A  27      57.132  70.149  97.032  1.00  0.00           O
ATOM    553  N   LEU A  28      57.302  69.149  95.061  1.00  0.00           N
ATOM    555  CA  LEU A  28      57.592  70.369  94.312  1.00  0.00           C
ATOM    557  CB  LEU A  28      58.402  69.989  93.053  1.00  0.00           C
ATOM    560  CG  LEU A  28      59.042  71.119  92.212  1.00  0.00           C
ATOM    562  CD1 LEU A  28      58.042  71.779  91.262  1.00  0.00           C
ATOM    566  CD2 LEU A  28      59.782  72.159  93.072  1.00  0.00           C
ATOM    570  C   LEU A  28      56.312  71.119  93.962  1.00  0.00           C
ATOM    571  O   LEU A  28      56.212  72.349  94.033  1.00  0.00           O
ATOM    572  N   TYR A  29      55.262  70.349  93.643  1.00  0.00           N
ATOM    574  CA  TYR A  29      53.872  70.749  93.522  1.00  0.00           C
ATOM    576  CB  TYR A  29      53.002  69.579  93.022  1.00  0.00           C
ATOM    579  CG  TYR A  29      53.412  69.219  91.621  1.00  0.00           C
ATOM    580  CD1 TYR A  29      54.472  68.319  91.402  1.00  0.00           C
ATOM    582  CE1 TYR A  29      54.862  67.979  90.103  1.00  0.00           C
ATOM    584  CZ  TYR A  29      54.172  68.509  89.012  1.00  0.00           C
ATOM    585  OH  TYR A  29      54.512  68.099  87.722  1.00  0.00           O
ATOM    587  CD2 TYR A  29      52.732  69.759  90.511  1.00  0.00           C
ATOM    589  CE2 TYR A  29      53.122  69.419  89.212  1.00  0.00           C
ATOM    591  C   TYR A  29      53.302  71.379  94.772  1.00  0.00           C
ATOM    592  O   TYR A  29      53.882  71.269  95.852  1.00  0.00           O
ATOM    593  N   VAL A  30      52.182  72.109  94.652  1.00  0.00           N
ATOM    595  CA  VAL A  30      51.672  73.029  95.661  1.00  0.00           C
ATOM    597  CB  VAL A  30      51.892  74.479  95.231  1.00  0.00           C
ATOM    599  CG1 VAL A  30      53.392  74.809  95.283  1.00  0.00           C
ATOM    603  CG2 VAL A  30      51.362  74.699  93.801  1.00  0.00           C
ATOM    607  C   VAL A  30      50.192  72.809  96.003  1.00  0.00           C
ATOM    608  O   VAL A  30      49.492  72.009  95.382  1.00  0.00           O
ATOM    609  N   GLY A  31      49.682  73.539  97.032  1.00  0.00           N
ATOM    611  CA  GLY A  31      48.242  73.679  97.292  1.00  0.00           C
ATOM    614  C   GLY A  31      47.582  72.569  98.042  1.00  0.00           C
ATOM    615  O   GLY A  31      46.422  72.229  97.812  1.00  0.00           O
ATOM    616  N   GLN A  32      48.302  71.969  98.981  1.00  0.00           N
ATOM    618  CA  GLN A  32      47.832  70.869  99.772  1.00  0.00           C
ATOM    620  CB  GLN A  32      48.372  69.529  99.232  1.00  0.00           C
ATOM    623  CG  GLN A  32      48.062  69.209  97.743  1.00  0.00           C
ATOM    626  CD  GLN A  32      46.572  68.929  97.493  1.00  0.00           C
ATOM    627  OE1 GLN A  32      45.992  68.039  98.102  1.00  0.00           O
ATOM    628  NE2 GLN A  32      45.942  69.669  96.562  1.00  0.00           N
ATOM    631  C   GLN A  32      48.362  71.099 101.171  1.00  0.00           C
ATOM    632  O   GLN A  32      49.222  71.959 101.383  1.00  0.00           O
ATOM    633  N   GLU A  33      47.852  70.339 102.161  1.00  0.00           N
ATOM    635  CA  GLU A  33      48.282  70.429 103.542  1.00  0.00           C
ATOM    637  CB  GLU A  33      47.102  70.569 104.522  1.00  0.00           C
ATOM    640  CG  GLU A  33      47.532  70.659 106.022  1.00  0.00           C
ATOM    643  CD  GLU A  33      46.432  70.289 106.992  1.00  0.00           C
ATOM    644  OE1 GLU A  33      45.272  70.089 106.551  1.00  0.00           O
ATOM    645  OE2 GLU A  33      46.802  70.029 108.161  1.00  0.00           O
ATOM    646  C   GLU A  33      49.032  69.189 103.941  1.00  0.00           C
ATOM    647  O   GLU A  33      48.592  68.059 103.732  1.00  0.00           O
ATOM    648  N   ALA A  34      50.202  69.359 104.583  1.00  0.00           N
ATOM    650  CA  ALA A  34      50.892  68.239 105.152  1.00  0.00           C
ATOM    652  CB  ALA A  34      51.742  67.519 104.092  1.00  0.00           C
ATOM    656  C   ALA A  34      51.742  68.739 106.272  1.00  0.00           C
ATOM    657  O   ALA A  34      51.892  69.949 106.472  1.00  0.00           O
ATOM    658  N   ARG A  35      52.342  67.819 107.051  1.00  0.00           N
ATOM    660  CA  ARG A  35      53.592  68.159 107.682  1.00  0.00           C
ATOM    662  CB  ARG A  35      53.802  67.719 109.142  1.00  0.00           C
ATOM    665  CG  ARG A  35      53.322  66.329 109.592  1.00  0.00           C
ATOM    668  CD  ARG A  35      52.492  66.509 110.872  1.00  0.00           C
ATOM    671  NE  ARG A  35      52.372  65.259 111.673  1.00  0.00           N
ATOM    673  CZ  ARG A  35      51.932  65.279 112.923  1.00  0.00           C
ATOM    674  NH1 ARG A  35      51.392  66.329 113.482  1.00  0.00           N
ATOM    677  NH2 ARG A  35      51.962  64.149 113.613  1.00  0.00           N
ATOM    680  C   ARG A  35      54.792  67.819 106.872  1.00  0.00           C
ATOM    681  O   ARG A  35      54.972  66.699 106.402  1.00  0.00           O
ATOM    682  N   PHE A  36      55.682  68.809 106.792  1.00  0.00           N
ATOM    684  CA  PHE A  36      57.102  68.639 106.721  1.00  0.00           C
ATOM    686  CB  PHE A  36      57.672  69.969 106.161  1.00  0.00           C
ATOM    689  CG  PHE A  36      59.132  69.849 105.911  1.00  0.00           C
ATOM    690  CD1 PHE A  36      59.542  69.389 104.661  1.00  0.00           C
ATOM    692  CE1 PHE A  36      60.882  69.139 104.411  1.00  0.00           C
ATOM    694  CZ  PHE A  36      61.822  69.329 105.432  1.00  0.00           C
ATOM    696  CD2 PHE A  36      60.092  70.139 106.901  1.00  0.00           C
ATOM    698  CE2 PHE A  36      61.442  69.859 106.663  1.00  0.00           C
ATOM    700  C   PHE A  36      57.622  68.359 108.122  1.00  0.00           C
ATOM    701  O   PHE A  36      57.092  68.809 109.142  1.00  0.00           O
ATOM    702  N   GLY A  37      58.692  67.589 108.262  1.00  0.00           N
ATOM    704  CA  GLY A  37      59.412  67.579 109.512  1.00  0.00           C
ATOM    707  C   GLY A  37      60.792  67.359 109.051  1.00  0.00           C
ATOM    708  O   GLY A  37      60.992  67.109 107.871  1.00  0.00           O
ATOM    709  N   GLY A  38      61.782  67.419 109.952  1.00  0.00           N
ATOM    711  CA  GLY A  38      63.142  67.249 109.492  1.00  0.00           C
ATOM    714  C   GLY A  38      64.112  67.839 110.423  1.00  0.00           C
ATOM    715  O   GLY A  38      63.752  68.549 111.353  1.00  0.00           O
ATOM    716  N   LYS A  39      65.412  67.599 110.143  1.00  0.00           N
ATOM    718  CA  LYS A  39      66.462  68.469 110.611  1.00  0.00           C
ATOM    720  CB  LYS A  39      67.852  68.009 110.143  1.00  0.00           C
ATOM    723  CG  LYS A  39      68.482  66.869 110.942  1.00  0.00           C
ATOM    726  CD  LYS A  39      68.942  67.339 112.323  1.00  0.00           C
ATOM    729  CE  LYS A  39      69.822  66.269 112.962  1.00  0.00           C
ATOM    732  NZ  LYS A  39      70.552  66.729 114.152  1.00  0.00           N
ATOM    736  C   LYS A  39      66.272  69.889 110.143  1.00  0.00           C
ATOM    737  O   LYS A  39      65.712  70.129 109.062  1.00  0.00           O
ATOM    738  N   VAL A  40      66.722  70.859 110.942  1.00  0.00           N
ATOM    740  CA  VAL A  40      66.402  72.229 110.632  1.00  0.00           C
ATOM    742  CB  VAL A  40      65.202  72.629 111.472  1.00  0.00           C
ATOM    744  CG1 VAL A  40      65.612  73.329 112.783  1.00  0.00           C
ATOM    748  CG2 VAL A  40      64.252  73.389 110.532  1.00  0.00           C
ATOM    752  C   VAL A  40      67.622  73.119 110.751  1.00  0.00           C
ATOM    753  O   VAL A  40      68.502  72.939 111.602  1.00  0.00           O
ATOM    754  N   VAL A  41      67.752  74.089 109.832  1.00  0.00           N
ATOM    756  CA  VAL A  41      68.912  74.969 109.723  1.00  0.00           C
ATOM    758  CB  VAL A  41      68.902  75.619 108.342  1.00  0.00           C
ATOM    760  CG1 VAL A  41      67.782  76.669 108.242  1.00  0.00           C
ATOM    764  CG2 VAL A  41      70.272  76.219 107.941  1.00  0.00           C
ATOM    768  C   VAL A  41      68.992  76.049 110.812  1.00  0.00           C
ATOM    769  O   VAL A  41      68.062  76.279 111.562  1.00  0.00           O
ATOM    770  N   ALA A  42      70.122  76.769 110.861  1.00  0.00           N
ATOM    772  CA  ALA A  42      70.442  78.019 111.551  1.00  0.00           C
ATOM    774  CB  ALA A  42      71.792  78.439 110.952  1.00  0.00           C
ATOM    778  C   ALA A  42      69.602  79.299 111.451  1.00  0.00           C
ATOM    779  O   ALA A  42      69.972  80.319 112.041  1.00  0.00           O
ATOM    780  N   VAL A  43      68.472  79.299 110.721  1.00  0.00           N
ATOM    782  CA  VAL A  43      67.492  80.399 110.622  1.00  0.00           C
ATOM    784  CB  VAL A  43      66.672  80.569 111.901  1.00  0.00           C
ATOM    786  CG1 VAL A  43      67.002  81.809 112.773  1.00  0.00           C
ATOM    790  CG2 VAL A  43      65.182  80.569 111.542  1.00  0.00           C
ATOM    794  C   VAL A  43      67.852  81.759 110.033  1.00  0.00           C
ATOM    795  O   VAL A  43      68.992  82.229 110.022  1.00  0.00           O
ATOM    796  N   GLN A  44      66.802  82.449 109.512  1.00  0.00           N
ATOM    798  CA  GLN A  44      66.792  83.869 109.221  1.00  0.00           C
ATOM    800  CB  GLN A  44      67.042  84.139 107.731  1.00  0.00           C
ATOM    803  CG  GLN A  44      67.102  85.649 107.402  1.00  0.00           C
ATOM    806  CD  GLN A  44      67.432  85.859 105.933  1.00  0.00           C
ATOM    807  OE1 GLN A  44      66.612  85.529 105.072  1.00  0.00           O
ATOM    808  NE2 GLN A  44      68.632  86.389 105.622  1.00  0.00           N
ATOM    811  C   GLN A  44      65.442  84.489 109.583  1.00  0.00           C
ATOM    812  O   GLN A  44      64.382  84.009 109.182  1.00  0.00           O
ATOM    813  N   ASN A  45      65.452  85.589 110.352  1.00  0.00           N
ATOM    815  CA  ASN A  45      64.262  86.249 110.842  1.00  0.00           C
ATOM    817  CB  ASN A  45      64.142  86.139 112.393  1.00  0.00           C
ATOM    820  CG  ASN A  45      65.272  86.839 113.142  1.00  0.00           C
ATOM    821  OD1 ASN A  45      65.222  88.049 113.391  1.00  0.00           O
ATOM    822  ND2 ASN A  45      66.332  86.089 113.542  1.00  0.00           N
ATOM    825  C   ASN A  45      64.282  87.709 110.392  1.00  0.00           C
ATOM    826  O   ASN A  45      65.332  88.339 110.331  1.00  0.00           O
ATOM    827  N   GLN A  46      63.092  88.269 110.072  1.00  0.00           N
ATOM    829  CA  GLN A  46      62.942  89.689 109.842  1.00  0.00           C
ATOM    831  CB  GLN A  46      61.612  89.989 109.132  1.00  0.00           C
ATOM    834  CG  GLN A  46      61.512  89.429 107.701  1.00  0.00           C
ATOM    837  CD  GLN A  46      62.682  89.929 106.852  1.00  0.00           C
ATOM    838  OE1 GLN A  46      62.922  91.139 106.792  1.00  0.00           O
ATOM    839  NE2 GLN A  46      63.402  89.009 106.182  1.00  0.00           N
ATOM    842  C   GLN A  46      62.952  90.559 111.082  1.00  0.00           C
ATOM    843  O   GLN A  46      62.352  90.239 112.102  1.00  0.00           O
ATOM    844  N   GLN A  47      63.532  91.779 110.952  1.00  0.00           N
ATOM    846  CA  GLN A  47      63.512  92.849 111.952  1.00  0.00           C
ATOM    848  CB  GLN A  47      64.182  94.129 111.402  1.00  0.00           C
ATOM    851  CG  GLN A  47      65.632  93.919 110.891  1.00  0.00           C
ATOM    854  CD  GLN A  47      66.332  95.239 110.611  1.00  0.00           C
ATOM    855  OE1 GLN A  47      65.802  96.339 110.801  1.00  0.00           O
ATOM    856  NE2 GLN A  47      67.612  95.139 110.182  1.00  0.00           N
ATOM    859  C   GLN A  47      62.142  93.249 112.493  1.00  0.00           C
ATOM    860  O   GLN A  47      61.992  93.609 113.652  1.00  0.00           O
ATOM    861  N   GLY A  48      61.082  93.159 111.652  1.00  0.00           N
ATOM    863  CA  GLY A  48      59.722  93.419 112.083  1.00  0.00           C
ATOM    866  C   GLY A  48      59.212  92.459 113.111  1.00  0.00           C
ATOM    867  O   GLY A  48      58.222  92.729 113.801  1.00  0.00           O
ATOM    868  N   LYS A  49      59.832  91.269 113.221  1.00  0.00           N
ATOM    870  CA  LYS A  49      59.432  90.259 114.173  1.00  0.00           C
ATOM    872  CB  LYS A  49      59.652  90.679 115.651  1.00  0.00           C
ATOM    875  CG  LYS A  49      61.102  91.069 115.992  1.00  0.00           C
ATOM    878  CD  LYS A  49      61.152  92.029 117.192  1.00  0.00           C
ATOM    881  CE  LYS A  49      62.552  92.549 117.512  1.00  0.00           C
ATOM    884  NZ  LYS A  49      62.482  93.499 118.632  1.00  0.00           N
ATOM    888  C   LYS A  49      58.012  89.769 113.872  1.00  0.00           C
ATOM    889  O   LYS A  49      57.202  89.479 114.742  1.00  0.00           O
ATOM    890  N   THR A  50      57.672  89.779 112.572  1.00  0.00           N
ATOM    892  CA  THR A  50      56.402  89.309 112.041  1.00  0.00           C
ATOM    894  CB  THR A  50      55.552  90.409 111.423  1.00  0.00           C
ATOM    896  OG1 THR A  50      56.252  91.139 110.423  1.00  0.00           O
ATOM    898  CG2 THR A  50      55.182  91.429 112.503  1.00  0.00           C
ATOM    902  C   THR A  50      56.612  88.269 110.973  1.00  0.00           C
ATOM    903  O   THR A  50      55.642  87.659 110.553  1.00  0.00           O
ATOM    904  N   ARG A  51      57.852  87.979 110.542  1.00  0.00           N
ATOM    906  CA  ARG A  51      58.092  86.989 109.512  1.00  0.00           C
ATOM    908  CB  ARG A  51      58.112  87.609 108.091  1.00  0.00           C
ATOM    911  CG  ARG A  51      58.442  86.669 106.911  1.00  0.00           C
ATOM    914  CD  ARG A  51      58.602  87.479 105.622  1.00  0.00           C
ATOM    917  NE  ARG A  51      58.942  86.619 104.443  1.00  0.00           N
ATOM    919  CZ  ARG A  51      58.932  87.109 103.212  1.00  0.00           C
ATOM    920  NH1 ARG A  51      58.592  88.359 102.952  1.00  0.00           N
ATOM    923  NH2 ARG A  51      59.402  86.409 102.213  1.00  0.00           N
ATOM    926  C   ARG A  51      59.402  86.309 109.792  1.00  0.00           C
ATOM    927  O   ARG A  51      60.372  86.919 110.243  1.00  0.00           O
ATOM    928  N   LEU A  52      59.442  84.999 109.562  1.00  0.00           N
ATOM    930  CA  LEU A  52      60.612  84.179 109.742  1.00  0.00           C
ATOM    932  CB  LEU A  52      60.592  83.509 111.152  1.00  0.00           C
ATOM    935  CG  LEU A  52      61.762  82.599 111.621  1.00  0.00           C
ATOM    937  CD1 LEU A  52      61.372  81.729 112.822  1.00  0.00           C
ATOM    941  CD2 LEU A  52      62.222  81.599 110.581  1.00  0.00           C
ATOM    945  C   LEU A  52      60.512  83.189 108.613  1.00  0.00           C
ATOM    946  O   LEU A  52      59.452  82.609 108.361  1.00  0.00           O
ATOM    947  N   GLU A  53      61.622  82.959 107.902  1.00  0.00           N
ATOM    949  CA  GLU A  53      61.682  81.859 106.971  1.00  0.00           C
ATOM    951  CB  GLU A  53      61.912  82.379 105.553  1.00  0.00           C
ATOM    954  CG  GLU A  53      60.682  83.219 105.152  1.00  0.00           C
ATOM    957  CD  GLU A  53      60.772  83.699 103.732  1.00  0.00           C
ATOM    958  OE1 GLU A  53      60.442  82.949 102.792  1.00  0.00           O
ATOM    959  OE2 GLU A  53      61.122  84.899 103.573  1.00  0.00           O
ATOM    960  C   GLU A  53      62.712  80.849 107.411  1.00  0.00           C
ATOM    961  O   GLU A  53      63.932  81.069 107.402  1.00  0.00           O
ATOM    962  N   ILE A  54      62.232  79.689 107.871  1.00  0.00           N
ATOM    964  CA  ILE A  54      63.032  78.529 108.161  1.00  0.00           C
ATOM    966  CB  ILE A  54      62.262  77.529 109.033  1.00  0.00           C
ATOM    968  CG2 ILE A  54      63.122  76.269 109.252  1.00  0.00           C
ATOM    972  CG1 ILE A  54      61.872  78.169 110.382  1.00  0.00           C
ATOM    975  CD  ILE A  54      60.892  77.379 111.262  1.00  0.00           C
ATOM    979  C   ILE A  54      63.502  77.939 106.852  1.00  0.00           C
ATOM    980  O   ILE A  54      62.802  77.999 105.852  1.00  0.00           O
ATOM    981  N   ALA A  55      64.722  77.389 106.761  1.00  0.00           N
ATOM    983  CA  ALA A  55      65.182  76.989 105.462  1.00  0.00           C
ATOM    985  CB  ALA A  55      66.252  77.959 104.952  1.00  0.00           C
ATOM    989  C   ALA A  55      65.612  75.549 105.471  1.00  0.00           C
ATOM    990  O   ALA A  55      66.692  75.159 105.933  1.00  0.00           O
ATOM    991  N   THR A  56      64.772  74.709 104.872  1.00  0.00           N
ATOM    993  CA  THR A  56      65.142  73.389 104.452  1.00  0.00           C
ATOM    995  CB  THR A  56      63.972  72.389 104.632  1.00  0.00           C
ATOM    997  OG1 THR A  56      63.492  72.399 105.973  1.00  0.00           O
ATOM    999  CG2 THR A  56      64.372  70.959 104.303  1.00  0.00           C
ATOM   1003  C   THR A  56      65.862  73.509 103.081  1.00  0.00           C
ATOM   1004  O   THR A  56      66.942  72.949 102.952  1.00  0.00           O
ATOM   1005  N   VAL A  57      65.382  74.309 102.062  1.00  0.00           N
ATOM   1007  CA  VAL A  57      66.062  74.759 100.812  1.00  0.00           C
ATOM   1009  CB  VAL A  57      65.182  75.279  99.661  1.00  0.00           C
ATOM   1011  CG1 VAL A  57      65.972  75.879  98.492  1.00  0.00           C
ATOM   1015  CG2 VAL A  57      64.422  74.139  98.972  1.00  0.00           C
ATOM   1019  C   VAL A  57      67.182  75.729 101.103  1.00  0.00           C
ATOM   1020  O   VAL A  57      67.082  76.429 102.102  1.00  0.00           O
ATOM   1021  N   PRO A  58      68.302  75.869 100.371  1.00  0.00           N
ATOM   1022  CD  PRO A  58      68.942  74.819  99.573  1.00  0.00           C
ATOM   1025  CA  PRO A  58      69.182  77.019 100.511  1.00  0.00           C
ATOM   1027  CB  PRO A  58      70.322  76.829  99.512  1.00  0.00           C
ATOM   1030  CG  PRO A  58      70.002  75.549  98.743  1.00  0.00           C
ATOM   1033  C   PRO A  58      68.522  78.379 100.423  1.00  0.00           C
ATOM   1034  O   PRO A  58      68.062  78.819  99.361  1.00  0.00           O
ATOM   1035  N   LEU A  59      68.572  79.079 101.562  1.00  0.00           N
ATOM   1037  CA  LEU A  59      68.352  80.479 101.742  1.00  0.00           C
ATOM   1039  CB  LEU A  59      67.332  80.689 102.892  1.00  0.00           C
ATOM   1042  CG  LEU A  59      66.832  82.139 103.091  1.00  0.00           C
ATOM   1044  CD1 LEU A  59      66.132  82.659 101.841  1.00  0.00           C
ATOM   1048  CD2 LEU A  59      65.892  82.229 104.303  1.00  0.00           C
ATOM   1052  C   LEU A  59      69.702  80.969 102.202  1.00  0.00           C
ATOM   1053  O   LEU A  59      70.522  80.169 102.661  1.00  0.00           O
ATOM   1054  N   ASP A  60      69.962  82.289 102.161  1.00  0.00           N
ATOM   1056  CA  ASP A  60      71.152  82.859 102.731  1.00  0.00           C
ATOM   1058  CB  ASP A  60      71.372  84.299 102.223  1.00  0.00           C
ATOM   1061  CG  ASP A  60      72.852  84.559 102.083  1.00  0.00           C
ATOM   1062  OD1 ASP A  60      73.662  83.929 102.792  1.00  0.00           O
ATOM   1063  OD2 ASP A  60      73.202  85.419 101.232  1.00  0.00           O
ATOM   1064  C   ASP A  60      71.182  82.769 104.261  1.00  0.00           C
ATOM   1065  O   ASP A  60      70.702  83.619 105.012  1.00  0.00           O
ATOM   1066  N   SER A  61      71.722  81.659 104.762  1.00  0.00           N
ATOM   1068  CA  SER A  61      71.912  81.439 106.182  1.00  0.00           C
ATOM   1070  CB  SER A  61      71.822  79.949 106.632  1.00  0.00           C
ATOM   1073  OG  SER A  61      70.652  79.319 106.113  1.00  0.00           O
ATOM   1075  C   SER A  61      73.322  81.879 106.451  1.00  0.00           C
ATOM   1076  O   SER A  61      74.212  81.529 105.682  1.00  0.00           O
ATOM   1077  N   GLY A  62      73.572  82.629 107.542  1.00  0.00           N
ATOM   1079  CA  GLY A  62      74.922  83.089 107.871  1.00  0.00           C
ATOM   1082  C   GLY A  62      75.972  81.999 108.002  1.00  0.00           C
ATOM   1083  O   GLY A  62      77.152  82.219 107.752  1.00  0.00           O
ATOM   1084  N   ALA A  63      75.562  80.779 108.372  1.00  0.00           N
ATOM   1086  CA  ALA A  63      76.332  79.599 108.053  1.00  0.00           C
ATOM   1088  CB  ALA A  63      77.502  79.339 109.012  1.00  0.00           C
ATOM   1092  C   ALA A  63      75.352  78.449 108.111  1.00  0.00           C
ATOM   1093  O   ALA A  63      74.192  78.669 108.473  1.00  0.00           O
ATOM   1094  N   ARG A  64      75.832  77.239 107.752  1.00  0.00           N
ATOM   1096  CA  ARG A  64      75.152  75.979 107.952  1.00  0.00           C
ATOM   1098  CB  ARG A  64      74.322  75.799 109.261  1.00  0.00           C
ATOM   1101  CG  ARG A  64      75.202  75.729 110.532  1.00  0.00           C
ATOM   1104  CD  ARG A  64      74.442  75.709 111.882  1.00  0.00           C
ATOM   1107  NE  ARG A  64      74.262  77.069 112.472  1.00  0.00           N
ATOM   1109  CZ  ARG A  64      75.192  77.979 112.722  1.00  0.00           C
ATOM   1110  NH1 ARG A  64      76.482  77.739 112.633  1.00  0.00           N
ATOM   1113  NH2 ARG A  64      74.792  79.169 113.091  1.00  0.00           N
ATOM   1116  C   ARG A  64      74.392  75.529 106.712  1.00  0.00           C
ATOM   1117  O   ARG A  64      73.612  76.319 106.171  1.00  0.00           O
ATOM   1118  N   PRO A  65      74.562  74.289 106.222  1.00  0.00           N
ATOM   1119  CD  PRO A  65      75.472  73.269 106.761  1.00  0.00           C
ATOM   1122  CA  PRO A  65      73.622  73.689 105.292  1.00  0.00           C
ATOM   1124  CB  PRO A  65      74.022  72.209 105.152  1.00  0.00           C
ATOM   1127  CG  PRO A  65      74.832  71.919 106.423  1.00  0.00           C
ATOM   1130  C   PRO A  65      72.182  73.859 105.721  1.00  0.00           C
ATOM   1131  O   PRO A  65      71.832  73.669 106.882  1.00  0.00           O
ATOM   1132  N   THR A  66      71.332  74.269 104.781  1.00  0.00           N
ATOM   1134  CA  THR A  66      69.902  74.129 104.893  1.00  0.00           C
ATOM   1136  CB  THR A  66      69.232  74.989 103.872  1.00  0.00           C
ATOM   1138  OG1 THR A  66      69.872  74.769 102.622  1.00  0.00           O
ATOM   1140  CG2 THR A  66      69.452  76.459 104.252  1.00  0.00           C
ATOM   1144  C   THR A  66      69.482  72.689 104.762  1.00  0.00           C
ATOM   1145  O   THR A  66      70.112  71.899 104.051  1.00  0.00           O
ATOM   1146  N   LEU A  67      68.472  72.289 105.553  1.00  0.00           N
ATOM   1148  CA  LEU A  67      68.442  70.929 106.051  1.00  0.00           C
ATOM   1150  CB  LEU A  67      68.532  70.889 107.591  1.00  0.00           C
ATOM   1153  CG  LEU A  67      69.912  71.309 108.172  1.00  0.00           C
ATOM   1155  CD1 LEU A  67      70.092  70.789 109.592  1.00  0.00           C
ATOM   1159  CD2 LEU A  67      71.102  70.739 107.372  1.00  0.00           C
ATOM   1163  C   LEU A  67      67.372  70.049 105.462  1.00  0.00           C
ATOM   1164  O   LEU A  67      67.382  69.769 104.272  1.00  0.00           O
ATOM   1165  N   GLY A  68      66.452  69.519 106.292  1.00  0.00           N
ATOM   1167  CA  GLY A  68      65.672  68.339 105.933  1.00  0.00           C
ATOM   1170  C   GLY A  68      66.402  67.139 106.423  1.00  0.00           C
ATOM   1171  O   GLY A  68      66.242  66.749 107.582  1.00  0.00           O
ATOM   1172  N   GLU A  69      67.252  66.519 105.591  1.00  0.00           N
ATOM   1174  CA  GLU A  69      68.002  65.379 106.062  1.00  0.00           C
ATOM   1176  CB  GLU A  69      67.192  64.069 105.823  1.00  0.00           C
ATOM   1179  CG  GLU A  69      67.262  63.279 104.481  1.00  0.00           C
ATOM   1182  CD  GLU A  69      67.002  63.999 103.161  1.00  0.00           C
ATOM   1183  OE1 GLU A  69      67.222  65.219 103.053  1.00  0.00           O
ATOM   1184  OE2 GLU A  69      66.602  63.289 102.192  1.00  0.00           O
ATOM   1185  C   GLU A  69      69.392  65.279 105.441  1.00  0.00           C
ATOM   1186  O   GLU A  69      69.742  65.989 104.501  1.00  0.00           O
ATOM   1187  N   PRO A  70      70.222  64.369 105.973  1.00  0.00           N
ATOM   1188  CD  PRO A  70      70.252  64.179 107.432  1.00  0.00           C
ATOM   1191  CA  PRO A  70      71.532  64.079 105.392  1.00  0.00           C
ATOM   1193  CB  PRO A  70      72.132  63.129 106.423  1.00  0.00           C
ATOM   1196  CG  PRO A  70      71.682  63.729 107.752  1.00  0.00           C
ATOM   1199  C   PRO A  70      71.552  63.379 104.042  1.00  0.00           C
ATOM   1200  O   PRO A  70      72.602  62.889 103.622  1.00  0.00           O
ATOM   1201  N   SER A  71      70.432  63.329 103.312  1.00  0.00           N
ATOM   1203  CA  SER A  71      70.432  62.969 101.911  1.00  0.00           C
ATOM   1205  CB  SER A  71      69.312  61.939 101.562  1.00  0.00           C
ATOM   1208  OG  SER A  71      68.452  62.279 100.492  1.00  0.00           O
ATOM   1210  C   SER A  71      70.352  64.229 101.092  1.00  0.00           C
ATOM   1211  O   SER A  71      70.662  64.209  99.902  1.00  0.00           O
ATOM   1212  N   ARG A  72      70.032  65.359 101.752  1.00  0.00           N
ATOM   1214  CA  ARG A  72      70.162  66.669 101.202  1.00  0.00           C
ATOM   1216  CB  ARG A  72      71.562  66.909 100.611  1.00  0.00           C
ATOM   1219  CG  ARG A  72      72.672  66.979 101.682  1.00  0.00           C
ATOM   1222  CD  ARG A  72      74.052  66.469 101.222  1.00  0.00           C
ATOM   1225  NE  ARG A  72      73.932  64.999 100.911  1.00  0.00           N
ATOM   1227  CZ  ARG A  72      74.602  64.009 101.493  1.00  0.00           C
ATOM   1228  NH1 ARG A  72      75.462  64.129 102.463  1.00  0.00           N
ATOM   1231  NH2 ARG A  72      74.402  62.769 101.073  1.00  0.00           N
ATOM   1234  C   ARG A  72      68.972  67.089 100.362  1.00  0.00           C
ATOM   1235  O   ARG A  72      69.072  67.749  99.312  1.00  0.00           O
ATOM   1236  N   GLY A  73      67.782  66.709 100.852  1.00  0.00           N
ATOM   1238  CA  GLY A  73      66.492  66.999 100.301  1.00  0.00           C
ATOM   1241  C   GLY A  73      65.832  68.249 100.751  1.00  0.00           C
ATOM   1242  O   GLY A  73      64.982  68.279 101.632  1.00  0.00           O
ATOM   1243  N   ARG A  74      66.172  69.369 100.133  1.00  0.00           N
ATOM   1245  CA  ARG A  74      65.922  70.639 100.742  1.00  0.00           C
ATOM   1247  CB  ARG A  74      67.232  71.389 100.371  1.00  0.00           C
ATOM   1250  CG  ARG A  74      68.482  70.729 101.012  1.00  0.00           C
ATOM   1253  CD  ARG A  74      69.802  71.509 100.982  1.00  0.00           C
ATOM   1256  NE  ARG A  74      70.292  71.579  99.551  1.00  0.00           N
ATOM   1258  CZ  ARG A  74      71.162  70.689  99.062  1.00  0.00           C
ATOM   1259  NH1 ARG A  74      72.012  70.059  99.842  1.00  0.00           N
ATOM   1262  NH2 ARG A  74      71.192  70.349  97.792  1.00  0.00           N
ATOM   1265  C   ARG A  74      64.482  71.219 100.462  1.00  0.00           C
ATOM   1266  O   ARG A  74      63.942  71.069  99.372  1.00  0.00           O
ATOM   1267  N   ILE A  75      63.782  71.859 101.451  1.00  0.00           N
ATOM   1269  CA  ILE A  75      62.442  72.499 101.353  1.00  0.00           C
ATOM   1271  CB  ILE A  75      61.352  71.659 102.022  1.00  0.00           C
ATOM   1273  CG2 ILE A  75      60.202  72.449 102.682  1.00  0.00           C
ATOM   1277  CG1 ILE A  75      60.782  70.689 100.973  1.00  0.00           C
ATOM   1280  CD  ILE A  75      60.012  71.349  99.823  1.00  0.00           C
ATOM   1284  C   ILE A  75      62.322  73.969 101.792  1.00  0.00           C
ATOM   1285  O   ILE A  75      62.812  74.429 102.822  1.00  0.00           O
ATOM   1286  N   TYR A  76      61.682  74.849 101.012  1.00  0.00           N
ATOM   1288  CA  TYR A  76      61.372  76.159 101.562  1.00  0.00           C
ATOM   1290  CB  TYR A  76      60.992  77.169 100.471  1.00  0.00           C
ATOM   1293  CG  TYR A  76      61.892  77.189  99.261  1.00  0.00           C
ATOM   1294  CD1 TYR A  76      61.542  76.469  98.111  1.00  0.00           C
ATOM   1296  CE1 TYR A  76      62.292  76.579  96.932  1.00  0.00           C
ATOM   1298  CZ  TYR A  76      63.412  77.409  96.892  1.00  0.00           C
ATOM   1299  OH  TYR A  76      64.192  77.439  95.721  1.00  0.00           O
ATOM   1301  CD2 TYR A  76      63.022  78.009  99.212  1.00  0.00           C
ATOM   1303  CE2 TYR A  76      63.772  78.129  98.032  1.00  0.00           C
ATOM   1305  C   TYR A  76      60.272  76.089 102.633  1.00  0.00           C
ATOM   1306  O   TYR A  76      59.282  75.369 102.472  1.00  0.00           O
ATOM   1307  N   ALA A  77      60.422  76.809 103.753  1.00  0.00           N
ATOM   1309  CA  ALA A  77      59.432  76.819 104.812  1.00  0.00           C
ATOM   1311  CB  ALA A  77      59.852  75.909 105.982  1.00  0.00           C
ATOM   1315  C   ALA A  77      59.302  78.239 105.292  1.00  0.00           C
ATOM   1316  O   ALA A  77      60.292  78.939 105.511  1.00  0.00           O
ATOM   1317  N   ASP A  78      58.082  78.739 105.452  1.00  0.00           N
ATOM   1319  CA  ASP A  78      57.902  80.069 105.963  1.00  0.00           C
ATOM   1321  CB  ASP A  78      57.552  81.079 104.842  1.00  0.00           C
ATOM   1324  CG  ASP A  78      56.272  80.759 104.102  1.00  0.00           C
ATOM   1325  OD1 ASP A  78      56.052  79.589 103.713  1.00  0.00           O
ATOM   1326  OD2 ASP A  78      55.542  81.729 103.762  1.00  0.00           O
ATOM   1327  C   ASP A  78      56.882  80.039 107.062  1.00  0.00           C
ATOM   1328  O   ASP A  78      56.042  79.139 107.192  1.00  0.00           O
ATOM   1329  N   VAL A  79      57.002  81.039 107.941  1.00  0.00           N
ATOM   1331  CA  VAL A  79      55.972  81.349 108.911  1.00  0.00           C
ATOM   1333  CB  VAL A  79      56.242  80.859 110.352  1.00  0.00           C
ATOM   1335  CG1 VAL A  79      56.152  79.319 110.392  1.00  0.00           C
ATOM   1339  CG2 VAL A  79      57.602  81.339 110.882  1.00  0.00           C
ATOM   1343  C   VAL A  79      55.772  82.839 108.832  1.00  0.00           C
ATOM   1344  O   VAL A  79      56.712  83.639 108.893  1.00  0.00           O
ATOM   1345  N   ASN A  80      54.502  83.279 108.702  1.00  0.00           N
ATOM   1347  CA  ASN A  80      54.162  84.689 108.661  1.00  0.00           C
ATOM   1349  CB  ASN A  80      52.992  85.009 107.691  1.00  0.00           C
ATOM   1352  CG  ASN A  80      53.522  84.889 106.272  1.00  0.00           C
ATOM   1353  OD1 ASN A  80      54.302  85.769 105.891  1.00  0.00           O
ATOM   1354  ND2 ASN A  80      53.112  83.869 105.492  1.00  0.00           N
ATOM   1357  C   ASN A  80      53.872  85.219 110.061  1.00  0.00           C
ATOM   1358  O   ASN A  80      53.252  86.269 110.243  1.00  0.00           O
ATOM   1359  N   GLY A  81      54.362  84.499 111.092  1.00  0.00           N
ATOM   1361  CA  GLY A  81      54.602  85.059 112.402  1.00  0.00           C
ATOM   1364  C   GLY A  81      55.972  84.679 112.871  1.00  0.00           C
ATOM   1365  O   GLY A  81      56.212  83.519 113.172  1.00  0.00           O
ATOM   1366  N   PHE A  82      56.902  85.669 113.032  1.00  0.00           N
ATOM   1368  CA  PHE A  82      58.072  85.509 113.893  1.00  0.00           C
ATOM   1370  CB  PHE A  82      59.292  86.419 113.551  1.00  0.00           C
ATOM   1373  CG  PHE A  82      60.502  86.199 114.462  1.00  0.00           C
ATOM   1374  CD1 PHE A  82      61.122  84.949 114.462  1.00  0.00           C
ATOM   1376  CE1 PHE A  82      62.282  84.689 115.201  1.00  0.00           C
ATOM   1378  CZ  PHE A  82      62.842  85.709 115.982  1.00  0.00           C
ATOM   1380  CD2 PHE A  82      61.062  87.199 115.283  1.00  0.00           C
ATOM   1382  CE2 PHE A  82      62.232  86.959 116.031  1.00  0.00           C
ATOM   1384  C   PHE A  82      57.602  85.769 115.301  1.00  0.00           C
ATOM   1385  O   PHE A  82      57.812  86.819 115.891  1.00  0.00           O
ATOM   1386  N   LEU A  83      56.872  84.759 115.782  1.00  0.00           N
ATOM   1388  CA  LEU A  83      56.432  84.569 117.132  1.00  0.00           C
ATOM   1390  CB  LEU A  83      55.012  85.109 117.463  1.00  0.00           C
ATOM   1393  CG  LEU A  83      54.772  86.619 117.253  1.00  0.00           C
ATOM   1395  CD1 LEU A  83      53.332  86.929 117.682  1.00  0.00           C
ATOM   1399  CD2 LEU A  83      55.732  87.519 118.053  1.00  0.00           C
ATOM   1403  C   LEU A  83      56.392  83.059 117.232  1.00  0.00           C
ATOM   1404  O   LEU A  83      55.432  82.449 117.691  1.00  0.00           O
ATOM   1405  N   ASP A  84      57.412  82.379 116.702  1.00  0.00           N
ATOM   1407  CA  ASP A  84      57.562  80.959 116.882  1.00  0.00           C
ATOM   1409  CB  ASP A  84      58.652  80.409 115.942  1.00  0.00           C
ATOM   1412  CG  ASP A  84      59.912  81.239 115.973  1.00  0.00           C
ATOM   1413  OD1 ASP A  84      59.842  82.439 115.602  1.00  0.00           O
ATOM   1414  OD2 ASP A  84      60.972  80.659 116.283  1.00  0.00           O
ATOM   1415  C   ASP A  84      57.812  80.629 118.361  1.00  0.00           C
ATOM   1416  O   ASP A  84      58.562  81.369 119.002  1.00  0.00           O
ATOM   1417  N   PRO A  85      57.262  79.589 118.981  1.00  0.00           N
ATOM   1418  CD  PRO A  85      56.112  78.859 118.422  1.00  0.00           C
ATOM   1421  CA  PRO A  85      57.182  79.579 120.452  1.00  0.00           C
ATOM   1423  CB  PRO A  85      56.302  78.359 120.742  1.00  0.00           C
ATOM   1426  CG  PRO A  85      55.282  78.419 119.632  1.00  0.00           C
ATOM   1429  C   PRO A  85      58.502  79.429 121.143  1.00  0.00           C
ATOM   1430  O   PRO A  85      58.742  80.079 122.161  1.00  0.00           O
ATOM   1431  N   VAL A  86      59.372  78.559 120.591  1.00  0.00           N
ATOM   1433  CA  VAL A  86      60.652  78.259 121.182  1.00  0.00           C
ATOM   1435  CB  VAL A  86      61.142  76.849 120.833  1.00  0.00           C
ATOM   1437  CG1 VAL A  86      60.172  75.809 121.402  1.00  0.00           C
ATOM   1441  CG2 VAL A  86      61.352  76.649 119.312  1.00  0.00           C
ATOM   1445  C   VAL A  86      61.712  79.299 120.861  1.00  0.00           C
ATOM   1446  O   VAL A  86      62.772  79.289 121.481  1.00  0.00           O
ATOM   1447  N   ASP A  87      61.452  80.209 119.882  1.00  0.00           N
ATOM   1449  CA  ASP A  87      62.462  81.059 119.252  1.00  0.00           C
ATOM   1451  CB  ASP A  87      63.052  82.089 120.262  1.00  0.00           C
ATOM   1454  CG  ASP A  87      64.122  82.949 119.652  1.00  0.00           C
ATOM   1455  OD1 ASP A  87      63.972  83.379 118.492  1.00  0.00           O
ATOM   1456  OD2 ASP A  87      65.182  83.129 120.312  1.00  0.00           O
ATOM   1457  C   ASP A  87      63.462  80.199 118.452  1.00  0.00           C
ATOM   1458  O   ASP A  87      64.692  80.279 118.603  1.00  0.00           O
ATOM   1459  N   PHE A  88      62.892  79.289 117.652  1.00  0.00           N
ATOM   1461  CA  PHE A  88      63.432  78.329 116.702  1.00  0.00           C
ATOM   1463  CB  PHE A  88      63.282  78.899 115.283  1.00  0.00           C
ATOM   1466  CG  PHE A  88      63.802  77.999 114.232  1.00  0.00           C
ATOM   1467  CD1 PHE A  88      63.062  76.909 113.772  1.00  0.00           C
ATOM   1469  CE1 PHE A  88      63.572  76.089 112.773  1.00  0.00           C
ATOM   1471  CZ  PHE A  88      64.792  76.419 112.161  1.00  0.00           C
ATOM   1473  CD2 PHE A  88      65.042  78.279 113.682  1.00  0.00           C
ATOM   1475  CE2 PHE A  88      65.502  77.529 112.603  1.00  0.00           C
ATOM   1477  C   PHE A  88      64.702  77.509 117.032  1.00  0.00           C
ATOM   1478  O   PHE A  88      65.762  78.049 117.353  1.00  0.00           O
ATOM   1479  N   ARG A  89      64.622  76.159 116.971  1.00  0.00           N
ATOM   1481  CA  ARG A  89      65.532  75.249 117.673  1.00  0.00           C
ATOM   1483  CB  ARG A  89      64.742  74.469 118.772  1.00  0.00           C
ATOM   1486  CG  ARG A  89      63.622  73.529 118.251  1.00  0.00           C
ATOM   1489  CD  ARG A  89      62.702  72.959 119.341  1.00  0.00           C
ATOM   1492  NE  ARG A  89      61.752  71.999 118.661  1.00  0.00           N
ATOM   1494  CZ  ARG A  89      60.622  72.329 118.062  1.00  0.00           C
ATOM   1495  NH1 ARG A  89      60.122  73.539 118.053  1.00  0.00           N
ATOM   1498  NH2 ARG A  89      59.922  71.409 117.421  1.00  0.00           N
ATOM   1501  C   ARG A  89      66.212  74.279 116.712  1.00  0.00           C
ATOM   1502  O   ARG A  89      65.552  73.559 115.963  1.00  0.00           O
ATOM   1503  N   GLY A  90      67.572  74.239 116.702  1.00  0.00           N
ATOM   1505  CA  GLY A  90      68.432  73.649 115.651  1.00  0.00           C
ATOM   1508  C   GLY A  90      68.522  72.159 115.511  1.00  0.00           C
ATOM   1509  O   GLY A  90      69.532  71.619 115.072  1.00  0.00           O
ATOM   1510  N   GLN A  91      67.472  71.439 115.922  1.00  0.00           N
ATOM   1512  CA  GLN A  91      67.402  70.009 115.861  1.00  0.00           C
ATOM   1514  CB  GLN A  91      67.252  69.379 117.281  1.00  0.00           C
ATOM   1517  CG  GLN A  91      65.992  69.779 118.091  1.00  0.00           C
ATOM   1520  CD  GLN A  91      66.172  71.019 118.981  1.00  0.00           C
ATOM   1521  OE1 GLN A  91      66.862  71.989 118.671  1.00  0.00           O
ATOM   1522  NE2 GLN A  91      65.522  70.969 120.161  1.00  0.00           N
ATOM   1525  C   GLN A  91      66.302  69.559 114.941  1.00  0.00           C
ATOM   1526  O   GLN A  91      65.782  70.319 114.132  1.00  0.00           O
ATOM   1527  N   LEU A  92      65.902  68.269 115.003  1.00  0.00           N
ATOM   1529  CA  LEU A  92      64.722  67.779 114.292  1.00  0.00           C
ATOM   1531  CB  LEU A  92      64.422  66.259 114.481  1.00  0.00           C
ATOM   1534  CG  LEU A  92      65.492  65.209 114.121  1.00  0.00           C
ATOM   1536  CD1 LEU A  92      65.792  65.159 112.622  1.00  0.00           C
ATOM   1540  CD2 LEU A  92      66.782  65.319 114.941  1.00  0.00           C
ATOM   1544  C   LEU A  92      63.472  68.529 114.742  1.00  0.00           C
ATOM   1545  O   LEU A  92      63.292  68.749 115.942  1.00  0.00           O
ATOM   1546  N   VAL A  93      62.572  68.919 113.822  1.00  0.00           N
ATOM   1548  CA  VAL A  93      61.322  69.579 114.142  1.00  0.00           C
ATOM   1550  CB  VAL A  93      61.352  71.099 113.932  1.00  0.00           C
ATOM   1552  CG1 VAL A  93      62.402  71.719 114.872  1.00  0.00           C
ATOM   1556  CG2 VAL A  93      61.652  71.469 112.463  1.00  0.00           C
ATOM   1560  C   VAL A  93      60.232  68.969 113.282  1.00  0.00           C
ATOM   1561  O   VAL A  93      60.492  68.369 112.242  1.00  0.00           O
ATOM   1562  N   THR A  94      58.952  69.139 113.691  1.00  0.00           N
ATOM   1564  CA  THR A  94      57.792  68.849 112.852  1.00  0.00           C
ATOM   1566  CB  THR A  94      56.822  67.839 113.473  1.00  0.00           C
ATOM   1568  OG1 THR A  94      57.482  66.619 113.772  1.00  0.00           O
ATOM   1570  CG2 THR A  94      55.692  67.489 112.503  1.00  0.00           C
ATOM   1574  C   THR A  94      57.032  70.139 112.622  1.00  0.00           C
ATOM   1575  O   THR A  94      56.612  70.799 113.573  1.00  0.00           O
ATOM   1576  N   VAL A  95      56.812  70.529 111.353  1.00  0.00           N
ATOM   1578  CA  VAL A  95      56.142  71.779 111.022  1.00  0.00           C
ATOM   1580  CB  VAL A  95      57.072  72.819 110.392  1.00  0.00           C
ATOM   1582  CG1 VAL A  95      58.122  73.239 111.451  1.00  0.00           C
ATOM   1586  CG2 VAL A  95      57.762  72.279 109.132  1.00  0.00           C
ATOM   1590  C   VAL A  95      54.952  71.449 110.143  1.00  0.00           C
ATOM   1591  O   VAL A  95      55.012  70.579 109.282  1.00  0.00           O
ATOM   1592  N   VAL A  96      53.802  72.079 110.371  1.00  0.00           N
ATOM   1594  CA  VAL A  96      52.582  71.789 109.641  1.00  0.00           C
ATOM   1596  CB  VAL A  96      51.392  71.359 110.522  1.00  0.00           C
ATOM   1598  CG1 VAL A  96      51.622  69.959 111.082  1.00  0.00           C
ATOM   1602  CG2 VAL A  96      51.122  72.379 111.642  1.00  0.00           C
ATOM   1606  C   VAL A  96      52.192  73.039 108.923  1.00  0.00           C
ATOM   1607  O   VAL A  96      52.472  74.149 109.372  1.00  0.00           O
ATOM   1608  N   GLY A  97      51.512  72.879 107.783  1.00  0.00           N
ATOM   1610  CA  GLY A  97      50.812  73.979 107.172  1.00  0.00           C
ATOM   1613  C   GLY A  97      50.542  73.669 105.742  1.00  0.00           C
ATOM   1614  O   GLY A  97      51.212  72.819 105.161  1.00  0.00           O
ATOM   1615  N   PRO A  98      49.562  74.289 105.133  1.00  0.00           N
ATOM   1616  CD  PRO A  98      48.842  75.429 105.712  1.00  0.00           C
ATOM   1619  CA  PRO A  98      49.392  74.219 103.702  1.00  0.00           C
ATOM   1621  CB  PRO A  98      48.082  74.939 103.482  1.00  0.00           C
ATOM   1624  CG  PRO A  98      48.052  76.039 104.551  1.00  0.00           C
ATOM   1627  C   PRO A  98      50.542  74.829 102.923  1.00  0.00           C
ATOM   1628  O   PRO A  98      51.072  75.859 103.323  1.00  0.00           O
ATOM   1629  N   ILE A  99      50.902  74.189 101.803  1.00  0.00           N
ATOM   1631  CA  ILE A  99      51.882  74.659 100.861  1.00  0.00           C
ATOM   1633  CB  ILE A  99      52.462  73.539 100.012  1.00  0.00           C
ATOM   1635  CG2 ILE A  99      53.482  74.129  99.012  1.00  0.00           C
ATOM   1639  CG1 ILE A  99      53.182  72.499 100.902  1.00  0.00           C
ATOM   1642  CD  ILE A  99      52.292  71.369 101.432  1.00  0.00           C
ATOM   1646  C   ILE A  99      51.262  75.759 100.033  1.00  0.00           C
ATOM   1647  O   ILE A  99      50.712  75.559  98.951  1.00  0.00           O
ATOM   1648  N   THR A 100      51.312  76.969 100.611  1.00  0.00           N
ATOM   1650  CA  THR A 100      51.212  78.239  99.921  1.00  0.00           C
ATOM   1652  CB  THR A 100      50.792  79.399 100.842  1.00  0.00           C
ATOM   1654  OG1 THR A 100      50.232  80.459 100.112  1.00  0.00           O
ATOM   1656  CG2 THR A 100      51.932  79.969 101.712  1.00  0.00           C
ATOM   1660  C   THR A 100      52.562  78.549  99.322  1.00  0.00           C
ATOM   1661  O   THR A 100      53.602  78.199  99.893  1.00  0.00           O
ATOM   1662  N   GLY A 101      52.562  79.219  98.161  1.00  0.00           N
ATOM   1664  CA  GLY A 101      53.752  79.819  97.612  1.00  0.00           C
ATOM   1667  C   GLY A 101      53.412  81.199  97.022  1.00  0.00           C
ATOM   1668  OT1 GLY A 101      52.212  81.519  96.901  1.00  0.00           O
ATOM   1669  OT2 GLY A 101      54.352  81.949  96.652  1.00  0.00           O
ATOM   1670  NH3 POPEB 102     108.242  44.119  90.201  1.00  0.00           N
ATOM   1674  C12 POPEB 102     108.362  45.529  90.682  1.00  0.00           C
ATOM   1677  C11 POPEB 102     109.852  45.859  90.882  1.00  0.00           C
ATOM   1680  P   POPEB 102     112.042  44.829  89.812  1.00  0.00           P
ATOM   1681  O13 POPEB 102     112.972  45.959  89.592  1.00  0.00           O
ATOM   1682  O14 POPEB 102     112.232  44.039  91.042  1.00  0.00           O
ATOM   1683  O11 POPEB 102     112.092  43.859  88.562  1.00  0.00           O
ATOM   1684  O12 POPEB 102     110.582  45.399  89.743  1.00  0.00           O
ATOM   1685  C1  POPEB 102     113.282  43.099  88.301  1.00  0.00           C
ATOM   1688  C2  POPEB 102     113.562  42.869  86.772  1.00  0.00           C
ATOM   1690  O21 POPEB 102     112.392  42.509  86.031  1.00  0.00           O
ATOM   1691  C21 POPEB 102     111.792  41.359  86.262  1.00  0.00           C
ATOM   1692  O22 POPEB 102     112.072  40.549  87.132  1.00  0.00           O
ATOM   1693  C22 POPEB 102     110.642  41.239  85.273  1.00  0.00           C
ATOM   1696  C3  POPEB 102     114.742  41.879  86.542  1.00  0.00           C
ATOM   1699  O31 POPEB 102     114.842  41.409  85.182  1.00  0.00           O
ATOM   1700  C31 POPEB 102     115.382  42.259  84.312  1.00  0.00           C
ATOM   1701  O32 POPEB 102     115.682  43.409  84.532  1.00  0.00           O
ATOM   1702  C32 POPEB 102     115.672  41.509  83.011  1.00  0.00           C
ATOM   1705  C23 POPEB 102     110.782  40.029  84.322  1.00  0.00           C
ATOM   1708  C24 POPEB 102     109.662  40.029  83.262  1.00  0.00           C
ATOM   1711  C25 POPEB 102     109.452  38.669  82.582  1.00  0.00           C
ATOM   1714  C26 POPEB 102     108.752  37.659  83.503  1.00  0.00           C
ATOM   1717  C27 POPEB 102     107.392  37.179  82.962  1.00  0.00           C
ATOM   1720  C28 POPEB 102     106.502  36.519  84.033  1.00  0.00           C
ATOM   1723  C29 POPEB 102     107.102  35.289  84.673  1.00  0.00           C
ATOM   1725 0C21 POPEB 102     106.762  34.009  84.443  1.00  0.00           C
ATOM   1727 1C21 POPEB 102     105.722  33.499  83.473  1.00  0.00           C
ATOM   1730 2C21 POPEB 102     106.332  32.709  82.292  1.00  0.00           C
ATOM   1733 3C21 POPEB 102     106.952  31.379  82.743  1.00  0.00           C
ATOM   1736 4C21 POPEB 102     107.442  30.469  81.592  1.00  0.00           C
ATOM   1739 5C21 POPEB 102     108.062  29.179  82.141  1.00  0.00           C
ATOM   1742 6C21 POPEB 102     108.462  28.159  81.073  1.00  0.00           C
ATOM   1745 7C21 POPEB 102     108.952  26.849  81.712  1.00  0.00           C
ATOM   1748 8C21 POPEB 102     109.312  25.749  80.712  1.00  0.00           C
ATOM   1752  C33 POPEB 102     115.342  42.319  81.732  1.00  0.00           C
ATOM   1755  C34 POPEB 102     113.922  42.089  81.202  1.00  0.00           C
ATOM   1758  C35 POPEB 102     113.732  40.689  80.591  1.00  0.00           C
ATOM   1761  C36 POPEB 102     112.382  40.549  79.882  1.00  0.00           C
ATOM   1764  C37 POPEB 102     112.182  39.169  79.222  1.00  0.00           C
ATOM   1767  C38 POPEB 102     110.722  38.959  78.791  1.00  0.00           C
ATOM   1770  C39 POPEB 102     110.422  37.529  78.312  1.00  0.00           C
ATOM   1773 0C31 POPEB 102     111.002  37.229  76.923  1.00  0.00           C
ATOM   1776 1C31 POPEB 102     110.382  35.979  76.282  1.00  0.00           C
ATOM   1779 2C31 POPEB 102     110.602  35.869  74.761  1.00  0.00           C
ATOM   1782 3C31 POPEB 102     112.072  35.859  74.331  1.00  0.00           C
ATOM   1785 4C31 POPEB 102     112.212  35.689  72.812  1.00  0.00           C
ATOM   1788 5C31 POPEB 102     113.662  35.799  72.322  1.00  0.00           C
ATOM   1791 6C31 POPEB 102     113.802  35.709  70.791  1.00  0.00           C
ATOM   1795  NH3 POPEC 103      53.872  -2.995  50.122  1.00  0.00           N
ATOM   1799  C12 POPEC 103      53.852  -1.615  49.551  1.00  0.00           C
ATOM   1802  C11 POPEC 103      52.442  -1.025  49.662  1.00  0.00           C
ATOM   1805  P   POPEC 103      51.222   1.245  49.322  1.00  0.00           P
ATOM   1806  O13 POPEC 103      50.732   1.785  48.032  1.00  0.00           O
ATOM   1807  O14 POPEC 103      50.202   0.585  50.152  1.00  0.00           O
ATOM   1808  O11 POPEC 103      52.012   2.335  50.182  1.00  0.00           O
ATOM   1809  O12 POPEC 103      52.392   0.235  49.002  1.00  0.00           O
ATOM   1810  C1  POPEC 103      52.932   1.845  51.182  1.00  0.00           C
ATOM   1813  C2  POPEC 103      53.422   2.995  52.121  1.00  0.00           C
ATOM   1815  O21 POPEC 103      54.182   2.515  53.251  1.00  0.00           O
ATOM   1816  C21 POPEC 103      55.432   2.095  53.032  1.00  0.00           C
ATOM   1817  O22 POPEC 103      55.912   1.815  51.952  1.00  0.00           O
ATOM   1818  C22 POPEC 103      56.192   2.135  54.371  1.00  0.00           C
ATOM   1821  C3  POPEC 103      52.212   3.815  52.661  1.00  0.00           C
ATOM   1824  O31 POPEC 103      52.462   4.525  53.902  1.00  0.00           O
ATOM   1825  C31 POPEC 103      53.452   5.395  53.902  1.00  0.00           C
ATOM   1826  O32 POPEC 103      54.162   5.695  52.962  1.00  0.00           O
ATOM   1827  C32 POPEC 103      53.462   6.045  55.292  1.00  0.00           C
ATOM   1830  C23 POPEC 103      57.122   0.915  54.621  1.00  0.00           C
ATOM   1833  C24 POPEC 103      56.692   0.085  55.853  1.00  0.00           C
ATOM   1836  C25 POPEC 103      57.242   0.605  57.191  1.00  0.00           C
ATOM   1839  C26 POPEC 103      58.702   0.195  57.442  1.00  0.00           C
ATOM   1842  C27 POPEC 103      59.322   0.915  58.651  1.00  0.00           C
ATOM   1845  C28 POPEC 103      60.832   0.625  58.822  1.00  0.00           C
ATOM   1848  C29 POPEC 103      61.562   1.745  59.522  1.00  0.00           C
ATOM   1850 0C21 POPEC 103      62.182   1.695  60.712  1.00  0.00           C
ATOM   1852 1C21 POPEC 103      62.252   0.505  61.612  1.00  0.00           C
ATOM   1855 2C21 POPEC 103      62.832   0.855  62.992  1.00  0.00           C
ATOM   1858 3C21 POPEC 103      62.982  -0.405  63.851  1.00  0.00           C
ATOM   1861 4C21 POPEC 103      63.832  -0.215  65.112  1.00  0.00           C
ATOM   1864 5C21 POPEC 103      63.172   0.675  66.162  1.00  0.00           C
ATOM   1867 6C21 POPEC 103      63.842   0.495  67.531  1.00  0.00           C
ATOM   1870 7C21 POPEC 103      63.092   1.195  68.672  1.00  0.00           C
ATOM   1873 8C21 POPEC 103      63.092   0.375  69.961  1.00  0.00           C
ATOM   1877  C33 POPEC 103      54.622   7.015  55.591  1.00  0.00           C
ATOM   1880  C34 POPEC 103      54.232   7.965  56.752  1.00  0.00           C
ATOM   1883  C35 POPEC 103      54.422   7.335  58.142  1.00  0.00           C
ATOM   1886  C36 POPEC 103      53.902   8.255  59.252  1.00  0.00           C
ATOM   1889  C37 POPEC 103      54.262   7.845  60.681  1.00  0.00           C
ATOM   1892  C38 POPEC 103      53.442   8.615  61.722  1.00  0.00           C
ATOM   1895  C39 POPEC 103      53.912   8.375  63.161  1.00  0.00           C
ATOM   1898 0C31 POPEC 103      53.902   6.895  63.581  1.00  0.00           C
ATOM   1901 1C31 POPEC 103      54.502   6.665  64.971  1.00  0.00           C
ATOM   1904 2C31 POPEC 103      54.452   5.195  65.411  1.00  0.00           C
ATOM   1907 3C31 POPEC 103      55.142   4.975  66.762  1.00  0.00           C
ATOM   1910 4C31 POPEC 103      54.322   5.485  67.963  1.00  0.00           C
ATOM   1913 5C31 POPEC 103      55.212   5.845  69.152  1.00  0.00           C
ATOM   1916 6C31 POPEC 103      54.442   6.265  70.402  1.00  0.00           C
ATOM   1920  NH3 POPED 104      44.152  67.099  52.132  1.00  0.00           N
ATOM   1924  C12 POPED 104      42.962  67.809  51.502  1.00  0.00           C
ATOM   1927  C11 POPED 104      41.792  66.869  51.151  1.00  0.00           C
ATOM   1930  P   POPED 104      39.252  66.959  50.422  1.00  0.00           P
ATOM   1931  O13 POPED 104      38.602  67.489  49.202  1.00  0.00           O
ATOM   1932  O14 POPED 104      39.442  65.489  50.431  1.00  0.00           O
ATOM   1933  O11 POPED 104      38.342  67.329  51.652  1.00  0.00           O
ATOM   1934  O12 POPED 104      40.662  67.639  50.713  1.00  0.00           O
ATOM   1935  C1  POPED 104      38.862  67.669  52.931  1.00  0.00           C
ATOM   1938  C2  POPED 104      38.082  66.939  54.062  1.00  0.00           C
ATOM   1940  O21 POPED 104      38.982  66.609  55.132  1.00  0.00           O
ATOM   1941  C21 POPED 104      39.282  67.659  55.882  1.00  0.00           C
ATOM   1942  O22 POPED 104      38.972  68.819  55.652  1.00  0.00           O
ATOM   1943  C22 POPED 104      40.062  67.189  57.112  1.00  0.00           C
ATOM   1946  C3  POPED 104      37.432  65.619  53.552  1.00  0.00           C
ATOM   1949  O31 POPED 104      37.022  64.709  54.603  1.00  0.00           O
ATOM   1950  C31 POPED 104      35.972  65.109  55.301  1.00  0.00           C
ATOM   1951  O32 POPED 104      35.202  65.999  54.971  1.00  0.00           O
ATOM   1952  C32 POPED 104      35.872  64.289  56.582  1.00  0.00           C
ATOM   1955  C23 POPED 104      41.202  68.169  57.482  1.00  0.00           C
ATOM   1958  C24 POPED 104      41.532  68.179  58.981  1.00  0.00           C
ATOM   1961  C25 POPED 104      40.392  68.739  59.862  1.00  0.00           C
ATOM   1964  C26 POPED 104      39.832  67.669  60.812  1.00  0.00           C
ATOM   1967  C27 POPED 104      38.452  68.009  61.402  1.00  0.00           C
ATOM   1970  C28 POPED 104      37.862  66.829  62.191  1.00  0.00           C
ATOM   1973  C29 POPED 104      36.352  66.899  62.312  1.00  0.00           C
ATOM   1975 0C21 POPED 104      35.602  66.679  63.402  1.00  0.00           C
ATOM   1977 1C21 POPED 104      36.092  66.329  64.792  1.00  0.00           C
ATOM   1980 2C21 POPED 104      35.852  67.499  65.761  1.00  0.00           C
ATOM   1983 3C21 POPED 104      36.472  67.259  67.141  1.00  0.00           C
ATOM   1986 4C21 POPED 104      36.292  68.469  68.062  1.00  0.00           C
ATOM   1989 5C21 POPED 104      37.042  68.369  69.402  1.00  0.00           C
ATOM   1992 6C21 POPED 104      36.632  67.169  70.252  1.00  0.00           C
ATOM   1995 7C21 POPED 104      37.182  67.249  71.682  1.00  0.00           C
ATOM   1998 8C21 POPED 104      37.002  65.949  72.471  1.00  0.00           C
ATOM   2002  C33 POPED 104      34.792  64.799  57.562  1.00  0.00           C
ATOM   2005  C34 POPED 104      34.712  63.909  58.802  1.00  0.00           C
ATOM   2008  C35 POPED 104      33.752  64.439  59.872  1.00  0.00           C
ATOM   2011  C36 POPED 104      33.752  63.489  61.071  1.00  0.00           C
ATOM   2014  C37 POPED 104      32.872  63.899  62.251  1.00  0.00           C
ATOM   2017  C38 POPED 104      32.932  62.829  63.352  1.00  0.00           C
ATOM   2020  C39 POPED 104      32.112  63.169  64.602  1.00  0.00           C
ATOM   2023 0C31 POPED 104      32.842  64.129  65.551  1.00  0.00           C
ATOM   2026 1C31 POPED 104      32.092  64.329  66.871  1.00  0.00           C
ATOM   2029 2C31 POPED 104      32.722  65.409  67.752  1.00  0.00           C
ATOM   2032 3C31 POPED 104      32.542  65.149  69.262  1.00  0.00           C
ATOM   2035 4C31 POPED 104      33.552  64.119  69.802  1.00  0.00           C
ATOM   2038 5C31 POPED 104      33.392  63.879  71.312  1.00  0.00           C
ATOM   2041 6C31 POPED 104      34.452  62.919  71.872  1.00  0.00           C
ATOM   2045  NH3 POPEE 105      30.292  18.409  50.142  1.00  0.00           N
ATOM   2049  C12 POPEE 105      30.792  19.789  50.492  1.00  0.00           C
ATOM   2052  C11 POPEE 105      32.322  19.849  50.442  1.00  0.00           C
ATOM   2055  P   POPEE 105      34.262  21.579  50.272  1.00  0.00           P
ATOM   2056  O13 POPEE 105      35.062  20.359  50.481  1.00  0.00           O
ATOM   2057  O14 POPEE 105      34.622  22.409  49.082  1.00  0.00           O
ATOM   2058  O11 POPEE 105      34.322  22.469  51.591  1.00  0.00           O
ATOM   2059  O12 POPEE 105      32.732  21.179  50.161  1.00  0.00           O
ATOM   2060  C1  POPEE 105      33.832  21.989  52.862  1.00  0.00           C
ATOM   2063  C2  POPEE 105      34.622  22.659  54.032  1.00  0.00           C
ATOM   2065  O21 POPEE 105      34.642  21.869  55.231  1.00  0.00           O
ATOM   2066  C21 POPEE 105      33.752  21.999  56.202  1.00  0.00           C
ATOM   2067  O22 POPEE 105      32.682  22.589  56.172  1.00  0.00           O
ATOM   2068  C22 POPEE 105      34.272  21.209  57.422  1.00  0.00           C
ATOM   2071  C3  POPEE 105      34.322  24.159  54.282  1.00  0.00           C
ATOM   2074  O31 POPEE 105      35.212  24.679  55.292  1.00  0.00           O
ATOM   2075  C31 POPEE 105      36.432  24.929  54.841  1.00  0.00           C
ATOM   2076  O32 POPEE 105      36.792  24.899  53.682  1.00  0.00           O
ATOM   2077  C32 POPEE 105      37.362  25.249  56.022  1.00  0.00           C
ATOM   2080  C23 POPEE 105      34.152  21.959  58.772  1.00  0.00           C
ATOM   2083  C24 POPEE 105      33.062  21.419  59.702  1.00  0.00           C
ATOM   2086  C25 POPEE 105      33.132  22.099  61.081  1.00  0.00           C
ATOM   2089  C26 POPEE 105      32.382  21.339  62.191  1.00  0.00           C
ATOM   2092  C27 POPEE 105      33.082  21.519  63.562  1.00  0.00           C
ATOM   2095  C28 POPEE 105      32.352  20.849  64.743  1.00  0.00           C
ATOM   2098  C29 POPEE 105      32.352  19.339  64.691  1.00  0.00           C
ATOM   2100 0C21 POPEE 105      32.012  18.529  65.712  1.00  0.00           C
ATOM   2102 1C21 POPEE 105      31.562  18.979  67.082  1.00  0.00           C
ATOM   2105 2C21 POPEE 105      32.522  18.559  68.202  1.00  0.00           C
ATOM   2108 3C21 POPEE 105      33.962  19.059  68.002  1.00  0.00           C
ATOM   2111 4C21 POPEE 105      34.752  19.169  69.312  1.00  0.00           C
ATOM   2114 5C21 POPEE 105      36.212  19.579  69.082  1.00  0.00           C
ATOM   2117 6C21 POPEE 105      37.012  19.749  70.382  1.00  0.00           C
ATOM   2120 7C21 POPEE 105      38.502  20.009  70.122  1.00  0.00           C
ATOM   2123 8C21 POPEE 105      39.352  20.039  71.393  1.00  0.00           C
ATOM   2127  C33 POPEE 105      37.102  24.469  57.331  1.00  0.00           C
ATOM   2130  C34 POPEE 105      36.192  25.209  58.321  1.00  0.00           C
ATOM   2133  C35 POPEE 105      36.522  24.879  59.782  1.00  0.00           C
ATOM   2136  C36 POPEE 105      35.802  25.759  60.812  1.00  0.00           C
ATOM   2139  C37 POPEE 105      36.552  25.849  62.152  1.00  0.00           C
ATOM   2142  C38 POPEE 105      35.692  25.539  63.371  1.00  0.00           C
ATOM   2145  C39 POPEE 105      34.652  26.609  63.692  1.00  0.00           C
ATOM   2148 0C31 POPEE 105      33.712  26.159  64.812  1.00  0.00           C
ATOM   2151 1C31 POPEE 105      32.682  27.229  65.161  1.00  0.00           C
ATOM   2154 2C31 POPEE 105      31.512  26.699  66.011  1.00  0.00           C
ATOM   2157 3C31 POPEE 105      31.862  26.399  67.471  1.00  0.00           C
ATOM   2160 4C31 POPEE 105      30.592  26.099  68.292  1.00  0.00           C
ATOM   2163 5C31 POPEE 105      30.822  26.079  69.812  1.00  0.00           C
ATOM   2166 6C31 POPEE 105      29.522  25.909  70.591  1.00  0.00           C
ATOM   2170  NH3 POPEF 106      91.242  73.329  51.062  1.00  0.00           N
ATOM   2174  C12 POPEF 106      92.562  72.649  51.282  1.00  0.00           C
ATOM   2177  C11 POPEF 106      93.182  73.229  52.552  1.00  0.00           C
ATOM   2180  P   POPEF 106      94.792  75.139  51.862  1.00  0.00           P
ATOM   2181  O13 POPEF 106      94.992  74.629  50.481  1.00  0.00           O
ATOM   2182  O14 POPEF 106      94.812  76.599  52.042  1.00  0.00           O
ATOM   2183  O11 POPEF 106      95.842  74.469  52.812  1.00  0.00           O
ATOM   2184  O12 POPEF 106      93.402  74.619  52.391  1.00  0.00           O
ATOM   2185  C1  POPEF 106      95.652  74.359  54.231  1.00  0.00           C
ATOM   2188  C2  POPEF 106      96.622  75.319  54.952  1.00  0.00           C
ATOM   2190  O21 POPEF 106      96.992  74.849  56.262  1.00  0.00           O
ATOM   2191  C21 POPEF 106      96.072  74.689  57.181  1.00  0.00           C
ATOM   2192  O22 POPEF 106      94.862  74.769  57.032  1.00  0.00           O
ATOM   2193  C22 POPEF 106      96.812  74.369  58.482  1.00  0.00           C
ATOM   2196  C3  POPEF 106      96.152  76.809  54.952  1.00  0.00           C
ATOM   2199  O31 POPEF 106      96.952  77.669  55.792  1.00  0.00           O
ATOM   2200  C31 POPEF 106      98.252  77.709  55.532  1.00  0.00           C
ATOM   2201  O32 POPEF 106      98.792  77.249  54.533  1.00  0.00           O
ATOM   2202  C32 POPEF 106      98.962  78.379  56.712  1.00  0.00           C
ATOM   2205  C23 POPEF 106      95.942  73.929  59.673  1.00  0.00           C
ATOM   2208  C24 POPEF 106      96.672  74.249  60.972  1.00  0.00           C
ATOM   2211  C25 POPEF 106      95.922  73.849  62.243  1.00  0.00           C
ATOM   2214  C26 POPEF 106      96.702  74.289  63.482  1.00  0.00           C
ATOM   2217  C27 POPEF 106      95.922  74.199  64.802  1.00  0.00           C
ATOM   2220  C28 POPEF 106      96.762  74.789  65.941  1.00  0.00           C
ATOM   2223  C29 POPEF 106      96.082  74.829  67.292  1.00  0.00           C
ATOM   2225 0C21 POPEF 106      96.162  73.879  68.251  1.00  0.00           C
ATOM   2227 1C21 POPEF 106      96.842  72.539  68.121  1.00  0.00           C
ATOM   2230 2C21 POPEF 106      98.382  72.519  68.202  1.00  0.00           C
ATOM   2233 3C21 POPEF 106      98.982  72.859  69.571  1.00  0.00           C
ATOM   2236 4C21 POPEF 106     100.172  71.949  69.901  1.00  0.00           C
ATOM   2239 5C21 POPEF 106     101.042  72.449  71.062  1.00  0.00           C
ATOM   2242 6C21 POPEF 106     102.382  71.719  71.142  1.00  0.00           C
ATOM   2245 7C21 POPEF 106     103.392  72.439  72.041  1.00  0.00           C
ATOM   2248 8C21 POPEF 106     104.772  71.769  72.071  1.00  0.00           C
ATOM   2252  C33 POPEF 106      98.802  77.579  58.022  1.00  0.00           C
ATOM   2255  C34 POPEF 106      99.892  77.749  59.082  1.00  0.00           C
ATOM   2258  C35 POPEF 106      99.552  76.949  60.352  1.00  0.00           C
ATOM   2261  C36 POPEF 106     100.652  76.969  61.421  1.00  0.00           C
ATOM   2264  C37 POPEF 106     101.672  75.819  61.262  1.00  0.00           C
ATOM   2267  C38 POPEF 106     102.912  76.009  62.162  1.00  0.00           C
ATOM   2270  C39 POPEF 106     103.692  74.709  62.461  1.00  0.00           C
ATOM   2273 0C31 POPEF 106     104.262  73.989  61.232  1.00  0.00           C
ATOM   2276 1C31 POPEF 106     105.052  72.729  61.632  1.00  0.00           C
ATOM   2279 2C31 POPEF 106     105.362  71.769  60.472  1.00  0.00           C
ATOM   2282 3C31 POPEF 106     106.302  72.329  59.392  1.00  0.00           C
ATOM   2285 4C31 POPEF 106     106.042  71.699  58.012  1.00  0.00           C
ATOM   2288 5C31 POPEF 106     106.922  72.299  56.892  1.00  0.00           C
ATOM   2291 6C31 POPEF 106     106.482  71.889  55.481  1.00  0.00           C
ATOM   2295  NH3 POPEG 107      51.702  69.499  53.332  1.00  0.00           N
ATOM   2299  C12 POPEG 107      50.282  69.589  52.801  1.00  0.00           C
ATOM   2302  C11 POPEG 107      49.342  68.509  53.371  1.00  0.00           C
ATOM   2305  P   POPEG 107      47.152  69.679  52.391  1.00  0.00           P
ATOM   2306  O13 POPEG 107      47.852  70.559  51.432  1.00  0.00           O
ATOM   2307  O14 POPEG 107      45.822  69.159  52.001  1.00  0.00           O
ATOM   2308  O11 POPEG 107      47.092  70.459  53.772  1.00  0.00           O
ATOM   2309  O12 POPEG 107      48.102  68.459  52.672  1.00  0.00           O
ATOM   2310  C1  POPEG 107      46.242  71.599  53.852  1.00  0.00           C
ATOM   2313  C2  POPEG 107      46.392  72.289  55.231  1.00  0.00           C
ATOM   2315  O21 POPEG 107      45.272  73.179  55.392  1.00  0.00           O
ATOM   2316  C21 POPEG 107      44.302  72.849  56.232  1.00  0.00           C
ATOM   2317  O22 POPEG 107      43.122  73.069  56.022  1.00  0.00           O
ATOM   2318  C22 POPEG 107      44.832  72.369  57.591  1.00  0.00           C
ATOM   2321  C3  POPEG 107      47.702  73.109  55.402  1.00  0.00           C
ATOM   2324  O31 POPEG 107      48.132  73.139  56.782  1.00  0.00           O
ATOM   2325  C31 POPEG 107      48.752  74.249  57.202  1.00  0.00           C
ATOM   2326  O32 POPEG 107      48.882  75.279  56.562  1.00  0.00           O
ATOM   2327  C32 POPEG 107      49.372  73.989  58.571  1.00  0.00           C
ATOM   2330  C23 POPEG 107      44.042  73.019  58.742  1.00  0.00           C
ATOM   2333  C24 POPEG 107      44.782  73.029  60.072  1.00  0.00           C
ATOM   2336  C25 POPEG 107      44.982  71.669  60.731  1.00  0.00           C
ATOM   2339  C26 POPEG 107      43.662  71.009  61.141  1.00  0.00           C
ATOM   2342  C27 POPEG 107      43.762  70.269  62.471  1.00  0.00           C
ATOM   2345  C28 POPEG 107      42.502  69.449  62.782  1.00  0.00           C
ATOM   2348  C29 POPEG 107      42.502  68.859  64.173  1.00  0.00           C
ATOM   2350 0C21 POPEG 107      43.202  67.779  64.562  1.00  0.00           C
ATOM   2352 1C21 POPEG 107      44.162  66.989  63.702  1.00  0.00           C
ATOM   2355 2C21 POPEG 107      45.572  66.949  64.312  1.00  0.00           C
ATOM   2358 3C21 POPEG 107      45.692  65.919  65.452  1.00  0.00           C
ATOM   2361 4C21 POPEG 107      46.962  66.079  66.292  1.00  0.00           C
ATOM   2364 5C21 POPEG 107      46.622  66.169  67.792  1.00  0.00           C
ATOM   2367 6C21 POPEG 107      47.852  66.359  68.682  1.00  0.00           C
ATOM   2370 7C21 POPEG 107      47.472  66.519  70.161  1.00  0.00           C
ATOM   2373 8C21 POPEG 107      48.672  66.659  71.092  1.00  0.00           C
ATOM   2377  C33 POPEG 107      49.842  75.269  59.312  1.00  0.00           C
ATOM   2380  C34 POPEG 107      48.712  76.159  59.852  1.00  0.00           C
ATOM   2383  C35 POPEG 107      47.892  75.549  61.001  1.00  0.00           C
ATOM   2386  C36 POPEG 107      46.772  76.499  61.421  1.00  0.00           C
ATOM   2389  C37 POPEG 107      45.652  75.869  62.282  1.00  0.00           C
ATOM   2392  C38 POPEG 107      44.342  76.679  62.132  1.00  0.00           C
ATOM   2395  C39 POPEG 107      43.062  75.909  62.471  1.00  0.00           C
ATOM   2398 0C31 POPEG 107      42.712  75.899  63.962  1.00  0.00           C
ATOM   2401 1C31 POPEG 107      41.382  75.189  64.262  1.00  0.00           C
ATOM   2404 2C31 POPEG 107      41.272  73.799  63.612  1.00  0.00           C
ATOM   2407 3C31 POPEG 107      40.192  72.889  64.213  1.00  0.00           C
ATOM   2410 4C31 POPEG 107      40.582  72.369  65.603  1.00  0.00           C
ATOM   2413 5C31 POPEG 107      39.662  71.249  66.102  1.00  0.00           C
ATOM   2416 6C31 POPEG 107      40.202  70.539  67.341  1.00  0.00           C
ATOM   2420  NH3 POPEH 108      23.262 101.749  48.251  1.00  0.00           N
ATOM   2424  C12 POPEH 108      22.622 101.249  49.533  1.00  0.00           C
ATOM   2427  C11 POPEH 108      21.482 102.149  50.022  1.00  0.00           C
ATOM   2430  P   POPEH 108      19.392 100.709  50.681  1.00  0.00           P
ATOM   2431  O13 POPEH 108      18.322 101.629  50.222  1.00  0.00           O
ATOM   2432  O14 POPEH 108      19.702  99.539  49.821  1.00  0.00           O
ATOM   2433  O11 POPEH 108      18.942 100.169  52.103  1.00  0.00           O
ATOM   2434  O12 POPEH 108      20.722 101.489  51.032  1.00  0.00           O
ATOM   2435  C1  POPEH 108      18.992 101.009  53.251  1.00  0.00           C
ATOM   2438  C2  POPEH 108      19.682 100.299  54.452  1.00  0.00           C
ATOM   2440  O21 POPEH 108      18.922 100.629  55.632  1.00  0.00           O
ATOM   2441  C21 POPEH 108      18.782  99.689  56.562  1.00  0.00           C
ATOM   2442  O22 POPEH 108      19.162  98.539  56.481  1.00  0.00           O
ATOM   2443  C22 POPEH 108      18.052 100.319  57.731  1.00  0.00           C
ATOM   2446  C3  POPEH 108      21.172 100.759  54.571  1.00  0.00           C
ATOM   2449  O31 POPEH 108      21.942  99.869  55.392  1.00  0.00           O
ATOM   2450  C31 POPEH 108      22.202 100.059  56.702  1.00  0.00           C
ATOM   2451  O32 POPEH 108      22.712  99.209  57.401  1.00  0.00           O
ATOM   2452  C32 POPEH 108      21.772 101.409  57.292  1.00  0.00           C
ATOM   2455  C23 POPEH 108      17.462  99.319  58.742  1.00  0.00           C
ATOM   2458  C24 POPEH 108      16.822 100.089  59.901  1.00  0.00           C
ATOM   2461  C25 POPEH 108      16.102  99.219  60.931  1.00  0.00           C
ATOM   2464  C26 POPEH 108      17.082  98.379  61.752  1.00  0.00           C
ATOM   2467  C27 POPEH 108      16.532  98.089  63.142  1.00  0.00           C
ATOM   2470  C28 POPEH 108      17.512  97.309  64.033  1.00  0.00           C
ATOM   2473  C29 POPEH 108      16.902  97.109  65.392  1.00  0.00           C
ATOM   2475 0C21 POPEH 108      15.962  96.189  65.681  1.00  0.00           C
ATOM   2477 1C21 POPEH 108      15.422  95.159  64.722  1.00  0.00           C
ATOM   2480 2C21 POPEH 108      15.502  93.709  65.252  1.00  0.00           C
ATOM   2483 3C21 POPEH 108      16.922  93.229  65.621  1.00  0.00           C
ATOM   2486 4C21 POPEH 108      17.382  93.509  67.062  1.00  0.00           C
ATOM   2489 5C21 POPEH 108      16.442  92.939  68.132  1.00  0.00           C
ATOM   2492 6C21 POPEH 108      17.022  93.009  69.551  1.00  0.00           C
ATOM   2495 7C21 POPEH 108      16.052  92.439  70.582  1.00  0.00           C
ATOM   2498 8C21 POPEH 108      16.632  92.359  71.993  1.00  0.00           C
ATOM   2502  C33 POPEH 108      21.572 101.329  58.832  1.00  0.00           C
ATOM   2505  C34 POPEH 108      21.022 102.639  59.422  1.00  0.00           C
ATOM   2508  C35 POPEH 108      20.352 102.469  60.801  1.00  0.00           C
ATOM   2511  C36 POPEH 108      21.192 101.699  61.832  1.00  0.00           C
ATOM   2514  C37 POPEH 108      20.512 101.659  63.212  1.00  0.00           C
ATOM   2517  C38 POPEH 108      21.182 100.669  64.192  1.00  0.00           C
ATOM   2520  C39 POPEH 108      20.632 100.739  65.621  1.00  0.00           C
ATOM   2523 0C31 POPEH 108      19.222 100.139  65.792  1.00  0.00           C
ATOM   2526 1C31 POPEH 108      18.422 100.789  66.931  1.00  0.00           C
ATOM   2529 2C31 POPEH 108      18.732 100.299  68.352  1.00  0.00           C
ATOM   2532 3C31 POPEH 108      18.082  98.949  68.692  1.00  0.00           C
ATOM   2535 4C31 POPEH 108      17.942  98.709  70.202  1.00  0.00           C
ATOM   2538 5C31 POPEH 108      17.252  97.379  70.533  1.00  0.00           C
ATOM   2541 6C31 POPEH 108      16.872  97.209  72.001  1.00  0.00           C
ATOM   2545  NH3 POPEI 109      98.562  36.019  51.681  1.00  0.00           N
ATOM   2549  C12 POPEI 109      99.642  35.089  52.202  1.00  0.00           C
ATOM   2552  C11 POPEI 109     100.982  35.799  52.412  1.00  0.00           C
ATOM   2555  P   POPEI 109     102.552  37.509  51.252  1.00  0.00           P
ATOM   2556  O13 POPEI 109     103.162  36.809  50.102  1.00  0.00           O
ATOM   2557  O14 POPEI 109     102.462  38.979  51.192  1.00  0.00           O
ATOM   2558  O11 POPEI 109     103.342  37.139  52.582  1.00  0.00           O
ATOM   2559  O12 POPEI 109     101.102  36.939  51.551  1.00  0.00           O
ATOM   2560  C1  POPEI 109     104.602  37.779  52.801  1.00  0.00           C
ATOM   2563  C2  POPEI 109     105.382  36.999  53.882  1.00  0.00           C
ATOM   2565  O21 POPEI 109     106.662  37.609  54.122  1.00  0.00           O
ATOM   2566  C21 POPEI 109     106.752  38.289  55.252  1.00  0.00           C
ATOM   2567  O22 POPEI 109     105.802  38.659  55.931  1.00  0.00           O
ATOM   2568  C22 POPEI 109     108.222  38.479  55.621  1.00  0.00           C
ATOM   2571  C3  POPEI 109     105.642  35.529  53.482  1.00  0.00           C
ATOM   2574  O31 POPEI 109     105.282  34.609  54.533  1.00  0.00           O
ATOM   2575  C31 POPEI 109     106.082  34.479  55.572  1.00  0.00           C
ATOM   2576  O32 POPEI 109     107.072  35.139  55.832  1.00  0.00           O
ATOM   2577  C32 POPEI 109     105.582  33.229  56.312  1.00  0.00           C
ATOM   2580  C23 POPEI 109     108.412  39.269  56.931  1.00  0.00           C
ATOM   2583  C24 POPEI 109     109.872  39.209  57.401  1.00  0.00           C
ATOM   2586  C25 POPEI 109     110.152  40.119  58.602  1.00  0.00           C
ATOM   2589  C26 POPEI 109     111.572  39.939  59.172  1.00  0.00           C
ATOM   2592  C27 POPEI 109     112.652  39.809  58.091  1.00  0.00           C
ATOM   2595  C28 POPEI 109     114.082  40.109  58.591  1.00  0.00           C
ATOM   2598  C29 POPEI 109     114.262  41.589  58.772  1.00  0.00           C
ATOM   2600 0C21 POPEI 109     114.592  42.209  59.912  1.00  0.00           C
ATOM   2602 1C21 POPEI 109     114.882  41.549  61.232  1.00  0.00           C
ATOM   2605 2C21 POPEI 109     115.532  42.549  62.202  1.00  0.00           C
ATOM   2608 3C21 POPEI 109     115.762  41.959  63.591  1.00  0.00           C
ATOM   2611 4C21 POPEI 109     116.482  42.919  64.532  1.00  0.00           C
ATOM   2614 5C21 POPEI 109     116.592  42.329  65.941  1.00  0.00           C
ATOM   2617 6C21 POPEI 109     117.552  43.079  66.871  1.00  0.00           C
ATOM   2620 7C21 POPEI 109     117.632  42.379  68.231  1.00  0.00           C
ATOM   2623 8C21 POPEI 109     118.482  43.099  69.262  1.00  0.00           C
ATOM   2627  C33 POPEI 109     106.182  32.969  57.712  1.00  0.00           C
ATOM   2630  C34 POPEI 109     105.322  33.559  58.851  1.00  0.00           C
ATOM   2633  C35 POPEI 109     105.652  32.959  60.231  1.00  0.00           C
ATOM   2636  C36 POPEI 109     107.122  33.079  60.642  1.00  0.00           C
ATOM   2639  C37 POPEI 109     107.362  32.669  62.092  1.00  0.00           C
ATOM   2642  C38 POPEI 109     108.822  32.859  62.512  1.00  0.00           C
ATOM   2645  C39 POPEI 109     109.152  32.399  63.932  1.00  0.00           C
ATOM   2648 0C31 POPEI 109     108.272  33.069  64.992  1.00  0.00           C
ATOM   2651 1C31 POPEI 109     108.732  32.799  66.432  1.00  0.00           C
ATOM   2654 2C31 POPEI 109     107.862  33.529  67.461  1.00  0.00           C
ATOM   2657 3C31 POPEI 109     108.642  33.939  68.721  1.00  0.00           C
ATOM   2660 4C31 POPEI 109     109.052  32.779  69.632  1.00  0.00           C
ATOM   2663 5C31 POPEI 109     110.142  33.199  70.621  1.00  0.00           C
ATOM   2666 6C31 POPEI 109     110.582  32.089  71.571  1.00  0.00           C
ATOM   2670  NH3 POPEJ 110      25.972   5.595  90.672  1.00  0.00           N
ATOM   2674  C12 POPEJ 110      26.232   5.295  92.132  1.00  0.00           C
ATOM   2677  C11 POPEJ 110      27.732   5.095  92.441  1.00  0.00           C
ATOM   2680  P   POPEJ 110      28.872   7.245  93.473  1.00  0.00           P
ATOM   2681  O13 POPEJ 110      28.132   8.285  94.221  1.00  0.00           O
ATOM   2682  O14 POPEJ 110      30.282   6.995  93.872  1.00  0.00           O
ATOM   2683  O11 POPEJ 110      28.842   7.585  91.922  1.00  0.00           O
ATOM   2684  O12 POPEJ 110      28.102   5.865  93.573  1.00  0.00           O
ATOM   2685  C1  POPEJ 110      30.052   7.875  91.242  1.00  0.00           C
ATOM   2688  C2  POPEJ 110      29.732   8.025  89.753  1.00  0.00           C
ATOM   2690  O21 POPEJ 110      30.842   7.645  88.923  1.00  0.00           O
ATOM   2691  C21 POPEJ 110      31.992   8.295  89.012  1.00  0.00           C
ATOM   2692  O22 POPEJ 110      32.282   9.145  89.842  1.00  0.00           O
ATOM   2693  C22 POPEJ 110      32.892   7.635  87.952  1.00  0.00           C
ATOM   2696  C3  POPEJ 110      29.132   9.399  89.372  1.00  0.00           C
ATOM   2699  O31 POPEJ 110      28.742   9.335  87.992  1.00  0.00           O
ATOM   2700  C31 POPEJ 110      28.682  10.459  87.301  1.00  0.00           C
ATOM   2701  O32 POPEJ 110      28.822  11.589  87.722  1.00  0.00           O
ATOM   2702  C32 POPEJ 110      28.402  10.019  85.861  1.00  0.00           C
ATOM   2705  C23 POPEJ 110      34.342   8.165  87.812  1.00  0.00           C
ATOM   2708  C24 POPEJ 110      35.162   7.315  86.831  1.00  0.00           C
ATOM   2711  C25 POPEJ 110      35.062   7.705  85.342  1.00  0.00           C
ATOM   2714  C26 POPEJ 110      35.972   6.845  84.443  1.00  0.00           C
ATOM   2717  C27 POPEJ 110      35.942   7.255  82.962  1.00  0.00           C
ATOM   2720  C28 POPEJ 110      36.882   6.425  82.051  1.00  0.00           C
ATOM   2723  C29 POPEJ 110      36.372   5.035  81.752  1.00  0.00           C
ATOM   2725 0C21 POPEJ 110      37.102   3.905  81.592  1.00  0.00           C
ATOM   2727 1C21 POPEJ 110      38.602   3.765  81.632  1.00  0.00           C
ATOM   2730 2C21 POPEJ 110      39.192   2.775  80.611  1.00  0.00           C
ATOM   2733 3C21 POPEJ 110      38.972   3.205  79.162  1.00  0.00           C
ATOM   2736 4C21 POPEJ 110      39.772   2.385  78.142  1.00  0.00           C
ATOM   2739 5C21 POPEJ 110      39.182   2.545  76.732  1.00  0.00           C
ATOM   2742 6C21 POPEJ 110      40.052   2.005  75.591  1.00  0.00           C
ATOM   2745 7C21 POPEJ 110      39.352   2.185  74.242  1.00  0.00           C
ATOM   2748 8C21 POPEJ 110      40.192   1.775  73.031  1.00  0.00           C
ATOM   2752  C33 POPEJ 110      28.042  11.159  84.893  1.00  0.00           C
ATOM   2755  C34 POPEJ 110      27.682  10.589  83.511  1.00  0.00           C
ATOM   2758  C35 POPEJ 110      27.172  11.659  82.541  1.00  0.00           C
ATOM   2761  C36 POPEJ 110      25.682  11.989  82.773  1.00  0.00           C
ATOM   2764  C37 POPEJ 110      25.202  13.229  82.001  1.00  0.00           C
ATOM   2767  C38 POPEJ 110      24.612  12.929  80.611  1.00  0.00           C
ATOM   2770  C39 POPEJ 110      25.612  12.459  79.541  1.00  0.00           C
ATOM   2773 0C31 POPEJ 110      26.752  13.459  79.261  1.00  0.00           C
ATOM   2776 1C31 POPEJ 110      27.642  13.019  78.091  1.00  0.00           C
ATOM   2779 2C31 POPEJ 110      28.712  14.069  77.742  1.00  0.00           C
ATOM   2782 3C31 POPEJ 110      29.592  13.689  76.542  1.00  0.00           C
ATOM   2785 4C31 POPEJ 110      28.822  13.629  75.212  1.00  0.00           C
ATOM   2788 5C31 POPEJ 110      29.742  13.399  74.012  1.00  0.00           C
ATOM   2791 6C31 POPEJ 110      28.982  13.349  72.681  1.00  0.00           C
ATOM   2795  NH3 POPEK 111      41.782  52.869  50.643  1.00  0.00           N
ATOM   2799  C12 POPEK 111      41.062  54.109  50.182  1.00  0.00           C
ATOM   2802  C11 POPEK 111      41.092  55.159  51.312  1.00  0.00           C
ATOM   2805  P   POPEK 111      41.532  57.659  51.692  1.00  0.00           P
ATOM   2806  O13 POPEK 111      43.012  57.509  51.692  1.00  0.00           O
ATOM   2807  O14 POPEK 111      40.962  58.979  51.312  1.00  0.00           O
ATOM   2808  O11 POPEK 111      40.982  57.259  53.112  1.00  0.00           O
ATOM   2809  O12 POPEK 111      40.862  56.499  50.801  1.00  0.00           O
ATOM   2810  C1  POPEK 111      41.472  57.769  54.341  1.00  0.00           C
ATOM   2813  C2  POPEK 111      40.312  58.309  55.212  1.00  0.00           C
ATOM   2815  O21 POPEK 111      39.942  57.359  56.221  1.00  0.00           O
ATOM   2816  C21 POPEK 111      40.502  57.569  57.391  1.00  0.00           C
ATOM   2817  O22 POPEK 111      41.432  58.329  57.612  1.00  0.00           O
ATOM   2818  C22 POPEK 111      39.732  56.829  58.472  1.00  0.00           C
ATOM   2821  C3  POPEK 111      39.052  58.669  54.402  1.00  0.00           C
ATOM   2824  O31 POPEK 111      38.222  59.599  55.132  1.00  0.00           O
ATOM   2825  C31 POPEK 111      37.292  59.079  55.931  1.00  0.00           C
ATOM   2826  O32 POPEK 111      37.042  57.899  56.081  1.00  0.00           O
ATOM   2827  C32 POPEK 111      36.522  60.239  56.572  1.00  0.00           C
ATOM   2830  C23 POPEK 111      40.022  57.369  59.882  1.00  0.00           C
ATOM   2833  C24 POPEK 111      38.902  57.029  60.871  1.00  0.00           C
ATOM   2836  C25 POPEK 111      39.062  57.639  62.272  1.00  0.00           C
ATOM   2839  C26 POPEK 111      37.952  57.089  63.191  1.00  0.00           C
ATOM   2842  C27 POPEK 111      37.952  57.599  64.641  1.00  0.00           C
ATOM   2845  C28 POPEK 111      37.192  56.589  65.522  1.00  0.00           C
ATOM   2848  C29 POPEK 111      36.952  57.039  66.941  1.00  0.00           C
ATOM   2850 0C21 POPEK 111      36.612  56.209  67.952  1.00  0.00           C
ATOM   2852 1C21 POPEK 111      36.412  54.709  67.832  1.00  0.00           C
ATOM   2855 2C21 POPEK 111      35.312  54.199  68.772  1.00  0.00           C
ATOM   2858 3C21 POPEK 111      35.032  52.689  68.612  1.00  0.00           C
ATOM   2861 4C21 POPEK 111      34.332  52.049  69.821  1.00  0.00           C
ATOM   2864 5C21 POPEK 111      33.082  52.779  70.332  1.00  0.00           C
ATOM   2867 6C21 POPEK 111      31.982  52.969  69.272  1.00  0.00           C
ATOM   2870 7C21 POPEK 111      30.722  53.609  69.852  1.00  0.00           C
ATOM   2873 8C21 POPEK 111      29.702  54.029  68.792  1.00  0.00           C
ATOM   2877  C33 POPEK 111      36.842  60.419  58.062  1.00  0.00           C
ATOM   2880  C34 POPEK 111      38.252  60.969  58.312  1.00  0.00           C
ATOM   2883  C35 POPEK 111      38.632  60.939  59.802  1.00  0.00           C
ATOM   2886  C36 POPEK 111      37.852  61.949  60.652  1.00  0.00           C
ATOM   2889  C37 POPEK 111      38.092  61.769  62.152  1.00  0.00           C
ATOM   2892  C38 POPEK 111      37.192  62.689  62.981  1.00  0.00           C
ATOM   2895  C39 POPEK 111      37.202  62.389  64.481  1.00  0.00           C
ATOM   2898 0C31 POPEK 111      38.412  62.949  65.231  1.00  0.00           C
ATOM   2901 1C31 POPEK 111      38.222  62.779  66.742  1.00  0.00           C
ATOM   2904 2C31 POPEK 111      39.442  63.189  67.582  1.00  0.00           C
ATOM   2907 3C31 POPEK 111      39.152  63.239  69.091  1.00  0.00           C
ATOM   2910 4C31 POPEK 111      38.562  61.939  69.662  1.00  0.00           C
ATOM   2913 5C31 POPEK 111      38.212  62.069  71.151  1.00  0.00           C
ATOM   2916 6C31 POPEK 111      37.542  60.819  71.722  1.00  0.00           C
ATOM   2920  NH3 POPEL 112      63.562 114.279  52.972  1.00  0.00           N
ATOM   2924  C12 POPEL 112      64.412 113.089  52.602  1.00  0.00           C
ATOM   2927  C11 POPEL 112      63.682 112.079  51.692  1.00  0.00           C
ATOM   2930  P   POPEL 112      63.852 109.549  52.321  1.00  0.00           P
ATOM   2931  O13 POPEL 112      62.582 109.179  51.672  1.00  0.00           O
ATOM   2932  O14 POPEL 112      64.942 108.539  52.302  1.00  0.00           O
ATOM   2933  O11 POPEL 112      63.612 110.129  53.772  1.00  0.00           O
ATOM   2934  O12 POPEL 112      64.422 110.849  51.602  1.00  0.00           O
ATOM   2935  C1  POPEL 112      63.672 109.399  54.992  1.00  0.00           C
ATOM   2938  C2  POPEL 112      64.162 110.369  56.112  1.00  0.00           C
ATOM   2940  O21 POPEL 112      64.952 109.709  57.121  1.00  0.00           O
ATOM   2941  C21 POPEL 112      64.312 108.879  57.931  1.00  0.00           C
ATOM   2942  O22 POPEL 112      63.152 108.519  57.822  1.00  0.00           O
ATOM   2943  C22 POPEL 112      65.252 108.379  59.022  1.00  0.00           C
ATOM   2946  C3  POPEL 112      63.032 111.279  56.681  1.00  0.00           C
ATOM   2949  O31 POPEL 112      63.572 112.499  57.251  1.00  0.00           O
ATOM   2950  C31 POPEL 112      63.862 112.469  58.542  1.00  0.00           C
ATOM   2951  O32 POPEL 112      63.822 111.489  59.262  1.00  0.00           O
ATOM   2952  C32 POPEL 112      64.282 113.869  58.992  1.00  0.00           C
ATOM   2955  C23 POPEL 112      64.492 108.029  60.312  1.00  0.00           C
ATOM   2958  C24 POPEL 112      65.382 107.599  61.481  1.00  0.00           C
ATOM   2961  C25 POPEL 112      66.172 108.769  62.071  1.00  0.00           C
ATOM   2964  C26 POPEL 112      66.622 108.529  63.522  1.00  0.00           C
ATOM   2967  C27 POPEL 112      67.272 109.789  64.122  1.00  0.00           C
ATOM   2970  C28 POPEL 112      67.362 109.779  65.661  1.00  0.00           C
ATOM   2973  C29 POPEL 112      67.922 111.079  66.151  1.00  0.00           C
ATOM   2975 0C21 POPEL 112      68.072 111.449  67.442  1.00  0.00           C
ATOM   2977 1C21 POPEL 112      67.742 110.599  68.651  1.00  0.00           C
ATOM   2980 2C21 POPEL 112      68.872 110.609  69.702  1.00  0.00           C
ATOM   2983 3C21 POPEL 112      68.922 111.909  70.512  1.00  0.00           C
ATOM   2986 4C21 POPEL 112      70.032 111.949  71.562  1.00  0.00           C
ATOM   2989 5C21 POPEL 112      69.942 113.219  72.432  1.00  0.00           C
ATOM   2992 6C21 POPEL 112      71.222 113.549  73.202  1.00  0.00           C
ATOM   2995 7C21 POPEL 112      71.112 114.899  73.931  1.00  0.00           C
ATOM   2998 8C21 POPEL 112      72.392 115.329  74.641  1.00  0.00           C
ATOM   3002  C33 POPEL 112      64.602 113.899  60.502  1.00  0.00           C
ATOM   3005  C34 POPEL 112      65.182 115.249  60.931  1.00  0.00           C
ATOM   3008  C35 POPEL 112      65.702 115.229  62.372  1.00  0.00           C
ATOM   3011  C36 POPEL 112      64.602 115.229  63.441  1.00  0.00           C
ATOM   3014  C37 POPEL 112      65.072 114.609  64.761  1.00  0.00           C
ATOM   3017  C38 POPEL 112      63.992 114.749  65.842  1.00  0.00           C
ATOM   3020  C39 POPEL 112      64.352 114.079  67.181  1.00  0.00           C
ATOM   3023 0C31 POPEL 112      65.542 114.749  67.882  1.00  0.00           C
ATOM   3026 1C31 POPEL 112      65.522 114.579  69.402  1.00  0.00           C
ATOM   3029 2C31 POPEL 112      66.782 115.139  70.082  1.00  0.00           C
ATOM   3032 3C31 POPEL 112      66.602 115.469  71.571  1.00  0.00           C
ATOM   3035 4C31 POPEL 112      66.002 114.329  72.401  1.00  0.00           C
ATOM   3038 5C31 POPEL 112      65.992 114.669  73.902  1.00  0.00           C
ATOM   3041 6C31 POPEL 112      65.082 113.789  74.752  1.00  0.00           C
ATOM   3045  NH3 POPEM 113      16.692  19.189  53.612  1.00  0.00           N
ATOM   3049  C12 POPEM 113      16.012  19.189  52.282  1.00  0.00           C
ATOM   3052  C11 POPEM 113      15.622  20.599  51.801  1.00  0.00           C
ATOM   3055  P   POPEM 113      13.082  20.649  51.192  1.00  0.00           P
ATOM   3056  O13 POPEM 113      12.242  20.549  49.982  1.00  0.00           O
ATOM   3057  O14 POPEM 113      12.942  21.899  51.972  1.00  0.00           O
ATOM   3058  O11 POPEM 113      12.842  19.469  52.232  1.00  0.00           O
ATOM   3059  O12 POPEM 113      14.612  20.519  50.801  1.00  0.00           O
ATOM   3060  C1  POPEM 113      11.832  19.589  53.251  1.00  0.00           C
ATOM   3063  C2  POPEM 113      12.332  19.229  54.681  1.00  0.00           C
ATOM   3065  O21 POPEM 113      11.252  19.589  55.562  1.00  0.00           O
ATOM   3066  C21 POPEM 113      11.292  19.069  56.772  1.00  0.00           C
ATOM   3067  O22 POPEM 113      12.042  18.189  57.141  1.00  0.00           O
ATOM   3068  C22 POPEM 113      10.352  19.869  57.671  1.00  0.00           C
ATOM   3071  C3  POPEM 113      13.642  19.969  55.102  1.00  0.00           C
ATOM   3074  O31 POPEM 113      14.682  19.059  55.532  1.00  0.00           O
ATOM   3075  C31 POPEM 113      15.052  18.859  56.832  1.00  0.00           C
ATOM   3076  O32 POPEM 113      15.822  17.969  57.152  1.00  0.00           O
ATOM   3077  C32 POPEM 113      14.612  19.959  57.812  1.00  0.00           C
ATOM   3080  C23 POPEM 113      10.612  19.609  59.172  1.00  0.00           C
ATOM   3083  C24 POPEM 113       9.812  20.569  60.052  1.00  0.00           C
ATOM   3086  C25 POPEM 113      10.012  20.319  61.562  1.00  0.00           C
ATOM   3089  C26 POPEM 113       9.252  21.299  62.471  1.00  0.00           C
ATOM   3092  C27 POPEM 113       9.232  20.869  63.952  1.00  0.00           C
ATOM   3095  C28 POPEM 113       8.452  21.859  64.841  1.00  0.00           C
ATOM   3098  C29 POPEM 113       8.502  21.479  66.302  1.00  0.00           C
ATOM   3100 0C21 POPEM 113       9.202  22.119  67.261  1.00  0.00           C
ATOM   3102 1C21 POPEM 113      10.082  23.329  67.051  1.00  0.00           C
ATOM   3105 2C21 POPEM 113      10.872  23.699  68.321  1.00  0.00           C
ATOM   3108 3C21 POPEM 113      11.772  24.919  68.132  1.00  0.00           C
ATOM   3111 4C21 POPEM 113      12.582  25.259  69.402  1.00  0.00           C
ATOM   3114 5C21 POPEM 113      13.442  26.519  69.231  1.00  0.00           C
ATOM   3117 6C21 POPEM 113      14.402  26.729  70.411  1.00  0.00           C
ATOM   3120 7C21 POPEM 113      15.372  27.899  70.171  1.00  0.00           C
ATOM   3123 8C21 POPEM 113      16.352  28.099  71.332  1.00  0.00           C
ATOM   3127  C33 POPEM 113      15.212  19.739  59.231  1.00  0.00           C
ATOM   3130  C34 POPEM 113      14.732  20.759  60.272  1.00  0.00           C
ATOM   3133  C35 POPEM 113      15.582  20.709  61.551  1.00  0.00           C
ATOM   3136  C36 POPEM 113      15.112  21.659  62.661  1.00  0.00           C
ATOM   3139  C37 POPEM 113      15.992  21.569  63.911  1.00  0.00           C
ATOM   3142  C38 POPEM 113      15.612  22.579  65.003  1.00  0.00           C
ATOM   3145  C39 POPEM 113      16.752  22.869  65.982  1.00  0.00           C
ATOM   3148 0C31 POPEM 113      16.392  23.969  67.001  1.00  0.00           C
ATOM   3151 1C31 POPEM 113      17.612  24.499  67.772  1.00  0.00           C
ATOM   3154 2C31 POPEM 113      18.012  23.639  68.981  1.00  0.00           C
ATOM   3157 3C31 POPEM 113      17.172  23.939  70.222  1.00  0.00           C
ATOM   3160 4C31 POPEM 113      17.702  23.249  71.492  1.00  0.00           C
ATOM   3163 5C31 POPEM 113      16.972  23.709  72.762  1.00  0.00           C
ATOM   3166 6C31 POPEM 113      17.522  23.069  74.042  1.00  0.00           C
ATOM   3170  NH3 POPEN 114      42.012 113.239  92.783  1.00  0.00           N
ATOM   3174  C12 POPEN 114      40.892 114.179  92.432  1.00  0.00           C
ATOM   3177  C11 POPEN 114      40.992 114.709  90.993  1.00  0.00           C
ATOM   3180  P   POPEN 114      38.582 114.669  89.911  1.00  0.00           P
ATOM   3181  O13 POPEN 114      39.142 113.549  89.121  1.00  0.00           O
ATOM   3182  O14 POPEN 114      37.452 114.409  90.852  1.00  0.00           O
ATOM   3183  O11 POPEN 114      38.172 115.799  88.883  1.00  0.00           O
ATOM   3184  O12 POPEN 114      39.782 115.379  90.672  1.00  0.00           O
ATOM   3185  C1  POPEN 114      39.132 116.289  87.932  1.00  0.00           C
ATOM   3188  C2  POPEN 114      39.192 117.829  88.022  1.00  0.00           C
ATOM   3190  O21 POPEN 114      40.012 118.349  86.932  1.00  0.00           O
ATOM   3191  C21 POPEN 114      39.412 119.309  86.221  1.00  0.00           C
ATOM   3192  O22 POPEN 114      38.372 119.859  86.512  1.00  0.00           O
ATOM   3193  C22 POPEN 114      40.182 119.639  84.952  1.00  0.00           C
ATOM   3196  C3  POPEN 114      39.732 118.279  89.401  1.00  0.00           C
ATOM   3199  O31 POPEN 114      39.262 119.589  89.691  1.00  0.00           O
ATOM   3200  C31 POPEN 114      39.952 120.599  90.212  1.00  0.00           C
ATOM   3201  O32 POPEN 114      39.432 121.629  90.611  1.00  0.00           O
ATOM   3202  C32 POPEN 114      41.472 120.409  90.262  1.00  0.00           C
ATOM   3205  C23 POPEN 114      39.892 121.079  84.471  1.00  0.00           C
ATOM   3208  C24 POPEN 114      40.662 122.129  85.273  1.00  0.00           C
ATOM   3211  C25 POPEN 114      40.132 123.559  85.122  1.00  0.00           C
ATOM   3214  C26 POPEN 114      40.052 124.119  83.691  1.00  0.00           C
ATOM   3217  C27 POPEN 114      38.672 123.929  83.032  1.00  0.00           C
ATOM   3220  C28 POPEN 114      38.452 124.889  81.841  1.00  0.00           C
ATOM   3223  C29 POPEN 114      37.172 124.599  81.102  1.00  0.00           C
ATOM   3225 0C21 POPEN 114      36.092 125.389  80.982  1.00  0.00           C
ATOM   3227 1C21 POPEN 114      35.872 126.769  81.542  1.00  0.00           C
ATOM   3230 2C21 POPEN 114      34.832 126.729  82.673  1.00  0.00           C
ATOM   3233 3C21 POPEN 114      33.412 126.299  82.261  1.00  0.00           C
ATOM   3236 4C21 POPEN 114      32.512 126.259  83.493  1.00  0.00           C
ATOM   3239 5C21 POPEN 114      31.142 125.619  83.231  1.00  0.00           C
ATOM   3242 6C21 POPEN 114      30.502 125.109  84.522  1.00  0.00           C
ATOM   3245 7C21 POPEN 114      30.332 126.179  85.611  1.00  0.00           C
ATOM   3248 8C21 POPEN 114      29.642 125.609  86.852  1.00  0.00           C
ATOM   3252  C33 POPEN 114      42.212 120.539  88.902  1.00  0.00           C
ATOM   3255  C34 POPEN 114      43.682 120.909  89.121  1.00  0.00           C
ATOM   3258  C35 POPEN 114      44.572 120.759  87.882  1.00  0.00           C
ATOM   3261  C36 POPEN 114      44.082 121.499  86.632  1.00  0.00           C
ATOM   3264  C37 POPEN 114      45.182 121.509  85.562  1.00  0.00           C
ATOM   3267  C38 POPEN 114      44.802 122.189  84.232  1.00  0.00           C
ATOM   3270  C39 POPEN 114      46.032 122.269  83.342  1.00  0.00           C
ATOM   3273 0C31 POPEN 114      45.792 122.729  81.892  1.00  0.00           C
ATOM   3276 1C31 POPEN 114      47.152 122.779  81.182  1.00  0.00           C
ATOM   3279 2C31 POPEN 114      47.102 123.009  79.673  1.00  0.00           C
ATOM   3282 3C31 POPEN 114      48.532 123.159  79.141  1.00  0.00           C
ATOM   3285 4C31 POPEN 114      48.662 123.089  77.622  1.00  0.00           C
ATOM   3288 5C31 POPEN 114      50.122 123.249  77.191  1.00  0.00           C
ATOM   3291 6C31 POPEN 114      50.362 122.939  75.712  1.00  0.00           C
ATOM   3295  NH3 POPEO 115      73.312  46.939  91.732  1.00  0.00           N
ATOM   3299  C12 POPEO 115      72.282  46.019  92.312  1.00  0.00           C
ATOM   3302  C11 POPEO 115      71.032  46.809  92.712  1.00  0.00           C
ATOM   3305  P   POPEO 115      69.212  45.099  91.952  1.00  0.00           P
ATOM   3306  O13 POPEO 115      67.762  45.059  92.232  1.00  0.00           O
ATOM   3307  O14 POPEO 115      69.902  43.829  91.691  1.00  0.00           O
ATOM   3308  O11 POPEO 115      69.472  45.979  90.661  1.00  0.00           O
ATOM   3309  O12 POPEO 115      69.982  45.919  93.081  1.00  0.00           O
ATOM   3310  C1  POPEO 115      69.052  45.499  89.392  1.00  0.00           C
ATOM   3313  C2  POPEO 115      69.822  46.299  88.301  1.00  0.00           C
ATOM   3315  O21 POPEO 115      69.122  46.449  87.051  1.00  0.00           O
ATOM   3316  C21 POPEO 115      68.732  45.349  86.432  1.00  0.00           C
ATOM   3317  O22 POPEO 115      68.702  44.219  86.882  1.00  0.00           O
ATOM   3318  C22 POPEO 115      68.282  45.719  85.033  1.00  0.00           C
ATOM   3321  C3  POPEO 115      71.252  45.769  88.081  1.00  0.00           C
ATOM   3324  O31 POPEO 115      72.002  46.689  87.243  1.00  0.00           O
ATOM   3325  C31 POPEO 115      72.652  47.629  87.932  1.00  0.00           C
ATOM   3326  O32 POPEO 115      72.812  47.609  89.142  1.00  0.00           O
ATOM   3327  C32 POPEO 115      73.132  48.779  87.062  1.00  0.00           C
ATOM   3330  C23 POPEO 115      69.482  45.909  84.072  1.00  0.00           C
ATOM   3333  C24 POPEO 115      69.142  45.479  82.643  1.00  0.00           C
ATOM   3336  C25 POPEO 115      70.292  45.709  81.652  1.00  0.00           C
ATOM   3339  C26 POPEO 115      70.662  47.189  81.512  1.00  0.00           C
ATOM   3342  C27 POPEO 115      70.752  47.649  80.052  1.00  0.00           C
ATOM   3345  C28 POPEO 115      71.362  49.049  79.882  1.00  0.00           C
ATOM   3348  C29 POPEO 115      70.752  50.089  80.782  1.00  0.00           C
ATOM   3350 0C21 POPEO 115      69.602  50.759  80.591  1.00  0.00           C
ATOM   3352 1C21 POPEO 115      68.652  50.649  79.423  1.00  0.00           C
ATOM   3355 2C21 POPEO 115      68.582  51.949  78.592  1.00  0.00           C
ATOM   3358 3C21 POPEO 115      68.302  53.209  79.431  1.00  0.00           C
ATOM   3361 4C21 POPEO 115      68.212  54.489  78.581  1.00  0.00           C
ATOM   3364 5C21 POPEO 115      68.372  55.759  79.431  1.00  0.00           C
ATOM   3367 6C21 POPEO 115      67.162  56.049  80.342  1.00  0.00           C
ATOM   3370 7C21 POPEO 115      67.272  57.419  81.031  1.00  0.00           C
ATOM   3373 8C21 POPEO 115      66.172  57.669  82.062  1.00  0.00           C
ATOM   3377  C33 POPEO 115      73.222  48.489  85.553  1.00  0.00           C
ATOM   3380  C34 POPEO 115      73.702  49.739  84.801  1.00  0.00           C
ATOM   3383  C35 POPEO 115      73.872  49.529  83.291  1.00  0.00           C
ATOM   3386  C36 POPEO 115      74.302  50.849  82.643  1.00  0.00           C
ATOM   3389  C37 POPEO 115      74.722  50.719  81.171  1.00  0.00           C
ATOM   3392  C38 POPEO 115      75.432  51.989  80.712  1.00  0.00           C
ATOM   3395  C39 POPEO 115      76.012  51.899  79.302  1.00  0.00           C
ATOM   3398 0C31 POPEO 115      77.362  51.169  79.272  1.00  0.00           C
ATOM   3401 1C31 POPEO 115      77.942  51.119  77.852  1.00  0.00           C
ATOM   3404 2C31 POPEO 115      79.442  50.819  77.801  1.00  0.00           C
ATOM   3407 3C31 POPEO 115      79.842  49.469  78.411  1.00  0.00           C
ATOM   3410 4C31 POPEO 115      81.192  48.969  77.871  1.00  0.00           C
ATOM   3413 5C31 POPEO 115      81.632  47.629  78.452  1.00  0.00           C
ATOM   3416 6C31 POPEO 115      82.882  47.049  77.783  1.00  0.00           C
ATOM   3420  NH3 POPEP 116      86.972  61.799  51.772  1.00  0.00           N
ATOM   3424  C12 POPEP 116      88.392  62.019  51.402  1.00  0.00           C
ATOM   3427  C11 POPEP 116      89.302  61.599  52.542  1.00  0.00           C
ATOM   3430  P   POPEP 116      91.292  63.209  52.082  1.00  0.00           P
ATOM   3431  O13 POPEP 116      91.982  63.309  50.783  1.00  0.00           O
ATOM   3432  O14 POPEP 116      90.252  64.219  52.382  1.00  0.00           O
ATOM   3433  O11 POPEP 116      92.332  63.169  53.261  1.00  0.00           O
ATOM   3434  O12 POPEP 116      90.652  61.769  52.121  1.00  0.00           O
ATOM   3435  C1  POPEP 116      92.582  62.029  54.102  1.00  0.00           C
ATOM   3438  C2  POPEP 116      91.952  62.169  55.532  1.00  0.00           C
ATOM   3440  O21 POPEP 116      92.042  63.509  56.011  1.00  0.00           O
ATOM   3441  C21 POPEP 116      93.262  63.969  56.221  1.00  0.00           C
ATOM   3442  O22 POPEP 116      94.312  63.439  55.923  1.00  0.00           O
ATOM   3443  C22 POPEP 116      93.122  65.309  56.941  1.00  0.00           C
ATOM   3446  C3  POPEP 116      92.452  61.149  56.612  1.00  0.00           C
ATOM   3449  O31 POPEP 116      91.582  61.149  57.792  1.00  0.00           O
ATOM   3450  C31 POPEP 116      92.002  61.929  58.812  1.00  0.00           C
ATOM   3451  O32 POPEP 116      93.082  62.479  58.872  1.00  0.00           O
ATOM   3452  C32 POPEP 116      90.952  61.979  59.922  1.00  0.00           C
ATOM   3455  C23 POPEP 116      94.282  65.589  57.931  1.00  0.00           C
ATOM   3458  C24 POPEP 116      93.792  65.889  59.352  1.00  0.00           C
ATOM   3461  C25 POPEP 116      94.472  67.119  59.952  1.00  0.00           C
ATOM   3464  C26 POPEP 116      94.012  68.429  59.292  1.00  0.00           C
ATOM   3467  C27 POPEP 116      95.022  69.589  59.382  1.00  0.00           C
ATOM   3470  C28 POPEP 116      96.342  69.269  58.662  1.00  0.00           C
ATOM   3473  C29 POPEP 116      97.172  70.489  58.342  1.00  0.00           C
ATOM   3475 0C21 POPEP 116      98.312  70.879  58.942  1.00  0.00           C
ATOM   3477 1C21 POPEP 116      99.012  70.249  60.122  1.00  0.00           C
ATOM   3480 2C21 POPEP 116      99.302  71.279  61.232  1.00  0.00           C
ATOM   3483 3C21 POPEP 116     100.502  70.879  62.112  1.00  0.00           C
ATOM   3486 4C21 POPEP 116     100.612  71.729  63.382  1.00  0.00           C
ATOM   3489 5C21 POPEP 116      99.942  71.049  64.592  1.00  0.00           C
ATOM   3492 6C21 POPEP 116     100.902  70.109  65.332  1.00  0.00           C
ATOM   3495 7C21 POPEP 116     100.212  69.149  66.312  1.00  0.00           C
ATOM   3498 8C21 POPEP 116     101.182  68.109  66.871  1.00  0.00           C
ATOM   3502  C33 POPEP 116      91.382  62.829  61.141  1.00  0.00           C
ATOM   3505  C34 POPEP 116      90.222  63.079  62.121  1.00  0.00           C
ATOM   3508  C35 POPEP 116      90.712  63.629  63.472  1.00  0.00           C
ATOM   3511  C36 POPEP 116      89.622  63.799  64.532  1.00  0.00           C
ATOM   3514  C37 POPEP 116      90.162  63.869  65.972  1.00  0.00           C
ATOM   3517  C38 POPEP 116      91.172  64.999  66.211  1.00  0.00           C
ATOM   3520  C39 POPEP 116      91.862  64.869  67.572  1.00  0.00           C
ATOM   3523 0C31 POPEP 116      93.112  65.759  67.722  1.00  0.00           C
ATOM   3526 1C31 POPEP 116      92.832  67.269  67.612  1.00  0.00           C
ATOM   3529 2C31 POPEP 116      94.062  68.119  67.981  1.00  0.00           C
ATOM   3532 3C31 POPEP 116      94.242  68.239  69.511  1.00  0.00           C
ATOM   3535 4C31 POPEP 116      95.602  68.799  69.942  1.00  0.00           C
ATOM   3538 5C31 POPEP 116      95.782  68.729  71.462  1.00  0.00           C
ATOM   3541 6C31 POPEP 116      97.232  68.869  71.942  1.00  0.00           C
ATOM   3545  NH3 POPEQ 117       6.462  34.169  90.952  1.00  0.00           N
ATOM   3549  C12 POPEQ 117       7.212  35.379  91.441  1.00  0.00           C
ATOM   3552  C11 POPEQ 117       6.292  36.369  92.173  1.00  0.00           C
ATOM   3555  P   POPEQ 117       4.142  37.779  91.882  1.00  0.00           P
ATOM   3556  O13 POPEQ 117       3.342  36.919  92.792  1.00  0.00           O
ATOM   3557  O14 POPEQ 117       4.722  39.019  92.441  1.00  0.00           O
ATOM   3558  O11 POPEQ 117       3.232  38.279  90.721  1.00  0.00           O
ATOM   3559  O12 POPEQ 117       5.312  36.889  91.262  1.00  0.00           O
ATOM   3560  C1  POPEQ 117       3.182  37.729  89.411  1.00  0.00           C
ATOM   3563  C2  POPEQ 117       3.782  38.729  88.382  1.00  0.00           C
ATOM   3565  O21 POPEQ 117       2.962  38.829  87.202  1.00  0.00           O
ATOM   3566  C21 POPEQ 117       2.782  37.719  86.512  1.00  0.00           C
ATOM   3567  O22 POPEQ 117       3.232  36.619  86.782  1.00  0.00           O
ATOM   3568  C22 POPEQ 117       1.962  38.069  85.273  1.00  0.00           C
ATOM   3571  C3  POPEQ 117       5.282  38.439  88.062  1.00  0.00           C
ATOM   3574  O31 POPEQ 117       5.772  38.979  86.822  1.00  0.00           O
ATOM   3575  C31 POPEQ 117       5.902  40.289  86.721  1.00  0.00           C
ATOM   3576  O32 POPEQ 117       5.502  41.129  87.522  1.00  0.00           O
ATOM   3577  C32 POPEQ 117       6.772  40.579  85.492  1.00  0.00           C
ATOM   3580  C23 POPEQ 117       1.582  36.839  84.422  1.00  0.00           C
ATOM   3583  C24 POPEQ 117       1.142  37.229  83.002  1.00  0.00           C
ATOM   3586  C25 POPEQ 117       0.852  36.019  82.111  1.00  0.00           C
ATOM   3589  C26 POPEQ 117       0.752  36.369  80.611  1.00  0.00           C
ATOM   3592  C27 POPEQ 117       1.032  35.119  79.761  1.00  0.00           C
ATOM   3595  C28 POPEQ 117       0.482  35.169  78.332  1.00  0.00           C
ATOM   3598  C29 POPEQ 117       1.352  35.829  77.292  1.00  0.00           C
ATOM   3600 0C21 POPEQ 117       1.652  35.309  76.092  1.00  0.00           C
ATOM   3602 1C21 POPEQ 117       1.172  33.989  75.531  1.00  0.00           C
ATOM   3605 2C21 POPEQ 117       0.942  33.999  74.012  1.00  0.00           C
ATOM   3608 3C21 POPEQ 117       0.632  32.599  73.452  1.00  0.00           C
ATOM   3611 4C21 POPEQ 117      -0.738  32.039  73.841  1.00  0.00           C
ATOM   3614 5C21 POPEQ 117      -0.928  30.609  73.312  1.00  0.00           C
ATOM   3617 6C21 POPEQ 117      -2.348  30.069  73.493  1.00  0.00           C
ATOM   3620 7C21 POPEQ 117      -2.518  28.669  72.902  1.00  0.00           C
ATOM   3623 8C21 POPEQ 117      -3.942  28.129  72.961  1.00  0.00           C
ATOM   3627  C33 POPEQ 117       6.012  41.059  84.232  1.00  0.00           C
ATOM   3630  C34 POPEQ 117       5.562  39.989  83.212  1.00  0.00           C
ATOM   3633  C35 POPEQ 117       4.882  40.659  81.992  1.00  0.00           C
ATOM   3636  C36 POPEQ 117       4.352  39.709  80.891  1.00  0.00           C
ATOM   3639  C37 POPEQ 117       3.642  40.509  79.781  1.00  0.00           C
ATOM   3642  C38 POPEQ 117       3.012  39.659  78.651  1.00  0.00           C
ATOM   3645  C39 POPEQ 117       2.482  40.519  77.492  1.00  0.00           C
ATOM   3648 0C31 POPEQ 117       1.852  39.709  76.341  1.00  0.00           C
ATOM   3651 1C31 POPEQ 117       0.422  39.239  76.652  1.00  0.00           C
ATOM   3654 2C31 POPEQ 117      -0.218  38.379  75.542  1.00  0.00           C
ATOM   3657 3C31 POPEQ 117      -0.668  39.179  74.322  1.00  0.00           C
ATOM   3660 4C31 POPEQ 117      -1.438  38.319  73.312  1.00  0.00           C
ATOM   3663 5C31 POPEQ 117      -1.878  39.099  72.071  1.00  0.00           C
ATOM   3666 6C31 POPEQ 117      -2.908  38.339  71.221  1.00  0.00           C
ATOM   3670  NH3 POPER 118      46.682   8.635  93.702  1.00  0.00           N
ATOM   3674  C12 POPER 118      45.422   9.459  93.732  1.00  0.00           C
ATOM   3677  C11 POPER 118      45.352  10.489  92.582  1.00  0.00           C
ATOM   3680  P   POPER 118      47.782  11.399  92.051  1.00  0.00           P
ATOM   3681  O13 POPER 118      48.422  12.729  91.872  1.00  0.00           O
ATOM   3682  O14 POPER 118      48.492  10.369  92.831  1.00  0.00           O
ATOM   3683  O11 POPER 118      47.422  10.789  90.632  1.00  0.00           O
ATOM   3684  O12 POPER 118      46.342  11.529  92.701  1.00  0.00           O
ATOM   3685  C1  POPER 118      47.262  11.709  89.541  1.00  0.00           C
ATOM   3688  C2  POPER 118      46.722  10.969  88.282  1.00  0.00           C
ATOM   3690  O21 POPER 118      46.292  11.809  87.191  1.00  0.00           O
ATOM   3691  C21 POPER 118      46.912  12.949  86.962  1.00  0.00           C
ATOM   3692  O22 POPER 118      47.112  13.849  87.762  1.00  0.00           O
ATOM   3693  C22 POPER 118      47.422  12.929  85.522  1.00  0.00           C
ATOM   3696  C3  POPER 118      45.602   9.949  88.661  1.00  0.00           C
ATOM   3699  O31 POPER 118      44.782   9.499  87.551  1.00  0.00           O
ATOM   3700  C31 POPER 118      43.932  10.359  86.981  1.00  0.00           C
ATOM   3701  O32 POPER 118      43.802  10.499  85.772  1.00  0.00           O
ATOM   3702  C32 POPER 118      42.992  11.079  87.962  1.00  0.00           C
ATOM   3705  C23 POPER 118      47.492  14.309  84.823  1.00  0.00           C
ATOM   3708  C24 POPER 118      48.312  14.239  83.511  1.00  0.00           C
ATOM   3711  C25 POPER 118      47.852  13.179  82.512  1.00  0.00           C
ATOM   3714  C26 POPER 118      46.392  13.349  82.051  1.00  0.00           C
ATOM   3717  C27 POPER 118      46.032  12.349  80.941  1.00  0.00           C
ATOM   3720  C28 POPER 118      44.602  12.539  80.402  1.00  0.00           C
ATOM   3723  C29 POPER 118      44.372  11.709  79.162  1.00  0.00           C
ATOM   3725 0C21 POPER 118      43.722  10.539  79.082  1.00  0.00           C
ATOM   3727 1C21 POPER 118      43.092   9.779  80.222  1.00  0.00           C
ATOM   3730 2C21 POPER 118      41.552   9.779  80.173  1.00  0.00           C
ATOM   3733 3C21 POPER 118      40.992   9.095  78.911  1.00  0.00           C
ATOM   3736 4C21 POPER 118      39.532   8.655  79.042  1.00  0.00           C
ATOM   3739 5C21 POPER 118      39.052   7.755  77.891  1.00  0.00           C
ATOM   3742 6C21 POPER 118      37.592   7.315  78.091  1.00  0.00           C
ATOM   3745 7C21 POPER 118      37.132   6.175  77.173  1.00  0.00           C
ATOM   3748 8C21 POPER 118      35.752   5.645  77.552  1.00  0.00           C
ATOM   3752  C33 POPER 118      42.252  12.259  87.281  1.00  0.00           C
ATOM   3755  C34 POPER 118      43.122  13.509  87.102  1.00  0.00           C
ATOM   3758  C35 POPER 118      42.322  14.619  86.393  1.00  0.00           C
ATOM   3761  C36 POPER 118      43.092  15.919  86.143  1.00  0.00           C
ATOM   3764  C37 POPER 118      42.532  16.709  84.941  1.00  0.00           C
ATOM   3767  C38 POPER 118      43.422  16.689  83.682  1.00  0.00           C
ATOM   3770  C39 POPER 118      44.232  17.979  83.531  1.00  0.00           C
ATOM   3773 0C31 POPER 118      44.822  18.169  82.132  1.00  0.00           C
ATOM   3776 1C31 POPER 118      45.592  19.489  81.992  1.00  0.00           C
ATOM   3779 2C31 POPER 118      46.062  19.799  80.562  1.00  0.00           C
ATOM   3782 3C31 POPER 118      47.472  19.279  80.222  1.00  0.00           C
ATOM   3785 4C31 POPER 118      47.552  17.769  79.952  1.00  0.00           C
ATOM   3788 5C31 POPER 118      48.822  17.369  79.191  1.00  0.00           C
ATOM   3791 6C31 POPER 118      48.942  15.859  78.951  1.00  0.00           C
ATOM   3795  NH3 POPES 119     118.632  99.319  50.282  1.00  0.00           N
ATOM   3799  C12 POPES 119     119.222 100.619  49.831  1.00  0.00           C
ATOM   3802  C11 POPES 119     120.752 100.529  49.891  1.00  0.00           C
ATOM   3805  P   POPES 119     121.242 103.069  50.332  1.00  0.00           P
ATOM   3806  O13 POPES 119     122.472 103.879  50.222  1.00  0.00           O
ATOM   3807  O14 POPES 119     119.952 103.699  50.002  1.00  0.00           O
ATOM   3808  O11 POPES 119     121.182 102.499  51.812  1.00  0.00           O
ATOM   3809  O12 POPES 119     121.412 101.749  49.511  1.00  0.00           O
ATOM   3810  C1  POPES 119     121.312 103.439  52.882  1.00  0.00           C
ATOM   3813  C2  POPES 119     121.322 102.669  54.212  1.00  0.00           C
ATOM   3815  O21 POPES 119     121.022 103.599  55.282  1.00  0.00           O
ATOM   3816  C21 POPES 119     120.302 103.079  56.262  1.00  0.00           C
ATOM   3817  O22 POPES 119     119.962 101.909  56.352  1.00  0.00           O
ATOM   3818  C22 POPES 119     120.012 104.109  57.341  1.00  0.00           C
ATOM   3821  C3  POPES 119     122.682 101.919  54.402  1.00  0.00           C
ATOM   3824  O31 POPES 119     122.652 100.959  55.481  1.00  0.00           O
ATOM   3825  C31 POPES 119     123.072 101.369  56.672  1.00  0.00           C
ATOM   3826  O32 POPES 119     123.552 102.449  56.941  1.00  0.00           O
ATOM   3827  C32 POPES 119     122.822 100.249  57.682  1.00  0.00           C
ATOM   3830  C23 POPES 119     118.592 103.929  57.922  1.00  0.00           C
ATOM   3833  C24 POPES 119     118.362 104.759  59.192  1.00  0.00           C
ATOM   3836  C25 POPES 119     119.002 104.139  60.442  1.00  0.00           C
ATOM   3839  C26 POPES 119     118.762 104.999  61.702  1.00  0.00           C
ATOM   3842  C27 POPES 119     119.372 104.379  62.962  1.00  0.00           C
ATOM   3845  C28 POPES 119     119.212 105.239  64.222  1.00  0.00           C
ATOM   3848  C29 POPES 119     119.942 104.599  65.372  1.00  0.00           C
ATOM   3850 0C21 POPES 119     119.432 104.209  66.551  1.00  0.00           C
ATOM   3852 1C21 POPES 119     118.002 104.309  67.011  1.00  0.00           C
ATOM   3855 2C21 POPES 119     117.572 103.089  67.841  1.00  0.00           C
ATOM   3858 3C21 POPES 119     116.142 103.229  68.362  1.00  0.00           C
ATOM   3861 4C21 POPES 119     115.752 102.169  69.411  1.00  0.00           C
ATOM   3864 5C21 POPES 119     114.382 102.469  70.022  1.00  0.00           C
ATOM   3867 6C21 POPES 119     113.872 101.389  70.981  1.00  0.00           C
ATOM   3870 7C21 POPES 119     112.442 101.679  71.462  1.00  0.00           C
ATOM   3873 8C21 POPES 119     111.832 100.569  72.312  1.00  0.00           C
ATOM   3877  C33 POPES 119     123.222 100.649  59.122  1.00  0.00           C
ATOM   3880  C34 POPES 119     123.302  99.439  60.062  1.00  0.00           C
ATOM   3883  C35 POPES 119     123.292  99.789  61.551  1.00  0.00           C
ATOM   3886  C36 POPES 119     124.182 100.969  61.981  1.00  0.00           C
ATOM   3889  C37 POPES 119     123.862 101.439  63.412  1.00  0.00           C
ATOM   3892  C38 POPES 119     124.562 102.749  63.802  1.00  0.00           C
ATOM   3895  C39 POPES 119     126.062 102.599  64.102  1.00  0.00           C
ATOM   3898 0C31 POPES 119     126.352 101.689  65.312  1.00  0.00           C
ATOM   3901 1C31 POPES 119     127.786 101.829  65.842  1.00  0.00           C
ATOM   3904 2C31 POPES 119     128.036 100.979  67.092  1.00  0.00           C
ATOM   3907 3C31 POPES 119     129.366 101.289  67.772  1.00  0.00           C
ATOM   3910 4C31 POPES 119     130.576 100.579  67.152  1.00  0.00           C
ATOM   3913 5C31 POPES 119     131.906 100.959  67.801  1.00  0.00           C
ATOM   3916 6C31 POPES 119     133.026  99.949  67.522  1.00  0.00           C
ATOM   3920  NH3 POPET 120      78.382  95.169  96.301  1.00  0.00           N
ATOM   3924  C12 POPET 120      79.342  94.359  97.132  1.00  0.00           C
ATOM   3927  C11 POPET 120      78.692  93.029  97.603  1.00  0.00           C
ATOM   3930  P   POPET 120      81.102  92.169  98.342  1.00  0.00           P
ATOM   3931  O13 POPET 120      81.642  93.409  98.941  1.00  0.00           O
ATOM   3932  O14 POPET 120      81.602  90.889  98.862  1.00  0.00           O
ATOM   3933  O11 POPET 120      81.382  92.209  96.803  1.00  0.00           O
ATOM   3934  O12 POPET 120      79.532  92.219  98.411  1.00  0.00           O
ATOM   3935  C1  POPET 120      80.892  91.219  95.911  1.00  0.00           C
ATOM   3938  C2  POPET 120      81.042  91.789  94.492  1.00  0.00           C
ATOM   3940  O21 POPET 120      80.372  90.959  93.522  1.00  0.00           O
ATOM   3941  C21 POPET 120      79.522  91.569  92.712  1.00  0.00           C
ATOM   3942  O22 POPET 120      78.942  92.619  92.932  1.00  0.00           O
ATOM   3943  C22 POPET 120      79.422  90.779  91.402  1.00  0.00           C
ATOM   3946  C3  POPET 120      82.552  91.859  94.121  1.00  0.00           C
ATOM   3949  O31 POPET 120      82.942  93.149  93.643  1.00  0.00           O
ATOM   3950  C31 POPET 120      82.662  93.409  92.382  1.00  0.00           C
ATOM   3951  O32 POPET 120      82.072  92.679  91.602  1.00  0.00           O
ATOM   3952  C32 POPET 120      83.162  94.819  92.072  1.00  0.00           C
ATOM   3955  C23 POPET 120      78.322  91.309  90.441  1.00  0.00           C
ATOM   3958  C24 POPET 120      78.612  90.869  89.012  1.00  0.00           C
ATOM   3961  C25 POPET 120      77.452  91.089  88.022  1.00  0.00           C
ATOM   3964  C26 POPET 120      77.942  91.059  86.562  1.00  0.00           C
ATOM   3967  C27 POPET 120      76.802  91.229  85.553  1.00  0.00           C
ATOM   3970  C28 POPET 120      77.232  92.039  84.312  1.00  0.00           C
ATOM   3973  C29 POPET 120      76.032  92.449  83.493  1.00  0.00           C
ATOM   3975 0C21 POPET 120      75.832  92.279  82.173  1.00  0.00           C
ATOM   3977 1C21 POPET 120      76.762  91.619  81.191  1.00  0.00           C
ATOM   3980 2C21 POPET 120      77.322  92.659  80.201  1.00  0.00           C
ATOM   3983 3C21 POPET 120      78.312  92.049  79.202  1.00  0.00           C
ATOM   3986 4C21 POPET 120      78.772  93.059  78.142  1.00  0.00           C
ATOM   3989 5C21 POPET 120      80.212  93.559  78.312  1.00  0.00           C
ATOM   3992 6C21 POPET 120      80.552  94.579  77.222  1.00  0.00           C
ATOM   3995 7C21 POPET 120      82.022  94.959  77.091  1.00  0.00           C
ATOM   3998 8C21 POPET 120      82.352  95.559  75.721  1.00  0.00           C
ATOM   4002  C33 POPET 120      83.882  94.889  90.721  1.00  0.00           C
ATOM   4005  C34 POPET 120      84.502  96.279  90.532  1.00  0.00           C
ATOM   4008  C35 POPET 120      85.572  96.319  89.443  1.00  0.00           C
ATOM   4011  C36 POPET 120      85.062  95.969  88.042  1.00  0.00           C
ATOM   4014  C37 POPET 120      85.962  96.519  86.932  1.00  0.00           C
ATOM   4017  C38 POPET 120      85.502  96.059  85.542  1.00  0.00           C
ATOM   4020  C39 POPET 120      86.052  96.919  84.401  1.00  0.00           C
ATOM   4023 0C31 POPET 120      87.582  96.949  84.352  1.00  0.00           C
ATOM   4026 1C31 POPET 120      88.072  97.789  83.161  1.00  0.00           C
ATOM   4029 2C31 POPET 120      89.582  97.719  82.952  1.00  0.00           C
ATOM   4032 3C31 POPET 120      90.102  98.769  81.971  1.00  0.00           C
ATOM   4035 4C31 POPET 120      91.382  98.379  81.232  1.00  0.00           C
ATOM   4038 5C31 POPET 120      91.902  99.509  80.332  1.00  0.00           C
ATOM   4041 6C31 POPET 120      93.162  99.149  79.532  1.00  0.00           C
ATOM   4045  NH3 POPEU 121      69.342 119.479  52.173  1.00  0.00           N
ATOM   4049  C12 POPEU 121      70.042 118.149  52.011  1.00  0.00           C
ATOM   4052  C11 POPEU 121      69.262 117.019  52.712  1.00  0.00           C
ATOM   4055  P   POPEU 121      66.922 116.719  51.562  1.00  0.00           P
ATOM   4056  O13 POPEU 121      66.902 118.199  51.602  1.00  0.00           O
ATOM   4057  O14 POPEU 121      66.392 116.029  50.362  1.00  0.00           O
ATOM   4058  O11 POPEU 121      66.152 116.119  52.841  1.00  0.00           O
ATOM   4059  O12 POPEU 121      68.422 116.259  51.822  1.00  0.00           O
ATOM   4060  C1  POPEU 121      65.942 116.909  54.022  1.00  0.00           C
ATOM   4063  C2  POPEU 121      66.342 116.149  55.322  1.00  0.00           C
ATOM   4065  O21 POPEU 121      66.052 116.959  56.472  1.00  0.00           O
ATOM   4066  C21 POPEU 121      64.782 117.019  56.822  1.00  0.00           C
ATOM   4067  O22 POPEU 121      63.872 116.409  56.302  1.00  0.00           O
ATOM   4068  C22 POPEU 121      64.652 118.059  57.931  1.00  0.00           C
ATOM   4071  C3  POPEU 121      67.852 115.799  55.382  1.00  0.00           C
ATOM   4074  O31 POPEU 121      68.162 114.869  56.422  1.00  0.00           O
ATOM   4075  C31 POPEU 121      68.812 115.189  57.582  1.00  0.00           C
ATOM   4076  O32 POPEU 121      69.172 114.339  58.362  1.00  0.00           O
ATOM   4077  C32 POPEU 121      68.952 116.689  57.872  1.00  0.00           C
ATOM   4080  C23 POPEU 121      63.222 118.169  58.501  1.00  0.00           C
ATOM   4083  C24 POPEU 121      63.122 119.269  59.562  1.00  0.00           C
ATOM   4086  C25 POPEU 121      63.802 118.879  60.871  1.00  0.00           C
ATOM   4089  C26 POPEU 121      63.622 119.899  61.992  1.00  0.00           C
ATOM   4092  C27 POPEU 121      64.202 119.369  63.312  1.00  0.00           C
ATOM   4095  C28 POPEU 121      64.062 120.369  64.462  1.00  0.00           C
ATOM   4098  C29 POPEU 121      64.282 119.689  65.792  1.00  0.00           C
ATOM   4100 0C21 POPEU 121      63.392 119.609  66.792  1.00  0.00           C
ATOM   4102 1C21 POPEU 121      62.012 120.229  66.801  1.00  0.00           C
ATOM   4105 2C21 POPEU 121      61.582 120.719  68.191  1.00  0.00           C
ATOM   4108 3C21 POPEU 121      62.452 121.859  68.753  1.00  0.00           C
ATOM   4111 4C21 POPEU 121      61.942 122.359  70.122  1.00  0.00           C
ATOM   4114 5C21 POPEU 121      60.672 123.219  70.022  1.00  0.00           C
ATOM   4117 6C21 POPEU 121      60.052 123.499  71.393  1.00  0.00           C
ATOM   4120 7C21 POPEU 121      58.742 124.289  71.302  1.00  0.00           C
ATOM   4123 8C21 POPEU 121      57.902 124.229  72.582  1.00  0.00           C
ATOM   4127  C33 POPEU 121      69.052 116.999  59.402  1.00  0.00           C
ATOM   4130  C34 POPEU 121      68.692 118.459  59.711  1.00  0.00           C
ATOM   4133  C35 POPEU 121      68.972 118.909  61.162  1.00  0.00           C
ATOM   4136  C36 POPEU 121      68.172 118.139  62.222  1.00  0.00           C
ATOM   4139  C37 POPEU 121      68.522 118.499  63.682  1.00  0.00           C
ATOM   4142  C38 POPEU 121      67.602 117.759  64.673  1.00  0.00           C
ATOM   4145  C39 POPEU 121      68.012 117.769  66.162  1.00  0.00           C
ATOM   4148 0C31 POPEU 121      68.352 119.129  66.783  1.00  0.00           C
ATOM   4151 1C31 POPEU 121      68.362 119.029  68.312  1.00  0.00           C
ATOM   4154 2C31 POPEU 121      68.852 120.289  69.042  1.00  0.00           C
ATOM   4157 3C31 POPEU 121      69.002 120.129  70.562  1.00  0.00           C
ATOM   4160 4C31 POPEU 121      67.762 119.579  71.302  1.00  0.00           C
ATOM   4163 5C31 POPEU 121      66.512 120.449  71.162  1.00  0.00           C
ATOM   4166 6C31 POPEU 121      65.312 119.899  71.942  1.00  0.00           C
ATOM   4170  NH3 POPEV 122      92.722 112.979  91.031  1.00  0.00           N
ATOM   4174  C12 POPEV 122      91.552 113.229  91.922  1.00  0.00           C
ATOM   4177  C11 POPEV 122      90.942 111.939  92.463  1.00  0.00           C
ATOM   4180  P   POPEV 122      88.462 111.599  93.312  1.00  0.00           P
ATOM   4181  O13 POPEV 122      88.522 110.219  92.783  1.00  0.00           O
ATOM   4182  O14 POPEV 122      87.952 111.809  94.673  1.00  0.00           O
ATOM   4183  O11 POPEV 122      87.632 112.479  92.312  1.00  0.00           O
ATOM   4184  O12 POPEV 122      89.862 112.329  93.262  1.00  0.00           O
ATOM   4185  C1  POPEV 122      88.022 112.739  90.973  1.00  0.00           C
ATOM   4188  C2  POPEV 122      87.092 112.029  89.971  1.00  0.00           C
ATOM   4190  O21 POPEV 122      87.372 112.609  88.691  1.00  0.00           O
ATOM   4191  C21 POPEV 122      87.142 111.829  87.673  1.00  0.00           C
ATOM   4192  O22 POPEV 122      87.242 110.599  87.661  1.00  0.00           O
ATOM   4193  C22 POPEV 122      86.622 112.679  86.533  1.00  0.00           C
ATOM   4196  C3  POPEV 122      85.582 112.279  90.312  1.00  0.00           C
ATOM   4199  O31 POPEV 122      84.992 113.269  89.432  1.00  0.00           O
ATOM   4200  C31 POPEV 122      85.192 114.529  89.792  1.00  0.00           C
ATOM   4201  O32 POPEV 122      85.332 114.939  90.933  1.00  0.00           O
ATOM   4202  C32 POPEV 122      85.212 115.419  88.573  1.00  0.00           C
ATOM   4205  C23 POPEV 122      87.232 112.369  85.161  1.00  0.00           C
ATOM   4208  C24 POPEV 122      87.102 113.609  84.282  1.00  0.00           C
ATOM   4211  C25 POPEV 122      87.552 113.419  82.842  1.00  0.00           C
ATOM   4214  C26 POPEV 122      87.342 114.709  82.041  1.00  0.00           C
ATOM   4217  C27 POPEV 122      87.982 114.629  80.661  1.00  0.00           C
ATOM   4220  C28 POPEV 122      87.892 115.929  79.862  1.00  0.00           C
ATOM   4223  C29 POPEV 122      88.862 115.889  78.712  1.00  0.00           C
ATOM   4225 0C21 POPEV 122      88.652 116.309  77.452  1.00  0.00           C
ATOM   4227 1C21 POPEV 122      87.392 116.909  76.892  1.00  0.00           C
ATOM   4230 2C21 POPEV 122      87.612 118.379  76.533  1.00  0.00           C
ATOM   4233 3C21 POPEV 122      86.442 118.919  75.702  1.00  0.00           C
ATOM   4236 4C21 POPEV 122      86.592 120.389  75.312  1.00  0.00           C
ATOM   4239 5C21 POPEV 122      85.682 120.719  74.121  1.00  0.00           C
ATOM   4242 6C21 POPEV 122      85.292 122.199  74.033  1.00  0.00           C
ATOM   4245 7C21 POPEV 122      84.222 122.429  72.961  1.00  0.00           C
ATOM   4248 8C21 POPEV 122      83.702 123.869  72.932  1.00  0.00           C
ATOM   4252  C33 POPEV 122      84.842 116.879  88.923  1.00  0.00           C
ATOM   4255  C34 POPEV 122      84.422 117.679  87.682  1.00  0.00           C
ATOM   4258  C35 POPEV 122      85.522 117.789  86.612  1.00  0.00           C
ATOM   4261  C36 POPEV 122      84.922 118.089  85.231  1.00  0.00           C
ATOM   4264  C37 POPEV 122      85.982 118.429  84.173  1.00  0.00           C
ATOM   4267  C38 POPEV 122      85.382 118.879  82.831  1.00  0.00           C
ATOM   4270  C39 POPEV 122      84.512 117.789  82.183  1.00  0.00           C
ATOM   4273 0C31 POPEV 122      83.972 118.149  80.791  1.00  0.00           C
ATOM   4276 1C31 POPEV 122      83.222 116.969  80.173  1.00  0.00           C
ATOM   4279 2C31 POPEV 122      82.562 117.269  78.822  1.00  0.00           C
ATOM   4282 3C31 POPEV 122      81.962 115.999  78.202  1.00  0.00           C
ATOM   4285 4C31 POPEV 122      80.622 116.229  77.471  1.00  0.00           C
ATOM   4288 5C31 POPEV 122      79.962 114.899  77.082  1.00  0.00           C
ATOM   4291 6C31 POPEV 122      78.532 115.039  76.571  1.00  0.00           C
ATOM   4295  NH3 POPEW 123      48.022  59.969  94.501  1.00  0.00           N
ATOM   4299  C12 POPEW 123      47.582  59.559  93.111  1.00  0.00           C
ATOM   4302  C11 POPEW 123      46.082  59.809  92.842  1.00  0.00           C
ATOM   4305  P   POPEW 123      44.692  60.599  90.742  1.00  0.00           P
ATOM   4306  O13 POPEW 123      43.642  59.599  90.462  1.00  0.00           O
ATOM   4307  O14 POPEW 123      44.262  61.779  91.542  1.00  0.00           O
ATOM   4308  O11 POPEW 123      45.312  61.039  89.361  1.00  0.00           O
ATOM   4309  O12 POPEW 123      45.872  59.799  91.432  1.00  0.00           O
ATOM   4310  C1  POPEW 123      44.532  60.959  88.161  1.00  0.00           C
ATOM   4313  C2  POPEW 123      44.742  59.619  87.382  1.00  0.00           C
ATOM   4315  O21 POPEW 123      45.192  59.819  86.022  1.00  0.00           O
ATOM   4316  C21 POPEW 123      44.432  60.549  85.222  1.00  0.00           C
ATOM   4317  O22 POPEW 123      43.532  61.299  85.553  1.00  0.00           O
ATOM   4318  C22 POPEW 123      44.842  60.249  83.783  1.00  0.00           C
ATOM   4321  C3  POPEW 123      43.502  58.679  87.393  1.00  0.00           C
ATOM   4324  O31 POPEW 123      43.852  57.349  86.932  1.00  0.00           O
ATOM   4325  C31 POPEW 123      43.532  57.009  85.693  1.00  0.00           C
ATOM   4326  O32 POPEW 123      42.972  57.709  84.872  1.00  0.00           O
ATOM   4327  C32 POPEW 123      43.912  55.529  85.532  1.00  0.00           C
ATOM   4330  C23 POPEW 123      44.072  61.109  82.752  1.00  0.00           C
ATOM   4333  C24 POPEW 123      44.412  60.749  81.291  1.00  0.00           C
ATOM   4336  C25 POPEW 123      43.912  61.799  80.292  1.00  0.00           C
ATOM   4339  C26 POPEW 123      44.642  61.809  78.942  1.00  0.00           C
ATOM   4342  C27 POPEW 123      44.182  62.979  78.062  1.00  0.00           C
ATOM   4345  C28 POPEW 123      45.252  63.469  77.062  1.00  0.00           C
ATOM   4348  C29 POPEW 123      45.482  62.529  75.902  1.00  0.00           C
ATOM   4350 0C21 POPEW 123      46.672  62.149  75.412  1.00  0.00           C
ATOM   4352 1C21 POPEW 123      48.022  62.539  75.952  1.00  0.00           C
ATOM   4355 2C21 POPEW 123      48.452  63.999  75.642  1.00  0.00           C
ATOM   4358 3C21 POPEW 123      49.852  64.269  76.202  1.00  0.00           C
ATOM   4361 4C21 POPEW 123      50.362  65.709  76.002  1.00  0.00           C
ATOM   4364 5C21 POPEW 123      49.632  66.789  76.802  1.00  0.00           C
ATOM   4367 6C21 POPEW 123      50.362  68.139  76.732  1.00  0.00           C
ATOM   4370 7C21 POPEW 123      49.802  69.189  77.701  1.00  0.00           C
ATOM   4373 8C21 POPEW 123      50.772  70.349  77.941  1.00  0.00           C
ATOM   4377  C33 POPEW 123      43.152  54.759  84.443  1.00  0.00           C
ATOM   4380  C34 POPEW 123      43.172  53.239  84.683  1.00  0.00           C
ATOM   4383  C35 POPEW 123      42.472  52.469  83.562  1.00  0.00           C
ATOM   4386  C36 POPEW 123      40.942  52.499  83.702  1.00  0.00           C
ATOM   4389  C37 POPEW 123      40.212  52.969  82.441  1.00  0.00           C
ATOM   4392  C38 POPEW 123      38.692  52.829  82.622  1.00  0.00           C
ATOM   4395  C39 POPEW 123      37.872  53.129  81.372  1.00  0.00           C
ATOM   4398 0C31 POPEW 123      36.382  52.899  81.632  1.00  0.00           C
ATOM   4401 1C31 POPEW 123      35.582  52.589  80.362  1.00  0.00           C
ATOM   4404 2C31 POPEW 123      34.132  52.239  80.651  1.00  0.00           C
ATOM   4407 3C31 POPEW 123      33.372  51.779  79.401  1.00  0.00           C
ATOM   4410 4C31 POPEW 123      31.952  51.309  79.731  1.00  0.00           C
ATOM   4413 5C31 POPEW 123      31.232  50.709  78.522  1.00  0.00           C
ATOM   4416 6C31 POPEW 123      29.902  50.079  78.893  1.00  0.00           C
ATOM   4420  NH3 POPEX 124      57.802 129.079  95.182  1.00  0.00           N
ATOM   4424  C12 POPEX 124      56.722 130.069  95.542  1.00  0.00           C
ATOM   4427  C11 POPEX 124      57.082 130.919  96.772  1.00  0.00           C
ATOM   4430  P   POPEX 124      54.722 131.889  97.363  1.00  0.00           P
ATOM   4431  O13 POPEX 124      54.512 130.749  98.282  1.00  0.00           O
ATOM   4432  O14 POPEX 124      54.172 133.209  97.722  1.00  0.00           O
ATOM   4433  O11 POPEX 124      54.142 131.469  95.982  1.00  0.00           O
ATOM   4434  O12 POPEX 124      56.232 132.049  96.943  1.00  0.00           O
ATOM   4435  C1  POPEX 124      52.942 130.769  95.782  1.00  0.00           C
ATOM   4438  C2  POPEX 124      52.542 130.989  94.303  1.00  0.00           C
ATOM   4440  O21 POPEX 124      51.672 129.939  93.832  1.00  0.00           O
ATOM   4441  C21 POPEX 124      52.192 128.739  93.581  1.00  0.00           C
ATOM   4442  O22 POPEX 124      53.332 128.399  93.841  1.00  0.00           O
ATOM   4443  C22 POPEX 124      51.132 127.839  92.923  1.00  0.00           C
ATOM   4446  C3  POPEX 124      53.772 131.269  93.382  1.00  0.00           C
ATOM   4449  O31 POPEX 124      53.272 131.719  92.111  1.00  0.00           O
ATOM   4450  C31 POPEX 124      53.882 132.779  91.581  1.00  0.00           C
ATOM   4451  O32 POPEX 124      55.022 133.119  91.822  1.00  0.00           O
ATOM   4452  C32 POPEX 124      52.912 133.419  90.622  1.00  0.00           C
ATOM   4455  C23 POPEX 124      51.192 126.299  93.122  1.00  0.00           C
ATOM   4458  C24 POPEX 124      51.982 125.519  92.041  1.00  0.00           C
ATOM   4461  C25 POPEX 124      53.492 125.789  92.062  1.00  0.00           C
ATOM   4464  C26 POPEX 124      54.302 124.949  91.062  1.00  0.00           C
ATOM   4467  C27 POPEX 124      55.722 125.499  90.911  1.00  0.00           C
ATOM   4470  C28 POPEX 124      56.302 125.259  89.501  1.00  0.00           C
ATOM   4473  C29 POPEX 124      57.432 126.199  89.163  1.00  0.00           C
ATOM   4475 0C21 POPEX 124      58.702 125.869  88.911  1.00  0.00           C
ATOM   4477 1C21 POPEX 124      59.272 124.469  88.962  1.00  0.00           C
ATOM   4480 2C21 POPEX 124      59.152 123.679  87.652  1.00  0.00           C
ATOM   4483 3C21 POPEX 124      60.152 122.519  87.643  1.00  0.00           C
ATOM   4486 4C21 POPEX 124      59.912 121.519  86.502  1.00  0.00           C
ATOM   4489 5C21 POPEX 124      60.852 120.299  86.592  1.00  0.00           C
ATOM   4492 6C21 POPEX 124      60.502 119.379  87.773  1.00  0.00           C
ATOM   4495 7C21 POPEX 124      61.372 118.119  87.862  1.00  0.00           C
ATOM   4498 8C21 POPEX 124      61.102 117.319  89.142  1.00  0.00           C
ATOM   4502  C33 POPEX 124      53.612 134.299  89.572  1.00  0.00           C
ATOM   4505  C34 POPEX 124      52.582 134.909  88.613  1.00  0.00           C
ATOM   4508  C35 POPEX 124      51.942 133.859  87.691  1.00  0.00           C
ATOM   4511  C36 POPEX 124      50.832 134.449  86.822  1.00  0.00           C
ATOM   4514  C37 POPEX 124      50.012 133.369  86.113  1.00  0.00           C
ATOM   4517  C38 POPEX 124      48.892 133.949  85.231  1.00  0.00           C
ATOM   4520  C39 POPEX 124      49.372 134.619  83.941  1.00  0.00           C
ATOM   4523 0C31 POPEX 124      50.032 133.649  82.962  1.00  0.00           C
ATOM   4526 1C31 POPEX 124      50.232 134.289  81.581  1.00  0.00           C
ATOM   4529 2C31 POPEX 124      50.792 133.319  80.542  1.00  0.00           C
ATOM   4532 3C31 POPEX 124      49.782 132.239  80.112  1.00  0.00           C
ATOM   4535 4C31 POPEX 124      50.342 131.319  79.033  1.00  0.00           C
ATOM   4538 5C31 POPEX 124      49.272 130.419  78.402  1.00  0.00           C
ATOM   4541 6C31 POPEX 124      49.822 129.489  77.331  1.00  0.00           C
ATOM   4545  NH3 POPEY 125      66.042  42.029  53.382  1.00  0.00           N
ATOM   4549  C12 POPEY 125      66.692  43.259  53.922  1.00  0.00           C
ATOM   4552  C11 POPEY 125      66.512  44.409  52.931  1.00  0.00           C
ATOM   4555  P   POPEY 125      66.182  46.699  54.212  1.00  0.00           P
ATOM   4556  O13 POPEY 125      67.062  47.869  54.393  1.00  0.00           O
ATOM   4557  O14 POPEY 125      64.902  46.929  53.522  1.00  0.00           O
ATOM   4558  O11 POPEY 125      65.872  46.029  55.612  1.00  0.00           O
ATOM   4559  O12 POPEY 125      67.042  45.599  53.482  1.00  0.00           O
ATOM   4560  C1  POPEY 125      66.422  46.529  56.841  1.00  0.00           C
ATOM   4563  C2  POPEY 125      65.522  46.139  58.062  1.00  0.00           C
ATOM   4565  O21 POPEY 125      65.872  44.809  58.552  1.00  0.00           O
ATOM   4566  C21 POPEY 125      65.602  44.629  59.841  1.00  0.00           C
ATOM   4567  O22 POPEY 125      65.012  45.389  60.572  1.00  0.00           O
ATOM   4568  C22 POPEY 125      66.242  43.319  60.341  1.00  0.00           C
ATOM   4571  C3  POPEY 125      64.042  46.249  57.612  1.00  0.00           C
ATOM   4574  O31 POPEY 125      63.112  46.089  58.692  1.00  0.00           O
ATOM   4575  C31 POPEY 125      61.852  46.289  58.332  1.00  0.00           C
ATOM   4576  O32 POPEY 125      61.502  46.689  57.232  1.00  0.00           O
ATOM   4577  C32 POPEY 125      60.912  45.779  59.431  1.00  0.00           C
ATOM   4580  C23 POPEY 125      65.962  43.139  61.852  1.00  0.00           C
ATOM   4583  C24 POPEY 125      66.782  42.029  62.531  1.00  0.00           C
ATOM   4586  C25 POPEY 125      66.502  42.019  64.042  1.00  0.00           C
ATOM   4589  C26 POPEY 125      67.302  40.999  64.862  1.00  0.00           C
ATOM   4592  C27 POPEY 125      66.682  40.849  66.253  1.00  0.00           C
ATOM   4595  C28 POPEY 125      67.332  39.809  67.173  1.00  0.00           C
ATOM   4598  C29 POPEY 125      66.542  39.759  68.452  1.00  0.00           C
ATOM   4600 0C21 POPEY 125      66.982  39.439  69.681  1.00  0.00           C
ATOM   4602 1C21 POPEY 125      68.372  38.989  70.062  1.00  0.00           C
ATOM   4605 2C21 POPEY 125      68.622  39.159  71.571  1.00  0.00           C
ATOM   4608 3C21 POPEY 125      69.692  38.209  72.102  1.00  0.00           C
ATOM   4611 4C21 POPEY 125      69.932  38.379  73.612  1.00  0.00           C
ATOM   4614 5C21 POPEY 125      70.632  37.179  74.261  1.00  0.00           C
ATOM   4617 6C21 POPEY 125      71.922  36.759  73.551  1.00  0.00           C
ATOM   4620 7C21 POPEY 125      72.612  35.549  74.211  1.00  0.00           C
ATOM   4623 8C21 POPEY 125      73.992  35.269  73.632  1.00  0.00           C
ATOM   4627  C33 POPEY 125      61.572  44.699  60.332  1.00  0.00           C
ATOM   4630  C34 POPEY 125      60.732  44.299  61.542  1.00  0.00           C
ATOM   4633  C35 POPEY 125      61.402  43.149  62.321  1.00  0.00           C
ATOM   4636  C36 POPEY 125      61.552  43.419  63.812  1.00  0.00           C
ATOM   4639  C37 POPEY 125      62.172  42.229  64.562  1.00  0.00           C
ATOM   4642  C38 POPEY 125      61.842  42.239  66.052  1.00  0.00           C
ATOM   4645  C39 POPEY 125      62.452  41.059  66.801  1.00  0.00           C
ATOM   4648 0C31 POPEY 125      61.772  40.839  68.161  1.00  0.00           C
ATOM   4651 1C31 POPEY 125      62.352  39.639  68.921  1.00  0.00           C
ATOM   4654 2C31 POPEY 125      62.072  39.699  70.423  1.00  0.00           C
ATOM   4657 3C31 POPEY 125      62.732  38.529  71.172  1.00  0.00           C
ATOM   4660 4C31 POPEY 125      62.642  38.669  72.692  1.00  0.00           C
ATOM   4663 5C31 POPEY 125      63.302  37.489  73.423  1.00  0.00           C
ATOM   4666 6C31 POPEY 125      63.262  37.619  74.941  1.00  0.00           C
ATOM   4670  NH3 POPEZ 126      40.842  84.009  52.832  1.00  0.00           N
ATOM   4674  C12 POPEZ 126      39.562  84.699  52.461  1.00  0.00           C
ATOM   4677  C11 POPEZ 126      38.742  83.899  51.411  1.00  0.00           C
ATOM   4680  P   POPEZ 126      38.402  81.459  52.382  1.00  0.00           P
ATOM   4681  O13 POPEZ 126      37.732  80.449  51.532  1.00  0.00           O
ATOM   4682  O14 POPEZ 126      39.862  81.489  52.482  1.00  0.00           O
ATOM   4683  O11 POPEZ 126      37.752  81.389  53.812  1.00  0.00           O
ATOM   4684  O12 POPEZ 126      37.902  82.879  51.972  1.00  0.00           O
ATOM   4685  C1  POPEZ 126      38.422  80.939  55.002  1.00  0.00           C
ATOM   4688  C2  POPEZ 126      37.522  81.109  56.262  1.00  0.00           C
ATOM   4690  O21 POPEZ 126      38.282  80.959  57.471  1.00  0.00           O
ATOM   4691  C21 POPEZ 126      38.452  79.769  58.012  1.00  0.00           C
ATOM   4692  O22 POPEZ 126      38.262  78.689  57.482  1.00  0.00           O
ATOM   4693  C22 POPEZ 126      38.942  79.979  59.452  1.00  0.00           C
ATOM   4696  C3  POPEZ 126      36.232  80.219  56.162  1.00  0.00           C
ATOM   4699  O31 POPEZ 126      35.562  80.069  57.432  1.00  0.00           O
ATOM   4700  C31 POPEZ 126      34.242  80.139  57.461  1.00  0.00           C
ATOM   4701  O32 POPEZ 126      33.512  80.409  56.522  1.00  0.00           O
ATOM   4702  C32 POPEZ 126      33.742  79.749  58.862  1.00  0.00           C
ATOM   4705  C23 POPEZ 126      39.202  78.679  60.252  1.00  0.00           C
ATOM   4708  C24 POPEZ 126      39.872  78.929  61.612  1.00  0.00           C
ATOM   4711  C25 POPEZ 126      38.932  78.949  62.832  1.00  0.00           C
ATOM   4714  C26 POPEZ 126      39.702  79.289  64.122  1.00  0.00           C
ATOM   4717  C27 POPEZ 126      38.832  79.369  65.392  1.00  0.00           C
ATOM   4720  C28 POPEZ 126      39.442  78.639  66.612  1.00  0.00           C
ATOM   4723  C29 POPEZ 126      39.302  77.139  66.481  1.00  0.00           C
ATOM   4725 0C21 POPEZ 126      39.382  76.239  67.482  1.00  0.00           C
ATOM   4727 1C21 POPEZ 126      39.702  76.519  68.921  1.00  0.00           C
ATOM   4730 2C21 POPEZ 126      38.452  76.539  69.831  1.00  0.00           C
ATOM   4733 3C21 POPEZ 126      38.812  76.349  71.322  1.00  0.00           C
ATOM   4736 4C21 POPEZ 126      37.602  76.069  72.211  1.00  0.00           C
ATOM   4739 5C21 POPEZ 126      38.012  75.509  73.581  1.00  0.00           C
ATOM   4742 6C21 POPEZ 126      36.822  75.189  74.501  1.00  0.00           C
ATOM   4745 7C21 POPEZ 126      37.262  74.459  75.782  1.00  0.00           C
ATOM   4748 8C21 POPEZ 126      36.082  73.919  76.602  1.00  0.00           C
ATOM   4752  C33 POPEZ 126      34.082  80.699  60.042  1.00  0.00           C
ATOM   4755  C34 POPEZ 126      33.932  79.989  61.392  1.00  0.00           C
ATOM   4758  C35 POPEZ 126      33.372  80.879  62.502  1.00  0.00           C
ATOM   4761  C36 POPEZ 126      33.242  80.119  63.822  1.00  0.00           C
ATOM   4764  C37 POPEZ 126      32.642  80.979  64.942  1.00  0.00           C
ATOM   4767  C38 POPEZ 126      32.162  80.099  66.102  1.00  0.00           C
ATOM   4770  C39 POPEZ 126      31.592  80.889  67.292  1.00  0.00           C
ATOM   4773 0C31 POPEZ 126      31.352  79.939  68.472  1.00  0.00           C
ATOM   4776 1C31 POPEZ 126      30.912  80.629  69.761  1.00  0.00           C
ATOM   4779 2C31 POPEZ 126      31.232  79.789  71.011  1.00  0.00           C
ATOM   4782 3C31 POPEZ 126      30.642  78.369  70.972  1.00  0.00           C
ATOM   4785 4C31 POPEZ 126      31.092  77.509  72.173  1.00  0.00           C
ATOM   4788 5C31 POPEZ 126      30.602  76.059  72.082  1.00  0.00           C
ATOM   4791 6C31 POPEZ 126      31.132  75.169  73.212  1.00  0.00           C
ATOM   4795  NH3 POPEa 127      62.922  86.759  96.432  1.00  0.00           N
ATOM   4799  C12 POPEa 127      63.812  87.469  97.421  1.00  0.00           C
ATOM   4802  C11 POPEa 127      65.332  87.269  97.172  1.00  0.00           C
ATOM   4805  P   POPEa 127      65.352  84.739  98.062  1.00  0.00           P
ATOM   4806  O13 POPEa 127      66.402  83.679  98.072  1.00  0.00           O
ATOM   4807  O14 POPEa 127      64.782  85.219  99.331  1.00  0.00           O
ATOM   4808  O11 POPEa 127      64.132  84.269  97.141  1.00  0.00           O
ATOM   4809  O12 POPEa 127      65.842  85.939  97.183  1.00  0.00           O
ATOM   4810  C1  POPEa 127      64.412  83.979  95.762  1.00  0.00           C
ATOM   4813  C2  POPEa 127      63.382  82.989  95.161  1.00  0.00           C
ATOM   4815  O21 POPEa 127      63.672  82.699  93.772  1.00  0.00           O
ATOM   4816  C21 POPEa 127      63.742  83.669  92.892  1.00  0.00           C
ATOM   4817  O22 POPEa 127      63.412  84.839  93.032  1.00  0.00           O
ATOM   4818  C22 POPEa 127      64.372  83.169  91.602  1.00  0.00           C
ATOM   4821  C3  POPEa 127      61.872  83.309  95.462  1.00  0.00           C
ATOM   4824  O31 POPEa 127      61.252  84.199  94.501  1.00  0.00           O
ATOM   4825  C31 POPEa 127      60.182  83.709  93.893  1.00  0.00           C
ATOM   4826  O32 POPEa 127      59.492  82.789  94.292  1.00  0.00           O
ATOM   4827  C32 POPEa 127      60.062  84.379  92.522  1.00  0.00           C
ATOM   4830  C23 POPEa 127      63.442  83.439  90.392  1.00  0.00           C
ATOM   4833  C24 POPEa 127      64.122  83.149  89.051  1.00  0.00           C
ATOM   4836  C25 POPEa 127      63.192  83.409  87.862  1.00  0.00           C
ATOM   4839  C26 POPEa 127      63.492  82.519  86.652  1.00  0.00           C
ATOM   4842  C27 POPEa 127      63.662  83.269  85.331  1.00  0.00           C
ATOM   4845  C28 POPEa 127      63.632  82.349  84.092  1.00  0.00           C
ATOM   4848  C29 POPEa 127      64.832  81.429  84.012  1.00  0.00           C
ATOM   4850 0C21 POPEa 127      65.602  81.209  82.932  1.00  0.00           C
ATOM   4852 1C21 POPEa 127      65.452  81.819  81.562  1.00  0.00           C
ATOM   4855 2C21 POPEa 127      64.842  80.829  80.553  1.00  0.00           C
ATOM   4858 3C21 POPEa 127      64.632  81.439  79.152  1.00  0.00           C
ATOM   4861 4C21 POPEa 127      64.192  80.379  78.132  1.00  0.00           C
ATOM   4864 5C21 POPEa 127      63.792  80.929  76.752  1.00  0.00           C
ATOM   4867 6C21 POPEa 127      63.162  79.839  75.882  1.00  0.00           C
ATOM   4870 7C21 POPEa 127      62.662  80.309  74.512  1.00  0.00           C
ATOM   4873 8C21 POPEa 127      62.012  79.189  73.712  1.00  0.00           C
ATOM   4877  C33 POPEa 127      59.022  83.699  91.632  1.00  0.00           C
ATOM   4880  C34 POPEa 127      59.012  84.239  90.201  1.00  0.00           C
ATOM   4883  C35 POPEa 127      58.172  83.359  89.272  1.00  0.00           C
ATOM   4886  C36 POPEa 127      57.682  84.149  88.062  1.00  0.00           C
ATOM   4889  C37 POPEa 127      58.812  84.489  87.092  1.00  0.00           C
ATOM   4892  C38 POPEa 127      58.392  85.609  86.132  1.00  0.00           C
ATOM   4895  C39 POPEa 127      59.302  85.719  84.901  1.00  0.00           C
ATOM   4898 0C31 POPEa 127      59.252  84.459  84.042  1.00  0.00           C
ATOM   4901 1C31 POPEa 127      59.312  84.769  82.541  1.00  0.00           C
ATOM   4904 2C31 POPEa 127      59.352  83.499  81.691  1.00  0.00           C
ATOM   4907 3C31 POPEa 127      59.412  83.829  80.192  1.00  0.00           C
ATOM   4910 4C31 POPEa 127      59.712  82.599  79.331  1.00  0.00           C
ATOM   4913 5C31 POPEa 127      59.522  82.879  77.842  1.00  0.00           C
ATOM   4916 6C31 POPEa 127      59.872  81.679  76.952  1.00  0.00           C
ATOM   4920  NH3 POPEb 128      14.292  90.909  91.272  1.00  0.00           N
ATOM   4924  C12 POPEb 128      14.072  89.679  90.462  1.00  0.00           C
ATOM   4927  C11 POPEb 128      14.982  88.539  90.902  1.00  0.00           C
ATOM   4930  P   POPEb 128      13.592  86.349  90.492  1.00  0.00           P
ATOM   4931  O13 POPEb 128      12.872  86.839  91.682  1.00  0.00           O
ATOM   4932  O14 POPEb 128      14.312  85.069  90.642  1.00  0.00           O
ATOM   4933  O11 POPEb 128      12.662  86.289  89.191  1.00  0.00           O
ATOM   4934  O12 POPEb 128      14.682  87.409  90.091  1.00  0.00           O
ATOM   4935  C1  POPEb 128      12.862  87.189  88.081  1.00  0.00           C
ATOM   4938  C2  POPEb 128      14.062  86.739  87.191  1.00  0.00           C
ATOM   4940  O21 POPEb 128      14.282  87.439  85.941  1.00  0.00           O
ATOM   4941  C21 POPEb 128      13.922  88.669  85.712  1.00  0.00           C
ATOM   4942  O22 POPEb 128      13.192  89.379  86.372  1.00  0.00           O
ATOM   4943  C22 POPEb 128      14.552  89.179  84.401  1.00  0.00           C
ATOM   4946  C3  POPEb 128      13.952  85.219  86.882  1.00  0.00           C
ATOM   4949  O31 POPEb 128      15.162  84.709  86.262  1.00  0.00           O
ATOM   4950  C31 POPEb 128      15.132  84.729  84.932  1.00  0.00           C
ATOM   4951  O32 POPEb 128      14.162  84.989  84.242  1.00  0.00           O
ATOM   4952  C32 POPEb 128      16.512  84.289  84.452  1.00  0.00           C
ATOM   4955  C23 POPEb 128      13.482  89.629  83.382  1.00  0.00           C
ATOM   4958  C24 POPEb 128      14.062  90.189  82.072  1.00  0.00           C
ATOM   4961  C25 POPEb 128      12.972  90.339  81.003  1.00  0.00           C
ATOM   4964  C26 POPEb 128      13.502  90.469  79.571  1.00  0.00           C
ATOM   4967  C27 POPEb 128      12.362  90.479  78.531  1.00  0.00           C
ATOM   4970  C28 POPEb 128      12.872  90.339  77.082  1.00  0.00           C
ATOM   4973  C29 POPEb 128      11.772  90.609  76.092  1.00  0.00           C
ATOM   4975 0C21 POPEb 128      11.742  90.219  74.801  1.00  0.00           C
ATOM   4977 1C21 POPEb 128      12.832  89.449  74.082  1.00  0.00           C
ATOM   4980 2C21 POPEb 128      12.632  87.929  74.222  1.00  0.00           C
ATOM   4983 3C21 POPEb 128      13.562  87.109  73.312  1.00  0.00           C
ATOM   4986 4C21 POPEb 128      13.492  85.619  73.632  1.00  0.00           C
ATOM   4989 5C21 POPEb 128      14.242  84.709  72.652  1.00  0.00           C
ATOM   4992 6C21 POPEb 128      14.502  83.309  73.231  1.00  0.00           C
ATOM   4995 7C21 POPEb 128      14.972  82.269  72.211  1.00  0.00           C
ATOM   4998 8C21 POPEb 128      15.172  80.889  72.832  1.00  0.00           C
ATOM   5002  C33 POPEb 128      16.932  84.859  83.062  1.00  0.00           C
ATOM   5005  C34 POPEb 128      17.662  86.209  83.142  1.00  0.00           C
ATOM   5008  C35 POPEb 128      18.372  86.599  81.841  1.00  0.00           C
ATOM   5011  C36 POPEb 128      17.422  87.139  80.762  1.00  0.00           C
ATOM   5014  C37 POPEb 128      18.112  87.539  79.442  1.00  0.00           C
ATOM   5017  C38 POPEb 128      17.112  88.169  78.452  1.00  0.00           C
ATOM   5020  C39 POPEb 128      17.682  88.439  77.051  1.00  0.00           C
ATOM   5023 0C31 POPEb 128      16.602  88.879  76.051  1.00  0.00           C
ATOM   5026 1C31 POPEb 128      17.142  89.269  74.673  1.00  0.00           C
ATOM   5029 2C31 POPEb 128      17.852  88.119  73.942  1.00  0.00           C
ATOM   5032 3C31 POPEb 128      18.382  88.509  72.552  1.00  0.00           C
ATOM   5035 4C31 POPEb 128      17.332  88.329  71.451  1.00  0.00           C
ATOM   5038 5C31 POPEb 128      17.902  88.619  70.062  1.00  0.00           C
ATOM   5041 6C31 POPEb 128      16.842  88.419  68.981  1.00  0.00           C
ATOM   5045  NH3 POPEc 129      31.542   6.875  51.312  1.00  0.00           N
ATOM   5049  C12 POPEc 129      31.552   7.675  50.042  1.00  0.00           C
ATOM   5052  C11 POPEc 129      30.222   7.445  49.332  1.00  0.00           C
ATOM   5055  P   POPEc 129      27.752   7.035  49.852  1.00  0.00           P
ATOM   5056  O13 POPEc 129      27.442   7.395  48.452  1.00  0.00           O
ATOM   5057  O14 POPEc 129      27.872   5.595  50.152  1.00  0.00           O
ATOM   5058  O11 POPEc 129      26.622   7.695  50.681  1.00  0.00           O
ATOM   5059  O12 POPEc 129      29.132   7.725  50.231  1.00  0.00           O
ATOM   5060  C1  POPEc 129      26.572   8.045  52.042  1.00  0.00           C
ATOM   5063  C2  POPEc 129      25.272   7.435  52.622  1.00  0.00           C
ATOM   5065  O21 POPEc 129      24.602   8.305  53.552  1.00  0.00           O
ATOM   5066  C21 POPEc 129      25.322   8.845  54.501  1.00  0.00           C
ATOM   5067  O22 POPEc 129      26.032   9.839  54.422  1.00  0.00           O
ATOM   5068  C22 POPEc 129      25.172   7.975  55.742  1.00  0.00           C
ATOM   5071  C3  POPEc 129      25.502   5.975  53.152  1.00  0.00           C
ATOM   5074  O31 POPEc 129      24.412   5.535  53.981  1.00  0.00           O
ATOM   5075  C31 POPEc 129      24.682   4.475  54.732  1.00  0.00           C
ATOM   5076  O32 POPEc 129      25.702   3.805  54.673  1.00  0.00           O
ATOM   5077  C32 POPEc 129      23.582   4.275  55.772  1.00  0.00           C
ATOM   5080  C23 POPEc 129      25.572   8.665  57.051  1.00  0.00           C
ATOM   5083  C24 POPEc 129      25.322   7.715  58.222  1.00  0.00           C
ATOM   5086  C25 POPEc 129      25.392   8.415  59.571  1.00  0.00           C
ATOM   5089  C26 POPEc 129      25.032   7.455  60.702  1.00  0.00           C
ATOM   5092  C27 POPEc 129      25.002   8.165  62.051  1.00  0.00           C
ATOM   5095  C28 POPEc 129      24.602   7.225  63.191  1.00  0.00           C
ATOM   5098  C29 POPEc 129      24.542   8.005  64.472  1.00  0.00           C
ATOM   5100 0C21 POPEc 129      24.942   7.595  65.681  1.00  0.00           C
ATOM   5102 1C21 POPEc 129      25.452   6.215  66.032  1.00  0.00           C
ATOM   5105 2C21 POPEc 129      26.972   6.225  66.281  1.00  0.00           C
ATOM   5108 3C21 POPEc 129      27.412   5.035  67.152  1.00  0.00           C
ATOM   5111 4C21 POPEc 129      28.872   5.145  67.622  1.00  0.00           C
ATOM   5114 5C21 POPEc 129      29.272   4.065  68.632  1.00  0.00           C
ATOM   5117 6C21 POPEc 129      28.502   4.165  69.952  1.00  0.00           C
ATOM   5120 7C21 POPEc 129      28.872   3.085  70.972  1.00  0.00           C
ATOM   5123 8C21 POPEc 129      28.102   3.225  72.281  1.00  0.00           C
ATOM   5127  C33 POPEc 129      24.172   4.095  57.181  1.00  0.00           C
ATOM   5130  C34 POPEc 129      23.112   3.995  58.282  1.00  0.00           C
ATOM   5133  C35 POPEc 129      23.702   4.185  59.681  1.00  0.00           C
ATOM   5136  C36 POPEc 129      24.272   2.895  60.282  1.00  0.00           C
ATOM   5139  C37 POPEc 129      25.262   3.155  61.421  1.00  0.00           C
ATOM   5142  C38 POPEc 129      25.732   1.855  62.082  1.00  0.00           C
ATOM   5145  C39 POPEc 129      26.712   2.055  63.242  1.00  0.00           C
ATOM   5148 0C31 POPEc 129      28.052   2.685  62.832  1.00  0.00           C
ATOM   5151 1C31 POPEc 129      29.162   2.325  63.832  1.00  0.00           C
ATOM   5154 2C31 POPEc 129      30.532   2.925  63.472  1.00  0.00           C
ATOM   5157 3C31 POPEc 129      31.682   2.255  64.222  1.00  0.00           C
ATOM   5160 4C31 POPEc 129      31.632   2.465  65.743  1.00  0.00           C
ATOM   5163 5C31 POPEc 129      32.562   1.505  66.492  1.00  0.00           C
ATOM   5166 6C31 POPEc 129      32.652   1.805  67.992  1.00  0.00           C
ATOM   5170  NH3 POPEd 130      59.002  16.119  52.272  1.00  0.00           N
ATOM   5174  C12 POPEd 130      58.522  14.739  52.642  1.00  0.00           C
ATOM   5177  C11 POPEd 130      57.922  13.999  51.432  1.00  0.00           C
ATOM   5180  P   POPEd 130      59.812  12.349  50.582  1.00  0.00           P
ATOM   5181  O13 POPEd 130      59.642  11.499  49.393  1.00  0.00           O
ATOM   5182  O14 POPEd 130      61.172  12.879  50.842  1.00  0.00           O
ATOM   5183  O11 POPEd 130      59.272  11.589  51.852  1.00  0.00           O
ATOM   5184  O12 POPEd 130      58.902  13.639  50.452  1.00  0.00           O
ATOM   5185  C1  POPEd 130      58.262  10.589  51.681  1.00  0.00           C
ATOM   5188  C2  POPEd 130      57.732  10.079  53.051  1.00  0.00           C
ATOM   5190  O21 POPEd 130      56.942  11.079  53.732  1.00  0.00           O
ATOM   5191  C21 POPEd 130      57.502  11.829  54.673  1.00  0.00           C
ATOM   5192  O22 POPEd 130      58.682  12.149  54.743  1.00  0.00           O
ATOM   5193  C22 POPEd 130      56.452  12.219  55.722  1.00  0.00           C
ATOM   5196  C3  POPEd 130      58.822   9.399  53.922  1.00  0.00           C
ATOM   5199  O31 POPEd 130      58.252   9.105  55.212  1.00  0.00           O
ATOM   5200  C31 POPEd 130      58.742   8.065  55.862  1.00  0.00           C
ATOM   5201  O32 POPEd 130      59.662   7.365  55.502  1.00  0.00           O
ATOM   5202  C32 POPEd 130      57.942   7.885  57.141  1.00  0.00           C
ATOM   5205  C23 POPEd 130      56.772  11.629  57.112  1.00  0.00           C
ATOM   5208  C24 POPEd 130      56.362  12.519  58.301  1.00  0.00           C
ATOM   5211  C25 POPEd 130      57.282  13.749  58.493  1.00  0.00           C
ATOM   5214  C26 POPEd 130      57.222  14.319  59.912  1.00  0.00           C
ATOM   5217  C27 POPEd 130      58.102  15.559  60.132  1.00  0.00           C
ATOM   5220  C28 POPEd 130      57.642  16.359  61.362  1.00  0.00           C
ATOM   5223  C29 POPEd 130      58.622  17.319  62.001  1.00  0.00           C
ATOM   5225 0C21 POPEd 130      59.282  18.359  61.462  1.00  0.00           C
ATOM   5227 1C21 POPEd 130      59.272  18.869  60.042  1.00  0.00           C
ATOM   5230 2C21 POPEd 130      60.682  18.789  59.411  1.00  0.00           C
ATOM   5233 3C21 POPEd 130      61.722  19.699  60.101  1.00  0.00           C
ATOM   5236 4C21 POPEd 130      63.142  19.609  59.542  1.00  0.00           C
ATOM   5239 5C21 POPEd 130      63.732  18.199  59.662  1.00  0.00           C
ATOM   5242 6C21 POPEd 130      65.262  18.189  59.802  1.00  0.00           C
ATOM   5245 7C21 POPEd 130      65.832  16.769  59.673  1.00  0.00           C
ATOM   5248 8C21 POPEd 130      67.332  16.679  59.912  1.00  0.00           C
ATOM   5252  C33 POPEd 130      58.532   8.625  58.362  1.00  0.00           C
ATOM   5255  C34 POPEd 130      59.612   7.825  59.112  1.00  0.00           C
ATOM   5258  C35 POPEd 130      60.042   8.455  60.452  1.00  0.00           C
ATOM   5261  C36 POPEd 130      58.922   8.615  61.492  1.00  0.00           C
ATOM   5264  C37 POPEd 130      59.372   9.379  62.742  1.00  0.00           C
ATOM   5267  C38 POPEd 130      58.202   9.819  63.632  1.00  0.00           C
ATOM   5270  C39 POPEd 130      57.682   8.745  64.602  1.00  0.00           C
ATOM   5273 0C31 POPEd 130      58.462   8.655  65.923  1.00  0.00           C
ATOM   5276 1C31 POPEd 130      59.162   7.305  66.151  1.00  0.00           C
ATOM   5279 2C31 POPEd 130      60.012   7.285  67.442  1.00  0.00           C
ATOM   5282 3C31 POPEd 130      59.292   6.725  68.682  1.00  0.00           C
ATOM   5285 4C31 POPEd 130      59.492   5.215  68.862  1.00  0.00           C
ATOM   5288 5C31 POPEd 130      59.092   4.715  70.252  1.00  0.00           C
ATOM   5291 6C31 POPEd 130      59.512   3.265  70.522  1.00  0.00           C
ATOM   5295  NH3 POPEe 131     106.232  16.769  50.102  1.00  0.00           N
ATOM   5299  C12 POPEe 131     107.722  16.719  50.252  1.00  0.00           C
ATOM   5302  C11 POPEe 131     108.192  17.449  51.532  1.00  0.00           C
ATOM   5305  P   POPEe 131     106.292  19.119  52.211  1.00  0.00           P
ATOM   5306  O13 POPEe 131     105.402  19.419  51.071  1.00  0.00           O
ATOM   5307  O14 POPEe 131     105.832  17.989  53.051  1.00  0.00           O
ATOM   5308  O11 POPEe 131     106.512  20.429  53.062  1.00  0.00           O
ATOM   5309  O12 POPEe 131     107.712  18.799  51.612  1.00  0.00           O
ATOM   5310  C1  POPEe 131     106.752  20.389  54.472  1.00  0.00           C
ATOM   5313  C2  POPEe 131     106.872  21.839  55.052  1.00  0.00           C
ATOM   5315  O21 POPEe 131     106.392  21.889  56.411  1.00  0.00           O
ATOM   5316  C21 POPEe 131     107.302  21.589  57.341  1.00  0.00           C
ATOM   5317  O22 POPEe 131     108.392  21.089  57.141  1.00  0.00           O
ATOM   5318  C22 POPEe 131     106.752  21.979  58.721  1.00  0.00           C
ATOM   5321  C3  POPEe 131     106.032  22.869  54.242  1.00  0.00           C
ATOM   5324  O31 POPEe 131     106.362  24.239  54.582  1.00  0.00           O
ATOM   5325  C31 POPEe 131     105.942  24.699  55.772  1.00  0.00           C
ATOM   5326  O32 POPEe 131     106.682  25.049  56.672  1.00  0.00           O
ATOM   5327  C32 POPEe 131     104.462  25.059  55.643  1.00  0.00           C
ATOM   5330  C23 POPEe 131     107.542  23.159  59.341  1.00  0.00           C
ATOM   5333  C24 POPEe 131     106.652  24.039  60.242  1.00  0.00           C
ATOM   5336  C25 POPEe 131     106.332  23.439  61.622  1.00  0.00           C
ATOM   5339  C26 POPEe 131     107.472  23.609  62.642  1.00  0.00           C
ATOM   5342  C27 POPEe 131     107.082  23.059  64.012  1.00  0.00           C
ATOM   5345  C28 POPEe 131     108.202  23.189  65.062  1.00  0.00           C
ATOM   5348  C29 POPEe 131     107.972  22.209  66.172  1.00  0.00           C
ATOM   5350 0C21 POPEe 131     107.492  22.459  67.412  1.00  0.00           C
ATOM   5352 1C21 POPEe 131     107.082  23.789  67.992  1.00  0.00           C
ATOM   5355 2C21 POPEe 131     105.742  23.669  68.742  1.00  0.00           C
ATOM   5358 3C21 POPEe 131     105.592  24.769  69.802  1.00  0.00           C
ATOM   5361 4C21 POPEe 131     104.222  24.769  70.492  1.00  0.00           C
ATOM   5364 5C21 POPEe 131     104.152  25.829  71.592  1.00  0.00           C
ATOM   5367 6C21 POPEe 131     102.732  26.119  72.111  1.00  0.00           C
ATOM   5370 7C21 POPEe 131     102.722  27.259  73.132  1.00  0.00           C
ATOM   5373 8C21 POPEe 131     101.322  27.619  73.642  1.00  0.00           C
ATOM   5377  C33 POPEe 131     103.832  25.609  56.952  1.00  0.00           C
ATOM   5380  C34 POPEe 131     103.362  24.499  57.902  1.00  0.00           C
ATOM   5383  C35 POPEe 131     102.982  25.059  59.272  1.00  0.00           C
ATOM   5386  C36 POPEe 131     102.612  23.969  60.292  1.00  0.00           C
ATOM   5389  C37 POPEe 131     102.272  24.579  61.652  1.00  0.00           C
ATOM   5392  C38 POPEe 131     101.882  23.569  62.742  1.00  0.00           C
ATOM   5395  C39 POPEe 131     103.072  22.789  63.301  1.00  0.00           C
ATOM   5398 0C31 POPEe 131     102.622  21.669  64.242  1.00  0.00           C
ATOM   5401 1C31 POPEe 131     103.782  20.919  64.901  1.00  0.00           C
ATOM   5404 2C31 POPEe 131     103.302  19.689  65.691  1.00  0.00           C
ATOM   5407 3C31 POPEe 131     102.592  20.029  67.011  1.00  0.00           C
ATOM   5410 4C31 POPEe 131     103.532  20.449  68.142  1.00  0.00           C
ATOM   5413 5C31 POPEe 131     104.022  19.269  68.992  1.00  0.00           C
ATOM   5416 6C31 POPEe 131     104.872  19.689  70.192  1.00  0.00           C
ATOM   5420  NH3 POPEf 132      95.742  84.359  50.152  1.00  0.00           N
ATOM   5424  C12 POPEf 132      95.972  84.279  48.662  1.00  0.00           C
ATOM   5427  C11 POPEf 132      95.522  85.549  47.921  1.00  0.00           C
ATOM   5430  P   POPEf 132      95.762  87.769  49.231  1.00  0.00           P
ATOM   5431  O13 POPEf 132      94.782  88.629  48.542  1.00  0.00           O
ATOM   5432  O14 POPEf 132      95.202  87.049  50.411  1.00  0.00           O
ATOM   5433  O11 POPEf 132      97.032  88.579  49.621  1.00  0.00           O
ATOM   5434  O12 POPEf 132      96.342  86.669  48.242  1.00  0.00           O
ATOM   5435  C1  POPEf 132      98.272  87.989  50.012  1.00  0.00           C
ATOM   5438  C2  POPEf 132      98.562  88.319  51.502  1.00  0.00           C
ATOM   5440  O21 POPEf 132      99.172  87.219  52.211  1.00  0.00           O
ATOM   5441  C21 POPEf 132      98.612  86.029  52.261  1.00  0.00           C
ATOM   5442  O22 POPEf 132      97.502  85.719  51.852  1.00  0.00           O
ATOM   5443  C22 POPEf 132      99.622  85.039  52.852  1.00  0.00           C
ATOM   5446  C3  POPEf 132      97.282  88.819  52.232  1.00  0.00           C
ATOM   5449  O31 POPEf 132      97.442  88.879  53.651  1.00  0.00           O
ATOM   5450  C31 POPEf 132      96.282  88.929  54.282  1.00  0.00           C
ATOM   5451  O32 POPEf 132      95.182  88.989  53.762  1.00  0.00           O
ATOM   5452  C32 POPEf 132      96.532  88.739  55.761  1.00  0.00           C
ATOM   5455  C23 POPEf 132      99.232  84.379  54.202  1.00  0.00           C
ATOM   5458  C24 POPEf 132      99.582  85.249  55.422  1.00  0.00           C
ATOM   5461  C25 POPEf 132     100.012  84.439  56.661  1.00  0.00           C
ATOM   5464  C26 POPEf 132      98.882  83.699  57.401  1.00  0.00           C
ATOM   5467  C27 POPEf 132      99.402  83.029  58.682  1.00  0.00           C
ATOM   5470  C28 POPEf 132      98.412  83.039  59.862  1.00  0.00           C
ATOM   5473  C29 POPEf 132      99.072  83.389  61.182  1.00  0.00           C
ATOM   5475 0C21 POPEf 132      99.712  82.539  62.001  1.00  0.00           C
ATOM   5477 1C21 POPEf 132      99.872  81.049  61.822  1.00  0.00           C
ATOM   5480 2C21 POPEf 132      99.832  80.329  63.181  1.00  0.00           C
ATOM   5483 3C21 POPEf 132     101.112  80.549  64.022  1.00  0.00           C
ATOM   5486 4C21 POPEf 132     100.872  80.559  65.542  1.00  0.00           C
ATOM   5489 5C21 POPEf 132     100.312  79.249  66.122  1.00  0.00           C
ATOM   5492 6C21 POPEf 132     101.192  78.029  65.821  1.00  0.00           C
ATOM   5495 7C21 POPEf 132     100.762  76.779  66.612  1.00  0.00           C
ATOM   5498 8C21 POPEf 132     101.462  75.509  66.132  1.00  0.00           C
ATOM   5502  C33 POPEf 132      95.702  89.719  56.602  1.00  0.00           C
ATOM   5505  C34 POPEf 132      95.172  89.079  57.882  1.00  0.00           C
ATOM   5508  C35 POPEf 132      96.132  89.199  59.062  1.00  0.00           C
ATOM   5511  C36 POPEf 132      97.342  88.269  59.051  1.00  0.00           C
ATOM   5514  C37 POPEf 132      97.942  88.299  60.442  1.00  0.00           C
ATOM   5517  C38 POPEf 132      99.172  87.409  60.632  1.00  0.00           C
ATOM   5520  C39 POPEf 132      99.702  87.569  62.062  1.00  0.00           C
ATOM   5523 0C31 POPEf 132     100.542  88.849  62.232  1.00  0.00           C
ATOM   5526 1C31 POPEf 132     100.642  89.269  63.702  1.00  0.00           C
ATOM   5529 2C31 POPEf 132     101.802  90.239  63.942  1.00  0.00           C
ATOM   5532 3C31 POPEf 132     101.922  90.639  65.411  1.00  0.00           C
ATOM   5535 4C31 POPEf 132     103.252  91.319  65.751  1.00  0.00           C
ATOM   5538 5C31 POPEf 132     103.312  91.759  67.222  1.00  0.00           C
ATOM   5541 6C31 POPEf 132     104.632  92.429  67.601  1.00  0.00           C
ATOM   5545  NH3 POPEg 133       2.672  40.939  92.372  1.00  0.00           N
ATOM   5549  C12 POPEg 133       2.952  42.409  92.183  1.00  0.00           C
ATOM   5552  C11 POPEg 133       3.862  42.959  93.312  1.00  0.00           C
ATOM   5555  P   POPEg 133       4.702  45.289  92.463  1.00  0.00           P
ATOM   5556  O13 POPEg 133       5.912  45.779  93.161  1.00  0.00           O
ATOM   5557  O14 POPEg 133       3.872  46.339  91.812  1.00  0.00           O
ATOM   5558  O11 POPEg 133       5.112  44.239  91.353  1.00  0.00           O
ATOM   5559  O12 POPEg 133       3.832  44.389  93.402  1.00  0.00           O
ATOM   5560  C1  POPEg 133       6.212  44.429  90.462  1.00  0.00           C
ATOM   5563  C2  POPEg 133       5.802  45.289  89.252  1.00  0.00           C
ATOM   5565  O21 POPEg 133       5.082  44.499  88.291  1.00  0.00           O
ATOM   5566  C21 POPEg 133       4.062  45.099  87.712  1.00  0.00           C
ATOM   5567  O22 POPEg 133       3.482  46.079  88.132  1.00  0.00           O
ATOM   5568  C22 POPEg 133       3.782  44.399  86.393  1.00  0.00           C
ATOM   5571  C3  POPEg 133       7.062  45.899  88.573  1.00  0.00           C
ATOM   5574  O31 POPEg 133       6.792  46.769  87.441  1.00  0.00           O
ATOM   5575  C31 POPEg 133       6.402  47.999  87.801  1.00  0.00           C
ATOM   5576  O32 POPEg 133       5.962  48.289  88.902  1.00  0.00           O
ATOM   5577  C32 POPEg 133       6.612  48.959  86.621  1.00  0.00           C
ATOM   5580  C23 POPEg 133       4.752  44.909  85.301  1.00  0.00           C
ATOM   5583  C24 POPEg 133       4.352  44.529  83.872  1.00  0.00           C
ATOM   5586  C25 POPEg 133       2.932  44.959  83.493  1.00  0.00           C
ATOM   5589  C26 POPEg 133       2.662  44.829  81.992  1.00  0.00           C
ATOM   5592  C27 POPEg 133       3.302  45.969  81.191  1.00  0.00           C
ATOM   5595  C28 POPEg 133       3.172  45.789  79.673  1.00  0.00           C
ATOM   5598  C29 POPEg 133       4.082  44.709  79.152  1.00  0.00           C
ATOM   5600 0C21 POPEg 133       3.962  44.099  77.961  1.00  0.00           C
ATOM   5602 1C21 POPEg 133       2.882  44.399  76.952  1.00  0.00           C
ATOM   5605 2C21 POPEg 133       3.182  45.639  76.081  1.00  0.00           C
ATOM   5608 3C21 POPEg 133       1.992  45.979  75.172  1.00  0.00           C
ATOM   5611 4C21 POPEg 133       2.282  47.139  74.202  1.00  0.00           C
ATOM   5614 5C21 POPEg 133       1.082  47.459  73.301  1.00  0.00           C
ATOM   5617 6C21 POPEg 133       1.282  48.779  72.541  1.00  0.00           C
ATOM   5620 7C21 POPEg 133       0.112  49.139  71.632  1.00  0.00           C
ATOM   5623 8C21 POPEg 133       0.272  50.529  71.011  1.00  0.00           C
ATOM   5627  C33 POPEg 133       5.642  48.689  85.452  1.00  0.00           C
ATOM   5630  C34 POPEg 133       5.702  49.739  84.341  1.00  0.00           C
ATOM   5633  C35 POPEg 133       5.282  49.139  82.992  1.00  0.00           C
ATOM   5636  C36 POPEg 133       5.162  50.179  81.861  1.00  0.00           C
ATOM   5639  C37 POPEg 133       4.732  49.549  80.532  1.00  0.00           C
ATOM   5642  C38 POPEg 133       4.602  50.569  79.382  1.00  0.00           C
ATOM   5645  C39 POPEg 133       5.932  50.859  78.672  1.00  0.00           C
ATOM   5648 0C31 POPEg 133       5.752  51.689  77.392  1.00  0.00           C
ATOM   5651 1C31 POPEg 133       6.962  51.599  76.442  1.00  0.00           C
ATOM   5654 2C31 POPEg 133       6.762  52.439  75.161  1.00  0.00           C
ATOM   5657 3C31 POPEg 133       7.962  52.399  74.211  1.00  0.00           C
ATOM   5660 4C31 POPEg 133       9.062  53.389  74.602  1.00  0.00           C
ATOM   5663 5C31 POPEg 133      10.302  53.339  73.702  1.00  0.00           C
ATOM   5666 6C31 POPEg 133      11.342  54.429  74.012  1.00  0.00           C
ATOM   5670  NH3 POPEh 134      32.362  13.899  92.323  1.00  0.00           N
ATOM   5674  C12 POPEh 134      33.382  14.439  93.282  1.00  0.00           C
ATOM   5677  C11 POPEh 134      34.602  14.999  92.533  1.00  0.00           C
ATOM   5680  P   POPEh 134      36.682  16.539  92.801  1.00  0.00           P
ATOM   5681  O13 POPEh 134      36.612  18.029  92.801  1.00  0.00           O
ATOM   5682  O14 POPEh 134      37.762  15.839  93.522  1.00  0.00           O
ATOM   5683  O11 POPEh 134      36.602  16.069  91.291  1.00  0.00           O
ATOM   5684  O12 POPEh 134      35.302  15.969  93.333  1.00  0.00           O
ATOM   5685  C1  POPEh 134      37.662  16.129  90.352  1.00  0.00           C
ATOM   5688  C2  POPEh 134      37.112  15.749  88.941  1.00  0.00           C
ATOM   5690  O21 POPEh 134      38.152  15.889  87.952  1.00  0.00           O
ATOM   5691  C21 POPEh 134      38.042  14.999  86.962  1.00  0.00           C
ATOM   5692  O22 POPEh 134      37.412  13.959  87.022  1.00  0.00           O
ATOM   5693  C22 POPEh 134      38.822  15.449  85.731  1.00  0.00           C
ATOM   5696  C3  POPEh 134      35.902  16.639  88.562  1.00  0.00           C
ATOM   5699  O31 POPEh 134      35.772  16.849  87.132  1.00  0.00           O
ATOM   5700  C31 POPEh 134      35.802  18.119  86.732  1.00  0.00           C
ATOM   5701  O32 POPEh 134      35.812  19.099  87.452  1.00  0.00           O
ATOM   5702  C32 POPEh 134      35.922  18.199  85.212  1.00  0.00           C
ATOM   5705  C23 POPEh 134      38.072  15.149  84.422  1.00  0.00           C
ATOM   5708  C24 POPEh 134      38.612  15.959  83.231  1.00  0.00           C
ATOM   5711  C25 POPEh 134      39.602  15.199  82.331  1.00  0.00           C
ATOM   5714  C26 POPEh 134      39.882  15.959  81.031  1.00  0.00           C
ATOM   5717  C27 POPEh 134      40.702  15.129  80.022  1.00  0.00           C
ATOM   5720  C28 POPEh 134      40.732  15.709  78.592  1.00  0.00           C
ATOM   5723  C29 POPEh 134      39.352  15.769  77.972  1.00  0.00           C
ATOM   5725 0C21 POPEh 134      38.792  16.789  77.292  1.00  0.00           C
ATOM   5727 1C21 POPEh 134      39.462  18.089  76.923  1.00  0.00           C
ATOM   5730 2C21 POPEh 134      39.682  19.089  78.081  1.00  0.00           C
ATOM   5733 3C21 POPEh 134      38.382  19.619  78.721  1.00  0.00           C
ATOM   5736 4C21 POPEh 134      38.632  20.569  79.901  1.00  0.00           C
ATOM   5739 5C21 POPEh 134      39.432  21.839  79.551  1.00  0.00           C
ATOM   5742 6C21 POPEh 134      40.922  21.719  79.871  1.00  0.00           C
ATOM   5745 7C21 POPEh 134      41.512  23.019  80.452  1.00  0.00           C
ATOM   5748 8C21 POPEh 134      43.002  22.899  80.742  1.00  0.00           C
ATOM   5752  C33 POPEh 134      34.812  19.009  84.501  1.00  0.00           C
ATOM   5755  C34 POPEh 134      35.062  18.979  82.982  1.00  0.00           C
ATOM   5758  C35 POPEh 134      33.872  19.379  82.092  1.00  0.00           C
ATOM   5761  C36 POPEh 134      33.992  18.719  80.712  1.00  0.00           C
ATOM   5764  C37 POPEh 134      33.752  19.629  79.501  1.00  0.00           C
ATOM   5767  C38 POPEh 134      33.842  18.829  78.192  1.00  0.00           C
ATOM   5770  C39 POPEh 134      33.812  19.679  76.911  1.00  0.00           C
ATOM   5773 0C31 POPEh 134      35.162  20.339  76.632  1.00  0.00           C
ATOM   5776 1C31 POPEh 134      35.252  20.979  75.242  1.00  0.00           C
ATOM   5779 2C31 POPEh 134      36.642  21.559  74.941  1.00  0.00           C
ATOM   5782 3C31 POPEh 134      37.042  22.759  75.821  1.00  0.00           C
ATOM   5785 4C31 POPEh 134      36.142  23.979  75.612  1.00  0.00           C
ATOM   5788 5C31 POPEh 134      36.652  25.249  76.302  1.00  0.00           C
ATOM   5791 6C31 POPEh 134      35.972  26.519  75.791  1.00  0.00           C
ATOM   5795  NH3 POPEi 135      66.952  32.669  52.892  1.00  0.00           N
ATOM   5799  C12 POPEi 135      66.402  34.029  52.612  1.00  0.00           C
ATOM   5802  C11 POPEi 135      64.872  34.039  52.742  1.00  0.00           C
ATOM   5805  P   POPEi 135      62.922  35.739  52.492  1.00  0.00           P
ATOM   5806  O13 POPEi 135      62.812  37.209  52.352  1.00  0.00           O
ATOM   5807  O14 POPEi 135      62.172  34.889  51.532  1.00  0.00           O
ATOM   5808  O11 POPEi 135      62.612  35.339  53.992  1.00  0.00           O
ATOM   5809  O12 POPEi 135      64.452  35.359  52.412  1.00  0.00           O
ATOM   5810  C1  POPEi 135      62.312  36.309  55.012  1.00  0.00           C
ATOM   5813  C2  POPEi 135      62.822  35.779  56.372  1.00  0.00           C
ATOM   5815  O21 POPEi 135      62.492  36.649  57.461  1.00  0.00           O
ATOM   5816  C21 POPEi 135      61.342  36.349  58.032  1.00  0.00           C
ATOM   5817  O22 POPEi 135      60.282  36.149  57.471  1.00  0.00           O
ATOM   5818  C22 POPEi 135      61.672  35.919  59.462  1.00  0.00           C
ATOM   5821  C3  POPEi 135      64.362  35.599  56.352  1.00  0.00           C
ATOM   5824  O31 POPEi 135      64.902  35.339  57.682  1.00  0.00           O
ATOM   5825  C31 POPEi 135      65.082  34.059  57.992  1.00  0.00           C
ATOM   5826  O32 POPEi 135      64.952  33.129  57.211  1.00  0.00           O
ATOM   5827  C32 POPEi 135      65.552  33.979  59.462  1.00  0.00           C
ATOM   5830  C23 POPEi 135      60.562  36.109  60.512  1.00  0.00           C
ATOM   5833  C24 POPEi 135      60.992  35.409  61.801  1.00  0.00           C
ATOM   5836  C25 POPEi 135      60.162  35.769  63.042  1.00  0.00           C
ATOM   5839  C26 POPEi 135      60.652  35.029  64.283  1.00  0.00           C
ATOM   5842  C27 POPEi 135      61.792  35.769  65.012  1.00  0.00           C
ATOM   5845  C28 POPEi 135      62.282  35.009  66.253  1.00  0.00           C
ATOM   5848  C29 POPEi 135      62.902  35.919  67.282  1.00  0.00           C
ATOM   5850 0C21 POPEi 135      63.182  35.589  68.552  1.00  0.00           C
ATOM   5852 1C21 POPEi 135      62.972  34.249  69.213  1.00  0.00           C
ATOM   5855 2C21 POPEi 135      62.172  34.369  70.533  1.00  0.00           C
ATOM   5858 3C21 POPEi 135      62.182  33.069  71.352  1.00  0.00           C
ATOM   5861 4C21 POPEi 135      61.832  33.299  72.832  1.00  0.00           C
ATOM   5864 5C21 POPEi 135      61.982  32.029  73.691  1.00  0.00           C
ATOM   5867 6C21 POPEi 135      60.662  31.329  74.033  1.00  0.00           C
ATOM   5870 7C21 POPEi 135      60.792  30.049  74.862  1.00  0.00           C
ATOM   5873 8C21 POPEi 135      59.442  29.389  75.172  1.00  0.00           C
ATOM   5877  C33 POPEi 135      65.452  32.599  60.161  1.00  0.00           C
ATOM   5880  C34 POPEi 135      66.392  31.519  59.602  1.00  0.00           C
ATOM   5883  C35 POPEi 135      66.212  30.119  60.242  1.00  0.00           C
ATOM   5886  C36 POPEi 135      66.682  30.019  61.702  1.00  0.00           C
ATOM   5889  C37 POPEi 135      67.012  28.579  62.121  1.00  0.00           C
ATOM   5892  C38 POPEi 135      67.562  28.479  63.552  1.00  0.00           C
ATOM   5895  C39 POPEi 135      67.882  27.039  63.972  1.00  0.00           C
ATOM   5898 0C31 POPEi 135      68.512  26.939  65.372  1.00  0.00           C
ATOM   5901 1C31 POPEi 135      68.572  25.489  65.882  1.00  0.00           C
ATOM   5904 2C31 POPEi 135      69.582  25.209  67.001  1.00  0.00           C
ATOM   5907 3C31 POPEi 135      69.532  26.149  68.212  1.00  0.00           C
ATOM   5910 4C31 POPEi 135      70.332  25.579  69.392  1.00  0.00           C
ATOM   5913 5C31 POPEi 135      70.372  26.479  70.642  1.00  0.00           C
ATOM   5916 6C31 POPEi 135      70.252  25.679  71.942  1.00  0.00           C
ATOM   5920  NH3 POPEj 136      58.252  66.809  55.392  1.00  0.00           N
ATOM   5924  C12 POPEj 136      57.062  67.599  54.932  1.00  0.00           C
ATOM   5927  C11 POPEj 136      56.902  67.539  53.402  1.00  0.00           C
ATOM   5930  P   POPEj 136      54.592  67.699  52.132  1.00  0.00           P
ATOM   5931  O13 POPEj 136      54.022  68.729  51.232  1.00  0.00           O
ATOM   5932  O14 POPEj 136      55.022  66.409  51.551  1.00  0.00           O
ATOM   5933  O11 POPEj 136      53.432  67.379  53.161  1.00  0.00           O
ATOM   5934  O12 POPEj 136      55.742  68.299  53.042  1.00  0.00           O
ATOM   5935  C1  POPEj 136      53.712  66.719  54.393  1.00  0.00           C
ATOM   5938  C2  POPEj 136      52.602  65.709  54.782  1.00  0.00           C
ATOM   5940  O21 POPEj 136      52.862  65.339  56.141  1.00  0.00           O
ATOM   5941  C21 POPEj 136      51.792  65.339  56.931  1.00  0.00           C
ATOM   5942  O22 POPEj 136      50.762  65.949  56.712  1.00  0.00           O
ATOM   5943  C22 POPEj 136      52.042  64.389  58.112  1.00  0.00           C
ATOM   5946  C3  POPEj 136      52.622  64.439  53.862  1.00  0.00           C
ATOM   5949  O31 POPEj 136      52.432  63.209  54.603  1.00  0.00           O
ATOM   5950  C31 POPEj 136      53.542  62.619  55.022  1.00  0.00           C
ATOM   5951  O32 POPEj 136      54.672  63.029  54.821  1.00  0.00           O
ATOM   5952  C32 POPEj 136      53.182  61.419  55.891  1.00  0.00           C
ATOM   5955  C23 POPEj 136      51.142  64.639  59.352  1.00  0.00           C
ATOM   5958  C24 POPEj 136      49.662  64.269  59.122  1.00  0.00           C
ATOM   5961  C25 POPEj 136      48.812  64.229  60.402  1.00  0.00           C
ATOM   5964  C26 POPEj 136      49.062  62.989  61.272  1.00  0.00           C
ATOM   5967  C27 POPEj 136      48.012  62.839  62.382  1.00  0.00           C
ATOM   5970  C28 POPEj 136      48.342  61.729  63.402  1.00  0.00           C
ATOM   5973  C29 POPEj 136      47.302  61.669  64.501  1.00  0.00           C
ATOM   5975 0C21 POPEj 136      47.562  61.489  65.801  1.00  0.00           C
ATOM   5977 1C21 POPEj 136      48.932  61.279  66.372  1.00  0.00           C
ATOM   5980 2C21 POPEj 136      48.992  61.179  67.902  1.00  0.00           C
ATOM   5983 3C21 POPEj 136      48.692  62.519  68.602  1.00  0.00           C
ATOM   5986 4C21 POPEj 136      48.972  62.499  70.112  1.00  0.00           C
ATOM   5989 5C21 POPEj 136      50.452  62.279  70.452  1.00  0.00           C
ATOM   5992 6C21 POPEj 136      50.762  62.399  71.952  1.00  0.00           C
ATOM   5995 7C21 POPEj 136      52.212  62.029  72.292  1.00  0.00           C
ATOM   5998 8C21 POPEj 136      52.512  62.049  73.791  1.00  0.00           C
ATOM   6002  C33 POPEj 136      54.172  61.289  57.071  1.00  0.00           C
ATOM   6005  C34 POPEj 136      53.532  60.749  58.352  1.00  0.00           C
ATOM   6008  C35 POPEj 136      54.332  61.129  59.612  1.00  0.00           C
ATOM   6011  C36 POPEj 136      53.622  60.799  60.931  1.00  0.00           C
ATOM   6014  C37 POPEj 136      54.472  61.169  62.152  1.00  0.00           C
ATOM   6017  C38 POPEj 136      54.922  59.939  62.952  1.00  0.00           C
ATOM   6020  C39 POPEj 136      56.322  60.059  63.562  1.00  0.00           C
ATOM   6023 0C31 POPEj 136      56.492  61.189  64.582  1.00  0.00           C
ATOM   6026 1C31 POPEj 136      57.752  61.009  65.463  1.00  0.00           C
ATOM   6029 2C31 POPEj 136      57.872  62.099  66.533  1.00  0.00           C
ATOM   6032 3C31 POPEj 136      59.322  62.429  66.911  1.00  0.00           C
ATOM   6035 4C31 POPEj 136      59.422  63.729  67.722  1.00  0.00           C
ATOM   6038 5C31 POPEj 136      60.852  64.269  67.812  1.00  0.00           C
ATOM   6041 6C31 POPEj 136      60.922  65.709  68.332  1.00  0.00           C
ATOM   6045  NH3 POPEk 137     125.852  36.099  91.663  1.00  0.00           N
ATOM   6049  C12 POPEk 137     126.392  35.069  92.633  1.00  0.00           C
ATOM   6052  C11 POPEk 137     125.252  34.529  93.503  1.00  0.00           C
ATOM   6055  P   POPEk 137     124.342  32.439  94.702  1.00  0.00           P
ATOM   6056  O13 POPEk 137     124.692  31.519  95.801  1.00  0.00           O
ATOM   6057  O14 POPEk 137     123.252  33.419  94.911  1.00  0.00           O
ATOM   6058  O11 POPEk 137     123.942  31.449  93.531  1.00  0.00           O
ATOM   6059  O12 POPEk 137     125.592  33.249  94.072  1.00  0.00           O
ATOM   6060  C1  POPEk 137     123.792  31.919  92.202  1.00  0.00           C
ATOM   6063  C2  POPEk 137     123.592  30.789  91.143  1.00  0.00           C
ATOM   6065  O21 POPEk 137     123.042  31.349  89.952  1.00  0.00           O
ATOM   6066  C21 POPEk 137     123.722  32.269  89.322  1.00  0.00           C
ATOM   6067  O22 POPEk 137     124.882  32.599  89.512  1.00  0.00           O
ATOM   6068  C22 POPEk 137     122.762  32.959  88.382  1.00  0.00           C
ATOM   6071  C3  POPEk 137     122.582  29.689  91.581  1.00  0.00           C
ATOM   6074  O31 POPEk 137     122.982  28.359  91.182  1.00  0.00           O
ATOM   6075  C31 POPEk 137     122.702  28.019  89.911  1.00  0.00           C
ATOM   6076  O32 POPEk 137     122.302  28.769  89.051  1.00  0.00           O
ATOM   6077  C32 POPEk 137     122.932  26.509  89.732  1.00  0.00           C
ATOM   6080  C23 POPEk 137     123.472  33.819  87.312  1.00  0.00           C
ATOM   6083  C24 POPEk 137     122.462  34.739  86.632  1.00  0.00           C
ATOM   6086  C25 POPEk 137     121.152  33.999  86.311  1.00  0.00           C
ATOM   6089  C26 POPEk 137     120.222  34.809  85.423  1.00  0.00           C
ATOM   6092  C27 POPEk 137     118.832  34.169  85.322  1.00  0.00           C
ATOM   6095  C28 POPEk 137     118.192  34.439  83.962  1.00  0.00           C
ATOM   6098  C29 POPEk 137     116.692  34.309  83.972  1.00  0.00           C
ATOM   6100 0C21 POPEk 137     115.972  33.299  83.452  1.00  0.00           C
ATOM   6102 1C21 POPEk 137     116.542  32.079  82.801  1.00  0.00           C
ATOM   6105 2C21 POPEk 137     116.902  32.339  81.322  1.00  0.00           C
ATOM   6108 3C21 POPEk 137     117.402  31.069  80.632  1.00  0.00           C
ATOM   6111 4C21 POPEk 137     118.022  31.349  79.261  1.00  0.00           C
ATOM   6114 5C21 POPEk 137     118.552  30.089  78.562  1.00  0.00           C
ATOM   6117 6C21 POPEk 137     117.432  29.099  78.202  1.00  0.00           C
ATOM   6120 7C21 POPEk 137     117.952  27.829  77.512  1.00  0.00           C
ATOM   6123 8C21 POPEk 137     116.822  26.859  77.152  1.00  0.00           C
ATOM   6127  C33 POPEk 137     122.412  25.989  88.371  1.00  0.00           C
ATOM   6130  C34 POPEk 137     122.582  24.469  88.202  1.00  0.00           C
ATOM   6133  C35 POPEk 137     121.862  23.929  86.952  1.00  0.00           C
ATOM   6136  C36 POPEk 137     122.002  22.409  86.752  1.00  0.00           C
ATOM   6139  C37 POPEk 137     123.332  22.039  86.081  1.00  0.00           C
ATOM   6142  C38 POPEk 137     123.522  20.529  85.861  1.00  0.00           C
ATOM   6145  C39 POPEk 137     122.652  19.919  84.761  1.00  0.00           C
ATOM   6148 0C31 POPEk 137     122.822  20.549  83.371  1.00  0.00           C
ATOM   6151 1C31 POPEk 137     122.912  19.489  82.261  1.00  0.00           C
ATOM   6154 2C31 POPEk 137     122.772  20.079  80.852  1.00  0.00           C
ATOM   6157 3C31 POPEk 137     122.772  19.009  79.752  1.00  0.00           C
ATOM   6160 4C31 POPEk 137     122.182  19.529  78.441  1.00  0.00           C
ATOM   6163 5C31 POPEk 137     122.202  18.509  77.301  1.00  0.00           C
ATOM   6166 6C31 POPEk 137     121.502  19.039  76.042  1.00  0.00           C
ATOM   6170  NH3 POPEl 138      34.982  81.739  51.432  1.00  0.00           N
ATOM   6174  C12 POPEl 138      33.822  82.039  52.352  1.00  0.00           C
ATOM   6177  C11 POPEl 138      33.152  80.789  52.972  1.00  0.00           C
ATOM   6180  P   POPEl 138      33.662  78.549  51.681  1.00  0.00           P
ATOM   6181  O13 POPEl 138      32.852  77.309  51.661  1.00  0.00           O
ATOM   6182  O14 POPEl 138      34.392  78.799  50.411  1.00  0.00           O
ATOM   6183  O11 POPEl 138      34.752  78.519  52.812  1.00  0.00           O
ATOM   6184  O12 POPEl 138      32.772  79.809  51.992  1.00  0.00           O
ATOM   6185  C1  POPEl 138      35.292  77.319  53.353  1.00  0.00           C
ATOM   6188  C2  POPEl 138      34.712  77.069  54.772  1.00  0.00           C
ATOM   6190  O21 POPEl 138      35.702  76.369  55.562  1.00  0.00           O
ATOM   6191  C21 POPEl 138      35.442  76.529  56.882  1.00  0.00           C
ATOM   6192  O22 POPEl 138      34.482  77.109  57.331  1.00  0.00           O
ATOM   6193  C22 POPEl 138      36.502  75.829  57.722  1.00  0.00           C
ATOM   6196  C3  POPEl 138      33.372  76.289  54.711  1.00  0.00           C
ATOM   6199  O31 POPEl 138      32.262  77.199  54.632  1.00  0.00           O
ATOM   6200  C31 POPEl 138      31.102  76.579  54.841  1.00  0.00           C
ATOM   6201  O32 POPEl 138      30.972  75.369  54.901  1.00  0.00           O
ATOM   6202  C32 POPEl 138      30.022  77.599  55.132  1.00  0.00           C
ATOM   6205  C23 POPEl 138      35.922  75.179  59.002  1.00  0.00           C
ATOM   6208  C24 POPEl 138      35.522  76.189  60.072  1.00  0.00           C
ATOM   6211  C25 POPEl 138      35.142  75.529  61.402  1.00  0.00           C
ATOM   6214  C26 POPEl 138      35.152  76.519  62.572  1.00  0.00           C
ATOM   6217  C27 POPEl 138      34.712  75.869  63.882  1.00  0.00           C
ATOM   6220  C28 POPEl 138      35.262  76.589  65.122  1.00  0.00           C
ATOM   6223  C29 POPEl 138      34.722  75.939  66.372  1.00  0.00           C
ATOM   6225 0C21 POPEl 138      34.692  76.489  67.591  1.00  0.00           C
ATOM   6227 1C21 POPEl 138      35.242  77.829  67.981  1.00  0.00           C
ATOM   6230 2C21 POPEl 138      35.032  78.079  69.481  1.00  0.00           C
ATOM   6233 3C21 POPEl 138      35.502  79.459  69.952  1.00  0.00           C
ATOM   6236 4C21 POPEl 138      35.342  79.619  71.472  1.00  0.00           C
ATOM   6239 5C21 POPEl 138      35.422  81.079  71.942  1.00  0.00           C
ATOM   6242 6C21 POPEl 138      36.822  81.699  71.792  1.00  0.00           C
ATOM   6245 7C21 POPEl 138      36.802  83.209  72.051  1.00  0.00           C
ATOM   6248 8C21 POPEl 138      38.162  83.889  71.831  1.00  0.00           C
ATOM   6252  C33 POPEl 138      29.642  77.539  56.622  1.00  0.00           C
ATOM   6255  C34 POPEl 138      30.882  77.639  57.522  1.00  0.00           C
ATOM   6258  C35 POPEl 138      30.562  78.019  58.972  1.00  0.00           C
ATOM   6261  C36 POPEl 138      29.592  77.069  59.681  1.00  0.00           C
ATOM   6264  C37 POPEl 138      29.452  77.449  61.162  1.00  0.00           C
ATOM   6267  C38 POPEl 138      28.632  76.459  61.981  1.00  0.00           C
ATOM   6270  C39 POPEl 138      27.132  76.439  61.652  1.00  0.00           C
ATOM   6273 0C31 POPEl 138      26.362  77.499  62.442  1.00  0.00           C
ATOM   6276 1C31 POPEl 138      24.872  77.149  62.591  1.00  0.00           C
ATOM   6279 2C31 POPEl 138      24.232  77.899  63.772  1.00  0.00           C
ATOM   6282 3C31 POPEl 138      22.852  77.329  64.142  1.00  0.00           C
ATOM   6285 4C31 POPEl 138      22.452  77.689  65.582  1.00  0.00           C
ATOM   6288 5C31 POPEl 138      21.112  77.069  65.982  1.00  0.00           C
ATOM   6291 6C31 POPEl 138      20.822  77.139  67.482  1.00  0.00           C
ATOM   6295  NH3 POPEm 139      45.482  33.449  90.362  1.00  0.00           N
ATOM   6299  C12 POPEm 139      45.852  34.899  90.161  1.00  0.00           C
ATOM   6302  C11 POPEm 139      44.632  35.639  89.602  1.00  0.00           C
ATOM   6305  P   POPEm 139      42.142  34.869  89.492  1.00  0.00           P
ATOM   6306  O13 POPEm 139      42.402  33.669  88.682  1.00  0.00           O
ATOM   6307  O14 POPEm 139      41.042  34.839  90.471  1.00  0.00           O
ATOM   6308  O11 POPEm 139      42.062  36.169  88.592  1.00  0.00           O
ATOM   6309  O12 POPEm 139      43.462  35.179  90.283  1.00  0.00           O
ATOM   6310  C1  POPEm 139      40.982  36.419  87.701  1.00  0.00           C
ATOM   6313  C2  POPEm 139      41.512  36.559  86.262  1.00  0.00           C
ATOM   6315  O21 POPEm 139      40.412  36.969  85.432  1.00  0.00           O
ATOM   6316  C21 POPEm 139      40.672  37.729  84.392  1.00  0.00           C
ATOM   6317  O22 POPEm 139      41.662  38.429  84.232  1.00  0.00           O
ATOM   6318  C22 POPEm 139      39.462  37.629  83.462  1.00  0.00           C
ATOM   6321  C3  POPEm 139      42.072  35.189  85.762  1.00  0.00           C
ATOM   6324  O31 POPEm 139      42.382  35.199  84.352  1.00  0.00           O
ATOM   6325  C31 POPEm 139      43.622  35.569  84.072  1.00  0.00           C
ATOM   6326  O32 POPEm 139      44.482  35.879  84.893  1.00  0.00           O
ATOM   6327  C32 POPEm 139      43.832  35.539  82.572  1.00  0.00           C
ATOM   6330  C23 POPEm 139      39.662  38.189  82.032  1.00  0.00           C
ATOM   6333  C24 POPEm 139      38.632  37.549  81.092  1.00  0.00           C
ATOM   6336  C25 POPEm 139      38.692  38.029  79.632  1.00  0.00           C
ATOM   6339  C26 POPEm 139      38.102  39.419  79.411  1.00  0.00           C
ATOM   6342  C27 POPEm 139      37.522  39.579  78.002  1.00  0.00           C
ATOM   6345  C28 POPEm 139      36.822  40.939  77.762  1.00  0.00           C
ATOM   6348  C29 POPEm 139      37.812  42.069  77.591  1.00  0.00           C
ATOM   6350 0C21 POPEm 139      37.972  42.819  76.481  1.00  0.00           C
ATOM   6352 1C21 POPEm 139      37.222  42.689  75.181  1.00  0.00           C
ATOM   6355 2C21 POPEm 139      36.002  43.619  75.091  1.00  0.00           C
ATOM   6358 3C21 POPEm 139      36.362  45.109  74.912  1.00  0.00           C
ATOM   6361 4C21 POPEm 139      35.112  45.979  74.722  1.00  0.00           C
ATOM   6364 5C21 POPEm 139      35.412  47.469  74.522  1.00  0.00           C
ATOM   6367 6C21 POPEm 139      34.152  48.249  74.121  1.00  0.00           C
ATOM   6370 7C21 POPEm 139      34.292  49.759  74.272  1.00  0.00           C
ATOM   6373 8C21 POPEm 139      32.982  50.519  74.022  1.00  0.00           C
ATOM   6377  C33 POPEm 139      45.272  35.889  82.173  1.00  0.00           C
ATOM   6380  C34 POPEm 139      45.352  36.159  80.661  1.00  0.00           C
ATOM   6383  C35 POPEm 139      46.792  36.249  80.161  1.00  0.00           C
ATOM   6386  C36 POPEm 139      46.932  37.159  78.942  1.00  0.00           C
ATOM   6389  C37 POPEm 139      48.372  37.259  78.441  1.00  0.00           C
ATOM   6392  C38 POPEm 139      48.672  38.559  77.681  1.00  0.00           C
ATOM   6395  C39 POPEm 139      47.842  38.749  76.411  1.00  0.00           C
ATOM   6398 0C31 POPEm 139      46.792  39.869  76.533  1.00  0.00           C
ATOM   6401 1C31 POPEm 139      46.062  40.109  75.201  1.00  0.00           C
ATOM   6404 2C31 POPEm 139      45.152  41.349  75.181  1.00  0.00           C
ATOM   6407 3C31 POPEm 139      45.872  42.689  75.452  1.00  0.00           C
ATOM   6410 4C31 POPEm 139      47.062  42.959  74.522  1.00  0.00           C
ATOM   6413 5C31 POPEm 139      47.122  44.429  74.051  1.00  0.00           C
ATOM   6416 6C31 POPEm 139      48.392  44.769  73.262  1.00  0.00           C
ATOM   6420  NH3 POPEn 140     110.872  77.159  50.882  1.00  0.00           N
ATOM   6424  C12 POPEn 140     110.192  75.929  50.382  1.00  0.00           C
ATOM   6427  C11 POPEn 140     111.082  75.189  49.371  1.00  0.00           C
ATOM   6430  P   POPEn 140     111.472  72.559  49.341  1.00  0.00           P
ATOM   6431  O13 POPEn 140     110.692  71.479  48.711  1.00  0.00           O
ATOM   6432  O14 POPEn 140     112.842  72.729  48.812  1.00  0.00           O
ATOM   6433  O11 POPEn 140     111.562  72.209  50.862  1.00  0.00           O
ATOM   6434  O12 POPEn 140     110.602  73.869  49.312  1.00  0.00           O
ATOM   6435  C1  POPEn 140     111.362  73.079  51.963  1.00  0.00           C
ATOM   6438  C2  POPEn 140     112.032  72.419  53.172  1.00  0.00           C
ATOM   6440  O21 POPEn 140     111.462  72.959  54.382  1.00  0.00           O
ATOM   6441  C21 POPEn 140     111.322  72.069  55.352  1.00  0.00           C
ATOM   6442  O22 POPEn 140     111.412  70.859  55.231  1.00  0.00           O
ATOM   6443  C22 POPEn 140     111.062  72.769  56.681  1.00  0.00           C
ATOM   6446  C3  POPEn 140     113.572  72.629  53.091  1.00  0.00           C
ATOM   6449  O31 POPEn 140     114.242  71.899  54.132  1.00  0.00           O
ATOM   6450  C31 POPEn 140     115.522  71.649  53.922  1.00  0.00           C
ATOM   6451  O32 POPEn 140     116.172  71.929  52.922  1.00  0.00           O
ATOM   6452  C32 POPEn 140     116.052  70.879  55.142  1.00  0.00           C
ATOM   6455  C23 POPEn 140     110.772  71.729  57.782  1.00  0.00           C
ATOM   6458  C24 POPEn 140     110.392  72.339  59.132  1.00  0.00           C
ATOM   6461  C25 POPEn 140     111.612  72.739  59.982  1.00  0.00           C
ATOM   6464  C26 POPEn 140     111.272  72.799  61.481  1.00  0.00           C
ATOM   6467  C27 POPEn 140     112.512  72.849  62.391  1.00  0.00           C
ATOM   6470  C28 POPEn 140     112.182  72.739  63.892  1.00  0.00           C
ATOM   6473  C29 POPEn 140     111.712  71.359  64.292  1.00  0.00           C
ATOM   6475 0C21 POPEn 140     111.622  70.899  65.551  1.00  0.00           C
ATOM   6477 1C21 POPEn 140     111.932  71.659  66.822  1.00  0.00           C
ATOM   6480 2C21 POPEn 140     110.732  71.679  67.792  1.00  0.00           C
ATOM   6483 3C21 POPEn 140     111.122  72.289  69.152  1.00  0.00           C
ATOM   6486 4C21 POPEn 140     109.932  72.549  70.091  1.00  0.00           C
ATOM   6489 5C21 POPEn 140     109.042  73.689  69.592  1.00  0.00           C
ATOM   6492 6C21 POPEn 140     108.052  74.199  70.642  1.00  0.00           C
ATOM   6495 7C21 POPEn 140     107.112  75.259  70.062  1.00  0.00           C
ATOM   6498 8C21 POPEn 140     106.272  75.989  71.112  1.00  0.00           C
ATOM   6502  C33 POPEn 140     115.842  71.639  56.472  1.00  0.00           C
ATOM   6505  C34 POPEn 140     116.702  71.109  57.632  1.00  0.00           C
ATOM   6508  C35 POPEn 140     117.092  72.229  58.612  1.00  0.00           C
ATOM   6511  C36 POPEn 140     118.042  71.789  59.732  1.00  0.00           C
ATOM   6514  C37 POPEn 140     117.302  71.399  61.022  1.00  0.00           C
ATOM   6517  C38 POPEn 140     118.272  71.359  62.202  1.00  0.00           C
ATOM   6520  C39 POPEn 140     117.632  70.959  63.532  1.00  0.00           C
ATOM   6523 0C31 POPEn 140     118.672  70.969  64.652  1.00  0.00           C
ATOM   6526 1C31 POPEn 140     118.132  70.569  66.022  1.00  0.00           C
ATOM   6529 2C31 POPEn 140     119.272  70.289  67.011  1.00  0.00           C
ATOM   6532 3C31 POPEn 140     118.802  70.139  68.452  1.00  0.00           C
ATOM   6535 4C31 POPEn 140     119.842  69.409  69.322  1.00  0.00           C
ATOM   6538 5C31 POPEn 140     119.342  69.119  70.731  1.00  0.00           C
ATOM   6541 6C31 POPEn 140     120.382  68.409  71.602  1.00  0.00           C
ATOM   6545  NH3 POPEo 141      91.282  37.729  52.841  1.00  0.00           N
ATOM   6549  C12 POPEo 141      90.212  38.739  52.522  1.00  0.00           C
ATOM   6552  C11 POPEo 141      89.542  39.259  53.812  1.00  0.00           C
ATOM   6555  P   POPEo 141      87.742  40.819  52.702  1.00  0.00           P
ATOM   6556  O13 POPEo 141      88.152  41.719  51.612  1.00  0.00           O
ATOM   6557  O14 POPEo 141      87.202  39.489  52.321  1.00  0.00           O
ATOM   6558  O11 POPEo 141      86.682  41.539  53.641  1.00  0.00           O
ATOM   6559  O12 POPEo 141      88.972  40.569  53.672  1.00  0.00           O
ATOM   6560  C1  POPEo 141      86.402  41.109  54.971  1.00  0.00           C
ATOM   6563  C2  POPEo 141      86.252  42.329  55.941  1.00  0.00           C
ATOM   6565  O21 POPEo 141      87.172  42.209  57.062  1.00  0.00           O
ATOM   6566  C21 POPEo 141      88.372  42.739  56.822  1.00  0.00           C
ATOM   6567  O22 POPEo 141      88.702  43.289  55.783  1.00  0.00           O
ATOM   6568  C22 POPEo 141      89.312  42.489  58.012  1.00  0.00           C
ATOM   6571  C3  POPEo 141      84.812  42.479  56.502  1.00  0.00           C
ATOM   6574  O31 POPEo 141      84.332  43.839  56.392  1.00  0.00           O
ATOM   6575  C31 POPEo 141      84.652  44.679  57.382  1.00  0.00           C
ATOM   6576  O32 POPEo 141      85.412  44.429  58.301  1.00  0.00           O
ATOM   6577  C32 POPEo 141      83.862  45.969  57.211  1.00  0.00           C
ATOM   6580  C23 POPEo 141      88.902  42.989  59.411  1.00  0.00           C
ATOM   6583  C24 POPEo 141      88.332  41.849  60.272  1.00  0.00           C
ATOM   6586  C25 POPEo 141      88.092  42.289  61.722  1.00  0.00           C
ATOM   6589  C26 POPEo 141      87.342  41.229  62.542  1.00  0.00           C
ATOM   6592  C27 POPEo 141      87.562  41.419  64.051  1.00  0.00           C
ATOM   6595  C28 POPEo 141      86.802  40.359  64.882  1.00  0.00           C
ATOM   6598  C29 POPEo 141      86.952  40.599  66.362  1.00  0.00           C
ATOM   6600 0C21 POPEo 141      86.002  41.009  67.222  1.00  0.00           C
ATOM   6602 1C21 POPEo 141      84.552  41.319  66.923  1.00  0.00           C
ATOM   6605 2C21 POPEo 141      83.632  40.369  67.712  1.00  0.00           C
ATOM   6608 3C21 POPEo 141      83.652  38.939  67.162  1.00  0.00           C
ATOM   6611 4C21 POPEo 141      82.932  37.899  68.033  1.00  0.00           C
ATOM   6614 5C21 POPEo 141      83.732  37.489  69.272  1.00  0.00           C
ATOM   6617 6C21 POPEo 141      83.162  36.249  69.971  1.00  0.00           C
ATOM   6620 7C21 POPEo 141      83.992  35.809  71.182  1.00  0.00           C
ATOM   6623 8C21 POPEo 141      83.532  34.489  71.792  1.00  0.00           C
ATOM   6627  C33 POPEo 141      83.702  46.769  58.532  1.00  0.00           C
ATOM   6630  C34 POPEo 141      82.702  47.909  58.362  1.00  0.00           C
ATOM   6633  C35 POPEo 141      81.652  48.029  59.472  1.00  0.00           C
ATOM   6636  C36 POPEo 141      80.352  47.289  59.142  1.00  0.00           C
ATOM   6639  C37 POPEo 141      79.262  47.569  60.182  1.00  0.00           C
ATOM   6642  C38 POPEo 141      77.942  46.839  59.882  1.00  0.00           C
ATOM   6645  C39 POPEo 141      77.652  45.679  60.842  1.00  0.00           C
ATOM   6648 0C31 POPEo 141      76.992  46.119  62.162  1.00  0.00           C
ATOM   6651 1C31 POPEo 141      76.292  44.919  62.812  1.00  0.00           C
ATOM   6654 2C31 POPEo 141      75.622  45.179  64.161  1.00  0.00           C
ATOM   6657 3C31 POPEo 141      76.592  45.319  65.332  1.00  0.00           C
ATOM   6660 4C31 POPEo 141      75.932  44.899  66.652  1.00  0.00           C
ATOM   6663 5C31 POPEo 141      76.852  45.059  67.872  1.00  0.00           C
ATOM   6666 6C31 POPEo 141      76.152  44.719  69.181  1.00  0.00           C
ATOM   6670  NH3 POPEp 142      40.552  63.049  50.172  1.00  0.00           N
ATOM   6674  C12 POPEp 142      41.782  62.869  51.022  1.00  0.00           C
ATOM   6677  C11 POPEp 142      43.012  62.599  50.152  1.00  0.00           C
ATOM   6680  P   POPEp 142      45.142  63.099  51.602  1.00  0.00           P
ATOM   6681  O13 POPEp 142      46.302  63.199  50.713  1.00  0.00           O
ATOM   6682  O14 POPEp 142      44.442  64.369  51.972  1.00  0.00           O
ATOM   6683  O11 POPEp 142      45.522  62.309  52.922  1.00  0.00           O
ATOM   6684  O12 POPEp 142      44.062  62.119  50.982  1.00  0.00           O
ATOM   6685  C1  POPEp 142      44.532  61.899  53.872  1.00  0.00           C
ATOM   6688  C2  POPEp 142      44.762  62.559  55.262  1.00  0.00           C
ATOM   6690  O21 POPEp 142      43.612  62.259  56.091  1.00  0.00           O
ATOM   6691  C21 POPEp 142      43.852  61.599  57.222  1.00  0.00           C
ATOM   6692  O22 POPEp 142      44.922  61.109  57.531  1.00  0.00           O
ATOM   6693  C22 POPEp 142      42.582  61.569  58.051  1.00  0.00           C
ATOM   6696  C3  POPEp 142      44.872  64.089  55.091  1.00  0.00           C
ATOM   6699  O31 POPEp 142      45.192  64.769  56.322  1.00  0.00           O
ATOM   6700  C31 POPEp 142      45.572  66.029  56.102  1.00  0.00           C
ATOM   6701  O32 POPEp 142      45.342  66.639  55.052  1.00  0.00           O
ATOM   6702  C32 POPEp 142      46.322  66.599  57.312  1.00  0.00           C
ATOM   6705  C23 POPEp 142      42.872  61.369  59.562  1.00  0.00           C
ATOM   6708  C24 POPEp 142      43.502  62.609  60.222  1.00  0.00           C
ATOM   6711  C25 POPEp 142      43.012  62.799  61.672  1.00  0.00           C
ATOM   6714  C26 POPEp 142      43.652  61.879  62.712  1.00  0.00           C
ATOM   6717  C27 POPEp 142      42.752  61.789  63.962  1.00  0.00           C
ATOM   6720  C28 POPEp 142      43.282  60.839  65.042  1.00  0.00           C
ATOM   6723  C29 POPEp 142      42.262  60.709  66.151  1.00  0.00           C
ATOM   6725 0C21 POPEp 142      42.512  60.659  67.471  1.00  0.00           C
ATOM   6727 1C21 POPEp 142      43.872  60.669  68.121  1.00  0.00           C
ATOM   6730 2C21 POPEp 142      44.672  59.379  67.852  1.00  0.00           C
ATOM   6733 3C21 POPEp 142      45.102  58.629  69.122  1.00  0.00           C
ATOM   6736 4C21 POPEp 142      45.942  57.389  68.781  1.00  0.00           C
ATOM   6739 5C21 POPEp 142      46.132  56.449  69.971  1.00  0.00           C
ATOM   6742 6C21 POPEp 142      46.952  55.209  69.582  1.00  0.00           C
ATOM   6745 7C21 POPEp 142      47.192  54.249  70.743  1.00  0.00           C
ATOM   6748 8C21 POPEp 142      48.232  53.179  70.411  1.00  0.00           C
ATOM   6752  C33 POPEp 142      45.442  67.529  58.172  1.00  0.00           C
ATOM   6755  C34 POPEp 142      45.952  67.699  59.612  1.00  0.00           C
ATOM   6758  C35 POPEp 142      47.232  68.519  59.743  1.00  0.00           C
ATOM   6761  C36 POPEp 142      47.552  68.859  61.202  1.00  0.00           C
ATOM   6764  C37 POPEp 142      48.702  69.859  61.312  1.00  0.00           C
ATOM   6767  C38 POPEp 142      49.162  70.149  62.742  1.00  0.00           C
ATOM   6770  C39 POPEp 142      48.112  70.919  63.562  1.00  0.00           C
ATOM   6773 0C31 POPEp 142      47.862  70.289  64.932  1.00  0.00           C
ATOM   6776 1C31 POPEp 142      46.582  70.849  65.551  1.00  0.00           C
ATOM   6779 2C31 POPEp 142      46.232  70.219  66.911  1.00  0.00           C
ATOM   6782 3C31 POPEp 142      44.882  70.699  67.461  1.00  0.00           C
ATOM   6785 4C31 POPEp 142      44.762  72.229  67.482  1.00  0.00           C
ATOM   6788 5C31 POPEp 142      43.522  72.729  68.243  1.00  0.00           C
ATOM   6791 6C31 POPEp 142      43.262  74.219  68.022  1.00  0.00           C
ATOM   6795  NH3 POPEq 143      54.232  59.369  52.412  1.00  0.00           N
ATOM   6799  C12 POPEq 143      54.342  57.989  51.792  1.00  0.00           C
ATOM   6802  C11 POPEq 143      55.772  57.659  51.322  1.00  0.00           C
ATOM   6805  P   POPEq 143      57.702  59.279  52.162  1.00  0.00           P
ATOM   6806  O13 POPEq 143      56.832  60.369  51.642  1.00  0.00           O
ATOM   6807  O14 POPEq 143      58.922  58.959  51.392  1.00  0.00           O
ATOM   6808  O11 POPEq 143      58.072  59.539  53.682  1.00  0.00           O
ATOM   6809  O12 POPEq 143      56.762  58.019  52.292  1.00  0.00           O
ATOM   6810  C1  POPEq 143      57.592  60.719  54.322  1.00  0.00           C
ATOM   6813  C2  POPEq 143      58.132  60.919  55.772  1.00  0.00           C
ATOM   6815  O21 POPEq 143      57.512  59.979  56.692  1.00  0.00           O
ATOM   6816  C21 POPEq 143      58.182  59.819  57.841  1.00  0.00           C
ATOM   6817  O22 POPEq 143      59.192  60.409  58.172  1.00  0.00           O
ATOM   6818  C22 POPEq 143      57.502  58.779  58.732  1.00  0.00           C
ATOM   6821  C3  POPEq 143      57.822  62.389  56.162  1.00  0.00           C
ATOM   6824  O31 POPEq 143      57.852  62.609  57.591  1.00  0.00           O
ATOM   6825  C31 POPEq 143      58.352  63.779  57.902  1.00  0.00           C
ATOM   6826  O32 POPEq 143      58.252  64.779  57.211  1.00  0.00           O
ATOM   6827  C32 POPEq 143      58.962  63.739  59.292  1.00  0.00           C
ATOM   6830  C23 POPEq 143      58.202  58.739  60.112  1.00  0.00           C
ATOM   6833  C24 POPEq 143      57.692  57.639  61.062  1.00  0.00           C
ATOM   6836  C25 POPEq 143      58.532  57.549  62.341  1.00  0.00           C
ATOM   6839  C26 POPEq 143      58.212  56.329  63.212  1.00  0.00           C
ATOM   6842  C27 POPEq 143      59.122  56.239  64.452  1.00  0.00           C
ATOM   6845  C28 POPEq 143      59.062  54.849  65.132  1.00  0.00           C
ATOM   6848  C29 POPEq 143      60.342  54.469  65.821  1.00  0.00           C
ATOM   6850 0C21 POPEq 143      60.502  53.569  66.812  1.00  0.00           C
ATOM   6852 1C21 POPEq 143      59.442  52.759  67.522  1.00  0.00           C
ATOM   6855 2C21 POPEq 143      59.692  52.749  69.051  1.00  0.00           C
ATOM   6858 3C21 POPEq 143      58.722  51.839  69.821  1.00  0.00           C
ATOM   6861 4C21 POPEq 143      58.832  51.989  71.352  1.00  0.00           C
ATOM   6864 5C21 POPEq 143      60.022  51.239  71.962  1.00  0.00           C
ATOM   6867 6C21 POPEq 143      60.182  51.479  73.472  1.00  0.00           C
ATOM   6870 7C21 POPEq 143      60.982  52.739  73.812  1.00  0.00           C
ATOM   6873 8C21 POPEq 143      61.202  52.929  75.321  1.00  0.00           C
ATOM   6877  C33 POPEq 143      59.372  65.139  59.802  1.00  0.00           C
ATOM   6880  C34 POPEq 143      60.342  65.029  60.972  1.00  0.00           C
ATOM   6883  C35 POPEq 143      60.452  66.269  61.852  1.00  0.00           C
ATOM   6886  C36 POPEq 143      61.412  65.999  63.022  1.00  0.00           C
ATOM   6889  C37 POPEq 143      61.592  67.159  64.002  1.00  0.00           C
ATOM   6892  C38 POPEq 143      62.732  66.829  64.971  1.00  0.00           C
ATOM   6895  C39 POPEq 143      63.122  67.969  65.912  1.00  0.00           C
ATOM   6898 0C31 POPEq 143      64.582  67.819  66.362  1.00  0.00           C
ATOM   6901 1C31 POPEq 143      65.112  69.009  67.162  1.00  0.00           C
ATOM   6904 2C31 POPEq 143      66.612  69.219  66.902  1.00  0.00           C
ATOM   6907 3C31 POPEq 143      67.172  70.449  67.622  1.00  0.00           C
ATOM   6910 4C31 POPEq 143      67.502  70.159  69.082  1.00  0.00           C
ATOM   6913 5C31 POPEq 143      67.912  71.419  69.841  1.00  0.00           C
ATOM   6916 6C31 POPEq 143      68.262  71.109  71.291  1.00  0.00           C
ATOM   6920  NH3 POPEr 144       4.762  24.099  51.762  1.00  0.00           N
ATOM   6924  C12 POPEr 144       3.842  23.359  50.821  1.00  0.00           C
ATOM   6927  C11 POPEr 144       3.902  23.959  49.402  1.00  0.00           C
ATOM   6930  P   POPEr 144       2.392  26.069  49.002  1.00  0.00           P
ATOM   6931  O13 POPEr 144       0.962  26.349  48.692  1.00  0.00           O
ATOM   6932  O14 POPEr 144       3.432  26.669  48.143  1.00  0.00           O
ATOM   6933  O11 POPEr 144       2.692  26.399  50.522  1.00  0.00           O
ATOM   6934  O12 POPEr 144       2.632  24.509  49.042  1.00  0.00           O
ATOM   6935  C1  POPEr 144       1.652  26.769  51.432  1.00  0.00           C
ATOM   6938  C2  POPEr 144       2.262  27.029  52.832  1.00  0.00           C
ATOM   6940  O21 POPEr 144       1.372  27.309  53.942  1.00  0.00           O
ATOM   6941  C21 POPEr 144       0.072  27.479  53.841  1.00  0.00           C
ATOM   6942  O22 POPEr 144      -0.598  27.599  52.822  1.00  0.00           O
ATOM   6943  C22 POPEr 144      -0.558  27.359  55.242  1.00  0.00           C
ATOM   6946  C3  POPEr 144       3.362  28.119  52.712  1.00  0.00           C
ATOM   6949  O31 POPEr 144       4.362  27.979  53.732  1.00  0.00           O
ATOM   6950  C31 POPEr 144       5.422  27.239  53.482  1.00  0.00           C
ATOM   6951  O32 POPEr 144       5.632  26.589  52.461  1.00  0.00           O
ATOM   6952  C32 POPEr 144       6.342  27.279  54.702  1.00  0.00           C
ATOM   6955  C23 POPEr 144      -0.338  28.539  56.232  1.00  0.00           C
ATOM   6958  C24 POPEr 144      -1.428  28.529  57.321  1.00  0.00           C
ATOM   6961  C25 POPEr 144      -1.258  29.579  58.441  1.00  0.00           C
ATOM   6964  C26 POPEr 144      -2.488  29.629  59.362  1.00  0.00           C
ATOM   6967  C27 POPEr 144      -2.348  30.579  60.562  1.00  0.00           C
ATOM   6970  C28 POPEr 144      -3.682  30.929  61.262  1.00  0.00           C
ATOM   6973  C29 POPEr 144      -4.352  29.739  61.911  1.00  0.00           C
ATOM   6975 0C21 POPEr 144      -4.602  29.569  63.231  1.00  0.00           C
ATOM   6977 1C21 POPEr 144      -4.232  30.509  64.353  1.00  0.00           C
ATOM   6980 2C21 POPEr 144      -5.382  31.459  64.751  1.00  0.00           C
ATOM   6983 3C21 POPEr 144      -6.602  30.769  65.402  1.00  0.00           C
ATOM   6986 4C21 POPEr 144      -6.342  30.239  66.812  1.00  0.00           C
ATOM   6989 5C21 POPEr 144      -7.572  29.579  67.452  1.00  0.00           C
ATOM   6992 6C21 POPEr 144      -7.312  29.129  68.893  1.00  0.00           C
ATOM   6995 7C21 POPEr 144      -8.442  28.309  69.511  1.00  0.00           C
ATOM   6998 8C21 POPEr 144      -8.072  27.759  70.891  1.00  0.00           C
ATOM   7002  C33 POPEr 144       5.542  27.459  56.022  1.00  0.00           C
ATOM   7005  C34 POPEr 144       6.442  27.569  57.251  1.00  0.00           C
ATOM   7008  C35 POPEr 144       5.622  27.629  58.562  1.00  0.00           C
ATOM   7011  C36 POPEr 144       6.512  27.609  59.812  1.00  0.00           C
ATOM   7014  C37 POPEr 144       5.702  27.679  61.112  1.00  0.00           C
ATOM   7017  C38 POPEr 144       6.582  27.889  62.362  1.00  0.00           C
ATOM   7020  C39 POPEr 144       7.422  26.659  62.742  1.00  0.00           C
ATOM   7023 0C31 POPEr 144       8.722  27.059  63.452  1.00  0.00           C
ATOM   7026 1C31 POPEr 144       9.422  25.979  64.283  1.00  0.00           C
ATOM   7029 2C31 POPEr 144      10.872  26.369  64.641  1.00  0.00           C
ATOM   7032 3C31 POPEr 144      11.042  27.789  65.212  1.00  0.00           C
ATOM   7035 4C31 POPEr 144      12.492  28.079  65.652  1.00  0.00           C
ATOM   7038 5C31 POPEr 144      12.732  29.579  65.902  1.00  0.00           C
ATOM   7041 6C31 POPEr 144      14.142  29.879  66.411  1.00  0.00           C
ATOM   7045  NH3 POPEs 145      16.122  36.449  90.962  1.00  0.00           N
ATOM   7049  C12 POPEs 145      16.722  37.459  91.892  1.00  0.00           C
ATOM   7052  C11 POPEs 145      17.592  36.829  93.002  1.00  0.00           C
ATOM   7055  P   POPEs 145      19.812  38.269  92.962  1.00  0.00           P
ATOM   7056  O13 POPEs 145      19.892  39.749  92.913  1.00  0.00           O
ATOM   7057  O14 POPEs 145      20.942  37.619  93.651  1.00  0.00           O
ATOM   7058  O11 POPEs 145      19.712  37.729  91.481  1.00  0.00           O
ATOM   7059  O12 POPEs 145      18.412  37.839  93.602  1.00  0.00           O
ATOM   7060  C1  POPEs 145      20.502  36.629  91.022  1.00  0.00           C
ATOM   7063  C2  POPEs 145      21.152  36.899  89.632  1.00  0.00           C
ATOM   7065  O21 POPEs 145      20.322  37.509  88.622  1.00  0.00           O
ATOM   7066  C21 POPEs 145      19.042  37.269  88.522  1.00  0.00           C
ATOM   7067  O22 POPEs 145      18.362  36.489  89.191  1.00  0.00           O
ATOM   7068  C22 POPEs 145      18.532  37.919  87.253  1.00  0.00           C
ATOM   7071  C3  POPEs 145      21.842  35.599  89.112  1.00  0.00           C
ATOM   7074  O31 POPEs 145      22.152  35.639  87.712  1.00  0.00           O
ATOM   7075  C31 POPEs 145      22.692  34.499  87.281  1.00  0.00           C
ATOM   7076  O32 POPEs 145      23.052  33.579  88.002  1.00  0.00           O
ATOM   7077  C32 POPEs 145      22.702  34.459  85.762  1.00  0.00           C
ATOM   7080  C23 POPEs 145      18.892  37.009  86.051  1.00  0.00           C
ATOM   7083  C24 POPEs 145      18.592  37.629  84.691  1.00  0.00           C
ATOM   7086  C25 POPEs 145      17.102  37.859  84.462  1.00  0.00           C
ATOM   7089  C26 POPEs 145      16.802  38.239  83.011  1.00  0.00           C
ATOM   7092  C27 POPEs 145      15.332  38.579  82.801  1.00  0.00           C
ATOM   7095  C28 POPEs 145      14.952  38.729  81.311  1.00  0.00           C
ATOM   7098  C29 POPEs 145      15.542  40.019  80.812  1.00  0.00           C
ATOM   7100 0C21 POPEs 145      16.032  40.279  79.591  1.00  0.00           C
ATOM   7102 1C21 POPEs 145      16.112  39.329  78.432  1.00  0.00           C
ATOM   7105 2C21 POPEs 145      17.232  39.689  77.452  1.00  0.00           C
ATOM   7108 3C21 POPEs 145      17.282  38.689  76.291  1.00  0.00           C
ATOM   7111 4C21 POPEs 145      18.032  39.209  75.072  1.00  0.00           C
ATOM   7114 5C21 POPEs 145      17.992  38.189  73.931  1.00  0.00           C
ATOM   7117 6C21 POPEs 145      18.812  38.589  72.701  1.00  0.00           C
ATOM   7120 7C21 POPEs 145      18.472  39.979  72.173  1.00  0.00           C
ATOM   7123 8C21 POPEs 145      19.282  40.309  70.923  1.00  0.00           C
ATOM   7127  C33 POPEs 145      21.592  33.539  85.173  1.00  0.00           C
ATOM   7130  C34 POPEs 145      21.532  33.609  83.643  1.00  0.00           C
ATOM   7133  C35 POPEs 145      20.532  32.659  82.982  1.00  0.00           C
ATOM   7136  C36 POPEs 145      20.242  33.069  81.523  1.00  0.00           C
ATOM   7139  C37 POPEs 145      19.512  31.979  80.721  1.00  0.00           C
ATOM   7142  C38 POPEs 145      19.022  32.459  79.341  1.00  0.00           C
ATOM   7145  C39 POPEs 145      17.782  33.369  79.423  1.00  0.00           C
ATOM   7148 0C31 POPEs 145      17.132  33.619  78.052  1.00  0.00           C
ATOM   7151 1C31 POPEs 145      15.772  34.329  78.181  1.00  0.00           C
ATOM   7154 2C31 POPEs 145      15.002  34.359  76.862  1.00  0.00           C
ATOM   7157 3C31 POPEs 145      13.512  34.699  77.032  1.00  0.00           C
ATOM   7160 4C31 POPEs 145      12.612  33.899  76.072  1.00  0.00           C
ATOM   7163 5C31 POPEs 145      11.112  34.089  76.332  1.00  0.00           C
ATOM   7166 6C31 POPEs 145      10.242  33.209  75.441  1.00  0.00           C
ATOM   7170  NH3 POPEt 146      11.762 114.889  47.272  1.00  0.00           N
ATOM   7174  C12 POPEt 146      11.182 114.039  48.362  1.00  0.00           C
ATOM   7177  C11 POPEt 146      11.572 112.549  48.222  1.00  0.00           C
ATOM   7180  P   POPEt 146      13.622 110.969  48.581  1.00  0.00           P
ATOM   7181  O13 POPEt 146      13.532 110.379  47.232  1.00  0.00           O
ATOM   7182  O14 POPEt 146      14.962 111.139  49.172  1.00  0.00           O
ATOM   7183  O11 POPEt 146      12.772 110.059  49.533  1.00  0.00           O
ATOM   7184  O12 POPEt 146      12.932 112.389  48.591  1.00  0.00           O
ATOM   7185  C1  POPEt 146      12.592 110.309  50.931  1.00  0.00           C
ATOM   7188  C2  POPEt 146      11.682 109.229  51.572  1.00  0.00           C
ATOM   7190  O21 POPEt 146      11.632 109.269  53.012  1.00  0.00           O
ATOM   7191  C21 POPEt 146      11.072 110.299  53.622  1.00  0.00           C
ATOM   7192  O22 POPEt 146      10.682 111.309  53.091  1.00  0.00           O
ATOM   7193  C22 POPEt 146      11.002 109.959  55.122  1.00  0.00           C
ATOM   7196  C3  POPEt 146      12.182 107.799  51.211  1.00  0.00           C
ATOM   7199  O31 POPEt 146      11.292 106.799  51.702  1.00  0.00           O
ATOM   7200  C31 POPEt 146      11.292 106.289  52.942  1.00  0.00           C
ATOM   7201  O32 POPEt 146      10.322 105.689  53.382  1.00  0.00           O
ATOM   7202  C32 POPEt 146      12.562 106.479  53.782  1.00  0.00           C
ATOM   7205  C23 POPEt 146      10.882 111.179  56.071  1.00  0.00           C
ATOM   7208  C24 POPEt 146      10.192 110.819  57.401  1.00  0.00           C
ATOM   7211  C25 POPEt 146      10.872 109.679  58.191  1.00  0.00           C
ATOM   7214  C26 POPEt 146      10.002 109.099  59.322  1.00  0.00           C
ATOM   7217  C27 POPEt 146      10.122 109.829  60.661  1.00  0.00           C
ATOM   7220  C28 POPEt 146       9.552 108.979  61.832  1.00  0.00           C
ATOM   7223  C29 POPEt 146       9.922 109.499  63.202  1.00  0.00           C
ATOM   7225 0C21 POPEt 146       9.082 109.659  64.242  1.00  0.00           C
ATOM   7227 1C21 POPEt 146       7.602 109.399  64.231  1.00  0.00           C
ATOM   7230 2C21 POPEt 146       6.862 109.889  65.492  1.00  0.00           C
ATOM   7233 3C21 POPEt 146       7.032 111.399  65.772  1.00  0.00           C
ATOM   7236 4C21 POPEt 146       5.892 111.989  66.612  1.00  0.00           C
ATOM   7239 5C21 POPEt 146       6.052 113.509  66.792  1.00  0.00           C
ATOM   7242 6C21 POPEt 146       4.892 114.159  67.562  1.00  0.00           C
ATOM   7245 7C21 POPEt 146       5.102 115.669  67.762  1.00  0.00           C
ATOM   7248 8C21 POPEt 146       3.902 116.389  68.382  1.00  0.00           C
ATOM   7252  C33 POPEt 146      12.232 106.239  55.272  1.00  0.00           C
ATOM   7255  C34 POPEt 146      13.312 106.649  56.282  1.00  0.00           C
ATOM   7258  C35 POPEt 146      12.902 106.179  57.682  1.00  0.00           C
ATOM   7261  C36 POPEt 146      13.542 106.879  58.882  1.00  0.00           C
ATOM   7264  C37 POPEt 146      12.942 106.399  60.212  1.00  0.00           C
ATOM   7267  C38 POPEt 146      13.642 107.039  61.411  1.00  0.00           C
ATOM   7270  C39 POPEt 146      13.032 106.689  62.782  1.00  0.00           C
ATOM   7273 0C31 POPEt 146      13.772 107.429  63.902  1.00  0.00           C
ATOM   7276 1C31 POPEt 146      13.142 107.319  65.292  1.00  0.00           C
ATOM   7279 2C31 POPEt 146      13.662 108.439  66.211  1.00  0.00           C
ATOM   7282 3C31 POPEt 146      13.112 108.379  67.652  1.00  0.00           C
ATOM   7285 4C31 POPEt 146      13.842 107.359  68.522  1.00  0.00           C
ATOM   7288 5C31 POPEt 146      13.342 107.319  69.971  1.00  0.00           C
ATOM   7291 6C31 POPEt 146      14.112 106.329  70.852  1.00  0.00           C
ATOM   7295  NH3 POPEu 147      66.302  50.239  53.602  1.00  0.00           N
ATOM   7299  C12 POPEu 147      66.472  50.839  52.243  1.00  0.00           C
ATOM   7302  C11 POPEu 147      67.952  50.819  51.841  1.00  0.00           C
ATOM   7305  P   POPEu 147      70.222  51.779  52.672  1.00  0.00           P
ATOM   7306  O13 POPEu 147      71.252  50.869  53.202  1.00  0.00           O
ATOM   7307  O14 POPEu 147      70.432  52.149  51.252  1.00  0.00           O
ATOM   7308  O11 POPEu 147      70.302  53.129  53.501  1.00  0.00           O
ATOM   7309  O12 POPEu 147      68.782  51.209  52.942  1.00  0.00           O
ATOM   7310  C1  POPEu 147      69.882  53.059  54.872  1.00  0.00           C
ATOM   7313  C2  POPEu 147      70.062  54.429  55.621  1.00  0.00           C
ATOM   7315  O21 POPEu 147      70.512  54.209  56.972  1.00  0.00           O
ATOM   7316  C21 POPEu 147      69.692  53.479  57.722  1.00  0.00           C
ATOM   7317  O22 POPEu 147      68.602  53.039  57.391  1.00  0.00           O
ATOM   7318  C22 POPEu 147      70.312  53.279  59.102  1.00  0.00           C
ATOM   7321  C3  POPEu 147      68.822  55.399  55.532  1.00  0.00           C
ATOM   7324  O31 POPEu 147      68.242  55.659  56.822  1.00  0.00           O
ATOM   7325  C31 POPEu 147      67.832  56.859  57.162  1.00  0.00           C
ATOM   7326  O32 POPEu 147      67.762  57.839  56.432  1.00  0.00           O
ATOM   7327  C32 POPEu 147      67.502  56.889  58.662  1.00  0.00           C
ATOM   7330  C23 POPEu 147      69.642  54.239  60.101  1.00  0.00           C
ATOM   7333  C24 POPEu 147      70.022  54.029  61.572  1.00  0.00           C
ATOM   7336  C25 POPEu 147      69.792  52.599  62.071  1.00  0.00           C
ATOM   7339  C26 POPEu 147      69.662  52.529  63.602  1.00  0.00           C
ATOM   7342  C27 POPEu 147      69.492  51.099  64.122  1.00  0.00           C
ATOM   7345  C28 POPEu 147      69.572  50.969  65.652  1.00  0.00           C
ATOM   7348  C29 POPEu 147      68.462  51.679  66.393  1.00  0.00           C
ATOM   7350 0C21 POPEu 147      67.582  51.159  67.272  1.00  0.00           C
ATOM   7352 1C21 POPEu 147      67.462  49.729  67.731  1.00  0.00           C
ATOM   7355 2C21 POPEu 147      68.012  49.469  69.152  1.00  0.00           C
ATOM   7358 3C21 POPEu 147      67.452  50.419  70.231  1.00  0.00           C
ATOM   7361 4C21 POPEu 147      67.812  49.999  71.662  1.00  0.00           C
ATOM   7364 5C21 POPEu 147      67.892  51.189  72.632  1.00  0.00           C
ATOM   7367 6C21 POPEu 147      66.542  51.899  72.862  1.00  0.00           C
ATOM   7370 7C21 POPEu 147      66.722  53.319  73.432  1.00  0.00           C
ATOM   7373 8C21 POPEu 147      65.402  54.049  73.662  1.00  0.00           C
ATOM   7377  C33 POPEu 147      68.252  58.039  59.362  1.00  0.00           C
ATOM   7380  C34 POPEu 147      68.522  57.869  60.871  1.00  0.00           C
ATOM   7383  C35 POPEu 147      67.302  57.889  61.812  1.00  0.00           C
ATOM   7386  C36 POPEu 147      67.742  57.769  63.292  1.00  0.00           C
ATOM   7389  C37 POPEu 147      66.962  58.639  64.292  1.00  0.00           C
ATOM   7392  C38 POPEu 147      67.552  58.699  65.722  1.00  0.00           C
ATOM   7395  C39 POPEu 147      68.722  59.689  65.891  1.00  0.00           C
ATOM   7398 0C31 POPEu 147      69.292  59.729  67.331  1.00  0.00           C
ATOM   7401 1C31 POPEu 147      70.292  60.869  67.582  1.00  0.00           C
ATOM   7404 2C31 POPEu 147      71.122  60.719  68.882  1.00  0.00           C
ATOM   7407 3C31 POPEu 147      70.342  60.839  70.202  1.00  0.00           C
ATOM   7410 4C31 POPEu 147      71.242  60.549  71.422  1.00  0.00           C
ATOM   7413 5C31 POPEu 147      70.462  60.439  72.742  1.00  0.00           C
ATOM   7416 6C31 POPEu 147      71.342  60.149  73.962  1.00  0.00           C
ATOM   7420  NH3 POPEv 148      40.592  -0.265  94.112  1.00  0.00           N
ATOM   7424  C12 POPEv 148      39.332   0.545  94.002  1.00  0.00           C
ATOM   7427  C11 POPEv 148      38.082  -0.325  94.221  1.00  0.00           C
ATOM   7430  P   POPEv 148      36.372   1.415  93.161  1.00  0.00           P
ATOM   7431  O13 POPEv 148      34.902   1.625  93.242  1.00  0.00           O
ATOM   7432  O14 POPEv 148      37.232   2.615  93.142  1.00  0.00           O
ATOM   7433  O11 POPEv 148      36.712   0.605  91.872  1.00  0.00           O
ATOM   7434  O12 POPEv 148      36.882   0.455  94.312  1.00  0.00           O
ATOM   7435  C1  POPEv 148      36.072  -0.605  91.481  1.00  0.00           C
ATOM   7438  C2  POPEv 148      35.952  -0.655  89.941  1.00  0.00           C
ATOM   7440  O21 POPEv 148      37.122  -0.165  89.261  1.00  0.00           O
ATOM   7441  C21 POPEv 148      38.322  -0.585  89.621  1.00  0.00           C
ATOM   7442  O22 POPEv 148      38.622  -1.385  90.492  1.00  0.00           O
ATOM   7443  C22 POPEv 148      39.362   0.135  88.772  1.00  0.00           C
ATOM   7446  C3  POPEv 148      34.742   0.245  89.522  1.00  0.00           C
ATOM   7449  O31 POPEv 148      34.312  -0.025  88.172  1.00  0.00           O
ATOM   7450  C31 POPEv 148      33.262   0.715  87.822  1.00  0.00           C
ATOM   7451  O32 POPEv 148      32.782   1.625  88.473  1.00  0.00           O
ATOM   7452  C32 POPEv 148      32.762   0.275  86.451  1.00  0.00           C
ATOM   7455  C23 POPEv 148      39.892  -0.785  87.661  1.00  0.00           C
ATOM   7458  C24 POPEv 148      40.592  -0.085  86.481  1.00  0.00           C
ATOM   7461  C25 POPEv 148      40.472  -0.975  85.243  1.00  0.00           C
ATOM   7464  C26 POPEv 148      41.092  -0.445  83.941  1.00  0.00           C
ATOM   7467  C27 POPEv 148      40.952  -1.535  82.871  1.00  0.00           C
ATOM   7470  C28 POPEv 148      41.512  -1.165  81.481  1.00  0.00           C
ATOM   7473  C29 POPEv 148      41.732  -2.425  80.672  1.00  0.00           C
ATOM   7475 0C21 POPEv 148      41.412  -2.625  79.382  1.00  0.00           C
ATOM   7477 1C21 POPEv 148      40.792  -1.605  78.472  1.00  0.00           C
ATOM   7480 2C21 POPEv 148      40.662  -2.085  77.012  1.00  0.00           C
ATOM   7483 3C21 POPEv 148      39.542  -3.115  76.792  1.00  0.00           C
ATOM   7486 4C21 POPEv 148      39.112  -3.235  75.312  1.00  0.00           C
ATOM   7489 5C21 POPEv 148      38.272  -2.035  74.842  1.00  0.00           C
ATOM   7492 6C21 POPEv 148      37.822  -2.155  73.371  1.00  0.00           C
ATOM   7495 7C21 POPEv 148      36.882  -1.015  72.941  1.00  0.00           C
ATOM   7498 8C21 POPEv 148      36.122  -1.325  71.652  1.00  0.00           C
ATOM   7502  C33 POPEv 148      33.502   0.995  85.312  1.00  0.00           C
ATOM   7505  C34 POPEv 148      32.752   0.915  83.981  1.00  0.00           C
ATOM   7508  C35 POPEv 148      33.512   1.575  82.831  1.00  0.00           C
ATOM   7511  C36 POPEv 148      33.332   0.795  81.523  1.00  0.00           C
ATOM   7514  C37 POPEv 148      33.962   1.485  80.312  1.00  0.00           C
ATOM   7517  C38 POPEv 148      34.032   0.555  79.092  1.00  0.00           C
ATOM   7520  C39 POPEv 148      34.582   1.255  77.842  1.00  0.00           C
ATOM   7523 0C31 POPEv 148      33.472   1.825  76.931  1.00  0.00           C
ATOM   7526 1C31 POPEv 148      32.922   0.765  75.961  1.00  0.00           C
ATOM   7529 2C31 POPEv 148      31.942   1.315  74.901  1.00  0.00           C
ATOM   7532 3C31 POPEv 148      32.452   2.525  74.102  1.00  0.00           C
ATOM   7535 4C31 POPEv 148      33.852   2.365  73.493  1.00  0.00           C
ATOM   7538 5C31 POPEv 148      34.262   3.595  72.672  1.00  0.00           C
ATOM   7541 6C31 POPEv 148      35.562   3.405  71.892  1.00  0.00           C
ATOM   7545  NH3 POPEw 149      25.602  12.019  92.352  1.00  0.00           N
ATOM   7549  C12 POPEw 149      24.502  12.909  92.852  1.00  0.00           C
ATOM   7552  C11 POPEw 149      23.332  12.969  91.861  1.00  0.00           C
ATOM   7555  P   POPEw 149      21.302  14.559  91.481  1.00  0.00           P
ATOM   7556  O13 POPEw 149      20.872  13.599  90.441  1.00  0.00           O
ATOM   7557  O14 POPEw 149      20.212  15.019  92.372  1.00  0.00           O
ATOM   7558  O11 POPEw 149      22.082  15.779  90.852  1.00  0.00           O
ATOM   7559  O12 POPEw 149      22.402  13.909  92.393  1.00  0.00           O
ATOM   7560  C1  POPEw 149      22.422  15.799  89.462  1.00  0.00           C
ATOM   7563  C2  POPEw 149      21.272  16.379  88.592  1.00  0.00           C
ATOM   7565  O21 POPEw 149      20.632  15.309  87.871  1.00  0.00           O
ATOM   7566  C21 POPEw 149      19.452  15.639  87.372  1.00  0.00           C
ATOM   7567  O22 POPEw 149      18.852  16.679  87.582  1.00  0.00           O
ATOM   7568  C22 POPEw 149      18.972  14.569  86.402  1.00  0.00           C
ATOM   7571  C3  POPEw 149      21.752  17.489  87.612  1.00  0.00           C
ATOM   7574  O31 POPEw 149      22.302  16.949  86.383  1.00  0.00           O
ATOM   7575  C31 POPEw 149      22.282  17.809  85.352  1.00  0.00           C
ATOM   7576  O32 POPEw 149      21.722  18.889  85.371  1.00  0.00           O
ATOM   7577  C32 POPEw 149      22.942  17.189  84.121  1.00  0.00           C
ATOM   7580  C23 POPEw 149      19.602  14.729  84.992  1.00  0.00           C
ATOM   7583  C24 POPEw 149      19.102  13.669  84.002  1.00  0.00           C
ATOM   7586  C25 POPEw 149      20.042  13.459  82.792  1.00  0.00           C
ATOM   7589  C26 POPEw 149      19.822  14.399  81.602  1.00  0.00           C
ATOM   7592  C27 POPEw 149      20.832  14.119  80.472  1.00  0.00           C
ATOM   7595  C28 POPEw 149      20.242  14.149  79.042  1.00  0.00           C
ATOM   7598  C29 POPEw 149      19.852  15.519  78.542  1.00  0.00           C
ATOM   7600 0C21 POPEw 149      19.492  15.809  77.272  1.00  0.00           C
ATOM   7602 1C21 POPEw 149      19.402  14.819  76.132  1.00  0.00           C
ATOM   7605 2C21 POPEw 149      20.142  15.289  74.852  1.00  0.00           C
ATOM   7608 3C21 POPEw 149      19.362  16.339  74.051  1.00  0.00           C
ATOM   7611 4C21 POPEw 149      20.082  16.789  72.762  1.00  0.00           C
ATOM   7614 5C21 POPEw 149      21.222  17.779  73.031  1.00  0.00           C
ATOM   7617 6C21 POPEw 149      21.962  18.219  71.761  1.00  0.00           C
ATOM   7620 7C21 POPEw 149      23.022  19.289  72.041  1.00  0.00           C
ATOM   7623 8C21 POPEw 149      24.022  19.469  70.902  1.00  0.00           C
ATOM   7627  C33 POPEw 149      23.662  18.239  83.242  1.00  0.00           C
ATOM   7630  C34 POPEw 149      24.382  17.599  82.041  1.00  0.00           C
ATOM   7633  C35 POPEw 149      23.742  17.949  80.693  1.00  0.00           C
ATOM   7636  C36 POPEw 149      24.302  17.069  79.551  1.00  0.00           C
ATOM   7639  C37 POPEw 149      23.382  17.019  78.321  1.00  0.00           C
ATOM   7642  C38 POPEw 149      23.432  15.659  77.602  1.00  0.00           C
ATOM   7645  C39 POPEw 149      24.652  15.469  76.691  1.00  0.00           C
ATOM   7648 0C31 POPEw 149      24.452  16.189  75.352  1.00  0.00           C
ATOM   7651 1C31 POPEw 149      25.612  16.029  74.372  1.00  0.00           C
ATOM   7654 2C31 POPEw 149      25.432  16.979  73.192  1.00  0.00           C
ATOM   7657 3C31 POPEw 149      26.322  16.679  71.981  1.00  0.00           C
ATOM   7660 4C31 POPEw 149      25.702  15.629  71.051  1.00  0.00           C
ATOM   7663 5C31 POPEw 149      26.562  15.359  69.821  1.00  0.00           C
ATOM   7666 6C31 POPEw 149      25.972  14.309  68.872  1.00  0.00           C
ATOM   7670  NH3 POPEx 150      46.122  85.639  93.783  1.00  0.00           N
ATOM   7674  C12 POPEx 150      45.332  86.669  94.562  1.00  0.00           C
ATOM   7677  C11 POPEx 150      44.132  86.079  95.342  1.00  0.00           C
ATOM   7680  P   POPEx 150      43.102  88.369  96.143  1.00  0.00           P
ATOM   7681  O13 POPEx 150      42.472  88.889  97.372  1.00  0.00           O
ATOM   7682  O14 POPEx 150      44.142  89.229  95.522  1.00  0.00           O
ATOM   7683  O11 POPEx 150      42.062  88.079  95.022  1.00  0.00           O
ATOM   7684  O12 POPEx 150      43.742  86.949  96.411  1.00  0.00           O
ATOM   7685  C1  POPEx 150      40.712  87.669  95.252  1.00  0.00           C
ATOM   7688  C2  POPEx 150      39.932  87.649  93.902  1.00  0.00           C
ATOM   7690  O21 POPEx 150      40.312  86.479  93.161  1.00  0.00           O
ATOM   7691  C21 POPEx 150      39.382  85.919  92.421  1.00  0.00           C
ATOM   7692  O22 POPEx 150      38.222  86.299  92.342  1.00  0.00           O
ATOM   7693  C22 POPEx 150      39.962  84.819  91.523  1.00  0.00           C
ATOM   7696  C3  POPEx 150      40.222  88.969  93.091  1.00  0.00           C
ATOM   7699  O31 POPEx 150      39.462  89.079  91.861  1.00  0.00           O
ATOM   7700  C31 POPEx 150      40.162  89.239  90.721  1.00  0.00           C
ATOM   7701  O32 POPEx 150      41.372  89.289  90.622  1.00  0.00           O
ATOM   7702  C32 POPEx 150      39.202  89.259  89.532  1.00  0.00           C
ATOM   7705  C23 POPEx 150      41.312  84.169  91.932  1.00  0.00           C
ATOM   7708  C24 POPEx 150      42.332  84.199  90.782  1.00  0.00           C
ATOM   7711  C25 POPEx 150      41.922  83.339  89.572  1.00  0.00           C
ATOM   7714  C26 POPEx 150      42.502  81.919  89.562  1.00  0.00           C
ATOM   7717  C27 POPEx 150      42.242  81.249  88.212  1.00  0.00           C
ATOM   7720  C28 POPEx 150      42.962  79.899  88.053  1.00  0.00           C
ATOM   7723  C29 POPEx 150      42.292  78.799  88.832  1.00  0.00           C
ATOM   7725 0C21 POPEx 150      41.912  77.589  88.382  1.00  0.00           C
ATOM   7727 1C21 POPEx 150      42.082  77.009  87.001  1.00  0.00           C
ATOM   7730 2C21 POPEx 150      40.792  76.449  86.362  1.00  0.00           C
ATOM   7733 3C21 POPEx 150      41.172  75.299  85.413  1.00  0.00           C
ATOM   7736 4C21 POPEx 150      40.042  74.769  84.532  1.00  0.00           C
ATOM   7739 5C21 POPEx 150      39.692  75.659  83.322  1.00  0.00           C
ATOM   7742 6C21 POPEx 150      40.862  75.989  82.393  1.00  0.00           C
ATOM   7745 7C21 POPEx 150      40.402  76.699  81.113  1.00  0.00           C
ATOM   7748 8C21 POPEx 150      41.542  77.129  80.192  1.00  0.00           C
ATOM   7752  C33 POPEx 150      39.812  89.979  88.301  1.00  0.00           C
ATOM   7755  C34 POPEx 150      38.852  89.959  87.102  1.00  0.00           C
ATOM   7758  C35 POPEx 150      39.452  90.579  85.833  1.00  0.00           C
ATOM   7761  C36 POPEx 150      39.442  92.109  85.833  1.00  0.00           C
ATOM   7764  C37 POPEx 150      39.812  92.669  84.452  1.00  0.00           C
ATOM   7767  C38 POPEx 150      40.182  94.159  84.481  1.00  0.00           C
ATOM   7770  C39 POPEx 150      40.602  94.689  83.102  1.00  0.00           C
ATOM   7773 0C31 POPEx 150      41.152  96.119  83.151  1.00  0.00           C
ATOM   7776 1C31 POPEx 150      41.822  96.589  81.841  1.00  0.00           C
ATOM   7779 2C31 POPEx 150      40.942  97.499  80.962  1.00  0.00           C
ATOM   7782 3C31 POPEx 150      39.892  96.759  80.122  1.00  0.00           C
ATOM   7785 4C31 POPEx 150      40.472  96.109  78.861  1.00  0.00           C
ATOM   7788 5C31 POPEx 150      39.382  95.519  77.952  1.00  0.00           C
ATOM   7791 6C31 POPEx 150      39.912  95.169  76.551  1.00  0.00           C
ATOM   7795  NH3 POPEy 151     110.032  81.159  92.701  1.00  0.00           N
ATOM   7799  C12 POPEy 151     109.422  80.349  93.811  1.00  0.00           C
ATOM   7802  C11 POPEy 151     108.052  79.789  93.382  1.00  0.00           C
ATOM   7805  P   POPEy 151     106.472  77.789  94.142  1.00  0.00           P
ATOM   7806  O13 POPEy 151     106.922  76.559  94.812  1.00  0.00           O
ATOM   7807  O14 POPEy 151     105.082  78.249  94.392  1.00  0.00           O
ATOM   7808  O11 POPEy 151     106.612  77.579  92.612  1.00  0.00           O
ATOM   7809  O12 POPEy 151     107.522  78.949  94.401  1.00  0.00           O
ATOM   7810  C1  POPEy 151     107.332  76.489  92.041  1.00  0.00           C
ATOM   7813  C2  POPEy 151     106.372  75.649  91.182  1.00  0.00           C
ATOM   7815  O21 POPEy 151     107.142  75.119  90.112  1.00  0.00           O
ATOM   7816  C21 POPEy 151     107.102  73.819  89.921  1.00  0.00           C
ATOM   7817  O22 POPEy 151     106.852  72.959  90.762  1.00  0.00           O
ATOM   7818  C22 POPEy 151     107.262  73.629  88.411  1.00  0.00           C
ATOM   7821  C3  POPEy 151     105.252  76.539  90.572  1.00  0.00           C
ATOM   7824  O31 POPEy 151     104.632  75.899  89.432  1.00  0.00           O
ATOM   7825  C31 POPEy 151     104.372  76.679  88.402  1.00  0.00           C
ATOM   7826  O32 POPEy 151     104.472  77.899  88.371  1.00  0.00           O
ATOM   7827  C32 POPEy 151     103.962  75.839  87.183  1.00  0.00           C
ATOM   7830  C23 POPEy 151     106.732  72.299  87.842  1.00  0.00           C
ATOM   7833  C24 POPEy 151     106.182  72.509  86.423  1.00  0.00           C
ATOM   7836  C25 POPEy 151     107.202  72.479  85.273  1.00  0.00           C
ATOM   7839  C26 POPEy 151     106.402  72.549  83.962  1.00  0.00           C
ATOM   7842  C27 POPEy 151     107.202  72.469  82.652  1.00  0.00           C
ATOM   7845  C28 POPEy 151     106.202  72.199  81.512  1.00  0.00           C
ATOM   7848  C29 POPEy 151     106.742  72.299  80.112  1.00  0.00           C
ATOM   7850 0C21 POPEy 151     106.292  71.579  79.062  1.00  0.00           C
ATOM   7852 1C21 POPEy 151     105.192  70.549  79.071  1.00  0.00           C
ATOM   7855 2C21 POPEy 151     103.992  70.909  78.161  1.00  0.00           C
ATOM   7858 3C21 POPEy 151     104.352  71.079  76.682  1.00  0.00           C
ATOM   7861 4C21 POPEy 151     103.202  70.739  75.721  1.00  0.00           C
ATOM   7864 5C21 POPEy 151     103.012  69.229  75.542  1.00  0.00           C
ATOM   7867 6C21 POPEy 151     101.812  68.869  74.652  1.00  0.00           C
ATOM   7870 7C21 POPEy 151     101.592  67.349  74.562  1.00  0.00           C
ATOM   7873 8C21 POPEy 151     100.362  66.959  73.742  1.00  0.00           C
ATOM   7877  C33 POPEy 151     102.572  76.239  86.642  1.00  0.00           C
ATOM   7880  C34 POPEy 151     102.112  75.399  85.441  1.00  0.00           C
ATOM   7883  C35 POPEy 151     102.582  75.959  84.092  1.00  0.00           C
ATOM   7886  C36 POPEy 151     102.102  75.119  82.902  1.00  0.00           C
ATOM   7889  C37 POPEy 151     102.212  75.879  81.572  1.00  0.00           C
ATOM   7892  C38 POPEy 151     101.742  75.069  80.362  1.00  0.00           C
ATOM   7895  C39 POPEy 151     101.582  75.939  79.112  1.00  0.00           C
ATOM   7898 0C31 POPEy 151     101.232  75.119  77.871  1.00  0.00           C
ATOM   7901 1C31 POPEy 151     100.422  75.929  76.841  1.00  0.00           C
ATOM   7904 2C31 POPEy 151     100.122  75.149  75.552  1.00  0.00           C
ATOM   7907 3C31 POPEy 151     101.342  74.949  74.641  1.00  0.00           C
ATOM   7910 4C31 POPEy 151     101.962  76.279  74.191  1.00  0.00           C
ATOM   7913 5C31 POPEy 151     102.762  76.169  72.882  1.00  0.00           C
ATOM   7916 6C31 POPEy 151     103.372  77.499  72.452  1.00  0.00           C
ATOM   7920  NH3 POPEz 152     122.182  10.899  89.901  1.00  0.00           N
ATOM   7924  C12 POPEz 152     122.052   9.859  90.993  1.00  0.00           C
ATOM   7927  C11 POPEz 152     123.382   9.135  91.353  1.00  0.00           C
ATOM   7930  P   POPEz 152     124.412   8.705  88.993  1.00  0.00           P
ATOM   7931  O13 POPEz 152     124.942  10.079  89.152  1.00  0.00           O
ATOM   7932  O14 POPEz 152     125.262   7.635  88.411  1.00  0.00           O
ATOM   7933  O11 POPEz 152     123.032   8.805  88.202  1.00  0.00           O
ATOM   7934  O12 POPEz 152     123.852   8.205  90.371  1.00  0.00           O
ATOM   7935  C1  POPEz 152     122.942   8.305  86.861  1.00  0.00           C
ATOM   7938  C2  POPEz 152     121.482   8.335  86.311  1.00  0.00           C
ATOM   7940  O21 POPEz 152     121.512   8.865  84.963  1.00  0.00           O
ATOM   7941  C21 POPEz 152     120.562   8.405  84.163  1.00  0.00           C
ATOM   7942  O22 POPEz 152     119.742   7.545  84.443  1.00  0.00           O
ATOM   7943  C22 POPEz 152     120.622   9.115  82.812  1.00  0.00           C
ATOM   7946  C3  POPEz 152     120.552   9.205  87.212  1.00  0.00           C
ATOM   7949  O31 POPEz 152     119.192   9.335  86.721  1.00  0.00           O
ATOM   7950  C31 POPEz 152     118.922  10.419  86.011  1.00  0.00           C
ATOM   7951  O32 POPEz 152     119.722  11.279  85.693  1.00  0.00           O
ATOM   7952  C32 POPEz 152     117.432  10.459  85.651  1.00  0.00           C
ATOM   7955  C23 POPEz 152     119.232   9.315  82.152  1.00  0.00           C
ATOM   7958  C24 POPEz 152     119.322  10.269  80.952  1.00  0.00           C
ATOM   7961  C25 POPEz 152     117.982  10.869  80.492  1.00  0.00           C
ATOM   7964  C26 POPEz 152     117.002   9.839  79.922  1.00  0.00           C
ATOM   7967  C27 POPEz 152     115.742  10.519  79.362  1.00  0.00           C
ATOM   7970  C28 POPEz 152     114.792   9.569  78.602  1.00  0.00           C
ATOM   7973  C29 POPEz 152     114.122   8.555  79.501  1.00  0.00           C
ATOM   7975 0C21 POPEz 152     113.182   7.685  79.112  1.00  0.00           C
ATOM   7977 1C21 POPEz 152     112.582   7.605  77.731  1.00  0.00           C
ATOM   7980 2C21 POPEz 152     113.362   6.715  76.742  1.00  0.00           C
ATOM   7983 3C21 POPEz 152     112.992   7.065  75.292  1.00  0.00           C
ATOM   7986 4C21 POPEz 152     113.442   6.045  74.242  1.00  0.00           C
ATOM   7989 5C21 POPEz 152     113.192   6.545  72.812  1.00  0.00           C
ATOM   7992 6C21 POPEz 152     113.092   5.425  71.772  1.00  0.00           C
ATOM   7995 7C21 POPEz 152     112.802   5.965  70.362  1.00  0.00           C
ATOM   7998 8C21 POPEz 152     112.182   4.915  69.431  1.00  0.00           C
ATOM   8002  C33 POPEz 152     117.132  11.609  84.652  1.00  0.00           C
ATOM   8005  C34 POPEz 152     115.642  11.759  84.303  1.00  0.00           C
ATOM   8008  C35 POPEz 152     114.912  10.439  84.042  1.00  0.00           C
ATOM   8011  C36 POPEz 152     113.402  10.639  83.811  1.00  0.00           C
ATOM   8014  C37 POPEz 152     112.672   9.305  83.682  1.00  0.00           C
ATOM   8017  C38 POPEz 152     111.542   9.335  82.643  1.00  0.00           C
ATOM   8020  C39 POPEz 152     110.872   7.965  82.503  1.00  0.00           C
ATOM   8023 0C31 POPEz 152     109.822   7.925  81.393  1.00  0.00           C
ATOM   8026 1C31 POPEz 152     108.962   6.655  81.462  1.00  0.00           C
ATOM   8029 2C31 POPEz 152     107.772   6.705  80.502  1.00  0.00           C
ATOM   8032 3C31 POPEz 152     108.162   6.585  79.022  1.00  0.00           C
ATOM   8035 4C31 POPEz 152     106.932   6.705  78.112  1.00  0.00           C
ATOM   8038 5C31 POPEz 152     107.282   6.765  76.632  1.00  0.00           C
ATOM   8041 6C31 POPEz 152     106.062   7.075  75.772  1.00  0.00           C
ATOM   8045  NH3 POPE0 153     106.422  27.289  52.801  1.00  0.00           N
ATOM   8049  C12 POPE0 153     107.122  26.269  51.952  1.00  0.00           C
ATOM   8052  C11 POPE0 153     108.442  26.859  51.481  1.00  0.00           C
ATOM   8055  P   POPE0 153     110.852  26.099  51.102  1.00  0.00           P
ATOM   8056  O13 POPE0 153     111.632  25.199  50.242  1.00  0.00           O
ATOM   8057  O14 POPE0 153     111.122  27.549  51.052  1.00  0.00           O
ATOM   8058  O11 POPE0 153     111.082  25.669  52.582  1.00  0.00           O
ATOM   8059  O12 POPE0 153     109.292  25.839  50.931  1.00  0.00           O
ATOM   8060  C1  POPE0 153     111.162  24.319  53.012  1.00  0.00           C
ATOM   8063  C2  POPE0 153     111.482  24.349  54.511  1.00  0.00           C
ATOM   8065  O21 POPE0 153     112.172  23.179  54.961  1.00  0.00           O
ATOM   8066  C21 POPE0 153     111.522  22.039  55.052  1.00  0.00           C
ATOM   8067  O22 POPE0 153     110.432  21.789  54.562  1.00  0.00           O
ATOM   8068  C22 POPE0 153     112.402  21.089  55.842  1.00  0.00           C
ATOM   8071  C3  POPE0 153     110.242  24.729  55.372  1.00  0.00           C
ATOM   8074  O31 POPE0 153     110.612  24.839  56.762  1.00  0.00           O
ATOM   8075  C31 POPE0 153     111.192  25.979  57.092  1.00  0.00           C
ATOM   8076  O32 POPE0 153     111.342  26.949  56.372  1.00  0.00           O
ATOM   8077  C32 POPE0 153     111.702  25.819  58.522  1.00  0.00           C
ATOM   8080  C23 POPE0 153     112.752  21.649  57.243  1.00  0.00           C
ATOM   8083  C24 POPE0 153     113.882  20.869  57.931  1.00  0.00           C
ATOM   8086  C25 POPE0 153     113.972  21.119  59.441  1.00  0.00           C
ATOM   8089  C26 POPE0 153     112.862  20.329  60.142  1.00  0.00           C
ATOM   8092  C27 POPE0 153     112.712  20.609  61.632  1.00  0.00           C
ATOM   8095  C28 POPE0 153     111.552  19.779  62.202  1.00  0.00           C
ATOM   8098  C29 POPE0 153     110.822  20.519  63.282  1.00  0.00           C
ATOM   8100 0C21 POPE0 153     110.922  20.289  64.592  1.00  0.00           C
ATOM   8102 1C21 POPE0 153     111.812  19.259  65.252  1.00  0.00           C
ATOM   8105 2C21 POPE0 153     112.192  19.659  66.692  1.00  0.00           C
ATOM   8108 3C21 POPE0 153     110.982  19.629  67.632  1.00  0.00           C
ATOM   8111 4C21 POPE0 153     111.242  20.229  69.012  1.00  0.00           C
ATOM   8114 5C21 POPE0 153     109.912  20.519  69.702  1.00  0.00           C
ATOM   8117 6C21 POPE0 153     110.002  21.469  70.902  1.00  0.00           C
ATOM   8120 7C21 POPE0 153     108.602  21.939  71.302  1.00  0.00           C
ATOM   8123 8C21 POPE0 153     108.582  22.899  72.482  1.00  0.00           C
ATOM   8127  C33 POPE0 153     112.402  27.079  59.082  1.00  0.00           C
ATOM   8130  C34 POPE0 153     113.182  26.739  60.362  1.00  0.00           C
ATOM   8133  C35 POPE0 153     112.302  26.169  61.481  1.00  0.00           C
ATOM   8136  C36 POPE0 153     113.122  25.509  62.591  1.00  0.00           C
ATOM   8139  C37 POPE0 153     112.232  24.779  63.602  1.00  0.00           C
ATOM   8142  C38 POPE0 153     113.072  24.119  64.702  1.00  0.00           C
ATOM   8145  C39 POPE0 153     112.322  23.979  66.022  1.00  0.00           C
ATOM   8148 0C31 POPE0 153     113.282  23.719  67.191  1.00  0.00           C
ATOM   8151 1C31 POPE0 153     112.622  23.949  68.552  1.00  0.00           C
ATOM   8154 2C31 POPE0 153     113.532  23.529  69.711  1.00  0.00           C
ATOM   8157 3C31 POPE0 153     114.602  24.569  70.062  1.00  0.00           C
ATOM   8160 4C31 POPE0 153     115.672  23.999  71.002  1.00  0.00           C
ATOM   8163 5C31 POPE0 153     116.582  25.069  71.612  1.00  0.00           C
ATOM   8166 6C31 POPE0 153     117.692  24.479  72.482  1.00  0.00           C
ATOM   8170  NH3 POPE1 154      68.802  77.739  52.752  1.00  0.00           N
ATOM   8174  C12 POPE1 154      69.622  77.479  53.972  1.00  0.00           C
ATOM   8177  C11 POPE1 154      71.002  78.119  53.822  1.00  0.00           C
ATOM   8180  P   POPE1 154      73.362  77.669  54.782  1.00  0.00           P
ATOM   8181  O13 POPE1 154      73.782  78.549  53.662  1.00  0.00           O
ATOM   8182  O14 POPE1 154      73.842  76.269  54.702  1.00  0.00           O
ATOM   8183  O11 POPE1 154      73.832  78.279  56.162  1.00  0.00           O
ATOM   8184  O12 POPE1 154      71.802  77.689  54.922  1.00  0.00           O
ATOM   8185  C1  POPE1 154      73.542  77.599  57.391  1.00  0.00           C
ATOM   8188  C2  POPE1 154      74.792  76.869  57.952  1.00  0.00           C
ATOM   8190  O21 POPE1 154      74.532  76.329  59.262  1.00  0.00           O
ATOM   8191  C21 POPE1 154      73.832  75.189  59.301  1.00  0.00           C
ATOM   8192  O22 POPE1 154      73.202  74.699  58.382  1.00  0.00           O
ATOM   8193  C22 POPE1 154      74.042  74.519  60.652  1.00  0.00           C
ATOM   8196  C3  POPE1 154      76.002  77.839  58.042  1.00  0.00           C
ATOM   8199  O31 POPE1 154      77.242  77.179  58.391  1.00  0.00           O
ATOM   8200  C31 POPE1 154      77.932  77.559  59.481  1.00  0.00           C
ATOM   8201  O32 POPE1 154      79.142  77.689  59.492  1.00  0.00           O
ATOM   8202  C32 POPE1 154      77.062  77.579  60.742  1.00  0.00           C
ATOM   8205  C23 POPE1 154      73.242  75.089  61.841  1.00  0.00           C
ATOM   8208  C24 POPE1 154      73.562  74.239  63.072  1.00  0.00           C
ATOM   8211  C25 POPE1 154      72.712  74.459  64.322  1.00  0.00           C
ATOM   8214  C26 POPE1 154      73.092  73.429  65.392  1.00  0.00           C
ATOM   8217  C27 POPE1 154      72.242  73.529  66.661  1.00  0.00           C
ATOM   8220  C28 POPE1 154      72.472  72.369  67.643  1.00  0.00           C
ATOM   8223  C29 POPE1 154      73.872  72.369  68.212  1.00  0.00           C
ATOM   8225 0C21 POPE1 154      74.282  71.619  69.242  1.00  0.00           C
ATOM   8227 1C21 POPE1 154      73.412  70.639  69.982  1.00  0.00           C
ATOM   8230 2C21 POPE1 154      73.332  70.939  71.492  1.00  0.00           C
ATOM   8233 3C21 POPE1 154      72.172  70.169  72.132  1.00  0.00           C
ATOM   8236 4C21 POPE1 154      72.112  70.279  73.651  1.00  0.00           C
ATOM   8239 5C21 POPE1 154      71.092  69.309  74.261  1.00  0.00           C
ATOM   8242 6C21 POPE1 154      69.682  69.899  74.353  1.00  0.00           C
ATOM   8245 7C21 POPE1 154      68.602  68.819  74.222  1.00  0.00           C
ATOM   8248 8C21 POPE1 154      67.202  69.349  74.532  1.00  0.00           C
ATOM   8252  C33 POPE1 154      77.912  77.629  62.042  1.00  0.00           C
ATOM   8255  C34 POPE1 154      77.192  76.989  63.242  1.00  0.00           C
ATOM   8258  C35 POPE1 154      75.842  77.629  63.622  1.00  0.00           C
ATOM   8261  C36 POPE1 154      75.972  79.049  64.192  1.00  0.00           C
ATOM   8264  C37 POPE1 154      74.622  79.559  64.722  1.00  0.00           C
ATOM   8267  C38 POPE1 154      74.662  80.909  65.452  1.00  0.00           C
ATOM   8270  C39 POPE1 154      73.252  81.439  65.731  1.00  0.00           C
ATOM   8273 0C31 POPE1 154      73.132  82.399  66.923  1.00  0.00           C
ATOM   8276 1C31 POPE1 154      71.672  82.809  67.191  1.00  0.00           C
ATOM   8279 2C31 POPE1 154      71.522  83.649  68.461  1.00  0.00           C
ATOM   8282 3C31 POPE1 154      70.072  83.909  68.893  1.00  0.00           C
ATOM   8285 4C31 POPE1 154      69.262  84.769  67.911  1.00  0.00           C
ATOM   8288 5C31 POPE1 154      67.922  85.229  68.501  1.00  0.00           C
ATOM   8291 6C31 POPE1 154      67.132  86.129  67.552  1.00  0.00           C
ATOM   8295  NH3 POPE2 155      68.962  83.459  96.562  1.00  0.00           N
ATOM   8299  C12 POPE2 155      69.212  84.939  96.462  1.00  0.00           C
ATOM   8302  C11 POPE2 155      70.082  85.439  97.622  1.00  0.00           C
ATOM   8305  P   POPE2 155      70.732  87.879  97.012  1.00  0.00           P
ATOM   8306  O13 POPE2 155      69.832  88.079  95.861  1.00  0.00           O
ATOM   8307  O14 POPE2 155      70.292  88.349  98.342  1.00  0.00           O
ATOM   8308  O11 POPE2 155      72.172  88.489  96.702  1.00  0.00           O
ATOM   8309  O12 POPE2 155      71.062  86.339  97.132  1.00  0.00           O
ATOM   8310  C1  POPE2 155      72.452  89.299  95.553  1.00  0.00           C
ATOM   8313  C2  POPE2 155      73.662  88.739  94.753  1.00  0.00           C
ATOM   8315  O21 POPE2 155      74.492  89.699  94.062  1.00  0.00           O
ATOM   8316  C21 POPE2 155      74.172  90.829  93.411  1.00  0.00           C
ATOM   8317  O22 POPE2 155      75.012  91.689  93.172  1.00  0.00           O
ATOM   8318  C22 POPE2 155      72.712  90.889  92.952  1.00  0.00           C
ATOM   8321  C3  POPE2 155      73.302  87.499  93.883  1.00  0.00           C
ATOM   8324  O31 POPE2 155      74.472  86.899  93.272  1.00  0.00           O
ATOM   8325  C31 POPE2 155      74.752  87.339  92.051  1.00  0.00           C
ATOM   8326  O32 POPE2 155      74.052  88.109  91.411  1.00  0.00           O
ATOM   8327  C32 POPE2 155      76.072  86.719  91.572  1.00  0.00           C
ATOM   8330  C23 POPE2 155      72.402  92.009  91.932  1.00  0.00           C
ATOM   8333  C24 POPE2 155      72.882  91.729  90.492  1.00  0.00           C
ATOM   8336  C25 POPE2 155      73.972  92.719  90.072  1.00  0.00           C
ATOM   8339  C26 POPE2 155      74.192  92.859  88.551  1.00  0.00           C
ATOM   8342  C27 POPE2 155      74.782  94.249  88.242  1.00  0.00           C
ATOM   8345  C28 POPE2 155      75.002  94.579  86.761  1.00  0.00           C
ATOM   8348  C29 POPE2 155      75.372  96.039  86.663  1.00  0.00           C
ATOM   8350 0C21 POPE2 155      75.772  96.719  85.572  1.00  0.00           C
ATOM   8352 1C21 POPE2 155      75.932  96.189  84.173  1.00  0.00           C
ATOM   8355 2C21 POPE2 155      74.772  96.639  83.262  1.00  0.00           C
ATOM   8358 3C21 POPE2 155      74.702  98.159  83.053  1.00  0.00           C
ATOM   8361 4C21 POPE2 155      73.402  98.599  82.372  1.00  0.00           C
ATOM   8364 5C21 POPE2 155      73.242 100.119  82.272  1.00  0.00           C
ATOM   8367 6C21 POPE2 155      74.162 100.769  81.242  1.00  0.00           C
ATOM   8370 7C21 POPE2 155      73.772 102.209  80.923  1.00  0.00           C
ATOM   8373 8C21 POPE2 155      74.532 102.809  79.731  1.00  0.00           C
ATOM   8377  C33 POPE2 155      76.622  87.339  90.252  1.00  0.00           C
ATOM   8380  C34 POPE2 155      76.642  86.389  89.042  1.00  0.00           C
ATOM   8383  C35 POPE2 155      77.082  87.129  87.762  1.00  0.00           C
ATOM   8386  C36 POPE2 155      77.112  86.249  86.502  1.00  0.00           C
ATOM   8389  C37 POPE2 155      77.412  87.059  85.222  1.00  0.00           C
ATOM   8392  C38 POPE2 155      77.762  86.169  84.023  1.00  0.00           C
ATOM   8395  C39 POPE2 155      78.022  86.949  82.722  1.00  0.00           C
ATOM   8398 0C31 POPE2 155      76.842  86.889  81.732  1.00  0.00           C
ATOM   8401 1C31 POPE2 155      77.182  87.479  80.352  1.00  0.00           C
ATOM   8404 2C31 POPE2 155      75.992  87.449  79.392  1.00  0.00           C
ATOM   8407 3C31 POPE2 155      76.322  87.939  77.982  1.00  0.00           C
ATOM   8410 4C31 POPE2 155      75.122  87.859  77.022  1.00  0.00           C
ATOM   8413 5C31 POPE2 155      75.462  88.269  75.591  1.00  0.00           C
ATOM   8416 6C31 POPE2 155      74.442  87.799  74.551  1.00  0.00           C
ATOM   8420  NH3 POPE3 156      81.712  81.159  96.113  1.00  0.00           N
ATOM   8424  C12 POPE3 156      82.942  81.629  96.852  1.00  0.00           C
ATOM   8427  C11 POPE3 156      82.832  81.589  98.402  1.00  0.00           C
ATOM   8430  P   POPE3 156      80.292  81.289  99.033  1.00  0.00           P
ATOM   8431  O13 POPE3 156      80.542  80.039  98.272  1.00  0.00           O
ATOM   8432  O14 POPE3 156      79.762  81.179 100.413  1.00  0.00           O
ATOM   8433  O11 POPE3 156      79.372  82.189  98.132  1.00  0.00           O
ATOM   8434  O12 POPE3 156      81.622  82.139  98.932  1.00  0.00           O
ATOM   8435  C1  POPE3 156      78.472  81.709  97.132  1.00  0.00           C
ATOM   8438  C2  POPE3 156      78.022  82.869  96.171  1.00  0.00           C
ATOM   8440  O21 POPE3 156      77.492  82.389  94.911  1.00  0.00           O
ATOM   8441  C21 POPE3 156      78.272  81.729  94.072  1.00  0.00           C
ATOM   8442  O22 POPE3 156      79.412  81.359  94.292  1.00  0.00           O
ATOM   8443  C22 POPE3 156      77.522  81.559  92.731  1.00  0.00           C
ATOM   8446  C3  POPE3 156      79.102  83.999  96.003  1.00  0.00           C
ATOM   8449  O31 POPE3 156      79.322  84.429  94.632  1.00  0.00           O
ATOM   8450  C31 POPE3 156      80.562  84.239  94.173  1.00  0.00           C
ATOM   8451  O32 POPE3 156      81.502  83.839  94.831  1.00  0.00           O
ATOM   8452  C32 POPE3 156      80.602  84.489  92.661  1.00  0.00           C
ATOM   8455  C23 POPE3 156      78.042  80.419  91.812  1.00  0.00           C
ATOM   8458  C24 POPE3 156      77.812  80.679  90.301  1.00  0.00           C
ATOM   8461  C25 POPE3 156      76.342  80.599  89.852  1.00  0.00           C
ATOM   8464  C26 POPE3 156      76.112  81.129  88.423  1.00  0.00           C
ATOM   8467  C27 POPE3 156      74.632  81.159  88.002  1.00  0.00           C
ATOM   8470  C28 POPE3 156      74.352  81.929  86.691  1.00  0.00           C
ATOM   8473  C29 POPE3 156      74.812  81.179  85.462  1.00  0.00           C
ATOM   8475 0C21 POPE3 156      74.152  81.069  84.292  1.00  0.00           C
ATOM   8477 1C21 POPE3 156      72.842  81.719  83.932  1.00  0.00           C
ATOM   8480 2C21 POPE3 156      72.802  82.279  82.492  1.00  0.00           C
ATOM   8483 3C21 POPE3 156      73.822  83.399  82.253  1.00  0.00           C
ATOM   8486 4C21 POPE3 156      75.012  82.939  81.402  1.00  0.00           C
ATOM   8489 5C21 POPE3 156      74.822  83.239  79.912  1.00  0.00           C
ATOM   8492 6C21 POPE3 156      76.062  82.879  79.102  1.00  0.00           C
ATOM   8495 7C21 POPE3 156      76.122  83.599  77.751  1.00  0.00           C
ATOM   8498 8C21 POPE3 156      77.462  83.369  77.062  1.00  0.00           C
ATOM   8502  C33 POPE3 156      81.152  83.239  91.932  1.00  0.00           C
ATOM   8505  C34 POPE3 156      81.442  83.439  90.441  1.00  0.00           C
ATOM   8508  C35 POPE3 156      82.112  82.199  89.842  1.00  0.00           C
ATOM   8511  C36 POPE3 156      82.482  82.319  88.352  1.00  0.00           C
ATOM   8514  C37 POPE3 156      81.292  82.169  87.401  1.00  0.00           C
ATOM   8517  C38 POPE3 156      81.752  81.879  85.962  1.00  0.00           C
ATOM   8520  C39 POPE3 156      80.692  81.239  85.051  1.00  0.00           C
ATOM   8523 0C31 POPE3 156      79.472  82.119  84.781  1.00  0.00           C
ATOM   8526 1C31 POPE3 156      78.652  81.629  83.573  1.00  0.00           C
ATOM   8529 2C31 POPE3 156      78.712  82.569  82.363  1.00  0.00           C
ATOM   8532 3C31 POPE3 156      80.042  82.539  81.592  1.00  0.00           C
ATOM   8535 4C31 POPE3 156      80.042  83.509  80.402  1.00  0.00           C
ATOM   8538 5C31 POPE3 156      81.262  83.379  79.471  1.00  0.00           C
ATOM   8541 6C31 POPE3 156      81.252  84.389  78.332  1.00  0.00           C
ATOM   8545  NH3 POPE4 157      65.232 109.309  94.492  1.00  0.00           N
ATOM   8549  C12 POPE4 157      64.942 107.849  94.411  1.00  0.00           C
ATOM   8552  C11 POPE4 157      65.782 107.019  95.382  1.00  0.00           C
ATOM   8555  P   POPE4 157      65.982 104.519  96.122  1.00  0.00           P
ATOM   8556  O13 POPE4 157      66.432 105.029  97.432  1.00  0.00           O
ATOM   8557  O14 POPE4 157      65.082 103.329  96.122  1.00  0.00           O
ATOM   8558  O11 POPE4 157      67.272 104.129  95.301  1.00  0.00           O
ATOM   8559  O12 POPE4 157      65.332 105.669  95.262  1.00  0.00           O
ATOM   8560  C1  POPE4 157      67.202 103.669  93.962  1.00  0.00           C
ATOM   8563  C2  POPE4 157      67.702 104.769  93.002  1.00  0.00           C
ATOM   8565  O21 POPE4 157      67.522 104.309  91.642  1.00  0.00           O
ATOM   8566  C21 POPE4 157      66.712 105.059  90.923  1.00  0.00           C
ATOM   8567  O22 POPE4 157      66.122 106.049  91.291  1.00  0.00           O
ATOM   8568  C22 POPE4 157      66.602 104.419  89.541  1.00  0.00           C
ATOM   8571  C3  POPE4 157      69.192 105.119  93.242  1.00  0.00           C
ATOM   8574  O31 POPE4 157      69.622 106.139  92.331  1.00  0.00           O
ATOM   8575  C31 POPE4 157      70.092 105.879  91.113  1.00  0.00           C
ATOM   8576  O32 POPE4 157      70.002 106.649  90.161  1.00  0.00           O
ATOM   8577  C32 POPE4 157      70.782 104.529  90.993  1.00  0.00           C
ATOM   8580  C23 POPE4 157      65.882 105.339  88.531  1.00  0.00           C
ATOM   8583  C24 POPE4 157      65.852 104.749  87.121  1.00  0.00           C
ATOM   8586  C25 POPE4 157      65.302 105.759  86.113  1.00  0.00           C
ATOM   8589  C26 POPE4 157      65.412 105.349  84.632  1.00  0.00           C
ATOM   8592  C27 POPE4 157      64.512 106.219  83.742  1.00  0.00           C
ATOM   8595  C28 POPE4 157      64.692 106.009  82.223  1.00  0.00           C
ATOM   8598  C29 POPE4 157      66.042 106.479  81.742  1.00  0.00           C
ATOM   8600 0C21 POPE4 157      66.332 107.509  80.923  1.00  0.00           C
ATOM   8602 1C21 POPE4 157      65.372 108.449  80.222  1.00  0.00           C
ATOM   8605 2C21 POPE4 157      65.542 109.929  80.622  1.00  0.00           C
ATOM   8608 3C21 POPE4 157      64.932 110.269  81.992  1.00  0.00           C
ATOM   8611 4C21 POPE4 157      65.322 111.649  82.561  1.00  0.00           C
ATOM   8614 5C21 POPE4 157      64.582 112.859  81.952  1.00  0.00           C
ATOM   8617 6C21 POPE4 157      65.292 113.489  80.742  1.00  0.00           C
ATOM   8620 7C21 POPE4 157      64.712 114.849  80.362  1.00  0.00           C
ATOM   8623 8C21 POPE4 157      65.562 115.619  79.341  1.00  0.00           C
ATOM   8627  C33 POPE4 157      71.632 104.439  89.702  1.00  0.00           C
ATOM   8630  C34 POPE4 157      72.522 103.179  89.683  1.00  0.00           C
ATOM   8633  C35 POPE4 157      73.622 103.229  88.622  1.00  0.00           C
ATOM   8636  C36 POPE4 157      73.212 102.789  87.212  1.00  0.00           C
ATOM   8639  C37 POPE4 157      74.452 102.429  86.362  1.00  0.00           C
ATOM   8642  C38 POPE4 157      74.612 103.239  85.072  1.00  0.00           C
ATOM   8645  C39 POPE4 157      76.082 103.509  84.743  1.00  0.00           C
ATOM   8648 0C31 POPE4 157      76.302 104.199  83.391  1.00  0.00           C
ATOM   8651 1C31 POPE4 157      77.782 104.469  83.102  1.00  0.00           C
ATOM   8654 2C31 POPE4 157      78.102 104.529  81.592  1.00  0.00           C
ATOM   8657 3C31 POPE4 157      77.472 105.729  80.871  1.00  0.00           C
ATOM   8660 4C31 POPE4 157      77.722 105.699  79.362  1.00  0.00           C
ATOM   8663 5C31 POPE4 157      77.272 106.989  78.672  1.00  0.00           C
ATOM   8666 6C31 POPE4 157      77.412 106.949  77.152  1.00  0.00           C
ATOM   8670  NH3 POPE5 158      80.002 110.509  93.682  1.00  0.00           N
ATOM   8674  C12 POPE5 158      80.972 109.699  94.512  1.00  0.00           C
ATOM   8677  C11 POPE5 158      81.192 108.279  93.951  1.00  0.00           C
ATOM   8680  P   POPE5 158      78.742 107.289  93.721  1.00  0.00           P
ATOM   8681  O13 POPE5 158      78.472 105.879  93.361  1.00  0.00           O
ATOM   8682  O14 POPE5 158      77.752 107.989  94.562  1.00  0.00           O
ATOM   8683  O11 POPE5 158      78.932 108.139  92.393  1.00  0.00           O
ATOM   8684  O12 POPE5 158      80.172 107.379  94.392  1.00  0.00           O
ATOM   8685  C1  POPE5 158      78.402 107.509  91.202  1.00  0.00           C
ATOM   8688  C2  POPE5 158      78.542 108.409  89.952  1.00  0.00           C
ATOM   8690  O21 POPE5 158      77.782 107.789  88.911  1.00  0.00           O
ATOM   8691  C21 POPE5 158      77.652 108.549  87.831  1.00  0.00           C
ATOM   8692  O22 POPE5 158      77.782 109.759  87.822  1.00  0.00           O
ATOM   8693  C22 POPE5 158      77.462 107.659  86.602  1.00  0.00           C
ATOM   8696  C3  POPE5 158      80.032 108.569  89.512  1.00  0.00           C
ATOM   8699  O31 POPE5 158      80.292 107.919  88.242  1.00  0.00           O
ATOM   8700  C31 POPE5 158      81.122 106.899  88.221  1.00  0.00           C
ATOM   8701  O32 POPE5 158      81.902 106.609  89.112  1.00  0.00           O
ATOM   8702  C32 POPE5 158      80.862 106.099  86.943  1.00  0.00           C
ATOM   8705  C23 POPE5 158      78.172 108.269  85.382  1.00  0.00           C
ATOM   8708  C24 POPE5 158      77.282 109.279  84.673  1.00  0.00           C
ATOM   8711  C25 POPE5 158      76.612 108.689  83.423  1.00  0.00           C
ATOM   8714  C26 POPE5 158      75.692 109.709  82.762  1.00  0.00           C
ATOM   8717  C27 POPE5 158      75.412 109.409  81.291  1.00  0.00           C
ATOM   8720  C28 POPE5 158      74.472 110.469  80.672  1.00  0.00           C
ATOM   8723  C29 POPE5 158      74.402 110.319  79.182  1.00  0.00           C
ATOM   8725 0C21 POPE5 158      73.452 109.649  78.502  1.00  0.00           C
ATOM   8727 1C21 POPE5 158      72.312 108.879  79.112  1.00  0.00           C
ATOM   8730 2C21 POPE5 158      71.972 107.619  78.291  1.00  0.00           C
ATOM   8733 3C21 POPE5 158      73.012 106.499  78.441  1.00  0.00           C
ATOM   8736 4C21 POPE5 158      73.242 105.689  77.152  1.00  0.00           C
ATOM   8739 5C21 POPE5 158      73.872 106.549  76.051  1.00  0.00           C
ATOM   8742 6C21 POPE5 158      74.372 105.759  74.842  1.00  0.00           C
ATOM   8745 7C21 POPE5 158      75.082 106.699  73.841  1.00  0.00           C
ATOM   8748 8C21 POPE5 158      75.322 106.069  72.471  1.00  0.00           C
ATOM   8752  C33 POPE5 158      81.802 104.889  86.721  1.00  0.00           C
ATOM   8755  C34 POPE5 158      81.652 104.239  85.331  1.00  0.00           C
ATOM   8758  C35 POPE5 158      81.872 105.209  84.163  1.00  0.00           C
ATOM   8761  C36 POPE5 158      82.092 104.549  82.792  1.00  0.00           C
ATOM   8764  C37 POPE5 158      82.162 105.579  81.652  1.00  0.00           C
ATOM   8767  C38 POPE5 158      82.602 104.969  80.312  1.00  0.00           C
ATOM   8770  C39 POPE5 158      82.612 105.969  79.152  1.00  0.00           C
ATOM   8773 0C31 POPE5 158      83.012 105.309  77.821  1.00  0.00           C
ATOM   8776 1C31 POPE5 158      82.932 106.249  76.602  1.00  0.00           C
ATOM   8779 2C31 POPE5 158      83.122 105.509  75.272  1.00  0.00           C
ATOM   8782 3C31 POPE5 158      84.562 105.039  74.982  1.00  0.00           C
ATOM   8785 4C31 POPE5 158      85.432 106.099  74.281  1.00  0.00           C
ATOM   8788 5C31 POPE5 158      86.722 105.489  73.721  1.00  0.00           C
ATOM   8791 6C31 POPE5 158      87.632 106.499  73.011  1.00  0.00           C
ATOM   8795  NH3 POPE6 159      13.392  11.479  49.632  1.00  0.00           N
ATOM   8799  C12 POPE6 159      13.572  10.219  48.841  1.00  0.00           C
ATOM   8802  C11 POPE6 159      13.542   9.025  49.792  1.00  0.00           C
ATOM   8805  P   POPE6 159      14.132   6.465  49.632  1.00  0.00           P
ATOM   8806  O13 POPE6 159      13.062   5.475  49.852  1.00  0.00           O
ATOM   8807  O14 POPE6 159      15.202   6.085  48.692  1.00  0.00           O
ATOM   8808  O11 POPE6 159      14.732   6.925  51.032  1.00  0.00           O
ATOM   8809  O12 POPE6 159      13.452   7.785  49.091  1.00  0.00           O
ATOM   8810  C1  POPE6 159      14.232   6.425  52.282  1.00  0.00           C
ATOM   8813  C2  POPE6 159      14.612   7.295  53.532  1.00  0.00           C
ATOM   8815  O21 POPE6 159      13.432   7.955  54.062  1.00  0.00           O
ATOM   8816  C21 POPE6 159      13.402   8.015  55.402  1.00  0.00           C
ATOM   8817  O22 POPE6 159      14.222   7.485  56.132  1.00  0.00           O
ATOM   8818  C22 POPE6 159      12.272   8.915  55.912  1.00  0.00           C
ATOM   8821  C3  POPE6 159      15.742   8.335  53.261  1.00  0.00           C
ATOM   8824  O31 POPE6 159      15.802   9.369  54.272  1.00  0.00           O
ATOM   8825  C31 POPE6 159      16.642   9.105  55.292  1.00  0.00           C
ATOM   8826  O32 POPE6 159      17.352   8.135  55.372  1.00  0.00           O
ATOM   8827  C32 POPE6 159      16.542  10.219  56.341  1.00  0.00           C
ATOM   8830  C23 POPE6 159      12.352   9.075  57.461  1.00  0.00           C
ATOM   8833  C24 POPE6 159      11.272   9.969  58.091  1.00  0.00           C
ATOM   8836  C25 POPE6 159      11.222   9.919  59.641  1.00  0.00           C
ATOM   8839  C26 POPE6 159      12.192  10.859  60.372  1.00  0.00           C
ATOM   8842  C27 POPE6 159      11.962  10.899  61.902  1.00  0.00           C
ATOM   8845  C28 POPE6 159      12.972  11.799  62.671  1.00  0.00           C
ATOM   8848  C29 POPE6 159      12.342  12.769  63.641  1.00  0.00           C
ATOM   8850 0C21 POPE6 159      12.712  13.019  64.922  1.00  0.00           C
ATOM   8852 1C21 POPE6 159      13.862  12.399  65.681  1.00  0.00           C
ATOM   8855 2C21 POPE6 159      13.962  12.959  67.121  1.00  0.00           C
ATOM   8858 3C21 POPE6 159      12.792  12.539  68.033  1.00  0.00           C
ATOM   8861 4C21 POPE6 159      12.942  13.069  69.462  1.00  0.00           C
ATOM   8864 5C21 POPE6 159      11.852  12.559  70.423  1.00  0.00           C
ATOM   8867 6C21 POPE6 159      11.972  13.159  71.831  1.00  0.00           C
ATOM   8870 7C21 POPE6 159      10.862  12.689  72.783  1.00  0.00           C
ATOM   8873 8C21 POPE6 159      10.922  13.349  74.162  1.00  0.00           C
ATOM   8877  C33 POPE6 159      17.512   9.989  57.522  1.00  0.00           C
ATOM   8880  C34 POPE6 159      17.692  11.219  58.423  1.00  0.00           C
ATOM   8883  C35 POPE6 159      16.732  11.289  59.621  1.00  0.00           C
ATOM   8886  C36 POPE6 159      17.042  10.239  60.702  1.00  0.00           C
ATOM   8889  C37 POPE6 159      16.102  10.339  61.911  1.00  0.00           C
ATOM   8892  C38 POPE6 159      16.392   9.295  63.002  1.00  0.00           C
ATOM   8895  C39 POPE6 159      17.702   9.529  63.762  1.00  0.00           C
ATOM   8898 0C31 POPE6 159      18.052   8.365  64.691  1.00  0.00           C
ATOM   8901 1C31 POPE6 159      19.472   8.465  65.252  1.00  0.00           C
ATOM   8904 2C31 POPE6 159      19.862   7.275  66.141  1.00  0.00           C
ATOM   8907 3C31 POPE6 159      21.312   7.365  66.652  1.00  0.00           C
ATOM   8910 4C31 POPE6 159      21.412   7.415  68.181  1.00  0.00           C
ATOM   8913 5C31 POPE6 159      22.862   7.435  68.672  1.00  0.00           C
ATOM   8916 6C31 POPE6 159      23.012   7.725  70.161  1.00  0.00           C
ATOM   8920  NH3 POPE7 160      36.912  59.989  92.261  1.00  0.00           N
ATOM   8924  C12 POPE7 160      35.602  60.709  92.482  1.00  0.00           C
ATOM   8927  C11 POPE7 160      35.332  61.769  91.402  1.00  0.00           C
ATOM   8930  P   POPE7 160      32.802  62.059  92.102  1.00  0.00           P
ATOM   8931  O13 POPE7 160      32.902  61.639  93.522  1.00  0.00           O
ATOM   8932  O14 POPE7 160      31.892  63.159  91.782  1.00  0.00           O
ATOM   8933  O11 POPE7 160      32.592  60.819  91.132  1.00  0.00           O
ATOM   8934  O12 POPE7 160      34.232  62.599  91.721  1.00  0.00           O
ATOM   8935  C1  POPE7 160      31.532  60.809  90.182  1.00  0.00           C
ATOM   8938  C2  POPE7 160      32.022  60.179  88.853  1.00  0.00           C
ATOM   8940  O21 POPE7 160      31.052  60.219  87.812  1.00  0.00           O
ATOM   8941  C21 POPE7 160      30.652  61.379  87.331  1.00  0.00           C
ATOM   8942  O22 POPE7 160      30.902  62.479  87.812  1.00  0.00           O
ATOM   8943  C22 POPE7 160      29.862  61.079  86.051  1.00  0.00           C
ATOM   8946  C3  POPE7 160      32.372  58.679  89.072  1.00  0.00           C
ATOM   8949  O31 POPE7 160      32.582  57.939  87.842  1.00  0.00           O
ATOM   8950  C31 POPE7 160      33.692  58.239  87.191  1.00  0.00           C
ATOM   8951  O32 POPE7 160      34.602  58.919  87.633  1.00  0.00           O
ATOM   8952  C32 POPE7 160      33.682  57.579  85.812  1.00  0.00           C
ATOM   8955  C23 POPE7 160      30.572  61.569  84.761  1.00  0.00           C
ATOM   8958  C24 POPE7 160      30.012  60.889  83.503  1.00  0.00           C
ATOM   8961  C25 POPE7 160      29.982  61.839  82.292  1.00  0.00           C
ATOM   8964  C26 POPE7 160      29.512  61.129  81.011  1.00  0.00           C
ATOM   8967  C27 POPE7 160      29.412  62.049  79.792  1.00  0.00           C
ATOM   8970  C28 POPE7 160      29.172  61.259  78.481  1.00  0.00           C
ATOM   8973  C29 POPE7 160      27.842  60.539  78.452  1.00  0.00           C
ATOM   8975 0C21 POPE7 160      26.902  60.629  77.492  1.00  0.00           C
ATOM   8977 1C21 POPE7 160      26.972  61.449  76.232  1.00  0.00           C
ATOM   8980 2C21 POPE7 160      25.972  62.629  76.232  1.00  0.00           C
ATOM   8983 3C21 POPE7 160      26.162  63.479  74.971  1.00  0.00           C
ATOM   8986 4C21 POPE7 160      25.052  64.509  74.731  1.00  0.00           C
ATOM   8989 5C21 POPE7 160      25.372  65.339  73.481  1.00  0.00           C
ATOM   8992 6C21 POPE7 160      24.202  66.179  72.972  1.00  0.00           C
ATOM   8995 7C21 POPE7 160      24.682  67.169  71.892  1.00  0.00           C
ATOM   8998 8C21 POPE7 160      23.632  68.199  71.481  1.00  0.00           C
ATOM   9002  C33 POPE7 160      34.362  58.459  84.743  1.00  0.00           C
ATOM   9005  C34 POPE7 160      34.872  57.659  83.531  1.00  0.00           C
ATOM   9008  C35 POPE7 160      34.282  58.089  82.183  1.00  0.00           C
ATOM   9011  C36 POPE7 160      32.922  57.449  81.861  1.00  0.00           C
ATOM   9014  C37 POPE7 160      32.522  57.699  80.392  1.00  0.00           C
ATOM   9017  C38 POPE7 160      31.252  56.969  79.922  1.00  0.00           C
ATOM   9020  C39 POPE7 160      29.992  57.359  80.712  1.00  0.00           C
ATOM   9023 0C31 POPE7 160      29.622  56.329  81.792  1.00  0.00           C
ATOM   9026 1C31 POPE7 160      28.662  56.879  82.842  1.00  0.00           C
ATOM   9029 2C31 POPE7 160      28.682  56.029  84.121  1.00  0.00           C
ATOM   9032 3C31 POPE7 160      27.632  56.419  85.173  1.00  0.00           C
ATOM   9035 4C31 POPE7 160      27.782  57.789  85.842  1.00  0.00           C
ATOM   9038 5C31 POPE7 160      26.622  58.019  86.822  1.00  0.00           C
ATOM   9041 6C31 POPE7 160      26.722  59.289  87.661  1.00  0.00           C
ATOM   9045  NH3 POPE8 161      58.092  83.929  55.272  1.00  0.00           N
ATOM   9049  C12 POPE8 161      59.452  84.539  55.492  1.00  0.00           C
ATOM   9052  C11 POPE8 161      60.592  83.499  55.532  1.00  0.00           C
ATOM   9055  P   POPE8 161      62.432  85.139  56.512  1.00  0.00           P
ATOM   9056  O13 POPE8 161      63.532  85.019  55.532  1.00  0.00           O
ATOM   9057  O14 POPE8 161      61.532  86.309  56.322  1.00  0.00           O
ATOM   9058  O11 POPE8 161      63.042  85.259  57.952  1.00  0.00           O
ATOM   9059  O12 POPE8 161      61.562  83.809  56.542  1.00  0.00           O
ATOM   9060  C1  POPE8 161      62.802  84.379  59.042  1.00  0.00           C
ATOM   9063  C2  POPE8 161      62.632  85.219  60.352  1.00  0.00           C
ATOM   9065  O21 POPE8 161      63.142  84.489  61.472  1.00  0.00           O
ATOM   9066  C21 POPE8 161      62.502  83.399  61.852  1.00  0.00           C
ATOM   9067  O22 POPE8 161      61.432  82.999  61.442  1.00  0.00           O
ATOM   9068  C22 POPE8 161      63.392  82.749  62.922  1.00  0.00           C
ATOM   9071  C3  POPE8 161      61.192  85.809  60.502  1.00  0.00           C
ATOM   9074  O31 POPE8 161      60.602  85.669  61.822  1.00  0.00           O
ATOM   9075  C31 POPE8 161      60.982  86.559  62.712  1.00  0.00           C
ATOM   9076  O32 POPE8 161      61.862  87.399  62.572  1.00  0.00           O
ATOM   9077  C32 POPE8 161      60.102  86.459  63.972  1.00  0.00           C
ATOM   9080  C23 POPE8 161      62.652  81.779  63.862  1.00  0.00           C
ATOM   9083  C24 POPE8 161      63.392  81.619  65.202  1.00  0.00           C
ATOM   9086  C25 POPE8 161      63.152  82.809  66.141  1.00  0.00           C
ATOM   9089  C26 POPE8 161      63.662  82.569  67.562  1.00  0.00           C
ATOM   9092  C27 POPE8 161      63.442  83.779  68.482  1.00  0.00           C
ATOM   9095  C28 POPE8 161      63.992  83.569  69.912  1.00  0.00           C
ATOM   9098  C29 POPE8 161      63.152  82.639  70.751  1.00  0.00           C
ATOM   9100 0C21 POPE8 161      62.142  83.039  71.551  1.00  0.00           C
ATOM   9102 1C21 POPE8 161      61.662  84.469  71.691  1.00  0.00           C
ATOM   9105 2C21 POPE8 161      60.142  84.599  71.911  1.00  0.00           C
ATOM   9108 3C21 POPE8 161      59.672  84.209  73.321  1.00  0.00           C
ATOM   9111 4C21 POPE8 161      58.212  84.629  73.551  1.00  0.00           C
ATOM   9114 5C21 POPE8 161      57.702  84.419  74.982  1.00  0.00           C
ATOM   9117 6C21 POPE8 161      56.232  84.839  75.102  1.00  0.00           C
ATOM   9120 7C21 POPE8 161      55.692  84.849  76.542  1.00  0.00           C
ATOM   9123 8C21 POPE8 161      54.202  85.209  76.592  1.00  0.00           C
ATOM   9127  C33 POPE8 161      59.682  85.039  64.423  1.00  0.00           C
ATOM   9130  C34 POPE8 161      59.832  84.879  65.952  1.00  0.00           C
ATOM   9133  C35 POPE8 161      59.162  83.649  66.562  1.00  0.00           C
ATOM   9136  C36 POPE8 161      57.802  83.979  67.202  1.00  0.00           C
ATOM   9139  C37 POPE8 161      57.262  82.869  68.103  1.00  0.00           C
ATOM   9142  C38 POPE8 161      56.042  83.339  68.911  1.00  0.00           C
ATOM   9145  C39 POPE8 161      55.332  82.199  69.673  1.00  0.00           C
ATOM   9148 0C31 POPE8 161      56.032  81.789  70.981  1.00  0.00           C
ATOM   9151 1C31 POPE8 161      55.392  80.539  71.592  1.00  0.00           C
ATOM   9154 2C31 POPE8 161      55.852  80.239  73.022  1.00  0.00           C
ATOM   9157 3C31 POPE8 161      54.992  80.939  74.082  1.00  0.00           C
ATOM   9160 4C31 POPE8 161      55.432  80.629  75.522  1.00  0.00           C
ATOM   9163 5C31 POPE8 161      54.502  81.229  76.571  1.00  0.00           C
ATOM   9166 6C31 POPE8 161      55.062  81.159  78.002  1.00  0.00           C
ATOM   9170  NH3 POPE9 162      46.462 119.729  92.831  1.00  0.00           N
ATOM   9174  C12 POPE9 162      46.502 118.359  93.452  1.00  0.00           C
ATOM   9177  C11 POPE9 162      45.102 117.819  93.753  1.00  0.00           C
ATOM   9180  P   POPE9 162      45.272 115.269  93.242  1.00  0.00           P
ATOM   9181  O13 POPE9 162      46.482 115.369  94.072  1.00  0.00           O
ATOM   9182  O14 POPE9 162      44.132 114.469  93.732  1.00  0.00           O
ATOM   9183  O11 POPE9 162      45.652 114.749  91.803  1.00  0.00           O
ATOM   9184  O12 POPE9 162      44.742 116.729  92.902  1.00  0.00           O
ATOM   9185  C1  POPE9 162      46.542 115.489  90.952  1.00  0.00           C
ATOM   9188  C2  POPE9 162      45.862 115.899  89.632  1.00  0.00           C
ATOM   9190  O21 POPE9 162      46.812 116.599  88.791  1.00  0.00           O
ATOM   9191  C21 POPE9 162      47.182 117.819  89.163  1.00  0.00           C
ATOM   9192  O22 POPE9 162      46.742 118.439  90.112  1.00  0.00           O
ATOM   9193  C22 POPE9 162      48.282 118.329  88.231  1.00  0.00           C
ATOM   9196  C3  POPE9 162      44.492 116.619  89.863  1.00  0.00           C
ATOM   9199  O31 POPE9 162      43.802 116.949  88.632  1.00  0.00           O
ATOM   9200  C31 POPE9 162      43.332 115.889  87.971  1.00  0.00           C
ATOM   9201  O32 POPE9 162      43.272 114.749  88.423  1.00  0.00           O
ATOM   9202  C32 POPE9 162      42.922 116.299  86.572  1.00  0.00           C
ATOM   9205  C23 POPE9 162      48.162 119.859  88.022  1.00  0.00           C
ATOM   9208  C24 POPE9 162      49.362 120.499  87.312  1.00  0.00           C
ATOM   9211  C25 POPE9 162      50.632 120.629  88.151  1.00  0.00           C
ATOM   9214  C26 POPE9 162      51.522 121.749  87.582  1.00  0.00           C
ATOM   9217  C27 POPE9 162      52.902 121.869  88.231  1.00  0.00           C
ATOM   9220  C28 POPE9 162      53.722 123.049  87.643  1.00  0.00           C
ATOM   9223  C29 POPE9 162      54.042 122.859  86.182  1.00  0.00           C
ATOM   9225 0C21 POPE9 162      54.922 123.579  85.462  1.00  0.00           C
ATOM   9227 1C21 POPE9 162      55.772 124.699  86.011  1.00  0.00           C
ATOM   9230 2C21 POPE9 162      57.092 124.909  85.243  1.00  0.00           C
ATOM   9233 3C21 POPE9 162      56.922 125.449  83.811  1.00  0.00           C
ATOM   9236 4C21 POPE9 162      58.282 125.629  83.122  1.00  0.00           C
ATOM   9239 5C21 POPE9 162      58.172 126.059  81.652  1.00  0.00           C
ATOM   9242 6C21 POPE9 162      57.572 124.969  80.751  1.00  0.00           C
ATOM   9245 7C21 POPE9 162      57.702 125.289  79.261  1.00  0.00           C
ATOM   9248 8C21 POPE9 162      57.252 124.149  78.341  1.00  0.00           C
ATOM   9252  C33 POPE9 162      43.602 115.389  85.532  1.00  0.00           C
ATOM   9255  C34 POPE9 162      45.132 115.559  85.413  1.00  0.00           C
ATOM   9258  C35 POPE9 162      45.572 116.999  85.122  1.00  0.00           C
ATOM   9261  C36 POPE9 162      46.992 117.079  84.541  1.00  0.00           C
ATOM   9264  C37 POPE9 162      47.432 118.529  84.312  1.00  0.00           C
ATOM   9267  C38 POPE9 162      48.752 118.679  83.531  1.00  0.00           C
ATOM   9270  C39 POPE9 162      48.692 118.039  82.141  1.00  0.00           C
ATOM   9273 0C31 POPE9 162      49.612 118.709  81.113  1.00  0.00           C
ATOM   9276 1C31 POPE9 162      49.542 118.029  79.743  1.00  0.00           C
ATOM   9279 2C31 POPE9 162      50.082 118.909  78.602  1.00  0.00           C
ATOM   9282 3C31 POPE9 162      51.572 118.709  78.332  1.00  0.00           C
ATOM   9285 4C31 POPE9 162      52.072 119.659  77.231  1.00  0.00           C
ATOM   9288 5C31 POPE9 162      53.532 119.419  76.841  1.00  0.00           C
ATOM   9291 6C31 POPE9 162      54.062 120.499  75.891  1.00  0.00           C
ATOM   9295  NH3 POPE  163      25.282  76.809  91.652  1.00  0.00           N
ATOM   9299  C12 POPE  163      26.572  76.739  90.861  1.00  0.00           C
ATOM   9302  C11 POPE  163      27.442  75.539  91.272  1.00  0.00           C
ATOM   9305  P   POPE  163      30.002  75.379  91.952  1.00  0.00           P
ATOM   9306  O13 POPE  163      30.822  75.489  93.182  1.00  0.00           O
ATOM   9307  O14 POPE  163      29.962  74.079  91.262  1.00  0.00           O
ATOM   9308  O11 POPE  163      30.612  76.429  90.911  1.00  0.00           O
ATOM   9309  O12 POPE  163      28.512  75.929  92.141  1.00  0.00           O
ATOM   9310  C1  POPE  163      30.762  77.779  91.353  1.00  0.00           C
ATOM   9313  C2  POPE  163      31.182  78.699  90.173  1.00  0.00           C
ATOM   9315  O21 POPE  163      30.052  78.759  89.303  1.00  0.00           O
ATOM   9316  C21 POPE  163      30.052  78.639  88.002  1.00  0.00           C
ATOM   9317  O22 POPE  163      30.982  78.389  87.261  1.00  0.00           O
ATOM   9318  C22 POPE  163      28.582  78.879  87.561  1.00  0.00           C
ATOM   9321  C3  POPE  163      32.582  78.309  89.572  1.00  0.00           C
ATOM   9324  O31 POPE  163      33.112  79.199  88.551  1.00  0.00           O
ATOM   9325  C31 POPE  163      33.402  80.429  88.932  1.00  0.00           C
ATOM   9326  O32 POPE  163      33.232  80.899  90.041  1.00  0.00           O
ATOM   9327  C32 POPE  163      34.032  81.219  87.762  1.00  0.00           C
ATOM   9330  C23 POPE  163      28.122  78.099  86.311  1.00  0.00           C
ATOM   9333  C24 POPE  163      28.342  78.849  84.992  1.00  0.00           C
ATOM   9336  C25 POPE  163      29.822  78.979  84.641  1.00  0.00           C
ATOM   9339  C26 POPE  163      30.122  79.539  83.251  1.00  0.00           C
ATOM   9342  C27 POPE  163      31.622  79.449  82.952  1.00  0.00           C
ATOM   9345  C28 POPE  163      32.012  80.349  81.772  1.00  0.00           C
ATOM   9348  C29 POPE  163      33.492  80.299  81.512  1.00  0.00           C
ATOM   9350 0C21 POPE  163      34.092  79.979  80.352  1.00  0.00           C
ATOM   9352 1C21 POPE  163      33.412  79.589  79.062  1.00  0.00           C
ATOM   9355 2C21 POPE  163      33.482  80.709  78.022  1.00  0.00           C
ATOM   9358 3C21 POPE  163      32.942  80.259  76.652  1.00  0.00           C
ATOM   9361 4C21 POPE  163      33.322  81.199  75.502  1.00  0.00           C
ATOM   9364 5C21 POPE  163      32.542  82.519  75.511  1.00  0.00           C
ATOM   9367 6C21 POPE  163      32.772  83.339  74.232  1.00  0.00           C
ATOM   9370 7C21 POPE  163      31.852  84.559  74.121  1.00  0.00           C
ATOM   9373 8C21 POPE  163      31.992  85.299  72.792  1.00  0.00           C
ATOM   9377  C33 POPE  163      33.062  81.649  86.642  1.00  0.00           C
ATOM   9380  C34 POPE  163      33.622  82.749  85.721  1.00  0.00           C
ATOM   9383  C35 POPE  163      34.862  82.339  84.911  1.00  0.00           C
ATOM   9386  C36 POPE  163      35.212  83.349  83.801  1.00  0.00           C
ATOM   9389  C37 POPE  163      36.512  82.989  83.062  1.00  0.00           C
ATOM   9392  C38 POPE  163      36.822  83.899  81.861  1.00  0.00           C
ATOM   9395  C39 POPE  163      36.042  83.489  80.611  1.00  0.00           C
ATOM   9398 0C31 POPE  163      36.492  84.219  79.341  1.00  0.00           C
ATOM   9401 1C31 POPE  163      35.962  83.549  78.062  1.00  0.00           C
ATOM   9404 2C31 POPE  163      36.442  84.209  76.761  1.00  0.00           C
ATOM   9407 3C31 POPE  163      37.942  83.989  76.492  1.00  0.00           C
ATOM   9410 4C31 POPE  163      38.512  84.999  75.492  1.00  0.00           C
ATOM   9413 5C31 POPE  163      40.042  85.019  75.482  1.00  0.00           C
ATOM   9416 6C31 POPE  163      40.622  86.259  74.812  1.00  0.00           C
ATOM   9420  NH3 POPE  164      46.342  24.989  51.632  1.00  0.00           N
ATOM   9424  C12 POPE  164      47.002  23.639  51.702  1.00  0.00           C
ATOM   9427  C11 POPE  164      45.992  22.469  51.702  1.00  0.00           C
ATOM   9430  P   POPE  164      43.442  22.709  52.152  1.00  0.00           P
ATOM   9431  O13 POPE  164      42.972  21.349  51.822  1.00  0.00           O
ATOM   9432  O14 POPE  164      43.372  23.719  51.081  1.00  0.00           O
ATOM   9433  O11 POPE  164      42.712  23.329  53.423  1.00  0.00           O
ATOM   9434  O12 POPE  164      44.932  22.659  52.652  1.00  0.00           O
ATOM   9435  C1  POPE  164      41.652  22.709  54.161  1.00  0.00           C
ATOM   9438  C2  POPE  164      42.112  21.499  55.042  1.00  0.00           C
ATOM   9440  O21 POPE  164      41.332  21.219  56.202  1.00  0.00           O
ATOM   9441  C21 POPE  164      40.112  21.569  56.502  1.00  0.00           C
ATOM   9442  O22 POPE  164      39.352  22.269  55.862  1.00  0.00           O
ATOM   9443  C22 POPE  164      39.782  20.849  57.832  1.00  0.00           C
ATOM   9446  C3  POPE  164      43.592  21.619  55.522  1.00  0.00           C
ATOM   9449  O31 POPE  164      43.932  22.929  56.071  1.00  0.00           O
ATOM   9450  C31 POPE  164      43.742  23.029  57.391  1.00  0.00           C
ATOM   9451  O32 POPE  164      43.152  22.229  58.082  1.00  0.00           O
ATOM   9452  C32 POPE  164      44.412  24.289  57.892  1.00  0.00           C
ATOM   9455  C23 POPE  164      38.852  21.589  58.822  1.00  0.00           C
ATOM   9458  C24 POPE  164      38.862  20.839  60.171  1.00  0.00           C
ATOM   9461  C25 POPE  164      37.742  21.199  61.151  1.00  0.00           C
ATOM   9464  C26 POPE  164      38.162  22.049  62.362  1.00  0.00           C
ATOM   9467  C27 POPE  164      37.052  22.069  63.423  1.00  0.00           C
ATOM   9470  C28 POPE  164      37.502  22.599  64.802  1.00  0.00           C
ATOM   9473  C29 POPE  164      36.382  22.419  65.812  1.00  0.00           C
ATOM   9475 0C21 POPE  164      36.222  23.069  66.972  1.00  0.00           C
ATOM   9477 1C21 POPE  164      37.112  24.119  67.601  1.00  0.00           C
ATOM   9480 2C21 POPE  164      37.802  23.589  68.872  1.00  0.00           C
ATOM   9483 3C21 POPE  164      38.242  24.699  69.841  1.00  0.00           C
ATOM   9486 4C21 POPE  164      38.852  24.159  71.142  1.00  0.00           C
ATOM   9489 5C21 POPE  164      38.792  25.159  72.322  1.00  0.00           C
ATOM   9492 6C21 POPE  164      39.722  26.379  72.182  1.00  0.00           C
ATOM   9495 7C21 POPE  164      39.552  27.399  73.321  1.00  0.00           C
ATOM   9498 8C21 POPE  164      40.732  28.359  73.452  1.00  0.00           C
ATOM   9502  C33 POPE  164      43.432  25.099  58.742  1.00  0.00           C
ATOM   9505  C34 POPE  164      44.132  26.169  59.582  1.00  0.00           C
ATOM   9508  C35 POPE  164      43.232  26.649  60.731  1.00  0.00           C
ATOM   9511  C36 POPE  164      44.012  27.439  61.772  1.00  0.00           C
ATOM   9514  C37 POPE  164      43.152  27.839  62.972  1.00  0.00           C
ATOM   9517  C38 POPE  164      44.012  28.189  64.181  1.00  0.00           C
ATOM   9520  C39 POPE  164      43.212  28.859  65.292  1.00  0.00           C
ATOM   9523 0C31 POPE  164      44.082  29.119  66.533  1.00  0.00           C
ATOM   9526 1C31 POPE  164      43.512  30.209  67.442  1.00  0.00           C
ATOM   9529 2C31 POPE  164      44.532  30.659  68.501  1.00  0.00           C
ATOM   9532 3C31 POPE  164      44.012  31.789  69.392  1.00  0.00           C
ATOM   9535 4C31 POPE  164      43.052  31.299  70.492  1.00  0.00           C
ATOM   9538 5C31 POPE  164      42.252  32.449  71.112  1.00  0.00           C
ATOM   9541 6C31 POPE  164      41.302  31.989  72.231  1.00  0.00           C
ATOM   9545  NH3 POPE  165      15.862  51.589  46.011  1.00  0.00           N
ATOM   9549  C12 POPE  165      15.662  52.989  46.502  1.00  0.00           C
ATOM   9552  C11 POPE  165      15.442  53.069  48.032  1.00  0.00           C
ATOM   9555  P   POPE  165      14.242  55.489  47.882  1.00  0.00           P
ATOM   9556  O13 POPE  165      14.632  55.609  46.472  1.00  0.00           O
ATOM   9557  O14 POPE  165      12.822  55.809  48.143  1.00  0.00           O
ATOM   9558  O11 POPE  165      15.132  56.569  48.571  1.00  0.00           O
ATOM   9559  O12 POPE  165      14.532  54.069  48.472  1.00  0.00           O
ATOM   9560  C1  POPE  165      15.992  56.459  49.681  1.00  0.00           C
ATOM   9563  C2  POPE  165      15.312  57.129  50.891  1.00  0.00           C
ATOM   9565  O21 POPE  165      14.552  56.089  51.512  1.00  0.00           O
ATOM   9566  C21 POPE  165      13.242  56.059  51.572  1.00  0.00           C
ATOM   9567  O22 POPE  165      12.452  56.979  51.462  1.00  0.00           O
ATOM   9568  C22 POPE  165      12.812  54.599  51.712  1.00  0.00           C
ATOM   9571  C3  POPE  165      14.612  58.439  50.402  1.00  0.00           C
ATOM   9574  O31 POPE  165      14.342  59.329  51.492  1.00  0.00           O
ATOM   9575  C31 POPE  165      15.072  60.429  51.562  1.00  0.00           C
ATOM   9576  O32 POPE  165      15.982  60.729  50.812  1.00  0.00           O
ATOM   9577  C32 POPE  165      14.622  61.299  52.731  1.00  0.00           C
ATOM   9580  C23 POPE  165      12.952  54.059  53.143  1.00  0.00           C
ATOM   9583  C24 POPE  165      12.202  54.869  54.202  1.00  0.00           C
ATOM   9586  C25 POPE  165      12.972  56.099  54.722  1.00  0.00           C
ATOM   9589  C26 POPE  165      12.962  56.199  56.252  1.00  0.00           C
ATOM   9592  C27 POPE  165      13.462  57.549  56.762  1.00  0.00           C
ATOM   9595  C28 POPE  165      13.392  57.709  58.292  1.00  0.00           C
ATOM   9598  C29 POPE  165      14.392  56.879  59.042  1.00  0.00           C
ATOM   9600 0C21 POPE  165      14.952  57.179  60.231  1.00  0.00           C
ATOM   9602 1C21 POPE  165      14.672  58.399  61.071  1.00  0.00           C
ATOM   9605 2C21 POPE  165      14.302  58.089  62.542  1.00  0.00           C
ATOM   9608 3C21 POPE  165      15.522  57.699  63.382  1.00  0.00           C
ATOM   9611 4C21 POPE  165      15.202  57.559  64.882  1.00  0.00           C
ATOM   9614 5C21 POPE  165      14.432  56.279  65.212  1.00  0.00           C
ATOM   9617 6C21 POPE  165      14.142  56.079  66.713  1.00  0.00           C
ATOM   9620 7C21 POPE  165      13.372  54.779  66.952  1.00  0.00           C
ATOM   9623 8C21 POPE  165      12.832  54.619  68.371  1.00  0.00           C
ATOM   9627  C33 POPE  165      14.172  60.509  53.992  1.00  0.00           C
ATOM   9630  C34 POPE  165      13.712  61.459  55.091  1.00  0.00           C
ATOM   9633  C35 POPE  165      14.892  61.999  55.923  1.00  0.00           C
ATOM   9636  C36 POPE  165      15.222  61.119  57.132  1.00  0.00           C
ATOM   9639  C37 POPE  165      16.372  61.709  57.962  1.00  0.00           C
ATOM   9642  C38 POPE  165      16.072  61.659  59.462  1.00  0.00           C
ATOM   9645  C39 POPE  165      17.232  62.179  60.322  1.00  0.00           C
ATOM   9648 0C31 POPE  165      16.942  62.089  61.822  1.00  0.00           C
ATOM   9651 1C31 POPE  165      16.252  63.349  62.362  1.00  0.00           C
ATOM   9654 2C31 POPE  165      15.812  63.219  63.822  1.00  0.00           C
ATOM   9657 3C31 POPE  165      14.492  62.469  63.981  1.00  0.00           C
ATOM   9660 4C31 POPE  165      13.972  62.509  65.423  1.00  0.00           C
ATOM   9663 5C31 POPE  165      12.732  61.649  65.632  1.00  0.00           C
ATOM   9666 6C31 POPE  165      12.242  61.679  67.071  1.00  0.00           C
ATOM   9670  NH3 POPE  166      55.962  80.429  95.212  1.00  0.00           N
ATOM   9674  C12 POPE  166      57.102  80.989  96.022  1.00  0.00           C
ATOM   9677  C11 POPE  166      57.152  80.329  97.402  1.00  0.00           C
ATOM   9680  P   POPE  166      58.372  78.029  97.132  1.00  0.00           P
ATOM   9681  O13 POPE  166      59.512  78.909  96.803  1.00  0.00           O
ATOM   9682  O14 POPE  166      58.472  77.029  98.221  1.00  0.00           O
ATOM   9683  O11 POPE  166      58.072  77.179  95.842  1.00  0.00           O
ATOM   9684  O12 POPE  166      57.062  78.899  97.301  1.00  0.00           O
ATOM   9685  C1  POPE  166      59.192  76.639  95.122  1.00  0.00           C
ATOM   9688  C2  POPE  166      58.902  76.869  93.651  1.00  0.00           C
ATOM   9690  O21 POPE  166      59.802  76.079  92.852  1.00  0.00           O
ATOM   9691  C21 POPE  166      59.202  75.489  91.831  1.00  0.00           C
ATOM   9692  O22 POPE  166      58.022  75.199  91.772  1.00  0.00           O
ATOM   9693  C22 POPE  166      60.162  75.389  90.661  1.00  0.00           C
ATOM   9696  C3  POPE  166      59.052  78.379  93.272  1.00  0.00           C
ATOM   9699  O31 POPE  166      58.562  78.639  91.932  1.00  0.00           O
ATOM   9700  C31 POPE  166      57.222  78.529  91.901  1.00  0.00           C
ATOM   9701  O32 POPE  166      56.492  78.689  92.862  1.00  0.00           O
ATOM   9702  C32 POPE  166      56.772  78.079  90.511  1.00  0.00           C
ATOM   9705  C23 POPE  166      59.422  75.179  89.322  1.00  0.00           C
ATOM   9708  C24 POPE  166      60.272  75.599  88.102  1.00  0.00           C
ATOM   9711  C25 POPE  166      61.472  74.679  87.852  1.00  0.00           C
ATOM   9714  C26 POPE  166      61.052  73.329  87.253  1.00  0.00           C
ATOM   9717  C27 POPE  166      61.932  72.159  87.701  1.00  0.00           C
ATOM   9720  C28 POPE  166      61.342  70.779  87.372  1.00  0.00           C
ATOM   9723  C29 POPE  166      60.882  70.559  85.941  1.00  0.00           C
ATOM   9725 0C21 POPE  166      61.652  70.709  84.852  1.00  0.00           C
ATOM   9727 1C21 POPE  166      63.112  71.069  84.872  1.00  0.00           C
ATOM   9730 2C21 POPE  166      63.842  70.759  83.562  1.00  0.00           C
ATOM   9733 3C21 POPE  166      63.392  71.649  82.401  1.00  0.00           C
ATOM   9736 4C21 POPE  166      64.372  71.569  81.232  1.00  0.00           C
ATOM   9739 5C21 POPE  166      63.952  72.409  80.033  1.00  0.00           C
ATOM   9742 6C21 POPE  166      62.852  71.769  79.173  1.00  0.00           C
ATOM   9745 7C21 POPE  166      63.322  70.499  78.452  1.00  0.00           C
ATOM   9748 8C21 POPE  166      62.402  70.049  77.312  1.00  0.00           C
ATOM   9752  C33 POPE  166      57.172  78.949  89.292  1.00  0.00           C
ATOM   9755  C34 POPE  166      56.012  79.009  88.282  1.00  0.00           C
ATOM   9758  C35 POPE  166      56.332  79.679  86.943  1.00  0.00           C
ATOM   9761  C36 POPE  166      55.052  80.109  86.221  1.00  0.00           C
ATOM   9764  C37 POPE  166      55.282  80.969  84.971  1.00  0.00           C
ATOM   9767  C38 POPE  166      53.972  81.649  84.522  1.00  0.00           C
ATOM   9770  C39 POPE  166      54.102  82.569  83.312  1.00  0.00           C
ATOM   9773 0C31 POPE  166      55.092  83.729  83.493  1.00  0.00           C
ATOM   9776 1C31 POPE  166      55.052  84.729  82.331  1.00  0.00           C
ATOM   9779 2C31 POPE  166      53.772  85.589  82.342  1.00  0.00           C
ATOM   9782 3C31 POPE  166      53.682  86.549  81.151  1.00  0.00           C
ATOM   9785 4C31 POPE  166      52.432  87.429  81.221  1.00  0.00           C
ATOM   9788 5C31 POPE  166      52.162  88.229  79.952  1.00  0.00           C
ATOM   9791 6C31 POPE  166      50.972  89.179  80.082  1.00  0.00           C
ATOM   9795  NH3 POPE  167      63.432  16.399  92.792  1.00  0.00           N
ATOM   9799  C12 POPE  167      64.622  15.649  93.352  1.00  0.00           C
ATOM   9802  C11 POPE  167      64.382  14.179  93.651  1.00  0.00           C
ATOM   9805  P   POPE  167      66.482  12.609  93.671  1.00  0.00           P
ATOM   9806  O13 POPE  167      67.862  12.989  94.081  1.00  0.00           O
ATOM   9807  O14 POPE  167      65.952  11.259  93.951  1.00  0.00           O
ATOM   9808  O11 POPE  167      66.322  12.859  92.132  1.00  0.00           O
ATOM   9809  O12 POPE  167      65.512  13.639  94.312  1.00  0.00           O
ATOM   9810  C1  POPE  167      67.242  13.679  91.402  1.00  0.00           C
ATOM   9813  C2  POPE  167      66.912  13.569  89.893  1.00  0.00           C
ATOM   9815  O21 POPE  167      67.732  12.609  89.221  1.00  0.00           O
ATOM   9816  C21 POPE  167      69.012  12.879  89.023  1.00  0.00           C
ATOM   9817  O22 POPE  167      69.622  13.879  89.352  1.00  0.00           O
ATOM   9818  C22 POPE  167      69.572  11.749  88.172  1.00  0.00           C
ATOM   9821  C3  POPE  167      66.802  14.939  89.142  1.00  0.00           C
ATOM   9824  O31 POPE  167      65.692  14.889  88.221  1.00  0.00           O
ATOM   9825  C31 POPE  167      64.502  15.129  88.772  1.00  0.00           C
ATOM   9826  O32 POPE  167      64.312  15.659  89.852  1.00  0.00           O
ATOM   9827  C32 POPE  167      63.382  14.609  87.871  1.00  0.00           C
ATOM   9830  C23 POPE  167      71.072  11.969  87.871  1.00  0.00           C
ATOM   9833  C24 POPE  167      71.712  10.869  87.022  1.00  0.00           C
ATOM   9836  C25 POPE  167      71.432  11.079  85.532  1.00  0.00           C
ATOM   9839  C26 POPE  167      72.202  10.109  84.641  1.00  0.00           C
ATOM   9842  C27 POPE  167      71.812  10.309  83.172  1.00  0.00           C
ATOM   9845  C28 POPE  167      72.642   9.439  82.223  1.00  0.00           C
ATOM   9848  C29 POPE  167      71.992   9.409  80.861  1.00  0.00           C
ATOM   9850 0C21 POPE  167      72.572   9.589  79.673  1.00  0.00           C
ATOM   9852 1C21 POPE  167      74.032   9.899  79.423  1.00  0.00           C
ATOM   9855 2C21 POPE  167      74.222  10.169  77.912  1.00  0.00           C
ATOM   9858 3C21 POPE  167      75.602  10.719  77.541  1.00  0.00           C
ATOM   9861 4C21 POPE  167      75.702  10.949  76.031  1.00  0.00           C
ATOM   9864 5C21 POPE  167      77.082  11.449  75.552  1.00  0.00           C
ATOM   9867 6C21 POPE  167      77.412  12.879  76.002  1.00  0.00           C
ATOM   9870 7C21 POPE  167      78.742  13.389  75.441  1.00  0.00           C
ATOM   9873 8C21 POPE  167      79.112  14.779  75.961  1.00  0.00           C
ATOM   9877  C33 POPE  167      63.752  13.359  87.032  1.00  0.00           C
ATOM   9880  C34 POPE  167      64.322  13.729  85.661  1.00  0.00           C
ATOM   9883  C35 POPE  167      64.742  12.519  84.823  1.00  0.00           C
ATOM   9886  C36 POPE  167      65.132  12.979  83.411  1.00  0.00           C
ATOM   9889  C37 POPE  167      65.592  11.869  82.463  1.00  0.00           C
ATOM   9892  C38 POPE  167      65.522  12.339  80.993  1.00  0.00           C
ATOM   9895  C39 POPE  167      66.372  11.509  80.041  1.00  0.00           C
ATOM   9898 0C31 POPE  167      66.692  12.239  78.721  1.00  0.00           C
ATOM   9901 1C31 POPE  167      68.002  11.729  78.122  1.00  0.00           C
ATOM   9904 2C31 POPE  167      68.442  12.459  76.841  1.00  0.00           C
ATOM   9907 3C31 POPE  167      69.822  11.959  76.382  1.00  0.00           C
ATOM   9910 4C31 POPE  167      70.352  12.659  75.132  1.00  0.00           C
ATOM   9913 5C31 POPE  167      71.812  12.279  74.822  1.00  0.00           C
ATOM   9916 6C31 POPE  167      72.372  13.009  73.602  1.00  0.00           C
ATOM   9920  NH3 POPE  168      32.592 127.369  52.372  1.00  0.00           N
ATOM   9924  C12 POPE  168      33.312 127.729  51.112  1.00  0.00           C
ATOM   9927  C11 POPE  168      34.762 128.039  51.432  1.00  0.00           C
ATOM   9930  P   POPE  168      36.842 128.859  50.102  1.00  0.00           P
ATOM   9931  O13 POPE  168      37.292 128.019  48.981  1.00  0.00           O
ATOM   9932  O14 POPE  168      37.162 130.299  50.082  1.00  0.00           O
ATOM   9933  O11 POPE  168      37.372 128.229  51.442  1.00  0.00           O
ATOM   9934  O12 POPE  168      35.292 128.719  50.301  1.00  0.00           O
ATOM   9935  C1  POPE  168      38.482 128.659  52.222  1.00  0.00           C
ATOM   9938  C2  POPE  168      38.102 128.709  53.732  1.00  0.00           C
ATOM   9940  O21 POPE  168      39.322 128.949  54.452  1.00  0.00           O
ATOM   9941  C21 POPE  168      39.252 129.399  55.681  1.00  0.00           C
ATOM   9942  O22 POPE  168      38.232 129.759  56.252  1.00  0.00           O
ATOM   9943  C22 POPE  168      40.672 129.449  56.252  1.00  0.00           C
ATOM   9946  C3  POPE  168      37.402 127.379  54.181  1.00  0.00           C
ATOM   9949  O31 POPE  168      36.632 127.459  55.411  1.00  0.00           O
ATOM   9950  C31 POPE  168      37.232 127.029  56.522  1.00  0.00           C
ATOM   9951  O32 POPE  168      38.382 126.629  56.572  1.00  0.00           O
ATOM   9952  C32 POPE  168      36.322 127.179  57.731  1.00  0.00           C
ATOM   9955  C23 POPE  168      40.782 130.089  57.642  1.00  0.00           C
ATOM   9958  C24 POPE  168      40.852 129.059  58.781  1.00  0.00           C
ATOM   9961  C25 POPE  168      40.312 129.639  60.091  1.00  0.00           C
ATOM   9964  C26 POPE  168      41.222 129.419  61.312  1.00  0.00           C
ATOM   9967  C27 POPE  168      40.592 129.999  62.591  1.00  0.00           C
ATOM   9970  C28 POPE  168      41.362 129.679  63.882  1.00  0.00           C
ATOM   9973  C29 POPE  168      41.212 130.789  64.901  1.00  0.00           C
ATOM   9975 0C21 POPE  168      40.662 130.719  66.132  1.00  0.00           C
ATOM   9977 1C21 POPE  168      40.112 129.499  66.822  1.00  0.00           C
ATOM   9980 2C21 POPE  168      40.512 129.399  68.312  1.00  0.00           C
ATOM   9983 3C21 POPE  168      42.032 129.409  68.562  1.00  0.00           C
ATOM   9986 4C21 POPE  168      42.402 129.099  70.022  1.00  0.00           C
ATOM   9989 5C21 POPE  168      42.252 127.619  70.362  1.00  0.00           C
ATOM   9992 6C21 POPE  168      42.662 127.239  71.792  1.00  0.00           C
ATOM   9995 7C21 POPE  168      42.632 125.719  71.993  1.00  0.00           C
ATOM   9998 8C21 POPE  168      42.962 125.239  73.402  1.00  0.00           C
ATOM  10002  C33 POPE  168      37.142 127.249  59.042  1.00  0.00           C
ATOM  10005  C34 POPE  168      36.252 127.489  60.272  1.00  0.00           C
ATOM  10008  C35 POPE  168      37.012 127.839  61.562  1.00  0.00           C
ATOM  10011  C36 POPE  168      37.802 126.649  62.112  1.00  0.00           C
ATOM  10014  C37 POPE  168      38.262 126.869  63.562  1.00  0.00           C
ATOM  10017  C38 POPE  168      38.512 125.539  64.292  1.00  0.00           C
ATOM  10020  C39 POPE  168      37.202 124.839  64.691  1.00  0.00           C
ATOM  10023 0C31 POPE  168      37.382 123.359  65.022  1.00  0.00           C
ATOM  10026 1C31 POPE  168      36.252 122.809  65.882  1.00  0.00           C
ATOM  10029 2C31 POPE  168      36.442 121.329  66.242  1.00  0.00           C
ATOM  10032 3C31 POPE  168      35.612 120.899  67.471  1.00  0.00           C
ATOM  10035 4C31 POPE  168      34.102 121.159  67.341  1.00  0.00           C
ATOM  10038 5C31 POPE  168      33.382 120.919  68.672  1.00  0.00           C
ATOM  10041 6C31 POPE  168      31.882 121.189  68.612  1.00  0.00           C
ATOM  10045  NH3 POPE  169     102.552  78.509  93.713  1.00  0.00           N
ATOM  10049  C12 POPE  169     102.782  79.809  92.992  1.00  0.00           C
ATOM  10052  C11 POPE  169     102.962  80.909  94.062  1.00  0.00           C
ATOM  10055  P   POPE  169     104.442  82.979  93.542  1.00  0.00           P
ATOM  10056  O13 POPE  169     104.872  83.159  94.941  1.00  0.00           O
ATOM  10057  O14 POPE  169     105.392  82.269  92.652  1.00  0.00           O
ATOM  10058  O11 POPE  169     104.162  84.419  92.923  1.00  0.00           O
ATOM  10059  O12 POPE  169     103.062  82.209  93.473  1.00  0.00           O
ATOM  10060  C1  POPE  169     102.982  84.729  92.183  1.00  0.00           C
ATOM  10063  C2  POPE  169     103.252  84.669  90.651  1.00  0.00           C
ATOM  10065  O21 POPE  169     102.832  85.819  89.893  1.00  0.00           O
ATOM  10066  C21 POPE  169     103.302  87.019  90.222  1.00  0.00           C
ATOM  10067  O22 POPE  169     103.862  87.309  91.262  1.00  0.00           O
ATOM  10068  C22 POPE  169     103.222  87.959  89.012  1.00  0.00           C
ATOM  10071  C3  POPE  169     102.602  83.389  90.041  1.00  0.00           C
ATOM  10074  O31 POPE  169     103.092  83.109  88.702  1.00  0.00           O
ATOM  10075  C31 POPE  169     102.592  81.949  88.242  1.00  0.00           C
ATOM  10076  O32 POPE  169     101.822  81.249  88.862  1.00  0.00           O
ATOM  10077  C32 POPE  169     103.232  81.489  86.922  1.00  0.00           C
ATOM  10080  C23 POPE  169     101.842  88.599  88.772  1.00  0.00           C
ATOM  10083  C24 POPE  169     101.462  88.589  87.292  1.00  0.00           C
ATOM  10086  C25 POPE  169     100.152  89.339  87.001  1.00  0.00           C
ATOM  10089  C26 POPE  169      99.462  88.839  85.731  1.00  0.00           C
ATOM  10092  C27 POPE  169      98.102  89.509  85.482  1.00  0.00           C
ATOM  10095  C28 POPE  169      97.372  88.899  84.282  1.00  0.00           C
ATOM  10098  C29 POPE  169      95.982  89.479  84.132  1.00  0.00           C
ATOM  10100 0C21 POPE  169      95.542  90.269  83.142  1.00  0.00           C
ATOM  10102 1C21 POPE  169      96.332  90.689  81.922  1.00  0.00           C
ATOM  10105 2C21 POPE  169      95.432  90.899  80.693  1.00  0.00           C
ATOM  10108 3C21 POPE  169      94.572  89.689  80.312  1.00  0.00           C
ATOM  10111 4C21 POPE  169      93.752  89.899  79.033  1.00  0.00           C
ATOM  10114 5C21 POPE  169      92.672  88.819  78.841  1.00  0.00           C
ATOM  10117 6C21 POPE  169      92.022  88.859  77.452  1.00  0.00           C
ATOM  10120 7C21 POPE  169      91.082  87.679  77.222  1.00  0.00           C
ATOM  10123 8C21 POPE  169      90.502  87.629  75.801  1.00  0.00           C
ATOM  10127  C33 POPE  169     103.682  82.589  85.933  1.00  0.00           C
ATOM  10130  C34 POPE  169     104.162  82.069  84.562  1.00  0.00           C
ATOM  10133  C35 POPE  169     103.222  81.079  83.883  1.00  0.00           C
ATOM  10136  C36 POPE  169     103.402  80.999  82.363  1.00  0.00           C
ATOM  10139  C37 POPE  169     102.672  79.779  81.761  1.00  0.00           C
ATOM  10142  C38 POPE  169     102.122  79.989  80.352  1.00  0.00           C
ATOM  10145  C39 POPE  169     103.172  80.249  79.261  1.00  0.00           C
ATOM  10148 0C31 POPE  169     102.512  80.199  77.871  1.00  0.00           C
ATOM  10151 1C31 POPE  169     103.442  80.549  76.711  1.00  0.00           C
ATOM  10154 2C31 POPE  169     102.682  80.569  75.371  1.00  0.00           C
ATOM  10157 3C31 POPE  169     103.572  80.839  74.141  1.00  0.00           C
ATOM  10160 4C31 POPE  169     104.392  82.129  74.242  1.00  0.00           C
ATOM  10163 5C31 POPE  169     105.192  82.409  72.961  1.00  0.00           C
ATOM  10166 6C31 POPE  169     106.042  83.679  73.052  1.00  0.00           C
ATOM  10170  NH3 POPE  170      69.552   4.995  93.581  1.00  0.00           N
ATOM  10174  C12 POPE  170      68.732   5.505  94.732  1.00  0.00           C
ATOM  10177  C11 POPE  170      68.402   6.985  94.592  1.00  0.00           C
ATOM  10180  P   POPE  170      65.802   6.765  94.801  1.00  0.00           P
ATOM  10181  O13 POPE  170      65.562   5.445  95.402  1.00  0.00           O
ATOM  10182  O14 POPE  170      64.762   7.805  94.963  1.00  0.00           O
ATOM  10183  O11 POPE  170      66.012   6.535  93.251  1.00  0.00           O
ATOM  10184  O12 POPE  170      67.202   7.305  95.312  1.00  0.00           O
ATOM  10185  C1  POPE  170      64.952   5.965  92.482  1.00  0.00           C
ATOM  10188  C2  POPE  170      65.372   5.715  91.003  1.00  0.00           C
ATOM  10190  O21 POPE  170      65.372   6.985  90.312  1.00  0.00           O
ATOM  10191  C21 POPE  170      66.332   7.115  89.422  1.00  0.00           C
ATOM  10192  O22 POPE  170      67.362   6.475  89.372  1.00  0.00           O
ATOM  10193  C22 POPE  170      65.952   8.185  88.402  1.00  0.00           C
ATOM  10196  C3  POPE  170      64.392   4.755  90.262  1.00  0.00           C
ATOM  10199  O31 POPE  170      64.912   4.345  88.972  1.00  0.00           O
ATOM  10200  C31 POPE  170      64.412   4.945  87.892  1.00  0.00           C
ATOM  10201  O32 POPE  170      63.522   5.765  87.892  1.00  0.00           O
ATOM  10202  C32 POPE  170      65.222   4.525  86.663  1.00  0.00           C
ATOM  10205  C23 POPE  170      67.092   8.455  87.382  1.00  0.00           C
ATOM  10208  C24 POPE  170      66.582   9.165  86.122  1.00  0.00           C
ATOM  10211  C25 POPE  170      67.632   9.185  85.003  1.00  0.00           C
ATOM  10214  C26 POPE  170      67.812   7.825  84.312  1.00  0.00           C
ATOM  10217  C27 POPE  170      68.872   7.855  83.202  1.00  0.00           C
ATOM  10220  C28 POPE  170      68.772   6.635  82.272  1.00  0.00           C
ATOM  10223  C29 POPE  170      69.782   6.735  81.161  1.00  0.00           C
ATOM  10225 0C21 POPE  170      69.542   6.655  79.842  1.00  0.00           C
ATOM  10227 1C21 POPE  170      68.222   6.385  79.182  1.00  0.00           C
ATOM  10230 2C21 POPE  170      68.362   5.535  77.902  1.00  0.00           C
ATOM  10233 3C21 POPE  170      68.812   4.085  78.151  1.00  0.00           C
ATOM  10236 4C21 POPE  170      68.422   3.185  76.981  1.00  0.00           C
ATOM  10239 5C21 POPE  170      68.892   1.735  77.121  1.00  0.00           C
ATOM  10242 6C21 POPE  170      68.452   0.915  75.911  1.00  0.00           C
ATOM  10245 7C21 POPE  170      68.882  -0.555  75.941  1.00  0.00           C
ATOM  10248 8C21 POPE  170      68.392  -1.305  74.711  1.00  0.00           C
ATOM  10252  C33 POPE  170      64.412   4.645  85.352  1.00  0.00           C
ATOM  10255  C34 POPE  170      65.282   4.525  84.092  1.00  0.00           C
ATOM  10258  C35 POPE  170      64.412   4.405  82.822  1.00  0.00           C
ATOM  10261  C36 POPE  170      65.072   4.905  81.533  1.00  0.00           C
ATOM  10264  C37 POPE  170      64.232   4.515  80.301  1.00  0.00           C
ATOM  10267  C38 POPE  170      64.562   5.275  79.012  1.00  0.00           C
ATOM  10270  C39 POPE  170      64.152   6.755  79.051  1.00  0.00           C
ATOM  10273 0C31 POPE  170      64.332   7.475  77.701  1.00  0.00           C
ATOM  10276 1C31 POPE  170      63.652   8.855  77.681  1.00  0.00           C
ATOM  10279 2C31 POPE  170      63.842   9.579  76.341  1.00  0.00           C
ATOM  10282 3C31 POPE  170      63.002  10.869  76.221  1.00  0.00           C
ATOM  10285 4C31 POPE  170      63.102  11.489  74.822  1.00  0.00           C
ATOM  10288 5C31 POPE  170      62.132  12.669  74.621  1.00  0.00           C
ATOM  10291 6C31 POPE  170      62.092  13.169  73.173  1.00  0.00           C
ATOM  10295  NH3 POPE  171      54.662  78.429  56.782  1.00  0.00           N
ATOM  10299  C12 POPE  171      55.452  77.579  55.812  1.00  0.00           C
ATOM  10302  C11 POPE  171      55.092  76.069  55.882  1.00  0.00           C
ATOM  10305  P   POPE  171      55.852  73.839  54.662  1.00  0.00           P
ATOM  10306  O13 POPE  171      54.962  73.159  53.702  1.00  0.00           O
ATOM  10307  O14 POPE  171      57.292  73.729  54.362  1.00  0.00           O
ATOM  10308  O11 POPE  171      55.582  73.379  56.141  1.00  0.00           O
ATOM  10309  O12 POPE  171      55.542  75.409  54.691  1.00  0.00           O
ATOM  10310  C1  POPE  171      55.192  72.049  56.512  1.00  0.00           C
ATOM  10313  C2  POPE  171      54.692  72.009  58.002  1.00  0.00           C
ATOM  10315  O21 POPE  171      55.002  70.769  58.682  1.00  0.00           O
ATOM  10316  C21 POPE  171      54.552  69.649  58.132  1.00  0.00           C
ATOM  10317  O22 POPE  171      53.812  69.569  57.173  1.00  0.00           O
ATOM  10318  C22 POPE  171      55.112  68.419  58.862  1.00  0.00           C
ATOM  10321  C3  POPE  171      53.192  72.449  58.172  1.00  0.00           C
ATOM  10324  O31 POPE  171      52.602  72.179  59.462  1.00  0.00           O
ATOM  10325  C31 POPE  171      52.972  72.969  60.481  1.00  0.00           C
ATOM  10326  O32 POPE  171      53.882  73.779  60.442  1.00  0.00           O
ATOM  10327  C32 POPE  171      52.012  72.819  61.672  1.00  0.00           C
ATOM  10330  C23 POPE  171      54.032  67.499  59.492  1.00  0.00           C
ATOM  10333  C24 POPE  171      54.072  67.469  61.032  1.00  0.00           C
ATOM  10336  C25 POPE  171      55.082  66.459  61.582  1.00  0.00           C
ATOM  10339  C26 POPE  171      55.352  66.649  63.082  1.00  0.00           C
ATOM  10342  C27 POPE  171      56.302  65.589  63.651  1.00  0.00           C
ATOM  10345  C28 POPE  171      56.912  65.969  65.012  1.00  0.00           C
ATOM  10348  C29 POPE  171      57.782  67.199  64.922  1.00  0.00           C
ATOM  10350 0C21 POPE  171      58.122  67.999  65.941  1.00  0.00           C
ATOM  10352 1C21 POPE  171      57.782  67.779  67.391  1.00  0.00           C
ATOM  10355 2C21 POPE  171      56.622  68.659  67.902  1.00  0.00           C
ATOM  10358 3C21 POPE  171      56.362  68.399  69.392  1.00  0.00           C
ATOM  10361 4C21 POPE  171      55.292  69.319  70.003  1.00  0.00           C
ATOM  10364 5C21 POPE  171      55.062  68.969  71.481  1.00  0.00           C
ATOM  10367 6C21 POPE  171      54.122  69.929  72.222  1.00  0.00           C
ATOM  10370 7C21 POPE  171      53.962  69.489  73.682  1.00  0.00           C
ATOM  10373 8C21 POPE  171      52.972  70.309  74.512  1.00  0.00           C
ATOM  10377  C33 POPE  171      52.232  73.929  62.742  1.00  0.00           C
ATOM  10380  C34 POPE  171      51.092  74.069  63.772  1.00  0.00           C
ATOM  10383  C35 POPE  171      50.942  72.939  64.821  1.00  0.00           C
ATOM  10386  C36 POPE  171      51.842  73.079  66.071  1.00  0.00           C
ATOM  10389  C37 POPE  171      51.452  72.069  67.173  1.00  0.00           C
ATOM  10392  C38 POPE  171      52.192  72.229  68.511  1.00  0.00           C
ATOM  10395  C39 POPE  171      51.662  73.419  69.332  1.00  0.00           C
ATOM  10398 0C31 POPE  171      52.232  73.539  70.751  1.00  0.00           C
ATOM  10401 1C31 POPE  171      52.032  74.959  71.302  1.00  0.00           C
ATOM  10404 2C31 POPE  171      52.312  75.129  72.792  1.00  0.00           C
ATOM  10407 3C31 POPE  171      52.552  76.599  73.181  1.00  0.00           C
ATOM  10410 4C31 POPE  171      51.372  77.549  72.932  1.00  0.00           C
ATOM  10413 5C31 POPE  171      51.732  78.999  73.262  1.00  0.00           C
ATOM  10416 6C31 POPE  171      50.582  79.999  73.103  1.00  0.00           C
ATOM  10420  NH3 POPE  172      51.102  84.829  55.941  1.00  0.00           N
ATOM  10424  C12 POPE  172      51.682  83.629  55.262  1.00  0.00           C
ATOM  10427  C11 POPE  172      50.702  82.439  55.262  1.00  0.00           C
ATOM  10430  P   POPE  172      52.072  80.179  55.172  1.00  0.00           P
ATOM  10431  O13 POPE  172      52.792  79.399  54.142  1.00  0.00           O
ATOM  10432  O14 POPE  172      52.932  80.749  56.232  1.00  0.00           O
ATOM  10433  O11 POPE  172      51.032  79.289  55.891  1.00  0.00           O
ATOM  10434  O12 POPE  172      51.232  81.339  54.511  1.00  0.00           O
ATOM  10435  C1  POPE  172      49.772  78.879  55.372  1.00  0.00           C
ATOM  10438  C2  POPE  172      48.812  78.619  56.551  1.00  0.00           C
ATOM  10440  O21 POPE  172      47.572  78.119  56.032  1.00  0.00           O
ATOM  10441  C21 POPE  172      46.392  78.649  56.262  1.00  0.00           C
ATOM  10442  O22 POPE  172      46.152  79.719  56.772  1.00  0.00           O
ATOM  10443  C22 POPE  172      45.332  77.689  55.681  1.00  0.00           C
ATOM  10446  C3  POPE  172      48.812  79.859  57.492  1.00  0.00           C
ATOM  10449  O31 POPE  172      48.122  79.579  58.721  1.00  0.00           O
ATOM  10450  C31 POPE  172      48.202  80.589  59.582  1.00  0.00           C
ATOM  10451  O32 POPE  172      48.892  81.589  59.411  1.00  0.00           O
ATOM  10452  C32 POPE  172      47.372  80.259  60.812  1.00  0.00           C
ATOM  10455  C23 POPE  172      43.902  77.749  56.302  1.00  0.00           C
ATOM  10458  C24 POPE  172      43.432  76.499  57.071  1.00  0.00           C
ATOM  10461  C25 POPE  172      41.942  76.529  57.492  1.00  0.00           C
ATOM  10464  C26 POPE  172      41.482  75.209  58.152  1.00  0.00           C
ATOM  10467  C27 POPE  172      40.052  75.199  58.732  1.00  0.00           C
ATOM  10470  C28 POPE  172      39.672  73.849  59.402  1.00  0.00           C
ATOM  10473  C29 POPE  172      39.412  72.719  58.431  1.00  0.00           C
ATOM  10475 0C21 POPE  172      38.422  71.799  58.482  1.00  0.00           C
ATOM  10477 1C21 POPE  172      37.332  71.669  59.522  1.00  0.00           C
ATOM  10480 2C21 POPE  172      35.942  71.269  58.962  1.00  0.00           C
ATOM  10483 3C21 POPE  172      35.952  69.879  58.321  1.00  0.00           C
ATOM  10486 4C21 POPE  172      34.572  69.199  58.181  1.00  0.00           C
ATOM  10489 5C21 POPE  172      33.992  69.239  56.752  1.00  0.00           C
ATOM  10492 6C21 POPE  172      32.762  68.329  56.582  1.00  0.00           C
ATOM  10495 7C21 POPE  172      32.342  68.129  55.122  1.00  0.00           C
ATOM  10498 8C21 POPE  172      31.352  66.969  54.922  1.00  0.00           C
ATOM  10502  C33 POPE  172      46.172  81.199  61.042  1.00  0.00           C
ATOM  10505  C34 POPE  172      44.912  80.379  61.362  1.00  0.00           C
ATOM  10508  C35 POPE  172      43.872  81.129  62.202  1.00  0.00           C
ATOM  10511  C36 POPE  172      44.322  81.229  63.662  1.00  0.00           C
ATOM  10514  C37 POPE  172      43.462  82.149  64.522  1.00  0.00           C
ATOM  10517  C38 POPE  172      43.962  82.089  65.961  1.00  0.00           C
ATOM  10520  C39 POPE  172      43.282  83.049  66.931  1.00  0.00           C
ATOM  10523 0C31 POPE  172      43.662  82.679  68.371  1.00  0.00           C
ATOM  10526 1C31 POPE  172      43.352  83.759  69.402  1.00  0.00           C
ATOM  10529 2C31 POPE  172      43.842  83.319  70.791  1.00  0.00           C
ATOM  10532 3C31 POPE  172      43.472  84.299  71.911  1.00  0.00           C
ATOM  10535 4C31 POPE  172      44.122  85.689  71.761  1.00  0.00           C
ATOM  10538 5C31 POPE  172      43.902  86.529  73.022  1.00  0.00           C
ATOM  10541 6C31 POPE  172      44.562  87.899  72.992  1.00  0.00           C
ATOM  10545  NH3 POPE  173      89.092  65.889  54.032  1.00  0.00           N
ATOM  10549  C12 POPE  173      89.412  67.319  53.702  1.00  0.00           C
ATOM  10552  C11 POPE  173      88.602  67.889  52.522  1.00  0.00           C
ATOM  10555  P   POPE  173      89.832  70.169  51.992  1.00  0.00           P
ATOM  10556  O13 POPE  173      89.762  71.589  52.412  1.00  0.00           O
ATOM  10557  O14 POPE  173      89.812  69.919  50.532  1.00  0.00           O
ATOM  10558  O11 POPE  173      91.052  69.449  52.672  1.00  0.00           O
ATOM  10559  O12 POPE  173      88.612  69.329  52.562  1.00  0.00           O
ATOM  10560  C1  POPE  173      91.882  70.059  53.682  1.00  0.00           C
ATOM  10563  C2  POPE  173      91.342  69.969  55.142  1.00  0.00           C
ATOM  10565  O21 POPE  173      91.462  71.219  55.853  1.00  0.00           O
ATOM  10566  C21 POPE  173      92.692  71.609  56.172  1.00  0.00           C
ATOM  10567  O22 POPE  173      93.712  71.319  55.572  1.00  0.00           O
ATOM  10568  C22 POPE  173      92.672  72.469  57.422  1.00  0.00           C
ATOM  10571  C3  POPE  173      91.992  68.809  55.952  1.00  0.00           C
ATOM  10574  O31 POPE  173      91.382  68.659  57.261  1.00  0.00           O
ATOM  10575  C31 POPE  173      90.582  67.599  57.372  1.00  0.00           C
ATOM  10576  O32 POPE  173      90.262  66.879  56.442  1.00  0.00           O
ATOM  10577  C32 POPE  173      90.132  67.419  58.822  1.00  0.00           C
ATOM  10580  C23 POPE  173      91.902  71.799  58.581  1.00  0.00           C
ATOM  10583  C24 POPE  173      92.322  72.409  59.922  1.00  0.00           C
ATOM  10586  C25 POPE  173      91.302  72.169  61.032  1.00  0.00           C
ATOM  10589  C26 POPE  173      91.532  73.139  62.191  1.00  0.00           C
ATOM  10592  C27 POPE  173      90.542  72.949  63.352  1.00  0.00           C
ATOM  10595  C28 POPE  173      90.422  74.219  64.222  1.00  0.00           C
ATOM  10598  C29 POPE  173      90.142  73.929  65.673  1.00  0.00           C
ATOM  10600 0C21 POPE  173      89.002  74.139  66.351  1.00  0.00           C
ATOM  10602 1C21 POPE  173      87.702  74.699  65.812  1.00  0.00           C
ATOM  10605 2C21 POPE  173      87.182  75.939  66.551  1.00  0.00           C
ATOM  10608 3C21 POPE  173      86.772  75.669  68.002  1.00  0.00           C
ATOM  10611 4C21 POPE  173      86.152  76.919  68.632  1.00  0.00           C
ATOM  10614 5C21 POPE  173      85.832  76.729  70.112  1.00  0.00           C
ATOM  10617 6C21 POPE  173      85.122  77.949  70.702  1.00  0.00           C
ATOM  10620 7C21 POPE  173      84.802  77.769  72.182  1.00  0.00           C
ATOM  10623 8C21 POPE  173      83.882  78.869  72.731  1.00  0.00           C
ATOM  10627  C33 POPE  173      88.592  67.299  58.952  1.00  0.00           C
ATOM  10630  C34 POPE  173      88.172  66.589  60.252  1.00  0.00           C
ATOM  10633  C35 POPE  173      88.732  67.189  61.542  1.00  0.00           C
ATOM  10636  C36 POPE  173      88.322  68.649  61.782  1.00  0.00           C
ATOM  10639  C37 POPE  173      88.752  69.149  63.172  1.00  0.00           C
ATOM  10642  C38 POPE  173      87.722  70.079  63.822  1.00  0.00           C
ATOM  10645  C39 POPE  173      88.222  70.729  65.122  1.00  0.00           C
ATOM  10648 0C31 POPE  173      88.332  69.769  66.322  1.00  0.00           C
ATOM  10651 1C31 POPE  173      89.112  70.409  67.471  1.00  0.00           C
ATOM  10654 2C31 POPE  173      89.212  69.529  68.721  1.00  0.00           C
ATOM  10657 3C31 POPE  173      90.042  70.119  69.942  1.00  0.00           C
ATOM  10660 4C31 POPE  173      90.952  71.419  70.171  1.00  0.00           C
ATOM  10663 5C31 POPE  173      91.402  72.189  68.911  1.00  0.00           C
ATOM  10666 6C31 POPE  173      92.242  73.429  69.231  1.00  0.00           C
ATOM  10670  NH3 POPE  174      93.962  93.559  50.362  1.00  0.00           N
ATOM  10674  C12 POPE  174      94.822  92.329  50.522  1.00  0.00           C
ATOM  10677  C11 POPE  174      96.232  92.699  51.011  1.00  0.00           C
ATOM  10680  P   POPE  174      98.642  92.439  50.012  1.00  0.00           P
ATOM  10681  O13 POPE  174      99.162  91.819  48.782  1.00  0.00           O
ATOM  10682  O14 POPE  174      98.642  93.919  50.082  1.00  0.00           O
ATOM  10683  O11 POPE  174      99.362  91.779  51.272  1.00  0.00           O
ATOM  10684  O12 POPE  174      97.152  91.969  50.212  1.00  0.00           O
ATOM  10685  C1  POPE  174      99.542  92.499  52.492  1.00  0.00           C
ATOM  10688  C2  POPE  174      99.562  91.549  53.732  1.00  0.00           C
ATOM  10690  O21 POPE  174      99.562  92.309  54.961  1.00  0.00           O
ATOM  10691  C21 POPE  174      98.382  92.769  55.312  1.00  0.00           C
ATOM  10692  O22 POPE  174      97.332  92.579  54.722  1.00  0.00           O
ATOM  10693  C22 POPE  174      98.512  93.639  56.572  1.00  0.00           C
ATOM  10696  C3  POPE  174     100.742  90.549  53.782  1.00  0.00           C
ATOM  10699  O31 POPE  174     100.502  89.519  54.761  1.00  0.00           O
ATOM  10700  C31 POPE  174     100.722  89.719  56.071  1.00  0.00           C
ATOM  10701  O32 POPE  174     100.182  89.069  56.941  1.00  0.00           O
ATOM  10702  C32 POPE  174     101.812  90.759  56.402  1.00  0.00           C
ATOM  10705  C23 POPE  174      98.612  92.909  57.942  1.00  0.00           C
ATOM  10708  C24 POPE  174      98.032  93.819  59.042  1.00  0.00           C
ATOM  10711  C25 POPE  174      98.622  93.649  60.452  1.00  0.00           C
ATOM  10714  C26 POPE  174      97.922  92.619  61.362  1.00  0.00           C
ATOM  10717  C27 POPE  174      97.952  93.069  62.832  1.00  0.00           C
ATOM  10720  C28 POPE  174      97.272  92.079  63.802  1.00  0.00           C
ATOM  10723  C29 POPE  174      96.622  92.779  64.971  1.00  0.00           C
ATOM  10725 0C21 POPE  174      97.142  92.919  66.211  1.00  0.00           C
ATOM  10727 1C21 POPE  174      98.472  92.389  66.681  1.00  0.00           C
ATOM  10730 2C21 POPE  174      98.332  91.549  67.963  1.00  0.00           C
ATOM  10733 3C21 POPE  174      99.702  91.069  68.482  1.00  0.00           C
ATOM  10736 4C21 POPE  174      99.602  90.319  69.812  1.00  0.00           C
ATOM  10739 5C21 POPE  174     100.782  90.609  70.743  1.00  0.00           C
ATOM  10742 6C21 POPE  174     100.572  89.999  72.132  1.00  0.00           C
ATOM  10745 7C21 POPE  174     101.602  90.469  73.173  1.00  0.00           C
ATOM  10748 8C21 POPE  174     101.142  90.219  74.611  1.00  0.00           C
ATOM  10752  C33 POPE  174     102.262  90.709  57.892  1.00  0.00           C
ATOM  10755  C34 POPE  174     103.082  91.959  58.242  1.00  0.00           C
ATOM  10758  C35 POPE  174     103.542  92.039  59.711  1.00  0.00           C
ATOM  10761  C36 POPE  174     104.322  90.819  60.212  1.00  0.00           C
ATOM  10764  C37 POPE  174     105.032  91.079  61.551  1.00  0.00           C
ATOM  10767  C38 POPE  174     106.032  89.969  61.911  1.00  0.00           C
ATOM  10770  C39 POPE  174     107.162  90.429  62.852  1.00  0.00           C
ATOM  10773 0C31 POPE  174     108.432  89.559  62.742  1.00  0.00           C
ATOM  10776 1C31 POPE  174     108.242  88.049  62.952  1.00  0.00           C
ATOM  10779 2C31 POPE  174     108.652  87.529  64.332  1.00  0.00           C
ATOM  10782 3C31 POPE  174     108.742  85.989  64.362  1.00  0.00           C
ATOM  10785 4C31 POPE  174     109.202  85.409  65.702  1.00  0.00           C
ATOM  10788 5C31 POPE  174     109.342  83.879  65.661  1.00  0.00           C
ATOM  10791 6C31 POPE  174     109.892  83.279  66.952  1.00  0.00           C
ATOM  10795  NH3 POPE  175      56.952  28.999  54.112  1.00  0.00           N
ATOM  10799  C12 POPE  175      56.012  28.739  52.962  1.00  0.00           C
ATOM  10802  C11 POPE  175      56.642  27.739  51.981  1.00  0.00           C
ATOM  10805  P   POPE  175      59.302  27.599  52.261  1.00  0.00           P
ATOM  10806  O13 POPE  175      58.912  27.079  53.591  1.00  0.00           O
ATOM  10807  O14 POPE  175      60.012  26.689  51.322  1.00  0.00           O
ATOM  10808  O11 POPE  175      60.092  28.929  52.452  1.00  0.00           O
ATOM  10809  O12 POPE  175      57.972  28.089  51.582  1.00  0.00           O
ATOM  10810  C1  POPE  175      60.672  29.379  53.682  1.00  0.00           C
ATOM  10813  C2  POPE  175      61.852  28.499  54.231  1.00  0.00           C
ATOM  10815  O21 POPE  175      61.372  27.309  54.862  1.00  0.00           O
ATOM  10816  C21 POPE  175      60.632  27.449  55.961  1.00  0.00           C
ATOM  10817  O22 POPE  175      60.342  28.489  56.522  1.00  0.00           O
ATOM  10818  C22 POPE  175      60.182  26.089  56.462  1.00  0.00           C
ATOM  10821  C3  POPE  175      62.832  29.289  55.172  1.00  0.00           C
ATOM  10824  O31 POPE  175      63.652  28.409  55.982  1.00  0.00           O
ATOM  10825  C31 POPE  175      64.912  28.259  55.602  1.00  0.00           C
ATOM  10826  O32 POPE  175      65.392  28.679  54.562  1.00  0.00           O
ATOM  10827  C32 POPE  175      65.682  27.579  56.742  1.00  0.00           C
ATOM  10830  C23 POPE  175      60.612  25.849  57.911  1.00  0.00           C
ATOM  10833  C24 POPE  175      59.912  24.659  58.571  1.00  0.00           C
ATOM  10836  C25 POPE  175      60.612  24.349  59.891  1.00  0.00           C
ATOM  10839  C26 POPE  175      59.862  23.409  60.832  1.00  0.00           C
ATOM  10842  C27 POPE  175      60.762  23.079  62.022  1.00  0.00           C
ATOM  10845  C28 POPE  175      60.082  22.279  63.142  1.00  0.00           C
ATOM  10848  C29 POPE  175      61.122  22.019  64.202  1.00  0.00           C
ATOM  10850 0C21 POPE  175      60.942  21.319  65.332  1.00  0.00           C
ATOM  10852 1C21 POPE  175      59.692  20.619  65.761  1.00  0.00           C
ATOM  10855 2C21 POPE  175      60.042  19.289  66.452  1.00  0.00           C
ATOM  10858 3C21 POPE  175      58.882  18.739  67.282  1.00  0.00           C
ATOM  10861 4C21 POPE  175      59.382  17.699  68.282  1.00  0.00           C
ATOM  10864 5C21 POPE  175      58.282  17.099  69.152  1.00  0.00           C
ATOM  10867 6C21 POPE  175      57.242  16.289  68.362  1.00  0.00           C
ATOM  10870 7C21 POPE  175      56.432  15.349  69.252  1.00  0.00           C
ATOM  10873 8C21 POPE  175      55.352  14.569  68.482  1.00  0.00           C
ATOM  10877  C33 POPE  175      67.212  27.769  56.652  1.00  0.00           C
ATOM  10880  C34 POPE  175      67.942  27.429  57.962  1.00  0.00           C
ATOM  10883  C35 POPE  175      68.992  26.309  57.822  1.00  0.00           C
ATOM  10886  C36 POPE  175      69.642  25.989  59.172  1.00  0.00           C
ATOM  10889  C37 POPE  175      70.612  24.809  59.091  1.00  0.00           C
ATOM  10892  C38 POPE  175      71.042  24.249  60.472  1.00  0.00           C
ATOM  10895  C39 POPE  175      72.022  25.139  61.242  1.00  0.00           C
ATOM  10898 0C31 POPE  175      71.372  26.169  62.181  1.00  0.00           C
ATOM  10901 1C31 POPE  175      72.462  27.029  62.852  1.00  0.00           C
ATOM  10904 2C31 POPE  175      71.992  28.099  63.841  1.00  0.00           C
ATOM  10907 3C31 POPE  175      72.162  27.669  65.301  1.00  0.00           C
ATOM  10910 4C31 POPE  175      73.612  27.709  65.832  1.00  0.00           C
ATOM  10913 5C31 POPE  175      73.702  27.219  67.282  1.00  0.00           C
ATOM  10916 6C31 POPE  175      75.082  27.399  67.911  1.00  0.00           C
ATOM  10920  NH3 POPE  176      70.292  14.009  93.322  1.00  0.00           N
ATOM  10924  C12 POPE  176      71.442  14.269  94.261  1.00  0.00           C
ATOM  10927  C11 POPE  176      72.822  14.049  93.632  1.00  0.00           C
ATOM  10930  P   POPE  176      75.012  14.639  95.072  1.00  0.00           P
ATOM  10931  O13 POPE  176      74.622  15.629  96.102  1.00  0.00           O
ATOM  10932  O14 POPE  176      76.112  13.719  95.432  1.00  0.00           O
ATOM  10933  O11 POPE  176      75.412  15.439  93.783  1.00  0.00           O
ATOM  10934  O12 POPE  176      73.762  13.789  94.673  1.00  0.00           O
ATOM  10935  C1  POPE  176      76.762  15.679  93.382  1.00  0.00           C
ATOM  10938  C2  POPE  176      76.892  15.699  91.831  1.00  0.00           C
ATOM  10940  O21 POPE  176      78.082  16.389  91.402  1.00  0.00           O
ATOM  10941  C21 POPE  176      79.222  15.819  91.682  1.00  0.00           C
ATOM  10942  O22 POPE  176      79.392  14.769  92.272  1.00  0.00           O
ATOM  10943  C22 POPE  176      80.352  16.759  91.262  1.00  0.00           C
ATOM  10946  C3  POPE  176      75.712  16.439  91.171  1.00  0.00           C
ATOM  10949  O31 POPE  176      75.852  16.289  89.753  1.00  0.00           O
ATOM  10950  C31 POPE  176      76.112  17.379  89.033  1.00  0.00           C
ATOM  10951  O32 POPE  176      76.042  18.529  89.411  1.00  0.00           O
ATOM  10952  C32 POPE  176      76.512  16.889  87.643  1.00  0.00           C
ATOM  10955  C23 POPE  176      80.392  17.179  89.772  1.00  0.00           C
ATOM  10958  C24 POPE  176      81.352  18.359  89.592  1.00  0.00           C
ATOM  10961  C25 POPE  176      81.732  18.689  88.142  1.00  0.00           C
ATOM  10964  C26 POPE  176      82.682  17.649  87.533  1.00  0.00           C
ATOM  10967  C27 POPE  176      83.372  18.139  86.253  1.00  0.00           C
ATOM  10970  C28 POPE  176      84.192  17.009  85.602  1.00  0.00           C
ATOM  10973  C29 POPE  176      85.062  17.429  84.443  1.00  0.00           C
ATOM  10975 0C21 POPE  176      85.232  16.749  83.301  1.00  0.00           C
ATOM  10977 1C21 POPE  176      84.572  15.449  82.913  1.00  0.00           C
ATOM  10980 2C21 POPE  176      84.152  15.419  81.432  1.00  0.00           C
ATOM  10983 3C21 POPE  176      83.112  16.479  81.051  1.00  0.00           C
ATOM  10986 4C21 POPE  176      82.712  16.399  79.571  1.00  0.00           C
ATOM  10989 5C21 POPE  176      83.632  17.249  78.691  1.00  0.00           C
ATOM  10992 6C21 POPE  176      83.362  17.099  77.182  1.00  0.00           C
ATOM  10995 7C21 POPE  176      84.242  18.049  76.361  1.00  0.00           C
ATOM  10998 8C21 POPE  176      84.522  17.559  74.941  1.00  0.00           C
ATOM  11002  C33 POPE  176      77.152  17.929  86.712  1.00  0.00           C
ATOM  11005  C34 POPE  176      77.612  17.229  85.423  1.00  0.00           C
ATOM  11008  C35 POPE  176      77.892  18.169  84.261  1.00  0.00           C
ATOM  11011  C36 POPE  176      79.042  19.139  84.512  1.00  0.00           C
ATOM  11014  C37 POPE  176      79.412  19.929  83.242  1.00  0.00           C
ATOM  11017  C38 POPE  176      80.222  21.179  83.542  1.00  0.00           C
ATOM  11020  C39 POPE  176      81.062  21.669  82.363  1.00  0.00           C
ATOM  11023 0C31 POPE  176      80.282  21.919  81.062  1.00  0.00           C
ATOM  11026 1C31 POPE  176      81.202  22.569  80.012  1.00  0.00           C
ATOM  11029 2C31 POPE  176      80.602  22.609  78.602  1.00  0.00           C
ATOM  11032 3C31 POPE  176      81.472  23.399  77.611  1.00  0.00           C
ATOM  11035 4C31 POPE  176      82.952  22.989  77.632  1.00  0.00           C
ATOM  11038 5C31 POPE  176      83.762  23.659  76.533  1.00  0.00           C
ATOM  11041 6C31 POPE  176      85.162  23.069  76.352  1.00  0.00           C
ATOM  11045  NH3 POPE  177     123.862  28.969  94.823  1.00  0.00           N
ATOM  11049  C12 POPE  177     124.442  27.799  94.062  1.00  0.00           C
ATOM  11052  C11 POPE  177     124.932  26.679  95.003  1.00  0.00           C
ATOM  11055  P   POPE  177     125.672  24.679  93.423  1.00  0.00           P
ATOM  11056  O13 POPE  177     126.756  23.689  93.542  1.00  0.00           O
ATOM  11057  O14 POPE  177     124.272  24.199  93.531  1.00  0.00           O
ATOM  11058  O11 POPE  177     125.842  25.399  92.022  1.00  0.00           O
ATOM  11059  O12 POPE  177     125.962  25.879  94.411  1.00  0.00           O
ATOM  11060  C1  POPE  177     125.872  24.559  90.852  1.00  0.00           C
ATOM  11063  C2  POPE  177     126.906  25.109  89.823  1.00  0.00           C
ATOM  11065  O21 POPE  177     127.386  24.179  88.841  1.00  0.00           O
ATOM  11066  C21 POPE  177     126.646  23.209  88.342  1.00  0.00           C
ATOM  11067  O22 POPE  177     125.502  22.919  88.643  1.00  0.00           O
ATOM  11068  C22 POPE  177     127.426  22.519  87.223  1.00  0.00           C
ATOM  11071  C3  POPE  177     128.116  25.669  90.632  1.00  0.00           C
ATOM  11074  O31 POPE  177     129.286  25.999  89.863  1.00  0.00           O
ATOM  11075  C31 POPE  177     129.286  27.199  89.312  1.00  0.00           C
ATOM  11076  O32 POPE  177     128.356  27.989  89.331  1.00  0.00           O
ATOM  11077  C32 POPE  177     130.686  27.479  88.772  1.00  0.00           C
ATOM  11080  C23 POPE  177     127.316  23.279  85.891  1.00  0.00           C
ATOM  11083  C24 POPE  177     127.886  22.459  84.723  1.00  0.00           C
ATOM  11086  C25 POPE  177     128.126  23.269  83.441  1.00  0.00           C
ATOM  11089  C26 POPE  177     126.876  23.959  82.871  1.00  0.00           C
ATOM  11092  C27 POPE  177     127.136  24.539  81.472  1.00  0.00           C
ATOM  11095  C28 POPE  177     125.962  25.349  80.891  1.00  0.00           C
ATOM  11098  C29 POPE  177     125.902  26.769  81.411  1.00  0.00           C
ATOM  11100 0C21 POPE  177     125.632  27.859  80.661  1.00  0.00           C
ATOM  11102 1C21 POPE  177     125.272  27.829  79.202  1.00  0.00           C
ATOM  11105 2C21 POPE  177     124.592  29.119  78.691  1.00  0.00           C
ATOM  11108 3C21 POPE  177     124.202  29.029  77.211  1.00  0.00           C
ATOM  11111 4C21 POPE  177     123.552  30.309  76.652  1.00  0.00           C
ATOM  11114 5C21 POPE  177     123.292  30.179  75.143  1.00  0.00           C
ATOM  11117 6C21 POPE  177     122.512  31.339  74.512  1.00  0.00           C
ATOM  11120 7C21 POPE  177     122.062  30.969  73.081  1.00  0.00           C
ATOM  11123 8C21 POPE  177     121.182  32.009  72.382  1.00  0.00           C
ATOM  11127  C33 POPE  177     130.716  28.729  87.871  1.00  0.00           C
ATOM  11130  C34 POPE  177     130.086  28.469  86.502  1.00  0.00           C
ATOM  11133  C35 POPE  177     130.136  29.699  85.602  1.00  0.00           C
ATOM  11136  C36 POPE  177     129.446  29.459  84.261  1.00  0.00           C
ATOM  11139  C37 POPE  177     129.676  30.569  83.242  1.00  0.00           C
ATOM  11142  C38 POPE  177     128.876  30.319  81.962  1.00  0.00           C
ATOM  11145  C39 POPE  177     128.806  31.559  81.081  1.00  0.00           C
ATOM  11148 0C31 POPE  177     127.816  31.379  79.932  1.00  0.00           C
ATOM  11151 1C31 POPE  177     127.336  32.719  79.392  1.00  0.00           C
ATOM  11154 2C31 POPE  177     126.616  32.619  78.042  1.00  0.00           C
ATOM  11157 3C31 POPE  177     126.666  33.959  77.312  1.00  0.00           C
ATOM  11160 4C31 POPE  177     126.052  33.939  75.923  1.00  0.00           C
ATOM  11163 5C31 POPE  177     126.616  35.089  75.082  1.00  0.00           C
ATOM  11166 6C31 POPE  177     125.862  35.279  73.772  1.00  0.00           C
ATOM  11170  NH3 POPE  178      32.222 126.849  93.291  1.00  0.00           N
ATOM  11174  C12 POPE  178      33.282 127.199  94.303  1.00  0.00           C
ATOM  11177  C11 POPE  178      34.562 126.369  94.112  1.00  0.00           C
ATOM  11180  P   POPE  178      33.832 123.809  94.132  1.00  0.00           P
ATOM  11181  O13 POPE  178      33.472 122.939  95.273  1.00  0.00           O
ATOM  11182  O14 POPE  178      32.732 124.219  93.231  1.00  0.00           O
ATOM  11183  O11 POPE  178      35.032 123.189  93.322  1.00  0.00           O
ATOM  11184  O12 POPE  178      34.452 125.109  94.753  1.00  0.00           O
ATOM  11185  C1  POPE  178      35.222 123.519  91.943  1.00  0.00           C
ATOM  11188  C2  POPE  178      35.962 122.379  91.202  1.00  0.00           C
ATOM  11190  O21 POPE  178      35.752 122.549  89.781  1.00  0.00           O
ATOM  11191  C21 POPE  178      36.492 123.499  89.202  1.00  0.00           C
ATOM  11192  O22 POPE  178      37.112 124.359  89.801  1.00  0.00           O
ATOM  11193  C22 POPE  178      36.482 123.359  87.661  1.00  0.00           C
ATOM  11196  C3  POPE  178      35.452 120.989  91.721  1.00  0.00           C
ATOM  11199  O31 POPE  178      35.622 119.889  90.791  1.00  0.00           O
ATOM  11200  C31 POPE  178      34.522 119.519  90.122  1.00  0.00           C
ATOM  11201  O32 POPE  178      33.402 119.919  90.371  1.00  0.00           O
ATOM  11202  C32 POPE  178      34.832 118.379  89.121  1.00  0.00           C
ATOM  11205  C23 POPE  178      35.122 123.139  86.952  1.00  0.00           C
ATOM  11208  C24 POPE  178      35.332 122.589  85.532  1.00  0.00           C
ATOM  11211  C25 POPE  178      34.092 122.589  84.611  1.00  0.00           C
ATOM  11214  C26 POPE  178      34.412 121.999  83.231  1.00  0.00           C
ATOM  11217  C27 POPE  178      33.272 122.089  82.202  1.00  0.00           C
ATOM  11220  C28 POPE  178      33.772 121.829  80.772  1.00  0.00           C
ATOM  11223  C29 POPE  178      32.712 122.019  79.711  1.00  0.00           C
ATOM  11225 0C21 POPE  178      32.362 121.169  78.732  1.00  0.00           C
ATOM  11227 1C21 POPE  178      32.962 119.809  78.452  1.00  0.00           C
ATOM  11230 2C21 POPE  178      31.902 118.699  78.301  1.00  0.00           C
ATOM  11233 3C21 POPE  178      32.522 117.329  77.972  1.00  0.00           C
ATOM  11236 4C21 POPE  178      31.462 116.259  77.672  1.00  0.00           C
ATOM  11239 5C21 POPE  178      32.022 114.879  77.272  1.00  0.00           C
ATOM  11242 6C21 POPE  178      32.672 114.839  75.871  1.00  0.00           C
ATOM  11245 7C21 POPE  178      31.672 114.849  74.711  1.00  0.00           C
ATOM  11248 8C21 POPE  178      32.352 114.849  73.341  1.00  0.00           C
ATOM  11252  C33 POPE  178      34.532 118.739  87.643  1.00  0.00           C
ATOM  11255  C34 POPE  178      35.232 117.789  86.652  1.00  0.00           C
ATOM  11258  C35 POPE  178      35.312 118.349  85.222  1.00  0.00           C
ATOM  11261  C36 POPE  178      36.222 117.529  84.292  1.00  0.00           C
ATOM  11264  C37 POPE  178      36.182 117.989  82.822  1.00  0.00           C
ATOM  11267  C38 POPE  178      37.152 117.209  81.911  1.00  0.00           C
ATOM  11270  C39 POPE  178      37.822 118.079  80.833  1.00  0.00           C
ATOM  11273 0C31 POPE  178      36.962 118.379  79.602  1.00  0.00           C
ATOM  11276 1C31 POPE  178      37.372 119.699  78.931  1.00  0.00           C
ATOM  11279 2C31 POPE  178      36.832 119.879  77.512  1.00  0.00           C
ATOM  11282 3C31 POPE  178      37.092 121.289  76.942  1.00  0.00           C
ATOM  11285 4C31 POPE  178      36.092 122.339  77.441  1.00  0.00           C
ATOM  11288 5C31 POPE  178      36.482 123.769  77.032  1.00  0.00           C
ATOM  11291 6C31 POPE  178      35.402 124.809  77.322  1.00  0.00           C
ATOM  11295  NH3 POPE  179      41.712  97.789  53.391  1.00  0.00           N
ATOM  11299  C12 POPE  179      42.732  96.689  53.562  1.00  0.00           C
ATOM  11302  C11 POPE  179      42.432  95.369  52.822  1.00  0.00           C
ATOM  11305  P   POPE  179      44.802  94.109  52.712  1.00  0.00           P
ATOM  11306  O13 POPE  179      44.482  92.659  52.862  1.00  0.00           O
ATOM  11307  O14 POPE  179      46.022  94.429  51.963  1.00  0.00           O
ATOM  11308  O11 POPE  179      44.972  94.709  54.192  1.00  0.00           O
ATOM  11309  O12 POPE  179      43.592  94.929  52.103  1.00  0.00           O
ATOM  11310  C1  POPE  179      45.862  93.999  55.082  1.00  0.00           C
ATOM  11313  C2  POPE  179      45.462  94.179  56.582  1.00  0.00           C
ATOM  11315  O21 POPE  179      46.512  93.759  57.461  1.00  0.00           O
ATOM  11316  C21 POPE  179      46.782  92.459  57.572  1.00  0.00           C
ATOM  11317  O22 POPE  179      46.332  91.559  56.871  1.00  0.00           O
ATOM  11318  C22 POPE  179      47.732  92.319  58.772  1.00  0.00           C
ATOM  11321  C3  POPE  179      44.102  93.599  57.022  1.00  0.00           C
ATOM  11324  O31 POPE  179      43.692  94.289  58.222  1.00  0.00           O
ATOM  11325  C31 POPE  179      42.842  93.669  59.022  1.00  0.00           C
ATOM  11326  O32 POPE  179      42.542  92.499  58.992  1.00  0.00           O
ATOM  11327  C32 POPE  179      42.272  94.699  59.992  1.00  0.00           C
ATOM  11330  C23 POPE  179      47.442  91.109  59.691  1.00  0.00           C
ATOM  11333  C24 POPE  179      48.092  91.289  61.071  1.00  0.00           C
ATOM  11336  C25 POPE  179      47.082  91.649  62.173  1.00  0.00           C
ATOM  11339  C26 POPE  179      47.752  92.129  63.461  1.00  0.00           C
ATOM  11342  C27 POPE  179      46.762  92.339  64.621  1.00  0.00           C
ATOM  11345  C28 POPE  179      46.962  93.659  65.402  1.00  0.00           C
ATOM  11348  C29 POPE  179      46.642  94.829  64.511  1.00  0.00           C
ATOM  11350 0C21 POPE  179      46.592  96.119  64.882  1.00  0.00           C
ATOM  11352 1C21 POPE  179      46.932  96.689  66.242  1.00  0.00           C
ATOM  11355 2C21 POPE  179      47.862  97.899  66.091  1.00  0.00           C
ATOM  11358 3C21 POPE  179      47.172  99.109  65.431  1.00  0.00           C
ATOM  11361 4C21 POPE  179      48.102 100.259  65.072  1.00  0.00           C
ATOM  11364 5C21 POPE  179      49.112  99.899  63.972  1.00  0.00           C
ATOM  11367 6C21 POPE  179      49.792 101.129  63.352  1.00  0.00           C
ATOM  11370 7C21 POPE  179      50.782 100.749  62.243  1.00  0.00           C
ATOM  11373 8C21 POPE  179      51.512 101.949  61.642  1.00  0.00           C
ATOM  11377  C33 POPE  179      43.372  95.379  60.842  1.00  0.00           C
ATOM  11380  C34 POPE  179      42.982  96.779  61.332  1.00  0.00           C
ATOM  11383  C35 POPE  179      44.102  97.409  62.181  1.00  0.00           C
ATOM  11386  C36 POPE  179      43.792  98.819  62.712  1.00  0.00           C
ATOM  11389  C37 POPE  179      42.662  98.839  63.752  1.00  0.00           C
ATOM  11392  C38 POPE  179      42.922  99.799  64.922  1.00  0.00           C
ATOM  11395  C39 POPE  179      41.812  99.789  65.982  1.00  0.00           C
ATOM  11398 0C31 POPE  179      40.862 100.989  65.882  1.00  0.00           C
ATOM  11401 1C31 POPE  179      39.842 101.019  67.032  1.00  0.00           C
ATOM  11404 2C31 POPE  179      38.912 102.239  66.981  1.00  0.00           C
ATOM  11407 3C31 POPE  179      38.152 102.449  68.292  1.00  0.00           C
ATOM  11410 4C31 POPE  179      37.132 103.589  68.222  1.00  0.00           C
ATOM  11413 5C31 POPE  179      36.362 103.769  69.542  1.00  0.00           C
ATOM  11416 6C31 POPE  179      35.402 104.959  69.522  1.00  0.00           C
ATOM  11420  NH3 POPE  180      78.932  40.689  97.822  1.00  0.00           N
ATOM  11424  C12 POPE  180      77.702  40.839  96.971  1.00  0.00           C
ATOM  11427  C11 POPE  180      76.812  42.009  97.472  1.00  0.00           C
ATOM  11430  P   POPE  180      78.582  43.949  97.253  1.00  0.00           P
ATOM  11431  O13 POPE  180      78.612  45.309  97.842  1.00  0.00           O
ATOM  11432  O14 POPE  180      79.842  43.149  97.323  1.00  0.00           O
ATOM  11433  O11 POPE  180      77.942  43.899  95.812  1.00  0.00           O
ATOM  11434  O12 POPE  180      77.542  43.089  98.072  1.00  0.00           O
ATOM  11435  C1  POPE  180      78.682  43.629  94.621  1.00  0.00           C
ATOM  11438  C2  POPE  180      77.802  42.869  93.581  1.00  0.00           C
ATOM  11440  O21 POPE  180      78.562  41.899  92.831  1.00  0.00           O
ATOM  11441  C21 POPE  180      79.142  42.279  91.712  1.00  0.00           C
ATOM  11442  O22 POPE  180      79.472  43.409  91.402  1.00  0.00           O
ATOM  11443  C22 POPE  180      79.442  41.039  90.861  1.00  0.00           C
ATOM  11446  C3  POPE  180      76.902  43.789  92.712  1.00  0.00           C
ATOM  11449  O31 POPE  180      76.242  43.049  91.642  1.00  0.00           O
ATOM  11450  C31 POPE  180      75.462  43.859  90.941  1.00  0.00           C
ATOM  11451  O32 POPE  180      75.072  44.959  91.332  1.00  0.00           O
ATOM  11452  C32 POPE  180      75.122  43.299  89.562  1.00  0.00           C
ATOM  11455  C23 POPE  180      78.972  41.139  89.392  1.00  0.00           C
ATOM  11458  C24 POPE  180      78.852  39.739  88.762  1.00  0.00           C
ATOM  11461  C25 POPE  180      78.332  39.739  87.312  1.00  0.00           C
ATOM  11464  C26 POPE  180      79.422  40.019  86.262  1.00  0.00           C
ATOM  11467  C27 POPE  180      78.972  41.029  85.191  1.00  0.00           C
ATOM  11470  C28 POPE  180      79.982  41.279  84.062  1.00  0.00           C
ATOM  11473  C29 POPE  180      79.962  40.169  83.042  1.00  0.00           C
ATOM  11475 0C21 POPE  180      79.812  40.279  81.712  1.00  0.00           C
ATOM  11477 1C21 POPE  180      79.692  41.529  80.861  1.00  0.00           C
ATOM  11480 2C21 POPE  180      80.922  41.619  79.932  1.00  0.00           C
ATOM  11483 3C21 POPE  180      80.702  42.419  78.632  1.00  0.00           C
ATOM  11486 4C21 POPE  180      82.022  42.519  77.852  1.00  0.00           C
ATOM  11489 5C21 POPE  180      81.882  42.739  76.341  1.00  0.00           C
ATOM  11492 6C21 POPE  180      83.262  42.889  75.681  1.00  0.00           C
ATOM  11495 7C21 POPE  180      83.222  42.929  74.141  1.00  0.00           C
ATOM  11498 8C21 POPE  180      84.612  43.049  73.522  1.00  0.00           C
ATOM  11502  C33 POPE  180      74.652  44.419  88.602  1.00  0.00           C
ATOM  11505  C34 POPE  180      74.662  43.989  87.132  1.00  0.00           C
ATOM  11508  C35 POPE  180      74.812  45.109  86.092  1.00  0.00           C
ATOM  11511  C36 POPE  180      75.242  44.549  84.732  1.00  0.00           C
ATOM  11514  C37 POPE  180      75.432  45.609  83.651  1.00  0.00           C
ATOM  11517  C38 POPE  180      74.362  45.599  82.561  1.00  0.00           C
ATOM  11520  C39 POPE  180      74.872  44.939  81.272  1.00  0.00           C
ATOM  11523 0C31 POPE  180      73.872  45.089  80.122  1.00  0.00           C
ATOM  11526 1C31 POPE  180      74.512  44.929  78.742  1.00  0.00           C
ATOM  11529 2C31 POPE  180      73.532  45.299  77.632  1.00  0.00           C
ATOM  11532 3C31 POPE  180      74.202  45.649  76.302  1.00  0.00           C
ATOM  11535 4C31 POPE  180      74.502  44.449  75.402  1.00  0.00           C
ATOM  11538 5C31 POPE  180      74.642  44.909  73.942  1.00  0.00           C
ATOM  11541 6C31 POPE  180      75.042  43.779  72.992  1.00  0.00           C
ATOM  11545  NH3 POPE  181      74.392  27.409  52.801  1.00  0.00           N
ATOM  11549  C12 POPE  181      74.422  26.149  51.963  1.00  0.00           C
ATOM  11552  C11 POPE  181      75.812  25.439  51.911  1.00  0.00           C
ATOM  11555  P   POPE  181      77.582  27.079  52.812  1.00  0.00           P
ATOM  11556  O13 POPE  181      79.002  26.739  52.622  1.00  0.00           O
ATOM  11557  O14 POPE  181      76.902  27.879  51.782  1.00  0.00           O
ATOM  11558  O11 POPE  181      77.272  27.799  54.181  1.00  0.00           O
ATOM  11559  O12 POPE  181      76.702  25.769  52.992  1.00  0.00           O
ATOM  11560  C1  POPE  181      77.532  27.219  55.462  1.00  0.00           C
ATOM  11563  C2  POPE  181      76.432  27.579  56.492  1.00  0.00           C
ATOM  11565  O21 POPE  181      77.012  28.259  57.622  1.00  0.00           O
ATOM  11566  C21 POPE  181      77.262  27.679  58.772  1.00  0.00           C
ATOM  11567  O22 POPE  181      77.182  26.489  59.032  1.00  0.00           O
ATOM  11568  C22 POPE  181      77.572  28.749  59.821  1.00  0.00           C
ATOM  11571  C3  POPE  181      75.422  26.429  56.801  1.00  0.00           C
ATOM  11574  O31 POPE  181      74.372  26.859  57.702  1.00  0.00           O
ATOM  11575  C31 POPE  181      73.482  27.669  57.141  1.00  0.00           C
ATOM  11576  O32 POPE  181      73.362  27.839  55.931  1.00  0.00           O
ATOM  11577  C32 POPE  181      72.812  28.489  58.251  1.00  0.00           C
ATOM  11580  C23 POPE  181      76.482  28.809  60.923  1.00  0.00           C
ATOM  11583  C24 POPE  181      77.022  29.109  62.331  1.00  0.00           C
ATOM  11586  C25 POPE  181      77.532  30.539  62.471  1.00  0.00           C
ATOM  11589  C26 POPE  181      78.382  30.799  63.721  1.00  0.00           C
ATOM  11592  C27 POPE  181      78.912  32.239  63.742  1.00  0.00           C
ATOM  11595  C28 POPE  181      80.372  32.359  64.213  1.00  0.00           C
ATOM  11598  C29 POPE  181      81.362  31.779  63.231  1.00  0.00           C
ATOM  11600 0C21 POPE  181      82.702  31.799  63.391  1.00  0.00           C
ATOM  11602 1C21 POPE  181      83.412  32.419  64.571  1.00  0.00           C
ATOM  11605 2C21 POPE  181      83.532  31.439  65.751  1.00  0.00           C
ATOM  11608 3C21 POPE  181      84.622  30.369  65.533  1.00  0.00           C
ATOM  11611 4C21 POPE  181      84.582  29.219  66.551  1.00  0.00           C
ATOM  11614 5C21 POPE  181      84.462  29.689  68.012  1.00  0.00           C
ATOM  11617 6C21 POPE  181      84.632  28.569  69.051  1.00  0.00           C
ATOM  11620 7C21 POPE  181      83.942  28.919  70.372  1.00  0.00           C
ATOM  11623 8C21 POPE  181      84.442  28.099  71.562  1.00  0.00           C
ATOM  11627  C33 POPE  181      71.802  29.519  57.692  1.00  0.00           C
ATOM  11630  C34 POPE  181      71.492  30.719  58.602  1.00  0.00           C
ATOM  11633  C35 POPE  181      70.982  30.349  59.992  1.00  0.00           C
ATOM  11636  C36 POPE  181      70.642  31.589  60.842  1.00  0.00           C
ATOM  11639  C37 POPE  181      70.472  31.269  62.331  1.00  0.00           C
ATOM  11642  C38 POPE  181      69.872  32.449  63.112  1.00  0.00           C
ATOM  11645  C39 POPE  181      69.402  32.049  64.522  1.00  0.00           C
ATOM  11648 0C31 POPE  181      70.542  31.699  65.492  1.00  0.00           C
ATOM  11651 1C31 POPE  181      70.032  31.029  66.772  1.00  0.00           C
ATOM  11654 2C31 POPE  181      71.112  30.929  67.862  1.00  0.00           C
ATOM  11657 3C31 POPE  181      70.582  30.269  69.142  1.00  0.00           C
ATOM  11660 4C31 POPE  181      70.382  31.259  70.301  1.00  0.00           C
ATOM  11663 5C31 POPE  181      71.682  31.599  71.062  1.00  0.00           C
ATOM  11666 6C31 POPE  181      72.072  33.079  70.993  1.00  0.00           C
ATOM  11670  NH3 POPE  182      90.122  71.559  94.952  1.00  0.00           N
ATOM  11674  C12 POPE  182      89.592  70.219  94.501  1.00  0.00           C
ATOM  11677  C11 POPE  182      90.722  69.179  94.392  1.00  0.00           C
ATOM  11680  P   POPE  182      93.152  70.139  94.352  1.00  0.00           P
ATOM  11681  O13 POPE  182      92.812  70.509  95.751  1.00  0.00           O
ATOM  11682  O14 POPE  182      94.242  69.179  94.081  1.00  0.00           O
ATOM  11683  O11 POPE  182      93.492  71.469  93.581  1.00  0.00           O
ATOM  11684  O12 POPE  182      91.822  69.679  93.632  1.00  0.00           O
ATOM  11685  C1  POPE  182      92.902  71.879  92.352  1.00  0.00           C
ATOM  11688  C2  POPE  182      93.792  71.569  91.102  1.00  0.00           C
ATOM  11690  O21 POPE  182      93.622  72.679  90.191  1.00  0.00           O
ATOM  11691  C21 POPE  182      94.562  72.879  89.292  1.00  0.00           C
ATOM  11692  O22 POPE  182      95.602  72.269  89.163  1.00  0.00           O
ATOM  11693  C22 POPE  182      94.092  74.009  88.371  1.00  0.00           C
ATOM  11696  C3  POPE  182      93.412  70.209  90.452  1.00  0.00           C
ATOM  11699  O31 POPE  182      94.412  69.769  89.501  1.00  0.00           O
ATOM  11700  C31 POPE  182      93.972  69.259  88.352  1.00  0.00           C
ATOM  11701  O32 POPE  182      92.822  68.989  88.091  1.00  0.00           O
ATOM  11702  C32 POPE  182      95.162  69.199  87.382  1.00  0.00           C
ATOM  11705  C23 POPE  182      94.392  73.659  86.901  1.00  0.00           C
ATOM  11708  C24 POPE  182      93.902  74.719  85.911  1.00  0.00           C
ATOM  11711  C25 POPE  182      93.932  74.149  84.492  1.00  0.00           C
ATOM  11714  C26 POPE  182      94.012  75.189  83.371  1.00  0.00           C
ATOM  11717  C27 POPE  182      94.112  74.499  82.001  1.00  0.00           C
ATOM  11720  C28 POPE  182      94.552  75.459  80.891  1.00  0.00           C
ATOM  11723  C29 POPE  182      94.602  74.779  79.551  1.00  0.00           C
ATOM  11725 0C21 POPE  182      94.732  75.409  78.371  1.00  0.00           C
ATOM  11727 1C21 POPE  182      94.892  76.899  78.221  1.00  0.00           C
ATOM  11730 2C21 POPE  182      96.182  77.249  77.462  1.00  0.00           C
ATOM  11733 3C21 POPE  182      96.352  78.759  77.281  1.00  0.00           C
ATOM  11736 4C21 POPE  182      97.462  79.149  76.291  1.00  0.00           C
ATOM  11739 5C21 POPE  182      97.212  78.579  74.901  1.00  0.00           C
ATOM  11742 6C21 POPE  182      98.162  79.089  73.812  1.00  0.00           C
ATOM  11745 7C21 POPE  182      97.862  78.389  72.482  1.00  0.00           C
ATOM  11748 8C21 POPE  182      98.862  78.709  71.382  1.00  0.00           C
ATOM  11752  C33 POPE  182      94.742  69.169  85.902  1.00  0.00           C
ATOM  11755  C34 POPE  182      95.882  68.779  84.941  1.00  0.00           C
ATOM  11758  C35 POPE  182      96.252  67.289  85.003  1.00  0.00           C
ATOM  11761  C36 POPE  182      97.022  66.789  83.772  1.00  0.00           C
ATOM  11764  C37 POPE  182      97.312  65.289  83.893  1.00  0.00           C
ATOM  11767  C38 POPE  182      97.932  64.669  82.633  1.00  0.00           C
ATOM  11770  C39 POPE  182      96.932  64.549  81.472  1.00  0.00           C
ATOM  11773 0C31 POPE  182      95.902  63.419  81.652  1.00  0.00           C
ATOM  11776 1C31 POPE  182      95.902  62.449  80.462  1.00  0.00           C
ATOM  11779 2C31 POPE  182      94.802  61.389  80.553  1.00  0.00           C
ATOM  11782 3C31 POPE  182      94.542  60.629  79.232  1.00  0.00           C
ATOM  11785 4C31 POPE  182      94.322  61.549  78.022  1.00  0.00           C
ATOM  11788 5C31 POPE  182      93.722  60.829  76.802  1.00  0.00           C
ATOM  11791 6C31 POPE  182      93.592  61.739  75.581  1.00  0.00           C
ATOM  11795  NH3 POPE  183      59.572  21.739  90.822  1.00  0.00           N
ATOM  11799  C12 POPE  183      59.642  23.039  91.581  1.00  0.00           C
ATOM  11802  C11 POPE  183      58.232  23.599  91.932  1.00  0.00           C
ATOM  11805  P   POPE  183      56.082  22.069  91.663  1.00  0.00           P
ATOM  11806  O13 POPE  183      55.892  20.619  91.911  1.00  0.00           O
ATOM  11807  O14 POPE  183      54.952  22.989  91.861  1.00  0.00           O
ATOM  11808  O11 POPE  183      56.632  22.229  90.191  1.00  0.00           O
ATOM  11809  O12 POPE  183      57.342  22.599  92.471  1.00  0.00           O
ATOM  11810  C1  POPE  183      55.742  22.309  89.081  1.00  0.00           C
ATOM  11813  C2  POPE  183      56.252  21.399  87.923  1.00  0.00           C
ATOM  11815  O21 POPE  183      57.082  22.049  86.932  1.00  0.00           O
ATOM  11816  C21 POPE  183      56.732  23.239  86.472  1.00  0.00           C
ATOM  11817  O22 POPE  183      56.882  24.299  87.062  1.00  0.00           O
ATOM  11818  C22 POPE  183      56.072  23.099  85.103  1.00  0.00           C
ATOM  11821  C3  POPE  183      55.072  20.669  87.243  1.00  0.00           C
ATOM  11824  O31 POPE  183      55.502  19.699  86.262  1.00  0.00           O
ATOM  11825  C31 POPE  183      55.822  18.519  86.782  1.00  0.00           C
ATOM  11826  O32 POPE  183      55.802  18.229  87.962  1.00  0.00           O
ATOM  11827  C32 POPE  183      56.182  17.569  85.622  1.00  0.00           C
ATOM  11830  C23 POPE  183      56.522  24.189  84.092  1.00  0.00           C
ATOM  11833  C24 POPE  183      55.562  24.219  82.882  1.00  0.00           C
ATOM  11836  C25 POPE  183      56.182  24.769  81.581  1.00  0.00           C
ATOM  11839  C26 POPE  183      56.122  26.299  81.472  1.00  0.00           C
ATOM  11842  C27 POPE  183      56.802  26.819  80.192  1.00  0.00           C
ATOM  11845  C28 POPE  183      56.922  28.359  80.182  1.00  0.00           C
ATOM  11848  C29 POPE  183      57.692  28.879  78.992  1.00  0.00           C
ATOM  11850 0C21 POPE  183      58.972  29.309  79.001  1.00  0.00           C
ATOM  11852 1C21 POPE  183      59.912  29.299  80.182  1.00  0.00           C
ATOM  11855 2C21 POPE  183      61.372  28.969  79.812  1.00  0.00           C
ATOM  11858 3C21 POPE  183      62.102  30.079  79.042  1.00  0.00           C
ATOM  11861 4C21 POPE  183      63.622  29.849  78.972  1.00  0.00           C
ATOM  11864 5C21 POPE  183      64.282  30.469  77.731  1.00  0.00           C
ATOM  11867 6C21 POPE  183      63.992  31.969  77.552  1.00  0.00           C
ATOM  11870 7C21 POPE  183      64.682  32.589  76.332  1.00  0.00           C
ATOM  11873 8C21 POPE  183      64.282  34.049  76.102  1.00  0.00           C
ATOM  11877  C33 POPE  183      57.572  16.909  85.772  1.00  0.00           C
ATOM  11880  C34 POPE  183      58.692  17.559  84.952  1.00  0.00           C
ATOM  11883  C35 POPE  183      59.892  17.969  85.822  1.00  0.00           C
ATOM  11886  C36 POPE  183      61.102  18.389  84.982  1.00  0.00           C
ATOM  11889  C37 POPE  183      62.422  18.029  85.672  1.00  0.00           C
ATOM  11892  C38 POPE  183      63.642  18.139  84.761  1.00  0.00           C
ATOM  11895  C39 POPE  183      64.922  17.629  85.441  1.00  0.00           C
ATOM  11898 0C31 POPE  183      66.152  17.819  84.551  1.00  0.00           C
ATOM  11901 1C31 POPE  183      67.492  17.549  85.243  1.00  0.00           C
ATOM  11904 2C31 POPE  183      68.692  18.169  84.492  1.00  0.00           C
ATOM  11907 3C31 POPE  183      69.442  17.199  83.573  1.00  0.00           C
ATOM  11910 4C31 POPE  183      68.652  16.689  82.352  1.00  0.00           C
ATOM  11913 5C31 POPE  183      69.522  15.909  81.362  1.00  0.00           C
ATOM  11916 6C31 POPE  183      68.712  15.189  80.283  1.00  0.00           C
ATOM  11920  NH3 POPE  184      26.822 101.969  50.952  1.00  0.00           N
ATOM  11924  C12 POPE  184      27.732 103.169  50.871  1.00  0.00           C
ATOM  11927  C11 POPE  184      27.342 104.049  49.673  1.00  0.00           C
ATOM  11930  P   POPE  184      25.232 105.269  48.721  1.00  0.00           P
ATOM  11931  O13 POPE  184      26.162 105.949  47.801  1.00  0.00           O
ATOM  11932  O14 POPE  184      24.312 104.249  48.162  1.00  0.00           O
ATOM  11933  O11 POPE  184      24.382 106.379  49.472  1.00  0.00           O
ATOM  11934  O12 POPE  184      26.052 104.619  49.891  1.00  0.00           O
ATOM  11935  C1  POPE  184      24.592 106.769  50.832  1.00  0.00           C
ATOM  11938  C2  POPE  184      23.412 106.349  51.762  1.00  0.00           C
ATOM  11940  O21 POPE  184      23.222 104.919  51.722  1.00  0.00           O
ATOM  11941  C21 POPE  184      24.172 104.109  52.232  1.00  0.00           C
ATOM  11942  O22 POPE  184      24.412 102.999  51.772  1.00  0.00           O
ATOM  11943  C22 POPE  184      24.882 104.639  53.493  1.00  0.00           C
ATOM  11946  C3  POPE  184      22.122 107.119  51.332  1.00  0.00           C
ATOM  11949  O31 POPE  184      20.842 106.579  51.731  1.00  0.00           O
ATOM  11950  C31 POPE  184      20.572 106.319  53.002  1.00  0.00           C
ATOM  11951  O32 POPE  184      21.272 106.579  53.972  1.00  0.00           O
ATOM  11952  C32 POPE  184      19.142 105.769  53.062  1.00  0.00           C
ATOM  11955  C23 POPE  184      23.932 104.799  54.711  1.00  0.00           C
ATOM  11958  C24 POPE  184      24.232 106.029  55.591  1.00  0.00           C
ATOM  11961  C25 POPE  184      25.272 105.779  56.702  1.00  0.00           C
ATOM  11964  C26 POPE  184      24.782 104.799  57.782  1.00  0.00           C
ATOM  11967  C27 POPE  184      25.732 104.749  58.992  1.00  0.00           C
ATOM  11970  C28 POPE  184      25.292 103.789  60.112  1.00  0.00           C
ATOM  11973  C29 POPE  184      26.382 103.639  61.151  1.00  0.00           C
ATOM  11975 0C21 POPE  184      26.222 103.219  62.422  1.00  0.00           C
ATOM  11977 1C21 POPE  184      24.922 102.799  63.051  1.00  0.00           C
ATOM  11980 2C21 POPE  184      25.072 102.459  64.542  1.00  0.00           C
ATOM  11983 3C21 POPE  184      25.322 103.699  65.423  1.00  0.00           C
ATOM  11986 4C21 POPE  184      25.662 103.369  66.882  1.00  0.00           C
ATOM  11989 5C21 POPE  184      26.072 104.619  67.671  1.00  0.00           C
ATOM  11992 6C21 POPE  184      26.562 104.289  69.082  1.00  0.00           C
ATOM  11995 7C21 POPE  184      27.092 105.529  69.831  1.00  0.00           C
ATOM  11998 8C21 POPE  184      27.832 105.189  71.121  1.00  0.00           C
ATOM  12002  C33 POPE  184      18.852 104.949  54.352  1.00  0.00           C
ATOM  12005  C34 POPE  184      17.362 104.809  54.673  1.00  0.00           C
ATOM  12008  C35 POPE  184      17.072 104.039  55.972  1.00  0.00           C
ATOM  12011  C36 POPE  184      17.292 104.829  57.282  1.00  0.00           C
ATOM  12014  C37 POPE  184      16.682 104.119  58.501  1.00  0.00           C
ATOM  12017  C38 POPE  184      16.902 104.829  59.852  1.00  0.00           C
ATOM  12020  C39 POPE  184      16.182 104.089  60.982  1.00  0.00           C
ATOM  12023 0C31 POPE  184      16.592 104.539  62.391  1.00  0.00           C
ATOM  12026 1C31 POPE  184      15.912 103.679  63.461  1.00  0.00           C
ATOM  12029 2C31 POPE  184      16.702 103.509  64.761  1.00  0.00           C
ATOM  12032 3C31 POPE  184      16.422 104.579  65.821  1.00  0.00           C
ATOM  12035 4C31 POPE  184      17.012 104.129  67.173  1.00  0.00           C
ATOM  12038 5C31 POPE  184      16.862 105.159  68.282  1.00  0.00           C
ATOM  12041 6C31 POPE  184      17.042 104.539  69.673  1.00  0.00           C
ATOM  12045  NH3 POPE  185       4.002  34.309  48.602  1.00  0.00           N
ATOM  12049  C12 POPE  185       5.142  34.569  47.692  1.00  0.00           C
ATOM  12052  C11 POPE  185       5.022  35.999  47.132  1.00  0.00           C
ATOM  12055  P   POPE  185       3.412  37.909  46.582  1.00  0.00           P
ATOM  12056  O13 POPE  185       4.332  38.349  45.512  1.00  0.00           O
ATOM  12057  O14 POPE  185       1.982  38.249  46.432  1.00  0.00           O
ATOM  12058  O11 POPE  185       3.862  38.529  47.942  1.00  0.00           O
ATOM  12059  O12 POPE  185       3.642  36.349  46.862  1.00  0.00           O
ATOM  12060  C1  POPE  185       3.052  38.549  49.122  1.00  0.00           C
ATOM  12063  C2  POPE  185       3.932  38.059  50.301  1.00  0.00           C
ATOM  12065  O21 POPE  185       3.472  38.259  51.652  1.00  0.00           O
ATOM  12066  C21 POPE  185       2.242  38.579  51.972  1.00  0.00           C
ATOM  12067  O22 POPE  185       1.392  39.079  51.242  1.00  0.00           O
ATOM  12068  C22 POPE  185       1.992  38.109  53.412  1.00  0.00           C
ATOM  12071  C3  POPE  185       5.372  38.639  50.142  1.00  0.00           C
ATOM  12074  O31 POPE  185       6.302  38.149  51.112  1.00  0.00           O
ATOM  12075  C31 POPE  185       6.582  36.859  51.022  1.00  0.00           C
ATOM  12076  O32 POPE  185       6.052  36.049  50.292  1.00  0.00           O
ATOM  12077  C32 POPE  185       7.722  36.559  51.981  1.00  0.00           C
ATOM  12080  C23 POPE  185       2.072  39.229  54.492  1.00  0.00           C
ATOM  12083  C24 POPE  185       0.772  39.369  55.301  1.00  0.00           C
ATOM  12086  C25 POPE  185       0.942  40.049  56.661  1.00  0.00           C
ATOM  12089  C26 POPE  185       1.422  41.499  56.551  1.00  0.00           C
ATOM  12092  C27 POPE  185       1.092  42.369  57.772  1.00  0.00           C
ATOM  12095  C28 POPE  185       1.732  41.909  59.102  1.00  0.00           C
ATOM  12098  C29 POPE  185       0.792  41.169  60.022  1.00  0.00           C
ATOM  12100 0C21 POPE  185       1.162  40.519  61.141  1.00  0.00           C
ATOM  12102 1C21 POPE  185       2.582  40.369  61.642  1.00  0.00           C
ATOM  12105 2C21 POPE  185       2.802  39.189  62.612  1.00  0.00           C
ATOM  12108 3C21 POPE  185       2.042  39.319  63.942  1.00  0.00           C
ATOM  12111 4C21 POPE  185       2.362  38.189  64.932  1.00  0.00           C
ATOM  12114 5C21 POPE  185       1.422  38.199  66.141  1.00  0.00           C
ATOM  12117 6C21 POPE  185       1.762  37.119  67.173  1.00  0.00           C
ATOM  12120 7C21 POPE  185       0.772  37.099  68.332  1.00  0.00           C
ATOM  12123 8C21 POPE  185       1.052  36.029  69.392  1.00  0.00           C
ATOM  12127  C33 POPE  185       7.272  35.949  53.321  1.00  0.00           C
ATOM  12130  C34 POPE  185       6.512  36.939  54.222  1.00  0.00           C
ATOM  12133  C35 POPE  185       6.992  36.919  55.672  1.00  0.00           C
ATOM  12136  C36 POPE  185       5.862  37.139  56.681  1.00  0.00           C
ATOM  12139  C37 POPE  185       6.342  36.999  58.132  1.00  0.00           C
ATOM  12142  C38 POPE  185       5.262  36.469  59.072  1.00  0.00           C
ATOM  12145  C39 POPE  185       3.922  37.229  58.992  1.00  0.00           C
ATOM  12148 0C31 POPE  185       2.862  36.509  59.821  1.00  0.00           C
ATOM  12151 1C31 POPE  185       1.442  37.059  59.612  1.00  0.00           C
ATOM  12154 2C31 POPE  185       0.372  36.249  60.362  1.00  0.00           C
ATOM  12157 3C31 POPE  185       0.592  36.119  61.871  1.00  0.00           C
ATOM  12160 4C31 POPE  185      -0.438  35.189  62.512  1.00  0.00           C
ATOM  12163 5C31 POPE  185      -0.258  35.019  64.022  1.00  0.00           C
ATOM  12166 6C31 POPE  185      -1.198  33.949  64.582  1.00  0.00           C
ATOM  12170  NH3 POPE  186      95.432  46.079  51.612  1.00  0.00           N
ATOM  12174  C12 POPE  186      95.622  47.279  52.502  1.00  0.00           C
ATOM  12177  C11 POPE  186      97.112  47.579  52.772  1.00  0.00           C
ATOM  12180  P   POPE  186      99.212  48.539  51.512  1.00  0.00           P
ATOM  12181  O13 POPE  186      99.942  48.109  50.301  1.00  0.00           O
ATOM  12182  O14 POPE  186      99.022  49.999  51.672  1.00  0.00           O
ATOM  12183  O11 POPE  186     100.042  47.999  52.742  1.00  0.00           O
ATOM  12184  O12 POPE  186      97.832  47.769  51.562  1.00  0.00           O
ATOM  12185  C1  POPE  186     100.162  48.699  53.992  1.00  0.00           C
ATOM  12188  C2  POPE  186     101.332  49.749  54.012  1.00  0.00           C
ATOM  12190  O21 POPE  186     102.042  49.729  55.252  1.00  0.00           O
ATOM  12191  C21 POPE  186     101.422  49.969  56.402  1.00  0.00           C
ATOM  12192  O22 POPE  186     100.282  50.379  56.532  1.00  0.00           O
ATOM  12193  C22 POPE  186     102.392  49.539  57.512  1.00  0.00           C
ATOM  12196  C3  POPE  186     100.882  51.169  53.532  1.00  0.00           C
ATOM  12199  O31 POPE  186     101.482  52.319  54.172  1.00  0.00           O
ATOM  12200  C31 POPE  186     102.672  52.699  53.732  1.00  0.00           C
ATOM  12201  O32 POPE  186     103.402  52.059  52.992  1.00  0.00           O
ATOM  12202  C32 POPE  186     103.042  54.049  54.322  1.00  0.00           C
ATOM  12205  C23 POPE  186     101.952  49.849  58.972  1.00  0.00           C
ATOM  12208  C24 POPE  186     103.112  49.579  59.942  1.00  0.00           C
ATOM  12211  C25 POPE  186     102.782  49.829  61.432  1.00  0.00           C
ATOM  12214  C26 POPE  186     104.072  49.989  62.251  1.00  0.00           C
ATOM  12217  C27 POPE  186     103.882  50.569  63.672  1.00  0.00           C
ATOM  12220  C28 POPE  186     105.002  50.099  64.621  1.00  0.00           C
ATOM  12223  C29 POPE  186     105.262  50.839  65.923  1.00  0.00           C
ATOM  12225 0C21 POPE  186     104.402  51.189  66.892  1.00  0.00           C
ATOM  12227 1C21 POPE  186     102.922  50.939  66.941  1.00  0.00           C
ATOM  12230 2C21 POPE  186     102.542  49.569  67.531  1.00  0.00           C
ATOM  12233 3C21 POPE  186     102.292  49.609  69.051  1.00  0.00           C
ATOM  12236 4C21 POPE  186     101.502  48.389  69.562  1.00  0.00           C
ATOM  12239 5C21 POPE  186     100.042  48.349  69.082  1.00  0.00           C
ATOM  12242 6C21 POPE  186      99.652  47.019  68.431  1.00  0.00           C
ATOM  12245 7C21 POPE  186      98.222  47.039  67.862  1.00  0.00           C
ATOM  12248 8C21 POPE  186      97.852  45.799  67.051  1.00  0.00           C
ATOM  12252  C33 POPE  186     104.082  53.939  55.472  1.00  0.00           C
ATOM  12255  C34 POPE  186     103.582  53.119  56.672  1.00  0.00           C
ATOM  12258  C35 POPE  186     104.652  52.969  57.772  1.00  0.00           C
ATOM  12261  C36 POPE  186     104.982  54.279  58.493  1.00  0.00           C
ATOM  12264  C37 POPE  186     105.882  54.069  59.732  1.00  0.00           C
ATOM  12267  C38 POPE  186     107.332  53.649  59.441  1.00  0.00           C
ATOM  12270  C39 POPE  186     107.872  52.649  60.481  1.00  0.00           C
ATOM  12273 0C31 POPE  186     107.982  53.209  61.902  1.00  0.00           C
ATOM  12276 1C31 POPE  186     108.372  52.219  63.002  1.00  0.00           C
ATOM  12279 2C31 POPE  186     108.152  52.769  64.423  1.00  0.00           C
ATOM  12282 3C31 POPE  186     108.472  54.269  64.621  1.00  0.00           C
ATOM  12285 4C31 POPE  186     108.492  54.669  66.112  1.00  0.00           C
ATOM  12288 5C31 POPE  186     108.542  56.199  66.312  1.00  0.00           C
ATOM  12291 6C31 POPE  186     108.662  56.619  67.783  1.00  0.00           C
ATOM  12295  NH3 POPE  187     107.952  84.009  50.923  1.00  0.00           N
ATOM  12299  C12 POPE  187     107.982  85.449  51.332  1.00  0.00           C
ATOM  12302  C11 POPE  187     108.222  86.329  50.102  1.00  0.00           C
ATOM  12305  P   POPE  187     105.952  86.739  48.882  1.00  0.00           P
ATOM  12306  O13 POPE  187     106.252  87.979  48.162  1.00  0.00           O
ATOM  12307  O14 POPE  187     104.952  85.849  48.272  1.00  0.00           O
ATOM  12308  O11 POPE  187     105.512  87.039  50.362  1.00  0.00           O
ATOM  12309  O12 POPE  187     107.312  85.979  49.062  1.00  0.00           O
ATOM  12310  C1  POPE  187     105.182  88.359  50.792  1.00  0.00           C
ATOM  12313  C2  POPE  187     105.642  88.599  52.251  1.00  0.00           C
ATOM  12315  O21 POPE  187     104.852  87.779  53.132  1.00  0.00           O
ATOM  12316  C21 POPE  187     105.492  87.019  53.992  1.00  0.00           C
ATOM  12317  O22 POPE  187     106.692  86.809  54.032  1.00  0.00           O
ATOM  12318  C22 POPE  187     104.482  86.449  54.992  1.00  0.00           C
ATOM  12321  C3  POPE  187     105.462  90.099  52.632  1.00  0.00           C
ATOM  12324  O31 POPE  187     106.312  90.429  53.752  1.00  0.00           O
ATOM  12325  C31 POPE  187     105.882  91.369  54.582  1.00  0.00           C
ATOM  12326  O32 POPE  187     104.732  91.799  54.662  1.00  0.00           O
ATOM  12327  C32 POPE  187     107.052  91.799  55.431  1.00  0.00           C
ATOM  12330  C23 POPE  187     104.942  86.789  56.422  1.00  0.00           C
ATOM  12333  C24 POPE  187     103.902  86.469  57.502  1.00  0.00           C
ATOM  12336  C25 POPE  187     104.602  86.199  58.841  1.00  0.00           C
ATOM  12339  C26 POPE  187     103.662  85.819  59.982  1.00  0.00           C
ATOM  12342  C27 POPE  187     104.462  85.279  61.182  1.00  0.00           C
ATOM  12345  C28 POPE  187     103.622  84.959  62.422  1.00  0.00           C
ATOM  12348  C29 POPE  187     103.072  86.219  63.032  1.00  0.00           C
ATOM  12350 0C21 POPE  187     103.392  86.749  64.222  1.00  0.00           C
ATOM  12352 1C21 POPE  187     104.332  86.159  65.231  1.00  0.00           C
ATOM  12355 2C21 POPE  187     104.132  86.809  66.612  1.00  0.00           C
ATOM  12358 3C21 POPE  187     104.992  86.149  67.702  1.00  0.00           C
ATOM  12361 4C21 POPE  187     105.402  87.139  68.802  1.00  0.00           C
ATOM  12364 5C21 POPE  187     106.152  86.469  69.952  1.00  0.00           C
ATOM  12367 6C21 POPE  187     106.892  87.479  70.841  1.00  0.00           C
ATOM  12370 7C21 POPE  187     107.672  86.799  71.971  1.00  0.00           C
ATOM  12373 8C21 POPE  187     108.622  87.749  72.712  1.00  0.00           C
ATOM  12377  C33 POPE  187     106.602  92.429  56.762  1.00  0.00           C
ATOM  12380  C34 POPE  187     107.782  92.979  57.552  1.00  0.00           C
ATOM  12383  C35 POPE  187     107.322  93.699  58.822  1.00  0.00           C
ATOM  12386  C36 POPE  187     108.492  94.069  59.743  1.00  0.00           C
ATOM  12389  C37 POPE  187     108.012  94.689  61.062  1.00  0.00           C
ATOM  12392  C38 POPE  187     109.162  94.969  62.051  1.00  0.00           C
ATOM  12395  C39 POPE  187     109.842  93.699  62.572  1.00  0.00           C
ATOM  12398 0C31 POPE  187     111.122  93.989  63.362  1.00  0.00           C
ATOM  12401 1C31 POPE  187     111.902  92.699  63.622  1.00  0.00           C
ATOM  12404 2C31 POPE  187     113.222  92.919  64.362  1.00  0.00           C
ATOM  12407 3C31 POPE  187     113.992  91.609  64.562  1.00  0.00           C
ATOM  12410 4C31 POPE  187     115.302  91.799  65.322  1.00  0.00           C
ATOM  12413 5C31 POPE  187     116.082  90.479  65.472  1.00  0.00           C
ATOM  12416 6C31 POPE  187     117.342  90.609  66.332  1.00  0.00           C
ATOM  12420  NH3 POPE  188      22.332 119.639  91.943  1.00  0.00           N
ATOM  12424  C12 POPE  188      21.572 118.339  91.971  1.00  0.00           C
ATOM  12427  C11 POPE  188      22.012 117.409  93.102  1.00  0.00           C
ATOM  12430  P   POPE  188      21.442 114.979  93.841  1.00  0.00           P
ATOM  12431  O13 POPE  188      22.582 115.089  94.772  1.00  0.00           O
ATOM  12432  O14 POPE  188      20.222 114.249  94.252  1.00  0.00           O
ATOM  12433  O11 POPE  188      21.852 114.249  92.512  1.00  0.00           O
ATOM  12434  O12 POPE  188      21.012 116.409  93.282  1.00  0.00           O
ATOM  12435  C1  POPE  188      23.082 113.589  92.232  1.00  0.00           C
ATOM  12438  C2  POPE  188      23.782 114.209  90.982  1.00  0.00           C
ATOM  12440  O21 POPE  188      22.992 114.379  89.801  1.00  0.00           O
ATOM  12441  C21 POPE  188      21.842 113.819  89.532  1.00  0.00           C
ATOM  12442  O22 POPE  188      21.242 112.969  90.152  1.00  0.00           O
ATOM  12443  C22 POPE  188      21.302 114.469  88.251  1.00  0.00           C
ATOM  12446  C3  POPE  188      25.092 113.499  90.572  1.00  0.00           C
ATOM  12449  O31 POPE  188      25.832 114.389  89.723  1.00  0.00           O
ATOM  12450  C31 POPE  188      26.252 113.929  88.542  1.00  0.00           C
ATOM  12451  O32 POPE  188      26.302 112.759  88.221  1.00  0.00           O
ATOM  12452  C32 POPE  188      26.612 115.119  87.633  1.00  0.00           C
ATOM  12455  C23 POPE  188      21.672 115.969  88.111  1.00  0.00           C
ATOM  12458  C24 POPE  188      21.062 116.619  86.861  1.00  0.00           C
ATOM  12461  C25 POPE  188      21.792 116.289  85.553  1.00  0.00           C
ATOM  12464  C26 POPE  188      21.122 116.919  84.331  1.00  0.00           C
ATOM  12467  C27 POPE  188      21.862 116.669  83.002  1.00  0.00           C
ATOM  12470  C28 POPE  188      21.082 117.269  81.812  1.00  0.00           C
ATOM  12473  C29 POPE  188      21.842 117.379  80.522  1.00  0.00           C
ATOM  12475 0C21 POPE  188      21.552 116.819  79.331  1.00  0.00           C
ATOM  12477 1C21 POPE  188      20.412 115.889  79.001  1.00  0.00           C
ATOM  12480 2C21 POPE  188      19.362 116.509  78.052  1.00  0.00           C
ATOM  12483 3C21 POPE  188      19.932 116.859  76.662  1.00  0.00           C
ATOM  12486 4C21 POPE  188      18.842 117.239  75.651  1.00  0.00           C
ATOM  12489 5C21 POPE  188      19.412 117.539  74.252  1.00  0.00           C
ATOM  12492 6C21 POPE  188      18.352 117.639  73.151  1.00  0.00           C
ATOM  12495 7C21 POPE  188      18.972 117.689  71.742  1.00  0.00           C
ATOM  12498 8C21 POPE  188      17.942 117.709  70.603  1.00  0.00           C
ATOM  12502  C33 POPE  188      25.952 115.089  86.232  1.00  0.00           C
ATOM  12505  C34 POPE  188      26.842 114.449  85.152  1.00  0.00           C
ATOM  12508  C35 POPE  188      26.102 114.279  83.811  1.00  0.00           C
ATOM  12511  C36 POPE  188      25.192 113.039  83.772  1.00  0.00           C
[truncated: 1,705,622 more chars]
