# Supplementary material for: Characterizing Membrane Association and Periplasmic Transfer of Bacterial Lipoproteins through Molecular Dynamics Simulations
Source: Structure. 2020 Apr 7;28(4):475–487.e3. doi: 10.1016/j.str.2020.01.012 (PMC7139219; doi:10.1016/j.str.2020.01.012)
Supplement: Data S1. Final Coordinates from Simulations (Y–Z), Related to Figure 3 [file mmc3.zip › Y-Z/YECR-1-atomistic.pdb]

TITLE     Protein
REMARK    THIS IS A SIMULATION BOX
CRYST1  129.135  129.135  115.200  90.00  90.00  90.00 P 1           1
MODEL        1
ATOM      1  N   CYSTA   1      67.397  52.042  72.595  1.00  0.00           N
ATOM      3  CA  CYSTA   1      68.317  52.672  73.525  1.00  0.00           C
ATOM      5  C   CYSTA   1      69.167  51.542  74.145  1.00  0.00           C
ATOM      6  O   CYSTA   1      69.198  50.422  73.645  1.00  0.00           O
ATOM      7  CB  CYSTA   1      67.568  53.423  74.665  1.00  0.00           C
ATOM     10  SG  CYSTA   1      66.667  54.962  74.285  1.00  0.00           S
ATOM     11  C1  CYSTA   1      65.038  54.333  73.755  1.00  0.00           C
ATOM     14  CA1 CYSTA   1      66.978  52.442  71.385  1.00  0.00           C
ATOM     15  OA1 CYSTA   1      66.647  51.552  70.625  1.00  0.00           O
ATOM     16  CA2 CYSTA   1      66.827  53.862  70.945  1.00  0.00           C
ATOM     19  C11 CYSTA   1      63.958  55.402  73.465  1.00  0.00           C
ATOM     21  O11 CYSTA   1      64.478  56.332  72.525  1.00  0.00           O
ATOM     22  CX1 CYSTA   1      63.668  56.722  71.575  1.00  0.00           C
ATOM     23  OX1 CYSTA   1      62.448  56.622  71.575  1.00  0.00           O
ATOM     24  CX2 CYSTA   1      64.528  57.252  70.435  1.00  0.00           C
ATOM     27  C12 CYSTA   1      63.428  56.082  74.755  1.00  0.00           C
ATOM     30  O12 CYSTA   1      64.128  57.243  75.255  1.00  0.00           O
ATOM     31  CD1 CYSTA   1      63.338  58.312  75.485  1.00  0.00           C
ATOM     32  OD1 CYSTA   1      62.207  58.442  75.085  1.00  0.00           O
ATOM     33  CD2 CYSTA   1      64.048  59.263  76.435  1.00  0.00           C
ATOM     36  CA3 CYSTA   1      67.618  54.152  69.655  1.00  0.00           C
ATOM     39  CA4 CYSTA   1      69.118  54.042  69.935  1.00  0.00           C
ATOM     42  CA5 CYSTA   1      69.967  54.533  68.765  1.00  0.00           C
ATOM     45  CA6 CYSTA   1      71.448  54.302  69.065  1.00  0.00           C
ATOM     48  CA7 CYSTA   1      72.348  54.562  67.855  1.00  0.00           C
ATOM     51  CA8 CYSTA   1      72.577  56.052  67.575  1.00  0.00           C
ATOM     54  CA9 CYSTA   1      73.457  56.272  66.335  1.00  0.00           C
ATOM     57 0CA1 CYSTA   1      74.027  57.692  66.205  1.00  0.00           C
ATOM     60 1CA1 CYSTA   1      75.097  58.022  67.245  1.00  0.00           C
ATOM     63 2CA1 CYSTA   1      75.708  59.422  67.045  1.00  0.00           C
ATOM     66 3CA1 CYSTA   1      76.778  59.782  68.085  1.00  0.00           C
ATOM     69 4CA1 CYSTA   1      78.098  59.012  67.915  1.00  0.00           C
ATOM     72 5CA1 CYSTA   1      78.967  59.542  66.765  1.00  0.00           C
ATOM     75 6CA1 CYSTA   1      80.217  58.692  66.505  1.00  0.00           C
ATOM     79  CD3 CYSTA   1      64.118  60.672  75.835  1.00  0.00           C
ATOM     82  CD4 CYSTA   1      65.158  60.732  74.705  1.00  0.00           C
ATOM     85  CD5 CYSTA   1      64.677  61.472  73.455  1.00  0.00           C
ATOM     88  CD6 CYSTA   1      64.217  62.922  73.705  1.00  0.00           C
ATOM     91  CD7 CYSTA   1      64.068  63.632  72.365  1.00  0.00           C
ATOM     94  CD8 CYSTA   1      63.498  65.052  72.425  1.00  0.00           C
ATOM     97  CD9 CYSTA   1      63.428  65.622  71.005  1.00  0.00           C
ATOM    100 0CD1 CYSTA   1      62.577  66.883  70.865  1.00  0.00           C
ATOM    103 1CD1 CYSTA   1      62.548  67.382  69.415  1.00  0.00           C
ATOM    106 2CD1 CYSTA   1      61.798  68.712  69.215  1.00  0.00           C
ATOM    109 3CD1 CYSTA   1      62.238  69.493  67.965  1.00  0.00           C
ATOM    112 4CD1 CYSTA   1      61.798  68.842  66.655  1.00  0.00           C
ATOM    115 5CD1 CYSTA   1      62.847  69.003  65.555  1.00  0.00           C
ATOM    118 6CD1 CYSTA   1      62.458  68.203  64.315  1.00  0.00           C
ATOM    122  CX3 CYSTA   1      64.397  58.762  70.215  1.00  0.00           C
ATOM    125  CX4 CYSTA   1      65.308  59.172  69.055  1.00  0.00           C
ATOM    128  CX5 CYSTA   1      65.308  60.672  68.775  1.00  0.00           C
ATOM    131  CX6 CYSTA   1      65.978  61.472  69.905  1.00  0.00           C
ATOM    134  CX7 CYSTA   1      66.908  62.552  69.365  1.00  0.00           C
ATOM    137  CX8 CYSTA   1      67.698  63.273  70.465  1.00  0.00           C
ATOM    140  CX9 CYSTA   1      68.838  63.993  69.815  1.00  0.00           C
ATOM    142 0CX1 CYSTA   1      68.978  65.312  69.665  1.00  0.00           C
ATOM    144 1CX1 CYSTA   1      68.107  66.422  70.205  1.00  0.00           C
ATOM    147 2CX1 CYSTA   1      67.188  67.122  69.185  1.00  0.00           C
ATOM    150 3CX1 CYSTA   1      67.018  68.593  69.575  1.00  0.00           C
ATOM    153 4CX1 CYSTA   1      65.957  69.463  68.895  1.00  0.00           C
ATOM    156 5CX1 CYSTA   1      66.107  70.923  69.365  1.00  0.00           C
ATOM    159 6CX1 CYSTA   1      65.027  71.883  68.845  1.00  0.00           C
ATOM    162 7CX1 CYSTA   1      65.238  73.332  69.315  1.00  0.00           C
ATOM    165 8CX1 CYSTA   1      64.247  74.332  68.725  1.00  0.00           C
ATOM    169  N   THR A   2      69.857  51.763  75.295  1.00  0.00           N
ATOM    171  CA  THR A   2      70.228  50.682  76.245  1.00  0.00           C
ATOM    173  CB  THR A   2      71.747  50.583  76.515  1.00  0.00           C
ATOM    175  OG1 THR A   2      72.107  49.342  77.115  1.00  0.00           O
ATOM    177  CG2 THR A   2      72.298  51.652  77.455  1.00  0.00           C
ATOM    181  C   THR A   2      69.427  50.872  77.535  1.00  0.00           C
ATOM    182  O   THR A   2      69.688  50.282  78.575  1.00  0.00           O
ATOM    183  N   VAL A   3      68.387  51.732  77.455  1.00  0.00           N
ATOM    185  CA  VAL A   3      67.757  52.423  78.575  1.00  0.00           C
ATOM    187  CB  VAL A   3      67.378  53.832  78.075  1.00  0.00           C
ATOM    189  CG1 VAL A   3      66.507  54.662  79.015  1.00  0.00           C
ATOM    193  CG2 VAL A   3      68.678  54.642  77.845  1.00  0.00           C
ATOM    197  C   VAL A   3      66.638  51.572  79.205  1.00  0.00           C
ATOM    198  O   VAL A   3      66.878  50.492  79.715  1.00  0.00           O
ATOM    199  N   THR A   4      65.348  52.012  79.205  1.00  0.00           N
ATOM    201  CA  THR A   4      64.268  51.522  80.065  1.00  0.00           C
ATOM    203  CB  THR A   4      63.728  50.172  79.535  1.00  0.00           C
ATOM    205  OG1 THR A   4      62.418  50.322  79.005  1.00  0.00           O
ATOM    207  CG2 THR A   4      63.618  49.012  80.525  1.00  0.00           C
ATOM    211  C   THR A   4      64.648  51.692  81.535  1.00  0.00           C
ATOM    212  O   THR A   4      65.598  52.392  81.815  1.00  0.00           O
ATOM    213  N   ARG A   5      63.928  51.163  82.565  1.00  0.00           N
ATOM    215  CA  ARG A   5      64.408  51.182  83.945  1.00  0.00           C
ATOM    217  CB  ARG A   5      63.298  51.522  84.985  1.00  0.00           C
ATOM    220  CG  ARG A   5      63.748  52.702  85.885  1.00  0.00           C
ATOM    223  CD  ARG A   5      62.878  52.992  87.115  1.00  0.00           C
ATOM    226  NE  ARG A   5      63.717  53.852  88.025  1.00  0.00           N
ATOM    228  CZ  ARG A   5      63.328  54.442  89.155  1.00  0.00           C
ATOM    229  NH1 ARG A   5      64.217  55.002  89.945  1.00  0.00           N
ATOM    232  NH2 ARG A   5      62.078  54.442  89.535  1.00  0.00           N
ATOM    235  C   ARG A   5      65.137  49.872  84.305  1.00  0.00           C
ATOM    236  O   ARG A   5      65.368  49.533  85.465  1.00  0.00           O
ATOM    237  N   GLN A   6      65.557  49.142  83.265  1.00  0.00           N
ATOM    239  CA  GLN A   6      66.638  48.172  83.275  1.00  0.00           C
ATOM    241  CB  GLN A   6      66.137  46.722  83.595  1.00  0.00           C
ATOM    244  CG  GLN A   6      66.158  46.272  85.085  1.00  0.00           C
ATOM    247  CD  GLN A   6      64.798  46.082  85.785  1.00  0.00           C
ATOM    248  OE1 GLN A   6      64.618  45.182  86.615  1.00  0.00           O
ATOM    249  NE2 GLN A   6      63.838  46.982  85.485  1.00  0.00           N
ATOM    252  C   GLN A   6      67.317  48.143  81.895  1.00  0.00           C
ATOM    253  O   GLN A   6      66.677  47.672  80.955  1.00  0.00           O
ATOM    254  N   ALA A   7      68.588  48.552  81.725  1.00  0.00           N
ATOM    256  CA  ALA A   7      69.438  49.112  82.735  1.00  0.00           C
ATOM    258  CB  ALA A   7      70.048  48.002  83.595  1.00  0.00           C
ATOM    262  C   ALA A   7      70.568  50.042  82.245  1.00  0.00           C
ATOM    263  O   ALA A   7      71.217  49.792  81.235  1.00  0.00           O
ATOM    264  N   HIS A   8      70.878  51.132  82.995  1.00  0.00           N
ATOM    266  CA  HIS A   8      70.188  51.582  84.195  1.00  0.00           C
ATOM    268  CB  HIS A   8      71.058  52.212  85.325  1.00  0.00           C
ATOM    271  ND1 HIS A   8      73.158  52.752  83.995  1.00  0.00           N
ATOM    272  CG  HIS A   8      72.368  52.872  85.125  1.00  0.00           C
ATOM    273  CE1 HIS A   8      74.348  53.153  84.385  1.00  0.00           C
ATOM    275  NE2 HIS A   8      74.368  53.462  85.705  1.00  0.00           N
ATOM    277  CD2 HIS A   8      73.098  53.312  86.175  1.00  0.00           C
ATOM    279  C   HIS A   8      68.847  52.252  83.965  1.00  0.00           C
ATOM    280  O   HIS A   8      67.958  51.712  83.325  1.00  0.00           O
ATOM    281  N   VAL A   9      68.577  53.372  84.655  1.00  0.00           N
ATOM    283  CA  VAL A   9      67.288  54.022  84.755  1.00  0.00           C
ATOM    285  CB  VAL A   9      67.387  55.012  85.945  1.00  0.00           C
ATOM    287  CG1 VAL A   9      66.098  55.772  86.285  1.00  0.00           C
ATOM    291  CG2 VAL A   9      67.878  54.302  87.235  1.00  0.00           C
ATOM    295  C   VAL A   9      66.918  54.562  83.355  1.00  0.00           C
ATOM    296  O   VAL A   9      67.708  54.512  82.415  1.00  0.00           O
ATOM    297  N   SER A  10      65.738  55.212  83.125  1.00  0.00           N
ATOM    299  CA  SER A  10      65.588  56.142  81.985  1.00  0.00           C
ATOM    301  CB  SER A  10      64.198  56.062  81.305  1.00  0.00           C
ATOM    304  OG  SER A  10      64.128  56.712  80.025  1.00  0.00           O
ATOM    306  C   SER A  10      66.048  57.532  82.435  1.00  0.00           C
ATOM    307  O   SER A  10      65.568  58.572  82.015  1.00  0.00           O
ATOM    308  N   GLU A  11      67.037  57.402  83.345  1.00  0.00           N
ATOM    310  CA  GLU A  11      67.868  58.192  84.195  1.00  0.00           C
ATOM    312  CB  GLU A  11      69.368  58.052  83.815  1.00  0.00           C
ATOM    315  CG  GLU A  11      69.897  56.592  83.705  1.00  0.00           C
ATOM    318  CD  GLU A  11      71.067  56.272  84.625  1.00  0.00           C
ATOM    319  OE1 GLU A  11      70.878  55.462  85.585  1.00  0.00           O
ATOM    320  OE2 GLU A  11      72.148  56.852  84.375  1.00  0.00           O
ATOM    321  C   GLU A  11      67.378  59.572  84.495  1.00  0.00           C
ATOM    322  O   GLU A  11      67.878  60.562  83.995  1.00  0.00           O
ATOM    323  N   VAL A  12      66.397  59.662  85.405  1.00  0.00           N
ATOM    325  CA  VAL A  12      66.128  60.862  86.135  1.00  0.00           C
ATOM    327  CB  VAL A  12      64.717  61.422  85.975  1.00  0.00           C
ATOM    329  CG1 VAL A  12      64.397  62.483  87.045  1.00  0.00           C
ATOM    333  CG2 VAL A  12      63.668  60.302  85.985  1.00  0.00           C
ATOM    337  C   VAL A  12      66.537  60.612  87.565  1.00  0.00           C
ATOM    338  O   VAL A  12      66.028  59.702  88.235  1.00  0.00           O
ATOM    339  N   ASP A  13      67.527  61.402  88.035  1.00  0.00           N
ATOM    341  CA  ASP A  13      68.028  61.362  89.385  1.00  0.00           C
ATOM    343  CB  ASP A  13      69.128  62.423  89.675  1.00  0.00           C
ATOM    346  CG  ASP A  13      70.458  62.182  88.985  1.00  0.00           C
ATOM    347  OD1 ASP A  13      70.518  61.572  87.895  1.00  0.00           O
ATOM    348  OD2 ASP A  13      71.458  62.742  89.515  1.00  0.00           O
ATOM    349  C   ASP A  13      66.958  61.662  90.405  1.00  0.00           C
ATOM    350  O   ASP A  13      66.158  62.592  90.275  1.00  0.00           O
ATOM    351  N   ALA A  14      66.978  60.902  91.515  1.00  0.00           N
ATOM    353  CA  ALA A  14      66.137  61.173  92.655  1.00  0.00           C
ATOM    355  CB  ALA A  14      66.308  60.042  93.695  1.00  0.00           C
ATOM    359  C   ALA A  14      66.378  62.552  93.275  1.00  0.00           C
ATOM    360  O   ALA A  14      65.417  63.262  93.555  1.00  0.00           O
ATOM    361  N   ALA A  15      67.637  63.002  93.465  1.00  0.00           N
ATOM    363  CA  ALA A  15      67.878  64.152  94.335  1.00  0.00           C
ATOM    365  CB  ALA A  15      69.128  63.912  95.195  1.00  0.00           C
ATOM    369  C   ALA A  15      68.107  65.492  93.635  1.00  0.00           C
ATOM    370  O   ALA A  15      68.147  66.533  94.295  1.00  0.00           O
ATOM    371  N   THR A  16      68.198  65.482  92.295  1.00  0.00           N
ATOM    373  CA  THR A  16      68.298  66.702  91.505  1.00  0.00           C
ATOM    375  CB  THR A  16      69.717  66.953  90.985  1.00  0.00           C
ATOM    377  OG1 THR A  16      69.798  68.062  90.095  1.00  0.00           O
ATOM    379  CG2 THR A  16      70.268  65.713  90.265  1.00  0.00           C
ATOM    383  C   THR A  16      67.308  66.673  90.355  1.00  0.00           C
ATOM    384  O   THR A  16      66.908  67.722  89.855  1.00  0.00           O
ATOM    385  N   GLY A  17      66.818  65.502  89.915  1.00  0.00           N
ATOM    387  CA  GLY A  17      65.948  65.432  88.755  1.00  0.00           C
ATOM    390  C   GLY A  17      66.607  65.802  87.455  1.00  0.00           C
ATOM    391  O   GLY A  17      65.967  66.312  86.545  1.00  0.00           O
ATOM    392  N   ILE A  18      67.927  65.552  87.315  1.00  0.00           N
ATOM    394  CA  ILE A  18      68.628  65.622  86.045  1.00  0.00           C
ATOM    396  CB  ILE A  18      70.158  65.633  86.195  1.00  0.00           C
ATOM    398  CG2 ILE A  18      70.827  65.533  84.805  1.00  0.00           C
ATOM    402  CG1 ILE A  18      70.628  66.923  86.905  1.00  0.00           C
ATOM    405  CD  ILE A  18      72.088  66.872  87.355  1.00  0.00           C
ATOM    409  C   ILE A  18      68.208  64.453  85.185  1.00  0.00           C
ATOM    410  O   ILE A  18      68.308  63.312  85.635  1.00  0.00           O
ATOM    411  N   VAL A  19      67.777  64.692  83.935  1.00  0.00           N
ATOM    413  CA  VAL A  19      67.577  63.612  82.975  1.00  0.00           C
ATOM    415  CB  VAL A  19      66.478  63.862  81.945  1.00  0.00           C
ATOM    417  CG1 VAL A  19      66.247  62.582  81.115  1.00  0.00           C
ATOM    421  CG2 VAL A  19      65.167  64.242  82.665  1.00  0.00           C
ATOM    425  C   VAL A  19      68.897  63.312  82.285  1.00  0.00           C
ATOM    426  O   VAL A  19      69.548  64.192  81.695  1.00  0.00           O
ATOM    427  N   ARG A  20      69.338  62.062  82.385  1.00  0.00           N
ATOM    429  CA  ARG A  20      70.518  61.512  81.775  1.00  0.00           C
ATOM    431  CB  ARG A  20      71.478  60.872  82.815  1.00  0.00           C
ATOM    434  CG  ARG A  20      71.807  61.692  84.075  1.00  0.00           C
ATOM    437  CD  ARG A  20      72.768  62.832  83.755  1.00  0.00           C
ATOM    440  NE  ARG A  20      73.238  63.343  85.085  1.00  0.00           N
ATOM    442  CZ  ARG A  20      74.318  62.892  85.705  1.00  0.00           C
ATOM    443  NH1 ARG A  20      75.217  62.132  85.125  1.00  0.00           N
ATOM    446  NH2 ARG A  20      74.518  63.192  86.965  1.00  0.00           N
ATOM    449  C   ARG A  20      70.027  60.392  80.885  1.00  0.00           C
ATOM    450  O   ARG A  20      68.917  59.882  81.055  1.00  0.00           O
ATOM    451  N   LEU A  21      70.838  59.942  79.905  1.00  0.00           N
ATOM    453  CA  LEU A  21      70.618  58.682  79.245  1.00  0.00           C
ATOM    455  CB  LEU A  21      69.908  58.832  77.875  1.00  0.00           C
ATOM    458  CG  LEU A  21      68.438  59.292  77.995  1.00  0.00           C
ATOM    460  CD1 LEU A  21      67.868  59.612  76.615  1.00  0.00           C
ATOM    464  CD2 LEU A  21      67.548  58.242  78.685  1.00  0.00           C
ATOM    468  C   LEU A  21      71.948  58.002  79.035  1.00  0.00           C
ATOM    469  O   LEU A  21      72.997  58.632  78.985  1.00  0.00           O
ATOM    470  N   VAL A  22      71.927  56.662  79.015  1.00  0.00           N
ATOM    472  CA  VAL A  22      73.118  55.853  78.945  1.00  0.00           C
ATOM    474  CB  VAL A  22      73.158  54.743  79.995  1.00  0.00           C
ATOM    476  CG1 VAL A  22      73.418  55.342  81.375  1.00  0.00           C
ATOM    480  CG2 VAL A  22      71.827  53.952  80.005  1.00  0.00           C
ATOM    484  C   VAL A  22      73.278  55.262  77.565  1.00  0.00           C
ATOM    485  O   VAL A  22      72.317  55.052  76.825  1.00  0.00           O
ATOM    486  N   TYR A  23      74.537  54.952  77.195  1.00  0.00           N
ATOM    488  CA  TYR A  23      74.908  54.082  76.105  1.00  0.00           C
ATOM    490  CB  TYR A  23      75.178  54.722  74.695  1.00  0.00           C
ATOM    493  CG  TYR A  23      74.378  55.932  74.315  1.00  0.00           C
ATOM    494  CD1 TYR A  23      74.507  57.152  74.995  1.00  0.00           C
ATOM    496  CE1 TYR A  23      73.808  58.292  74.595  1.00  0.00           C
ATOM    498  CZ  TYR A  23      73.048  58.252  73.425  1.00  0.00           C
ATOM    499  OH  TYR A  23      72.397  59.412  72.985  1.00  0.00           O
ATOM    501  CD2 TYR A  23      73.618  55.923  73.135  1.00  0.00           C
ATOM    503  CE2 TYR A  23      72.967  57.082  72.675  1.00  0.00           C
ATOM    505  C   TYR A  23      76.228  53.572  76.625  1.00  0.00           C
ATOM    506  O   TYR A  23      76.747  54.182  77.565  1.00  0.00           O
ATOM    507  N   ASP A  24      76.778  52.462  76.075  1.00  0.00           N
ATOM    509  CA  ASP A  24      78.077  51.903  76.415  1.00  0.00           C
ATOM    511  CB  ASP A  24      79.217  52.442  75.485  1.00  0.00           C
ATOM    514  CG  ASP A  24      79.018  52.033  74.045  1.00  0.00           C
ATOM    515  OD1 ASP A  24      78.118  51.202  73.795  1.00  0.00           O
ATOM    516  OD2 ASP A  24      79.827  52.462  73.185  1.00  0.00           O
ATOM    517  C   ASP A  24      78.489  51.982  77.875  1.00  0.00           C
ATOM    518  O   ASP A  24      77.878  51.402  78.775  1.00  0.00           O
ATOM    519  N   GLN A  25      79.548  52.762  78.145  1.00  0.00           N
ATOM    521  CA  GLN A  25      79.768  53.342  79.445  1.00  0.00           C
ATOM    523  CB  GLN A  25      81.038  52.792  80.125  1.00  0.00           C
ATOM    526  CG  GLN A  25      80.977  51.272  80.465  1.00  0.00           C
ATOM    529  CD  GLN A  25      80.158  50.952  81.725  1.00  0.00           C
ATOM    530  OE1 GLN A  25      80.677  50.452  82.725  1.00  0.00           O
ATOM    531  NE2 GLN A  25      78.847  51.272  81.725  1.00  0.00           N
ATOM    534  C   GLN A  25      79.857  54.843  79.305  1.00  0.00           C
ATOM    535  O   GLN A  25      80.728  55.372  78.625  1.00  0.00           O
ATOM    536  N   ALA A  26      78.917  55.532  79.985  1.00  0.00           N
ATOM    538  CA  ALA A  26      78.827  56.963  80.085  1.00  0.00           C
ATOM    540  CB  ALA A  26      79.007  57.722  78.745  1.00  0.00           C
ATOM    544  C   ALA A  26      77.488  57.343  80.615  1.00  0.00           C
ATOM    545  O   ALA A  26      76.507  56.602  80.465  1.00  0.00           O
ATOM    546  N   PHE A  27      77.397  58.522  81.235  1.00  0.00           N
ATOM    548  CA  PHE A  27      76.137  59.152  81.565  1.00  0.00           C
ATOM    550  CB  PHE A  27      75.997  59.463  83.075  1.00  0.00           C
ATOM    553  CG  PHE A  27      76.247  58.222  83.845  1.00  0.00           C
ATOM    554  CD1 PHE A  27      77.527  57.812  84.255  1.00  0.00           C
ATOM    556  CE1 PHE A  27      77.688  56.602  84.945  1.00  0.00           C
ATOM    558  CZ  PHE A  27      76.558  55.842  85.285  1.00  0.00           C
ATOM    560  CD2 PHE A  27      75.147  57.462  84.175  1.00  0.00           C
ATOM    562  CE2 PHE A  27      75.277  56.292  84.905  1.00  0.00           C
ATOM    564  C   PHE A  27      76.107  60.482  80.885  1.00  0.00           C
ATOM    565  O   PHE A  27      76.997  61.302  81.105  1.00  0.00           O
ATOM    566  N   LEU A  28      75.097  60.772  80.065  1.00  0.00           N
ATOM    568  CA  LEU A  28      75.018  62.033  79.375  1.00  0.00           C
ATOM    570  CB  LEU A  28      75.128  61.842  77.855  1.00  0.00           C
ATOM    573  CG  LEU A  28      76.498  61.302  77.365  1.00  0.00           C
ATOM    575  CD1 LEU A  28      76.507  61.212  75.845  1.00  0.00           C
ATOM    579  CD2 LEU A  28      77.688  62.142  77.835  1.00  0.00           C
ATOM    583  C   LEU A  28      73.728  62.742  79.725  1.00  0.00           C
ATOM    584  O   LEU A  28      72.647  62.182  79.595  1.00  0.00           O
ATOM    585  N   GLN A  29      73.798  64.012  80.165  1.00  0.00           N
ATOM    587  CA  GLN A  29      72.667  64.913  80.155  1.00  0.00           C
ATOM    589  CB  GLN A  29      73.028  66.302  80.745  1.00  0.00           C
ATOM    592  CG  GLN A  29      73.647  66.233  82.155  1.00  0.00           C
ATOM    595  CD  GLN A  29      74.158  67.582  82.675  1.00  0.00           C
ATOM    596  OE1 GLN A  29      74.848  67.572  83.705  1.00  0.00           O
ATOM    597  NE2 GLN A  29      73.917  68.692  81.955  1.00  0.00           N
ATOM    600  C   GLN A  29      72.158  65.152  78.745  1.00  0.00           C
ATOM    601  O   GLN A  29      72.938  65.192  77.795  1.00  0.00           O
ATOM    602  N   HIS A  30      70.849  65.362  78.575  1.00  0.00           N
ATOM    604  CA  HIS A  30      70.277  65.752  77.305  1.00  0.00           C
ATOM    606  CB  HIS A  30      68.747  65.923  77.455  1.00  0.00           C
ATOM    609  ND1 HIS A  30      68.247  63.722  78.455  1.00  0.00           N
ATOM    610  CG  HIS A  30      68.048  64.603  77.425  1.00  0.00           C
ATOM    611  CE1 HIS A  30      67.488  62.682  78.175  1.00  0.00           C
ATOM    613  NE2 HIS A  30      66.807  62.862  77.015  1.00  0.00           N
ATOM    615  CD2 HIS A  30      67.177  64.092  76.525  1.00  0.00           C
ATOM    617  C   HIS A  30      70.898  67.002  76.695  1.00  0.00           C
ATOM    618  O   HIS A  30      70.698  68.112  77.165  1.00  0.00           O
ATOM    619  N   ALA A  31      71.698  66.812  75.615  1.00  0.00           N
ATOM    621  CA  ALA A  31      71.807  67.753  74.515  1.00  0.00           C
ATOM    623  CB  ALA A  31      70.438  67.972  73.865  1.00  0.00           C
ATOM    627  C   ALA A  31      72.518  69.073  74.785  1.00  0.00           C
ATOM    628  O   ALA A  31      72.099  70.122  74.315  1.00  0.00           O
ATOM    629  N   HIS A  32      73.628  69.022  75.545  1.00  0.00           N
ATOM    631  CA  HIS A  32      74.177  70.082  76.375  1.00  0.00           C
ATOM    633  CB  HIS A  32      75.357  70.812  75.675  1.00  0.00           C
ATOM    636  ND1 HIS A  32      76.018  71.742  77.905  1.00  0.00           N
ATOM    637  CG  HIS A  32      76.308  71.562  76.575  1.00  0.00           C
ATOM    638  CE1 HIS A  32      77.018  72.452  78.385  1.00  0.00           C
ATOM    640  NE2 HIS A  32      77.948  72.712  77.435  1.00  0.00           N
ATOM    642  CD2 HIS A  32      77.497  72.132  76.265  1.00  0.00           C
ATOM    644  C   HIS A  32      73.168  71.032  77.025  1.00  0.00           C
ATOM    645  O   HIS A  32      73.068  72.223  76.715  1.00  0.00           O
ATOM    646  N   THR A  33      72.438  70.463  77.995  1.00  0.00           N
ATOM    648  CA  THR A  33      71.548  71.122  78.945  1.00  0.00           C
ATOM    650  CB  THR A  33      72.228  72.142  79.885  1.00  0.00           C
ATOM    652  OG1 THR A  33      71.778  71.963  81.225  1.00  0.00           O
ATOM    654  CG2 THR A  33      72.099  73.632  79.485  1.00  0.00           C
ATOM    658  C   THR A  33      70.198  71.533  78.355  1.00  0.00           C
ATOM    659  O   THR A  33      69.817  71.142  77.255  1.00  0.00           O
ATOM    660  N   ASP A  34      69.397  72.233  79.165  1.00  0.00           N
ATOM    662  CA  ASP A  34      68.107  72.832  78.895  1.00  0.00           C
ATOM    664  CB  ASP A  34      67.658  73.603  80.155  1.00  0.00           C
ATOM    667  CG  ASP A  34      67.688  72.643  81.305  1.00  0.00           C
ATOM    668  OD1 ASP A  34      66.688  71.893  81.475  1.00  0.00           O
ATOM    669  OD2 ASP A  34      68.768  72.552  81.955  1.00  0.00           O
ATOM    670  C   ASP A  34      68.048  73.802  77.735  1.00  0.00           C
ATOM    671  O   ASP A  34      69.027  74.463  77.395  1.00  0.00           O
ATOM    672  N   ARG A  35      66.878  73.882  77.075  1.00  0.00           N
ATOM    674  CA  ARG A  35      66.738  74.463  75.755  1.00  0.00           C
ATOM    676  CB  ARG A  35      67.158  73.452  74.655  1.00  0.00           C
ATOM    679  CG  ARG A  35      68.647  73.042  74.685  1.00  0.00           C
ATOM    682  CD  ARG A  35      69.037  72.023  73.615  1.00  0.00           C
ATOM    685  NE  ARG A  35      68.327  70.743  73.895  1.00  0.00           N
ATOM    687  CZ  ARG A  35      68.037  69.892  72.925  1.00  0.00           C
ATOM    688  NH1 ARG A  35      68.558  70.042  71.725  1.00  0.00           N
ATOM    691  NH2 ARG A  35      67.298  68.822  73.125  1.00  0.00           N
ATOM    694  C   ARG A  35      65.277  74.863  75.585  1.00  0.00           C
ATOM    695  O   ARG A  35      64.467  74.562  76.455  1.00  0.00           O
ATOM    696  N   TYR A  36      64.857  75.523  74.465  1.00  0.00           N
ATOM    698  CA  TYR A  36      63.457  75.952  74.225  1.00  0.00           C
ATOM    700  CB  TYR A  36      63.288  76.853  72.975  1.00  0.00           C
ATOM    703  CG  TYR A  36      64.088  78.112  72.985  1.00  0.00           C
ATOM    704  CD1 TYR A  36      63.638  79.262  73.675  1.00  0.00           C
ATOM    706  CE1 TYR A  36      64.268  80.492  73.465  1.00  0.00           C
ATOM    708  CZ  TYR A  36      65.368  80.582  72.595  1.00  0.00           C
ATOM    709  OH  TYR A  36      65.997  81.812  72.355  1.00  0.00           O
ATOM    711  CD2 TYR A  36      65.167  78.222  72.115  1.00  0.00           C
ATOM    713  CE2 TYR A  36      65.827  79.443  71.945  1.00  0.00           C
ATOM    715  C   TYR A  36      62.518  74.782  73.945  1.00  0.00           C
ATOM    716  O   TYR A  36      61.308  74.913  73.765  1.00  0.00           O
ATOM    717  N   VAL A  37      63.097  73.603  73.875  1.00  0.00           N
ATOM    719  CA  VAL A  37      62.448  72.343  73.665  1.00  0.00           C
ATOM    721  CB  VAL A  37      63.298  71.602  72.635  1.00  0.00           C
ATOM    723  CG1 VAL A  37      64.778  71.602  73.055  1.00  0.00           C
ATOM    727  CG2 VAL A  37      62.847  70.162  72.365  1.00  0.00           C
ATOM    731  C   VAL A  37      62.298  71.602  74.985  1.00  0.00           C
ATOM    732  O   VAL A  37      61.747  70.512  75.035  1.00  0.00           O
ATOM    733  N   SER A  38      62.757  72.173  76.135  1.00  0.00           N
ATOM    735  CA  SER A  38      62.967  71.452  77.395  1.00  0.00           C
ATOM    737  CB  SER A  38      63.538  72.322  78.545  1.00  0.00           C
ATOM    740  OG  SER A  38      62.728  73.462  78.865  1.00  0.00           O
ATOM    742  C   SER A  38      61.737  70.762  77.935  1.00  0.00           C
ATOM    743  O   SER A  38      61.778  69.593  78.335  1.00  0.00           O
ATOM    744  N   ARG A  39      60.578  71.452  77.825  1.00  0.00           N
ATOM    746  CA  ARG A  39      59.268  70.952  78.215  1.00  0.00           C
ATOM    748  CB  ARG A  39      58.188  72.012  77.875  1.00  0.00           C
ATOM    751  CG  ARG A  39      57.678  72.112  76.405  1.00  0.00           C
ATOM    754  CD  ARG A  39      56.588  71.132  75.915  1.00  0.00           C
ATOM    757  NE  ARG A  39      55.217  71.713  76.125  1.00  0.00           N
ATOM    759  CZ  ARG A  39      54.478  71.452  77.185  1.00  0.00           C
ATOM    760  NH1 ARG A  39      54.978  70.923  78.275  1.00  0.00           N
ATOM    763  NH2 ARG A  39      53.167  71.592  77.165  1.00  0.00           N
ATOM    766  C   ARG A  39      58.948  69.642  77.515  1.00  0.00           C
ATOM    767  O   ARG A  39      58.428  68.712  78.105  1.00  0.00           O
ATOM    768  N   GLY A  40      59.307  69.562  76.215  1.00  0.00           N
ATOM    770  CA  GLY A  40      58.998  68.462  75.325  1.00  0.00           C
ATOM    773  C   GLY A  40      59.888  67.292  75.505  1.00  0.00           C
ATOM    774  O   GLY A  40      59.438  66.152  75.415  1.00  0.00           O
ATOM    775  N   ILE A  41      61.188  67.532  75.775  1.00  0.00           N
ATOM    777  CA  ILE A  41      62.148  66.503  76.135  1.00  0.00           C
ATOM    779  CB  ILE A  41      63.558  67.052  76.405  1.00  0.00           C
ATOM    781  CG2 ILE A  41      64.537  65.892  76.665  1.00  0.00           C
ATOM    785  CG1 ILE A  41      64.068  67.963  75.265  1.00  0.00           C
ATOM    788  CD  ILE A  41      65.348  68.702  75.635  1.00  0.00           C
ATOM    792  C   ILE A  41      61.717  65.783  77.405  1.00  0.00           C
ATOM    793  O   ILE A  41      61.698  64.562  77.445  1.00  0.00           O
ATOM    794  N   ALA A  42      61.298  66.562  78.425  1.00  0.00           N
ATOM    796  CA  ALA A  42      60.778  66.082  79.685  1.00  0.00           C
ATOM    798  CB  ALA A  42      60.548  67.312  80.585  1.00  0.00           C
ATOM    802  C   ALA A  42      59.507  65.253  79.565  1.00  0.00           C
ATOM    803  O   ALA A  42      59.438  64.152  80.105  1.00  0.00           O
ATOM    804  N   ASP A  43      58.478  65.722  78.815  1.00  0.00           N
ATOM    806  CA  ASP A  43      57.278  64.942  78.575  1.00  0.00           C
ATOM    808  CB  ASP A  43      56.298  65.743  77.675  1.00  0.00           C
ATOM    811  CG  ASP A  43      55.588  66.942  78.305  1.00  0.00           C
ATOM    812  OD1 ASP A  43      55.198  66.913  79.495  1.00  0.00           O
ATOM    813  OD2 ASP A  43      55.268  67.872  77.505  1.00  0.00           O
ATOM    814  C   ASP A  43      57.577  63.603  77.865  1.00  0.00           C
ATOM    815  O   ASP A  43      57.188  62.522  78.305  1.00  0.00           O
ATOM    816  N   ARG A  44      58.368  63.642  76.775  1.00  0.00           N
ATOM    818  CA  ARG A  44      58.788  62.462  76.035  1.00  0.00           C
ATOM    820  CB  ARG A  44      59.618  62.882  74.785  1.00  0.00           C
ATOM    823  CG  ARG A  44      58.808  63.622  73.685  1.00  0.00           C
ATOM    826  CD  ARG A  44      59.697  64.003  72.485  1.00  0.00           C
ATOM    829  NE  ARG A  44      58.878  64.632  71.395  1.00  0.00           N
ATOM    831  CZ  ARG A  44      58.218  63.962  70.455  1.00  0.00           C
ATOM    832  NH1 ARG A  44      58.257  62.652  70.345  1.00  0.00           N
ATOM    835  NH2 ARG A  44      57.488  64.632  69.585  1.00  0.00           N
ATOM    838  C   ARG A  44      59.598  61.462  76.855  1.00  0.00           C
ATOM    839  O   ARG A  44      59.368  60.252  76.825  1.00  0.00           O
ATOM    840  N   ALA A  45      60.578  61.963  77.645  1.00  0.00           N
ATOM    842  CA  ALA A  45      61.388  61.152  78.515  1.00  0.00           C
ATOM    844  CB  ALA A  45      62.498  62.012  79.135  1.00  0.00           C
ATOM    848  C   ALA A  45      60.597  60.452  79.615  1.00  0.00           C
ATOM    849  O   ALA A  45      60.688  59.242  79.755  1.00  0.00           O
ATOM    850  N   CYS A  46      59.718  61.182  80.335  1.00  0.00           N
ATOM    852  CA  CYS A  46      58.798  60.643  81.335  1.00  0.00           C
ATOM    854  CB  CYS A  46      57.927  61.763  81.945  1.00  0.00           C
ATOM    857  SG  CYS A  46      58.897  62.882  82.985  1.00  0.00           S
ATOM    859  C   CYS A  46      57.868  59.572  80.805  1.00  0.00           C
ATOM    860  O   CYS A  46      57.708  58.522  81.415  1.00  0.00           O
ATOM    861  N   GLN A  47      57.308  59.782  79.605  1.00  0.00           N
ATOM    863  CA  GLN A  47      56.498  58.792  78.915  1.00  0.00           C
ATOM    865  CB  GLN A  47      56.017  59.403  77.565  1.00  0.00           C
ATOM    868  CG  GLN A  47      55.138  58.452  76.715  1.00  0.00           C
ATOM    871  CD  GLN A  47      54.788  59.022  75.335  1.00  0.00           C
ATOM    872  OE1 GLN A  47      55.677  59.122  74.485  1.00  0.00           O
ATOM    873  NE2 GLN A  47      53.507  59.382  75.105  1.00  0.00           N
ATOM    876  C   GLN A  47      57.267  57.472  78.715  1.00  0.00           C
ATOM    877  O   GLN A  47      56.778  56.392  79.035  1.00  0.00           O
ATOM    878  N   GLN A  48      58.548  57.552  78.295  1.00  0.00           N
ATOM    880  CA  GLN A  48      59.448  56.412  78.275  1.00  0.00           C
ATOM    882  CB  GLN A  48      60.817  56.722  77.635  1.00  0.00           C
ATOM    885  CG  GLN A  48      61.728  55.462  77.475  1.00  0.00           C
ATOM    888  CD  GLN A  48      61.138  54.522  76.425  1.00  0.00           C
ATOM    889  OE1 GLN A  48      60.048  54.743  75.885  1.00  0.00           O
ATOM    890  NE2 GLN A  48      61.857  53.442  76.055  1.00  0.00           N
ATOM    893  C   GLN A  48      59.738  55.742  79.615  1.00  0.00           C
ATOM    894  O   GLN A  48      59.837  54.512  79.685  1.00  0.00           O
ATOM    895  N   GLU A  49      59.897  56.512  80.705  1.00  0.00           N
ATOM    897  CA  GLU A  49      60.208  55.993  82.025  1.00  0.00           C
ATOM    899  CB  GLU A  49      60.217  57.112  83.075  1.00  0.00           C
ATOM    902  CG  GLU A  49      61.347  58.153  82.955  1.00  0.00           C
ATOM    905  CD  GLU A  49      61.198  59.112  84.115  1.00  0.00           C
ATOM    906  OE1 GLU A  49      61.257  58.593  85.265  1.00  0.00           O
ATOM    907  OE2 GLU A  49      61.068  60.342  83.875  1.00  0.00           O
ATOM    908  C   GLU A  49      59.208  54.962  82.535  1.00  0.00           C
ATOM    909  O   GLU A  49      59.538  54.102  83.355  1.00  0.00           O
ATOM    910  N   GLY A  50      57.958  55.122  82.065  1.00  0.00           N
ATOM    912  CA  GLY A  50      56.778  54.412  82.525  1.00  0.00           C
ATOM    915  C   GLY A  50      55.938  55.352  83.325  1.00  0.00           C
ATOM    916  O   GLY A  50      55.068  54.942  84.085  1.00  0.00           O
ATOM    917  N   TYR A  51      56.198  56.662  83.195  1.00  0.00           N
ATOM    919  CA  TYR A  51      55.597  57.692  83.985  1.00  0.00           C
ATOM    921  CB  TYR A  51      56.607  58.712  84.605  1.00  0.00           C
ATOM    924  CG  TYR A  51      57.178  58.143  85.865  1.00  0.00           C
ATOM    925  CD1 TYR A  51      57.847  56.903  85.855  1.00  0.00           C
ATOM    927  CE1 TYR A  51      58.307  56.322  87.035  1.00  0.00           C
ATOM    929  CZ  TYR A  51      58.177  57.022  88.235  1.00  0.00           C
ATOM    930  OH  TYR A  51      58.688  56.442  89.405  1.00  0.00           O
ATOM    932  CD2 TYR A  51      57.028  58.812  87.095  1.00  0.00           C
ATOM    934  CE2 TYR A  51      57.507  58.252  88.275  1.00  0.00           C
ATOM    936  C   TYR A  51      54.608  58.392  83.115  1.00  0.00           C
ATOM    937  O   TYR A  51      54.767  58.482  81.905  1.00  0.00           O
ATOM    938  N   THR A  52      53.498  58.822  83.715  1.00  0.00           N
ATOM    940  CA  THR A  52      52.368  59.352  82.955  1.00  0.00           C
ATOM    942  CB  THR A  52      51.238  59.772  83.875  1.00  0.00           C
ATOM    944  OG1 THR A  52      50.858  58.712  84.725  1.00  0.00           O
ATOM    946  CG2 THR A  52      49.978  60.172  83.105  1.00  0.00           C
ATOM    950  C   THR A  52      52.787  60.562  82.145  1.00  0.00           C
ATOM    951  O   THR A  52      52.458  60.692  80.955  1.00  0.00           O
ATOM    952  N   HIS A  53      53.548  61.462  82.795  1.00  0.00           N
ATOM    954  CA  HIS A  53      53.967  62.692  82.195  1.00  0.00           C
ATOM    956  CB  HIS A  53      52.787  63.682  81.935  1.00  0.00           C
ATOM    959  ND1 HIS A  53      51.158  63.083  83.735  1.00  0.00           N
ATOM    960  CG  HIS A  53      51.968  64.033  83.135  1.00  0.00           C
ATOM    961  CE1 HIS A  53      50.478  63.722  84.655  1.00  0.00           C
ATOM    963  NE2 HIS A  53      50.798  65.042  84.675  1.00  0.00           N
ATOM    965  CD2 HIS A  53      51.758  65.243  83.705  1.00  0.00           C
ATOM    967  C   HIS A  53      55.028  63.312  83.065  1.00  0.00           C
ATOM    968  O   HIS A  53      55.287  62.872  84.185  1.00  0.00           O
ATOM    969  N   ALA A  54      55.677  64.383  82.565  1.00  0.00           N
ATOM    971  CA  ALA A  54      56.378  65.332  83.395  1.00  0.00           C
ATOM    973  CB  ALA A  54      57.358  66.132  82.525  1.00  0.00           C
ATOM    977  C   ALA A  54      55.378  66.272  84.035  1.00  0.00           C
ATOM    978  O   ALA A  54      54.588  66.923  83.335  1.00  0.00           O
ATOM    979  N   VAL A  55      55.368  66.402  85.375  1.00  0.00           N
ATOM    981  CA  VAL A  55      54.627  67.483  86.005  1.00  0.00           C
ATOM    983  CB  VAL A  55      54.007  67.082  87.345  1.00  0.00           C
ATOM    985  CG1 VAL A  55      53.328  68.262  88.045  1.00  0.00           C
ATOM    989  CG2 VAL A  55      52.948  66.022  87.055  1.00  0.00           C
ATOM    993  C   VAL A  55      55.478  68.743  86.065  1.00  0.00           C
ATOM    994  O   VAL A  55      54.958  69.802  85.715  1.00  0.00           O
ATOM    995  N   PRO A  56      56.768  68.702  86.405  1.00  0.00           N
ATOM    996  CD  PRO A  56      57.148  68.052  87.675  1.00  0.00           C
ATOM    999  CA  PRO A  56      57.608  69.863  86.165  1.00  0.00           C
ATOM   1001  CB  PRO A  56      57.997  70.292  87.575  1.00  0.00           C
ATOM   1004  CG  PRO A  56      58.237  68.952  88.285  1.00  0.00           C
ATOM   1007  C   PRO A  56      58.878  69.542  85.395  1.00  0.00           C
ATOM   1008  O   PRO A  56      59.408  68.432  85.465  1.00  0.00           O
ATOM   1009  N   PHE A  57      59.408  70.533  84.665  1.00  0.00           N
ATOM   1011  CA  PHE A  57      60.718  70.512  84.055  1.00  0.00           C
ATOM   1013  CB  PHE A  57      60.627  70.552  82.505  1.00  0.00           C
ATOM   1016  CG  PHE A  57      60.028  71.832  81.995  1.00  0.00           C
ATOM   1017  CD1 PHE A  57      60.848  72.952  81.775  1.00  0.00           C
ATOM   1019  CE1 PHE A  57      60.287  74.173  81.405  1.00  0.00           C
ATOM   1021  CZ  PHE A  57      58.917  74.262  81.125  1.00  0.00           C
ATOM   1023  CD2 PHE A  57      58.647  71.953  81.755  1.00  0.00           C
ATOM   1025  CE2 PHE A  57      58.097  73.152  81.285  1.00  0.00           C
ATOM   1027  C   PHE A  57      61.478  71.713  84.635  1.00  0.00           C
ATOM   1028  O   PHE A  57      60.877  72.722  85.015  1.00  0.00           O
ATOM   1029  N   GLY A  58      62.808  71.662  84.765  1.00  0.00           N
ATOM   1031  CA  GLY A  58      63.488  72.792  85.365  1.00  0.00           C
ATOM   1034  C   GLY A  58      64.978  72.842  85.075  1.00  0.00           C
ATOM   1035  OT1 GLY A  58      65.588  71.783  84.785  1.00  0.00           O
ATOM   1036  OT2 GLY A  58      65.537  73.962  85.185  1.00  0.00           O
ATOM   1037  NH3 POPEB  59     108.658  25.482  68.115  1.00  0.00           N
ATOM   1041  C12 POPEB  59     109.327  24.362  68.835  1.00  0.00           C
ATOM   1044  C11 POPEB  59     108.568  23.042  68.625  1.00  0.00           C
ATOM   1047  P   POPEB  59     110.498  21.422  69.345  1.00  0.00           P
ATOM   1048  O13 POPEB  59     110.197  19.992  69.575  1.00  0.00           O
ATOM   1049  O14 POPEB  59     110.607  22.342  70.505  1.00  0.00           O
ATOM   1050  O11 POPEB  59     111.857  21.482  68.545  1.00  0.00           O
ATOM   1051  O12 POPEB  59     109.467  21.992  68.305  1.00  0.00           O
ATOM   1052  C1  POPEB  59     111.938  20.832  67.265  1.00  0.00           C
ATOM   1055  C2  POPEB  59     111.548  21.802  66.125  1.00  0.00           C
ATOM   1057  O21 POPEB  59     110.998  21.082  65.015  1.00  0.00           O
ATOM   1058  C21 POPEB  59     111.768  20.402  64.185  1.00  0.00           C
ATOM   1059  O22 POPEB  59     112.978  20.292  64.265  1.00  0.00           O
ATOM   1060  C22 POPEB  59     110.887  19.832  63.055  1.00  0.00           C
ATOM   1063  C3  POPEB  59     112.697  22.812  65.835  1.00  0.00           C
ATOM   1066  O31 POPEB  59     112.397  23.712  64.765  1.00  0.00           O
ATOM   1067  C31 POPEB  59     111.637  24.752  65.045  1.00  0.00           C
ATOM   1068  O32 POPEB  59     111.128  24.972  66.135  1.00  0.00           O
ATOM   1069  C32 POPEB  59     111.527  25.672  63.815  1.00  0.00           C
ATOM   1072  C23 POPEB  59     111.458  19.892  61.605  1.00  0.00           C
ATOM   1075  C24 POPEB  59     110.338  20.192  60.575  1.00  0.00           C
ATOM   1078  C25 POPEB  59     110.778  20.122  59.105  1.00  0.00           C
ATOM   1081  C26 POPEB  59     109.618  20.282  58.105  1.00  0.00           C
ATOM   1084  C27 POPEB  59     110.057  20.082  56.645  1.00  0.00           C
ATOM   1087  C28 POPEB  59     108.857  19.972  55.665  1.00  0.00           C
ATOM   1090  C29 POPEB  59     109.277  19.512  54.295  1.00  0.00           C
ATOM   1092 0C21 POPEB  59     108.617  19.712  53.135  1.00  0.00           C
ATOM   1094 1C21 POPEB  59     107.338  20.492  52.965  1.00  0.00           C
ATOM   1097 2C21 POPEB  59     107.268  21.192  51.595  1.00  0.00           C
ATOM   1100 3C21 POPEB  59     108.368  22.242  51.345  1.00  0.00           C
ATOM   1103 4C21 POPEB  59     108.467  22.622  49.855  1.00  0.00           C
ATOM   1106 5C21 POPEB  59     109.388  21.682  49.065  1.00  0.00           C
ATOM   1109 6C21 POPEB  59     109.188  21.772  47.545  1.00  0.00           C
ATOM   1112 7C21 POPEB  59     110.239  20.972  46.745  1.00  0.00           C
ATOM   1115 8C21 POPEB  59     109.897  20.852  45.255  1.00  0.00           C
ATOM   1119  C33 POPEB  59     112.827  25.852  62.985  1.00  0.00           C
ATOM   1122  C34 POPEB  59     112.568  26.592  61.665  1.00  0.00           C
ATOM   1125  C35 POPEB  59     113.849  26.912  60.865  1.00  0.00           C
ATOM   1128  C36 POPEB  59     114.528  28.202  61.335  1.00  0.00           C
ATOM   1131  C37 POPEB  59     115.527  28.812  60.335  1.00  0.00           C
ATOM   1134  C38 POPEB  59     115.677  30.322  60.555  1.00  0.00           C
ATOM   1137  C39 POPEB  59     116.567  31.052  59.545  1.00  0.00           C
ATOM   1140 0C31 POPEB  59     116.128  30.952  58.075  1.00  0.00           C
ATOM   1143 1C31 POPEB  59     116.827  32.012  57.215  1.00  0.00           C
ATOM   1146 2C31 POPEB  59     116.588  31.872  55.705  1.00  0.00           C
ATOM   1149 3C31 POPEB  59     117.388  30.742  55.045  1.00  0.00           C
ATOM   1152 4C31 POPEB  59     116.548  29.512  54.675  1.00  0.00           C
ATOM   1155 5C31 POPEB  59     117.338  28.492  53.835  1.00  0.00           C
ATOM   1158 6C31 POPEB  59     116.539  27.242  53.465  1.00  0.00           C
ATOM   1162  NH3 POPEC  60      50.938  76.752  31.475  1.00  0.00           N
ATOM   1166  C12 POPEC  60      50.578  75.323  31.765  1.00  0.00           C
ATOM   1169  C11 POPEC  60      50.368  74.552  30.445  1.00  0.00           C
ATOM   1172  P   POPEC  60      51.017  72.152  31.275  1.00  0.00           P
ATOM   1173  O13 POPEC  60      52.428  72.552  31.025  1.00  0.00           O
ATOM   1174  O14 POPEC  60      50.597  70.783  30.915  1.00  0.00           O
ATOM   1175  O11 POPEC  60      50.718  72.372  32.805  1.00  0.00           O
ATOM   1176  O12 POPEC  60      50.028  73.192  30.655  1.00  0.00           O
ATOM   1177  C1  POPEC  60      51.318  71.482  33.745  1.00  0.00           C
ATOM   1180  C2  POPEC  60      51.558  72.223  35.095  1.00  0.00           C
ATOM   1182  O21 POPEC  60      52.558  71.533  35.855  1.00  0.00           O
ATOM   1183  C21 POPEC  60      52.257  70.302  36.195  1.00  0.00           C
ATOM   1184  O22 POPEC  60      51.138  69.812  36.265  1.00  0.00           O
ATOM   1185  C22 POPEC  60      53.568  69.552  36.345  1.00  0.00           C
ATOM   1188  C3  POPEC  60      50.238  72.472  35.885  1.00  0.00           C
ATOM   1191  O31 POPEC  60      50.417  72.562  37.315  1.00  0.00           O
ATOM   1192  C31 POPEC  60      51.087  73.613  37.745  1.00  0.00           C
ATOM   1193  O32 POPEC  60      51.607  74.472  37.045  1.00  0.00           O
ATOM   1194  C32 POPEC  60      51.048  73.603  39.265  1.00  0.00           C
ATOM   1197  C23 POPEC  60      53.377  68.182  37.015  1.00  0.00           C
ATOM   1200  C24 POPEC  60      53.628  68.222  38.525  1.00  0.00           C
ATOM   1203  C25 POPEC  60      52.597  69.042  39.305  1.00  0.00           C
ATOM   1206  C26 POPEC  60      52.638  68.652  40.785  1.00  0.00           C
ATOM   1209  C27 POPEC  60      51.568  69.353  41.625  1.00  0.00           C
ATOM   1212  C28 POPEC  60      51.787  69.082  43.125  1.00  0.00           C
ATOM   1215  C29 POPEC  60      50.568  69.423  43.925  1.00  0.00           C
ATOM   1217 0C21 POPEC  60      50.478  70.312  44.925  1.00  0.00           C
ATOM   1219 1C21 POPEC  60      51.607  71.122  45.505  1.00  0.00           C
ATOM   1222 2C21 POPEC  60      51.478  71.192  47.035  1.00  0.00           C
ATOM   1225 3C21 POPEC  60      50.357  72.132  47.505  1.00  0.00           C
ATOM   1228 4C21 POPEC  60      49.897  71.832  48.935  1.00  0.00           C
ATOM   1231 5C21 POPEC  60      51.007  71.982  49.985  1.00  0.00           C
ATOM   1234 6C21 POPEC  60      51.358  73.452  50.285  1.00  0.00           C
ATOM   1237 7C21 POPEC  60      52.348  73.593  51.445  1.00  0.00           C
ATOM   1240 8C21 POPEC  60      52.568  75.032  51.915  1.00  0.00           C
ATOM   1244  C33 POPEC  60      49.608  73.812  39.785  1.00  0.00           C
ATOM   1247  C34 POPEC  60      49.448  73.423  41.255  1.00  0.00           C
ATOM   1250  C35 POPEC  60      49.147  71.932  41.465  1.00  0.00           C
ATOM   1253  C36 POPEC  60      47.698  71.692  41.925  1.00  0.00           C
ATOM   1256  C37 POPEC  60      47.318  70.212  42.065  1.00  0.00           C
ATOM   1259  C38 POPEC  60      45.887  69.993  42.585  1.00  0.00           C
ATOM   1262  C39 POPEC  60      45.648  70.743  43.895  1.00  0.00           C
ATOM   1265 0C31 POPEC  60      44.338  70.402  44.605  1.00  0.00           C
ATOM   1268 1C31 POPEC  60      44.177  71.312  45.815  1.00  0.00           C
ATOM   1271 2C31 POPEC  60      43.068  70.902  46.785  1.00  0.00           C
ATOM   1274 3C31 POPEC  60      42.738  72.062  47.715  1.00  0.00           C
ATOM   1277 4C31 POPEC  60      42.018  71.643  49.005  1.00  0.00           C
ATOM   1280 5C31 POPEC  60      41.667  72.872  49.855  1.00  0.00           C
ATOM   1283 6C31 POPEC  60      40.828  72.532  51.075  1.00  0.00           C
ATOM   1287  NH3 POPED  61      27.208  54.722  28.305  1.00  0.00           N
ATOM   1291  C12 POPED  61      26.108  55.342  29.135  1.00  0.00           C
ATOM   1294  C11 POPED  61      25.368  56.462  28.375  1.00  0.00           C
ATOM   1297  P   POPED  61      23.588  58.122  29.495  1.00  0.00           P
ATOM   1298  O13 POPED  61      24.388  59.222  28.915  1.00  0.00           O
ATOM   1299  O14 POPED  61      22.168  58.162  29.105  1.00  0.00           O
ATOM   1300  O11 POPED  61      23.648  58.022  31.065  1.00  0.00           O
ATOM   1301  O12 POPED  61      24.128  56.722  29.025  1.00  0.00           O
ATOM   1302  C1  POPED  61      23.318  56.852  31.845  1.00  0.00           C
ATOM   1305  C2  POPED  61      21.878  56.833  32.485  1.00  0.00           C
ATOM   1307  O21 POPED  61      21.678  55.653  33.295  1.00  0.00           O
ATOM   1308  C21 POPED  61      22.157  55.752  34.535  1.00  0.00           C
ATOM   1309  O22 POPED  61      22.838  56.662  34.965  1.00  0.00           O
ATOM   1310  C22 POPED  61      21.718  54.522  35.335  1.00  0.00           C
ATOM   1313  C3  POPED  61      20.737  56.922  31.425  1.00  0.00           C
ATOM   1316  O31 POPED  61      19.448  56.492  31.945  1.00  0.00           O
ATOM   1317  C31 POPED  61      18.898  57.282  32.865  1.00  0.00           C
ATOM   1318  O32 POPED  61      19.108  58.462  33.015  1.00  0.00           O
ATOM   1319  C32 POPED  61      18.008  56.392  33.715  1.00  0.00           C
ATOM   1322  C23 POPED  61      22.008  54.642  36.855  1.00  0.00           C
ATOM   1325  C24 POPED  61      21.388  53.472  37.625  1.00  0.00           C
ATOM   1328  C25 POPED  61      21.318  53.673  39.145  1.00  0.00           C
ATOM   1331  C26 POPED  61      22.668  53.522  39.855  1.00  0.00           C
ATOM   1334  C27 POPED  61      22.517  53.622  41.385  1.00  0.00           C
ATOM   1337  C28 POPED  61      23.788  53.272  42.195  1.00  0.00           C
ATOM   1340  C29 POPED  61      24.958  54.172  41.895  1.00  0.00           C
ATOM   1342 0C21 POPED  61      26.138  54.222  42.545  1.00  0.00           C
ATOM   1344 1C21 POPED  61      26.518  53.412  43.765  1.00  0.00           C
ATOM   1347 2C21 POPED  61      27.658  54.042  44.585  1.00  0.00           C
ATOM   1350 3C21 POPED  61      27.328  55.442  45.135  1.00  0.00           C
ATOM   1353 4C21 POPED  61      28.398  56.012  46.085  1.00  0.00           C
ATOM   1356 5C21 POPED  61      28.358  55.452  47.515  1.00  0.00           C
ATOM   1359 6C21 POPED  61      27.048  55.752  48.265  1.00  0.00           C
ATOM   1362 7C21 POPED  61      27.178  55.552  49.785  1.00  0.00           C
ATOM   1365 8C21 POPED  61      25.828  55.583  50.515  1.00  0.00           C
ATOM   1369  C33 POPED  61      17.358  57.072  34.935  1.00  0.00           C
ATOM   1372  C34 POPED  61      16.868  55.952  35.865  1.00  0.00           C
ATOM   1375  C35 POPED  61      15.928  56.372  36.985  1.00  0.00           C
ATOM   1378  C36 POPED  61      16.588  57.162  38.125  1.00  0.00           C
ATOM   1381  C37 POPED  61      15.828  56.912  39.435  1.00  0.00           C
ATOM   1384  C38 POPED  61      15.858  58.083  40.425  1.00  0.00           C
ATOM   1387  C39 POPED  61      15.628  57.592  41.855  1.00  0.00           C
ATOM   1390 0C31 POPED  61      15.568  58.733  42.875  1.00  0.00           C
ATOM   1393 1C31 POPED  61      15.488  58.213  44.315  1.00  0.00           C
ATOM   1396 2C31 POPED  61      15.448  59.362  45.335  1.00  0.00           C
ATOM   1399 3C31 POPED  61      15.808  58.922  46.765  1.00  0.00           C
ATOM   1402 4C31 POPED  61      14.788  57.982  47.415  1.00  0.00           C
ATOM   1405 5C31 POPED  61      15.138  57.692  48.885  1.00  0.00           C
ATOM   1408 6C31 POPED  61      14.168  56.742  49.585  1.00  0.00           C
ATOM   1412  NH3 POPEE  62      33.998  69.173  27.275  1.00  0.00           N
ATOM   1416  C12 POPEE  62      35.048  68.862  26.265  1.00  0.00           C
ATOM   1419  C11 POPEE  62      35.038  67.402  25.855  1.00  0.00           C
ATOM   1422  P   POPEE  62      37.138  66.052  25.095  1.00  0.00           P
ATOM   1423  O13 POPEE  62      36.417  64.892  24.515  1.00  0.00           O
ATOM   1424  O14 POPEE  62      38.418  66.412  24.465  1.00  0.00           O
ATOM   1425  O11 POPEE  62      37.308  65.822  26.655  1.00  0.00           O
ATOM   1426  O12 POPEE  62      36.128  67.243  24.965  1.00  0.00           O
ATOM   1427  C1  POPEE  62      38.208  66.652  27.405  1.00  0.00           C
ATOM   1430  C2  POPEE  62      38.298  66.152  28.885  1.00  0.00           C
ATOM   1432  O21 POPEE  62      37.978  67.192  29.825  1.00  0.00           O
ATOM   1433  C21 POPEE  62      36.787  67.702  29.875  1.00  0.00           C
ATOM   1434  O22 POPEE  62      35.908  67.712  29.015  1.00  0.00           O
ATOM   1435  C22 POPEE  62      36.538  68.222  31.295  1.00  0.00           C
ATOM   1438  C3  POPEE  62      39.708  65.592  29.275  1.00  0.00           C
ATOM   1441  O31 POPEE  62      39.717  64.463  30.185  1.00  0.00           O
ATOM   1442  C31 POPEE  62      39.278  64.642  31.435  1.00  0.00           C
ATOM   1443  O32 POPEE  62      38.827  65.673  31.905  1.00  0.00           O
ATOM   1444  C32 POPEE  62      39.478  63.332  32.185  1.00  0.00           C
ATOM   1447  C23 POPEE  62      35.588  67.262  32.045  1.00  0.00           C
ATOM   1450  C24 POPEE  62      35.228  67.622  33.495  1.00  0.00           C
ATOM   1453  C25 POPEE  62      34.738  66.372  34.235  1.00  0.00           C
ATOM   1456  C26 POPEE  62      34.028  66.643  35.565  1.00  0.00           C
ATOM   1459  C27 POPEE  62      34.108  65.423  36.505  1.00  0.00           C
ATOM   1462  C28 POPEE  62      33.507  65.682  37.895  1.00  0.00           C
ATOM   1465  C29 POPEE  62      34.298  65.012  38.995  1.00  0.00           C
ATOM   1467 0C21 POPEE  62      34.007  65.032  40.305  1.00  0.00           C
ATOM   1469 1C21 POPEE  62      32.818  65.713  40.935  1.00  0.00           C
ATOM   1472 2C21 POPEE  62      33.208  66.742  42.015  1.00  0.00           C
ATOM   1475 3C21 POPEE  62      33.998  66.152  43.195  1.00  0.00           C
ATOM   1478 4C21 POPEE  62      33.998  67.062  44.435  1.00  0.00           C
ATOM   1481 5C21 POPEE  62      34.528  68.483  44.185  1.00  0.00           C
ATOM   1484 6C21 POPEE  62      34.507  69.342  45.455  1.00  0.00           C
ATOM   1487 7C21 POPEE  62      34.678  70.843  45.145  1.00  0.00           C
ATOM   1490 8C21 POPEE  62      34.338  71.762  46.315  1.00  0.00           C
ATOM   1494  C33 POPEE  62      38.908  63.392  33.605  1.00  0.00           C
ATOM   1497  C34 POPEE  62      39.048  62.062  34.335  1.00  0.00           C
ATOM   1500  C35 POPEE  62      38.298  62.042  35.675  1.00  0.00           C
ATOM   1503  C36 POPEE  62      38.908  62.952  36.755  1.00  0.00           C
ATOM   1506  C37 POPEE  62      37.988  63.042  37.965  1.00  0.00           C
ATOM   1509  C38 POPEE  62      38.658  63.493  39.275  1.00  0.00           C
ATOM   1512  C39 POPEE  62      37.678  63.312  40.435  1.00  0.00           C
ATOM   1515 0C31 POPEE  62      38.257  63.532  41.835  1.00  0.00           C
ATOM   1518 1C31 POPEE  62      37.248  63.102  42.915  1.00  0.00           C
ATOM   1521 2C31 POPEE  62      37.638  63.532  44.325  1.00  0.00           C
ATOM   1524 3C31 POPEE  62      36.757  62.902  45.425  1.00  0.00           C
ATOM   1527 4C31 POPEE  62      35.278  63.322  45.355  1.00  0.00           C
ATOM   1530 5C31 POPEE  62      34.448  62.742  46.505  1.00  0.00           C
ATOM   1533 6C31 POPEE  62      32.947  63.042  46.365  1.00  0.00           C
ATOM   1537  NH3 POPEF  63      16.698  86.733  26.725  1.00  0.00           N
ATOM   1541  C12 POPEF  63      17.028  86.902  25.255  1.00  0.00           C
ATOM   1544  C11 POPEF  63      18.008  88.073  25.035  1.00  0.00           C
ATOM   1547  P   POPEF  63      19.668  88.973  26.855  1.00  0.00           P
ATOM   1548  O13 POPEF  63      19.608  90.312  26.235  1.00  0.00           O
ATOM   1549  O14 POPEF  63      20.978  88.632  27.455  1.00  0.00           O
ATOM   1550  O11 POPEF  63      18.508  88.912  27.915  1.00  0.00           O
ATOM   1551  O12 POPEF  63      19.198  87.892  25.815  1.00  0.00           O
ATOM   1552  C1  POPEF  63      18.028  90.092  28.575  1.00  0.00           C
ATOM   1555  C2  POPEF  63      17.728  89.752  30.055  1.00  0.00           C
ATOM   1557  O21 POPEF  63      17.088  90.872  30.705  1.00  0.00           O
ATOM   1558  C21 POPEF  63      17.768  91.862  31.235  1.00  0.00           C
ATOM   1559  O22 POPEF  63      18.918  92.173  31.015  1.00  0.00           O
ATOM   1560  C22 POPEF  63      16.837  92.643  32.175  1.00  0.00           C
ATOM   1563  C3  POPEF  63      19.007  89.183  30.775  1.00  0.00           C
ATOM   1566  O31 POPEF  63      18.818  88.252  31.845  1.00  0.00           O
ATOM   1567  C31 POPEF  63      17.818  88.283  32.685  1.00  0.00           C
ATOM   1568  O32 POPEF  63      16.847  89.012  32.705  1.00  0.00           O
ATOM   1569  C32 POPEF  63      18.188  87.332  33.815  1.00  0.00           C
ATOM   1572  C23 POPEF  63      17.078  92.282  33.655  1.00  0.00           C
ATOM   1575  C24 POPEF  63      15.808  92.372  34.505  1.00  0.00           C
ATOM   1578  C25 POPEF  63      16.058  91.832  35.915  1.00  0.00           C
ATOM   1581  C26 POPEF  63      14.788  91.692  36.765  1.00  0.00           C
ATOM   1584  C27 POPEF  63      15.058  90.862  38.035  1.00  0.00           C
ATOM   1587  C28 POPEF  63      13.878  90.792  39.015  1.00  0.00           C
ATOM   1590  C29 POPEF  63      12.698  90.033  38.465  1.00  0.00           C
ATOM   1592 0C21 POPEF  63      11.678  89.502  39.155  1.00  0.00           C
ATOM   1594 1C21 POPEF  63      11.448  89.542  40.645  1.00  0.00           C
ATOM   1597 2C21 POPEF  63       9.968  89.773  40.985  1.00  0.00           C
ATOM   1600 3C21 POPEF  63       9.648  89.533  42.465  1.00  0.00           C
ATOM   1603 4C21 POPEF  63       8.198  89.863  42.875  1.00  0.00           C
ATOM   1606 5C21 POPEF  63       7.128  89.173  42.005  1.00  0.00           C
ATOM   1609 6C21 POPEF  63       6.608  90.072  40.865  1.00  0.00           C
ATOM   1612 7C21 POPEF  63       5.808  89.303  39.815  1.00  0.00           C
ATOM   1615 8C21 POPEF  63       5.308  90.202  38.675  1.00  0.00           C
ATOM   1619  C33 POPEF  63      19.438  87.902  34.525  1.00  0.00           C
ATOM   1622  C34 POPEF  63      19.808  87.203  35.835  1.00  0.00           C
ATOM   1625  C35 POPEF  63      18.658  87.212  36.845  1.00  0.00           C
ATOM   1628  C36 POPEF  63      19.168  86.913  38.255  1.00  0.00           C
ATOM   1631  C37 POPEF  63      18.048  86.913  39.305  1.00  0.00           C
ATOM   1634  C38 POPEF  63      18.448  87.732  40.535  1.00  0.00           C
ATOM   1637  C39 POPEF  63      17.638  87.413  41.795  1.00  0.00           C
ATOM   1640 0C31 POPEF  63      16.168  87.863  41.725  1.00  0.00           C
ATOM   1643 1C31 POPEF  63      15.828  88.923  42.785  1.00  0.00           C
ATOM   1646 2C31 POPEF  63      14.328  89.233  42.815  1.00  0.00           C
ATOM   1649 3C31 POPEF  63      13.488  88.182  43.565  1.00  0.00           C
ATOM   1652 4C31 POPEF  63      13.508  88.402  45.075  1.00  0.00           C
ATOM   1655 5C31 POPEF  63      12.738  87.323  45.835  1.00  0.00           C
ATOM   1658 6C31 POPEF  63      12.668  87.612  47.325  1.00  0.00           C
ATOM   1662  NH3 POPEG  64      85.478 114.432  29.315  1.00  0.00           N
ATOM   1666  C12 POPEG  64      86.387 113.783  28.295  1.00  0.00           C
ATOM   1669  C11 POPEG  64      86.408 112.252  28.435  1.00  0.00           C
ATOM   1672  P   POPEG  64      88.927 111.543  28.875  1.00  0.00           P
ATOM   1673  O13 POPEG  64      89.948 110.933  27.995  1.00  0.00           O
ATOM   1674  O14 POPEG  64      89.357 112.872  29.385  1.00  0.00           O
ATOM   1675  O11 POPEG  64      88.588 110.592  30.095  1.00  0.00           O
ATOM   1676  O12 POPEG  64      87.627 111.683  28.005  1.00  0.00           O
ATOM   1677  C1  POPEG  64      88.308 111.052  31.425  1.00  0.00           C
ATOM   1680  C2  POPEG  64      88.597 109.952  32.495  1.00  0.00           C
ATOM   1682  O21 POPEG  64      87.747 110.153  33.635  1.00  0.00           O
ATOM   1683  C21 POPEG  64      88.048 110.923  34.645  1.00  0.00           C
ATOM   1684  O22 POPEG  64      89.077 111.572  34.795  1.00  0.00           O
ATOM   1685  C22 POPEG  64      86.819 110.962  35.545  1.00  0.00           C
ATOM   1688  C3  POPEG  64      90.107 109.703  32.815  1.00  0.00           C
ATOM   1691  O31 POPEG  64      90.239 108.702  33.845  1.00  0.00           O
ATOM   1692  C31 POPEG  64      90.977 108.832  34.965  1.00  0.00           C
ATOM   1693  O32 POPEG  64      90.887 108.073  35.915  1.00  0.00           O
ATOM   1694  C32 POPEG  64      91.988 109.984  34.905  1.00  0.00           C
ATOM   1697  C23 POPEG  64      86.988 111.853  36.805  1.00  0.00           C
ATOM   1700  C24 POPEG  64      86.688 113.333  36.535  1.00  0.00           C
ATOM   1703  C25 POPEG  64      86.897 114.242  37.755  1.00  0.00           C
ATOM   1706  C26 POPEG  64      85.977 113.903  38.945  1.00  0.00           C
ATOM   1709  C27 POPEG  64      86.117 114.913  40.105  1.00  0.00           C
ATOM   1712  C28 POPEG  64      84.857 115.022  40.985  1.00  0.00           C
ATOM   1715  C29 POPEG  64      84.508 113.722  41.655  1.00  0.00           C
ATOM   1717 0C21 POPEG  64      84.388 113.473  42.975  1.00  0.00           C
ATOM   1719 1C21 POPEG  64      84.607 114.423  44.125  1.00  0.00           C
ATOM   1722 2C21 POPEG  64      85.048 113.632  45.375  1.00  0.00           C
ATOM   1725 3C21 POPEG  64      84.818 114.393  46.695  1.00  0.00           C
ATOM   1728 4C21 POPEG  64      85.169 113.523  47.905  1.00  0.00           C
ATOM   1731 5C21 POPEG  64      84.987 114.202  49.275  1.00  0.00           C
ATOM   1734 6C21 POPEG  64      85.397 113.252  50.415  1.00  0.00           C
ATOM   1737 7C21 POPEG  64      85.118 113.792  51.815  1.00  0.00           C
ATOM   1740 8C21 POPEG  64      85.327 112.732  52.905  1.00  0.00           C
ATOM   1744  C33 POPEG  64      92.917 110.062  36.145  1.00  0.00           C
ATOM   1747  C34 POPEG  64      93.807 111.322  36.145  1.00  0.00           C
ATOM   1750  C35 POPEG  64      94.408 111.602  37.535  1.00  0.00           C
ATOM   1753  C36 POPEG  64      93.408 112.252  38.505  1.00  0.00           C
ATOM   1756  C37 POPEG  64      93.658 111.812  39.955  1.00  0.00           C
ATOM   1759  C38 POPEG  64      92.697 112.432  40.985  1.00  0.00           C
ATOM   1762  C39 POPEG  64      93.069 113.854  41.435  1.00  0.00           C
ATOM   1765 0C31 POPEG  64      92.158 114.303  42.585  1.00  0.00           C
ATOM   1768 1C31 POPEG  64      92.537 115.673  43.165  1.00  0.00           C
ATOM   1771 2C31 POPEG  64      91.748 115.953  44.455  1.00  0.00           C
ATOM   1774 3C31 POPEG  64      91.848 117.393  44.955  1.00  0.00           C
ATOM   1777 4C31 POPEG  64      93.287 117.872  45.165  1.00  0.00           C
ATOM   1780 5C31 POPEG  64      93.327 119.332  45.635  1.00  0.00           C
ATOM   1783 6C31 POPEG  64      94.748 119.852  45.845  1.00  0.00           C
ATOM   1787  NH3 POPEH  65     109.427 116.213  28.425  1.00  0.00           N
ATOM   1791  C12 POPEH  65     110.378 117.002  27.595  1.00  0.00           C
ATOM   1794  C11 POPEH  65     111.567 116.143  27.155  1.00  0.00           C
ATOM   1797  P   POPEH  65     113.457 117.923  27.365  1.00  0.00           P
ATOM   1798  O13 POPEH  65     114.798 117.962  26.765  1.00  0.00           O
ATOM   1799  O14 POPEH  65     112.777 119.212  27.505  1.00  0.00           O
ATOM   1800  O11 POPEH  65     113.568 117.232  28.775  1.00  0.00           O
ATOM   1801  O12 POPEH  65     112.557 116.943  26.515  1.00  0.00           O
ATOM   1802  C1  POPEH  65     112.897 117.723  29.935  1.00  0.00           C
ATOM   1805  C2  POPEH  65     113.877 117.872  31.115  1.00  0.00           C
ATOM   1807  O21 POPEH  65     113.378 118.942  31.915  1.00  0.00           O
ATOM   1808  C21 POPEH  65     113.048 118.652  33.145  1.00  0.00           C
ATOM   1809  O22 POPEH  65     113.018 117.533  33.645  1.00  0.00           O
ATOM   1810  C22 POPEH  65     112.747 119.972  33.855  1.00  0.00           C
ATOM   1813  C3  POPEH  65     115.338 118.222  30.685  1.00  0.00           C
ATOM   1816  O31 POPEH  65     116.268 118.143  31.785  1.00  0.00           O
ATOM   1817  C31 POPEH  65     116.489 119.303  32.435  1.00  0.00           C
ATOM   1818  O32 POPEH  65     115.808 120.312  32.335  1.00  0.00           O
ATOM   1819  C32 POPEH  65     117.739 119.173  33.295  1.00  0.00           C
ATOM   1822  C23 POPEH  65     112.118 119.773  35.235  1.00  0.00           C
ATOM   1825  C24 POPEH  65     113.098 120.042  36.385  1.00  0.00           C
ATOM   1828  C25 POPEH  65     112.998 118.993  37.485  1.00  0.00           C
ATOM   1831  C26 POPEH  65     113.527 119.502  38.825  1.00  0.00           C
ATOM   1834  C27 POPEH  65     113.368 118.442  39.915  1.00  0.00           C
ATOM   1837  C28 POPEH  65     113.287 119.002  41.335  1.00  0.00           C
ATOM   1840  C29 POPEH  65     111.978 119.683  41.625  1.00  0.00           C
ATOM   1842 0C21 POPEH  65     111.107 119.332  42.605  1.00  0.00           C
ATOM   1844 1C21 POPEH  65     111.298 118.193  43.575  1.00  0.00           C
ATOM   1847 2C21 POPEH  65     112.397 118.442  44.625  1.00  0.00           C
ATOM   1850 3C21 POPEH  65     112.018 119.482  45.695  1.00  0.00           C
ATOM   1853 4C21 POPEH  65     113.228 119.812  46.555  1.00  0.00           C
ATOM   1856 5C21 POPEH  65     112.938 120.833  47.665  1.00  0.00           C
ATOM   1859 6C21 POPEH  65     112.347 120.243  48.955  1.00  0.00           C
ATOM   1862 7C21 POPEH  65     112.669 121.082  50.195  1.00  0.00           C
ATOM   1865 8C21 POPEH  65     112.327 120.372  51.515  1.00  0.00           C
ATOM   1869  C33 POPEH  65     118.337 120.553  33.675  1.00  0.00           C
ATOM   1872  C34 POPEH  65     119.847 120.492  33.935  1.00  0.00           C
ATOM   1875  C35 POPEH  65     120.267 119.723  35.195  1.00  0.00           C
ATOM   1878  C36 POPEH  65     119.967 120.472  36.495  1.00  0.00           C
ATOM   1881  C37 POPEH  65     120.709 119.882  37.695  1.00  0.00           C
ATOM   1884  C38 POPEH  65     120.537 120.732  38.965  1.00  0.00           C
ATOM   1887  C39 POPEH  65     121.328 120.173  40.145  1.00  0.00           C
ATOM   1890 0C31 POPEH  65     121.287 121.094  41.365  1.00  0.00           C
ATOM   1893 1C31 POPEH  65     121.927 120.462  42.605  1.00  0.00           C
ATOM   1896 2C31 POPEH  65     122.018 121.462  43.765  1.00  0.00           C
ATOM   1899 3C31 POPEH  65     121.997 120.802  45.145  1.00  0.00           C
ATOM   1902 4C31 POPEH  65     123.128 119.792  45.405  1.00  0.00           C
ATOM   1905 5C31 POPEH  65     123.037 119.202  46.825  1.00  0.00           C
ATOM   1908 6C31 POPEH  65     124.368 118.652  47.345  1.00  0.00           C
ATOM   1912  NH3 POPEI  66      22.128  22.792  30.605  1.00  0.00           N
ATOM   1916  C12 POPEI  66      21.688  21.482  29.985  1.00  0.00           C
ATOM   1919  C11 POPEI  66      22.838  20.442  29.945  1.00  0.00           C
ATOM   1922  P   POPEI  66      25.217  21.272  30.725  1.00  0.00           P
ATOM   1923  O13 POPEI  66      26.088  22.382  30.305  1.00  0.00           O
ATOM   1924  O14 POPEI  66      25.798  19.952  31.095  1.00  0.00           O
ATOM   1925  O11 POPEI  66      24.257  21.772  31.875  1.00  0.00           O
ATOM   1926  O12 POPEI  66      24.108  21.042  29.615  1.00  0.00           O
ATOM   1927  C1  POPEI  66      24.608  21.652  33.265  1.00  0.00           C
ATOM   1930  C2  POPEI  66      23.388  21.062  34.025  1.00  0.00           C
ATOM   1932  O21 POPEI  66      23.038  21.652  35.295  1.00  0.00           O
ATOM   1933  C21 POPEI  66      23.918  22.142  36.155  1.00  0.00           C
ATOM   1934  O22 POPEI  66      25.118  22.262  35.985  1.00  0.00           O
ATOM   1935  C22 POPEI  66      23.138  22.422  37.465  1.00  0.00           C
ATOM   1938  C3  POPEI  66      23.428  19.522  34.105  1.00  0.00           C
ATOM   1941  O31 POPEI  66      22.168  19.052  34.585  1.00  0.00           O
ATOM   1942  C31 POPEI  66      21.948  18.612  35.835  1.00  0.00           C
ATOM   1943  O32 POPEI  66      20.828  18.412  36.275  1.00  0.00           O
ATOM   1944  C32 POPEI  66      23.208  18.342  36.665  1.00  0.00           C
ATOM   1947  C23 POPEI  66      23.278  23.852  38.035  1.00  0.00           C
ATOM   1950  C24 POPEI  66      22.148  24.192  39.015  1.00  0.00           C
ATOM   1953  C25 POPEI  66      22.318  25.532  39.755  1.00  0.00           C
ATOM   1956  C26 POPEI  66      22.168  26.782  38.875  1.00  0.00           C
ATOM   1959  C27 POPEI  66      22.068  28.062  39.715  1.00  0.00           C
ATOM   1962  C28 POPEI  66      21.568  29.312  38.965  1.00  0.00           C
ATOM   1965  C29 POPEI  66      22.438  29.722  37.805  1.00  0.00           C
ATOM   1967 0C21 POPEI  66      23.488  30.552  37.895  1.00  0.00           C
ATOM   1969 1C21 POPEI  66      24.018  31.152  39.185  1.00  0.00           C
ATOM   1972 2C21 POPEI  66      25.558  31.202  39.195  1.00  0.00           C
ATOM   1975 3C21 POPEI  66      26.118  32.332  38.335  1.00  0.00           C
ATOM   1978 4C21 POPEI  66      27.608  32.173  38.045  1.00  0.00           C
ATOM   1981 5C21 POPEI  66      28.128  33.402  37.295  1.00  0.00           C
ATOM   1984 6C21 POPEI  66      29.508  33.202  36.665  1.00  0.00           C
ATOM   1987 7C21 POPEI  66      29.898  34.392  35.795  1.00  0.00           C
ATOM   1990 8C21 POPEI  66      31.128  34.142  34.915  1.00  0.00           C
ATOM   1994  C33 POPEI  66      22.888  17.972  38.125  1.00  0.00           C
ATOM   1997  C34 POPEI  66      24.158  17.762  38.955  1.00  0.00           C
ATOM   2000  C35 POPEI  66      23.938  17.772  40.475  1.00  0.00           C
ATOM   2003  C36 POPEI  66      23.438  19.122  41.005  1.00  0.00           C
ATOM   2006  C37 POPEI  66      23.558  19.262  42.525  1.00  0.00           C
ATOM   2009  C38 POPEI  66      22.198  19.472  43.205  1.00  0.00           C
ATOM   2012  C39 POPEI  66      22.298  19.632  44.725  1.00  0.00           C
ATOM   2015 0C31 POPEI  66      23.138  20.822  45.195  1.00  0.00           C
ATOM   2018 1C31 POPEI  66      23.118  20.942  46.725  1.00  0.00           C
ATOM   2021 2C31 POPEI  66      24.218  21.862  47.265  1.00  0.00           C
ATOM   2024 3C31 POPEI  66      24.218  21.972  48.795  1.00  0.00           C
ATOM   2027 4C31 POPEI  66      24.398  20.632  49.535  1.00  0.00           C
ATOM   2030 5C31 POPEI  66      24.798  20.842  50.995  1.00  0.00           C
ATOM   2033 6C31 POPEI  66      24.738  19.562  51.835  1.00  0.00           C
ATOM   2037  NH3 POPEJ  67     100.438  74.052  71.585  1.00  0.00           N
ATOM   2041  C12 POPEJ  67      99.528  72.942  72.045  1.00  0.00           C
ATOM   2044  C11 POPEJ  67     100.118  72.103  73.175  1.00  0.00           C
ATOM   2047  P   POPEJ  67      99.039  69.673  73.615  1.00  0.00           P
ATOM   2048  O13 POPEJ  67      99.217  69.152  74.985  1.00  0.00           O
ATOM   2049  O14 POPEJ  67      97.808  69.232  72.915  1.00  0.00           O
ATOM   2050  O11 POPEJ  67     100.267  69.353  72.735  1.00  0.00           O
ATOM   2051  O12 POPEJ  67      99.088  71.253  73.705  1.00  0.00           O
ATOM   2052  C1  POPEJ  67     100.868  68.082  72.515  1.00  0.00           C
ATOM   2055  C2  POPEJ  67     100.738  67.692  71.015  1.00  0.00           C
ATOM   2057  O21 POPEJ  67     100.928  66.272  70.955  1.00  0.00           O
ATOM   2058  C21 POPEJ  67     100.467  65.542  69.935  1.00  0.00           C
ATOM   2059  O22 POPEJ  67     100.808  64.383  69.735  1.00  0.00           O
ATOM   2060  C22 POPEJ  67      99.357  66.192  69.105  1.00  0.00           C
ATOM   2063  C3  POPEJ  67     101.757  68.442  70.085  1.00  0.00           C
ATOM   2066  O31 POPEJ  67     101.748  67.923  68.725  1.00  0.00           O
ATOM   2067  C31 POPEJ  67     102.599  68.473  67.885  1.00  0.00           C
ATOM   2068  O32 POPEJ  67     103.327  69.423  68.095  1.00  0.00           O
ATOM   2069  C32 POPEJ  67     102.497  67.722  66.545  1.00  0.00           C
ATOM   2072  C23 POPEJ  67      99.108  65.502  67.755  1.00  0.00           C
ATOM   2075  C24 POPEJ  67      98.007  66.182  66.935  1.00  0.00           C
ATOM   2078  C25 POPEJ  67      97.697  65.362  65.685  1.00  0.00           C
ATOM   2081  C26 POPEJ  67      96.918  66.103  64.605  1.00  0.00           C
ATOM   2084  C27 POPEJ  67      96.637  65.172  63.425  1.00  0.00           C
ATOM   2087  C28 POPEJ  67      96.287  65.882  62.105  1.00  0.00           C
ATOM   2090  C29 POPEJ  67      94.948  66.562  62.145  1.00  0.00           C
ATOM   2092 0C21 POPEJ  67      94.438  67.332  61.165  1.00  0.00           C
ATOM   2094 1C21 POPEJ  67      95.127  67.632  59.855  1.00  0.00           C
ATOM   2097 2C21 POPEJ  67      95.088  66.433  58.895  1.00  0.00           C
ATOM   2100 3C21 POPEJ  67      95.668  66.742  57.515  1.00  0.00           C
ATOM   2103 4C21 POPEJ  67      96.048  65.482  56.725  1.00  0.00           C
ATOM   2106 5C21 POPEJ  67      94.928  64.442  56.605  1.00  0.00           C
ATOM   2109 6C21 POPEJ  67      95.338  63.242  55.735  1.00  0.00           C
ATOM   2112 7C21 POPEJ  67      94.298  62.112  55.755  1.00  0.00           C
ATOM   2115 8C21 POPEJ  67      94.717  60.892  54.935  1.00  0.00           C
ATOM   2119  C33 POPEJ  67     103.197  66.342  66.585  1.00  0.00           C
ATOM   2122  C34 POPEJ  67     103.098  65.512  65.285  1.00  0.00           C
ATOM   2125  C35 POPEJ  67     103.779  66.152  64.075  1.00  0.00           C
ATOM   2128  C36 POPEJ  67     103.477  65.452  62.745  1.00  0.00           C
ATOM   2131  C37 POPEJ  67     103.849  66.322  61.535  1.00  0.00           C
ATOM   2134  C38 POPEJ  67     103.368  65.743  60.195  1.00  0.00           C
ATOM   2137  C39 POPEJ  67     104.257  64.612  59.665  1.00  0.00           C
ATOM   2140 0C31 POPEJ  67     103.647  63.972  58.405  1.00  0.00           C
ATOM   2143 1C31 POPEJ  67     104.567  62.952  57.725  1.00  0.00           C
ATOM   2146 2C31 POPEJ  67     103.908  62.353  56.475  1.00  0.00           C
ATOM   2149 3C31 POPEJ  67     104.857  62.212  55.275  1.00  0.00           C
ATOM   2152 4C31 POPEJ  67     104.077  61.972  53.975  1.00  0.00           C
ATOM   2155 5C31 POPEJ  67     104.967  62.002  52.725  1.00  0.00           C
ATOM   2158 6C31 POPEJ  67     104.228  61.502  51.485  1.00  0.00           C
ATOM   2162  NH3 POPEK  68      85.817 105.702  28.045  1.00  0.00           N
ATOM   2166  C12 POPEK  68      84.688 106.412  27.375  1.00  0.00           C
ATOM   2169  C11 POPEK  68      84.179 107.604  28.185  1.00  0.00           C
ATOM   2172  P   POPEK  68      81.598 107.892  27.875  1.00  0.00           P
ATOM   2173  O13 POPEK  68      80.697 108.734  27.085  1.00  0.00           O
ATOM   2174  O14 POPEK  68      81.377 106.423  27.825  1.00  0.00           O
ATOM   2175  O11 POPEK  68      81.679 108.292  29.415  1.00  0.00           O
ATOM   2176  O12 POPEK  68      83.098 108.202  27.475  1.00  0.00           O
ATOM   2177  C1  POPEK  68      80.868 109.262  30.085  1.00  0.00           C
ATOM   2180  C2  POPEK  68      81.468 109.703  31.485  1.00  0.00           C
ATOM   2182  O21 POPEK  68      80.387 110.202  32.305  1.00  0.00           O
ATOM   2183  C21 POPEK  68      80.667 110.603  33.565  1.00  0.00           C
ATOM   2184  O22 POPEK  68      80.298 111.663  34.025  1.00  0.00           O
ATOM   2185  C22 POPEK  68      81.387 109.533  34.385  1.00  0.00           C
ATOM   2188  C3  POPEK  68      82.627 110.752  31.315  1.00  0.00           C
ATOM   2191  O31 POPEK  68      83.037 111.382  32.555  1.00  0.00           O
ATOM   2192  C31 POPEK  68      83.877 112.413  32.425  1.00  0.00           C
ATOM   2193  O32 POPEK  68      84.558 112.632  31.435  1.00  0.00           O
ATOM   2194  C32 POPEK  68      83.747 113.342  33.625  1.00  0.00           C
ATOM   2197  C23 POPEK  68      81.268 109.782  35.915  1.00  0.00           C
ATOM   2200  C24 POPEK  68      81.068 108.482  36.705  1.00  0.00           C
ATOM   2203  C25 POPEK  68      80.957 108.713  38.225  1.00  0.00           C
ATOM   2206  C26 POPEK  68      82.268 109.122  38.895  1.00  0.00           C
ATOM   2209  C27 POPEK  68      81.997 109.563  40.345  1.00  0.00           C
ATOM   2212  C28 POPEK  68      83.278 109.984  41.065  1.00  0.00           C
ATOM   2215  C29 POPEK  68      82.978 110.173  42.535  1.00  0.00           C
ATOM   2217 0C21 POPEK  68      83.597 109.542  43.545  1.00  0.00           C
ATOM   2219 1C21 POPEK  68      84.707 108.532  43.375  1.00  0.00           C
ATOM   2222 2C21 POPEK  68      86.077 109.212  43.185  1.00  0.00           C
ATOM   2225 3C21 POPEK  68      86.588 109.872  44.465  1.00  0.00           C
ATOM   2228 4C21 POPEK  68      87.938 110.582  44.305  1.00  0.00           C
ATOM   2231 5C21 POPEK  68      88.498 110.973  45.675  1.00  0.00           C
ATOM   2234 6C21 POPEK  68      89.739 111.853  45.615  1.00  0.00           C
ATOM   2237 7C21 POPEK  68      90.277 112.112  47.025  1.00  0.00           C
ATOM   2240 8C21 POPEK  68      91.217 113.302  47.095  1.00  0.00           C
ATOM   2244  C33 POPEK  68      82.459 114.183  33.495  1.00  0.00           C
ATOM   2247  C34 POPEK  68      81.798 114.482  34.845  1.00  0.00           C
ATOM   2250  C35 POPEK  68      82.288 115.772  35.485  1.00  0.00           C
ATOM   2253  C36 POPEK  68      81.768 115.892  36.915  1.00  0.00           C
ATOM   2256  C37 POPEK  68      81.857 117.323  37.455  1.00  0.00           C
ATOM   2259  C38 POPEK  68      82.529 117.393  38.825  1.00  0.00           C
ATOM   2262  C39 POPEK  68      82.118 118.643  39.605  1.00  0.00           C
ATOM   2265 0C31 POPEK  68      82.708 118.672  41.015  1.00  0.00           C
ATOM   2268 1C31 POPEK  68      81.738 119.353  41.985  1.00  0.00           C
ATOM   2271 2C31 POPEK  68      82.338 119.583  43.365  1.00  0.00           C
ATOM   2274 3C31 POPEK  68      82.688 118.322  44.155  1.00  0.00           C
ATOM   2277 4C31 POPEK  68      82.878 118.722  45.615  1.00  0.00           C
ATOM   2280 5C31 POPEK  68      83.337 117.572  46.515  1.00  0.00           C
ATOM   2283 6C31 POPEK  68      83.088 117.852  47.995  1.00  0.00           C
ATOM   2287  NH3 POPEL  69     117.227 117.393  27.365  1.00  0.00           N
ATOM   2291  C12 POPEL  69     117.739 116.052  27.815  1.00  0.00           C
ATOM   2294  C11 POPEL  69     119.238 115.872  27.495  1.00  0.00           C
ATOM   2297  P   POPEL  69     120.467 118.193  27.935  1.00  0.00           P
ATOM   2298  O13 POPEL  69     121.888 118.283  27.575  1.00  0.00           O
ATOM   2299  O14 POPEL  69     119.497 118.692  26.935  1.00  0.00           O
ATOM   2300  O11 POPEL  69     120.188 118.893  29.305  1.00  0.00           O
ATOM   2301  O12 POPEL  69     120.088 116.702  28.295  1.00  0.00           O
ATOM   2302  C1  POPEL  69     120.918 118.523  30.475  1.00  0.00           C
ATOM   2305  C2  POPEL  69     122.168 119.402  30.695  1.00  0.00           C
ATOM   2307  O21 POPEL  69     122.648 119.102  32.015  1.00  0.00           O
ATOM   2308  C21 POPEL  69     123.958 119.043  32.135  1.00  0.00           C
ATOM   2309  O22 POPEL  69     124.768 119.173  31.225  1.00  0.00           O
ATOM   2310  C22 POPEL  69     124.348 118.802  33.585  1.00  0.00           C
ATOM   2313  C3  POPEL  69     121.848 120.933  30.585  1.00  0.00           C
ATOM   2316  O31 POPEL  69     122.948 121.702  31.105  1.00  0.00           O
ATOM   2317  C31 POPEL  69     122.808 123.003  31.465  1.00  0.00           C
ATOM   2318  O32 POPEL  69     123.758 123.663  31.885  1.00  0.00           O
ATOM   2319  C32 POPEL  69     121.408 123.562  31.305  1.00  0.00           C
ATOM   2322  C23 POPEL  69     123.548 117.732  34.345  1.00  0.00           C
ATOM   2325  C24 POPEL  69     123.798 117.923  35.845  1.00  0.00           C
ATOM   2328  C25 POPEL  69     123.438 116.722  36.715  1.00  0.00           C
ATOM   2331  C26 POPEL  69     123.787 116.952  38.185  1.00  0.00           C
ATOM   2334  C27 POPEL  69     123.927 115.652  38.975  1.00  0.00           C
ATOM   2337  C28 POPEL  69     124.447 115.923  40.395  1.00  0.00           C
ATOM   2340  C29 POPEL  69     124.257 114.732  41.305  1.00  0.00           C
ATOM   2342 0C21 POPEL  69     123.698 114.732  42.535  1.00  0.00           C
ATOM   2344 1C21 POPEL  69     123.177 115.933  43.305  1.00  0.00           C
ATOM   2347 2C21 POPEL  69     121.647 115.912  43.515  1.00  0.00           C
ATOM   2350 3C21 POPEL  69     121.158 114.782  44.435  1.00  0.00           C
ATOM   2353 4C21 POPEL  69     119.658 114.872  44.745  1.00  0.00           C
ATOM   2356 5C21 POPEL  69     119.198 113.973  45.905  1.00  0.00           C
ATOM   2359 6C21 POPEL  69     119.478 112.472  45.685  1.00  0.00           C
ATOM   2362 7C21 POPEL  69     118.857 111.602  46.785  1.00  0.00           C
ATOM   2365 8C21 POPEL  69     119.179 110.112  46.645  1.00  0.00           C
ATOM   2369  C33 POPEL  69     121.377 125.082  31.555  1.00  0.00           C
ATOM   2372  C34 POPEL  69     120.057 125.713  31.095  1.00  0.00           C
ATOM   2375  C35 POPEL  69     119.867 127.122  31.655  1.00  0.00           C
ATOM   2378  C36 POPEL  69     118.558 127.787  31.205  1.00  0.00           C
ATOM   2381  C37 POPEL  69     118.498 128.038  29.695  1.00  0.00           C
ATOM   2384  C38 POPEL  69     117.087 128.387  29.195  1.00  0.00           C
ATOM   2387  C39 POPEL  69     116.738 129.857  29.455  1.00  0.00           C
ATOM   2390 0C31 POPEL  69     115.628 130.038  30.495  1.00  0.00           C
ATOM   2393 1C31 POPEL  69     115.158 131.487  30.585  1.00  0.00           C
ATOM   2396 2C31 POPEL  69     113.887 131.648  31.435  1.00  0.00           C
ATOM   2399 3C31 POPEL  69     114.017 131.098  32.855  1.00  0.00           C
ATOM   2402 4C31 POPEL  69     112.718 131.238  33.655  1.00  0.00           C
ATOM   2405 5C31 POPEL  69     112.417 129.988  34.485  1.00  0.00           C
ATOM   2408 6C31 POPEL  69     111.158 130.128  35.335  1.00  0.00           C
ATOM   2412  NH3 POPEM  70      91.237  30.432  28.635  1.00  0.00           N
ATOM   2416  C12 POPEM  70      90.197  29.382  28.375  1.00  0.00           C
ATOM   2419  C11 POPEM  70      90.709  28.272  27.455  1.00  0.00           C
ATOM   2422  P   POPEM  70      89.847  26.012  26.505  1.00  0.00           P
ATOM   2423  O13 POPEM  70      88.467  25.562  26.205  1.00  0.00           O
ATOM   2424  O14 POPEM  70      90.697  26.362  25.355  1.00  0.00           O
ATOM   2425  O11 POPEM  70      90.537  24.842  27.345  1.00  0.00           O
ATOM   2426  O12 POPEM  70      89.717  27.252  27.475  1.00  0.00           O
ATOM   2427  C1  POPEM  70      91.419  25.132  28.445  1.00  0.00           C
ATOM   2430  C2  POPEM  70      91.938  23.832  29.115  1.00  0.00           C
ATOM   2432  O21 POPEM  70      92.739  24.092  30.275  1.00  0.00           O
ATOM   2433  C21 POPEM  70      92.048  24.192  31.395  1.00  0.00           C
ATOM   2434  O22 POPEM  70      90.827  24.212  31.475  1.00  0.00           O
ATOM   2435  C22 POPEM  70      93.007  23.942  32.575  1.00  0.00           C
ATOM   2438  C3  POPEM  70      92.827  22.992  28.155  1.00  0.00           C
ATOM   2441  O31 POPEM  70      93.357  21.852  28.865  1.00  0.00           O
ATOM   2442  C31 POPEM  70      94.698  21.792  28.935  1.00  0.00           C
ATOM   2443  O32 POPEM  70      95.457  22.202  28.075  1.00  0.00           O
ATOM   2444  C32 POPEM  70      95.078  21.152  30.275  1.00  0.00           C
ATOM   2447  C23 POPEM  70      92.848  24.932  33.745  1.00  0.00           C
ATOM   2450  C24 POPEM  70      93.518  24.432  35.035  1.00  0.00           C
ATOM   2453  C25 POPEM  70      93.947  25.572  35.965  1.00  0.00           C
ATOM   2456  C26 POPEM  70      94.198  25.132  37.415  1.00  0.00           C
ATOM   2459  C27 POPEM  70      94.567  26.342  38.295  1.00  0.00           C
ATOM   2462  C28 POPEM  70      94.648  26.052  39.805  1.00  0.00           C
ATOM   2465  C29 POPEM  70      93.298  25.662  40.345  1.00  0.00           C
ATOM   2467 0C21 POPEM  70      92.967  24.502  40.945  1.00  0.00           C
ATOM   2469 1C21 POPEM  70      93.887  23.352  41.265  1.00  0.00           C
ATOM   2472 2C21 POPEM  70      93.378  22.002  40.745  1.00  0.00           C
ATOM   2475 3C21 POPEM  70      94.158  20.842  41.365  1.00  0.00           C
ATOM   2478 4C21 POPEM  70      93.588  19.462  40.995  1.00  0.00           C
ATOM   2481 5C21 POPEM  70      93.947  18.352  41.995  1.00  0.00           C
ATOM   2484 6C21 POPEM  70      93.258  18.512  43.355  1.00  0.00           C
ATOM   2487 7C21 POPEM  70      93.467  17.302  44.275  1.00  0.00           C
ATOM   2490 8C21 POPEM  70      93.037  17.522  45.735  1.00  0.00           C
ATOM   2494  C33 POPEM  70      96.608  20.952  30.455  1.00  0.00           C
ATOM   2497  C34 POPEM  70      96.947  20.502  31.885  1.00  0.00           C
ATOM   2500  C35 POPEM  70      98.457  20.412  32.145  1.00  0.00           C
ATOM   2503  C36 POPEM  70      98.798  20.112  33.615  1.00  0.00           C
ATOM   2506  C37 POPEM  70     100.298  20.282  33.915  1.00  0.00           C
ATOM   2509  C38 POPEM  70     100.658  20.082  35.395  1.00  0.00           C
ATOM   2512  C39 POPEM  70     100.717  18.612  35.835  1.00  0.00           C
ATOM   2515 0C31 POPEM  70     101.268  18.462  37.255  1.00  0.00           C
ATOM   2518 1C31 POPEM  70     101.527  17.012  37.675  1.00  0.00           C
ATOM   2521 2C31 POPEM  70     102.239  16.902  39.035  1.00  0.00           C
ATOM   2524 3C31 POPEM  70     101.368  17.412  40.195  1.00  0.00           C
ATOM   2527 4C31 POPEM  70     102.028  17.222  41.575  1.00  0.00           C
ATOM   2530 5C31 POPEM  70     101.038  17.492  42.715  1.00  0.00           C
ATOM   2533 6C31 POPEM  70     101.717  17.742  44.065  1.00  0.00           C
ATOM   2537  NH3 POPEN  71      90.448 117.022  73.115  1.00  0.00           N
ATOM   2541  C12 POPEN  71      90.137 118.322  72.415  1.00  0.00           C
ATOM   2544  C11 POPEN  71      88.828 118.973  72.895  1.00  0.00           C
ATOM   2547  P   POPEN  71      86.717 118.582  71.295  1.00  0.00           P
ATOM   2548  O13 POPEN  71      85.298 118.453  71.675  1.00  0.00           O
ATOM   2549  O14 POPEN  71      87.107 119.882  70.685  1.00  0.00           O
ATOM   2550  O11 POPEN  71      87.058 117.422  70.275  1.00  0.00           O
ATOM   2551  O12 POPEN  71      87.648 118.232  72.555  1.00  0.00           O
ATOM   2552  C1  POPEN  71      86.419 117.484  68.995  1.00  0.00           C
ATOM   2555  C2  POPEN  71      86.679 116.213  68.115  1.00  0.00           C
ATOM   2557  O21 POPEN  71      88.037 116.222  67.655  1.00  0.00           O
ATOM   2558  C21 POPEN  71      88.438 115.153  66.975  1.00  0.00           C
ATOM   2559  O22 POPEN  71      87.789 114.142  66.775  1.00  0.00           O
ATOM   2560  C22 POPEN  71      89.867 115.352  66.495  1.00  0.00           C
ATOM   2563  C3  POPEN  71      85.677 116.222  66.925  1.00  0.00           C
ATOM   2566  O31 POPEN  71      84.338 116.473  67.375  1.00  0.00           O
ATOM   2567  C31 POPEN  71      83.698 115.423  67.875  1.00  0.00           C
ATOM   2568  O32 POPEN  71      83.667 115.112  69.065  1.00  0.00           O
ATOM   2569  C32 POPEN  71      82.967 114.752  66.715  1.00  0.00           C
ATOM   2572  C23 POPEN  71      90.018 115.302  64.965  1.00  0.00           C
ATOM   2575  C24 POPEN  71      89.987 116.733  64.435  1.00  0.00           C
ATOM   2578  C25 POPEN  71      90.099 116.842  62.915  1.00  0.00           C
ATOM   2581  C26 POPEN  71      88.807 116.462  62.205  1.00  0.00           C
ATOM   2584  C27 POPEN  71      88.927 116.493  60.675  1.00  0.00           C
ATOM   2587  C28 POPEN  71      88.258 115.293  59.965  1.00  0.00           C
ATOM   2590  C29 POPEN  71      88.938 114.002  60.315  1.00  0.00           C
ATOM   2592 0C21 POPEN  71      89.188 112.933  59.545  1.00  0.00           C
ATOM   2594 1C21 POPEN  71      88.747 112.732  58.125  1.00  0.00           C
ATOM   2597 2C21 POPEN  71      88.489 111.234  57.865  1.00  0.00           C
ATOM   2600 3C21 POPEN  71      88.077 110.962  56.415  1.00  0.00           C
ATOM   2603 4C21 POPEN  71      87.838 109.472  56.135  1.00  0.00           C
ATOM   2606 5C21 POPEN  71      87.438 109.192  54.685  1.00  0.00           C
ATOM   2609 6C21 POPEN  71      86.748 107.832  54.525  1.00  0.00           C
ATOM   2612 7C21 POPEN  71      86.527 107.432  53.055  1.00  0.00           C
ATOM   2615 8C21 POPEN  71      85.747 106.122  52.915  1.00  0.00           C
ATOM   2619  C33 POPEN  71      81.777 113.832  67.075  1.00  0.00           C
ATOM   2622  C34 POPEN  71      80.887 113.562  65.855  1.00  0.00           C
ATOM   2625  C35 POPEN  71      79.848 114.673  65.605  1.00  0.00           C
ATOM   2628  C36 POPEN  71      79.307 114.642  64.165  1.00  0.00           C
ATOM   2631  C37 POPEN  71      77.948 115.343  63.975  1.00  0.00           C
ATOM   2634  C38 POPEN  71      77.448 115.243  62.515  1.00  0.00           C
ATOM   2637  C39 POPEN  71      75.948 115.533  62.315  1.00  0.00           C
ATOM   2640 0C31 POPEN  71      75.488 115.252  60.875  1.00  0.00           C
ATOM   2643 1C31 POPEN  71      74.018 115.573  60.595  1.00  0.00           C
ATOM   2646 2C31 POPEN  71      73.728 117.063  60.365  1.00  0.00           C
ATOM   2649 3C31 POPEN  71      74.378 117.572  59.075  1.00  0.00           C
ATOM   2652 4C31 POPEN  71      73.818 118.912  58.595  1.00  0.00           C
ATOM   2655 5C31 POPEN  71      74.278 119.233  57.165  1.00  0.00           C
ATOM   2658 6C31 POPEN  71      73.688 120.523  56.595  1.00  0.00           C
ATOM   2662  NH3 POPEO  72     121.209 124.683  66.155  1.00  0.00           N
ATOM   2666  C12 POPEO  72     121.007 126.172  66.145  1.00  0.00           C
ATOM   2669  C11 POPEO  72     119.959 126.652  65.125  1.00  0.00           C
ATOM   2672  P   POPEO  72     117.637 126.062  66.245  1.00  0.00           P
ATOM   2673  O13 POPEO  72     118.287 125.933  67.565  1.00  0.00           O
ATOM   2674  O14 POPEO  72     116.927 127.352  66.075  1.00  0.00           O
ATOM   2675  O11 POPEO  72     116.698 124.802  65.945  1.00  0.00           O
ATOM   2676  O12 POPEO  72     118.747 125.892  65.145  1.00  0.00           O
ATOM   2677  C1  POPEO  72     116.478 124.552  64.545  1.00  0.00           C
ATOM   2680  C2  POPEO  72     115.638 123.283  64.195  1.00  0.00           C
ATOM   2682  O21 POPEO  72     115.107 123.482  62.885  1.00  0.00           O
ATOM   2683  C21 POPEO  72     115.908 123.243  61.875  1.00  0.00           C
ATOM   2684  O22 POPEO  72     116.959 122.622  61.895  1.00  0.00           O
ATOM   2685  C22 POPEO  72     115.277 123.872  60.645  1.00  0.00           C
ATOM   2688  C3  POPEO  72     114.427 123.092  65.125  1.00  0.00           C
ATOM   2691  O31 POPEO  72     113.588 122.033  64.615  1.00  0.00           O
ATOM   2692  C31 POPEO  72     112.467 121.902  65.325  1.00  0.00           C
ATOM   2693  O32 POPEO  72     112.217 122.542  66.325  1.00  0.00           O
ATOM   2694  C32 POPEO  72     111.507 120.953  64.595  1.00  0.00           C
ATOM   2697  C23 POPEO  72     115.977 123.473  59.335  1.00  0.00           C
ATOM   2700  C24 POPEO  72     115.148 123.993  58.155  1.00  0.00           C
ATOM   2703  C25 POPEO  72     115.798 123.783  56.795  1.00  0.00           C
ATOM   2706  C26 POPEO  72     116.318 125.092  56.205  1.00  0.00           C
ATOM   2709  C27 POPEO  72     116.698 124.992  54.725  1.00  0.00           C
ATOM   2712  C28 POPEO  72     116.757 126.372  54.035  1.00  0.00           C
ATOM   2715  C29 POPEO  72     117.757 127.312  54.655  1.00  0.00           C
ATOM   2717 0C21 POPEO  72     118.849 127.817  54.055  1.00  0.00           C
ATOM   2719 1C21 POPEO  72     119.287 127.523  52.635  1.00  0.00           C
ATOM   2722 2C21 POPEO  72     118.438 128.207  51.545  1.00  0.00           C
ATOM   2725 3C21 POPEO  72     118.548 129.738  51.535  1.00  0.00           C
ATOM   2728 4C21 POPEO  72     117.677 130.357  50.415  1.00  0.00           C
ATOM   2731 5C21 POPEO  72     117.669 131.888  50.465  1.00  0.00           C
ATOM   2734 6C21 POPEO  72     116.819 132.557  49.385  1.00  0.00           C
ATOM   2737 7C21 POPEO  72     116.959 134.087  49.425  1.00  0.00           C
ATOM   2740 8C21 POPEO  72     116.038 134.817  48.445  1.00  0.00           C
ATOM   2744  C33 POPEO  72     110.277 121.712  64.015  1.00  0.00           C
ATOM   2747  C34 POPEO  72     109.878 121.292  62.585  1.00  0.00           C
ATOM   2750  C35 POPEO  72     108.919 120.092  62.525  1.00  0.00           C
ATOM   2753  C36 POPEO  72     107.438 120.512  62.445  1.00  0.00           C
ATOM   2756  C37 POPEO  72     106.458 119.362  62.705  1.00  0.00           C
ATOM   2759  C38 POPEO  72     104.997 119.832  62.755  1.00  0.00           C
ATOM   2762  C39 POPEO  72     103.997 118.672  62.805  1.00  0.00           C
ATOM   2765 0C31 POPEO  72     103.728 118.112  61.405  1.00  0.00           C
ATOM   2768 1C31 POPEO  72     102.578 117.103  61.365  1.00  0.00           C
ATOM   2771 2C31 POPEO  72     102.077 116.893  59.935  1.00  0.00           C
ATOM   2774 3C31 POPEO  72     100.758 116.122  59.835  1.00  0.00           C
ATOM   2777 4C31 POPEO  72      99.938 116.593  58.625  1.00  0.00           C
ATOM   2780 5C31 POPEO  72      98.818 115.632  58.235  1.00  0.00           C
ATOM   2783 6C31 POPEO  72      98.007 116.122  57.035  1.00  0.00           C
ATOM   2787  NH3 POPEP  73      24.088  71.452  31.385  1.00  0.00           N
ATOM   2791  C12 POPEP  73      24.278  70.032  31.785  1.00  0.00           C
ATOM   2794  C11 POPEP  73      23.978  69.133  30.585  1.00  0.00           C
ATOM   2797  P   POPEP  73      24.978  67.042  29.365  1.00  0.00           P
ATOM   2798  O13 POPEP  73      24.238  67.552  28.195  1.00  0.00           O
ATOM   2799  O14 POPEP  73      26.408  66.742  29.135  1.00  0.00           O
ATOM   2800  O11 POPEP  73      24.188  65.872  30.065  1.00  0.00           O
ATOM   2801  O12 POPEP  73      25.007  68.163  30.475  1.00  0.00           O
ATOM   2802  C1  POPEP  73      22.758  65.913  30.175  1.00  0.00           C
ATOM   2805  C2  POPEP  73      22.218  65.582  31.615  1.00  0.00           C
ATOM   2807  O21 POPEP  73      23.237  64.942  32.415  1.00  0.00           O
ATOM   2808  C21 POPEP  73      23.927  65.752  33.195  1.00  0.00           C
ATOM   2809  O22 POPEP  73      23.788  66.963  33.275  1.00  0.00           O
ATOM   2810  C22 POPEP  73      24.908  64.942  34.035  1.00  0.00           C
ATOM   2813  C3  POPEP  73      20.918  64.712  31.555  1.00  0.00           C
ATOM   2816  O31 POPEP  73      20.968  63.493  32.315  1.00  0.00           O
ATOM   2817  C31 POPEP  73      20.848  63.582  33.635  1.00  0.00           C
ATOM   2818  O32 POPEP  73      20.778  64.622  34.275  1.00  0.00           O
ATOM   2819  C32 POPEP  73      20.658  62.173  34.165  1.00  0.00           C
ATOM   2822  C23 POPEP  73      24.478  64.762  35.505  1.00  0.00           C
ATOM   2825  C24 POPEP  73      25.208  63.593  36.195  1.00  0.00           C
ATOM   2828  C25 POPEP  73      24.938  63.512  37.715  1.00  0.00           C
ATOM   2831  C26 POPEP  73      25.228  62.132  38.315  1.00  0.00           C
ATOM   2834  C27 POPEP  73      25.488  62.103  39.845  1.00  0.00           C
ATOM   2837  C28 POPEP  73      24.338  62.562  40.765  1.00  0.00           C
ATOM   2840  C29 POPEP  73      24.358  64.033  41.115  1.00  0.00           C
ATOM   2842 0C21 POPEP  73      24.257  64.612  42.335  1.00  0.00           C
ATOM   2844 1C21 POPEP  73      24.088  63.952  43.685  1.00  0.00           C
ATOM   2847 2C21 POPEP  73      25.158  64.362  44.725  1.00  0.00           C
ATOM   2850 3C21 POPEP  73      25.077  65.822  45.205  1.00  0.00           C
ATOM   2853 4C21 POPEP  73      26.257  66.163  46.135  1.00  0.00           C
ATOM   2856 5C21 POPEP  73      26.288  67.592  46.705  1.00  0.00           C
ATOM   2859 6C21 POPEP  73      27.558  67.893  47.545  1.00  0.00           C
ATOM   2862 7C21 POPEP  73      27.568  69.322  48.095  1.00  0.00           C
ATOM   2865 8C21 POPEP  73      28.838  69.853  48.765  1.00  0.00           C
ATOM   2869  C33 POPEP  73      21.167  61.942  35.595  1.00  0.00           C
ATOM   2872  C34 POPEP  73      21.007  60.462  35.985  1.00  0.00           C
ATOM   2875  C35 POPEP  73      21.358  60.252  37.455  1.00  0.00           C
ATOM   2878  C36 POPEP  73      20.698  59.002  38.045  1.00  0.00           C
ATOM   2881  C37 POPEP  73      20.688  59.082  39.575  1.00  0.00           C
ATOM   2884  C38 POPEP  73      19.868  57.952  40.215  1.00  0.00           C
ATOM   2887  C39 POPEP  73      19.908  57.942  41.745  1.00  0.00           C
ATOM   2890 0C31 POPEP  73      19.738  59.312  42.425  1.00  0.00           C
ATOM   2893 1C31 POPEP  73      19.708  59.172  43.955  1.00  0.00           C
ATOM   2896 2C31 POPEP  73      19.758  60.502  44.715  1.00  0.00           C
ATOM   2899 3C31 POPEP  73      20.007  60.282  46.215  1.00  0.00           C
ATOM   2902 4C31 POPEP  73      21.497  60.032  46.525  1.00  0.00           C
ATOM   2905 5C31 POPEP  73      21.718  59.382  47.905  1.00  0.00           C
ATOM   2908 6C31 POPEP  73      23.198  59.072  48.165  1.00  0.00           C
ATOM   2912  NH3 POPEQ  74      32.788  10.932  72.355  1.00  0.00           N
ATOM   2916  C12 POPEQ  74      33.467   9.862  71.555  1.00  0.00           C
ATOM   2919  C11 POPEQ  74      32.478   8.712  71.305  1.00  0.00           C
ATOM   2922  P   POPEQ  74      30.688   7.932  73.115  1.00  0.00           P
ATOM   2923  O13 POPEQ  74      30.568   6.592  73.725  1.00  0.00           O
ATOM   2924  O14 POPEQ  74      30.507   9.132  73.965  1.00  0.00           O
ATOM   2925  O11 POPEQ  74      29.778   8.072  71.805  1.00  0.00           O
ATOM   2926  O12 POPEQ  74      32.147   8.072  72.535  1.00  0.00           O
ATOM   2927  C1  POPEQ  74      29.228   6.882  71.205  1.00  0.00           C
ATOM   2930  C2  POPEQ  74      28.267   7.202  70.015  1.00  0.00           C
ATOM   2932  O21 POPEQ  74      28.708   6.662  68.755  1.00  0.00           O
ATOM   2933  C21 POPEQ  74      29.708   7.232  68.115  1.00  0.00           C
ATOM   2934  O22 POPEQ  74      30.498   8.042  68.575  1.00  0.00           O
ATOM   2935  C22 POPEQ  74      29.688   6.792  66.645  1.00  0.00           C
ATOM   2938  C3  POPEQ  74      27.878   8.712  69.925  1.00  0.00           C
ATOM   2941  O31 POPEQ  74      26.808   8.882  68.975  1.00  0.00           O
ATOM   2942  C31 POPEQ  74      26.738   9.852  68.055  1.00  0.00           C
ATOM   2943  O32 POPEQ  74      25.798   9.992  67.285  1.00  0.00           O
ATOM   2944  C32 POPEQ  74      27.918  10.812  68.055  1.00  0.00           C
ATOM   2947  C23 POPEQ  74      31.097   6.572  66.045  1.00  0.00           C
ATOM   2950  C24 POPEQ  74      31.058   6.152  64.565  1.00  0.00           C
ATOM   2953  C25 POPEQ  74      30.558   7.242  63.605  1.00  0.00           C
ATOM   2956  C26 POPEQ  74      31.528   8.422  63.445  1.00  0.00           C
ATOM   2959  C27 POPEQ  74      30.907   9.592  62.675  1.00  0.00           C
ATOM   2962  C28 POPEQ  74      31.958  10.612  62.205  1.00  0.00           C
ATOM   2965  C29 POPEQ  74      32.698  10.112  60.995  1.00  0.00           C
ATOM   2967 0C21 POPEQ  74      33.348  10.822  60.045  1.00  0.00           C
ATOM   2969 1C21 POPEQ  74      33.537  12.312  59.965  1.00  0.00           C
ATOM   2972 2C21 POPEQ  74      32.708  12.962  58.845  1.00  0.00           C
ATOM   2975 3C21 POPEQ  74      33.418  13.062  57.485  1.00  0.00           C
ATOM   2978 4C21 POPEQ  74      32.448  12.892  56.315  1.00  0.00           C
ATOM   2981 5C21 POPEQ  74      33.128  13.062  54.945  1.00  0.00           C
ATOM   2984 6C21 POPEQ  74      33.077  14.492  54.415  1.00  0.00           C
ATOM   2987 7C21 POPEQ  74      33.708  14.612  53.025  1.00  0.00           C
ATOM   2990 8C21 POPEQ  74      33.537  15.992  52.385  1.00  0.00           C
ATOM   2994  C33 POPEQ  74      27.788  11.802  66.885  1.00  0.00           C
ATOM   2997  C34 POPEQ  74      28.958  12.792  66.785  1.00  0.00           C
ATOM   3000  C35 POPEQ  74      29.288  13.132  65.325  1.00  0.00           C
ATOM   3003  C36 POPEQ  74      28.128  13.782  64.565  1.00  0.00           C
ATOM   3006  C37 POPEQ  74      28.177  13.552  63.045  1.00  0.00           C
ATOM   3009  C38 POPEQ  74      26.868  13.972  62.355  1.00  0.00           C
ATOM   3012  C39 POPEQ  74      26.478  13.092  61.155  1.00  0.00           C
ATOM   3015 0C31 POPEQ  74      27.218  13.452  59.865  1.00  0.00           C
ATOM   3018 1C31 POPEQ  74      26.768  12.572  58.695  1.00  0.00           C
ATOM   3021 2C31 POPEQ  74      27.478  12.942  57.385  1.00  0.00           C
ATOM   3024 3C31 POPEQ  74      27.198  11.952  56.245  1.00  0.00           C
ATOM   3027 4C31 POPEQ  74      25.708  11.712  55.985  1.00  0.00           C
ATOM   3030 5C31 POPEQ  74      25.468  10.872  54.725  1.00  0.00           C
ATOM   3033 6C31 POPEQ  74      23.988  10.552  54.515  1.00  0.00           C
ATOM   3037  NH3 POPER  75      56.077  99.683  73.315  1.00  0.00           N
ATOM   3041  C12 POPER  75      54.818  99.113  73.885  1.00  0.00           C
ATOM   3044  C11 POPER  75      54.058  98.353  72.795  1.00  0.00           C
ATOM   3047  P   POPER  75      51.498  98.713  73.215  1.00  0.00           P
ATOM   3048  O13 POPER  75      50.378  97.962  73.825  1.00  0.00           O
ATOM   3049  O14 POPER  75      51.758 100.072  73.745  1.00  0.00           O
ATOM   3050  O11 POPER  75      51.257  98.893  71.655  1.00  0.00           O
ATOM   3051  O12 POPER  75      52.818  97.852  73.295  1.00  0.00           O
ATOM   3052  C1  POPER  75      51.638  97.812  70.775  1.00  0.00           C
ATOM   3055  C2  POPER  75      50.798  97.712  69.465  1.00  0.00           C
ATOM   3057  O21 POPER  75      51.577  96.853  68.595  1.00  0.00           O
ATOM   3058  C21 POPER  75      50.918  96.272  67.605  1.00  0.00           C
ATOM   3059  O22 POPER  75      49.728  96.393  67.355  1.00  0.00           O
ATOM   3060  C22 POPER  75      51.857  95.343  66.835  1.00  0.00           C
ATOM   3063  C3  POPER  75      50.557  99.102  68.805  1.00  0.00           C
ATOM   3066  O31 POPER  75      49.767  99.033  67.585  1.00  0.00           O
ATOM   3067  C31 POPER  75      48.498  99.413  67.665  1.00  0.00           C
ATOM   3068  O32 POPER  75      47.938  99.812  68.665  1.00  0.00           O
ATOM   3069  C32 POPER  75      47.838  99.323  66.265  1.00  0.00           C
ATOM   3072  C23 POPER  75      51.807  95.462  65.295  1.00  0.00           C
ATOM   3075  C24 POPER  75      52.588  94.312  64.625  1.00  0.00           C
ATOM   3078  C25 POPER  75      52.238  94.113  63.145  1.00  0.00           C
ATOM   3081  C26 POPER  75      52.678  92.732  62.635  1.00  0.00           C
ATOM   3084  C27 POPER  75      51.968  92.332  61.325  1.00  0.00           C
ATOM   3087  C28 POPER  75      52.298  90.892  60.875  1.00  0.00           C
ATOM   3090  C29 POPER  75      53.668  90.752  60.275  1.00  0.00           C
ATOM   3092 0C21 POPER  75      53.938  90.762  58.955  1.00  0.00           C
ATOM   3094 1C21 POPER  75      52.948  91.023  57.845  1.00  0.00           C
ATOM   3097 2C21 POPER  75      53.638  91.663  56.625  1.00  0.00           C
ATOM   3100 3C21 POPER  75      54.448  90.632  55.815  1.00  0.00           C
ATOM   3103 4C21 POPER  75      55.838  91.113  55.385  1.00  0.00           C
ATOM   3106 5C21 POPER  75      56.667  89.942  54.845  1.00  0.00           C
ATOM   3109 6C21 POPER  75      58.127  90.293  54.575  1.00  0.00           C
ATOM   3112 7C21 POPER  75      58.988  89.052  54.325  1.00  0.00           C
ATOM   3115 8C21 POPER  75      60.287  89.342  53.585  1.00  0.00           C
ATOM   3119  C33 POPER  75      46.458  98.613  66.315  1.00  0.00           C
ATOM   3122  C34 POPER  75      45.537  98.882  65.105  1.00  0.00           C
ATOM   3125  C35 POPER  75      45.998  98.362  63.725  1.00  0.00           C
ATOM   3128  C36 POPER  75      44.868  98.532  62.675  1.00  0.00           C
ATOM   3131  C37 POPER  75      45.238  98.033  61.265  1.00  0.00           C
ATOM   3134  C38 POPER  75      44.097  98.222  60.235  1.00  0.00           C
ATOM   3137  C39 POPER  75      43.328  96.943  59.895  1.00  0.00           C
ATOM   3140 0C31 POPER  75      44.128  95.933  59.065  1.00  0.00           C
ATOM   3143 1C31 POPER  75      43.348  94.633  58.785  1.00  0.00           C
ATOM   3146 2C31 POPER  75      44.228  93.512  58.205  1.00  0.00           C
ATOM   3149 3C31 POPER  75      44.608  93.682  56.735  1.00  0.00           C
ATOM   3152 4C31 POPER  75      45.318  92.432  56.185  1.00  0.00           C
ATOM   3155 5C31 POPER  75      45.798  92.582  54.745  1.00  0.00           C
ATOM   3158 6C31 POPER  75      46.528  91.342  54.215  1.00  0.00           C
ATOM   3162  NH3 POPES  76      33.158 105.442  31.575  1.00  0.00           N
ATOM   3166  C12 POPES  76      34.347 106.222  32.065  1.00  0.00           C
ATOM   3169  C11 POPES  76      34.298 107.692  31.635  1.00  0.00           C
ATOM   3172  P   POPES  76      34.878 109.192  33.665  1.00  0.00           P
ATOM   3173  O13 POPES  76      34.097 110.352  33.195  1.00  0.00           O
ATOM   3174  O14 POPES  76      34.248 108.213  34.575  1.00  0.00           O
ATOM   3175  O11 POPES  76      36.288 109.652  34.205  1.00  0.00           O
ATOM   3176  O12 POPES  76      35.288 108.453  32.335  1.00  0.00           O
ATOM   3177  C1  POPES  76      36.908 109.102  35.375  1.00  0.00           C
ATOM   3180  C2  POPES  76      37.138 110.232  36.435  1.00  0.00           C
ATOM   3182  O21 POPES  76      38.068 109.852  37.475  1.00  0.00           O
ATOM   3183  C21 POPES  76      37.708 108.862  38.275  1.00  0.00           C
ATOM   3184  O22 POPES  76      36.748 108.122  38.125  1.00  0.00           O
ATOM   3185  C22 POPES  76      38.638 108.762  39.475  1.00  0.00           C
ATOM   3188  C3  POPES  76      35.827 110.833  37.025  1.00  0.00           C
ATOM   3191  O31 POPES  76      36.108 112.022  37.785  1.00  0.00           O
ATOM   3192  C31 POPES  76      35.858 112.022  39.095  1.00  0.00           C
ATOM   3193  O32 POPES  76      35.358 111.113  39.725  1.00  0.00           O
ATOM   3194  C32 POPES  76      36.268 113.392  39.655  1.00  0.00           C
ATOM   3197  C23 POPES  76      37.807 108.753  40.785  1.00  0.00           C
ATOM   3200  C24 POPES  76      38.638 108.402  42.015  1.00  0.00           C
ATOM   3203  C25 POPES  76      39.538 109.552  42.495  1.00  0.00           C
ATOM   3206  C26 POPES  76      38.778 110.652  43.235  1.00  0.00           C
ATOM   3209  C27 POPES  76      39.708 111.803  43.625  1.00  0.00           C
ATOM   3212  C28 POPES  76      39.018 112.962  44.355  1.00  0.00           C
ATOM   3215  C29 POPES  76      38.327 112.492  45.605  1.00  0.00           C
ATOM   3217 0C21 POPES  76      38.818 112.522  46.855  1.00  0.00           C
ATOM   3219 1C21 POPES  76      40.168 113.033  47.305  1.00  0.00           C
ATOM   3222 2C21 POPES  76      40.728 112.183  48.455  1.00  0.00           C
ATOM   3225 3C21 POPES  76      39.908 112.262  49.755  1.00  0.00           C
ATOM   3228 4C21 POPES  76      40.347 111.234  50.805  1.00  0.00           C
ATOM   3231 5C21 POPES  76      39.468 111.292  52.055  1.00  0.00           C
ATOM   3234 6C21 POPES  76      39.728 110.104  52.995  1.00  0.00           C
ATOM   3237 7C21 POPES  76      39.248 110.372  54.415  1.00  0.00           C
ATOM   3240 8C21 POPES  76      39.518 109.212  55.375  1.00  0.00           C
ATOM   3244  C33 POPES  76      35.248 114.023  40.625  1.00  0.00           C
ATOM   3247  C34 POPES  76      35.428 113.542  42.075  1.00  0.00           C
ATOM   3250  C35 POPES  76      34.238 112.793  42.655  1.00  0.00           C
ATOM   3253  C36 POPES  76      34.438 112.572  44.165  1.00  0.00           C
ATOM   3256  C37 POPES  76      33.257 111.862  44.805  1.00  0.00           C
ATOM   3259  C38 POPES  76      33.438 111.633  46.315  1.00  0.00           C
ATOM   3262  C39 POPES  76      32.388 110.652  46.825  1.00  0.00           C
ATOM   3265 0C31 POPES  76      32.417 110.392  48.325  1.00  0.00           C
ATOM   3268 1C31 POPES  76      31.408 111.262  49.095  1.00  0.00           C
ATOM   3271 2C31 POPES  76      31.128 110.783  50.525  1.00  0.00           C
ATOM   3274 3C31 POPES  76      30.438 109.413  50.575  1.00  0.00           C
ATOM   3277 4C31 POPES  76      29.788 109.133  51.935  1.00  0.00           C
ATOM   3280 5C31 POPES  76      28.958 107.843  51.955  1.00  0.00           C
ATOM   3283 6C31 POPES  76      28.218 107.612  53.275  1.00  0.00           C
ATOM   3287  NH3 POPET  77       6.628 107.533  73.055  1.00  0.00           N
ATOM   3291  C12 POPET  77       5.718 107.173  74.185  1.00  0.00           C
ATOM   3294  C11 POPET  77       4.408 107.962  74.065  1.00  0.00           C
ATOM   3297  P   POPET  77       4.468 110.483  73.315  1.00  0.00           P
ATOM   3298  O13 POPET  77       4.868 111.762  73.935  1.00  0.00           O
ATOM   3299  O14 POPET  77       5.238 110.042  72.135  1.00  0.00           O
ATOM   3300  O11 POPET  77       2.918 110.562  73.075  1.00  0.00           O
ATOM   3301  O12 POPET  77       4.628 109.342  74.385  1.00  0.00           O
ATOM   3302  C1  POPET  77       2.208 109.683  72.195  1.00  0.00           C
ATOM   3305  C2  POPET  77       1.478 110.492  71.095  1.00  0.00           C
ATOM   3307  O21 POPET  77       1.168 109.712  69.925  1.00  0.00           O
ATOM   3308  C21 POPET  77       2.188 109.312  69.165  1.00  0.00           C
ATOM   3309  O22 POPET  77       3.368 109.402  69.435  1.00  0.00           O
ATOM   3310  C22 POPET  77       1.668 108.722  67.875  1.00  0.00           C
ATOM   3313  C3  POPET  77       2.238 111.803  70.725  1.00  0.00           C
ATOM   3316  O31 POPET  77       1.578 112.452  69.635  1.00  0.00           O
ATOM   3317  C31 POPET  77       1.658 113.762  69.625  1.00  0.00           C
ATOM   3318  O32 POPET  77       2.148 114.472  70.485  1.00  0.00           O
ATOM   3319  C32 POPET  77       1.088 114.273  68.315  1.00  0.00           C
ATOM   3322  C23 POPET  77       2.278 109.413  66.645  1.00  0.00           C
ATOM   3325  C24 POPET  77       2.148 108.552  65.395  1.00  0.00           C
ATOM   3328  C25 POPET  77       2.518 109.342  64.145  1.00  0.00           C
ATOM   3331  C26 POPET  77       2.568 108.473  62.885  1.00  0.00           C
ATOM   3334  C27 POPET  77       3.458 109.113  61.815  1.00  0.00           C
ATOM   3337  C28 POPET  77       3.028 108.762  60.385  1.00  0.00           C
ATOM   3340  C29 POPET  77       3.388 107.363  59.965  1.00  0.00           C
ATOM   3342 0C21 POPET  77       3.808 107.022  58.735  1.00  0.00           C
ATOM   3344 1C21 POPET  77       3.908 107.942  57.545  1.00  0.00           C
ATOM   3347 2C21 POPET  77       3.258 107.363  56.285  1.00  0.00           C
ATOM   3350 3C21 POPET  77       2.938 108.453  55.255  1.00  0.00           C
ATOM   3353 4C21 POPET  77       2.718 107.923  53.835  1.00  0.00           C
ATOM   3356 5C21 POPET  77       4.018 107.812  53.015  1.00  0.00           C
ATOM   3359 6C21 POPET  77       4.648 109.163  52.675  1.00  0.00           C
ATOM   3362 7C21 POPET  77       5.858 109.043  51.735  1.00  0.00           C
ATOM   3365 8C21 POPET  77       6.458 110.392  51.345  1.00  0.00           C
ATOM   3369  C33 POPET  77       1.718 113.632  67.055  1.00  0.00           C
ATOM   3372  C34 POPET  77       0.938 114.043  65.805  1.00  0.00           C
ATOM   3375  C35 POPET  77       1.458 113.482  64.465  1.00  0.00           C
ATOM   3378  C36 POPET  77       0.618 114.062  63.315  1.00  0.00           C
ATOM   3381  C37 POPET  77       1.178 113.783  61.915  1.00  0.00           C
ATOM   3384  C38 POPET  77       1.218 112.282  61.585  1.00  0.00           C
ATOM   3387  C39 POPET  77       1.338 112.002  60.075  1.00  0.00           C
ATOM   3390 0C31 POPET  77       2.678 112.432  59.475  1.00  0.00           C
ATOM   3393 1C31 POPET  77       2.748 112.152  57.965  1.00  0.00           C
ATOM   3396 2C31 POPET  77       3.978 112.793  57.285  1.00  0.00           C
ATOM   3399 3C31 POPET  77       5.318 112.122  57.625  1.00  0.00           C
ATOM   3402 4C31 POPET  77       5.828 111.234  56.495  1.00  0.00           C
ATOM   3405 5C31 POPET  77       7.118 110.472  56.835  1.00  0.00           C
ATOM   3408 6C31 POPET  77       7.728 109.762  55.625  1.00  0.00           C
ATOM   3412  NH3 POPEU  78     103.238  30.722  29.525  1.00  0.00           N
ATOM   3416  C12 POPEU  78     101.768  30.692  29.225  1.00  0.00           C
ATOM   3419  C11 POPEU  78     100.957  30.772  30.525  1.00  0.00           C
ATOM   3422  P   POPEU  78     100.467  29.442  32.695  1.00  0.00           P
ATOM   3423  O13 POPEU  78      99.067  29.142  32.365  1.00  0.00           O
ATOM   3424  O14 POPEU  78     101.217  28.512  33.565  1.00  0.00           O
ATOM   3425  O11 POPEU  78     100.467  30.882  33.355  1.00  0.00           O
ATOM   3426  O12 POPEU  78     101.307  29.672  31.355  1.00  0.00           O
ATOM   3427  C1  POPEU  78     101.647  31.452  33.945  1.00  0.00           C
ATOM   3430  C2  POPEU  78     101.438  31.752  35.455  1.00  0.00           C
ATOM   3432  O21 POPEU  78     102.448  32.692  35.855  1.00  0.00           O
ATOM   3433  C21 POPEU  78     102.058  33.542  36.795  1.00  0.00           C
ATOM   3434  O22 POPEU  78     100.977  33.552  37.365  1.00  0.00           O
ATOM   3435  C22 POPEU  78     103.197  34.502  37.095  1.00  0.00           C
ATOM   3438  C3  POPEU  78     101.447  30.432  36.295  1.00  0.00           C
ATOM   3441  O31 POPEU  78     101.038  30.612  37.665  1.00  0.00           O
ATOM   3442  C31 POPEU  78     101.988  30.902  38.535  1.00  0.00           C
ATOM   3443  O32 POPEU  78     103.188  30.902  38.295  1.00  0.00           O
ATOM   3444  C32 POPEU  78     101.368  31.382  39.855  1.00  0.00           C
ATOM   3447  C23 POPEU  78     103.268  34.922  38.585  1.00  0.00           C
ATOM   3450  C24 POPEU  78     104.478  35.832  38.865  1.00  0.00           C
ATOM   3453  C25 POPEU  78     104.688  36.202  40.335  1.00  0.00           C
ATOM   3456  C26 POPEU  78     104.798  34.972  41.245  1.00  0.00           C
ATOM   3459  C27 POPEU  78     105.197  35.302  42.685  1.00  0.00           C
ATOM   3462  C28 POPEU  78     105.228  34.072  43.625  1.00  0.00           C
ATOM   3465  C29 POPEU  78     105.857  32.862  42.975  1.00  0.00           C
ATOM   3467 0C21 POPEU  78     107.037  32.282  43.245  1.00  0.00           C
ATOM   3469 1C21 POPEU  78     108.027  32.662  44.325  1.00  0.00           C
ATOM   3472 2C21 POPEU  78     108.238  31.492  45.295  1.00  0.00           C
ATOM   3475 3C21 POPEU  78     106.978  31.132  46.095  1.00  0.00           C
ATOM   3478 4C21 POPEU  78     107.227  30.012  47.105  1.00  0.00           C
ATOM   3481 5C21 POPEU  78     105.977  29.702  47.945  1.00  0.00           C
ATOM   3484 6C21 POPEU  78     106.228  28.642  49.025  1.00  0.00           C
ATOM   3487 7C21 POPEU  78     104.928  28.132  49.655  1.00  0.00           C
ATOM   3490 8C21 POPEU  78     105.158  27.232  50.875  1.00  0.00           C
ATOM   3494  C33 POPEU  78     102.158  30.942  41.115  1.00  0.00           C
ATOM   3497  C34 POPEU  78     101.819  31.812  42.335  1.00  0.00           C
ATOM   3500  C35 POPEU  78     102.487  31.342  43.625  1.00  0.00           C
ATOM   3503  C36 POPEU  78     101.698  30.232  44.345  1.00  0.00           C
ATOM   3506  C37 POPEU  78     102.327  29.892  45.705  1.00  0.00           C
ATOM   3509  C38 POPEU  78     101.478  28.912  46.535  1.00  0.00           C
ATOM   3512  C39 POPEU  78     101.588  27.472  46.035  1.00  0.00           C
ATOM   3515 0C31 POPEU  78     100.868  26.472  46.955  1.00  0.00           C
ATOM   3518 1C31 POPEU  78     101.178  25.032  46.545  1.00  0.00           C
ATOM   3521 2C31 POPEU  78     100.688  23.992  47.565  1.00  0.00           C
ATOM   3524 3C31 POPEU  78     101.438  22.662  47.395  1.00  0.00           C
ATOM   3527 4C31 POPEU  78     101.228  21.692  48.555  1.00  0.00           C
ATOM   3530 5C31 POPEU  78     102.548  21.032  48.975  1.00  0.00           C
ATOM   3533 6C31 POPEU  78     102.397  20.012  50.095  1.00  0.00           C
ATOM   3537  NH3 POPEV  79     101.888 112.152  70.325  1.00  0.00           N
ATOM   3541  C12 POPEV  79     100.778 112.312  71.335  1.00  0.00           C
ATOM   3544  C11 POPEV  79     100.628 111.052  72.205  1.00  0.00           C
ATOM   3547  P   POPEV  79     102.268 109.043  72.195  1.00  0.00           P
ATOM   3548  O13 POPEV  79     103.728 108.842  72.305  1.00  0.00           O
ATOM   3549  O14 POPEV  79     101.438 108.112  72.985  1.00  0.00           O
ATOM   3550  O11 POPEV  79     101.888 109.023  70.645  1.00  0.00           O
ATOM   3551  O12 POPEV  79     101.897 110.523  72.615  1.00  0.00           O
ATOM   3552  C1  POPEV  79     102.188 107.892  69.805  1.00  0.00           C
ATOM   3555  C2  POPEV  79     102.708 108.313  68.385  1.00  0.00           C
ATOM   3557  O21 POPEV  79     102.168 107.503  67.315  1.00  0.00           O
ATOM   3558  C21 POPEV  79     102.568 106.253  67.165  1.00  0.00           C
ATOM   3559  O22 POPEV  79     103.387 105.652  67.845  1.00  0.00           O
ATOM   3560  C22 POPEV  79     101.798 105.612  65.995  1.00  0.00           C
ATOM   3563  C3  POPEV  79     104.257 108.453  68.335  1.00  0.00           C
ATOM   3566  O31 POPEV  79     104.777 108.682  67.015  1.00  0.00           O
ATOM   3567  C31 POPEV  79     104.537 109.882  66.485  1.00  0.00           C
ATOM   3568  O32 POPEV  79     103.908 110.772  67.015  1.00  0.00           O
ATOM   3569  C32 POPEV  79     105.257 110.022  65.145  1.00  0.00           C
ATOM   3572  C23 POPEV  79     102.308 105.993  64.585  1.00  0.00           C
ATOM   3575  C24 POPEV  79     101.598 105.202  63.465  1.00  0.00           C
ATOM   3578  C25 POPEV  79     102.308 105.302  62.105  1.00  0.00           C
ATOM   3581  C26 POPEV  79     101.757 104.332  61.045  1.00  0.00           C
ATOM   3584  C27 POPEV  79     102.669 104.273  59.805  1.00  0.00           C
ATOM   3587  C28 POPEV  79     102.728 102.913  59.085  1.00  0.00           C
ATOM   3590  C29 POPEV  79     101.618 102.604  58.115  1.00  0.00           C
ATOM   3592 0C21 POPEV  79     101.637 102.812  56.785  1.00  0.00           C
ATOM   3594 1C21 POPEV  79     102.708 103.532  55.995  1.00  0.00           C
ATOM   3597 2C21 POPEV  79     103.607 102.662  55.095  1.00  0.00           C
ATOM   3600 3C21 POPEV  79     104.739 101.932  55.835  1.00  0.00           C
ATOM   3603 4C21 POPEV  79     105.668 101.172  54.865  1.00  0.00           C
ATOM   3606 5C21 POPEV  79     106.947 100.652  55.525  1.00  0.00           C
ATOM   3609 6C21 POPEV  79     107.747  99.723  54.595  1.00  0.00           C
ATOM   3612 7C21 POPEV  79     109.077  99.262  55.195  1.00  0.00           C
ATOM   3615 8C21 POPEV  79     109.818  98.262  54.305  1.00  0.00           C
ATOM   3619  C33 POPEV  79     105.658 108.692  64.445  1.00  0.00           C
ATOM   3622  C34 POPEV  79     106.728 108.882  63.375  1.00  0.00           C
ATOM   3625  C35 POPEV  79     106.558 107.942  62.175  1.00  0.00           C
ATOM   3628  C36 POPEV  79     107.537 108.182  61.015  1.00  0.00           C
ATOM   3631  C37 POPEV  79     107.077 107.382  59.795  1.00  0.00           C
ATOM   3634  C38 POPEV  79     107.957 107.484  58.535  1.00  0.00           C
ATOM   3637  C39 POPEV  79     107.277 106.753  57.365  1.00  0.00           C
ATOM   3640 0C31 POPEV  79     107.908 106.963  55.985  1.00  0.00           C
ATOM   3643 1C31 POPEV  79     107.077 106.262  54.895  1.00  0.00           C
ATOM   3646 2C31 POPEV  79     107.087 106.963  53.535  1.00  0.00           C
ATOM   3649 3C31 POPEV  79     108.438 106.882  52.795  1.00  0.00           C
ATOM   3652 4C31 POPEV  79     108.349 107.402  51.355  1.00  0.00           C
ATOM   3655 5C31 POPEV  79     109.577 107.033  50.515  1.00  0.00           C
ATOM   3658 6C31 POPEV  79     109.427 107.382  49.025  1.00  0.00           C
ATOM   3662  NH3 POPEW  80      95.177  68.882  73.055  1.00  0.00           N
ATOM   3666  C12 POPEW  80      95.029  70.372  72.855  1.00  0.00           C
ATOM   3669  C11 POPEW  80      95.348  71.222  74.095  1.00  0.00           C
ATOM   3672  P   POPEW  80      94.307  73.613  73.735  1.00  0.00           P
ATOM   3673  O13 POPEW  80      94.698  74.983  74.145  1.00  0.00           O
ATOM   3674  O14 POPEW  80      93.147  73.012  74.415  1.00  0.00           O
ATOM   3675  O11 POPEW  80      93.947  73.682  72.185  1.00  0.00           O
ATOM   3676  O12 POPEW  80      95.518  72.612  73.765  1.00  0.00           O
ATOM   3677  C1  POPEW  80      94.827  74.423  71.315  1.00  0.00           C
ATOM   3680  C2  POPEW  80      95.438  73.562  70.175  1.00  0.00           C
ATOM   3682  O21 POPEW  80      95.887  74.463  69.155  1.00  0.00           O
ATOM   3683  C21 POPEW  80      97.099  74.942  69.315  1.00  0.00           C
ATOM   3684  O22 POPEW  80      97.868  74.702  70.225  1.00  0.00           O
ATOM   3685  C22 POPEW  80      97.347  75.862  68.125  1.00  0.00           C
ATOM   3688  C3  POPEW  80      94.388  72.662  69.505  1.00  0.00           C
ATOM   3691  O31 POPEW  80      94.908  71.902  68.385  1.00  0.00           O
ATOM   3692  C31 POPEW  80      95.308  70.673  68.725  1.00  0.00           C
ATOM   3693  O32 POPEW  80      95.358  70.243  69.865  1.00  0.00           O
ATOM   3694  C32 POPEW  80      95.817  69.872  67.515  1.00  0.00           C
ATOM   3697  C23 POPEW  80      97.677  75.092  66.825  1.00  0.00           C
ATOM   3700  C24 POPEW  80      97.008  75.703  65.585  1.00  0.00           C
ATOM   3703  C25 POPEW  80      97.248  77.202  65.435  1.00  0.00           C
ATOM   3706  C26 POPEW  80      96.539  77.832  64.225  1.00  0.00           C
ATOM   3709  C27 POPEW  80      96.468  79.362  64.285  1.00  0.00           C
ATOM   3712  C28 POPEW  80      95.957  79.932  62.955  1.00  0.00           C
ATOM   3715  C29 POPEW  80      95.938  81.442  62.885  1.00  0.00           C
ATOM   3717 0C21 POPEW  80      95.878  82.142  61.745  1.00  0.00           C
ATOM   3719 1C21 POPEW  80      95.728  81.523  60.375  1.00  0.00           C
ATOM   3722 2C21 POPEW  80      94.599  82.162  59.565  1.00  0.00           C
ATOM   3725 3C21 POPEW  80      94.338  81.423  58.255  1.00  0.00           C
ATOM   3728 4C21 POPEW  80      93.238  82.083  57.425  1.00  0.00           C
ATOM   3731 5C21 POPEW  80      93.118  81.432  56.045  1.00  0.00           C
ATOM   3734 6C21 POPEW  80      92.118  82.173  55.155  1.00  0.00           C
ATOM   3737 7C21 POPEW  80      92.298  81.792  53.685  1.00  0.00           C
ATOM   3740 8C21 POPEW  80      91.338  82.552  52.785  1.00  0.00           C
ATOM   3744  C33 POPEW  80      95.137  70.052  66.145  1.00  0.00           C
ATOM   3747  C34 POPEW  80      95.289  71.452  65.565  1.00  0.00           C
ATOM   3750  C35 POPEW  80      95.158  71.482  64.045  1.00  0.00           C
ATOM   3753  C36 POPEW  80      95.239  72.932  63.585  1.00  0.00           C
ATOM   3756  C37 POPEW  80      95.308  73.143  62.075  1.00  0.00           C
ATOM   3759  C38 POPEW  80      95.457  74.642  61.775  1.00  0.00           C
ATOM   3762  C39 POPEW  80      95.977  74.923  60.375  1.00  0.00           C
ATOM   3765 0C31 POPEW  80      94.928  74.642  59.285  1.00  0.00           C
ATOM   3768 1C31 POPEW  80      95.548  74.802  57.905  1.00  0.00           C
ATOM   3771 2C31 POPEW  80      94.518  74.762  56.775  1.00  0.00           C
ATOM   3774 3C31 POPEW  80      95.127  75.162  55.415  1.00  0.00           C
ATOM   3777 4C31 POPEW  80      96.147  74.143  54.895  1.00  0.00           C
ATOM   3780 5C31 POPEW  80      96.688  74.523  53.505  1.00  0.00           C
ATOM   3783 6C31 POPEW  80      97.677  73.493  52.945  1.00  0.00           C
ATOM   3787  NH3 POPEX  81       0.968   7.062  66.715  1.00  0.00           N
ATOM   3791  C12 POPEX  81       1.988   7.942  66.025  1.00  0.00           C
ATOM   3794  C11 POPEX  81       2.648   8.872  67.045  1.00  0.00           C
ATOM   3797  P   POPEX  81       5.178   9.092  66.405  1.00  0.00           P
ATOM   3798  O13 POPEX  81       6.158  10.202  66.535  1.00  0.00           O
ATOM   3799  O14 POPEX  81       5.288   7.932  67.315  1.00  0.00           O
ATOM   3800  O11 POPEX  81       5.168   8.602  64.905  1.00  0.00           O
ATOM   3801  O12 POPEX  81       3.698   9.662  66.465  1.00  0.00           O
ATOM   3802  C1  POPEX  81       5.838   7.432  64.465  1.00  0.00           C
ATOM   3805  C2  POPEX  81       5.208   6.992  63.105  1.00  0.00           C
ATOM   3807  O21 POPEX  81       6.028   6.162  62.265  1.00  0.00           O
ATOM   3808  C21 POPEX  81       6.848   5.242  62.745  1.00  0.00           C
ATOM   3809  O22 POPEX  81       7.158   5.042  63.895  1.00  0.00           O
ATOM   3810  C22 POPEX  81       7.238   4.342  61.555  1.00  0.00           C
ATOM   3813  C3  POPEX  81       4.728   8.212  62.265  1.00  0.00           C
ATOM   3816  O31 POPEX  81       3.988   7.832  61.085  1.00  0.00           O
ATOM   3817  C31 POPEX  81       4.568   8.042  59.905  1.00  0.00           C
ATOM   3818  O32 POPEX  81       5.698   8.452  59.705  1.00  0.00           O
ATOM   3819  C32 POPEX  81       3.508   7.842  58.805  1.00  0.00           C
ATOM   3822  C23 POPEX  81       8.758   4.162  61.345  1.00  0.00           C
ATOM   3825  C24 POPEX  81       9.188   4.372  59.885  1.00  0.00           C
ATOM   3828  C25 POPEX  81       8.808   3.222  58.935  1.00  0.00           C
ATOM   3831  C26 POPEX  81       8.438   3.712  57.525  1.00  0.00           C
ATOM   3834  C27 POPEX  81       8.308   2.582  56.495  1.00  0.00           C
ATOM   3837  C28 POPEX  81       7.458   2.982  55.255  1.00  0.00           C
ATOM   3840  C29 POPEX  81       7.548   1.982  54.125  1.00  0.00           C
ATOM   3842 0C21 POPEX  81       6.528   1.352  53.505  1.00  0.00           C
ATOM   3844 1C21 POPEX  81       5.048   1.512  53.765  1.00  0.00           C
ATOM   3847 2C21 POPEX  81       4.198   1.442  52.475  1.00  0.00           C
ATOM   3850 3C21 POPEX  81       4.018   0.032  51.895  1.00  0.00           C
ATOM   3853 4C21 POPEX  81       3.448   0.062  50.475  1.00  0.00           C
ATOM   3856 5C21 POPEX  81       3.148  -1.328  49.885  1.00  0.00           C
ATOM   3859 6C21 POPEX  81       3.288  -1.368  48.355  1.00  0.00           C
ATOM   3862 7C21 POPEX  81       3.188  -2.783  47.775  1.00  0.00           C
ATOM   3865 8C21 POPEX  81       3.058  -2.813  46.245  1.00  0.00           C
ATOM   3869  C33 POPEX  81       3.968   6.932  57.645  1.00  0.00           C
ATOM   3872  C34 POPEX  81       2.828   6.152  56.935  1.00  0.00           C
ATOM   3875  C35 POPEX  81       1.658   7.022  56.465  1.00  0.00           C
ATOM   3878  C36 POPEX  81       0.818   6.452  55.315  1.00  0.00           C
ATOM   3881  C37 POPEX  81      -0.492   7.242  55.085  1.00  0.00           C
ATOM   3884  C38 POPEX  81      -1.217   6.792  53.805  1.00  0.00           C
ATOM   3887  C39 POPEX  81      -2.687   7.262  53.665  1.00  0.00           C
ATOM   3890 0C31 POPEX  81      -2.897   8.782  53.745  1.00  0.00           C
ATOM   3893 1C31 POPEX  81      -3.857   9.372  52.685  1.00  0.00           C
ATOM   3896 2C31 POPEX  81      -3.467   9.032  51.235  1.00  0.00           C
ATOM   3899 3C31 POPEX  81      -3.817  10.132  50.215  1.00  0.00           C
ATOM   3902 4C31 POPEX  81      -5.317  10.322  49.975  1.00  0.00           C
ATOM   3905 5C31 POPEX  81      -5.627  11.452  48.985  1.00  0.00           C
ATOM   3908 6C31 POPEX  81      -7.077  11.482  48.505  1.00  0.00           C
ATOM   3912  NH3 POPEY  82      94.567  37.432  30.655  1.00  0.00           N
ATOM   3916  C12 POPEY  82      93.607  38.552  30.955  1.00  0.00           C
ATOM   3919  C11 POPEY  82      92.198  38.112  31.375  1.00  0.00           C
ATOM   3922  P   POPEY  82      90.068  39.092  32.545  1.00  0.00           P
ATOM   3923  O13 POPEY  82      89.277  39.442  31.325  1.00  0.00           O
ATOM   3924  O14 POPEY  82      89.798  37.772  33.135  1.00  0.00           O
ATOM   3925  O11 POPEY  82      89.897  40.222  33.645  1.00  0.00           O
ATOM   3926  O12 POPEY  82      91.608  39.122  32.205  1.00  0.00           O
ATOM   3927  C1  POPEY  82      90.688  40.152  34.835  1.00  0.00           C
ATOM   3930  C2  POPEY  82      90.239  41.212  35.895  1.00  0.00           C
ATOM   3932  O21 POPEY  82      90.378  40.682  37.225  1.00  0.00           O
ATOM   3933  C21 POPEY  82      91.548  40.872  37.795  1.00  0.00           C
ATOM   3934  O22 POPEY  82      92.557  41.282  37.235  1.00  0.00           O
ATOM   3935  C22 POPEY  82      91.447  40.502  39.285  1.00  0.00           C
ATOM   3938  C3  POPEY  82      88.737  41.582  35.705  1.00  0.00           C
ATOM   3941  O31 POPEY  82      88.317  42.562  36.675  1.00  0.00           O
ATOM   3942  C31 POPEY  82      87.207  42.462  37.405  1.00  0.00           C
ATOM   3943  O32 POPEY  82      86.878  43.283  38.245  1.00  0.00           O
ATOM   3944  C32 POPEY  82      86.247  41.312  37.045  1.00  0.00           C
ATOM   3947  C23 POPEY  82      91.658  41.702  40.235  1.00  0.00           C
ATOM   3950  C24 POPEY  82      91.658  41.332  41.735  1.00  0.00           C
ATOM   3953  C25 POPEY  82      91.807  42.552  42.655  1.00  0.00           C
ATOM   3956  C26 POPEY  82      91.868  42.232  44.165  1.00  0.00           C
ATOM   3959  C27 POPEY  82      92.067  43.512  45.005  1.00  0.00           C
ATOM   3962  C28 POPEY  82      91.978  43.353  46.545  1.00  0.00           C
ATOM   3965  C29 POPEY  82      93.197  42.752  47.195  1.00  0.00           C
ATOM   3967 0C21 POPEY  82      93.438  42.732  48.525  1.00  0.00           C
ATOM   3969 1C21 POPEY  82      92.518  43.232  49.605  1.00  0.00           C
ATOM   3972 2C21 POPEY  82      93.147  44.302  50.525  1.00  0.00           C
ATOM   3975 3C21 POPEY  82      93.287  45.682  49.855  1.00  0.00           C
ATOM   3978 4C21 POPEY  82      93.647  46.782  50.865  1.00  0.00           C
ATOM   3981 5C21 POPEY  82      95.118  46.782  51.315  1.00  0.00           C
ATOM   3984 6C21 POPEY  82      95.397  47.872  52.355  1.00  0.00           C
ATOM   3987 7C21 POPEY  82      96.787  48.482  52.225  1.00  0.00           C
ATOM   3990 8C21 POPEY  82      97.158  49.463  53.335  1.00  0.00           C
ATOM   3994  C33 POPEY  82      86.517  39.972  37.795  1.00  0.00           C
ATOM   3997  C34 POPEY  82      85.239  39.162  38.065  1.00  0.00           C
ATOM   4000  C35 POPEY  82      84.388  38.802  36.835  1.00  0.00           C
ATOM   4003  C36 POPEY  82      83.057  38.172  37.245  1.00  0.00           C
ATOM   4006  C37 POPEY  82      82.087  37.992  36.075  1.00  0.00           C
ATOM   4009  C38 POPEY  82      80.898  37.082  36.435  1.00  0.00           C
ATOM   4012  C39 POPEY  82      81.287  35.612  36.525  1.00  0.00           C
ATOM   4015 0C31 POPEY  82      80.077  34.682  36.525  1.00  0.00           C
ATOM   4018 1C31 POPEY  82      80.497  33.242  36.805  1.00  0.00           C
ATOM   4021 2C31 POPEY  82      79.298  32.312  36.925  1.00  0.00           C
ATOM   4024 3C31 POPEY  82      79.668  30.882  37.345  1.00  0.00           C
ATOM   4027 4C31 POPEY  82      80.457  30.822  38.665  1.00  0.00           C
ATOM   4030 5C31 POPEY  82      80.887  29.402  39.025  1.00  0.00           C
ATOM   4033 6C31 POPEY  82      81.857  29.352  40.215  1.00  0.00           C
ATOM   4037  NH3 POPEZ  83      51.838  33.242  30.135  1.00  0.00           N
ATOM   4041  C12 POPEZ  83      51.798  31.792  29.705  1.00  0.00           C
ATOM   4044  C11 POPEZ  83      52.568  31.502  28.405  1.00  0.00           C
ATOM   4047  P   POPEZ  83      52.888  28.862  28.315  1.00  0.00           P
ATOM   4048  O13 POPEZ  83      51.458  28.872  27.935  1.00  0.00           O
ATOM   4049  O14 POPEZ  83      53.827  28.152  27.435  1.00  0.00           O
ATOM   4050  O11 POPEZ  83      53.018  28.192  29.725  1.00  0.00           O
ATOM   4051  O12 POPEZ  83      53.368  30.342  28.585  1.00  0.00           O
ATOM   4052  C1  POPEZ  83      52.108  28.362  30.795  1.00  0.00           C
ATOM   4055  C2  POPEZ  83      52.917  28.442  32.095  1.00  0.00           C
ATOM   4057  O21 POPEZ  83      52.067  28.662  33.225  1.00  0.00           O
ATOM   4058  C21 POPEZ  83      51.667  29.902  33.485  1.00  0.00           C
ATOM   4059  O22 POPEZ  83      51.747  30.862  32.745  1.00  0.00           O
ATOM   4060  C22 POPEZ  83      51.168  29.952  34.925  1.00  0.00           C
ATOM   4063  C3  POPEZ  83      54.167  29.392  32.025  1.00  0.00           C
ATOM   4066  O31 POPEZ  83      55.327  28.772  32.595  1.00  0.00           O
ATOM   4067  C31 POPEZ  83      55.338  28.802  33.935  1.00  0.00           C
ATOM   4068  O32 POPEZ  83      54.608  29.502  34.615  1.00  0.00           O
ATOM   4069  C32 POPEZ  83      56.438  27.892  34.475  1.00  0.00           C
ATOM   4072  C23 POPEZ  83      51.898  31.042  35.735  1.00  0.00           C
ATOM   4075  C24 POPEZ  83      51.647  30.952  37.245  1.00  0.00           C
ATOM   4078  C25 POPEZ  83      52.878  31.282  38.105  1.00  0.00           C
ATOM   4081  C26 POPEZ  83      52.507  31.922  39.455  1.00  0.00           C
ATOM   4084  C27 POPEZ  83      53.717  32.012  40.405  1.00  0.00           C
ATOM   4087  C28 POPEZ  83      53.368  32.742  41.705  1.00  0.00           C
ATOM   4090  C29 POPEZ  83      54.567  32.902  42.605  1.00  0.00           C
ATOM   4092 0C21 POPEZ  83      54.598  32.782  43.945  1.00  0.00           C
ATOM   4094 1C21 POPEZ  83      53.408  32.502  44.845  1.00  0.00           C
ATOM   4097 2C21 POPEZ  83      53.528  31.102  45.465  1.00  0.00           C
ATOM   4100 3C21 POPEZ  83      52.257  30.692  46.215  1.00  0.00           C
ATOM   4103 4C21 POPEZ  83      52.408  29.322  46.895  1.00  0.00           C
ATOM   4106 5C21 POPEZ  83      51.147  28.882  47.655  1.00  0.00           C
ATOM   4109 6C21 POPEZ  83      51.288  27.472  48.245  1.00  0.00           C
ATOM   4112 7C21 POPEZ  83      50.338  27.242  49.425  1.00  0.00           C
ATOM   4115 8C21 POPEZ  83      50.298  25.802  49.925  1.00  0.00           C
ATOM   4119  C33 POPEZ  83      56.087  26.382  34.525  1.00  0.00           C
ATOM   4122  C34 POPEZ  83      56.248  25.832  35.945  1.00  0.00           C
ATOM   4125  C35 POPEZ  83      55.788  24.372  36.115  1.00  0.00           C
ATOM   4128  C36 POPEZ  83      55.627  23.972  37.595  1.00  0.00           C
ATOM   4131  C37 POPEZ  83      56.838  24.312  38.475  1.00  0.00           C
ATOM   4134  C38 POPEZ  83      56.647  23.912  39.945  1.00  0.00           C
ATOM   4137  C39 POPEZ  83      57.748  24.512  40.825  1.00  0.00           C
ATOM   4140 0C31 POPEZ  83      57.528  24.302  42.325  1.00  0.00           C
ATOM   4143 1C31 POPEZ  83      58.638  24.952  43.165  1.00  0.00           C
ATOM   4146 2C31 POPEZ  83      58.377  24.872  44.675  1.00  0.00           C
ATOM   4149 3C31 POPEZ  83      58.668  23.482  45.255  1.00  0.00           C
ATOM   4152 4C31 POPEZ  83      58.097  23.292  46.665  1.00  0.00           C
ATOM   4155 5C31 POPEZ  83      58.468  21.932  47.265  1.00  0.00           C
ATOM   4158 6C31 POPEZ  83      57.507  21.452  48.355  1.00  0.00           C
ATOM   4162  NH3 POPEa  84      34.728 124.062  74.985  1.00  0.00           N
ATOM   4166  C12 POPEa  84      35.237 122.682  75.325  1.00  0.00           C
ATOM   4169  C11 POPEa  84      34.757 121.582  74.365  1.00  0.00           C
ATOM   4172  P   POPEa  84      35.178 119.052  73.875  1.00  0.00           P
ATOM   4173  O13 POPEa  84      36.378 118.202  73.645  1.00  0.00           O
ATOM   4174  O14 POPEa  84      34.127 118.493  74.745  1.00  0.00           O
ATOM   4175  O11 POPEa  84      34.478 119.432  72.505  1.00  0.00           O
ATOM   4176  O12 POPEa  84      35.648 120.472  74.425  1.00  0.00           O
ATOM   4177  C1  POPEa  84      35.288 119.683  71.355  1.00  0.00           C
ATOM   4180  C2  POPEa  84      34.438 120.293  70.215  1.00  0.00           C
ATOM   4182  O21 POPEa  84      35.158 120.182  68.975  1.00  0.00           O
ATOM   4183  C21 POPEa  84      35.068 119.122  68.165  1.00  0.00           C
ATOM   4184  O22 POPEa  84      35.897 118.862  67.305  1.00  0.00           O
ATOM   4185  C22 POPEa  84      33.768 118.333  68.335  1.00  0.00           C
ATOM   4188  C3  POPEa  84      34.068 121.773  70.455  1.00  0.00           C
ATOM   4191  O31 POPEa  84      33.128 122.212  69.455  1.00  0.00           O
ATOM   4192  C31 POPEa  84      33.578 123.033  68.505  1.00  0.00           C
ATOM   4193  O32 POPEa  84      34.668 123.594  68.505  1.00  0.00           O
ATOM   4194  C32 POPEa  84      32.507 123.143  67.415  1.00  0.00           C
ATOM   4197  C23 POPEa  84      33.608 117.312  67.195  1.00  0.00           C
ATOM   4200  C24 POPEa  84      32.278 116.552  67.205  1.00  0.00           C
ATOM   4203  C25 POPEa  84      32.318 115.383  66.205  1.00  0.00           C
ATOM   4206  C26 POPEa  84      32.428 115.802  64.735  1.00  0.00           C
ATOM   4209  C27 POPEa  84      32.908 114.642  63.845  1.00  0.00           C
ATOM   4212  C28 POPEa  84      33.618 115.104  62.565  1.00  0.00           C
ATOM   4215  C29 POPEa  84      32.678 115.762  61.585  1.00  0.00           C
ATOM   4217 0C21 POPEa  84      32.228 115.232  60.425  1.00  0.00           C
ATOM   4219 1C21 POPEa  84      32.568 113.872  59.885  1.00  0.00           C
ATOM   4222 2C21 POPEa  84      31.528 112.822  60.335  1.00  0.00           C
ATOM   4225 3C21 POPEa  84      32.057 111.382  60.235  1.00  0.00           C
ATOM   4228 4C21 POPEa  84      31.048 110.352  60.765  1.00  0.00           C
ATOM   4231 5C21 POPEa  84      31.448 108.903  60.485  1.00  0.00           C
ATOM   4234 6C21 POPEa  84      31.128 108.473  59.035  1.00  0.00           C
ATOM   4237 7C21 POPEa  84      31.338 106.972  58.815  1.00  0.00           C
ATOM   4240 8C21 POPEa  84      30.688 106.462  57.515  1.00  0.00           C
ATOM   4244  C33 POPEa  84      33.058 123.532  66.025  1.00  0.00           C
ATOM   4247  C34 POPEa  84      32.007 123.302  64.935  1.00  0.00           C
ATOM   4250  C35 POPEa  84      32.507 123.613  63.515  1.00  0.00           C
ATOM   4253  C36 POPEa  84      31.847 122.712  62.465  1.00  0.00           C
ATOM   4256  C37 POPEa  84      32.298 123.042  61.035  1.00  0.00           C
ATOM   4259  C38 POPEa  84      31.688 122.103  59.985  1.00  0.00           C
ATOM   4262  C39 POPEa  84      32.077 122.484  58.545  1.00  0.00           C
ATOM   4265 0C31 POPEa  84      30.898 122.983  57.685  1.00  0.00           C
ATOM   4268 1C31 POPEa  84      30.368 121.932  56.695  1.00  0.00           C
ATOM   4271 2C31 POPEa  84      29.228 122.472  55.835  1.00  0.00           C
ATOM   4274 3C31 POPEa  84      28.858 121.572  54.645  1.00  0.00           C
ATOM   4277 4C31 POPEa  84      28.468 120.143  55.045  1.00  0.00           C
ATOM   4280 5C31 POPEa  84      28.097 119.292  53.835  1.00  0.00           C
ATOM   4283 6C31 POPEa  84      27.498 117.923  54.195  1.00  0.00           C
ATOM   4287  NH3 POPEb  85      13.738  22.092  73.405  1.00  0.00           N
ATOM   4291  C12 POPEb  85      12.778  20.962  73.115  1.00  0.00           C
ATOM   4294  C11 POPEb  85      11.438  21.482  72.535  1.00  0.00           C
ATOM   4297  P   POPEb  85       9.738  19.462  72.265  1.00  0.00           P
ATOM   4298  O13 POPEb  85       9.118  19.882  70.995  1.00  0.00           O
ATOM   4299  O14 POPEb  85       8.878  18.662  73.175  1.00  0.00           O
ATOM   4300  O11 POPEb  85      11.048  18.622  71.975  1.00  0.00           O
ATOM   4301  O12 POPEb  85      10.328  20.722  73.015  1.00  0.00           O
ATOM   4302  C1  POPEb  85      11.168  17.892  70.745  1.00  0.00           C
ATOM   4305  C2  POPEb  85      12.008  18.702  69.745  1.00  0.00           C
ATOM   4307  O21 POPEb  85      11.408  18.512  68.445  1.00  0.00           O
ATOM   4308  C21 POPEb  85      12.028  18.762  67.325  1.00  0.00           C
ATOM   4309  O22 POPEb  85      13.228  18.862  67.145  1.00  0.00           O
ATOM   4310  C22 POPEb  85      10.988  18.842  66.205  1.00  0.00           C
ATOM   4313  C3  POPEb  85      13.548  18.432  69.935  1.00  0.00           C
ATOM   4316  O31 POPEb  85      14.338  19.622  69.745  1.00  0.00           O
ATOM   4317  C31 POPEb  85      15.648  19.592  69.435  1.00  0.00           C
ATOM   4318  O32 POPEb  85      16.298  20.592  69.175  1.00  0.00           O
ATOM   4319  C32 POPEb  85      16.278  18.202  69.365  1.00  0.00           C
ATOM   4322  C23 POPEb  85      11.468  19.592  64.945  1.00  0.00           C
ATOM   4325  C24 POPEb  85      11.628  18.712  63.695  1.00  0.00           C
ATOM   4328  C25 POPEb  85      12.688  17.612  63.835  1.00  0.00           C
ATOM   4331  C26 POPEb  85      13.208  17.112  62.475  1.00  0.00           C
ATOM   4334  C27 POPEb  85      14.328  16.072  62.625  1.00  0.00           C
ATOM   4337  C28 POPEb  85      15.238  15.992  61.385  1.00  0.00           C
ATOM   4340  C29 POPEb  85      16.298  14.932  61.505  1.00  0.00           C
ATOM   4342 0C21 POPEb  85      17.528  15.102  62.035  1.00  0.00           C
ATOM   4344 1C21 POPEb  85      18.068  16.382  62.635  1.00  0.00           C
ATOM   4347 2C21 POPEb  85      19.337  16.182  63.495  1.00  0.00           C
ATOM   4350 3C21 POPEb  85      20.558  15.732  62.685  1.00  0.00           C
ATOM   4353 4C21 POPEb  85      21.778  15.322  63.525  1.00  0.00           C
ATOM   4356 5C21 POPEb  85      22.288  16.392  64.505  1.00  0.00           C
ATOM   4359 6C21 POPEb  85      23.728  16.092  64.965  1.00  0.00           C
ATOM   4362 7C21 POPEb  85      24.338  17.212  65.815  1.00  0.00           C
ATOM   4365 8C21 POPEb  85      25.868  17.132  65.915  1.00  0.00           C
ATOM   4369  C33 POPEb  85      16.188  17.622  67.935  1.00  0.00           C
ATOM   4372  C34 POPEb  85      16.788  16.222  67.755  1.00  0.00           C
ATOM   4375  C35 POPEb  85      16.158  15.522  66.545  1.00  0.00           C
ATOM   4378  C36 POPEb  85      15.238  14.342  66.905  1.00  0.00           C
ATOM   4381  C37 POPEb  85      14.238  14.042  65.775  1.00  0.00           C
ATOM   4384  C38 POPEb  85      13.518  12.692  65.925  1.00  0.00           C
ATOM   4387  C39 POPEb  85      14.298  11.552  65.265  1.00  0.00           C
ATOM   4390 0C31 POPEb  85      14.068  11.472  63.745  1.00  0.00           C
ATOM   4393 1C31 POPEb  85      15.368  11.222  62.975  1.00  0.00           C
ATOM   4396 2C31 POPEb  85      15.168  11.082  61.455  1.00  0.00           C
ATOM   4399 3C31 POPEb  85      14.558   9.742  61.025  1.00  0.00           C
ATOM   4402 4C31 POPEb  85      15.508   8.542  61.105  1.00  0.00           C
ATOM   4405 5C31 POPEb  85      15.098   7.512  62.165  1.00  0.00           C
ATOM   4408 6C31 POPEb  85      15.938   6.242  62.115  1.00  0.00           C
ATOM   4412  NH3 POPEc  86      73.217  64.042  33.925  1.00  0.00           N
ATOM   4416  C12 POPEc  86      73.558  65.472  33.575  1.00  0.00           C
ATOM   4419  C11 POPEc  86      75.058  65.783  33.505  1.00  0.00           C
ATOM   4422  P   POPEc  86      76.628  63.743  33.115  1.00  0.00           P
ATOM   4423  O13 POPEc  86      75.708  62.662  33.575  1.00  0.00           O
ATOM   4424  O14 POPEc  86      77.507  63.372  31.995  1.00  0.00           O
ATOM   4425  O11 POPEc  86      77.478  64.332  34.285  1.00  0.00           O
ATOM   4426  O12 POPEc  86      75.738  64.942  32.575  1.00  0.00           O
ATOM   4427  C1  POPEc  86      78.457  65.362  34.095  1.00  0.00           C
ATOM   4430  C2  POPEc  86      79.488  65.283  35.245  1.00  0.00           C
ATOM   4432  O21 POPEc  86      78.958  65.932  36.425  1.00  0.00           O
ATOM   4433  C21 POPEc  86      79.238  65.302  37.555  1.00  0.00           C
ATOM   4434  O22 POPEc  86      79.857  64.262  37.665  1.00  0.00           O
ATOM   4435  C22 POPEc  86      78.668  66.082  38.725  1.00  0.00           C
ATOM   4438  C3  POPEc  86      80.918  65.802  34.935  1.00  0.00           C
ATOM   4441  O31 POPEc  86      81.819  65.122  35.825  1.00  0.00           O
ATOM   4442  C31 POPEc  86      82.917  65.773  36.185  1.00  0.00           C
ATOM   4443  O32 POPEc  86      83.298  66.842  35.735  1.00  0.00           O
ATOM   4444  C32 POPEc  86      83.597  64.952  37.295  1.00  0.00           C
ATOM   4447  C23 POPEc  86      78.777  65.232  40.015  1.00  0.00           C
ATOM   4450  C24 POPEc  86      78.688  66.093  41.285  1.00  0.00           C
ATOM   4453  C25 POPEc  86      78.567  65.232  42.545  1.00  0.00           C
ATOM   4456  C26 POPEc  86      79.808  64.393  42.875  1.00  0.00           C
ATOM   4459  C27 POPEc  86      79.478  63.302  43.905  1.00  0.00           C
ATOM   4462  C28 POPEc  86      80.467  63.252  45.075  1.00  0.00           C
ATOM   4465  C29 POPEc  86      79.908  62.442  46.215  1.00  0.00           C
ATOM   4467 0C21 POPEc  86      79.077  62.932  47.155  1.00  0.00           C
ATOM   4469 1C21 POPEc  86      78.588  64.362  47.225  1.00  0.00           C
ATOM   4472 2C21 POPEc  86      77.787  64.663  48.505  1.00  0.00           C
ATOM   4475 3C21 POPEc  86      78.678  64.802  49.745  1.00  0.00           C
ATOM   4478 4C21 POPEc  86      77.897  64.792  51.075  1.00  0.00           C
ATOM   4481 5C21 POPEc  86      76.818  65.872  51.175  1.00  0.00           C
ATOM   4484 6C21 POPEc  86      76.188  65.932  52.575  1.00  0.00           C
ATOM   4487 7C21 POPEc  86      74.988  66.883  52.645  1.00  0.00           C
ATOM   4490 8C21 POPEc  86      74.497  67.122  54.085  1.00  0.00           C
ATOM   4494  C33 POPEc  86      84.938  65.542  37.825  1.00  0.00           C
ATOM   4497  C34 POPEc  86      84.987  65.622  39.365  1.00  0.00           C
ATOM   4500  C35 POPEc  86      86.349  66.062  39.935  1.00  0.00           C
ATOM   4503  C36 POPEc  86      86.868  67.353  39.295  1.00  0.00           C
ATOM   4506  C37 POPEc  86      87.868  68.143  40.145  1.00  0.00           C
ATOM   4509  C38 POPEc  86      88.209  69.493  39.475  1.00  0.00           C
ATOM   4512  C39 POPEc  86      88.898  70.523  40.385  1.00  0.00           C
ATOM   4515 0C31 POPEc  86      88.098  70.882  41.645  1.00  0.00           C
ATOM   4518 1C31 POPEc  86      88.607  72.103  42.415  1.00  0.00           C
ATOM   4521 2C31 POPEc  86      88.308  72.033  43.915  1.00  0.00           C
ATOM   4524 3C31 POPEc  86      86.838  72.353  44.215  1.00  0.00           C
ATOM   4527 4C31 POPEc  86      86.419  71.982  45.635  1.00  0.00           C
ATOM   4530 5C31 POPEc  86      84.967  72.382  45.925  1.00  0.00           C
ATOM   4533 6C31 POPEc  86      84.648  72.522  47.415  1.00  0.00           C
ATOM   4537  NH3 POPEd  87      26.938  69.022  27.655  1.00  0.00           N
ATOM   4541  C12 POPEd  87      26.378  69.012  26.265  1.00  0.00           C
ATOM   4544  C11 POPEd  87      25.638  70.342  25.995  1.00  0.00           C
ATOM   4547  P   POPEd  87      25.978  72.332  27.665  1.00  0.00           P
ATOM   4548  O13 POPEd  87      25.198  73.522  27.255  1.00  0.00           O
ATOM   4549  O14 POPEd  87      25.398  71.362  28.615  1.00  0.00           O
ATOM   4550  O11 POPEd  87      27.338  72.802  28.305  1.00  0.00           O
ATOM   4551  O12 POPEd  87      26.418  71.472  26.405  1.00  0.00           O
ATOM   4552  C1  POPEd  87      28.177  71.752  28.775  1.00  0.00           C
ATOM   4555  C2  POPEd  87      29.398  72.282  29.555  1.00  0.00           C
ATOM   4557  O21 POPEd  87      29.347  72.173  30.985  1.00  0.00           O
ATOM   4558  C21 POPEd  87      28.278  72.372  31.755  1.00  0.00           C
ATOM   4559  O22 POPEd  87      27.118  72.062  31.515  1.00  0.00           O
ATOM   4560  C22 POPEd  87      28.878  72.683  33.135  1.00  0.00           C
ATOM   4563  C3  POPEd  87      29.878  73.692  29.085  1.00  0.00           C
ATOM   4566  O31 POPEd  87      30.928  74.182  29.945  1.00  0.00           O
ATOM   4567  C31 POPEd  87      30.518  75.042  30.875  1.00  0.00           C
ATOM   4568  O32 POPEd  87      29.358  75.352  31.095  1.00  0.00           O
ATOM   4569  C32 POPEd  87      31.668  75.432  31.785  1.00  0.00           C
ATOM   4572  C23 POPEd  87      27.918  73.372  34.125  1.00  0.00           C
ATOM   4575  C24 POPEd  87      28.318  73.033  35.565  1.00  0.00           C
ATOM   4578  C25 POPEd  87      27.288  73.542  36.575  1.00  0.00           C
ATOM   4581  C26 POPEd  87      27.938  74.133  37.835  1.00  0.00           C
ATOM   4584  C27 POPEd  87      26.888  74.853  38.685  1.00  0.00           C
ATOM   4587  C28 POPEd  87      27.318  76.272  39.105  1.00  0.00           C
ATOM   4590  C29 POPEd  87      26.208  76.942  39.865  1.00  0.00           C
ATOM   4592 0C21 POPEd  87      26.167  77.202  41.185  1.00  0.00           C
ATOM   4594 1C21 POPEd  87      27.238  76.932  42.205  1.00  0.00           C
ATOM   4597 2C21 POPEd  87      26.658  76.113  43.375  1.00  0.00           C
ATOM   4600 3C21 POPEd  87      26.518  74.603  43.075  1.00  0.00           C
ATOM   4603 4C21 POPEd  87      25.748  73.862  44.175  1.00  0.00           C
ATOM   4606 5C21 POPEd  87      26.118  74.362  45.585  1.00  0.00           C
ATOM   4609 6C21 POPEd  87      25.608  73.462  46.705  1.00  0.00           C
ATOM   4612 7C21 POPEd  87      25.278  74.232  47.985  1.00  0.00           C
ATOM   4615 8C21 POPEd  87      25.278  73.362  49.235  1.00  0.00           C
ATOM   4619  C33 POPEd  87      31.728  76.953  32.025  1.00  0.00           C
ATOM   4622  C34 POPEd  87      30.778  77.442  33.125  1.00  0.00           C
ATOM   4625  C35 POPEd  87      31.368  77.332  34.535  1.00  0.00           C
ATOM   4628  C36 POPEd  87      31.488  75.942  35.155  1.00  0.00           C
ATOM   4631  C37 POPEd  87      32.018  76.042  36.595  1.00  0.00           C
ATOM   4634  C38 POPEd  87      32.658  74.743  37.105  1.00  0.00           C
ATOM   4637  C39 POPEd  87      31.978  74.162  38.345  1.00  0.00           C
ATOM   4640 0C31 POPEd  87      32.318  74.932  39.615  1.00  0.00           C
ATOM   4643 1C31 POPEd  87      31.418  74.533  40.795  1.00  0.00           C
ATOM   4646 2C31 POPEd  87      31.868  75.232  42.075  1.00  0.00           C
ATOM   4649 3C31 POPEd  87      31.167  74.723  43.345  1.00  0.00           C
ATOM   4652 4C31 POPEd  87      31.898  75.232  44.595  1.00  0.00           C
ATOM   4655 5C31 POPEd  87      31.348  74.702  45.915  1.00  0.00           C
ATOM   4658 6C31 POPEd  87      32.248  75.062  47.095  1.00  0.00           C
ATOM   4662  NH3 POPEe  88      21.237 126.812  29.435  1.00  0.00           N
ATOM   4666  C12 POPEe  88      20.737 127.252  28.085  1.00  0.00           C
ATOM   4669  C11 POPEe  88      20.108 126.082  27.295  1.00  0.00           C
ATOM   4672  P   POPEe  88      17.968 124.502  27.405  1.00  0.00           P
ATOM   4673  O13 POPEe  88      17.418 124.922  26.095  1.00  0.00           O
ATOM   4674  O14 POPEe  88      18.508 123.112  27.395  1.00  0.00           O
ATOM   4675  O11 POPEe  88      16.748 124.563  28.395  1.00  0.00           O
ATOM   4676  O12 POPEe  88      18.988 125.553  27.985  1.00  0.00           O
ATOM   4677  C1  POPEe  88      16.478 125.592  29.345  1.00  0.00           C
ATOM   4680  C2  POPEe  88      16.378 125.082  30.825  1.00  0.00           C
ATOM   4682  O21 POPEe  88      15.238 124.233  31.065  1.00  0.00           O
ATOM   4683  C21 POPEe  88      15.338 122.983  30.655  1.00  0.00           C
ATOM   4684  O22 POPEe  88      16.118 122.522  29.835  1.00  0.00           O
ATOM   4685  C22 POPEe  88      14.338 122.103  31.385  1.00  0.00           C
ATOM   4688  C3  POPEe  88      16.298 126.283  31.825  1.00  0.00           C
ATOM   4691  O31 POPEe  88      15.948 125.853  33.175  1.00  0.00           O
ATOM   4692  C31 POPEe  88      16.148 126.812  34.105  1.00  0.00           C
ATOM   4693  O32 POPEe  88      16.088 127.997  33.885  1.00  0.00           O
ATOM   4694  C32 POPEe  88      16.348 126.102  35.455  1.00  0.00           C
ATOM   4697  C23 POPEe  88      14.898 121.663  32.755  1.00  0.00           C
ATOM   4700  C24 POPEe  88      14.338 122.512  33.895  1.00  0.00           C
ATOM   4703  C25 POPEe  88      14.958 122.212  35.255  1.00  0.00           C
ATOM   4706  C26 POPEe  88      14.088 122.712  36.425  1.00  0.00           C
ATOM   4709  C27 POPEe  88      14.588 122.173  37.765  1.00  0.00           C
ATOM   4712  C28 POPEe  88      13.568 122.332  38.905  1.00  0.00           C
ATOM   4715  C29 POPEe  88      14.088 121.733  40.185  1.00  0.00           C
ATOM   4717 0C21 POPEe  88      13.358 121.582  41.305  1.00  0.00           C
ATOM   4719 1C21 POPEe  88      11.928 122.012  41.455  1.00  0.00           C
ATOM   4722 2C21 POPEe  88      11.308 121.652  42.815  1.00  0.00           C
ATOM   4725 3C21 POPEe  88      11.068 120.153  43.035  1.00  0.00           C
ATOM   4728 4C21 POPEe  88       9.868 119.902  43.965  1.00  0.00           C
ATOM   4731 5C21 POPEe  88       9.958 118.552  44.675  1.00  0.00           C
ATOM   4734 6C21 POPEe  88       8.738 118.213  45.535  1.00  0.00           C
ATOM   4737 7C21 POPEe  88       9.008 117.042  46.485  1.00  0.00           C
ATOM   4740 8C21 POPEe  88       7.778 116.613  47.285  1.00  0.00           C
ATOM   4744  C33 POPEe  88      16.888 127.002  36.585  1.00  0.00           C
ATOM   4747  C34 POPEe  88      17.278 126.192  37.835  1.00  0.00           C
ATOM   4750  C35 POPEe  88      16.108 125.652  38.675  1.00  0.00           C
ATOM   4753  C36 POPEe  88      15.548 126.652  39.695  1.00  0.00           C
ATOM   4756  C37 POPEe  88      14.528 125.993  40.635  1.00  0.00           C
ATOM   4759  C38 POPEe  88      13.788 126.993  41.545  1.00  0.00           C
ATOM   4762  C39 POPEe  88      12.918 126.292  42.595  1.00  0.00           C
ATOM   4765 0C31 POPEe  88      13.748 125.772  43.785  1.00  0.00           C
ATOM   4768 1C31 POPEe  88      12.948 124.844  44.715  1.00  0.00           C
ATOM   4771 2C31 POPEe  88      13.618 124.683  46.085  1.00  0.00           C
ATOM   4774 3C31 POPEe  88      13.338 125.892  46.995  1.00  0.00           C
ATOM   4777 4C31 POPEe  88      14.118 125.862  48.315  1.00  0.00           C
ATOM   4780 5C31 POPEe  88      13.738 127.052  49.215  1.00  0.00           C
ATOM   4783 6C31 POPEe  88      14.618 127.192  50.455  1.00  0.00           C
ATOM   4787  NH3 POPEf  89      82.397 126.622  26.565  1.00  0.00           N
ATOM   4791  C12 POPEf  89      83.717 127.302  26.795  1.00  0.00           C
ATOM   4794  C11 POPEf  89      84.338 126.823  28.105  1.00  0.00           C
ATOM   4797  P   POPEf  89      86.768 126.582  28.965  1.00  0.00           P
ATOM   4798  O13 POPEf  89      86.827 125.152  28.605  1.00  0.00           O
ATOM   4799  O14 POPEf  89      88.007 127.392  28.835  1.00  0.00           O
ATOM   4800  O11 POPEf  89      86.198 126.692  30.435  1.00  0.00           O
ATOM   4801  O12 POPEf  89      85.677 127.292  28.125  1.00  0.00           O
ATOM   4802  C1  POPEf  89      86.178 127.917  31.155  1.00  0.00           C
ATOM   4805  C2  POPEf  89      87.417 127.997  32.085  1.00  0.00           C
ATOM   4807  O21 POPEf  89      86.967 128.048  33.445  1.00  0.00           O
ATOM   4808  C21 POPEf  89      87.777 127.432  34.295  1.00  0.00           C
ATOM   4809  O22 POPEf  89      88.828 126.893  34.015  1.00  0.00           O
ATOM   4810  C22 POPEf  89      87.168 127.452  35.685  1.00  0.00           C
ATOM   4813  C3  POPEf  89      88.317 129.217  31.735  1.00  0.00           C
ATOM   4816  O31 POPEf  89      89.497 129.357  32.555  1.00  0.00           O
ATOM   4817  C31 POPEf  89      89.418 130.277  33.505  1.00  0.00           C
ATOM   4818  O32 POPEf  89      88.477 131.017  33.705  1.00  0.00           O
ATOM   4819  C32 POPEf  89      90.738 130.287  34.275  1.00  0.00           C
ATOM   4822  C23 POPEf  89      88.057 128.217  36.685  1.00  0.00           C
ATOM   4825  C24 POPEf  89      87.808 127.767  38.125  1.00  0.00           C
ATOM   4828  C25 POPEf  89      88.337 126.352  38.385  1.00  0.00           C
ATOM   4831  C26 POPEf  89      88.387 126.042  39.875  1.00  0.00           C
ATOM   4834  C27 POPEf  89      89.167 124.772  40.225  1.00  0.00           C
ATOM   4837  C28 POPEf  89      88.997 124.522  41.725  1.00  0.00           C
ATOM   4840  C29 POPEf  89      89.698 123.312  42.265  1.00  0.00           C
ATOM   4842 0C21 POPEf  89      90.498 123.322  43.345  1.00  0.00           C
ATOM   4844 1C21 POPEf  89      90.827 124.562  44.135  1.00  0.00           C
ATOM   4847 2C21 POPEf  89      89.698 125.082  45.055  1.00  0.00           C
ATOM   4850 3C21 POPEf  89      89.587 124.312  46.375  1.00  0.00           C
ATOM   4853 4C21 POPEf  89      88.278 124.562  47.145  1.00  0.00           C
ATOM   4856 5C21 POPEf  89      87.988 126.032  47.495  1.00  0.00           C
ATOM   4859 6C21 POPEf  89      86.628 126.192  48.205  1.00  0.00           C
ATOM   4862 7C21 POPEf  89      86.117 127.637  48.255  1.00  0.00           C
ATOM   4865 8C21 POPEf  89      84.727 127.747  48.885  1.00  0.00           C
ATOM   4869  C33 POPEf  89      90.898 131.548  35.155  1.00  0.00           C
ATOM   4872  C34 POPEf  89      92.158 131.527  36.015  1.00  0.00           C
ATOM   4875  C35 POPEf  89      92.099 132.547  37.165  1.00  0.00           C
ATOM   4878  C36 POPEf  89      93.327 132.447  38.065  1.00  0.00           C
ATOM   4881  C37 POPEf  89      93.308 133.447  39.225  1.00  0.00           C
ATOM   4884  C38 POPEf  89      94.577 133.337  40.085  1.00  0.00           C
ATOM   4887  C39 POPEf  89      94.888 134.607  40.875  1.00  0.00           C
ATOM   4890 0C31 POPEf  89      93.919 134.857  42.035  1.00  0.00           C
ATOM   4893 1C31 POPEf  89      94.257 136.137  42.815  1.00  0.00           C
ATOM   4896 2C31 POPEf  89      93.317 136.357  43.995  1.00  0.00           C
ATOM   4899 3C31 POPEf  89      93.617 137.647  44.775  1.00  0.00           C
ATOM   4902 4C31 POPEf  89      92.578 137.867  45.875  1.00  0.00           C
ATOM   4905 5C31 POPEf  89      93.138 138.567  47.115  1.00  0.00           C
ATOM   4908 6C31 POPEf  89      92.037 138.938  48.095  1.00  0.00           C
ATOM   4912  NH3 POPEg  90     103.849 118.512  69.515  1.00  0.00           N
ATOM   4916  C12 POPEg  90     105.218 117.933  69.465  1.00  0.00           C
ATOM   4919  C11 POPEg  90     105.717 117.632  70.885  1.00  0.00           C
ATOM   4922  P   POPEg  90     107.438 115.752  71.505  1.00  0.00           P
ATOM   4923  O13 POPEg  90     108.898 115.752  71.735  1.00  0.00           O
ATOM   4924  O14 POPEg  90     106.588 115.442  72.675  1.00  0.00           O
ATOM   4925  O11 POPEg  90     107.188 114.683  70.375  1.00  0.00           O
ATOM   4926  O12 POPEg  90     107.018 117.092  70.805  1.00  0.00           O
ATOM   4927  C1  POPEg  90     108.007 114.802  69.205  1.00  0.00           C
ATOM   4930  C2  POPEg  90     107.518 113.822  68.105  1.00  0.00           C
ATOM   4932  O21 POPEg  90     106.158 114.023  67.695  1.00  0.00           O
ATOM   4933  C21 POPEg  90     105.887 115.162  67.085  1.00  0.00           C
ATOM   4934  O22 POPEg  90     106.608 116.143  67.005  1.00  0.00           O
ATOM   4935  C22 POPEg  90     104.508 115.112  66.435  1.00  0.00           C
ATOM   4938  C3  POPEg  90     107.648 112.363  68.605  1.00  0.00           C
ATOM   4941  O31 POPEg  90     107.868 111.462  67.505  1.00  0.00           O
ATOM   4942  C31 POPEg  90     109.137 111.312  67.135  1.00  0.00           C
ATOM   4943  O32 POPEg  90     110.107 111.733  67.735  1.00  0.00           O
ATOM   4944  C32 POPEg  90     109.128 110.503  65.845  1.00  0.00           C
ATOM   4947  C23 POPEg  90     104.637 115.423  64.925  1.00  0.00           C
ATOM   4950  C24 POPEg  90     104.808 114.192  64.025  1.00  0.00           C
ATOM   4953  C25 POPEg  90     105.697 114.502  62.805  1.00  0.00           C
ATOM   4956  C26 POPEg  90     105.387 113.722  61.525  1.00  0.00           C
ATOM   4959  C27 POPEg  90     105.438 112.192  61.675  1.00  0.00           C
ATOM   4962  C28 POPEg  90     105.107 111.432  60.365  1.00  0.00           C
ATOM   4965  C29 POPEg  90     105.938 111.893  59.185  1.00  0.00           C
ATOM   4967 0C21 POPEg  90     105.488 112.503  58.065  1.00  0.00           C
ATOM   4969 1C21 POPEg  90     104.048 112.863  57.765  1.00  0.00           C
ATOM   4972 2C21 POPEg  90     103.919 114.163  56.955  1.00  0.00           C
ATOM   4975 3C21 POPEg  90     102.448 114.482  56.605  1.00  0.00           C
ATOM   4978 4C21 POPEg  90     102.268 115.693  55.675  1.00  0.00           C
ATOM   4981 5C21 POPEg  90     103.048 116.943  56.105  1.00  0.00           C
ATOM   4984 6C21 POPEg  90     102.789 118.182  55.235  1.00  0.00           C
ATOM   4987 7C21 POPEg  90     103.838 119.273  55.465  1.00  0.00           C
ATOM   4990 8C21 POPEg  90     103.688 120.483  54.535  1.00  0.00           C
ATOM   4994  C33 POPEg  90     110.507 110.383  65.175  1.00  0.00           C
ATOM   4997  C34 POPEg  90     110.448 109.393  64.005  1.00  0.00           C
ATOM   5000  C35 POPEg  90     111.667 109.443  63.095  1.00  0.00           C
ATOM   5003  C36 POPEg  90     111.618 110.612  62.095  1.00  0.00           C
ATOM   5006  C37 POPEg  90     110.488 110.503  61.055  1.00  0.00           C
ATOM   5009  C38 POPEg  90     110.837 111.283  59.785  1.00  0.00           C
ATOM   5012  C39 POPEg  90     109.658 111.473  58.835  1.00  0.00           C
ATOM   5015 0C31 POPEg  90     110.088 111.642  57.375  1.00  0.00           C
ATOM   5018 1C31 POPEg  90     108.927 112.042  56.455  1.00  0.00           C
ATOM   5021 2C31 POPEg  90     109.307 111.842  54.985  1.00  0.00           C
ATOM   5024 3C31 POPEg  90     108.308 112.442  53.995  1.00  0.00           C
ATOM   5027 4C31 POPEg  90     108.798 112.282  52.545  1.00  0.00           C
ATOM   5030 5C31 POPEg  90     107.718 112.562  51.505  1.00  0.00           C
ATOM   5033 6C31 POPEg  90     108.158 112.232  50.075  1.00  0.00           C
ATOM   5037  NH3 POPEh  91     110.658 113.602  71.585  1.00  0.00           N
ATOM   5041  C12 POPEh  91     111.468 114.703  72.195  1.00  0.00           C
ATOM   5044  C11 POPEh  91     112.938 114.292  72.335  1.00  0.00           C
ATOM   5047  P   POPEh  91     113.828 113.152  70.135  1.00  0.00           P
ATOM   5048  O13 POPEh  91     115.068 112.492  70.575  1.00  0.00           O
ATOM   5049  O14 POPEh  91     112.599 112.302  70.155  1.00  0.00           O
ATOM   5050  O11 POPEh  91     113.968 113.832  68.715  1.00  0.00           O
ATOM   5051  O12 POPEh  91     113.577 114.393  71.065  1.00  0.00           O
ATOM   5052  C1  POPEh  91     113.448 115.122  68.375  1.00  0.00           C
ATOM   5055  C2  POPEh  91     112.708 115.112  66.995  1.00  0.00           C
ATOM   5057  O21 POPEh  91     113.568 114.812  65.875  1.00  0.00           O
ATOM   5058  C21 POPEh  91     114.518 115.663  65.515  1.00  0.00           C
ATOM   5059  O22 POPEh  91     114.818 116.692  66.085  1.00  0.00           O
ATOM   5060  C22 POPEh  91     115.169 115.173  64.205  1.00  0.00           C
ATOM   5063  C3  POPEh  91     111.868 116.403  66.745  1.00  0.00           C
ATOM   5066  O31 POPEh  91     111.468 116.493  65.365  1.00  0.00           O
ATOM   5067  C31 POPEh  91     110.537 115.632  64.965  1.00  0.00           C
ATOM   5068  O32 POPEh  91     110.008 114.782  65.645  1.00  0.00           O
ATOM   5069  C32 POPEh  91     110.298 115.883  63.475  1.00  0.00           C
ATOM   5072  C23 POPEh  91     114.508 115.762  62.925  1.00  0.00           C
ATOM   5075  C24 POPEh  91     114.548 114.823  61.705  1.00  0.00           C
ATOM   5078  C25 POPEh  91     115.928 114.642  61.055  1.00  0.00           C
ATOM   5081  C26 POPEh  91     115.837 113.842  59.745  1.00  0.00           C
ATOM   5084  C27 POPEh  91     117.168 113.632  59.025  1.00  0.00           C
ATOM   5087  C28 POPEh  91     116.947 113.023  57.625  1.00  0.00           C
ATOM   5090  C29 POPEh  91     118.247 112.822  56.865  1.00  0.00           C
ATOM   5092 0C21 POPEh  91     118.887 111.663  56.685  1.00  0.00           C
ATOM   5094 1C21 POPEh  91     118.477 110.312  57.225  1.00  0.00           C
ATOM   5097 2C21 POPEh  91     118.107 109.323  56.105  1.00  0.00           C
ATOM   5100 3C21 POPEh  91     116.667 109.443  55.595  1.00  0.00           C
ATOM   5103 4C21 POPEh  91     116.128 108.112  55.045  1.00  0.00           C
ATOM   5106 5C21 POPEh  91     114.628 108.152  54.755  1.00  0.00           C
ATOM   5109 6C21 POPEh  91     114.058 106.762  54.425  1.00  0.00           C
ATOM   5112 7C21 POPEh  91     112.537 106.803  54.205  1.00  0.00           C
ATOM   5115 8C21 POPEh  91     111.888 105.423  54.085  1.00  0.00           C
ATOM   5119  C33 POPEh  91     109.997 114.572  62.705  1.00  0.00           C
ATOM   5122  C34 POPEh  91     109.897 114.782  61.185  1.00  0.00           C
ATOM   5125  C35 POPEh  91     108.798 115.783  60.765  1.00  0.00           C
ATOM   5128  C36 POPEh  91     108.498 115.743  59.265  1.00  0.00           C
ATOM   5131  C37 POPEh  91     107.327 116.663  58.875  1.00  0.00           C
ATOM   5134  C38 POPEh  91     106.819 116.423  57.435  1.00  0.00           C
ATOM   5137  C39 POPEh  91     107.739 117.002  56.365  1.00  0.00           C
ATOM   5140 0C31 POPEh  91     107.367 116.652  54.915  1.00  0.00           C
ATOM   5143 1C31 POPEh  91     108.638 116.543  54.055  1.00  0.00           C
ATOM   5146 2C31 POPEh  91     108.408 116.473  52.545  1.00  0.00           C
ATOM   5149 3C31 POPEh  91     107.838 117.773  51.945  1.00  0.00           C
ATOM   5152 4C31 POPEh  91     108.337 118.023  50.505  1.00  0.00           C
ATOM   5155 5C31 POPEh  91     107.568 119.142  49.805  1.00  0.00           C
ATOM   5158 6C31 POPEh  91     108.027 119.393  48.365  1.00  0.00           C
ATOM   5162  NH3 POPEi  92      25.118 108.003  31.425  1.00  0.00           N
ATOM   5166  C12 POPEi  92      26.508 108.193  30.905  1.00  0.00           C
ATOM   5169  C11 POPEi  92      27.577 107.783  31.895  1.00  0.00           C
ATOM   5172  P   POPEi  92      30.177 107.533  31.825  1.00  0.00           P
ATOM   5173  O13 POPEi  92      30.658 106.222  31.325  1.00  0.00           O
ATOM   5174  O14 POPEi  92      31.097 108.682  31.695  1.00  0.00           O
ATOM   5175  O11 POPEi  92      29.768 107.352  33.355  1.00  0.00           O
ATOM   5176  O12 POPEi  92      28.808 107.902  31.195  1.00  0.00           O
ATOM   5177  C1  POPEi  92      30.458 108.033  34.405  1.00  0.00           C
ATOM   5180  C2  POPEi  92      30.898 107.033  35.495  1.00  0.00           C
ATOM   5182  O21 POPEi  92      31.888 107.682  36.295  1.00  0.00           O
ATOM   5183  C21 POPEi  92      31.688 107.662  37.595  1.00  0.00           C
ATOM   5184  O22 POPEi  92      30.728 107.152  38.155  1.00  0.00           O
ATOM   5185  C22 POPEi  92      32.908 108.272  38.285  1.00  0.00           C
ATOM   5188  C3  POPEi  92      31.528 105.772  34.835  1.00  0.00           C
ATOM   5191  O31 POPEi  92      32.018 104.844  35.825  1.00  0.00           O
ATOM   5192  C31 POPEi  92      33.107 104.192  35.455  1.00  0.00           C
ATOM   5193  O32 POPEi  92      33.597 104.192  34.335  1.00  0.00           O
ATOM   5194  C32 POPEi  92      33.698 103.482  36.675  1.00  0.00           C
ATOM   5197  C23 POPEi  92      33.177 107.712  39.695  1.00  0.00           C
ATOM   5200  C24 POPEi  92      32.908 108.734  40.815  1.00  0.00           C
ATOM   5203  C25 POPEi  92      33.158 108.163  42.225  1.00  0.00           C
ATOM   5206  C26 POPEi  92      34.608 107.743  42.475  1.00  0.00           C
ATOM   5209  C27 POPEi  92      34.808 106.902  43.745  1.00  0.00           C
ATOM   5212  C28 POPEi  92      34.318 107.592  45.025  1.00  0.00           C
ATOM   5215  C29 POPEi  92      34.678 106.773  46.235  1.00  0.00           C
ATOM   5217 0C21 POPEi  92      35.388 107.173  47.305  1.00  0.00           C
ATOM   5219 1C21 POPEi  92      35.988 108.542  47.515  1.00  0.00           C
ATOM   5222 2C21 POPEi  92      37.328 108.462  48.285  1.00  0.00           C
ATOM   5225 3C21 POPEi  92      38.408 107.692  47.515  1.00  0.00           C
ATOM   5228 4C21 POPEi  92      39.828 107.992  47.995  1.00  0.00           C
ATOM   5231 5C21 POPEi  92      40.288 107.192  49.225  1.00  0.00           C
ATOM   5234 6C21 POPEi  92      41.737 107.542  49.565  1.00  0.00           C
ATOM   5237 7C21 POPEi  92      42.288 106.842  50.815  1.00  0.00           C
ATOM   5240 8C21 POPEi  92      43.708 107.312  51.145  1.00  0.00           C
ATOM   5244  C33 POPEi  92      34.308 104.443  37.725  1.00  0.00           C
ATOM   5247  C34 POPEi  92      34.978 103.672  38.875  1.00  0.00           C
ATOM   5250  C35 POPEi  92      34.388 103.923  40.275  1.00  0.00           C
ATOM   5253  C36 POPEi  92      32.888 103.602  40.415  1.00  0.00           C
ATOM   5256  C37 POPEi  92      32.408 103.682  41.875  1.00  0.00           C
ATOM   5259  C38 POPEi  92      30.878 103.602  42.045  1.00  0.00           C
ATOM   5262  C39 POPEi  92      30.247 102.232  41.735  1.00  0.00           C
ATOM   5265 0C31 POPEi  92      30.638 101.143  42.735  1.00  0.00           C
ATOM   5268 1C31 POPEi  92      29.788  99.863  42.585  1.00  0.00           C
ATOM   5271 2C31 POPEi  92      30.198  98.753  43.565  1.00  0.00           C
ATOM   5274 3C31 POPEi  92      29.378  98.722  44.865  1.00  0.00           C
ATOM   5277 4C31 POPEi  92      27.988  98.092  44.675  1.00  0.00           C
ATOM   5280 5C31 POPEi  92      27.138  98.132  45.955  1.00  0.00           C
ATOM   5283 6C31 POPEi  92      25.807  97.402  45.805  1.00  0.00           C
ATOM   5287  NH3 POPEj  93     107.789 100.363  29.915  1.00  0.00           N
ATOM   5291  C12 POPEj  93     107.578  98.872  30.005  1.00  0.00           C
ATOM   5294  C11 POPEj  93     106.667  98.442  31.185  1.00  0.00           C
ATOM   5297  P   POPEj  93     104.497  99.752  30.505  1.00  0.00           P
ATOM   5298  O13 POPEj  93     104.768 101.143  30.095  1.00  0.00           O
ATOM   5299  O14 POPEj  93     104.447  98.722  29.455  1.00  0.00           O
ATOM   5300  O11 POPEj  93     103.209  99.673  31.435  1.00  0.00           O
ATOM   5301  O12 POPEj  93     105.647  99.372  31.505  1.00  0.00           O
ATOM   5302  C1  POPEj  93     103.098 100.573  32.555  1.00  0.00           C
ATOM   5305  C2  POPEj  93     102.858  99.844  33.915  1.00  0.00           C
ATOM   5307  O21 POPEj  93     102.048 100.702  34.725  1.00  0.00           O
ATOM   5308  C21 POPEj  93     101.198 100.232  35.645  1.00  0.00           C
ATOM   5309  O22 POPEj  93     100.948 100.822  36.675  1.00  0.00           O
ATOM   5310  C22 POPEj  93     100.448  98.962  35.175  1.00  0.00           C
ATOM   5313  C3  POPEj  93     104.188  99.533  34.665  1.00  0.00           C
ATOM   5316  O31 POPEj  93     103.978  98.643  35.785  1.00  0.00           O
ATOM   5317  C31 POPEj  93     105.057  98.482  36.555  1.00  0.00           C
ATOM   5318  O32 POPEj  93     106.117  99.062  36.375  1.00  0.00           O
ATOM   5319  C32 POPEj  93     104.808  97.432  37.635  1.00  0.00           C
ATOM   5322  C23 POPEj  93      99.118  98.663  35.935  1.00  0.00           C
ATOM   5325  C24 POPEj  93      99.118  97.352  36.745  1.00  0.00           C
ATOM   5328  C25 POPEj  93     100.008  97.363  37.995  1.00  0.00           C
ATOM   5331  C26 POPEj  93      99.287  97.923  39.235  1.00  0.00           C
ATOM   5334  C27 POPEj  93     100.099  97.732  40.535  1.00  0.00           C
ATOM   5337  C28 POPEj  93      99.348  98.182  41.805  1.00  0.00           C
ATOM   5340  C29 POPEj  93      99.257  99.683  41.915  1.00  0.00           C
ATOM   5342 0C21 POPEj  93      98.997 100.402  43.015  1.00  0.00           C
ATOM   5344 1C21 POPEj  93      98.638  99.882  44.385  1.00  0.00           C
ATOM   5347 2C21 POPEj  93      99.668 100.202  45.495  1.00  0.00           C
ATOM   5350 3C21 POPEj  93      98.989 100.752  46.755  1.00  0.00           C
ATOM   5353 4C21 POPEj  93      99.948 100.933  47.945  1.00  0.00           C
ATOM   5356 5C21 POPEj  93      99.878 102.323  48.595  1.00  0.00           C
ATOM   5359 6C21 POPEj  93     100.348 102.312  50.055  1.00  0.00           C
ATOM   5362 7C21 POPEj  93     100.498 103.722  50.645  1.00  0.00           C
ATOM   5365 8C21 POPEj  93     100.827 103.722  52.135  1.00  0.00           C
ATOM   5369  C33 POPEj  93     105.938  96.403  37.835  1.00  0.00           C
ATOM   5372  C34 POPEj  93     105.598  95.312  38.875  1.00  0.00           C
ATOM   5375  C35 POPEj  93     105.498  95.842  40.325  1.00  0.00           C
ATOM   5378  C36 POPEj  93     104.077  96.213  40.785  1.00  0.00           C
ATOM   5381  C37 POPEj  93     104.088  97.152  41.995  1.00  0.00           C
ATOM   5384  C38 POPEj  93     103.438  96.593  43.265  1.00  0.00           C
ATOM   5387  C39 POPEj  93     103.978  97.252  44.545  1.00  0.00           C
ATOM   5390 0C31 POPEj  93     103.747  98.772  44.645  1.00  0.00           C
ATOM   5393 1C31 POPEj  93     104.567  99.402  45.785  1.00  0.00           C
ATOM   5396 2C31 POPEj  93     103.938 100.673  46.355  1.00  0.00           C
ATOM   5399 3C31 POPEj  93     104.798 101.382  47.425  1.00  0.00           C
ATOM   5402 4C31 POPEj  93     105.247 100.452  48.555  1.00  0.00           C
ATOM   5405 5C31 POPEj  93     105.697 101.192  49.815  1.00  0.00           C
ATOM   5408 6C31 POPEj  93     106.018 100.262  50.995  1.00  0.00           C
ATOM   5412  NH3 POPEk  94      12.428  59.682  69.845  1.00  0.00           N
ATOM   5416  C12 POPEk  94      13.288  60.892  69.685  1.00  0.00           C
ATOM   5419  C11 POPEk  94      14.688  60.602  69.125  1.00  0.00           C
ATOM   5422  P   POPEk  94      15.718  58.353  68.285  1.00  0.00           P
ATOM   5423  O13 POPEk  94      15.078  57.192  68.925  1.00  0.00           O
ATOM   5424  O14 POPEk  94      16.998  58.862  68.835  1.00  0.00           O
ATOM   5425  O11 POPEk  94      15.978  57.982  66.775  1.00  0.00           O
ATOM   5426  O12 POPEk  94      14.668  59.533  68.185  1.00  0.00           O
ATOM   5427  C1  POPEk  94      15.728  58.872  65.695  1.00  0.00           C
ATOM   5430  C2  POPEk  94      16.868  59.913  65.515  1.00  0.00           C
ATOM   5432  O21 POPEk  94      16.318  61.002  64.765  1.00  0.00           O
ATOM   5433  C21 POPEk  94      16.568  61.072  63.475  1.00  0.00           C
ATOM   5434  O22 POPEk  94      17.638  61.342  62.975  1.00  0.00           O
ATOM   5435  C22 POPEk  94      15.318  60.682  62.705  1.00  0.00           C
ATOM   5438  C3  POPEk  94      18.188  59.232  64.985  1.00  0.00           C
ATOM   5441  O31 POPEk  94      19.388  59.662  65.655  1.00  0.00           O
ATOM   5442  C31 POPEk  94      19.668  60.982  65.565  1.00  0.00           C
ATOM   5443  O32 POPEk  94      19.378  61.772  66.445  1.00  0.00           O
ATOM   5444  C32 POPEk  94      20.458  61.272  64.275  1.00  0.00           C
ATOM   5447  C23 POPEk  94      15.618  60.402  61.215  1.00  0.00           C
ATOM   5450  C24 POPEk  94      14.538  59.512  60.585  1.00  0.00           C
ATOM   5453  C25 POPEk  94      14.728  59.333  59.075  1.00  0.00           C
ATOM   5456  C26 POPEk  94      14.298  60.602  58.345  1.00  0.00           C
ATOM   5459  C27 POPEk  94      14.918  60.872  56.975  1.00  0.00           C
ATOM   5462  C28 POPEk  94      14.288  62.162  56.405  1.00  0.00           C
ATOM   5465  C29 POPEk  94      14.978  62.662  55.175  1.00  0.00           C
ATOM   5467 0C21 POPEk  94      14.598  62.413  53.915  1.00  0.00           C
ATOM   5469 1C21 POPEk  94      13.468  61.502  53.505  1.00  0.00           C
ATOM   5472 2C21 POPEk  94      13.668  60.982  52.075  1.00  0.00           C
ATOM   5475 3C21 POPEk  94      13.318  62.033  51.005  1.00  0.00           C
ATOM   5478 4C21 POPEk  94      13.848  61.652  49.625  1.00  0.00           C
ATOM   5481 5C21 POPEk  94      13.768  62.792  48.605  1.00  0.00           C
ATOM   5484 6C21 POPEk  94      14.498  62.442  47.305  1.00  0.00           C
ATOM   5487 7C21 POPEk  94      14.648  63.603  46.325  1.00  0.00           C
ATOM   5490 8C21 POPEk  94      15.288  63.172  45.015  1.00  0.00           C
ATOM   5494  C33 POPEk  94      20.737  62.772  63.995  1.00  0.00           C
ATOM   5497  C34 POPEk  94      20.438  63.242  62.555  1.00  0.00           C
ATOM   5500  C35 POPEk  94      21.097  62.432  61.435  1.00  0.00           C
ATOM   5503  C36 POPEk  94      20.858  63.062  60.045  1.00  0.00           C
ATOM   5506  C37 POPEk  94      21.578  62.322  58.895  1.00  0.00           C
ATOM   5509  C38 POPEk  94      20.817  62.392  57.565  1.00  0.00           C
ATOM   5512  C39 POPEk  94      21.338  63.432  56.555  1.00  0.00           C
ATOM   5515 0C31 POPEk  94      22.647  63.013  55.865  1.00  0.00           C
ATOM   5518 1C31 POPEk  94      22.628  63.302  54.355  1.00  0.00           C
ATOM   5521 2C31 POPEk  94      23.948  62.932  53.665  1.00  0.00           C
ATOM   5524 3C31 POPEk  94      23.778  62.423  52.235  1.00  0.00           C
ATOM   5527 4C31 POPEk  94      23.068  63.362  51.255  1.00  0.00           C
ATOM   5530 5C31 POPEk  94      23.118  62.802  49.825  1.00  0.00           C
ATOM   5533 6C31 POPEk  94      22.038  63.382  48.915  1.00  0.00           C
ATOM   5537  NH3 POPEl  95     117.708  23.442  25.315  1.00  0.00           N
ATOM   5541  C12 POPEl  95     117.128  22.082  25.525  1.00  0.00           C
ATOM   5544  C11 POPEl  95     118.209  20.992  25.495  1.00  0.00           C
ATOM   5547  P   POPEl  95     117.107  18.802  24.595  1.00  0.00           P
ATOM   5548  O13 POPEl  95     116.548  19.612  23.485  1.00  0.00           O
ATOM   5549  O14 POPEl  95     118.088  17.772  24.255  1.00  0.00           O
ATOM   5550  O11 POPEl  95     115.827  18.142  25.265  1.00  0.00           O
ATOM   5551  O12 POPEl  95     117.607  19.732  25.745  1.00  0.00           O
ATOM   5552  C1  POPEl  95     115.957  17.382  26.475  1.00  0.00           C
ATOM   5555  C2  POPEl  95     115.598  18.232  27.735  1.00  0.00           C
ATOM   5557  O21 POPEl  95     116.088  17.612  28.945  1.00  0.00           O
ATOM   5558  C21 POPEl  95     115.537  16.462  29.305  1.00  0.00           C
ATOM   5559  O22 POPEl  95     114.748  15.802  28.665  1.00  0.00           O
ATOM   5560  C22 POPEl  95     116.048  16.122  30.705  1.00  0.00           C
ATOM   5563  C3  POPEl  95     114.077  18.582  27.835  1.00  0.00           C
ATOM   5566  O31 POPEl  95     113.747  19.182  29.125  1.00  0.00           O
ATOM   5567  C31 POPEl  95     112.817  18.552  29.835  1.00  0.00           C
ATOM   5568  O32 POPEl  95     112.248  17.532  29.505  1.00  0.00           O
ATOM   5569  C32 POPEl  95     112.599  19.252  31.175  1.00  0.00           C
ATOM   5572  C23 POPEl  95     114.917  15.682  31.675  1.00  0.00           C
ATOM   5575  C24 POPEl  95     115.289  15.982  33.145  1.00  0.00           C
ATOM   5578  C25 POPEl  95     116.608  15.352  33.615  1.00  0.00           C
ATOM   5581  C26 POPEl  95     116.618  13.832  33.485  1.00  0.00           C
ATOM   5584  C27 POPEl  95     117.728  13.162  34.315  1.00  0.00           C
ATOM   5587  C28 POPEl  95     117.708  11.622  34.265  1.00  0.00           C
ATOM   5590  C29 POPEl  95     116.338  11.062  34.575  1.00  0.00           C
ATOM   5592 0C21 POPEl  95     115.787  10.872  35.795  1.00  0.00           C
ATOM   5594 1C21 POPEl  95     116.438  11.152  37.125  1.00  0.00           C
ATOM   5597 2C21 POPEl  95     115.778  12.332  37.865  1.00  0.00           C
ATOM   5600 3C21 POPEl  95     116.279  12.482  39.305  1.00  0.00           C
ATOM   5603 4C21 POPEl  95     115.647  13.672  40.025  1.00  0.00           C
ATOM   5606 5C21 POPEl  95     116.027  13.772  41.505  1.00  0.00           C
ATOM   5609 6C21 POPEl  95     115.148  12.902  42.425  1.00  0.00           C
ATOM   5612 7C21 POPEl  95     115.588  12.972  43.895  1.00  0.00           C
ATOM   5615 8C21 POPEl  95     114.707  12.182  44.855  1.00  0.00           C
ATOM   5619  C33 POPEl  95     111.338  18.722  31.895  1.00  0.00           C
ATOM   5622  C34 POPEl  95     111.077  19.432  33.225  1.00  0.00           C
ATOM   5625  C35 POPEl  95     112.077  19.062  34.335  1.00  0.00           C
ATOM   5628  C36 POPEl  95     111.679  19.722  35.665  1.00  0.00           C
ATOM   5631  C37 POPEl  95     112.497  19.252  36.875  1.00  0.00           C
ATOM   5634  C38 POPEl  95     112.048  19.902  38.195  1.00  0.00           C
ATOM   5637  C39 POPEl  95     110.638  19.502  38.645  1.00  0.00           C
ATOM   5640 0C31 POPEl  95     110.148  20.382  39.805  1.00  0.00           C
ATOM   5643 1C31 POPEl  95     108.728  20.042  40.245  1.00  0.00           C
ATOM   5646 2C31 POPEl  95     108.238  20.952  41.375  1.00  0.00           C
ATOM   5649 3C31 POPEl  95     106.868  20.562  41.955  1.00  0.00           C
ATOM   5652 4C31 POPEl  95     106.848  19.162  42.585  1.00  0.00           C
ATOM   5655 5C31 POPEl  95     105.577  18.902  43.405  1.00  0.00           C
ATOM   5658 6C31 POPEl  95     105.588  17.532  44.095  1.00  0.00           C
ATOM   5662  NH3 POPEm  96      27.918  79.312  70.685  1.00  0.00           N
ATOM   5666  C12 POPEm  96      29.218  79.192  71.445  1.00  0.00           C
ATOM   5669  C11 POPEm  96      29.838  77.783  71.405  1.00  0.00           C
ATOM   5672  P   POPEm  96      32.338  77.023  72.085  1.00  0.00           P
ATOM   5673  O13 POPEm  96      33.408  77.923  72.595  1.00  0.00           O
ATOM   5674  O14 POPEm  96      32.298  75.603  72.525  1.00  0.00           O
ATOM   5675  O11 POPEm  96      32.487  76.993  70.525  1.00  0.00           O
ATOM   5676  O12 POPEm  96      30.938  77.712  72.325  1.00  0.00           O
ATOM   5677  C1  POPEm  96      32.647  78.163  69.735  1.00  0.00           C
ATOM   5680  C2  POPEm  96      34.028  78.152  69.025  1.00  0.00           C
ATOM   5682  O21 POPEm  96      34.528  79.493  68.795  1.00  0.00           O
ATOM   5683  C21 POPEm  96      33.838  80.182  67.885  1.00  0.00           C
ATOM   5684  O22 POPEm  96      32.728  79.913  67.475  1.00  0.00           O
ATOM   5685  C22 POPEm  96      34.717  81.283  67.295  1.00  0.00           C
ATOM   5688  C3  POPEm  96      34.007  77.223  67.755  1.00  0.00           C
ATOM   5691  O31 POPEm  96      35.257  77.282  67.025  1.00  0.00           O
ATOM   5692  C31 POPEm  96      35.228  76.802  65.775  1.00  0.00           C
ATOM   5693  O32 POPEm  96      34.278  76.272  65.245  1.00  0.00           O
ATOM   5694  C32 POPEm  96      36.577  77.152  65.155  1.00  0.00           C
ATOM   5697  C23 POPEm  96      35.167  80.853  65.875  1.00  0.00           C
ATOM   5700  C24 POPEm  96      36.298  81.733  65.305  1.00  0.00           C
ATOM   5703  C25 POPEm  96      35.778  82.942  64.515  1.00  0.00           C
ATOM   5706  C26 POPEm  96      35.347  82.572  63.085  1.00  0.00           C
ATOM   5709  C27 POPEm  96      35.058  83.822  62.255  1.00  0.00           C
ATOM   5712  C28 POPEm  96      34.787  83.582  60.755  1.00  0.00           C
ATOM   5715  C29 POPEm  96      35.928  82.913  60.025  1.00  0.00           C
ATOM   5717 0C21 POPEm  96      35.928  82.653  58.705  1.00  0.00           C
ATOM   5719 1C21 POPEm  96      34.808  82.983  57.745  1.00  0.00           C
ATOM   5722 2C21 POPEm  96      35.077  84.283  56.965  1.00  0.00           C
ATOM   5725 3C21 POPEm  96      36.298  84.192  56.035  1.00  0.00           C
ATOM   5728 4C21 POPEm  96      36.467  85.442  55.165  1.00  0.00           C
ATOM   5731 5C21 POPEm  96      37.708  85.363  54.265  1.00  0.00           C
ATOM   5734 6C21 POPEm  96      37.748  86.473  53.205  1.00  0.00           C
ATOM   5737 7C21 POPEm  96      39.168  86.823  52.755  1.00  0.00           C
ATOM   5740 8C21 POPEm  96      39.188  87.762  51.555  1.00  0.00           C
ATOM   5744  C33 POPEm  96      36.757  76.713  63.695  1.00  0.00           C
ATOM   5747  C34 POPEm  96      38.148  77.072  63.145  1.00  0.00           C
ATOM   5750  C35 POPEm  96      38.158  78.302  62.205  1.00  0.00           C
ATOM   5753  C36 POPEm  96      37.368  78.033  60.915  1.00  0.00           C
ATOM   5756  C37 POPEm  96      37.568  79.033  59.775  1.00  0.00           C
ATOM   5759  C38 POPEm  96      36.478  78.902  58.695  1.00  0.00           C
ATOM   5762  C39 POPEm  96      36.167  77.452  58.285  1.00  0.00           C
ATOM   5765 0C31 POPEm  96      35.338  77.363  56.995  1.00  0.00           C
ATOM   5768 1C31 POPEm  96      35.007  75.923  56.585  1.00  0.00           C
ATOM   5771 2C31 POPEm  96      34.408  75.792  55.175  1.00  0.00           C
ATOM   5774 3C31 POPEm  96      35.358  76.173  54.025  1.00  0.00           C
ATOM   5777 4C31 POPEm  96      36.248  75.032  53.495  1.00  0.00           C
ATOM   5780 5C31 POPEm  96      37.408  74.632  54.415  1.00  0.00           C
ATOM   5783 6C31 POPEm  96      38.408  73.712  53.735  1.00  0.00           C
ATOM   5787  NH3 POPEn  97      32.938 118.734  30.755  1.00  0.00           N
ATOM   5791  C12 POPEn  97      31.668 119.413  30.355  1.00  0.00           C
ATOM   5794  C11 POPEn  97      30.848 119.782  31.595  1.00  0.00           C
ATOM   5797  P   POPEn  97      29.738 117.484  32.205  1.00  0.00           P
ATOM   5798  O13 POPEn  97      29.408 117.402  30.755  1.00  0.00           O
ATOM   5799  O14 POPEn  97      30.247 116.262  32.855  1.00  0.00           O
ATOM   5800  O11 POPEn  97      28.448 118.023  32.905  1.00  0.00           O
ATOM   5801  O12 POPEn  97      30.748 118.663  32.475  1.00  0.00           O
ATOM   5802  C1  POPEn  97      28.058 117.522  34.175  1.00  0.00           C
ATOM   5805  C2  POPEn  97      26.638 118.053  34.455  1.00  0.00           C
ATOM   5807  O21 POPEn  97      26.358 118.112  35.865  1.00  0.00           O
ATOM   5808  C21 POPEn  97      26.538 117.033  36.565  1.00  0.00           C
ATOM   5809  O22 POPEn  97      26.597 115.892  36.155  1.00  0.00           O
ATOM   5810  C22 POPEn  97      26.608 117.452  38.025  1.00  0.00           C
ATOM   5813  C3  POPEn  97      25.558 117.302  33.625  1.00  0.00           C
ATOM   5816  O31 POPEn  97      24.238 117.883  33.755  1.00  0.00           O
ATOM   5817  C31 POPEn  97      23.658 117.843  34.965  1.00  0.00           C
ATOM   5818  O32 POPEn  97      23.188 118.792  35.545  1.00  0.00           O
ATOM   5819  C32 POPEn  97      23.407 116.393  35.395  1.00  0.00           C
ATOM   5822  C23 POPEn  97      26.648 116.283  39.025  1.00  0.00           C
ATOM   5825  C24 POPEn  97      26.847 116.792  40.455  1.00  0.00           C
ATOM   5828  C25 POPEn  97      25.618 117.512  41.025  1.00  0.00           C
ATOM   5831  C26 POPEn  97      24.557 116.543  41.575  1.00  0.00           C
ATOM   5834  C27 POPEn  97      23.237 117.252  41.905  1.00  0.00           C
ATOM   5837  C28 POPEn  97      22.298 116.462  42.835  1.00  0.00           C
ATOM   5840  C29 POPEn  97      22.898 116.302  44.215  1.00  0.00           C
ATOM   5842 0C21 POPEn  97      22.438 116.853  45.355  1.00  0.00           C
ATOM   5844 1C21 POPEn  97      21.218 117.723  45.485  1.00  0.00           C
ATOM   5847 2C21 POPEn  97      20.988 118.202  46.925  1.00  0.00           C
ATOM   5850 3C21 POPEn  97      22.068 119.163  47.435  1.00  0.00           C
ATOM   5853 4C21 POPEn  97      21.638 119.844  48.745  1.00  0.00           C
ATOM   5856 5C21 POPEn  97      22.758 120.682  49.365  1.00  0.00           C
ATOM   5859 6C21 POPEn  97      22.257 121.552  50.525  1.00  0.00           C
ATOM   5862 7C21 POPEn  97      23.348 122.463  51.085  1.00  0.00           C
ATOM   5865 8C21 POPEn  97      22.798 123.442  52.125  1.00  0.00           C
ATOM   5869  C33 POPEn  97      22.798 116.302  36.805  1.00  0.00           C
ATOM   5872  C34 POPEn  97      22.438 114.844  37.105  1.00  0.00           C
ATOM   5875  C35 POPEn  97      21.818 114.662  38.495  1.00  0.00           C
ATOM   5878  C36 POPEn  97      21.388 113.202  38.705  1.00  0.00           C
ATOM   5881  C37 POPEn  97      20.628 112.983  40.015  1.00  0.00           C
ATOM   5884  C38 POPEn  97      19.998 111.582  40.065  1.00  0.00           C
ATOM   5887  C39 POPEn  97      19.138 111.362  41.325  1.00  0.00           C
ATOM   5890 0C31 POPEn  97      17.868 112.223  41.375  1.00  0.00           C
ATOM   5893 1C31 POPEn  97      17.298 112.312  42.805  1.00  0.00           C
ATOM   5896 2C31 POPEn  97      16.628 113.672  43.095  1.00  0.00           C
ATOM   5899 3C31 POPEn  97      16.618 114.012  44.595  1.00  0.00           C
ATOM   5902 4C31 POPEn  97      18.008 114.393  45.135  1.00  0.00           C
ATOM   5905 5C31 POPEn  97      18.087 114.342  46.665  1.00  0.00           C
ATOM   5908 6C31 POPEn  97      19.528 114.423  47.175  1.00  0.00           C
ATOM   5912  NH3 POPEo  98      49.458  63.153  31.045  1.00  0.00           N
ATOM   5916  C12 POPEo  98      47.958  63.262  30.905  1.00  0.00           C
ATOM   5919  C11 POPEo  98      47.288  61.952  30.435  1.00  0.00           C
ATOM   5922  P   POPEo  98      44.848  62.852  30.625  1.00  0.00           P
ATOM   5923  O13 POPEo  98      44.998  63.252  29.205  1.00  0.00           O
ATOM   5924  O14 POPEo  98      43.558  62.222  30.995  1.00  0.00           O
ATOM   5925  O11 POPEo  98      45.128  64.052  31.615  1.00  0.00           O
ATOM   5926  O12 POPEo  98      45.988  61.833  30.985  1.00  0.00           O
ATOM   5927  C1  POPEo  98      44.998  63.902  33.035  1.00  0.00           C
ATOM   5930  C2  POPEo  98      43.897  64.863  33.635  1.00  0.00           C
ATOM   5932  O21 POPEo  98      43.107  64.222  34.675  1.00  0.00           O
ATOM   5933  C21 POPEo  98      43.838  63.912  35.725  1.00  0.00           C
ATOM   5934  O22 POPEo  98      44.988  64.283  35.895  1.00  0.00           O
ATOM   5935  C22 POPEo  98      43.088  63.052  36.745  1.00  0.00           C
ATOM   5938  C3  POPEo  98      42.967  65.402  32.515  1.00  0.00           C
ATOM   5941  O31 POPEo  98      41.768  66.012  33.015  1.00  0.00           O
ATOM   5942  C31 POPEo  98      41.758  67.332  33.095  1.00  0.00           C
ATOM   5943  O32 POPEo  98      42.647  68.082  32.745  1.00  0.00           O
ATOM   5944  C32 POPEo  98      40.467  67.802  33.755  1.00  0.00           C
ATOM   5947  C23 POPEo  98      43.728  63.163  38.145  1.00  0.00           C
ATOM   5950  C24 POPEo  98      42.738  63.002  39.315  1.00  0.00           C
ATOM   5953  C25 POPEo  98      43.418  63.312  40.655  1.00  0.00           C
ATOM   5956  C26 POPEo  98      42.507  63.102  41.865  1.00  0.00           C
ATOM   5959  C27 POPEo  98      43.048  63.802  43.125  1.00  0.00           C
ATOM   5962  C28 POPEo  98      42.478  63.222  44.435  1.00  0.00           C
ATOM   5965  C29 POPEo  98      43.127  61.903  44.745  1.00  0.00           C
ATOM   5967 0C21 POPEo  98      43.268  61.352  45.965  1.00  0.00           C
ATOM   5969 1C21 POPEo  98      42.738  61.903  47.265  1.00  0.00           C
ATOM   5972 2C21 POPEo  98      41.577  61.012  47.735  1.00  0.00           C
ATOM   5975 3C21 POPEo  98      40.758  61.602  48.885  1.00  0.00           C
ATOM   5978 4C21 POPEo  98      39.628  60.662  49.335  1.00  0.00           C
ATOM   5981 5C21 POPEo  98      38.278  61.362  49.555  1.00  0.00           C
ATOM   5984 6C21 POPEo  98      38.298  62.413  50.675  1.00  0.00           C
ATOM   5987 7C21 POPEo  98      36.908  63.013  50.915  1.00  0.00           C
ATOM   5990 8C21 POPEo  98      36.888  64.073  52.005  1.00  0.00           C
ATOM   5994  C33 POPEo  98      40.247  67.142  35.135  1.00  0.00           C
ATOM   5997  C34 POPEo  98      38.788  67.262  35.605  1.00  0.00           C
ATOM   6000  C35 POPEo  98      38.628  67.762  37.035  1.00  0.00           C
ATOM   6003  C36 POPEo  98      37.158  68.062  37.365  1.00  0.00           C
ATOM   6006  C37 POPEo  98      37.007  68.872  38.645  1.00  0.00           C
ATOM   6009  C38 POPEo  98      35.528  69.133  38.965  1.00  0.00           C
ATOM   6012  C39 POPEo  98      35.298  69.792  40.325  1.00  0.00           C
ATOM   6015 0C31 POPEo  98      36.078  71.103  40.515  1.00  0.00           C
ATOM   6018 1C31 POPEo  98      35.397  72.002  41.545  1.00  0.00           C
ATOM   6021 2C31 POPEo  98      36.338  73.012  42.205  1.00  0.00           C
ATOM   6024 3C31 POPEo  98      35.558  74.232  42.715  1.00  0.00           C
ATOM   6027 4C31 POPEo  98      36.438  75.323  43.345  1.00  0.00           C
ATOM   6030 5C31 POPEo  98      35.718  76.673  43.385  1.00  0.00           C
ATOM   6033 6C31 POPEo  98      36.608  77.823  43.875  1.00  0.00           C
ATOM   6037  NH3 POPEp  99      59.177  65.862  32.995  1.00  0.00           N
ATOM   6041  C12 POPEp  99      58.317  65.432  31.845  1.00  0.00           C
ATOM   6044  C11 POPEp  99      57.438  64.222  32.195  1.00  0.00           C
ATOM   6047  P   POPEp  99      56.298  62.353  30.725  1.00  0.00           P
ATOM   6048  O13 POPEp  99      55.478  62.312  29.495  1.00  0.00           O
ATOM   6049  O14 POPEp  99      57.448  61.432  30.795  1.00  0.00           O
ATOM   6050  O11 POPEp  99      55.368  62.052  31.965  1.00  0.00           O
ATOM   6051  O12 POPEp  99      56.728  63.842  31.015  1.00  0.00           O
ATOM   6052  C1  POPEp  99      54.107  62.742  32.045  1.00  0.00           C
ATOM   6055  C2  POPEp  99      53.647  62.782  33.515  1.00  0.00           C
ATOM   6057  O21 POPEp  99      53.078  61.522  33.905  1.00  0.00           O
ATOM   6058  C21 POPEp  99      53.387  61.112  35.115  1.00  0.00           C
ATOM   6059  O22 POPEp  99      54.237  61.592  35.855  1.00  0.00           O
ATOM   6060  C22 POPEp  99      52.368  60.052  35.535  1.00  0.00           C
ATOM   6063  C3  POPEp  99      52.588  63.902  33.725  1.00  0.00           C
ATOM   6066  O31 POPEp  99      52.337  64.112  35.125  1.00  0.00           O
ATOM   6067  C31 POPEp  99      53.317  64.743  35.745  1.00  0.00           C
ATOM   6068  O32 POPEp  99      54.268  65.283  35.215  1.00  0.00           O
ATOM   6069  C32 POPEp  99      53.068  64.642  37.245  1.00  0.00           C
ATOM   6072  C23 POPEp  99      52.678  59.452  36.915  1.00  0.00           C
ATOM   6075  C24 POPEp  99      51.507  58.652  37.515  1.00  0.00           C
ATOM   6078  C25 POPEp  99      51.938  57.922  38.795  1.00  0.00           C
ATOM   6081  C26 POPEp  99      51.147  58.302  40.055  1.00  0.00           C
ATOM   6084  C27 POPEp  99      51.798  57.652  41.285  1.00  0.00           C
ATOM   6087  C28 POPEp  99      51.198  58.092  42.635  1.00  0.00           C
ATOM   6090  C29 POPEp  99      52.108  57.652  43.745  1.00  0.00           C
ATOM   6092 0C21 POPEp  99      52.498  58.392  44.805  1.00  0.00           C
ATOM   6094 1C21 POPEp  99      51.997  59.762  45.165  1.00  0.00           C
ATOM   6097 2C21 POPEp  99      51.908  59.962  46.695  1.00  0.00           C
ATOM   6100 3C21 POPEp  99      51.087  58.872  47.385  1.00  0.00           C
ATOM   6103 4C21 POPEp  99      50.828  59.102  48.875  1.00  0.00           C
ATOM   6106 5C21 POPEp  99      49.908  58.002  49.405  1.00  0.00           C
ATOM   6109 6C21 POPEp  99      49.478  58.153  50.865  1.00  0.00           C
ATOM   6112 7C21 POPEp  99      48.568  56.982  51.275  1.00  0.00           C
ATOM   6115 8C21 POPEp  99      47.958  57.122  52.675  1.00  0.00           C
ATOM   6119  C33 POPEp  99      54.368  64.632  38.075  1.00  0.00           C
ATOM   6122  C34 POPEp  99      54.208  64.143  39.525  1.00  0.00           C
ATOM   6125  C35 POPEp  99      52.838  64.393  40.175  1.00  0.00           C
ATOM   6128  C36 POPEp  99      52.878  64.073  41.675  1.00  0.00           C
ATOM   6131  C37 POPEp  99      51.498  63.712  42.255  1.00  0.00           C
ATOM   6134  C38 POPEp  99      51.537  63.593  43.785  1.00  0.00           C
ATOM   6137  C39 POPEp  99      50.198  63.172  44.405  1.00  0.00           C
ATOM   6140 0C31 POPEp  99      50.147  63.542  45.885  1.00  0.00           C
ATOM   6143 1C31 POPEp  99      48.878  63.032  46.585  1.00  0.00           C
ATOM   6146 2C31 POPEp  99      48.638  63.692  47.945  1.00  0.00           C
ATOM   6149 3C31 POPEp  99      49.728  63.372  48.975  1.00  0.00           C
ATOM   6152 4C31 POPEp  99      49.377  63.912  50.355  1.00  0.00           C
ATOM   6155 5C31 POPEp  99      50.338  63.452  51.455  1.00  0.00           C
ATOM   6158 6C31 POPEp  99      49.748  63.663  52.845  1.00  0.00           C
ATOM   6162  NH3 POPEq 100     121.857  48.832  31.735  1.00  0.00           N
ATOM   6166  C12 POPEq 100     121.947  47.343  31.635  1.00  0.00           C
ATOM   6169  C11 POPEq 100     121.419  46.842  30.285  1.00  0.00           C
ATOM   6172  P   POPEq 100     121.107  44.572  28.995  1.00  0.00           P
ATOM   6173  O13 POPEq 100     120.527  45.442  27.935  1.00  0.00           O
ATOM   6174  O14 POPEq 100     122.037  43.522  28.515  1.00  0.00           O
ATOM   6175  O11 POPEq 100     119.948  43.792  29.745  1.00  0.00           O
ATOM   6176  O12 POPEq 100     121.777  45.472  30.115  1.00  0.00           O
ATOM   6177  C1  POPEq 100     118.857  44.572  30.245  1.00  0.00           C
ATOM   6180  C2  POPEq 100     117.708  43.712  30.815  1.00  0.00           C
ATOM   6182  O21 POPEq 100     118.118  43.052  32.025  1.00  0.00           O
ATOM   6183  C21 POPEq 100     117.178  43.072  32.965  1.00  0.00           C
ATOM   6184  O22 POPEq 100     116.088  43.593  32.845  1.00  0.00           O
ATOM   6185  C22 POPEq 100     117.658  42.272  34.165  1.00  0.00           C
ATOM   6188  C3  POPEq 100     117.178  42.672  29.805  1.00  0.00           C
ATOM   6191  O31 POPEq 100     115.787  42.353  30.085  1.00  0.00           O
ATOM   6192  C31 POPEq 100     115.618  41.322  30.935  1.00  0.00           C
ATOM   6193  O32 POPEq 100     116.458  40.452  31.135  1.00  0.00           O
ATOM   6194  C32 POPEq 100     114.287  41.442  31.645  1.00  0.00           C
ATOM   6197  C23 POPEq 100     117.067  42.832  35.465  1.00  0.00           C
ATOM   6200  C24 POPEq 100     117.627  42.142  36.705  1.00  0.00           C
ATOM   6203  C25 POPEq 100     116.888  42.592  37.965  1.00  0.00           C
ATOM   6206  C26 POPEq 100     117.497  41.992  39.225  1.00  0.00           C
ATOM   6209  C27 POPEq 100     116.857  42.572  40.485  1.00  0.00           C
ATOM   6212  C28 POPEq 100     117.487  41.992  41.765  1.00  0.00           C
ATOM   6215  C29 POPEq 100     117.308  42.922  42.925  1.00  0.00           C
ATOM   6217 0C21 POPEq 100     117.718  42.692  44.185  1.00  0.00           C
ATOM   6219 1C21 POPEq 100     118.387  41.432  44.675  1.00  0.00           C
ATOM   6222 2C21 POPEq 100     119.857  41.642  45.055  1.00  0.00           C
ATOM   6225 3C21 POPEq 100     120.308  40.583  46.075  1.00  0.00           C
ATOM   6228 4C21 POPEq 100     121.798  40.612  46.425  1.00  0.00           C
ATOM   6231 5C21 POPEq 100     122.168  39.582  47.515  1.00  0.00           C
ATOM   6234 6C21 POPEq 100     121.827  40.072  48.935  1.00  0.00           C
ATOM   6237 7C21 POPEq 100     122.308  39.102  50.025  1.00  0.00           C
ATOM   6240 8C21 POPEq 100     122.327  39.702  51.435  1.00  0.00           C
ATOM   6244  C33 POPEq 100     114.179  40.602  32.925  1.00  0.00           C
ATOM   6247  C34 POPEq 100     112.817  40.872  33.585  1.00  0.00           C
ATOM   6250  C35 POPEq 100     112.497  39.993  34.795  1.00  0.00           C
ATOM   6253  C36 POPEq 100     113.317  40.342  36.045  1.00  0.00           C
ATOM   6256  C37 POPEq 100     112.929  39.463  37.225  1.00  0.00           C
ATOM   6259  C38 POPEq 100     113.887  39.552  38.425  1.00  0.00           C
ATOM   6262  C39 POPEq 100     115.239  38.882  38.135  1.00  0.00           C
ATOM   6265 0C31 POPEq 100     115.918  38.352  39.405  1.00  0.00           C
ATOM   6268 1C31 POPEq 100     117.137  37.482  39.065  1.00  0.00           C
ATOM   6271 2C31 POPEq 100     117.998  37.162  40.285  1.00  0.00           C
ATOM   6274 3C31 POPEq 100     119.017  38.262  40.605  1.00  0.00           C
ATOM   6277 4C31 POPEq 100     119.857  37.922  41.845  1.00  0.00           C
ATOM   6280 5C31 POPEq 100     121.088  38.812  42.005  1.00  0.00           C
ATOM   6283 6C31 POPEq 100     121.927  38.423  43.225  1.00  0.00           C
ATOM   6287  NH3 POPEr 101      71.498  12.042  32.255  1.00  0.00           N
ATOM   6291  C12 POPEr 101      70.228  11.572  31.615  1.00  0.00           C
ATOM   6294  C11 POPEr 101      70.327  11.632  30.085  1.00  0.00           C
ATOM   6297  P   POPEr 101      70.747  14.182  29.575  1.00  0.00           P
ATOM   6298  O13 POPEr 101      71.498  14.262  30.855  1.00  0.00           O
ATOM   6299  O14 POPEr 101      71.507  14.272  28.315  1.00  0.00           O
ATOM   6300  O11 POPEr 101      69.637  15.312  29.675  1.00  0.00           O
ATOM   6301  O12 POPEr 101      69.868  12.872  29.575  1.00  0.00           O
ATOM   6302  C1  POPEr 101      68.398  15.042  30.375  1.00  0.00           C
ATOM   6305  C2  POPEr 101      68.077  16.022  31.545  1.00  0.00           C
ATOM   6307  O21 POPEr 101      66.747  15.682  31.995  1.00  0.00           O
ATOM   6308  C21 POPEr 101      66.428  15.392  33.265  1.00  0.00           C
ATOM   6309  O22 POPEr 101      65.287  15.412  33.685  1.00  0.00           O
ATOM   6310  C22 POPEr 101      67.597  14.922  34.135  1.00  0.00           C
ATOM   6313  C3  POPEr 101      68.088  17.502  31.085  1.00  0.00           C
ATOM   6316  O31 POPEr 101      67.467  18.342  32.075  1.00  0.00           O
ATOM   6317  C31 POPEr 101      66.857  19.452  31.645  1.00  0.00           C
ATOM   6318  O32 POPEr 101      66.838  19.812  30.465  1.00  0.00           O
ATOM   6319  C32 POPEr 101      66.107  20.122  32.785  1.00  0.00           C
ATOM   6322  C23 POPEr 101      67.107  14.192  35.415  1.00  0.00           C
ATOM   6325  C24 POPEr 101      68.247  13.472  36.145  1.00  0.00           C
ATOM   6328  C25 POPEr 101      67.768  12.522  37.265  1.00  0.00           C
ATOM   6331  C26 POPEr 101      67.168  13.242  38.485  1.00  0.00           C
ATOM   6334  C27 POPEr 101      66.768  12.272  39.605  1.00  0.00           C
ATOM   6337  C28 POPEr 101      65.989  12.882  40.785  1.00  0.00           C
ATOM   6340  C29 POPEr 101      66.708  14.012  41.495  1.00  0.00           C
ATOM   6342 0C21 POPEr 101      67.348  13.902  42.675  1.00  0.00           C
ATOM   6344 1C21 POPEr 101      67.457  12.622  43.455  1.00  0.00           C
ATOM   6347 2C21 POPEr 101      66.308  12.492  44.465  1.00  0.00           C
ATOM   6350 3C21 POPEr 101      66.198  11.052  45.005  1.00  0.00           C
ATOM   6353 4C21 POPEr 101      65.268  10.962  46.225  1.00  0.00           C
ATOM   6356 5C21 POPEr 101      65.918  11.522  47.505  1.00  0.00           C
ATOM   6359 6C21 POPEr 101      64.908  11.612  48.655  1.00  0.00           C
ATOM   6362 7C21 POPEr 101      65.488  12.152  49.965  1.00  0.00           C
ATOM   6365 8C21 POPEr 101      64.438  12.212  51.085  1.00  0.00           C
ATOM   6369  C33 POPEr 101      65.688  19.212  33.965  1.00  0.00           C
ATOM   6372  C34 POPEr 101      66.838  18.922  34.935  1.00  0.00           C
ATOM   6375  C35 POPEr 101      66.358  18.232  36.215  1.00  0.00           C
ATOM   6378  C36 POPEr 101      67.488  18.062  37.235  1.00  0.00           C
ATOM   6381  C37 POPEr 101      66.918  17.922  38.655  1.00  0.00           C
ATOM   6384  C38 POPEr 101      67.967  17.962  39.765  1.00  0.00           C
ATOM   6387  C39 POPEr 101      67.327  18.222  41.135  1.00  0.00           C
ATOM   6390 0C31 POPEr 101      68.368  18.542  42.205  1.00  0.00           C
ATOM   6393 1C31 POPEr 101      67.748  19.082  43.495  1.00  0.00           C
ATOM   6396 2C31 POPEr 101      68.798  19.332  44.585  1.00  0.00           C
ATOM   6399 3C31 POPEr 101      68.298  20.142  45.775  1.00  0.00           C
ATOM   6402 4C31 POPEr 101      67.077  19.552  46.495  1.00  0.00           C
ATOM   6405 5C31 POPEr 101      66.638  20.432  47.665  1.00  0.00           C
ATOM   6408 6C31 POPEr 101      65.378  19.932  48.355  1.00  0.00           C
ATOM   6412  NH3 POPEs 102      79.618  -4.983  68.115  1.00  0.00           N
ATOM   6416  C12 POPEs 102      79.798  -3.623  68.735  1.00  0.00           C
ATOM   6419  C11 POPEs 102      80.557  -2.703  67.765  1.00  0.00           C
ATOM   6422  P   POPEs 102      81.107  -0.348  68.775  1.00  0.00           P
ATOM   6423  O13 POPEs 102      80.728   1.042  68.435  1.00  0.00           O
ATOM   6424  O14 POPEs 102      80.989  -0.678  70.205  1.00  0.00           O
ATOM   6425  O11 POPEs 102      82.557  -0.678  68.255  1.00  0.00           O
ATOM   6426  O12 POPEs 102      80.208  -1.328  67.925  1.00  0.00           O
ATOM   6427  C1  POPEs 102      83.457   0.192  67.585  1.00  0.00           C
ATOM   6430  C2  POPEs 102      83.597  -0.028  66.045  1.00  0.00           C
ATOM   6432  O21 POPEs 102      83.698   1.242  65.365  1.00  0.00           O
ATOM   6433  C21 POPEs 102      82.669   2.092  65.415  1.00  0.00           C
ATOM   6434  O22 POPEs 102      81.497   1.802  65.585  1.00  0.00           O
ATOM   6435  C22 POPEs 102      83.228   3.482  65.145  1.00  0.00           C
ATOM   6438  C3  POPEs 102      82.618  -1.048  65.375  1.00  0.00           C
ATOM   6441  O31 POPEs 102      83.228  -1.733  64.265  1.00  0.00           O
ATOM   6442  C31 POPEs 102      82.858  -1.673  62.985  1.00  0.00           C
ATOM   6443  O32 POPEs 102      83.337  -2.383  62.115  1.00  0.00           O
ATOM   6444  C32 POPEs 102      81.748  -0.658  62.695  1.00  0.00           C
ATOM   6447  C23 POPEs 102      83.607   3.662  63.665  1.00  0.00           C
ATOM   6450  C24 POPEs 102      84.577   4.822  63.415  1.00  0.00           C
ATOM   6453  C25 POPEs 102      84.987   4.982  61.945  1.00  0.00           C
ATOM   6456  C26 POPEs 102      83.807   5.272  61.015  1.00  0.00           C
ATOM   6459  C27 POPEs 102      84.238   5.892  59.675  1.00  0.00           C
ATOM   6462  C28 POPEs 102      83.037   6.142  58.735  1.00  0.00           C
ATOM   6465  C29 POPEs 102      83.197   7.402  57.915  1.00  0.00           C
ATOM   6467 0C21 POPEs 102      82.537   7.702  56.785  1.00  0.00           C
ATOM   6469 1C21 POPEs 102      81.489   6.872  56.095  1.00  0.00           C
ATOM   6472 2C21 POPEs 102      80.238   7.652  55.665  1.00  0.00           C
ATOM   6475 3C21 POPEs 102      80.508   9.012  55.005  1.00  0.00           C
ATOM   6478 4C21 POPEs 102      79.298   9.522  54.215  1.00  0.00           C
ATOM   6481 5C21 POPEs 102      78.037   9.812  55.025  1.00  0.00           C
ATOM   6484 6C21 POPEs 102      76.807   9.902  54.105  1.00  0.00           C
ATOM   6487 7C21 POPEs 102      75.507  10.152  54.865  1.00  0.00           C
ATOM   6490 8C21 POPEs 102      74.268   9.852  54.015  1.00  0.00           C
ATOM   6494  C33 POPEs 102      81.458  -0.498  61.185  1.00  0.00           C
ATOM   6497  C34 POPEs 102      80.527   0.692  60.905  1.00  0.00           C
ATOM   6500  C35 POPEs 102      80.298   0.982  59.415  1.00  0.00           C
ATOM   6503  C36 POPEs 102      79.287   0.042  58.745  1.00  0.00           C
ATOM   6506  C37 POPEs 102      78.798   0.552  57.375  1.00  0.00           C
ATOM   6509  C38 POPEs 102      77.518  -0.138  56.885  1.00  0.00           C
ATOM   6512  C39 POPEs 102      76.238   0.392  57.565  1.00  0.00           C
ATOM   6515 0C31 POPEs 102      75.728   1.722  56.985  1.00  0.00           C
ATOM   6518 1C31 POPEs 102      74.518   2.292  57.755  1.00  0.00           C
ATOM   6521 2C31 POPEs 102      73.978   3.592  57.155  1.00  0.00           C
ATOM   6524 3C31 POPEs 102      73.028   4.352  58.105  1.00  0.00           C
ATOM   6527 4C31 POPEs 102      72.708   5.782  57.635  1.00  0.00           C
ATOM   6530 5C31 POPEs 102      72.128   6.672  58.735  1.00  0.00           C
ATOM   6533 6C31 POPEs 102      71.798   8.102  58.285  1.00  0.00           C
ATOM   6537  NH3 POPEt 103      27.928  24.432  31.055  1.00  0.00           N
ATOM   6541  C12 POPEt 103      27.978  24.632  29.565  1.00  0.00           C
ATOM   6544  C11 POPEt 103      29.308  25.252  29.095  1.00  0.00           C
ATOM   6547  P   POPEt 103      30.728  26.932  30.525  1.00  0.00           P
ATOM   6548  O13 POPEt 103      31.958  26.332  29.955  1.00  0.00           O
ATOM   6549  O14 POPEt 103      30.788  28.392  30.765  1.00  0.00           O
ATOM   6550  O11 POPEt 103      30.288  26.162  31.825  1.00  0.00           O
ATOM   6551  O12 POPEt 103      29.487  26.582  29.595  1.00  0.00           O
ATOM   6552  C1  POPEt 103      31.237  25.572  32.715  1.00  0.00           C
ATOM   6555  C2  POPEt 103      30.958  25.952  34.195  1.00  0.00           C
ATOM   6557  O21 POPEt 103      31.038  27.362  34.415  1.00  0.00           O
ATOM   6558  C21 POPEt 103      32.208  27.952  34.335  1.00  0.00           C
ATOM   6559  O22 POPEt 103      33.268  27.462  33.965  1.00  0.00           O
ATOM   6560  C22 POPEt 103      32.088  29.372  34.875  1.00  0.00           C
ATOM   6563  C3  POPEt 103      31.788  25.092  35.195  1.00  0.00           C
ATOM   6566  O31 POPEt 103      31.408  25.342  36.575  1.00  0.00           O
ATOM   6567  C31 POPEt 103      32.398  25.162  37.465  1.00  0.00           C
ATOM   6568  O32 POPEt 103      33.548  24.882  37.215  1.00  0.00           O
ATOM   6569  C32 POPEt 103      31.858  25.402  38.875  1.00  0.00           C
ATOM   6572  C23 POPEt 103      32.737  29.482  36.265  1.00  0.00           C
ATOM   6575  C24 POPEt 103      31.818  28.982  37.395  1.00  0.00           C
ATOM   6578  C25 POPEt 103      32.507  29.102  38.765  1.00  0.00           C
ATOM   6581  C26 POPEt 103      31.568  29.392  39.945  1.00  0.00           C
ATOM   6584  C27 POPEt 103      30.798  30.702  39.765  1.00  0.00           C
ATOM   6587  C28 POPEt 103      31.118  31.742  40.845  1.00  0.00           C
ATOM   6590  C29 POPEt 103      30.588  33.082  40.405  1.00  0.00           C
ATOM   6592 0C21 POPEt 103      29.458  33.642  40.845  1.00  0.00           C
ATOM   6594 1C21 POPEt 103      28.518  33.062  41.885  1.00  0.00           C
ATOM   6597 2C21 POPEt 103      28.948  33.432  43.325  1.00  0.00           C
ATOM   6600 3C21 POPEt 103      27.808  33.292  44.345  1.00  0.00           C
ATOM   6603 4C21 POPEt 103      28.128  34.002  45.675  1.00  0.00           C
ATOM   6606 5C21 POPEt 103      27.208  33.552  46.825  1.00  0.00           C
ATOM   6609 6C21 POPEt 103      27.577  34.172  48.185  1.00  0.00           C
ATOM   6612 7C21 POPEt 103      26.668  33.692  49.315  1.00  0.00           C
ATOM   6615 8C21 POPEt 103      27.068  34.212  50.705  1.00  0.00           C
ATOM   6619  C33 POPEt 103      32.888  25.082  39.985  1.00  0.00           C
ATOM   6622  C34 POPEt 103      32.408  25.592  41.355  1.00  0.00           C
ATOM   6625  C35 POPEt 103      33.208  25.122  42.575  1.00  0.00           C
ATOM   6628  C36 POPEt 103      34.748  25.172  42.455  1.00  0.00           C
ATOM   6631  C37 POPEt 103      35.447  24.952  43.805  1.00  0.00           C
ATOM   6634  C38 POPEt 103      36.948  24.662  43.645  1.00  0.00           C
ATOM   6637  C39 POPEt 103      37.647  24.282  44.965  1.00  0.00           C
ATOM   6640 0C31 POPEt 103      37.788  25.432  45.975  1.00  0.00           C
ATOM   6643 1C31 POPEt 103      38.618  25.042  47.205  1.00  0.00           C
ATOM   6646 2C31 POPEt 103      38.177  25.782  48.475  1.00  0.00           C
ATOM   6649 3C31 POPEt 103      37.147  25.002  49.315  1.00  0.00           C
ATOM   6652 4C31 POPEt 103      37.807  23.942  50.225  1.00  0.00           C
ATOM   6655 5C31 POPEt 103      36.958  23.622  51.465  1.00  0.00           C
ATOM   6658 6C31 POPEt 103      37.528  22.512  52.355  1.00  0.00           C
ATOM   6662  NH3 POPEu 104       2.368  65.773  29.905  1.00  0.00           N
ATOM   6666  C12 POPEu 104       2.738  64.542  29.105  1.00  0.00           C
ATOM   6669  C11 POPEu 104       4.128  64.652  28.455  1.00  0.00           C
ATOM   6672  P   POPEu 104       6.388  63.402  28.825  1.00  0.00           P
ATOM   6673  O13 POPEu 104       6.938  62.052  29.085  1.00  0.00           O
ATOM   6674  O14 POPEu 104       6.988  64.133  27.695  1.00  0.00           O
ATOM   6675  O11 POPEu 104       6.518  64.322  30.075  1.00  0.00           O
ATOM   6676  O12 POPEu 104       4.808  63.392  28.605  1.00  0.00           O
ATOM   6677  C1  POPEu 104       6.058  63.952  31.375  1.00  0.00           C
ATOM   6680  C2  POPEu 104       7.308  63.642  32.225  1.00  0.00           C
ATOM   6682  O21 POPEu 104       7.018  63.423  33.615  1.00  0.00           O
ATOM   6683  C21 POPEu 104       6.578  64.453  34.315  1.00  0.00           C
ATOM   6684  O22 POPEu 104       6.178  65.512  33.895  1.00  0.00           O
ATOM   6685  C22 POPEu 104       6.738  64.102  35.795  1.00  0.00           C
ATOM   6688  C3  POPEu 104       8.418  64.723  32.025  1.00  0.00           C
ATOM   6691  O31 POPEu 104       9.538  64.533  32.915  1.00  0.00           O
ATOM   6692  C31 POPEu 104      10.378  63.572  32.565  1.00  0.00           C
ATOM   6693  O32 POPEu 104      10.228  62.812  31.625  1.00  0.00           O
ATOM   6694  C32 POPEu 104      11.608  63.652  33.465  1.00  0.00           C
ATOM   6697  C23 POPEu 104       6.238  65.222  36.725  1.00  0.00           C
ATOM   6700  C24 POPEu 104       6.098  64.702  38.165  1.00  0.00           C
ATOM   6703  C25 POPEu 104       5.628  65.773  39.145  1.00  0.00           C
ATOM   6706  C26 POPEu 104       5.378  65.192  40.545  1.00  0.00           C
ATOM   6709  C27 POPEu 104       4.948  66.282  41.535  1.00  0.00           C
ATOM   6712  C28 POPEu 104       4.198  65.743  42.765  1.00  0.00           C
ATOM   6715  C29 POPEu 104       5.098  65.262  43.875  1.00  0.00           C
ATOM   6717 0C21 POPEu 104       5.048  65.692  45.155  1.00  0.00           C
ATOM   6719 1C21 POPEu 104       4.088  66.742  45.665  1.00  0.00           C
ATOM   6722 2C21 POPEu 104       4.438  67.272  47.065  1.00  0.00           C
ATOM   6725 3C21 POPEu 104       4.088  66.302  48.205  1.00  0.00           C
ATOM   6728 4C21 POPEu 104       4.158  66.972  49.585  1.00  0.00           C
ATOM   6731 5C21 POPEu 104       5.578  67.002  50.165  1.00  0.00           C
ATOM   6734 6C21 POPEu 104       5.578  67.503  51.615  1.00  0.00           C
ATOM   6737 7C21 POPEu 104       6.998  67.622  52.185  1.00  0.00           C
ATOM   6740 8C21 POPEu 104       7.028  68.322  53.545  1.00  0.00           C
ATOM   6744  C33 POPEu 104      11.308  63.472  34.965  1.00  0.00           C
ATOM   6747  C34 POPEu 104      10.748  64.702  35.695  1.00  0.00           C
ATOM   6750  C35 POPEu 104      10.478  64.342  37.155  1.00  0.00           C
ATOM   6753  C36 POPEu 104       9.998  65.523  38.015  1.00  0.00           C
ATOM   6756  C37 POPEu 104      10.038  65.143  39.495  1.00  0.00           C
ATOM   6759  C38 POPEu 104       9.478  66.233  40.415  1.00  0.00           C
ATOM   6762  C39 POPEu 104       9.758  65.902  41.885  1.00  0.00           C
ATOM   6765 0C31 POPEu 104       9.068  66.862  42.855  1.00  0.00           C
ATOM   6768 1C31 POPEu 104       9.068  66.282  44.275  1.00  0.00           C
ATOM   6771 2C31 POPEu 104       8.378  67.152  45.325  1.00  0.00           C
ATOM   6774 3C31 POPEu 104       9.258  68.292  45.845  1.00  0.00           C
ATOM   6777 4C31 POPEu 104       8.688  68.922  47.125  1.00  0.00           C
ATOM   6780 5C31 POPEu 104       9.618  69.972  47.725  1.00  0.00           C
ATOM   6783 6C31 POPEu 104       9.048  70.663  48.955  1.00  0.00           C
ATOM   6787  NH3 POPEv 105       4.858  87.902  71.935  1.00  0.00           N
ATOM   6791  C12 POPEv 105       6.208  87.562  72.515  1.00  0.00           C
ATOM   6794  C11 POPEv 105       6.848  88.734  73.295  1.00  0.00           C
ATOM   6797  P   POPEv 105       5.738  91.122  73.395  1.00  0.00           P
ATOM   6798  O13 POPEv 105       6.518  92.372  73.215  1.00  0.00           O
ATOM   6799  O14 POPEv 105       5.368  90.682  74.755  1.00  0.00           O
ATOM   6800  O11 POPEv 105       4.488  91.094  72.395  1.00  0.00           O
ATOM   6801  O12 POPEv 105       6.558  89.992  72.685  1.00  0.00           O
ATOM   6802  C1  POPEv 105       4.718  91.493  71.025  1.00  0.00           C
ATOM   6805  C2  POPEv 105       3.528  91.222  70.065  1.00  0.00           C
ATOM   6807  O21 POPEv 105       3.968  91.393  68.705  1.00  0.00           O
ATOM   6808  C21 POPEv 105       4.688  90.433  68.165  1.00  0.00           C
ATOM   6809  O22 POPEv 105       5.028  89.393  68.705  1.00  0.00           O
ATOM   6810  C22 POPEv 105       5.098  90.892  66.765  1.00  0.00           C
ATOM   6813  C3  POPEv 105       2.338  92.223  70.265  1.00  0.00           C
ATOM   6816  O31 POPEv 105       1.408  92.183  69.155  1.00  0.00           O
ATOM   6817  C31 POPEv 105       0.598  91.143  69.155  1.00  0.00           C
ATOM   6818  O32 POPEv 105       0.518  90.312  70.045  1.00  0.00           O
ATOM   6819  C32 POPEv 105      -0.232  91.132  67.865  1.00  0.00           C
ATOM   6822  C23 POPEv 105       4.388  90.112  65.645  1.00  0.00           C
ATOM   6825  C24 POPEv 105       4.638  90.732  64.265  1.00  0.00           C
ATOM   6828  C25 POPEv 105       3.918  89.972  63.145  1.00  0.00           C
ATOM   6831  C26 POPEv 105       4.078  90.622  61.775  1.00  0.00           C
ATOM   6834  C27 POPEv 105       3.378  89.823  60.665  1.00  0.00           C
ATOM   6837  C28 POPEv 105       4.218  89.642  59.395  1.00  0.00           C
ATOM   6840  C29 POPEv 105       5.378  88.702  59.635  1.00  0.00           C
ATOM   6842 0C21 POPEv 105       5.888  87.832  58.735  1.00  0.00           C
ATOM   6844 1C21 POPEv 105       5.448  87.702  57.305  1.00  0.00           C
ATOM   6847 2C21 POPEv 105       6.648  87.452  56.375  1.00  0.00           C
ATOM   6850 3C21 POPEv 105       7.168  86.002  56.415  1.00  0.00           C
ATOM   6853 4C21 POPEv 105       8.538  85.802  55.745  1.00  0.00           C
ATOM   6856 5C21 POPEv 105       8.678  86.543  54.415  1.00  0.00           C
ATOM   6859 6C21 POPEv 105       9.888  86.082  53.615  1.00  0.00           C
ATOM   6862 7C21 POPEv 105      10.358  87.103  52.565  1.00  0.00           C
ATOM   6865 8C21 POPEv 105      11.638  86.673  51.865  1.00  0.00           C
ATOM   6869  C33 POPEv 105       0.548  91.322  66.535  1.00  0.00           C
ATOM   6872  C34 POPEv 105      -0.432  91.403  65.365  1.00  0.00           C
ATOM   6875  C35 POPEv 105       0.118  91.803  63.985  1.00  0.00           C
ATOM   6878  C36 POPEv 105      -0.857  92.773  63.265  1.00  0.00           C
ATOM   6881  C37 POPEv 105      -0.442  93.173  61.845  1.00  0.00           C
ATOM   6884  C38 POPEv 105      -1.397  94.192  61.185  1.00  0.00           C
ATOM   6887  C39 POPEv 105      -1.727  93.832  59.735  1.00  0.00           C
ATOM   6890 0C31 POPEv 105      -2.607  94.863  58.995  1.00  0.00           C
ATOM   6893 1C31 POPEv 105      -3.517  94.183  57.955  1.00  0.00           C
ATOM   6896 2C31 POPEv 105      -3.777  94.992  56.675  1.00  0.00           C
ATOM   6899 3C31 POPEv 105      -2.527  95.112  55.785  1.00  0.00           C
ATOM   6902 4C31 POPEv 105      -2.867  95.542  54.345  1.00  0.00           C
ATOM   6905 5C31 POPEv 105      -1.657  96.122  53.605  1.00  0.00           C
ATOM   6908 6C31 POPEv 105      -1.947  96.502  52.155  1.00  0.00           C
ATOM   6912  NH3 POPEw 106       4.188  72.982  72.115  1.00  0.00           N
ATOM   6916  C12 POPEw 106       3.158  74.042  72.345  1.00  0.00           C
ATOM   6919  C11 POPEw 106       2.678  73.993  73.805  1.00  0.00           C
ATOM   6922  P   POPEw 106       1.678  76.402  74.125  1.00  0.00           P
ATOM   6923  O13 POPEw 106       0.318  76.953  74.275  1.00  0.00           O
ATOM   6924  O14 POPEw 106       2.718  76.762  75.105  1.00  0.00           O
ATOM   6925  O11 POPEw 106       2.168  76.643  72.655  1.00  0.00           O
ATOM   6926  O12 POPEw 106       1.568  74.832  74.045  1.00  0.00           O
ATOM   6927  C1  POPEw 106       2.788  77.772  72.065  1.00  0.00           C
ATOM   6930  C2  POPEw 106       2.538  77.662  70.545  1.00  0.00           C
ATOM   6932  O21 POPEw 106       3.188  78.733  69.835  1.00  0.00           O
ATOM   6933  C21 POPEw 106       3.568  78.402  68.605  1.00  0.00           C
ATOM   6934  O22 POPEw 106       3.578  77.282  68.135  1.00  0.00           O
ATOM   6935  C22 POPEw 106       3.968  79.652  67.825  1.00  0.00           C
ATOM   6938  C3  POPEw 106       1.008  77.672  70.205  1.00  0.00           C
ATOM   6941  O31 POPEw 106       0.688  77.343  68.835  1.00  0.00           O
ATOM   6942  C31 POPEw 106       0.908  76.072  68.495  1.00  0.00           C
ATOM   6943  O32 POPEw 106       1.378  75.202  69.205  1.00  0.00           O
ATOM   6944  C32 POPEw 106       0.398  75.822  67.075  1.00  0.00           C
ATOM   6947  C23 POPEw 106       4.908  79.283  66.655  1.00  0.00           C
ATOM   6950  C24 POPEw 106       5.348  80.483  65.815  1.00  0.00           C
ATOM   6953  C25 POPEw 106       4.218  81.102  64.975  1.00  0.00           C
ATOM   6956  C26 POPEw 106       3.878  80.312  63.705  1.00  0.00           C
ATOM   6959  C27 POPEw 106       2.608  80.862  63.025  1.00  0.00           C
ATOM   6962  C28 POPEw 106       2.428  80.363  61.585  1.00  0.00           C
ATOM   6965  C29 POPEw 106       1.238  81.012  60.935  1.00  0.00           C
ATOM   6967 0C21 POPEw 106       0.898  80.902  59.635  1.00  0.00           C
ATOM   6969 1C21 POPEw 106       1.608  80.072  58.595  1.00  0.00           C
ATOM   6972 2C21 POPEw 106       0.588  79.332  57.715  1.00  0.00           C
ATOM   6975 3C21 POPEw 106       1.258  78.442  56.665  1.00  0.00           C
ATOM   6978 4C21 POPEw 106       0.248  77.812  55.705  1.00  0.00           C
ATOM   6981 5C21 POPEw 106       0.898  76.913  54.655  1.00  0.00           C
ATOM   6984 6C21 POPEw 106      -0.012  76.643  53.445  1.00  0.00           C
ATOM   6987 7C21 POPEw 106       0.698  75.882  52.325  1.00  0.00           C
ATOM   6990 8C21 POPEw 106      -0.202  75.582  51.125  1.00  0.00           C
ATOM   6994  C33 POPEw 106       1.438  76.082  65.965  1.00  0.00           C
ATOM   6997  C34 POPEw 106       0.838  75.722  64.605  1.00  0.00           C
ATOM   7000  C35 POPEw 106       1.748  75.932  63.395  1.00  0.00           C
ATOM   7003  C36 POPEw 106       0.978  75.682  62.085  1.00  0.00           C
ATOM   7006  C37 POPEw 106       1.888  75.582  60.865  1.00  0.00           C
ATOM   7009  C38 POPEw 106       1.138  75.112  59.615  1.00  0.00           C
ATOM   7012  C39 POPEw 106       2.028  75.003  58.375  1.00  0.00           C
ATOM   7015 0C31 POPEw 106       3.078  73.893  58.465  1.00  0.00           C
ATOM   7018 1C31 POPEw 106       3.968  73.852  57.215  1.00  0.00           C
ATOM   7021 2C31 POPEw 106       5.088  72.802  57.295  1.00  0.00           C
ATOM   7024 3C31 POPEw 106       6.138  72.972  56.185  1.00  0.00           C
ATOM   7027 4C31 POPEw 106       5.528  72.902  54.775  1.00  0.00           C
ATOM   7030 5C31 POPEw 106       6.558  73.173  53.665  1.00  0.00           C
ATOM   7033 6C31 POPEw 106       5.928  73.122  52.275  1.00  0.00           C
ATOM   7037  NH3 POPEx 107       2.368  98.482  72.205  1.00  0.00           N
ATOM   7041  C12 POPEx 107       1.998  99.942  72.135  1.00  0.00           C
ATOM   7044  C11 POPEx 107       3.178 100.833  71.705  1.00  0.00           C
ATOM   7047  P   POPEx 107       2.978 103.012  73.125  1.00  0.00           P
ATOM   7048  O13 POPEx 107       1.858 103.962  73.285  1.00  0.00           O
ATOM   7049  O14 POPEx 107       3.278 102.072  74.245  1.00  0.00           O
ATOM   7050  O11 POPEx 107       4.268 103.872  72.805  1.00  0.00           O
ATOM   7051  O12 POPEx 107       2.778 102.192  71.785  1.00  0.00           O
ATOM   7052  C1  POPEx 107       4.348 104.992  71.915  1.00  0.00           C
ATOM   7055  C2  POPEx 107       3.988 104.743  70.405  1.00  0.00           C
ATOM   7057  O21 POPEx 107       4.688 105.503  69.385  1.00  0.00           O
ATOM   7058  C21 POPEx 107       5.338 106.633  69.555  1.00  0.00           C
ATOM   7059  O22 POPEx 107       5.568 107.223  70.595  1.00  0.00           O
ATOM   7060  C22 POPEx 107       5.768 107.142  68.165  1.00  0.00           C
ATOM   7063  C3  POPEx 107       2.458 104.922  70.195  1.00  0.00           C
ATOM   7066  O31 POPEx 107       2.098 105.392  68.875  1.00  0.00           O
ATOM   7067  C31 POPEx 107       1.968 104.452  67.975  1.00  0.00           C
ATOM   7068  O32 POPEx 107       2.208 103.272  68.115  1.00  0.00           O
ATOM   7069  C32 POPEx 107       1.498 105.143  66.695  1.00  0.00           C
ATOM   7072  C23 POPEx 107       6.428 108.542  68.195  1.00  0.00           C
ATOM   7075  C24 POPEx 107       7.198 108.993  66.935  1.00  0.00           C
ATOM   7078  C25 POPEx 107       6.358 109.192  65.665  1.00  0.00           C
ATOM   7081  C26 POPEx 107       6.038 107.913  64.855  1.00  0.00           C
ATOM   7084  C27 POPEx 107       7.278 107.192  64.285  1.00  0.00           C
ATOM   7087  C28 POPEx 107       6.928 105.942  63.455  1.00  0.00           C
ATOM   7090  C29 POPEx 107       6.168 106.302  62.215  1.00  0.00           C
ATOM   7092 0C21 POPEx 107       6.688 106.562  61.005  1.00  0.00           C
ATOM   7094 1C21 POPEx 107       8.138 106.523  60.595  1.00  0.00           C
ATOM   7097 2C21 POPEx 107       8.358 105.603  59.385  1.00  0.00           C
ATOM   7100 3C21 POPEx 107       7.828 106.172  58.055  1.00  0.00           C
ATOM   7103 4C21 POPEx 107       8.178 105.223  56.905  1.00  0.00           C
ATOM   7106 5C21 POPEx 107       7.488 105.542  55.575  1.00  0.00           C
ATOM   7109 6C21 POPEx 107       7.468 104.292  54.675  1.00  0.00           C
ATOM   7112 7C21 POPEx 107       6.498 104.402  53.505  1.00  0.00           C
ATOM   7115 8C21 POPEx 107       6.128 103.033  52.925  1.00  0.00           C
ATOM   7119  C33 POPEx 107       0.888 104.202  65.635  1.00  0.00           C
ATOM   7122  C34 POPEx 107      -0.312 103.372  66.105  1.00  0.00           C
ATOM   7125  C35 POPEx 107      -1.297 103.053  64.965  1.00  0.00           C
ATOM   7128  C36 POPEx 107      -0.667 102.743  63.605  1.00  0.00           C
ATOM   7131  C37 POPEx 107      -1.677 102.793  62.455  1.00  0.00           C
ATOM   7134  C38 POPEx 107      -1.097 102.273  61.135  1.00  0.00           C
ATOM   7137  C39 POPEx 107      -0.182 103.292  60.445  1.00  0.00           C
ATOM   7140 0C31 POPEx 107      -0.977 104.142  59.455  1.00  0.00           C
ATOM   7143 1C31 POPEx 107      -0.312 105.472  59.065  1.00  0.00           C
ATOM   7146 2C31 POPEx 107      -1.187 106.222  58.055  1.00  0.00           C
ATOM   7149 3C31 POPEx 107      -0.747 107.662  57.755  1.00  0.00           C
ATOM   7152 4C31 POPEx 107      -1.417 108.232  56.505  1.00  0.00           C
ATOM   7155 5C31 POPEx 107      -1.147 109.732  56.325  1.00  0.00           C
ATOM   7158 6C31 POPEx 107      -1.787 110.302  55.065  1.00  0.00           C
ATOM   7162  NH3 POPEy 108      95.057  59.172  74.755  1.00  0.00           N
ATOM   7166  C12 POPEy 108      96.349  58.632  75.335  1.00  0.00           C
ATOM   7169  C11 POPEy 108      96.478  57.082  75.425  1.00  0.00           C
ATOM   7172  P   POPEy 108      94.528  55.993  74.005  1.00  0.00           P
ATOM   7173  O13 POPEy 108      94.058  54.582  74.015  1.00  0.00           O
ATOM   7174  O14 POPEy 108      93.597  57.112  73.715  1.00  0.00           O
ATOM   7175  O11 POPEy 108      95.709  56.103  72.955  1.00  0.00           O
ATOM   7176  O12 POPEy 108      95.257  56.352  75.355  1.00  0.00           O
ATOM   7177  C1  POPEy 108      95.387  56.482  71.605  1.00  0.00           C
ATOM   7180  C2  POPEy 108      95.827  57.942  71.295  1.00  0.00           C
ATOM   7182  O21 POPEy 108      95.518  58.213  69.905  1.00  0.00           O
ATOM   7183  C21 POPEy 108      94.277  58.673  69.725  1.00  0.00           C
ATOM   7184  O22 POPEy 108      93.448  58.822  70.595  1.00  0.00           O
ATOM   7185  C22 POPEy 108      94.039  58.992  68.255  1.00  0.00           C
ATOM   7188  C3  POPEy 108      97.347  58.132  71.555  1.00  0.00           C
ATOM   7191  O31 POPEy 108      97.887  59.242  70.815  1.00  0.00           O
ATOM   7192  C31 POPEy 108      98.568  60.172  71.465  1.00  0.00           C
ATOM   7193  O32 POPEy 108      98.807  60.162  72.665  1.00  0.00           O
ATOM   7194  C32 POPEy 108      99.058  61.222  70.465  1.00  0.00           C
ATOM   7197  C23 POPEy 108      92.669  58.482  67.735  1.00  0.00           C
ATOM   7200  C24 POPEy 108      92.467  58.842  66.255  1.00  0.00           C
ATOM   7203  C25 POPEy 108      91.507  57.912  65.505  1.00  0.00           C
ATOM   7206  C26 POPEy 108      91.618  58.092  63.985  1.00  0.00           C
ATOM   7209  C27 POPEy 108      90.957  56.963  63.185  1.00  0.00           C
ATOM   7212  C28 POPEy 108      90.697  57.322  61.705  1.00  0.00           C
ATOM   7215  C29 POPEy 108      91.938  57.712  60.925  1.00  0.00           C
ATOM   7217 0C21 POPEy 108      92.257  57.353  59.665  1.00  0.00           C
ATOM   7219 1C21 POPEy 108      91.458  56.482  58.725  1.00  0.00           C
ATOM   7222 2C21 POPEy 108      90.798  57.312  57.615  1.00  0.00           C
ATOM   7225 3C21 POPEy 108      89.818  56.492  56.745  1.00  0.00           C
ATOM   7228 4C21 POPEy 108      88.828  57.362  55.955  1.00  0.00           C
ATOM   7231 5C21 POPEy 108      89.198  57.652  54.485  1.00  0.00           C
ATOM   7234 6C21 POPEy 108      90.628  58.182  54.275  1.00  0.00           C
ATOM   7237 7C21 POPEy 108      90.837  58.832  52.895  1.00  0.00           C
ATOM   7240 8C21 POPEy 108      90.277  60.252  52.775  1.00  0.00           C
ATOM   7244  C33 POPEy 108      99.287  60.653  69.035  1.00  0.00           C
ATOM   7247  C34 POPEy 108      99.678  61.742  68.025  1.00  0.00           C
ATOM   7250  C35 POPEy 108      99.587  61.272  66.555  1.00  0.00           C
ATOM   7253  C36 POPEy 108     100.188  62.262  65.535  1.00  0.00           C
ATOM   7256  C37 POPEy 108      99.518  62.162  64.145  1.00  0.00           C
ATOM   7259  C38 POPEy 108     100.289  62.862  63.005  1.00  0.00           C
ATOM   7262  C39 POPEy 108      99.408  63.192  61.785  1.00  0.00           C
ATOM   7265 0C31 POPEy 108      99.847  62.602  60.435  1.00  0.00           C
ATOM   7268 1C31 POPEy 108      98.857  62.972  59.305  1.00  0.00           C
ATOM   7271 2C31 POPEy 108      99.027  62.192  57.985  1.00  0.00           C
ATOM   7274 3C31 POPEy 108     100.099  62.722  57.015  1.00  0.00           C
ATOM   7277 4C31 POPEy 108      99.757  64.082  56.375  1.00  0.00           C
ATOM   7280 5C31 POPEy 108     100.787  64.512  55.325  1.00  0.00           C
ATOM   7283 6C31 POPEy 108     100.457  65.832  54.605  1.00  0.00           C
ATOM   7287  NH3 POPEz 109      72.048  92.282  75.215  1.00  0.00           N
ATOM   7291  C12 POPEz 109      71.288  91.073  74.765  1.00  0.00           C
ATOM   7294  C11 POPEz 109      71.698  89.792  75.535  1.00  0.00           C
ATOM   7297  P   POPEz 109      74.348  89.782  75.665  1.00  0.00           P
ATOM   7298  O13 POPEz 109      74.427  91.213  75.265  1.00  0.00           O
ATOM   7299  O14 POPEz 109      74.507  89.472  77.105  1.00  0.00           O
ATOM   7300  O11 POPEz 109      75.378  88.942  74.805  1.00  0.00           O
ATOM   7301  O12 POPEz 109      72.958  89.253  75.145  1.00  0.00           O
ATOM   7302  C1  POPEz 109      75.768  89.382  73.505  1.00  0.00           C
ATOM   7305  C2  POPEz 109      75.088  88.532  72.405  1.00  0.00           C
ATOM   7307  O21 POPEz 109      75.989  88.392  71.285  1.00  0.00           O
ATOM   7308  C21 POPEz 109      76.137  89.463  70.505  1.00  0.00           C
ATOM   7309  O22 POPEz 109      75.738  90.592  70.715  1.00  0.00           O
ATOM   7310  C22 POPEz 109      76.897  88.973  69.295  1.00  0.00           C
ATOM   7313  C3  POPEz 109      73.637  89.033  72.035  1.00  0.00           C
ATOM   7316  O31 POPEz 109      72.748  87.942  71.735  1.00  0.00           O
ATOM   7317  C31 POPEz 109      72.768  87.533  70.485  1.00  0.00           C
ATOM   7318  O32 POPEz 109      73.448  88.012  69.595  1.00  0.00           O
ATOM   7319  C32 POPEz 109      71.778  86.403  70.325  1.00  0.00           C
ATOM   7322  C23 POPEz 109      76.958  89.893  68.075  1.00  0.00           C
ATOM   7325  C24 POPEz 109      77.708  89.133  66.985  1.00  0.00           C
ATOM   7328  C25 POPEz 109      78.028  89.984  65.765  1.00  0.00           C
ATOM   7331  C26 POPEz 109      79.278  90.833  65.995  1.00  0.00           C
ATOM   7334  C27 POPEz 109      79.648  91.702  64.795  1.00  0.00           C
ATOM   7337  C28 POPEz 109      80.998  92.402  64.975  1.00  0.00           C
ATOM   7340  C29 POPEz 109      82.137  91.423  64.965  1.00  0.00           C
ATOM   7342 0C21 POPEz 109      82.817  91.023  63.875  1.00  0.00           C
ATOM   7344 1C21 POPEz 109      82.548  91.423  62.455  1.00  0.00           C
ATOM   7347 2C21 POPEz 109      83.258  92.732  62.055  1.00  0.00           C
ATOM   7350 3C21 POPEz 109      83.398  92.872  60.535  1.00  0.00           C
ATOM   7353 4C21 POPEz 109      84.027  94.222  60.145  1.00  0.00           C
ATOM   7356 5C21 POPEz 109      84.488  94.283  58.685  1.00  0.00           C
ATOM   7359 6C21 POPEz 109      83.597  95.132  57.775  1.00  0.00           C
ATOM   7362 7C21 POPEz 109      84.179  95.262  56.365  1.00  0.00           C
ATOM   7365 8C21 POPEz 109      83.428  96.262  55.485  1.00  0.00           C
ATOM   7369  C33 POPEz 109      71.128  86.423  68.945  1.00  0.00           C
ATOM   7372  C34 POPEz 109      70.097  85.302  68.825  1.00  0.00           C
ATOM   7375  C35 POPEz 109      69.817  84.963  67.365  1.00  0.00           C
ATOM   7378  C36 POPEz 109      70.857  84.023  66.765  1.00  0.00           C
ATOM   7381  C37 POPEz 109      70.787  83.982  65.235  1.00  0.00           C
ATOM   7384  C38 POPEz 109      71.747  82.983  64.555  1.00  0.00           C
ATOM   7387  C39 POPEz 109      71.247  81.523  64.595  1.00  0.00           C
ATOM   7390 0C31 POPEz 109      71.988  80.603  63.615  1.00  0.00           C
ATOM   7393 1C31 POPEz 109      71.738  79.102  63.875  1.00  0.00           C
ATOM   7396 2C31 POPEz 109      72.158  78.203  62.695  1.00  0.00           C
ATOM   7399 3C31 POPEz 109      72.478  76.752  63.085  1.00  0.00           C
ATOM   7402 4C31 POPEz 109      71.467  75.722  62.545  1.00  0.00           C
ATOM   7405 5C31 POPEz 109      71.717  74.292  63.045  1.00  0.00           C
ATOM   7408 6C31 POPEz 109      70.598  73.312  62.675  1.00  0.00           C
ATOM   7412  NH3 POPE0 110      78.467  53.122  32.875  1.00  0.00           N
ATOM   7416  C12 POPE0 110      77.628  54.022  31.995  1.00  0.00           C
ATOM   7419  C11 POPE0 110      76.178  54.152  32.505  1.00  0.00           C
ATOM   7422  P   POPE0 110      74.098  55.632  32.415  1.00  0.00           P
ATOM   7423  O13 POPE0 110      74.378  56.702  33.395  1.00  0.00           O
ATOM   7424  O14 POPE0 110      73.217  55.982  31.275  1.00  0.00           O
ATOM   7425  O11 POPE0 110      73.618  54.342  33.185  1.00  0.00           O
ATOM   7426  O12 POPE0 110      75.478  55.172  31.785  1.00  0.00           O
ATOM   7427  C1  POPE0 110      72.368  54.192  33.855  1.00  0.00           C
ATOM   7430  C2  POPE0 110      72.588  53.932  35.375  1.00  0.00           C
ATOM   7432  O21 POPE0 110      71.448  53.302  36.005  1.00  0.00           O
ATOM   7433  C21 POPE0 110      70.378  54.032  36.255  1.00  0.00           C
ATOM   7434  O22 POPE0 110      70.158  55.162  35.835  1.00  0.00           O
ATOM   7435  C22 POPE0 110      69.458  53.272  37.215  1.00  0.00           C
ATOM   7438  C3  POPE0 110      73.098  55.212  36.095  1.00  0.00           C
ATOM   7441  O31 POPE0 110      73.138  55.112  37.535  1.00  0.00           O
ATOM   7442  C31 POPE0 110      74.278  54.612  38.015  1.00  0.00           C
ATOM   7443  O32 POPE0 110      75.198  54.172  37.345  1.00  0.00           O
ATOM   7444  C32 POPE0 110      74.307  54.802  39.535  1.00  0.00           C
ATOM   7447  C23 POPE0 110      68.238  54.092  37.675  1.00  0.00           C
ATOM   7450  C24 POPE0 110      67.298  53.292  38.585  1.00  0.00           C
ATOM   7453  C25 POPE0 110      66.048  54.082  39.015  1.00  0.00           C
ATOM   7456  C26 POPE0 110      66.327  55.182  40.065  1.00  0.00           C
ATOM   7459  C27 POPE0 110      65.077  56.022  40.395  1.00  0.00           C
ATOM   7462  C28 POPE0 110      65.368  57.282  41.235  1.00  0.00           C
ATOM   7465  C29 POPE0 110      65.598  57.072  42.705  1.00  0.00           C
ATOM   7467 0C21 POPE0 110      66.168  57.962  43.545  1.00  0.00           C
ATOM   7469 1C21 POPE0 110      66.708  59.322  43.165  1.00  0.00           C
ATOM   7472 2C21 POPE0 110      65.927  60.532  43.745  1.00  0.00           C
ATOM   7475 3C21 POPE0 110      66.128  60.752  45.255  1.00  0.00           C
ATOM   7478 4C21 POPE0 110      65.338  61.963  45.795  1.00  0.00           C
ATOM   7481 5C21 POPE0 110      65.677  62.262  47.255  1.00  0.00           C
ATOM   7484 6C21 POPE0 110      64.788  63.332  47.905  1.00  0.00           C
ATOM   7487 7C21 POPE0 110      65.178  63.593  49.365  1.00  0.00           C
ATOM   7490 8C21 POPE0 110      64.318  64.652  50.055  1.00  0.00           C
ATOM   7494  C33 POPE0 110      74.757  53.552  40.315  1.00  0.00           C
ATOM   7497  C34 POPE0 110      74.618  53.782  41.825  1.00  0.00           C
ATOM   7500  C35 POPE0 110      75.077  52.582  42.645  1.00  0.00           C
ATOM   7503  C36 POPE0 110      73.938  51.602  42.995  1.00  0.00           C
ATOM   7506  C37 POPE0 110      73.068  52.103  44.155  1.00  0.00           C
ATOM   7509  C38 POPE0 110      72.158  51.012  44.725  1.00  0.00           C
ATOM   7512  C39 POPE0 110      71.757  51.243  46.185  1.00  0.00           C
ATOM   7515 0C31 POPE0 110      70.997  52.542  46.445  1.00  0.00           C
ATOM   7518 1C31 POPE0 110      70.588  52.652  47.925  1.00  0.00           C
ATOM   7521 2C31 POPE0 110      69.928  53.982  48.325  1.00  0.00           C
ATOM   7524 3C31 POPE0 110      68.558  54.212  47.685  1.00  0.00           C
ATOM   7527 4C31 POPE0 110      67.768  55.322  48.385  1.00  0.00           C
ATOM   7530 5C31 POPE0 110      66.417  55.632  47.725  1.00  0.00           C
ATOM   7533 6C31 POPE0 110      65.668  56.782  48.405  1.00  0.00           C
ATOM   7537  NH3 POPE1 111      72.148  44.632  29.575  1.00  0.00           N
ATOM   7541  C12 POPE1 111      73.567  44.802  30.065  1.00  0.00           C
ATOM   7544  C11 POPE1 111      74.348  45.802  29.175  1.00  0.00           C
ATOM   7547  P   POPE1 111      76.757  46.292  30.075  1.00  0.00           P
ATOM   7548  O13 POPE1 111      78.028  45.552  30.245  1.00  0.00           O
ATOM   7549  O14 POPE1 111      76.868  47.702  29.615  1.00  0.00           O
ATOM   7550  O11 POPE1 111      75.908  46.233  31.405  1.00  0.00           O
ATOM   7551  O12 POPE1 111      75.757  45.542  29.075  1.00  0.00           O
ATOM   7552  C1  POPE1 111      76.238  45.492  32.575  1.00  0.00           C
ATOM   7555  C2  POPE1 111      76.067  46.362  33.865  1.00  0.00           C
ATOM   7557  O21 POPE1 111      74.707  46.382  34.345  1.00  0.00           O
ATOM   7558  C21 POPE1 111      74.388  45.312  35.095  1.00  0.00           C
ATOM   7559  O22 POPE1 111      75.048  44.292  35.185  1.00  0.00           O
ATOM   7560  C22 POPE1 111      73.138  45.622  35.935  1.00  0.00           C
ATOM   7563  C3  POPE1 111      76.568  47.822  33.615  1.00  0.00           C
ATOM   7566  O31 POPE1 111      76.198  48.802  34.605  1.00  0.00           O
ATOM   7567  C31 POPE1 111      76.708  48.673  35.825  1.00  0.00           C
ATOM   7568  O32 POPE1 111      77.308  47.702  36.255  1.00  0.00           O
ATOM   7569  C32 POPE1 111      76.458  49.972  36.585  1.00  0.00           C
ATOM   7572  C23 POPE1 111      73.037  44.622  37.115  1.00  0.00           C
ATOM   7575  C24 POPE1 111      71.848  44.792  38.065  1.00  0.00           C
ATOM   7578  C25 POPE1 111      71.688  43.572  39.005  1.00  0.00           C
ATOM   7581  C26 POPE1 111      72.787  43.402  40.055  1.00  0.00           C
ATOM   7584  C27 POPE1 111      72.818  42.012  40.735  1.00  0.00           C
ATOM   7587  C28 POPE1 111      72.728  42.022  42.275  1.00  0.00           C
ATOM   7590  C29 POPE1 111      71.397  42.292  42.935  1.00  0.00           C
ATOM   7592 0C21 POPE1 111      70.458  41.372  43.245  1.00  0.00           C
ATOM   7594 1C21 POPE1 111      70.488  39.923  42.815  1.00  0.00           C
ATOM   7597 2C21 POPE1 111      70.747  38.902  43.925  1.00  0.00           C
ATOM   7600 3C21 POPE1 111      69.747  38.982  45.085  1.00  0.00           C
ATOM   7603 4C21 POPE1 111      69.747  37.702  45.935  1.00  0.00           C
ATOM   7606 5C21 POPE1 111      71.147  37.332  46.445  1.00  0.00           C
ATOM   7609 6C21 POPE1 111      71.217  35.892  46.945  1.00  0.00           C
ATOM   7612 7C21 POPE1 111      72.658  35.472  47.215  1.00  0.00           C
ATOM   7615 8C21 POPE1 111      72.787  33.962  47.385  1.00  0.00           C
ATOM   7619  C33 POPE1 111      76.728  49.853  38.105  1.00  0.00           C
ATOM   7622  C34 POPE1 111      75.557  49.263  38.905  1.00  0.00           C
ATOM   7625  C35 POPE1 111      75.908  48.882  40.365  1.00  0.00           C
ATOM   7628  C36 POPE1 111      77.099  49.612  41.005  1.00  0.00           C
ATOM   7631  C37 POPE1 111      77.137  49.422  42.535  1.00  0.00           C
ATOM   7634  C38 POPE1 111      78.507  48.962  43.055  1.00  0.00           C
ATOM   7637  C39 POPE1 111      78.847  49.463  44.465  1.00  0.00           C
ATOM   7640 0C31 POPE1 111      78.048  48.872  45.635  1.00  0.00           C
ATOM   7643 1C31 POPE1 111      78.827  49.062  46.955  1.00  0.00           C
ATOM   7646 2C31 POPE1 111      78.048  48.722  48.235  1.00  0.00           C
ATOM   7649 3C31 POPE1 111      78.967  48.522  49.455  1.00  0.00           C
ATOM   7652 4C31 POPE1 111      79.948  49.682  49.745  1.00  0.00           C
ATOM   7655 5C31 POPE1 111      80.827  49.403  50.965  1.00  0.00           C
ATOM   7658 6C31 POPE1 111      81.938  50.442  51.185  1.00  0.00           C
ATOM   7662  NH3 POPE2 112      22.017  70.552  73.405  1.00  0.00           N
ATOM   7666  C12 POPE2 112      23.298  71.142  72.905  1.00  0.00           C
ATOM   7669  C11 POPE2 112      24.198  70.052  72.295  1.00  0.00           C
ATOM   7672  P   POPE2 112      24.148  67.722  73.545  1.00  0.00           P
ATOM   7673  O13 POPE2 112      24.987  67.093  74.575  1.00  0.00           O
ATOM   7674  O14 POPE2 112      22.698  67.883  73.835  1.00  0.00           O
ATOM   7675  O11 POPE2 112      24.278  66.972  72.145  1.00  0.00           O
ATOM   7676  O12 POPE2 112      24.738  69.152  73.255  1.00  0.00           O
ATOM   7677  C1  POPE2 112      23.188  66.152  71.695  1.00  0.00           C
ATOM   7680  C2  POPE2 112      23.167  65.902  70.135  1.00  0.00           C
ATOM   7682  O21 POPE2 112      22.448  66.913  69.395  1.00  0.00           O
ATOM   7683  C21 POPE2 112      21.128  66.923  69.485  1.00  0.00           C
ATOM   7684  O22 POPE2 112      20.478  66.482  70.415  1.00  0.00           O
ATOM   7685  C22 POPE2 112      20.528  67.522  68.215  1.00  0.00           C
ATOM   7688  C3  POPE2 112      22.708  64.442  69.795  1.00  0.00           C
ATOM   7691  O31 POPE2 112      22.978  64.022  68.445  1.00  0.00           O
ATOM   7692  C31 POPE2 112      24.248  63.663  68.185  1.00  0.00           C
ATOM   7693  O32 POPE2 112      25.198  63.932  68.915  1.00  0.00           O
ATOM   7694  C32 POPE2 112      24.268  62.812  66.915  1.00  0.00           C
ATOM   7697  C23 POPE2 112      20.737  66.592  66.995  1.00  0.00           C
ATOM   7700  C24 POPE2 112      21.908  66.993  66.075  1.00  0.00           C
ATOM   7703  C25 POPE2 112      21.518  68.062  65.045  1.00  0.00           C
ATOM   7706  C26 POPE2 112      20.588  67.542  63.925  1.00  0.00           C
ATOM   7709  C27 POPE2 112      20.157  68.663  62.965  1.00  0.00           C
ATOM   7712  C28 POPE2 112      19.168  68.213  61.875  1.00  0.00           C
ATOM   7715  C29 POPE2 112      19.868  67.963  60.575  1.00  0.00           C
ATOM   7717 0C21 POPE2 112      19.628  66.972  59.705  1.00  0.00           C
ATOM   7719 1C21 POPE2 112      18.538  65.932  59.795  1.00  0.00           C
ATOM   7722 2C21 POPE2 112      18.188  65.393  58.395  1.00  0.00           C
ATOM   7725 3C21 POPE2 112      17.528  66.452  57.495  1.00  0.00           C
ATOM   7728 4C21 POPE2 112      17.088  65.923  56.115  1.00  0.00           C
ATOM   7731 5C21 POPE2 112      18.228  65.272  55.325  1.00  0.00           C
ATOM   7734 6C21 POPE2 112      17.908  65.022  53.845  1.00  0.00           C
ATOM   7737 7C21 POPE2 112      19.128  64.453  53.095  1.00  0.00           C
ATOM   7740 8C21 POPE2 112      18.818  63.952  51.685  1.00  0.00           C
ATOM   7744  C33 POPE2 112      25.288  63.262  65.845  1.00  0.00           C
ATOM   7747  C34 POPE2 112      24.688  64.122  64.725  1.00  0.00           C
ATOM   7750  C35 POPE2 112      25.478  64.012  63.415  1.00  0.00           C
ATOM   7753  C36 POPE2 112      25.208  62.712  62.625  1.00  0.00           C
ATOM   7756  C37 POPE2 112      26.048  62.632  61.345  1.00  0.00           C
ATOM   7759  C38 POPE2 112      25.758  61.392  60.465  1.00  0.00           C
ATOM   7762  C39 POPE2 112      26.358  60.082  60.995  1.00  0.00           C
ATOM   7765 0C31 POPE2 112      27.878  59.983  60.755  1.00  0.00           C
ATOM   7768 1C31 POPE2 112      28.528  58.842  61.555  1.00  0.00           C
ATOM   7771 2C31 POPE2 112      30.058  58.902  61.555  1.00  0.00           C
ATOM   7774 3C31 POPE2 112      30.708  58.682  60.175  1.00  0.00           C
ATOM   7777 4C31 POPE2 112      30.177  57.452  59.435  1.00  0.00           C
ATOM   7780 5C31 POPE2 112      31.118  56.992  58.325  1.00  0.00           C
ATOM   7783 6C31 POPE2 112      30.677  55.682  57.675  1.00  0.00           C
ATOM   7787  NH3 POPE3 113      38.998  50.152  72.385  1.00  0.00           N
ATOM   7791  C12 POPE3 113      37.647  49.592  72.015  1.00  0.00           C
ATOM   7794  C11 POPE3 113      37.417  48.172  72.545  1.00  0.00           C
ATOM   7797  P   POPE3 113      35.548  46.322  72.465  1.00  0.00           P
ATOM   7798  O13 POPE3 113      36.627  45.342  72.585  1.00  0.00           O
ATOM   7799  O14 POPE3 113      34.577  46.452  73.575  1.00  0.00           O
ATOM   7800  O11 POPE3 113      34.798  46.032  71.125  1.00  0.00           O
ATOM   7801  O12 POPE3 113      36.088  47.782  72.205  1.00  0.00           O
ATOM   7802  C1  POPE3 113      35.438  46.182  69.865  1.00  0.00           C
ATOM   7805  C2  POPE3 113      34.487  46.982  68.965  1.00  0.00           C
ATOM   7807  O21 POPE3 113      35.167  47.202  67.725  1.00  0.00           O
ATOM   7808  C21 POPE3 113      34.598  47.122  66.535  1.00  0.00           C
ATOM   7809  O22 POPE3 113      35.128  47.552  65.515  1.00  0.00           O
ATOM   7810  C22 POPE3 113      33.268  46.392  66.455  1.00  0.00           C
ATOM   7813  C3  POPE3 113      34.158  48.353  69.615  1.00  0.00           C
ATOM   7816  O31 POPE3 113      33.007  48.972  69.025  1.00  0.00           O
ATOM   7817  C31 POPE3 113      31.827  48.572  69.525  1.00  0.00           C
ATOM   7818  O32 POPE3 113      31.668  47.682  70.345  1.00  0.00           O
ATOM   7819  C32 POPE3 113      30.748  49.372  68.845  1.00  0.00           C
ATOM   7822  C23 POPE3 113      32.708  46.512  65.015  1.00  0.00           C
ATOM   7825  C24 POPE3 113      31.388  45.783  64.755  1.00  0.00           C
ATOM   7828  C25 POPE3 113      31.078  45.682  63.245  1.00  0.00           C
ATOM   7831  C26 POPE3 113      31.427  46.952  62.465  1.00  0.00           C
ATOM   7834  C27 POPE3 113      30.638  47.192  61.175  1.00  0.00           C
ATOM   7837  C28 POPE3 113      30.928  48.572  60.545  1.00  0.00           C
ATOM   7840  C29 POPE3 113      29.808  48.982  59.625  1.00  0.00           C
ATOM   7842 0C21 POPE3 113      29.888  49.702  58.485  1.00  0.00           C
ATOM   7844 1C21 POPE3 113      31.128  50.292  57.865  1.00  0.00           C
ATOM   7847 2C21 POPE3 113      31.418  49.782  56.445  1.00  0.00           C
ATOM   7850 3C21 POPE3 113      32.007  48.362  56.415  1.00  0.00           C
ATOM   7853 4C21 POPE3 113      32.408  47.852  55.025  1.00  0.00           C
ATOM   7856 5C21 POPE3 113      33.237  48.842  54.205  1.00  0.00           C
ATOM   7859 6C21 POPE3 113      33.728  48.272  52.875  1.00  0.00           C
ATOM   7862 7C21 POPE3 113      34.398  49.322  51.985  1.00  0.00           C
ATOM   7865 8C21 POPE3 113      34.958  48.743  50.685  1.00  0.00           C
ATOM   7869  C33 POPE3 113      30.667  48.982  67.365  1.00  0.00           C
ATOM   7872  C34 POPE3 113      29.908  50.012  66.535  1.00  0.00           C
ATOM   7875  C35 POPE3 113      29.908  49.622  65.055  1.00  0.00           C
ATOM   7878  C36 POPE3 113      29.528  50.802  64.165  1.00  0.00           C
ATOM   7881  C37 POPE3 113      28.628  50.392  62.985  1.00  0.00           C
ATOM   7884  C38 POPE3 113      28.548  51.492  61.925  1.00  0.00           C
ATOM   7887  C39 POPE3 113      27.958  52.812  62.455  1.00  0.00           C
ATOM   7890 0C31 POPE3 113      28.177  53.982  61.495  1.00  0.00           C
ATOM   7893 1C31 POPE3 113      26.878  54.482  60.855  1.00  0.00           C
ATOM   7896 2C31 POPE3 113      27.198  55.362  59.645  1.00  0.00           C
ATOM   7899 3C31 POPE3 113      25.988  55.812  58.825  1.00  0.00           C
ATOM   7902 4C31 POPE3 113      26.448  56.612  57.595  1.00  0.00           C
ATOM   7905 5C31 POPE3 113      25.318  56.922  56.605  1.00  0.00           C
ATOM   7908 6C31 POPE3 113      25.858  57.322  55.225  1.00  0.00           C
ATOM   7912  NH3 POPE4 114      75.548  96.122  75.755  1.00  0.00           N
ATOM   7916  C12 POPE4 114      75.397  97.042  76.945  1.00  0.00           C
ATOM   7919  C11 POPE4 114      74.648  96.432  78.165  1.00  0.00           C
ATOM   7922  P   POPE4 114      72.818  94.984  77.055  1.00  0.00           P
ATOM   7923  O13 POPE4 114      74.037  94.173  76.845  1.00  0.00           O
ATOM   7924  O14 POPE4 114      71.607  94.262  77.515  1.00  0.00           O
ATOM   7925  O11 POPE4 114      72.548  95.663  75.635  1.00  0.00           O
ATOM   7926  O12 POPE4 114      73.238  96.213  77.955  1.00  0.00           O
ATOM   7927  C1  POPE4 114      71.238  95.713  75.055  1.00  0.00           C
ATOM   7930  C2  POPE4 114      71.137  96.552  73.725  1.00  0.00           C
ATOM   7932  O21 POPE4 114      70.208  95.872  72.855  1.00  0.00           O
ATOM   7933  C21 POPE4 114      69.497  96.622  72.025  1.00  0.00           C
ATOM   7934  O22 POPE4 114      69.668  97.812  71.805  1.00  0.00           O
ATOM   7935  C22 POPE4 114      68.349  95.792  71.435  1.00  0.00           C
ATOM   7938  C3  POPE4 114      72.507  96.783  73.025  1.00  0.00           C
ATOM   7941  O31 POPE4 114      72.378  97.632  71.855  1.00  0.00           O
ATOM   7942  C31 POPE4 114      73.387  98.473  71.635  1.00  0.00           C
ATOM   7943  O32 POPE4 114      74.378  98.573  72.345  1.00  0.00           O
ATOM   7944  C32 POPE4 114      73.098  99.312  70.395  1.00  0.00           C
ATOM   7947  C23 POPE4 114      68.717  94.812  70.295  1.00  0.00           C
ATOM   7950  C24 POPE4 114      69.348  95.472  69.055  1.00  0.00           C
ATOM   7953  C25 POPE4 114      70.878  95.363  69.075  1.00  0.00           C
ATOM   7956  C26 POPE4 114      71.558  96.113  67.925  1.00  0.00           C
ATOM   7959  C27 POPE4 114      71.358  95.413  66.555  1.00  0.00           C
ATOM   7962  C28 POPE4 114      72.357  95.833  65.455  1.00  0.00           C
ATOM   7965  C29 POPE4 114      72.058  95.122  64.155  1.00  0.00           C
ATOM   7967 0C21 POPE4 114      72.518  95.452  62.925  1.00  0.00           C
ATOM   7969 1C21 POPE4 114      73.448  96.572  62.555  1.00  0.00           C
ATOM   7972 2C21 POPE4 114      74.658  96.132  61.705  1.00  0.00           C
ATOM   7975 3C21 POPE4 114      74.298  95.352  60.435  1.00  0.00           C
ATOM   7978 4C21 POPE4 114      75.478  95.153  59.475  1.00  0.00           C
ATOM   7981 5C21 POPE4 114      75.048  95.122  57.995  1.00  0.00           C
ATOM   7984 6C21 POPE4 114      74.107  93.973  57.635  1.00  0.00           C
ATOM   7987 7C21 POPE4 114      73.577  94.093  56.195  1.00  0.00           C
ATOM   7990 8C21 POPE4 114      72.838  92.852  55.715  1.00  0.00           C
ATOM   7994  C33 POPE4 114      74.307  99.342  69.435  1.00  0.00           C
ATOM   7997  C34 POPE4 114      74.188 100.363  68.295  1.00  0.00           C
ATOM   8000  C35 POPE4 114      75.408 100.262  67.365  1.00  0.00           C
ATOM   8003  C36 POPE4 114      75.357 101.122  66.095  1.00  0.00           C
ATOM   8006  C37 POPE4 114      76.448 100.663  65.105  1.00  0.00           C
ATOM   8009  C38 POPE4 114      76.908 101.733  64.095  1.00  0.00           C
ATOM   8012  C39 POPE4 114      77.768 102.832  64.735  1.00  0.00           C
ATOM   8015 0C31 POPE4 114      78.917 103.283  63.825  1.00  0.00           C
ATOM   8018 1C31 POPE4 114      79.768 104.413  64.445  1.00  0.00           C
ATOM   8021 2C31 POPE4 114      80.849 104.913  63.475  1.00  0.00           C
ATOM   8024 3C31 POPE4 114      81.548 106.213  63.905  1.00  0.00           C
ATOM   8027 4C31 POPE4 114      82.438 106.082  65.155  1.00  0.00           C
ATOM   8030 5C31 POPE4 114      83.647 107.022  65.095  1.00  0.00           C
ATOM   8033 6C31 POPE4 114      84.548 106.963  66.325  1.00  0.00           C
ATOM   8037  NH3 POPE5 115      40.048  21.892  72.305  1.00  0.00           N
ATOM   8041  C12 POPE5 115      40.618  21.822  73.705  1.00  0.00           C
ATOM   8044  C11 POPE5 115      39.908  20.712  74.495  1.00  0.00           C
ATOM   8047  P   POPE5 115      37.618  20.982  75.705  1.00  0.00           P
ATOM   8048  O13 POPE5 115      37.507  19.662  76.355  1.00  0.00           O
ATOM   8049  O14 POPE5 115      38.177  22.092  76.515  1.00  0.00           O
ATOM   8050  O11 POPE5 115      36.198  21.392  75.095  1.00  0.00           O
ATOM   8051  O12 POPE5 115      38.488  20.872  74.395  1.00  0.00           O
ATOM   8052  C1  POPE5 115      35.718  20.802  73.865  1.00  0.00           C
ATOM   8055  C2  POPE5 115      35.358  21.872  72.775  1.00  0.00           C
ATOM   8057  O21 POPE5 115      35.607  21.432  71.435  1.00  0.00           O
ATOM   8058  C21 POPE5 115      34.917  20.422  70.955  1.00  0.00           C
ATOM   8059  O22 POPE5 115      34.178  19.682  71.595  1.00  0.00           O
ATOM   8060  C22 POPE5 115      35.278  20.202  69.485  1.00  0.00           C
ATOM   8063  C3  POPE5 115      36.208  23.142  72.995  1.00  0.00           C
ATOM   8066  O31 POPE5 115      36.028  24.132  71.965  1.00  0.00           O
ATOM   8067  C31 POPE5 115      36.888  24.102  70.935  1.00  0.00           C
ATOM   8068  O32 POPE5 115      37.807  23.302  70.805  1.00  0.00           O
ATOM   8069  C32 POPE5 115      36.528  25.292  70.045  1.00  0.00           C
ATOM   8072  C23 POPE5 115      34.468  21.092  68.505  1.00  0.00           C
ATOM   8075  C24 POPE5 115      35.038  21.022  67.075  1.00  0.00           C
ATOM   8078  C25 POPE5 115      34.077  21.522  65.975  1.00  0.00           C
ATOM   8081  C26 POPE5 115      33.948  23.052  65.875  1.00  0.00           C
ATOM   8084  C27 POPE5 115      32.947  23.462  64.775  1.00  0.00           C
ATOM   8087  C28 POPE5 115      32.988  24.952  64.405  1.00  0.00           C
ATOM   8090  C29 POPE5 115      32.507  25.872  65.495  1.00  0.00           C
ATOM   8092 0C21 POPE5 115      31.467  26.722  65.435  1.00  0.00           C
ATOM   8094 1C21 POPE5 115      30.558  26.952  64.255  1.00  0.00           C
ATOM   8097 2C21 POPE5 115      29.458  25.892  64.095  1.00  0.00           C
ATOM   8100 3C21 POPE5 115      28.518  26.232  62.945  1.00  0.00           C
ATOM   8103 4C21 POPE5 115      27.338  25.282  62.835  1.00  0.00           C
ATOM   8106 5C21 POPE5 115      26.508  25.502  61.565  1.00  0.00           C
ATOM   8109 6C21 POPE5 115      25.168  24.772  61.605  1.00  0.00           C
ATOM   8112 7C21 POPE5 115      24.458  24.842  60.245  1.00  0.00           C
ATOM   8115 8C21 POPE5 115      23.148  24.072  60.205  1.00  0.00           C
ATOM   8119  C33 POPE5 115      37.057  25.292  68.595  1.00  0.00           C
ATOM   8122  C34 POPE5 115      36.257  26.282  67.725  1.00  0.00           C
ATOM   8125  C35 POPE5 115      36.808  26.432  66.305  1.00  0.00           C
ATOM   8128  C36 POPE5 115      35.967  27.402  65.465  1.00  0.00           C
ATOM   8131  C37 POPE5 115      36.597  27.662  64.085  1.00  0.00           C
ATOM   8134  C38 POPE5 115      35.577  27.982  62.985  1.00  0.00           C
ATOM   8137  C39 POPE5 115      36.228  28.042  61.595  1.00  0.00           C
ATOM   8140 0C31 POPE5 115      35.178  28.202  60.485  1.00  0.00           C
ATOM   8143 1C31 POPE5 115      35.728  27.932  59.075  1.00  0.00           C
ATOM   8146 2C31 POPE5 115      34.598  27.962  58.035  1.00  0.00           C
ATOM   8149 3C31 POPE5 115      35.077  27.702  56.595  1.00  0.00           C
ATOM   8152 4C31 POPE5 115      35.948  28.842  56.055  1.00  0.00           C
ATOM   8155 5C31 POPE5 115      36.428  28.602  54.625  1.00  0.00           C
ATOM   8158 6C31 POPE5 115      37.378  29.702  54.155  1.00  0.00           C
ATOM   8162  NH3 POPE6 116      57.917  17.712  29.095  1.00  0.00           N
ATOM   8166  C12 POPE6 116      59.018  17.862  28.085  1.00  0.00           C
ATOM   8169  C11 POPE6 116      58.647  17.122  26.785  1.00  0.00           C
ATOM   8172  P   POPE6 116      60.167  15.032  27.085  1.00  0.00           P
ATOM   8173  O13 POPE6 116      59.998  13.872  26.195  1.00  0.00           O
ATOM   8174  O14 POPE6 116      61.518  15.212  27.685  1.00  0.00           O
ATOM   8175  O11 POPE6 116      59.077  14.972  28.225  1.00  0.00           O
ATOM   8176  O12 POPE6 116      59.718  16.332  26.295  1.00  0.00           O
ATOM   8177  C1  POPE6 116      58.888  13.882  29.115  1.00  0.00           C
ATOM   8180  C2  POPE6 116      58.998  14.362  30.595  1.00  0.00           C
ATOM   8182  O21 POPE6 116      58.107  15.472  30.775  1.00  0.00           O
ATOM   8183  C21 POPE6 116      57.137  15.532  31.715  1.00  0.00           C
ATOM   8184  O22 POPE6 116      56.507  16.562  31.915  1.00  0.00           O
ATOM   8185  C22 POPE6 116      56.877  14.222  32.445  1.00  0.00           C
ATOM   8188  C3  POPE6 116      60.458  14.832  30.855  1.00  0.00           C
ATOM   8191  O31 POPE6 116      60.638  15.662  32.015  1.00  0.00           O
ATOM   8192  C31 POPE6 116      60.908  14.982  33.115  1.00  0.00           C
ATOM   8193  O32 POPE6 116      60.497  13.872  33.375  1.00  0.00           O
ATOM   8194  C32 POPE6 116      61.958  15.762  33.905  1.00  0.00           C
ATOM   8197  C23 POPE6 116      55.588  14.212  33.295  1.00  0.00           C
ATOM   8200  C24 POPE6 116      55.688  15.002  34.605  1.00  0.00           C
ATOM   8203  C25 POPE6 116      54.688  14.502  35.655  1.00  0.00           C
ATOM   8206  C26 POPE6 116      53.268  15.072  35.495  1.00  0.00           C
ATOM   8209  C27 POPE6 116      52.757  15.672  36.815  1.00  0.00           C
ATOM   8212  C28 POPE6 116      51.228  15.752  36.935  1.00  0.00           C
ATOM   8215  C29 POPE6 116      50.817  16.382  38.235  1.00  0.00           C
ATOM   8217 0C21 POPE6 116      50.518  15.712  39.365  1.00  0.00           C
ATOM   8219 1C21 POPE6 116      50.548  14.202  39.495  1.00  0.00           C
ATOM   8222 2C21 POPE6 116      50.138  13.712  40.895  1.00  0.00           C
ATOM   8225 3C21 POPE6 116      51.147  14.082  41.985  1.00  0.00           C
ATOM   8228 4C21 POPE6 116      50.618  13.832  43.405  1.00  0.00           C
ATOM   8231 5C21 POPE6 116      51.667  14.242  44.445  1.00  0.00           C
ATOM   8234 6C21 POPE6 116      51.138  14.432  45.875  1.00  0.00           C
ATOM   8237 7C21 POPE6 116      51.087  13.152  46.705  1.00  0.00           C
ATOM   8240 8C21 POPE6 116      50.698  13.422  48.155  1.00  0.00           C
ATOM   8244  C33 POPE6 116      61.368  16.882  34.795  1.00  0.00           C
ATOM   8247  C34 POPE6 116      62.478  17.562  35.615  1.00  0.00           C
ATOM   8250  C35 POPE6 116      62.137  17.712  37.115  1.00  0.00           C
ATOM   8253  C36 POPE6 116      62.118  16.362  37.845  1.00  0.00           C
ATOM   8256  C37 POPE6 116      61.847  16.432  39.365  1.00  0.00           C
ATOM   8259  C38 POPE6 116      61.768  15.022  39.995  1.00  0.00           C
ATOM   8262  C39 POPE6 116      61.728  14.972  41.535  1.00  0.00           C
ATOM   8265 0C31 POPE6 116      62.927  15.632  42.245  1.00  0.00           C
ATOM   8268 1C31 POPE6 116      62.978  15.272  43.745  1.00  0.00           C
ATOM   8271 2C31 POPE6 116      64.088  15.992  44.525  1.00  0.00           C
ATOM   8274 3C31 POPE6 116      64.217  15.492  45.975  1.00  0.00           C
ATOM   8277 4C31 POPE6 116      65.368  16.162  46.735  1.00  0.00           C
ATOM   8280 5C31 POPE6 116      65.628  15.542  48.115  1.00  0.00           C
ATOM   8283 6C31 POPE6 116      66.927  16.012  48.755  1.00  0.00           C
ATOM   8287  NH3 POPE7 117      47.188  21.472  69.915  1.00  0.00           N
ATOM   8291  C12 POPE7 117      46.747  20.252  70.695  1.00  0.00           C
ATOM   8294  C11 POPE7 117      45.648  19.522  69.915  1.00  0.00           C
ATOM   8297  P   POPE7 117      45.537  16.912  70.025  1.00  0.00           P
ATOM   8298  O13 POPE7 117      46.987  16.752  70.195  1.00  0.00           O
ATOM   8299  O14 POPE7 117      44.637  15.922  70.645  1.00  0.00           O
ATOM   8300  O11 POPE7 117      45.198  16.972  68.475  1.00  0.00           O
ATOM   8301  O12 POPE7 117      45.147  18.352  70.585  1.00  0.00           O
ATOM   8302  C1  POPE7 117      45.528  15.782  67.715  1.00  0.00           C
ATOM   8305  C2  POPE7 117      46.838  15.932  66.895  1.00  0.00           C
ATOM   8307  O21 POPE7 117      46.448  15.792  65.505  1.00  0.00           O
ATOM   8308  C21 POPE7 117      46.708  14.692  64.805  1.00  0.00           C
ATOM   8309  O22 POPE7 117      47.327  13.722  65.165  1.00  0.00           O
ATOM   8310  C22 POPE7 117      46.038  14.782  63.425  1.00  0.00           C
ATOM   8313  C3  POPE7 117      48.008  15.042  67.475  1.00  0.00           C
ATOM   8316  O31 POPE7 117      49.177  15.122  66.635  1.00  0.00           O
ATOM   8317  C31 POPE7 117      50.097  14.182  66.865  1.00  0.00           C
ATOM   8318  O32 POPE7 117      50.088  13.372  67.775  1.00  0.00           O
ATOM   8319  C32 POPE7 117      51.217  14.332  65.835  1.00  0.00           C
ATOM   8322  C23 POPE7 117      47.038  14.572  62.255  1.00  0.00           C
ATOM   8325  C24 POPE7 117      46.378  14.662  60.865  1.00  0.00           C
ATOM   8328  C25 POPE7 117      45.968  16.072  60.415  1.00  0.00           C
ATOM   8331  C26 POPE7 117      46.597  16.452  59.055  1.00  0.00           C
ATOM   8334  C27 POPE7 117      45.928  17.652  58.365  1.00  0.00           C
ATOM   8337  C28 POPE7 117      46.518  17.962  56.975  1.00  0.00           C
ATOM   8340  C29 POPE7 117      47.948  18.452  57.055  1.00  0.00           C
ATOM   8342 0C21 POPE7 117      48.938  18.192  56.185  1.00  0.00           C
ATOM   8344 1C21 POPE7 117      48.847  17.402  54.895  1.00  0.00           C
ATOM   8347 2C21 POPE7 117      49.158  15.912  55.105  1.00  0.00           C
ATOM   8350 3C21 POPE7 117      49.608  15.182  53.825  1.00  0.00           C
ATOM   8353 4C21 POPE7 117      49.798  13.672  54.065  1.00  0.00           C
ATOM   8356 5C21 POPE7 117      50.458  12.912  52.895  1.00  0.00           C
ATOM   8359 6C21 POPE7 117      50.097  11.422  52.935  1.00  0.00           C
ATOM   8362 7C21 POPE7 117      50.877  10.542  51.955  1.00  0.00           C
ATOM   8365 8C21 POPE7 117      52.358  10.382  52.305  1.00  0.00           C
ATOM   8369  C33 POPE7 117      50.817  13.892  64.405  1.00  0.00           C
ATOM   8372  C34 POPE7 117      51.898  14.252  63.365  1.00  0.00           C
ATOM   8375  C35 POPE7 117      51.647  13.632  61.975  1.00  0.00           C
ATOM   8378  C36 POPE7 117      50.998  14.602  60.975  1.00  0.00           C
ATOM   8381  C37 POPE7 117      50.778  13.932  59.605  1.00  0.00           C
ATOM   8384  C38 POPE7 117      50.978  14.862  58.395  1.00  0.00           C
ATOM   8387  C39 POPE7 117      52.448  15.252  58.155  1.00  0.00           C
ATOM   8390 0C31 POPE7 117      52.647  16.172  56.945  1.00  0.00           C
ATOM   8393 1C31 POPE7 117      54.107  16.272  56.515  1.00  0.00           C
ATOM   8396 2C31 POPE7 117      54.338  17.422  55.525  1.00  0.00           C
ATOM   8399 3C31 POPE7 117      55.688  17.322  54.805  1.00  0.00           C
ATOM   8402 4C31 POPE7 117      55.968  18.552  53.935  1.00  0.00           C
ATOM   8405 5C31 POPE7 117      57.267  18.482  53.145  1.00  0.00           C
ATOM   8408 6C31 POPE7 117      57.408  19.582  52.095  1.00  0.00           C
ATOM   8412  NH3 POPE8 118      56.068  25.112  28.375  1.00  0.00           N
ATOM   8416  C12 POPE8 118      55.568  26.242  29.255  1.00  0.00           C
ATOM   8419  C11 POPE8 118      56.058  26.122  30.715  1.00  0.00           C
ATOM   8422  P   POPE8 118      58.587  26.832  30.945  1.00  0.00           P
ATOM   8423  O13 POPE8 118      58.798  25.572  30.205  1.00  0.00           O
ATOM   8424  O14 POPE8 118      59.088  28.102  30.355  1.00  0.00           O
ATOM   8425  O11 POPE8 118      59.058  26.682  32.435  1.00  0.00           O
ATOM   8426  O12 POPE8 118      57.038  27.092  31.055  1.00  0.00           O
ATOM   8427  C1  POPE8 118      59.948  27.542  33.165  1.00  0.00           C
ATOM   8430  C2  POPE8 118      61.077  26.702  33.845  1.00  0.00           C
ATOM   8432  O21 POPE8 118      61.347  26.912  35.235  1.00  0.00           O
ATOM   8433  C21 POPE8 118      60.497  27.082  36.205  1.00  0.00           C
ATOM   8434  O22 POPE8 118      59.318  27.352  36.145  1.00  0.00           O
ATOM   8435  C22 POPE8 118      61.288  26.832  37.515  1.00  0.00           C
ATOM   8438  C3  POPE8 118      62.418  26.862  33.075  1.00  0.00           C
ATOM   8441  O31 POPE8 118      63.558  26.352  33.815  1.00  0.00           O
ATOM   8442  C31 POPE8 118      64.707  26.542  33.165  1.00  0.00           C
ATOM   8443  O32 POPE8 118      64.768  26.792  31.965  1.00  0.00           O
ATOM   8444  C32 POPE8 118      65.898  26.532  34.115  1.00  0.00           C
ATOM   8447  C23 POPE8 118      60.417  26.662  38.775  1.00  0.00           C
ATOM   8450  C24 POPE8 118      61.118  25.902  39.925  1.00  0.00           C
ATOM   8453  C25 POPE8 118      62.507  26.442  40.325  1.00  0.00           C
ATOM   8456  C26 POPE8 118      63.088  25.822  41.605  1.00  0.00           C
ATOM   8459  C27 POPE8 118      63.057  24.282  41.605  1.00  0.00           C
ATOM   8462  C28 POPE8 118      64.027  23.612  42.605  1.00  0.00           C
ATOM   8465  C29 POPE8 118      63.678  23.822  44.065  1.00  0.00           C
ATOM   8467 0C21 POPE8 118      63.377  22.882  44.985  1.00  0.00           C
ATOM   8469 1C21 POPE8 118      63.257  21.392  44.805  1.00  0.00           C
ATOM   8472 2C21 POPE8 118      61.958  20.892  45.475  1.00  0.00           C
ATOM   8475 3C21 POPE8 118      61.778  19.372  45.465  1.00  0.00           C
ATOM   8478 4C21 POPE8 118      60.368  18.972  45.925  1.00  0.00           C
ATOM   8481 5C21 POPE8 118      60.228  17.482  46.295  1.00  0.00           C
ATOM   8484 6C21 POPE8 118      60.848  17.162  47.655  1.00  0.00           C
ATOM   8487 7C21 POPE8 118      60.638  15.702  48.065  1.00  0.00           C
ATOM   8490 8C21 POPE8 118      61.558  15.282  49.215  1.00  0.00           C
ATOM   8494  C33 POPE8 118      66.077  25.242  34.955  1.00  0.00           C
ATOM   8497  C34 POPE8 118      65.577  25.362  36.405  1.00  0.00           C
ATOM   8500  C35 POPE8 118      66.268  26.472  37.215  1.00  0.00           C
ATOM   8503  C36 POPE8 118      66.238  26.232  38.735  1.00  0.00           C
ATOM   8506  C37 POPE8 118      66.298  27.532  39.535  1.00  0.00           C
ATOM   8509  C38 POPE8 118      66.848  27.372  40.965  1.00  0.00           C
ATOM   8512  C39 POPE8 118      66.577  28.602  41.855  1.00  0.00           C
ATOM   8515 0C31 POPE8 118      67.808  29.102  42.625  1.00  0.00           C
ATOM   8518 1C31 POPE8 118      67.478  30.302  43.525  1.00  0.00           C
ATOM   8521 2C31 POPE8 118      68.588  30.672  44.535  1.00  0.00           C
ATOM   8524 3C31 POPE8 118      69.938  31.092  43.925  1.00  0.00           C
ATOM   8527 4C31 POPE8 118      69.868  32.392  43.105  1.00  0.00           C
ATOM   8530 5C31 POPE8 118      71.228  33.092  42.985  1.00  0.00           C
ATOM   8533 6C31 POPE8 118      71.137  34.512  42.415  1.00  0.00           C
ATOM   8537  NH3 POPE9 119       8.108  93.493  71.455  1.00  0.00           N
ATOM   8541  C12 POPE9 119       7.538  94.844  71.115  1.00  0.00           C
ATOM   8544  C11 POPE9 119       6.238  95.092  71.895  1.00  0.00           C
ATOM   8547  P   POPE9 119       4.148  96.032  70.665  1.00  0.00           P
ATOM   8548  O13 POPE9 119       3.778  97.372  70.165  1.00  0.00           O
ATOM   8549  O14 POPE9 119       3.218  95.392  71.615  1.00  0.00           O
ATOM   8550  O11 POPE9 119       4.558  95.062  69.495  1.00  0.00           O
ATOM   8551  O12 POPE9 119       5.548  96.213  71.345  1.00  0.00           O
ATOM   8552  C1  POPE9 119       4.048  95.202  68.175  1.00  0.00           C
ATOM   8555  C2  POPE9 119       4.758  96.332  67.385  1.00  0.00           C
ATOM   8557  O21 POPE9 119       4.598  96.102  65.975  1.00  0.00           O
ATOM   8558  C21 POPE9 119       3.528  96.622  65.415  1.00  0.00           C
ATOM   8559  O22 POPE9 119       2.598  97.173  65.985  1.00  0.00           O
ATOM   8560  C22 POPE9 119       3.758  96.633  63.885  1.00  0.00           C
ATOM   8563  C3  POPE9 119       6.278  96.412  67.665  1.00  0.00           C
ATOM   8566  O31 POPE9 119       6.848  97.382  66.765  1.00  0.00           O
ATOM   8567  C31 POPE9 119       7.408  96.893  65.665  1.00  0.00           C
ATOM   8568  O32 POPE9 119       7.648  95.722  65.425  1.00  0.00           O
ATOM   8569  C32 POPE9 119       7.528  98.042  64.665  1.00  0.00           C
ATOM   8572  C23 POPE9 119       4.538  95.402  63.345  1.00  0.00           C
ATOM   8575  C24 POPE9 119       4.758  95.442  61.825  1.00  0.00           C
ATOM   8578  C25 POPE9 119       3.488  95.223  60.995  1.00  0.00           C
ATOM   8581  C26 POPE9 119       3.778  95.293  59.485  1.00  0.00           C
ATOM   8584  C27 POPE9 119       2.528  95.252  58.595  1.00  0.00           C
ATOM   8587  C28 POPE9 119       2.918  95.383  57.115  1.00  0.00           C
ATOM   8590  C29 POPE9 119       1.738  95.682  56.215  1.00  0.00           C
ATOM   8592 0C21 POPE9 119       1.778  96.493  55.145  1.00  0.00           C
ATOM   8594 1C21 POPE9 119       3.018  97.183  54.625  1.00  0.00           C
ATOM   8597 2C21 POPE9 119       2.808  97.812  53.235  1.00  0.00           C
ATOM   8600 3C21 POPE9 119       4.128  98.372  52.685  1.00  0.00           C
ATOM   8603 4C21 POPE9 119       3.958  99.262  51.445  1.00  0.00           C
ATOM   8606 5C21 POPE9 119       3.328  98.573  50.225  1.00  0.00           C
ATOM   8609 6C21 POPE9 119       3.378  99.472  48.975  1.00  0.00           C
ATOM   8612 7C21 POPE9 119       2.508  98.942  47.835  1.00  0.00           C
ATOM   8615 8C21 POPE9 119       2.578  99.752  46.545  1.00  0.00           C
ATOM   8619  C33 POPE9 119       8.418  97.743  63.425  1.00  0.00           C
ATOM   8622  C34 POPE9 119       8.248  98.772  62.295  1.00  0.00           C
ATOM   8625  C35 POPE9 119       9.118  98.453  61.075  1.00  0.00           C
ATOM   8628  C36 POPE9 119       9.248  99.603  60.055  1.00  0.00           C
ATOM   8631  C37 POPE9 119       7.968  99.932  59.265  1.00  0.00           C
ATOM   8634  C38 POPE9 119       8.098 101.163  58.345  1.00  0.00           C
ATOM   8637  C39 POPE9 119       9.278 101.143  57.365  1.00  0.00           C
ATOM   8640 0C31 POPE9 119       9.198 100.052  56.285  1.00  0.00           C
ATOM   8643 1C31 POPE9 119      10.368 100.162  55.295  1.00  0.00           C
ATOM   8646 2C31 POPE9 119      10.218  99.362  53.995  1.00  0.00           C
ATOM   8649 3C31 POPE9 119       9.128  99.902  53.055  1.00  0.00           C
ATOM   8652 4C31 POPE9 119       9.158  99.222  51.675  1.00  0.00           C
ATOM   8655 5C31 POPE9 119       7.878  99.472  50.865  1.00  0.00           C
ATOM   8658 6C31 POPE9 119       7.778  98.622  49.595  1.00  0.00           C
ATOM   8662  NH3 POPE  120     126.237 103.903  71.845  1.00  0.00           N
ATOM   8666  C12 POPE  120     126.658 103.562  73.245  1.00  0.00           C
ATOM   8669  C11 POPE  120     125.998 102.243  73.655  1.00  0.00           C
ATOM   8672  P   POPE  120     127.327 100.343  72.435  1.00  0.00           P
ATOM   8673  O13 POPE  120     128.428 100.993  73.185  1.00  0.00           O
ATOM   8674  O14 POPE  120     126.988  98.952  72.785  1.00  0.00           O
ATOM   8675  O11 POPE  120     127.599 100.462  70.885  1.00  0.00           O
ATOM   8676  O12 POPE  120     126.048 101.262  72.605  1.00  0.00           O
ATOM   8677  C1  POPE  120     126.637 100.762  69.885  1.00  0.00           C
ATOM   8680  C2  POPE  120     125.977  99.493  69.265  1.00  0.00           C
ATOM   8682  O21 POPE  120     125.478  99.743  67.935  1.00  0.00           O
ATOM   8683  C21 POPE  120     124.548 100.663  67.755  1.00  0.00           C
ATOM   8684  O22 POPE  120     124.039 101.354  68.615  1.00  0.00           O
ATOM   8685  C22 POPE  120     124.378 100.862  66.245  1.00  0.00           C
ATOM   8688  C3  POPE  120     124.908  98.792  70.145  1.00  0.00           C
ATOM   8691  O31 POPE  120     124.648  97.512  69.555  1.00  0.00           O
ATOM   8692  C31 POPE  120     123.408  97.152  69.375  1.00  0.00           C
ATOM   8693  O32 POPE  120     122.417  97.702  69.835  1.00  0.00           O
ATOM   8694  C32 POPE  120     123.349  96.012  68.385  1.00  0.00           C
ATOM   8697  C23 POPE  120     123.107 101.633  65.785  1.00  0.00           C
ATOM   8700  C24 POPE  120     123.387 102.983  65.105  1.00  0.00           C
ATOM   8703  C25 POPE  120     122.298 103.383  64.105  1.00  0.00           C
ATOM   8706  C26 POPE  120     122.327 102.582  62.785  1.00  0.00           C
ATOM   8709  C27 POPE  120     121.158 102.962  61.865  1.00  0.00           C
ATOM   8712  C28 POPE  120     120.878 101.972  60.725  1.00  0.00           C
ATOM   8715  C29 POPE  120     122.028 101.733  59.785  1.00  0.00           C
ATOM   8717 0C21 POPE  120     122.077 100.693  58.935  1.00  0.00           C
ATOM   8719 1C21 POPE  120     120.989  99.652  58.805  1.00  0.00           C
ATOM   8722 2C21 POPE  120     120.977  98.962  57.435  1.00  0.00           C
ATOM   8725 3C21 POPE  120     120.569  99.893  56.275  1.00  0.00           C
ATOM   8728 4C21 POPE  120     120.507  99.163  54.925  1.00  0.00           C
ATOM   8731 5C21 POPE  120     121.888  98.692  54.415  1.00  0.00           C
ATOM   8734 6C21 POPE  120     121.748  97.942  53.085  1.00  0.00           C
ATOM   8737 7C21 POPE  120     123.069  97.432  52.505  1.00  0.00           C
ATOM   8740 8C21 POPE  120     122.848  96.762  51.145  1.00  0.00           C
ATOM   8744  C33 POPE  120     124.098  96.403  67.095  1.00  0.00           C
ATOM   8747  C34 POPE  120     123.927  95.332  66.025  1.00  0.00           C
ATOM   8750  C35 POPE  120     124.698  95.533  64.705  1.00  0.00           C
ATOM   8753  C36 POPE  120     126.178  95.962  64.785  1.00  0.00           C
ATOM   8756  C37 POPE  120     126.368  97.484  64.885  1.00  0.00           C
ATOM   8759  C38 POPE  120     127.747  97.972  64.425  1.00  0.00           C
ATOM   8762  C39 POPE  120     127.938  97.923  62.915  1.00  0.00           C
ATOM   8765 0C31 POPE  120     129.223  98.602  62.435  1.00  0.00           C
ATOM   8768 1C31 POPE  120     129.322  98.643  60.905  1.00  0.00           C
ATOM   8771 2C31 POPE  120     130.572  99.372  60.385  1.00  0.00           C
ATOM   8774 3C31 POPE  120     130.673  99.362  58.855  1.00  0.00           C
ATOM   8777 4C31 POPE  120     129.562 100.162  58.145  1.00  0.00           C
ATOM   8780 5C31 POPE  120     129.503  99.863  56.645  1.00  0.00           C
ATOM   8783 6C31 POPE  120     128.458 100.713  55.915  1.00  0.00           C
ATOM   8787  NH3 POPE  121      40.507 129.598  31.395  1.00  0.00           N
ATOM   8791  C12 POPE  121      41.048 129.188  30.055  1.00  0.00           C
ATOM   8794  C11 POPE  121      41.428 127.708  30.015  1.00  0.00           C
ATOM   8797  P   POPE  121      40.188 125.413  29.865  1.00  0.00           P
ATOM   8798  O13 POPE  121      39.228 124.844  28.885  1.00  0.00           O
ATOM   8799  O14 POPE  121      41.548 124.832  29.985  1.00  0.00           O
ATOM   8800  O11 POPE  121      39.548 125.413  31.305  1.00  0.00           O
ATOM   8801  O12 POPE  121      40.288 126.963  29.615  1.00  0.00           O
ATOM   8802  C1  POPE  121      38.368 126.182  31.565  1.00  0.00           C
ATOM   8805  C2  POPE  121      38.198 126.362  33.085  1.00  0.00           C
ATOM   8807  O21 POPE  121      37.057 127.192  33.375  1.00  0.00           O
ATOM   8808  C21 POPE  121      37.217 128.508  33.235  1.00  0.00           C
ATOM   8809  O22 POPE  121      38.138 129.059  32.655  1.00  0.00           O
ATOM   8810  C22 POPE  121      36.108 129.217  33.995  1.00  0.00           C
ATOM   8813  C3  POPE  121      39.518 126.792  33.805  1.00  0.00           C
ATOM   8816  O31 POPE  121      39.318 127.112  35.205  1.00  0.00           O
ATOM   8817  C31 POPE  121      39.158 126.032  35.985  1.00  0.00           C
ATOM   8818  O32 POPE  121      39.168 124.882  35.585  1.00  0.00           O
ATOM   8819  C32 POPE  121      39.068 126.493  37.425  1.00  0.00           C
ATOM   8822  C23 POPE  121      36.048 128.717  35.455  1.00  0.00           C
ATOM   8825  C24 POPE  121      35.268 129.598  36.445  1.00  0.00           C
ATOM   8828  C25 POPE  121      35.607 129.207  37.895  1.00  0.00           C
ATOM   8831  C26 POPE  121      34.408 128.807  38.765  1.00  0.00           C
ATOM   8834  C27 POPE  121      33.708 129.979  39.485  1.00  0.00           C
ATOM   8837  C28 POPE  121      32.978 129.487  40.745  1.00  0.00           C
ATOM   8840  C29 POPE  121      32.108 130.527  41.415  1.00  0.00           C
ATOM   8842 0C21 POPE  121      32.198 130.988  42.675  1.00  0.00           C
ATOM   8844 1C21 POPE  121      33.218 130.567  43.715  1.00  0.00           C
ATOM   8847 2C21 POPE  121      32.678 130.428  45.145  1.00  0.00           C
ATOM   8850 3C21 POPE  121      32.698 131.717  45.975  1.00  0.00           C
ATOM   8853 4C21 POPE  121      32.458 131.417  47.465  1.00  0.00           C
ATOM   8856 5C21 POPE  121      32.408 132.678  48.355  1.00  0.00           C
ATOM   8859 6C21 POPE  121      31.118 133.488  48.165  1.00  0.00           C
ATOM   8862 7C21 POPE  121      31.028 134.697  49.105  1.00  0.00           C
ATOM   8865 8C21 POPE  121      29.688 135.438  48.985  1.00  0.00           C
ATOM   8869  C33 POPE  121      39.208 125.332  38.445  1.00  0.00           C
ATOM   8872  C34 POPE  121      39.138 125.853  39.885  1.00  0.00           C
ATOM   8875  C35 POPE  121      39.408 124.782  40.945  1.00  0.00           C
ATOM   8878  C36 POPE  121      39.088 125.283  42.355  1.00  0.00           C
ATOM   8881  C37 POPE  121      40.098 124.732  43.355  1.00  0.00           C
ATOM   8884  C38 POPE  121      39.798 125.132  44.805  1.00  0.00           C
ATOM   8887  C39 POPE  121      40.957 124.732  45.715  1.00  0.00           C
ATOM   8890 0C31 POPE  121      40.658 124.844  47.215  1.00  0.00           C
ATOM   8893 1C31 POPE  121      41.898 124.463  48.035  1.00  0.00           C
ATOM   8896 2C31 POPE  121      41.758 124.782  49.525  1.00  0.00           C
ATOM   8899 3C31 POPE  121      41.228 123.622  50.375  1.00  0.00           C
ATOM   8902 4C31 POPE  121      41.257 124.002  51.865  1.00  0.00           C
ATOM   8905 5C31 POPE  121      40.728 122.913  52.805  1.00  0.00           C
ATOM   8908 6C31 POPE  121      40.798 123.333  54.275  1.00  0.00           C
ATOM   8912  NH3 POPE  122     122.347  40.783  29.155  1.00  0.00           N
ATOM   8916  C12 POPE  122     122.148  39.592  30.075  1.00  0.00           C
ATOM   8919  C11 POPE  122     122.697  38.302  29.415  1.00  0.00           C
ATOM   8922  P   POPE  122     120.647  37.952  27.695  1.00  0.00           P
ATOM   8923  O13 POPE  122     120.507  36.982  26.595  1.00  0.00           O
ATOM   8924  O14 POPE  122     120.827  39.372  27.335  1.00  0.00           O
ATOM   8925  O11 POPE  122     119.307  37.862  28.505  1.00  0.00           O
ATOM   8926  O12 POPE  122     121.757  37.502  28.695  1.00  0.00           O
ATOM   8927  C1  POPE  122     118.919  36.662  29.185  1.00  0.00           C
ATOM   8930  C2  POPE  122     119.088  36.852  30.695  1.00  0.00           C
ATOM   8932  O21 POPE  122     118.398  35.772  31.355  1.00  0.00           O
ATOM   8933  C21 POPE  122     118.958  35.402  32.495  1.00  0.00           C
ATOM   8934  O22 POPE  122     120.029  35.802  32.915  1.00  0.00           O
ATOM   8935  C22 POPE  122     118.118  34.322  33.185  1.00  0.00           C
ATOM   8938  C3  POPE  122     118.518  38.222  31.175  1.00  0.00           C
ATOM   8941  O31 POPE  122     119.408  38.822  32.125  1.00  0.00           O
ATOM   8942  C31 POPE  122     119.118  38.593  33.385  1.00  0.00           C
ATOM   8943  O32 POPE  122     118.118  38.042  33.825  1.00  0.00           O
ATOM   8944  C32 POPE  122     120.289  39.072  34.235  1.00  0.00           C
ATOM   8947  C23 POPE  122     118.418  34.192  34.705  1.00  0.00           C
ATOM   8950  C24 POPE  122     117.557  35.122  35.585  1.00  0.00           C
ATOM   8953  C25 POPE  122     116.539  34.372  36.455  1.00  0.00           C
ATOM   8956  C26 POPE  122     117.188  33.542  37.565  1.00  0.00           C
ATOM   8959  C27 POPE  122     116.178  33.142  38.665  1.00  0.00           C
ATOM   8962  C28 POPE  122     116.787  32.292  39.795  1.00  0.00           C
ATOM   8965  C29 POPE  122     117.798  33.072  40.605  1.00  0.00           C
ATOM   8967 0C21 POPE  122     117.677  33.392  41.905  1.00  0.00           C
ATOM   8969 1C21 POPE  122     116.527  32.982  42.785  1.00  0.00           C
ATOM   8972 2C21 POPE  122     116.798  33.272  44.275  1.00  0.00           C
ATOM   8975 3C21 POPE  122     115.668  32.752  45.165  1.00  0.00           C
ATOM   8978 4C21 POPE  122     115.948  32.962  46.655  1.00  0.00           C
ATOM   8981 5C21 POPE  122     114.798  32.462  47.535  1.00  0.00           C
ATOM   8984 6C21 POPE  122     115.158  32.372  49.025  1.00  0.00           C
ATOM   8987 7C21 POPE  122     114.007  31.762  49.825  1.00  0.00           C
ATOM   8990 8C21 POPE  122     114.188  31.782  51.345  1.00  0.00           C
ATOM   8994  C33 POPE  122     120.647  38.052  35.335  1.00  0.00           C
ATOM   8997  C34 POPE  122     120.628  38.682  36.725  1.00  0.00           C
ATOM   9000  C35 POPE  122     121.777  39.682  36.885  1.00  0.00           C
ATOM   9003  C36 POPE  122     121.838  40.302  38.275  1.00  0.00           C
ATOM   9006  C37 POPE  122     123.147  41.093  38.425  1.00  0.00           C
ATOM   9009  C38 POPE  122     123.317  41.752  39.795  1.00  0.00           C
ATOM   9012  C39 POPE  122     124.599  42.602  39.805  1.00  0.00           C
ATOM   9015 0C31 POPE  122     124.888  43.262  41.155  1.00  0.00           C
ATOM   9018 1C31 POPE  122     126.128  44.172  41.055  1.00  0.00           C
ATOM   9021 2C31 POPE  122     126.728  44.512  42.425  1.00  0.00           C
ATOM   9024 3C31 POPE  122     127.897  45.513  42.365  1.00  0.00           C
ATOM   9027 4C31 POPE  122     128.974  45.142  41.325  1.00  0.00           C
ATOM   9030 5C31 POPE  122     130.273  45.942  41.485  1.00  0.00           C
ATOM   9033 6C31 POPE  122     131.353  45.542  40.465  1.00  0.00           C
ATOM   9037  NH3 POPE  123      52.597  32.902  72.695  1.00  0.00           N
ATOM   9041  C12 POPE  123      52.638  31.592  73.465  1.00  0.00           C
ATOM   9044  C11 POPE  123      53.998  31.332  74.135  1.00  0.00           C
ATOM   9047  P   POPE  123      54.408  28.822  74.925  1.00  0.00           P
ATOM   9048  O13 POPE  123      55.588  28.922  75.805  1.00  0.00           O
ATOM   9049  O14 POPE  123      53.078  28.832  75.565  1.00  0.00           O
ATOM   9050  O11 POPE  123      54.497  27.552  73.995  1.00  0.00           O
ATOM   9051  O12 POPE  123      54.448  30.002  73.875  1.00  0.00           O
ATOM   9052  C1  POPE  123      53.647  27.452  72.845  1.00  0.00           C
ATOM   9055  C2  POPE  123      54.198  26.402  71.835  1.00  0.00           C
ATOM   9057  O21 POPE  123      54.037  26.932  70.495  1.00  0.00           O
ATOM   9058  C21 POPE  123      53.717  26.212  69.425  1.00  0.00           C
ATOM   9059  O22 POPE  123      53.328  25.062  69.385  1.00  0.00           O
ATOM   9060  C22 POPE  123      53.808  27.132  68.195  1.00  0.00           C
ATOM   9063  C3  POPE  123      53.608  24.972  72.175  1.00  0.00           C
ATOM   9066  O31 POPE  123      54.298  23.782  71.745  1.00  0.00           O
ATOM   9067  C31 POPE  123      55.397  23.742  71.035  1.00  0.00           C
ATOM   9068  O32 POPE  123      55.957  24.672  70.495  1.00  0.00           O
ATOM   9069  C32 POPE  123      55.848  22.282  70.945  1.00  0.00           C
ATOM   9072  C23 POPE  123      53.278  26.452  66.915  1.00  0.00           C
ATOM   9075  C24 POPE  123      52.888  27.422  65.785  1.00  0.00           C
ATOM   9078  C25 POPE  123      54.058  28.112  65.075  1.00  0.00           C
ATOM   9081  C26 POPE  123      53.568  28.862  63.825  1.00  0.00           C
ATOM   9084  C27 POPE  123      54.688  29.572  63.045  1.00  0.00           C
ATOM   9087  C28 POPE  123      54.198  30.312  61.785  1.00  0.00           C
ATOM   9090  C29 POPE  123      53.738  29.382  60.685  1.00  0.00           C
ATOM   9092 0C21 POPE  123      53.838  29.572  59.365  1.00  0.00           C
ATOM   9094 1C21 POPE  123      54.408  30.782  58.665  1.00  0.00           C
ATOM   9097 2C21 POPE  123      53.338  31.492  57.805  1.00  0.00           C
ATOM   9100 3C21 POPE  123      53.878  32.752  57.125  1.00  0.00           C
ATOM   9103 4C21 POPE  123      52.787  33.493  56.355  1.00  0.00           C
ATOM   9106 5C21 POPE  123      53.237  34.862  55.835  1.00  0.00           C
ATOM   9109 6C21 POPE  123      52.238  35.422  54.825  1.00  0.00           C
ATOM   9112 7C21 POPE  123      52.558  36.832  54.335  1.00  0.00           C
ATOM   9115 8C21 POPE  123      51.677  37.212  53.135  1.00  0.00           C
ATOM   9119  C33 POPE  123      57.238  22.152  70.305  1.00  0.00           C
ATOM   9122  C34 POPE  123      57.148  22.322  68.785  1.00  0.00           C
ATOM   9125  C35 POPE  123      58.507  22.252  68.095  1.00  0.00           C
ATOM   9128  C36 POPE  123      58.847  20.812  67.685  1.00  0.00           C
ATOM   9131  C37 POPE  123      60.268  20.702  67.165  1.00  0.00           C
ATOM   9134  C38 POPE  123      60.508  19.412  66.375  1.00  0.00           C
ATOM   9137  C39 POPE  123      61.917  19.382  65.795  1.00  0.00           C
ATOM   9140 0C31 POPE  123      62.028  18.482  64.565  1.00  0.00           C
ATOM   9143 1C31 POPE  123      62.007  16.982  64.885  1.00  0.00           C
ATOM   9146 2C31 POPE  123      60.698  16.272  64.525  1.00  0.00           C
ATOM   9149 3C31 POPE  123      60.397  16.182  63.015  1.00  0.00           C
ATOM   9152 4C31 POPE  123      61.548  15.622  62.165  1.00  0.00           C
ATOM   9155 5C31 POPE  123      61.058  15.132  60.785  1.00  0.00           C
ATOM   9158 6C31 POPE  123      62.158  14.542  59.905  1.00  0.00           C
ATOM   9162  NH3 POPE  124      78.868 132.118  68.265  1.00  0.00           N
ATOM   9166  C12 POPE  124      77.457 131.758  68.685  1.00  0.00           C
ATOM   9169  C11 POPE  124      76.848 130.688  67.755  1.00  0.00           C
ATOM   9172  P   POPE  124      75.628 128.868  69.165  1.00  0.00           P
ATOM   9173  O13 POPE  124      76.857 128.757  69.955  1.00  0.00           O
ATOM   9174  O14 POPE  124      74.318 128.788  69.875  1.00  0.00           O
ATOM   9175  O11 POPE  124      75.588 127.758  68.045  1.00  0.00           O
ATOM   9176  O12 POPE  124      75.618 130.188  68.295  1.00  0.00           O
ATOM   9177  C1  POPE  124      74.698 127.837  66.935  1.00  0.00           C
ATOM   9180  C2  POPE  124      75.178 126.893  65.815  1.00  0.00           C
ATOM   9182  O21 POPE  124      74.058 126.562  64.965  1.00  0.00           O
ATOM   9183  C21 POPE  124      74.388 126.432  63.685  1.00  0.00           C
ATOM   9184  O22 POPE  124      75.378 126.923  63.155  1.00  0.00           O
ATOM   9185  C22 POPE  124      73.387 125.533  62.965  1.00  0.00           C
ATOM   9188  C3  POPE  124      75.778 125.573  66.385  1.00  0.00           C
ATOM   9191  O31 POPE  124      76.188 124.712  65.295  1.00  0.00           O
ATOM   9192  C31 POPE  124      77.478 124.673  65.015  1.00  0.00           C
ATOM   9193  O32 POPE  124      78.378 125.072  65.745  1.00  0.00           O
ATOM   9194  C32 POPE  124      77.678 124.113  63.605  1.00  0.00           C
ATOM   9197  C23 POPE  124      73.338 125.822  61.445  1.00  0.00           C
ATOM   9200  C24 POPE  124      72.948 124.612  60.595  1.00  0.00           C
ATOM   9203  C25 POPE  124      71.498 124.142  60.745  1.00  0.00           C
ATOM   9206  C26 POPE  124      71.188 122.942  59.835  1.00  0.00           C
ATOM   9209  C27 POPE  124      69.978 122.142  60.305  1.00  0.00           C
ATOM   9212  C28 POPE  124      69.757 120.842  59.495  1.00  0.00           C
ATOM   9215  C29 POPE  124      68.707 119.992  60.155  1.00  0.00           C
ATOM   9217 0C21 POPE  124      67.757 119.262  59.545  1.00  0.00           C
ATOM   9219 1C21 POPE  124      67.597 119.033  58.065  1.00  0.00           C
ATOM   9222 2C21 POPE  124      66.387 119.752  57.435  1.00  0.00           C
ATOM   9225 3C21 POPE  124      66.228 119.342  55.975  1.00  0.00           C
ATOM   9228 4C21 POPE  124      64.967 119.902  55.295  1.00  0.00           C
ATOM   9231 5C21 POPE  124      64.857 119.332  53.885  1.00  0.00           C
ATOM   9234 6C21 POPE  124      63.577 119.712  53.145  1.00  0.00           C
ATOM   9237 7C21 POPE  124      63.268 118.682  52.065  1.00  0.00           C
ATOM   9240 8C21 POPE  124      62.007 118.982  51.265  1.00  0.00           C
ATOM   9244  C33 POPE  124      78.788 124.844  62.805  1.00  0.00           C
ATOM   9247  C34 POPE  124      78.268 125.663  61.605  1.00  0.00           C
ATOM   9250  C35 POPE  124      77.768 124.782  60.445  1.00  0.00           C
ATOM   9253  C36 POPE  124      77.708 125.553  59.115  1.00  0.00           C
ATOM   9256  C37 POPE  124      77.168 124.712  57.935  1.00  0.00           C
ATOM   9259  C38 POPE  124      78.107 123.582  57.485  1.00  0.00           C
ATOM   9262  C39 POPE  124      77.558 122.743  56.325  1.00  0.00           C
ATOM   9265 0C31 POPE  124      77.207 123.562  55.075  1.00  0.00           C
ATOM   9268 1C31 POPE  124      76.857 122.723  53.835  1.00  0.00           C
ATOM   9271 2C31 POPE  124      76.417 123.613  52.675  1.00  0.00           C
ATOM   9274 3C31 POPE  124      76.338 122.923  51.305  1.00  0.00           C
ATOM   9277 4C31 POPE  124      75.228 121.882  51.155  1.00  0.00           C
ATOM   9280 5C31 POPE  124      75.167 121.322  49.725  1.00  0.00           C
ATOM   9283 6C31 POPE  124      74.128 120.212  49.525  1.00  0.00           C
ATOM   9287  NH3 POPE  125      57.618  99.592  28.135  1.00  0.00           N
ATOM   9291  C12 POPE  125      57.257  99.463  26.695  1.00  0.00           C
ATOM   9294  C11 POPE  125      56.677  98.073  26.535  1.00  0.00           C
ATOM   9297  P   POPE  125      55.537  96.423  24.995  1.00  0.00           P
ATOM   9298  O13 POPE  125      54.448  96.533  23.995  1.00  0.00           O
ATOM   9299  O14 POPE  125      56.698  95.523  24.725  1.00  0.00           O
ATOM   9300  O11 POPE  125      54.938  96.042  26.435  1.00  0.00           O
ATOM   9301  O12 POPE  125      56.098  97.883  25.255  1.00  0.00           O
ATOM   9302  C1  POPE  125      53.708  96.642  26.885  1.00  0.00           C
ATOM   9305  C2  POPE  125      53.538  96.663  28.445  1.00  0.00           C
ATOM   9307  O21 POPE  125      54.007  97.923  29.005  1.00  0.00           O
ATOM   9308  C21 POPE  125      53.398  98.213  30.185  1.00  0.00           C
ATOM   9309  O22 POPE  125      52.498  97.562  30.675  1.00  0.00           O
ATOM   9310  C22 POPE  125      54.077  99.423  30.845  1.00  0.00           C
ATOM   9313  C3  POPE  125      54.217  95.452  29.165  1.00  0.00           C
ATOM   9316  O31 POPE  125      54.988  95.912  30.295  1.00  0.00           O
ATOM   9317  C31 POPE  125      55.518  94.942  31.015  1.00  0.00           C
ATOM   9318  O32 POPE  125      55.487  93.762  30.725  1.00  0.00           O
ATOM   9319  C32 POPE  125      56.278  95.592  32.185  1.00  0.00           C
ATOM   9322  C23 POPE  125      53.218 100.042  31.985  1.00  0.00           C
ATOM   9325  C24 POPE  125      54.037 100.933  32.935  1.00  0.00           C
ATOM   9328  C25 POPE  125      53.247 102.152  33.455  1.00  0.00           C
ATOM   9331  C26 POPE  125      53.847 102.812  34.705  1.00  0.00           C
ATOM   9334  C27 POPE  125      52.948 103.923  35.275  1.00  0.00           C
ATOM   9337  C28 POPE  125      53.408 104.482  36.645  1.00  0.00           C
ATOM   9340  C29 POPE  125      52.618 105.732  36.965  1.00  0.00           C
ATOM   9342 0C21 POPE  125      52.018 106.113  38.115  1.00  0.00           C
ATOM   9344 1C21 POPE  125      51.968 105.392  39.445  1.00  0.00           C
ATOM   9347 2C21 POPE  125      52.197 106.272  40.705  1.00  0.00           C
ATOM   9350 3C21 POPE  125      51.478 107.632  40.725  1.00  0.00           C
ATOM   9353 4C21 POPE  125      51.188 108.163  42.145  1.00  0.00           C
ATOM   9356 5C21 POPE  125      52.388 108.222  43.095  1.00  0.00           C
ATOM   9359 6C21 POPE  125      52.057 109.012  44.375  1.00  0.00           C
ATOM   9362 7C21 POPE  125      53.167 108.962  45.435  1.00  0.00           C
ATOM   9365 8C21 POPE  125      52.798 109.662  46.755  1.00  0.00           C
ATOM   9369  C33 POPE  125      55.388  96.234  33.285  1.00  0.00           C
ATOM   9372  C34 POPE  125      54.818  95.252  34.335  1.00  0.00           C
ATOM   9375  C35 POPE  125      55.868  94.622  35.275  1.00  0.00           C
ATOM   9378  C36 POPE  125      55.988  95.232  36.675  1.00  0.00           C
ATOM   9381  C37 POPE  125      57.088  94.493  37.455  1.00  0.00           C
ATOM   9384  C38 POPE  125      57.428  95.092  38.835  1.00  0.00           C
ATOM   9387  C39 POPE  125      58.838  94.703  39.275  1.00  0.00           C
ATOM   9390 0C31 POPE  125      59.938  95.533  38.585  1.00  0.00           C
ATOM   9393 1C31 POPE  125      61.308  94.863  38.685  1.00  0.00           C
ATOM   9396 2C31 POPE  125      62.458  95.663  38.085  1.00  0.00           C
ATOM   9399 3C31 POPE  125      63.757  94.844  37.985  1.00  0.00           C
ATOM   9402 4C31 POPE  125      64.188  94.183  39.305  1.00  0.00           C
ATOM   9405 5C31 POPE  125      65.528  93.442  39.185  1.00  0.00           C
ATOM   9408 6C31 POPE  125      65.938  92.702  40.465  1.00  0.00           C
ATOM   9412  NH3 POPE  126     113.717 109.552  68.985  1.00  0.00           N
ATOM   9416  C12 POPE  126     114.077 108.652  70.145  1.00  0.00           C
ATOM   9419  C11 POPE  126     114.287 107.192  69.675  1.00  0.00           C
ATOM   9422  P   POPE  126     112.459 105.862  71.015  1.00  0.00           P
ATOM   9423  O13 POPE  126     112.347 104.493  71.575  1.00  0.00           O
ATOM   9424  O14 POPE  126     111.897 106.993  71.795  1.00  0.00           O
ATOM   9425  O11 POPE  126     111.798 105.892  69.585  1.00  0.00           O
ATOM   9426  O12 POPE  126     113.947 106.222  70.675  1.00  0.00           O
ATOM   9427  C1  POPE  126     110.429 105.512  69.445  1.00  0.00           C
ATOM   9430  C2  POPE  126     109.748 106.213  68.245  1.00  0.00           C
ATOM   9432  O21 POPE  126     109.228 105.173  67.415  1.00  0.00           O
ATOM   9433  C21 POPE  126     108.628 105.533  66.315  1.00  0.00           C
ATOM   9434  O22 POPE  126     108.217 106.652  66.035  1.00  0.00           O
ATOM   9435  C22 POPE  126     108.667 104.353  65.375  1.00  0.00           C
ATOM   9438  C3  POPE  126     110.668 107.212  67.455  1.00  0.00           C
ATOM   9441  O31 POPE  126     111.458 106.552  66.435  1.00  0.00           O
ATOM   9442  C31 POPE  126     112.548 107.192  66.045  1.00  0.00           C
ATOM   9443  O32 POPE  126     112.948 108.252  66.505  1.00  0.00           O
ATOM   9444  C32 POPE  126     113.197 106.372  64.915  1.00  0.00           C
ATOM   9447  C23 POPE  126     108.518 104.773  63.905  1.00  0.00           C
ATOM   9450  C24 POPE  126     109.067 103.652  63.035  1.00  0.00           C
ATOM   9453  C25 POPE  126     109.017 103.973  61.555  1.00  0.00           C
ATOM   9456  C26 POPE  126     109.768 102.913  60.755  1.00  0.00           C
ATOM   9459  C27 POPE  126     109.808 103.222  59.265  1.00  0.00           C
ATOM   9462  C28 POPE  126     110.188 102.002  58.405  1.00  0.00           C
ATOM   9465  C29 POPE  126     111.489 101.372  58.835  1.00  0.00           C
ATOM   9467 0C21 POPE  126     112.669 101.382  58.175  1.00  0.00           C
ATOM   9469 1C21 POPE  126     112.957 102.063  56.855  1.00  0.00           C
ATOM   9472 2C21 POPE  126     113.938 103.232  57.015  1.00  0.00           C
ATOM   9475 3C21 POPE  126     113.378 104.393  57.855  1.00  0.00           C
ATOM   9478 4C21 POPE  126     114.467 105.383  58.285  1.00  0.00           C
ATOM   9481 5C21 POPE  126     113.919 106.562  59.095  1.00  0.00           C
ATOM   9484 6C21 POPE  126     115.018 107.363  59.795  1.00  0.00           C
ATOM   9487 7C21 POPE  126     114.488 108.573  60.575  1.00  0.00           C
ATOM   9490 8C21 POPE  126     115.569 109.362  61.315  1.00  0.00           C
ATOM   9494  C33 POPE  126     114.698 106.663  64.695  1.00  0.00           C
ATOM   9497  C34 POPE  126     115.247 106.052  63.385  1.00  0.00           C
ATOM   9500  C35 POPE  126     115.527 104.542  63.385  1.00  0.00           C
ATOM   9503  C36 POPE  126     115.787 104.023  61.955  1.00  0.00           C
ATOM   9506  C37 POPE  126     116.258 102.552  61.845  1.00  0.00           C
ATOM   9509  C38 POPE  126     116.507 102.142  60.385  1.00  0.00           C
ATOM   9512  C39 POPE  126     117.367 100.872  60.205  1.00  0.00           C
ATOM   9515 0C31 POPE  126     116.728  99.563  60.695  1.00  0.00           C
ATOM   9518 1C31 POPE  126     117.669  98.362  60.465  1.00  0.00           C
ATOM   9521 2C31 POPE  126     117.257  97.072  61.185  1.00  0.00           C
ATOM   9524 3C31 POPE  126     117.148  97.262  62.705  1.00  0.00           C
ATOM   9527 4C31 POPE  126     117.308  95.993  63.535  1.00  0.00           C
ATOM   9530 5C31 POPE  126     117.417  96.302  65.035  1.00  0.00           C
ATOM   9533 6C31 POPE  126     117.459  95.082  65.935  1.00  0.00           C
ATOM   9537  NH3 POPE  127      42.358 100.573  27.695  1.00  0.00           N
ATOM   9541  C12 POPE  127      43.708 100.372  28.305  1.00  0.00           C
ATOM   9544  C11 POPE  127      44.788 100.363  27.205  1.00  0.00           C
ATOM   9547  P   POPE  127      47.408 100.752  27.125  1.00  0.00           P
ATOM   9548  O13 POPE  127      47.967  99.633  26.335  1.00  0.00           O
ATOM   9549  O14 POPE  127      47.228 102.052  26.445  1.00  0.00           O
ATOM   9550  O11 POPE  127      48.328 101.023  28.355  1.00  0.00           O
ATOM   9551  O12 POPE  127      46.068 100.273  27.815  1.00  0.00           O
ATOM   9552  C1  POPE  127      48.757  99.963  29.225  1.00  0.00           C
ATOM   9555  C2  POPE  127      47.808  99.872  30.425  1.00  0.00           C
ATOM   9557  O21 POPE  127      48.268 100.722  31.475  1.00  0.00           O
ATOM   9558  C21 POPE  127      49.097 100.322  32.405  1.00  0.00           C
ATOM   9559  O22 POPE  127      49.837  99.353  32.385  1.00  0.00           O
ATOM   9560  C22 POPE  127      49.037 101.393  33.505  1.00  0.00           C
ATOM   9563  C3  POPE  127      47.498  98.423  30.865  1.00  0.00           C
ATOM   9566  O31 POPE  127      46.758  98.433  32.105  1.00  0.00           O
ATOM   9567  C31 POPE  127      45.478  98.753  32.005  1.00  0.00           C
ATOM   9568  O32 POPE  127      44.827  98.792  30.975  1.00  0.00           O
ATOM   9569  C32 POPE  127      44.908  99.002  33.395  1.00  0.00           C
ATOM   9572  C23 POPE  127      48.938 100.883  34.965  1.00  0.00           C
ATOM   9575  C24 POPE  127      48.317 101.952  35.885  1.00  0.00           C
ATOM   9578  C25 POPE  127      48.408 101.642  37.395  1.00  0.00           C
ATOM   9581  C26 POPE  127      49.858 101.673  37.905  1.00  0.00           C
ATOM   9584  C27 POPE  127      49.998 101.502  39.425  1.00  0.00           C
ATOM   9587  C28 POPE  127      51.467 101.172  39.795  1.00  0.00           C
ATOM   9590  C29 POPE  127      51.888 100.942  41.225  1.00  0.00           C
ATOM   9592 0C21 POPE  127      51.378 101.403  42.375  1.00  0.00           C
ATOM   9594 1C21 POPE  127      50.217 102.352  42.555  1.00  0.00           C
ATOM   9597 2C21 POPE  127      49.928 102.673  44.045  1.00  0.00           C
ATOM   9600 3C21 POPE  127      49.468 101.452  44.855  1.00  0.00           C
ATOM   9603 4C21 POPE  127      49.007 101.812  46.275  1.00  0.00           C
ATOM   9606 5C21 POPE  127      48.468 100.612  47.055  1.00  0.00           C
ATOM   9609 6C21 POPE  127      47.978 101.002  48.455  1.00  0.00           C
ATOM   9612 7C21 POPE  127      47.568  99.792  49.305  1.00  0.00           C
ATOM   9615 8C21 POPE  127      47.667 100.022  50.825  1.00  0.00           C
ATOM   9619  C33 POPE  127      44.058  97.812  33.895  1.00  0.00           C
ATOM   9622  C34 POPE  127      43.818  97.793  35.405  1.00  0.00           C
ATOM   9625  C35 POPE  127      45.118  97.783  36.225  1.00  0.00           C
ATOM   9628  C36 POPE  127      44.908  97.442  37.705  1.00  0.00           C
ATOM   9631  C37 POPE  127      46.248  97.393  38.435  1.00  0.00           C
ATOM   9634  C38 POPE  127      46.128  97.162  39.945  1.00  0.00           C
ATOM   9637  C39 POPE  127      47.408  97.622  40.665  1.00  0.00           C
ATOM   9640 0C31 POPE  127      47.358  97.413  42.175  1.00  0.00           C
ATOM   9643 1C31 POPE  127      48.498  98.163  42.875  1.00  0.00           C
ATOM   9646 2C31 POPE  127      48.507  98.042  44.405  1.00  0.00           C
ATOM   9649 3C31 POPE  127      48.768  96.622  44.915  1.00  0.00           C
ATOM   9652 4C31 POPE  127      48.917  96.572  46.445  1.00  0.00           C
ATOM   9655 5C31 POPE  127      49.188  95.162  46.955  1.00  0.00           C
ATOM   9658 6C31 POPE  127      49.268  95.072  48.485  1.00  0.00           C
ATOM   9662  NH3 POPE  128     121.738 113.173  70.245  1.00  0.00           N
ATOM   9666  C12 POPE  128     122.207 111.753  70.085  1.00  0.00           C
ATOM   9669  C11 POPE  128     121.768 110.802  71.235  1.00  0.00           C
ATOM   9672  P   POPE  128     122.367 108.342  72.155  1.00  0.00           P
ATOM   9673  O13 POPE  128     123.457 108.453  73.145  1.00  0.00           O
ATOM   9674  O14 POPE  128     121.007 107.972  72.605  1.00  0.00           O
ATOM   9675  O11 POPE  128     122.789 107.183  71.155  1.00  0.00           O
ATOM   9676  O12 POPE  128     122.417 109.542  71.115  1.00  0.00           O
ATOM   9677  C1  POPE  128     123.938 107.372  70.335  1.00  0.00           C
ATOM   9680  C2  POPE  128     123.678 106.963  68.865  1.00  0.00           C
ATOM   9682  O21 POPE  128     124.827 107.302  68.075  1.00  0.00           O
ATOM   9683  C21 POPE  128     125.928 106.602  68.285  1.00  0.00           C
ATOM   9684  O22 POPE  128     126.068 105.693  69.095  1.00  0.00           O
ATOM   9685  C22 POPE  128     127.018 107.112  67.335  1.00  0.00           C
ATOM   9688  C3  POPE  128     122.417 107.653  68.225  1.00  0.00           C
ATOM   9691  O31 POPE  128     122.417 107.512  66.775  1.00  0.00           O
ATOM   9692  C31 POPE  128     121.247 107.752  66.165  1.00  0.00           C
ATOM   9693  O32 POPE  128     120.177 107.863  66.725  1.00  0.00           O
ATOM   9694  C32 POPE  128     121.468 107.802  64.645  1.00  0.00           C
ATOM   9697  C23 POPE  128     126.757 106.862  65.825  1.00  0.00           C
ATOM   9700  C24 POPE  128     125.417 107.402  65.285  1.00  0.00           C
ATOM   9703  C25 POPE  128     125.348 107.522  63.755  1.00  0.00           C
ATOM   9706  C26 POPE  128     124.967 106.234  63.025  1.00  0.00           C
ATOM   9709  C27 POPE  128     124.637 106.512  61.545  1.00  0.00           C
ATOM   9712  C28 POPE  128     124.188 105.243  60.785  1.00  0.00           C
ATOM   9715  C29 POPE  128     123.597 105.562  59.435  1.00  0.00           C
ATOM   9717 0C21 POPE  128     123.868 104.952  58.265  1.00  0.00           C
ATOM   9719 1C21 POPE  128     124.798 103.783  58.055  1.00  0.00           C
ATOM   9722 2C21 POPE  128     124.558 103.042  56.725  1.00  0.00           C
ATOM   9725 3C21 POPE  128     125.037 103.854  55.515  1.00  0.00           C
ATOM   9728 4C21 POPE  128     124.748 103.182  54.155  1.00  0.00           C
ATOM   9731 5C21 POPE  128     125.628 101.952  53.895  1.00  0.00           C
ATOM   9734 6C21 POPE  128     125.717 101.582  52.405  1.00  0.00           C
ATOM   9737 7C21 POPE  128     126.577 100.332  52.155  1.00  0.00           C
ATOM   9740 8C21 POPE  128     126.997 100.162  50.695  1.00  0.00           C
ATOM   9744  C33 POPE  128     120.368 108.613  63.905  1.00  0.00           C
ATOM   9747  C34 POPE  128     120.798 109.072  62.505  1.00  0.00           C
ATOM   9750  C35 POPE  128     119.777 108.802  61.385  1.00  0.00           C
ATOM   9753  C36 POPE  128     119.768 107.344  60.895  1.00  0.00           C
ATOM   9756  C37 POPE  128     118.978 107.173  59.595  1.00  0.00           C
ATOM   9759  C38 POPE  128     118.927 105.722  59.075  1.00  0.00           C
ATOM   9762  C39 POPE  128     118.298 105.652  57.675  1.00  0.00           C
ATOM   9765 0C31 POPE  128     118.238 104.242  57.065  1.00  0.00           C
ATOM   9768 1C31 POPE  128     117.568 104.253  55.685  1.00  0.00           C
ATOM   9771 2C31 POPE  128     117.688 102.923  54.935  1.00  0.00           C
ATOM   9774 3C31 POPE  128     117.207 102.972  53.465  1.00  0.00           C
ATOM   9777 4C31 POPE  128     117.948 104.043  52.635  1.00  0.00           C
ATOM   9780 5C31 POPE  128     117.817 103.842  51.115  1.00  0.00           C
ATOM   9783 6C31 POPE  128     118.368 105.003  50.285  1.00  0.00           C
ATOM   9787  NH3 POPE  129       5.488 118.702  28.595  1.00  0.00           N
ATOM   9791  C12 POPE  129       5.898 117.902  27.405  1.00  0.00           C
ATOM   9794  C11 POPE  129       4.738 117.033  26.935  1.00  0.00           C
ATOM   9797  P   POPE  129       6.088 115.212  25.625  1.00  0.00           P
ATOM   9798  O13 POPE  129       5.368 114.072  25.015  1.00  0.00           O
ATOM   9799  O14 POPE  129       7.388 115.622  25.055  1.00  0.00           O
ATOM   9800  O11 POPE  129       6.298 114.852  27.155  1.00  0.00           O
ATOM   9801  O12 POPE  129       5.088 116.442  25.685  1.00  0.00           O
ATOM   9802  C1  POPE  129       6.898 113.594  27.505  1.00  0.00           C
ATOM   9805  C2  POPE  129       7.218 113.532  29.015  1.00  0.00           C
ATOM   9807  O21 POPE  129       7.478 112.162  29.385  1.00  0.00           O
ATOM   9808  C21 POPE  129       8.738 111.872  29.655  1.00  0.00           C
ATOM   9809  O22 POPE  129       9.698 112.582  29.405  1.00  0.00           O
ATOM   9810  C22 POPE  129       8.778 110.603  30.495  1.00  0.00           C
ATOM   9813  C3  POPE  129       6.018 114.023  29.875  1.00  0.00           C
ATOM   9816  O31 POPE  129       6.418 114.043  31.255  1.00  0.00           O
ATOM   9817  C31 POPE  129       5.598 113.832  32.285  1.00  0.00           C
ATOM   9818  O32 POPE  129       5.978 113.822  33.445  1.00  0.00           O
ATOM   9819  C32 POPE  129       4.128 113.613  31.895  1.00  0.00           C
ATOM   9822  C23 POPE  129       8.328 110.872  31.955  1.00  0.00           C
ATOM   9825  C24 POPE  129       8.988 109.963  32.995  1.00  0.00           C
ATOM   9828  C25 POPE  129       8.478 110.252  34.415  1.00  0.00           C
ATOM   9831  C26 POPE  129       9.378 109.732  35.535  1.00  0.00           C
ATOM   9834  C27 POPE  129       8.758 109.942  36.925  1.00  0.00           C
ATOM   9837  C28 POPE  129       9.448 109.202  38.085  1.00  0.00           C
ATOM   9840  C29 POPE  129       8.988 107.762  38.185  1.00  0.00           C
ATOM   9842 0C21 POPE  129       9.458 106.823  39.025  1.00  0.00           C
ATOM   9844 1C21 POPE  129      10.518 107.012  40.085  1.00  0.00           C
ATOM   9847 2C21 POPE  129      10.168 106.302  41.405  1.00  0.00           C
ATOM   9850 3C21 POPE  129       9.038 106.963  42.195  1.00  0.00           C
ATOM   9853 4C21 POPE  129       8.938 106.432  43.635  1.00  0.00           C
ATOM   9856 5C21 POPE  129       7.878 107.122  44.495  1.00  0.00           C
ATOM   9859 6C21 POPE  129       7.928 106.692  45.965  1.00  0.00           C
ATOM   9862 7C21 POPE  129       6.678 107.122  46.745  1.00  0.00           C
ATOM   9865 8C21 POPE  129       6.758 106.893  48.255  1.00  0.00           C
ATOM   9869  C33 POPE  129       3.248 113.313  33.125  1.00  0.00           C
ATOM   9872  C34 POPE  129       1.748 113.362  32.805  1.00  0.00           C
ATOM   9875  C35 POPE  129       0.868 112.604  33.795  1.00  0.00           C
ATOM   9878  C36 POPE  129       1.178 112.972  35.245  1.00  0.00           C
ATOM   9881  C37 POPE  129       0.158 112.442  36.255  1.00  0.00           C
ATOM   9884  C38 POPE  129       0.558 112.892  37.665  1.00  0.00           C
ATOM   9887  C39 POPE  129      -0.552 112.732  38.705  1.00  0.00           C
ATOM   9890 0C31 POPE  129      -0.857 111.272  39.055  1.00  0.00           C
ATOM   9893 1C31 POPE  129      -1.937 111.182  40.145  1.00  0.00           C
ATOM   9896 2C31 POPE  129      -2.057 109.752  40.685  1.00  0.00           C
ATOM   9899 3C31 POPE  129      -3.237 109.533  41.645  1.00  0.00           C
ATOM   9902 4C31 POPE  129      -3.097 110.273  42.975  1.00  0.00           C
ATOM   9905 5C31 POPE  129      -4.287 109.972  43.905  1.00  0.00           C
ATOM   9908 6C31 POPE  129      -4.227 110.743  45.235  1.00  0.00           C
ATOM   9912  NH3 POPE  130      28.568  84.423  27.295  1.00  0.00           N
ATOM   9916  C12 POPE  130      27.998  84.932  28.575  1.00  0.00           C
ATOM   9919  C11 POPE  130      27.688  86.442  28.515  1.00  0.00           C
ATOM   9922  P   POPE  130      29.948  87.743  28.695  1.00  0.00           P
ATOM   9923  O13 POPE  130      30.028  87.292  27.285  1.00  0.00           O
ATOM   9924  O14 POPE  130      30.118  89.183  28.965  1.00  0.00           O
ATOM   9925  O11 POPE  130      30.988  86.923  29.555  1.00  0.00           O
ATOM   9926  O12 POPE  130      28.578  87.232  29.305  1.00  0.00           O
ATOM   9927  C1  POPE  130      31.518  87.484  30.755  1.00  0.00           C
ATOM   9930  C2  POPE  130      30.628  87.212  32.005  1.00  0.00           C
ATOM   9932  O21 POPE  130      31.508  87.402  33.125  1.00  0.00           O
ATOM   9933  C21 POPE  130      31.128  88.033  34.265  1.00  0.00           C
ATOM   9934  O22 POPE  130      31.927  88.663  34.925  1.00  0.00           O
ATOM   9935  C22 POPE  130      29.708  87.802  34.735  1.00  0.00           C
ATOM   9938  C3  POPE  130      30.038  85.772  31.965  1.00  0.00           C
ATOM   9941  O31 POPE  130      29.128  85.512  33.045  1.00  0.00           O
ATOM   9942  C31 POPE  130      27.818  85.363  32.795  1.00  0.00           C
ATOM   9943  O32 POPE  130      27.278  85.452  31.705  1.00  0.00           O
ATOM   9944  C32 POPE  130      27.128  85.104  34.125  1.00  0.00           C
ATOM   9947  C23 POPE  130      29.438  88.542  36.055  1.00  0.00           C
ATOM   9950  C24 POPE  130      28.097  88.143  36.665  1.00  0.00           C
ATOM   9953  C25 POPE  130      27.788  88.912  37.955  1.00  0.00           C
ATOM   9956  C26 POPE  130      28.518  88.362  39.185  1.00  0.00           C
ATOM   9959  C27 POPE  130      28.438  89.292  40.405  1.00  0.00           C
ATOM   9962  C28 POPE  130      28.948  88.622  41.695  1.00  0.00           C
ATOM   9965  C29 POPE  130      29.038  89.612  42.825  1.00  0.00           C
ATOM   9967 0C21 POPE  130      28.278  89.683  43.935  1.00  0.00           C
ATOM   9969 1C21 POPE  130      27.108  88.802  44.325  1.00  0.00           C
ATOM   9972 2C21 POPE  130      27.417  87.902  45.535  1.00  0.00           C
ATOM   9975 3C21 POPE  130      26.148  87.312  46.175  1.00  0.00           C
ATOM   9978 4C21 POPE  130      26.458  86.312  47.295  1.00  0.00           C
ATOM   9981 5C21 POPE  130      25.198  85.643  47.885  1.00  0.00           C
ATOM   9984 6C21 POPE  130      25.548  84.472  48.815  1.00  0.00           C
ATOM   9987 7C21 POPE  130      24.327  83.632  49.235  1.00  0.00           C
ATOM   9990 8C21 POPE  130      24.698  82.452  50.135  1.00  0.00           C
ATOM   9994  C33 POPE  130      25.597  85.332  34.075  1.00  0.00           C
ATOM   9997  C34 POPE  130      24.878  84.902  35.355  1.00  0.00           C
ATOM  10000  C35 POPE  130      25.328  85.612  36.645  1.00  0.00           C
ATOM  10003  C36 POPE  130      24.188  85.743  37.665  1.00  0.00           C
ATOM  10006  C37 POPE  130      24.628  86.322  39.015  1.00  0.00           C
ATOM  10009  C38 POPE  130      23.428  86.673  39.895  1.00  0.00           C
ATOM  10012  C39 POPE  130      23.788  86.803  41.385  1.00  0.00           C
ATOM  10015 0C31 POPE  130      22.577  87.192  42.235  1.00  0.00           C
ATOM  10018 1C31 POPE  130      22.738  86.783  43.695  1.00  0.00           C
ATOM  10021 2C31 POPE  130      21.548  87.203  44.565  1.00  0.00           C
ATOM  10024 3C31 POPE  130      21.508  86.442  45.895  1.00  0.00           C
ATOM  10027 4C31 POPE  130      21.148  87.344  47.075  1.00  0.00           C
ATOM  10030 5C31 POPE  130      20.978  86.533  48.365  1.00  0.00           C
ATOM  10033 6C31 POPE  130      20.508  87.413  49.515  1.00  0.00           C
ATOM  10037  NH3 POPE  131      18.188  47.103  23.815  1.00  0.00           N
ATOM  10041  C12 POPE  131      18.017  48.092  24.935  1.00  0.00           C
ATOM  10044  C11 POPE  131      18.017  47.372  26.295  1.00  0.00           C
ATOM  10047  P   POPE  131      15.767  46.173  27.005  1.00  0.00           P
ATOM  10048  O13 POPE  131      15.198  44.812  26.945  1.00  0.00           O
ATOM  10049  O14 POPE  131      14.898  47.292  26.565  1.00  0.00           O
ATOM  10050  O11 POPE  131      16.218  46.442  28.485  1.00  0.00           O
ATOM  10051  O12 POPE  131      17.158  46.222  26.245  1.00  0.00           O
ATOM  10052  C1  POPE  131      16.748  45.412  29.325  1.00  0.00           C
ATOM  10055  C2  POPE  131      15.828  45.252  30.555  1.00  0.00           C
ATOM  10057  O21 POPE  131      16.618  45.092  31.745  1.00  0.00           O
ATOM  10058  C21 POPE  131      17.158  46.173  32.315  1.00  0.00           C
ATOM  10059  O22 POPE  131      18.298  46.243  32.735  1.00  0.00           O
ATOM  10060  C22 POPE  131      16.088  47.243  32.575  1.00  0.00           C
ATOM  10063  C3  POPE  131      14.788  44.112  30.445  1.00  0.00           C
ATOM  10066  O31 POPE  131      13.648  44.463  31.245  1.00  0.00           O
ATOM  10067  C31 POPE  131      13.448  44.092  32.535  1.00  0.00           C
ATOM  10068  O32 POPE  131      12.518  44.552  33.185  1.00  0.00           O
ATOM  10069  C32 POPE  131      14.418  43.062  33.105  1.00  0.00           C
ATOM  10072  C23 POPE  131      16.478  48.342  33.575  1.00  0.00           C
ATOM  10075  C24 POPE  131      15.278  49.263  33.885  1.00  0.00           C
ATOM  10078  C25 POPE  131      14.248  48.652  34.845  1.00  0.00           C
ATOM  10081  C26 POPE  131      14.588  48.872  36.315  1.00  0.00           C
ATOM  10084  C27 POPE  131      13.458  48.423  37.245  1.00  0.00           C
ATOM  10087  C28 POPE  131      13.718  48.752  38.715  1.00  0.00           C
ATOM  10090  C29 POPE  131      12.738  48.013  39.595  1.00  0.00           C
ATOM  10092 0C21 POPE  131      12.888  47.812  40.905  1.00  0.00           C
ATOM  10094 1C21 POPE  131      14.028  48.362  41.735  1.00  0.00           C
ATOM  10097 2C21 POPE  131      13.798  48.122  43.235  1.00  0.00           C
ATOM  10100 3C21 POPE  131      12.678  48.972  43.855  1.00  0.00           C
ATOM  10103 4C21 POPE  131      12.378  48.532  45.295  1.00  0.00           C
ATOM  10106 5C21 POPE  131      11.088  49.132  45.905  1.00  0.00           C
ATOM  10109 6C21 POPE  131      10.958  50.643  45.735  1.00  0.00           C
ATOM  10112 7C21 POPE  131       9.788  51.233  46.525  1.00  0.00           C
ATOM  10115 8C21 POPE  131       9.568  52.722  46.245  1.00  0.00           C
ATOM  10119  C33 POPE  131      14.578  43.172  34.645  1.00  0.00           C
ATOM  10122  C34 POPE  131      15.688  42.243  35.165  1.00  0.00           C
ATOM  10125  C35 POPE  131      15.298  40.772  35.355  1.00  0.00           C
ATOM  10128  C36 POPE  131      16.498  39.962  35.875  1.00  0.00           C
ATOM  10131  C37 POPE  131      16.097  38.572  36.355  1.00  0.00           C
ATOM  10134  C38 POPE  131      17.308  37.742  36.835  1.00  0.00           C
ATOM  10137  C39 POPE  131      16.847  36.522  37.635  1.00  0.00           C
ATOM  10140 0C31 POPE  131      16.708  36.792  39.145  1.00  0.00           C
ATOM  10143 1C31 POPE  131      15.968  35.652  39.845  1.00  0.00           C
ATOM  10146 2C31 POPE  131      15.988  35.742  41.385  1.00  0.00           C
ATOM  10149 3C31 POPE  131      15.228  34.582  42.015  1.00  0.00           C
ATOM  10152 4C31 POPE  131      15.238  34.592  43.545  1.00  0.00           C
ATOM  10155 5C31 POPE  131      14.388  33.462  44.135  1.00  0.00           C
ATOM  10158 6C31 POPE  131      14.358  33.452  45.665  1.00  0.00           C
ATOM  10162  NH3 POPE  132      62.897 132.457  26.355  1.00  0.00           N
ATOM  10166  C12 POPE  132      62.348 131.738  25.155  1.00  0.00           C
ATOM  10169  C11 POPE  132      62.818 130.277  25.155  1.00  0.00           C
ATOM  10172  P   POPE  132      64.467 129.007  26.765  1.00  0.00           P
ATOM  10173  O13 POPE  132      64.658 127.967  25.745  1.00  0.00           O
ATOM  10174  O14 POPE  132      65.607 129.927  27.005  1.00  0.00           O
ATOM  10175  O11 POPE  132      63.998 128.307  28.125  1.00  0.00           O
ATOM  10176  O12 POPE  132      63.188 129.867  26.465  1.00  0.00           O
ATOM  10177  C1  POPE  132      62.638 127.817  28.215  1.00  0.00           C
ATOM  10180  C2  POPE  132      62.308 127.042  29.545  1.00  0.00           C
ATOM  10182  O21 POPE  132      62.327 127.938  30.685  1.00  0.00           O
ATOM  10183  C21 POPE  132      61.358 127.777  31.565  1.00  0.00           C
ATOM  10184  O22 POPE  132      60.347 127.103  31.435  1.00  0.00           O
ATOM  10185  C22 POPE  132      61.708 128.487  32.885  1.00  0.00           C
ATOM  10188  C3  POPE  132      63.298 125.862  29.745  1.00  0.00           C
ATOM  10191  O31 POPE  132      63.118 125.182  31.015  1.00  0.00           O
ATOM  10192  C31 POPE  132      64.007 125.492  31.955  1.00  0.00           C
ATOM  10193  O32 POPE  132      64.868 126.352  31.855  1.00  0.00           O
ATOM  10194  C32 POPE  132      63.808 124.603  33.165  1.00  0.00           C
ATOM  10197  C23 POPE  132      60.648 128.257  34.005  1.00  0.00           C
ATOM  10200  C24 POPE  132      61.198 128.227  35.455  1.00  0.00           C
ATOM  10203  C25 POPE  132      61.038 129.557  36.195  1.00  0.00           C
ATOM  10206  C26 POPE  132      61.397 129.497  37.695  1.00  0.00           C
ATOM  10209  C27 POPE  132      61.108 130.827  38.435  1.00  0.00           C
ATOM  10212  C28 POPE  132      61.298 130.777  39.965  1.00  0.00           C
ATOM  10215  C29 POPE  132      62.757 130.717  40.315  1.00  0.00           C
ATOM  10217 0C21 POPE  132      63.447 131.387  41.255  1.00  0.00           C
ATOM  10219 1C21 POPE  132      62.938 132.348  42.295  1.00  0.00           C
ATOM  10222 2C21 POPE  132      63.768 132.227  43.585  1.00  0.00           C
ATOM  10225 3C21 POPE  132      63.348 133.247  44.665  1.00  0.00           C
ATOM  10228 4C21 POPE  132      64.128 133.087  45.985  1.00  0.00           C
ATOM  10231 5C21 POPE  132      63.528 133.947  47.105  1.00  0.00           C
ATOM  10234 6C21 POPE  132      64.357 133.947  48.395  1.00  0.00           C
ATOM  10237 7C21 POPE  132      63.728 134.807  49.505  1.00  0.00           C
ATOM  10240 8C21 POPE  132      64.458 134.708  50.845  1.00  0.00           C
ATOM  10244  C33 POPE  132      64.408 125.252  34.435  1.00  0.00           C
ATOM  10247  C34 POPE  132      64.318 124.323  35.645  1.00  0.00           C
ATOM  10250  C35 POPE  132      65.118 124.872  36.835  1.00  0.00           C
ATOM  10253  C36 POPE  132      64.368 125.942  37.625  1.00  0.00           C
ATOM  10256  C37 POPE  132      65.158 126.352  38.875  1.00  0.00           C
ATOM  10259  C38 POPE  132      64.368 127.142  39.915  1.00  0.00           C
ATOM  10262  C39 POPE  132      63.358 126.272  40.665  1.00  0.00           C
ATOM  10265 0C31 POPE  132      62.838 126.942  41.945  1.00  0.00           C
ATOM  10268 1C31 POPE  132      61.868 126.032  42.695  1.00  0.00           C
ATOM  10271 2C31 POPE  132      61.358 126.652  43.995  1.00  0.00           C
ATOM  10274 3C31 POPE  132      60.167 125.892  44.585  1.00  0.00           C
ATOM  10277 4C31 POPE  132      58.847 126.262  43.895  1.00  0.00           C
ATOM  10280 5C31 POPE  132      57.658 125.492  44.475  1.00  0.00           C
ATOM  10283 6C31 POPE  132      56.318 126.212  44.265  1.00  0.00           C
ATOM  10287  NH3 POPE  133      11.968  46.632  28.485  1.00  0.00           N
ATOM  10291  C12 POPE  133      10.507  46.992  28.485  1.00  0.00           C
ATOM  10294  C11 POPE  133      10.318  48.512  28.655  1.00  0.00           C
ATOM  10297  P   POPE  133       8.038  48.663  29.965  1.00  0.00           P
ATOM  10298  O13 POPE  133       7.308  49.932  30.195  1.00  0.00           O
ATOM  10299  O14 POPE  133       7.248  47.423  29.805  1.00  0.00           O
ATOM  10300  O11 POPE  133       9.128  48.522  31.085  1.00  0.00           O
ATOM  10301  O12 POPE  133       8.928  48.852  28.665  1.00  0.00           O
ATOM  10302  C1  POPE  133       9.118  47.472  32.035  1.00  0.00           C
ATOM  10305  C2  POPE  133       9.508  48.002  33.425  1.00  0.00           C
ATOM  10307  O21 POPE  133       9.268  46.952  34.375  1.00  0.00           O
ATOM  10308  C21 POPE  133      10.208  46.792  35.295  1.00  0.00           C
ATOM  10309  O22 POPE  133      11.238  47.423  35.375  1.00  0.00           O
ATOM  10310  C22 POPE  133       9.748  45.742  36.305  1.00  0.00           C
ATOM  10313  C3  POPE  133       8.658  49.222  33.825  1.00  0.00           C
ATOM  10316  O31 POPE  133       9.308  49.983  34.845  1.00  0.00           O
ATOM  10317  C31 POPE  133       8.948  49.772  36.105  1.00  0.00           C
ATOM  10318  O32 POPE  133       8.168  48.922  36.495  1.00  0.00           O
ATOM  10319  C32 POPE  133       9.738  50.792  36.935  1.00  0.00           C
ATOM  10322  C23 POPE  133      10.918  44.862  36.785  1.00  0.00           C
ATOM  10325  C24 POPE  133      10.528  44.002  37.985  1.00  0.00           C
ATOM  10328  C25 POPE  133      11.638  43.032  38.415  1.00  0.00           C
ATOM  10331  C26 POPE  133      12.988  43.722  38.625  1.00  0.00           C
ATOM  10334  C27 POPE  133      14.018  42.852  39.355  1.00  0.00           C
ATOM  10337  C28 POPE  133      15.358  43.593  39.455  1.00  0.00           C
ATOM  10340  C29 POPE  133      16.398  42.862  40.275  1.00  0.00           C
ATOM  10342 0C21 POPE  133      16.718  43.143  41.545  1.00  0.00           C
ATOM  10344 1C21 POPE  133      16.038  44.202  42.375  1.00  0.00           C
ATOM  10347 2C21 POPE  133      16.228  43.972  43.885  1.00  0.00           C
ATOM  10350 3C21 POPE  133      15.278  44.802  44.755  1.00  0.00           C
ATOM  10353 4C21 POPE  133      15.678  44.743  46.235  1.00  0.00           C
ATOM  10356 5C21 POPE  133      14.718  45.432  47.205  1.00  0.00           C
ATOM  10359 6C21 POPE  133      15.288  45.422  48.635  1.00  0.00           C
ATOM  10362 7C21 POPE  133      14.338  46.012  49.675  1.00  0.00           C
ATOM  10365 8C21 POPE  133      14.948  46.042  51.085  1.00  0.00           C
ATOM  10369  C33 POPE  133       8.928  51.432  38.075  1.00  0.00           C
ATOM  10372  C34 POPE  133       9.328  50.882  39.445  1.00  0.00           C
ATOM  10375  C35 POPE  133       8.868  49.442  39.675  1.00  0.00           C
ATOM  10378  C36 POPE  133       9.238  48.972  41.085  1.00  0.00           C
ATOM  10381  C37 POPE  133       8.928  47.493  41.335  1.00  0.00           C
ATOM  10384  C38 POPE  133       9.238  47.112  42.775  1.00  0.00           C
ATOM  10387  C39 POPE  133       9.068  45.622  43.075  1.00  0.00           C
ATOM  10390 0C31 POPE  133       9.428  45.312  44.535  1.00  0.00           C
ATOM  10393 1C31 POPE  133       9.668  43.822  44.785  1.00  0.00           C
ATOM  10396 2C31 POPE  133      10.338  43.542  46.145  1.00  0.00           C
ATOM  10399 3C31 POPE  133       9.488  43.902  47.375  1.00  0.00           C
ATOM  10402 4C31 POPE  133       8.178  43.122  47.495  1.00  0.00           C
ATOM  10405 5C31 POPE  133       7.578  43.202  48.905  1.00  0.00           C
ATOM  10408 6C31 POPE  133       6.308  42.362  49.075  1.00  0.00           C
ATOM  10412  NH3 POPE  134      69.938 112.262  69.745  1.00  0.00           N
ATOM  10416  C12 POPE  134      68.988 112.402  68.595  1.00  0.00           C
ATOM  10419  C11 POPE  134      68.048 111.202  68.485  1.00  0.00           C
ATOM  10422  P   POPE  134      67.217 110.162  66.205  1.00  0.00           P
ATOM  10423  O13 POPE  134      67.768 110.592  64.905  1.00  0.00           O
ATOM  10424  O14 POPE  134      67.757 108.923  66.795  1.00  0.00           O
ATOM  10425  O11 POPE  134      65.647 110.022  66.095  1.00  0.00           O
ATOM  10426  O12 POPE  134      67.368 111.342  67.245  1.00  0.00           O
ATOM  10427  C1  POPE  134      64.747 110.902  66.775  1.00  0.00           C
ATOM  10430  C2  POPE  134      63.298 110.682  66.265  1.00  0.00           C
ATOM  10432  O21 POPE  134      63.228 110.982  64.855  1.00  0.00           O
ATOM  10433  C21 POPE  134      62.308 110.293  64.195  1.00  0.00           C
ATOM  10434  O22 POPE  134      61.588 109.432  64.675  1.00  0.00           O
ATOM  10435  C22 POPE  134      62.298 110.652  62.705  1.00  0.00           C
ATOM  10438  C3  POPE  134      62.218 111.452  67.085  1.00  0.00           C
ATOM  10441  O31 POPE  134      62.158 112.892  66.835  1.00  0.00           O
ATOM  10442  C31 POPE  134      61.238 113.243  65.925  1.00  0.00           C
ATOM  10443  O32 POPE  134      60.528 112.463  65.315  1.00  0.00           O
ATOM  10444  C32 POPE  134      61.068 114.752  65.855  1.00  0.00           C
ATOM  10447  C23 POPE  134      60.858 110.732  62.125  1.00  0.00           C
ATOM  10450  C24 POPE  134      60.768 110.562  60.585  1.00  0.00           C
ATOM  10453  C25 POPE  134      61.048 109.122  60.125  1.00  0.00           C
ATOM  10456  C26 POPE  134      60.698 108.792  58.655  1.00  0.00           C
ATOM  10459  C27 POPE  134      61.228 107.382  58.305  1.00  0.00           C
ATOM  10462  C28 POPE  134      60.327 106.523  57.395  1.00  0.00           C
ATOM  10465  C29 POPE  134      60.318 106.853  55.915  1.00  0.00           C
ATOM  10467 0C21 POPE  134      61.168 106.372  54.995  1.00  0.00           C
ATOM  10469 1C21 POPE  134      62.378 105.503  55.275  1.00  0.00           C
ATOM  10472 2C21 POPE  134      62.348 104.113  54.595  1.00  0.00           C
ATOM  10475 3C21 POPE  134      63.478 103.222  55.125  1.00  0.00           C
ATOM  10478 4C21 POPE  134      63.717 101.963  54.265  1.00  0.00           C
ATOM  10481 5C21 POPE  134      64.967 102.072  53.385  1.00  0.00           C
ATOM  10484 6C21 POPE  134      65.238 100.772  52.615  1.00  0.00           C
ATOM  10487 7C21 POPE  134      66.428 100.862  51.645  1.00  0.00           C
ATOM  10490 8C21 POPE  134      66.077 100.402  50.225  1.00  0.00           C
ATOM  10494  C33 POPE  134      60.448 115.192  64.505  1.00  0.00           C
ATOM  10497  C34 POPE  134      60.097 116.683  64.485  1.00  0.00           C
ATOM  10500  C35 POPE  134      59.588 117.142  63.105  1.00  0.00           C
ATOM  10503  C36 POPE  134      59.088 118.594  63.125  1.00  0.00           C
ATOM  10506  C37 POPE  134      58.408 119.012  61.825  1.00  0.00           C
ATOM  10509  C38 POPE  134      57.908 120.462  61.895  1.00  0.00           C
ATOM  10512  C39 POPE  134      57.038 120.883  60.705  1.00  0.00           C
ATOM  10515 0C31 POPE  134      55.688 120.162  60.665  1.00  0.00           C
ATOM  10518 1C31 POPE  134      54.697 120.833  59.705  1.00  0.00           C
ATOM  10521 2C31 POPE  134      53.338 120.132  59.695  1.00  0.00           C
ATOM  10524 3C31 POPE  134      52.178 121.052  59.305  1.00  0.00           C
ATOM  10527 4C31 POPE  134      52.348 121.712  57.935  1.00  0.00           C
ATOM  10530 5C31 POPE  134      51.098 122.492  57.525  1.00  0.00           C
ATOM  10533 6C31 POPE  134      51.168 123.042  56.095  1.00  0.00           C
ATOM  10537  NH3 POPE  135     111.298  38.972  71.415  1.00  0.00           N
ATOM  10541  C12 POPE  135     110.738  40.292  71.875  1.00  0.00           C
ATOM  10544  C11 POPE  135     111.878  41.182  72.385  1.00  0.00           C
ATOM  10547  P   POPE  135     112.397  43.663  72.865  1.00  0.00           P
ATOM  10548  O13 POPE  135     111.688  44.882  73.325  1.00  0.00           O
ATOM  10549  O14 POPE  135     113.709  43.353  73.495  1.00  0.00           O
ATOM  10550  O11 POPE  135     112.669  43.832  71.315  1.00  0.00           O
ATOM  10551  O12 POPE  135     111.398  42.423  72.885  1.00  0.00           O
ATOM  10552  C1  POPE  135     111.588  44.062  70.415  1.00  0.00           C
ATOM  10555  C2  POPE  135     112.008  43.642  68.975  1.00  0.00           C
ATOM  10557  O21 POPE  135     111.318  44.472  68.025  1.00  0.00           O
ATOM  10558  C21 POPE  135     110.037  44.282  67.805  1.00  0.00           C
ATOM  10559  O22 POPE  135     109.319  43.442  68.315  1.00  0.00           O
ATOM  10560  C22 POPE  135     109.607  45.352  66.785  1.00  0.00           C
ATOM  10563  C3  POPE  135     111.918  42.112  68.685  1.00  0.00           C
ATOM  10566  O31 POPE  135     111.787  41.782  67.275  1.00  0.00           O
ATOM  10567  C31 POPE  135     112.897  41.763  66.555  1.00  0.00           C
ATOM  10568  O32 POPE  135     114.039  41.822  66.985  1.00  0.00           O
ATOM  10569  C32 POPE  135     112.557  41.763  65.065  1.00  0.00           C
ATOM  10572  C23 POPE  135     108.268  45.082  66.065  1.00  0.00           C
ATOM  10575  C24 POPE  135     107.618  46.382  65.555  1.00  0.00           C
ATOM  10578  C25 POPE  135     106.717  46.222  64.315  1.00  0.00           C
ATOM  10581  C26 POPE  135     105.537  45.252  64.485  1.00  0.00           C
ATOM  10584  C27 POPE  135     104.658  45.202  63.225  1.00  0.00           C
ATOM  10587  C28 POPE  135     103.308  45.942  63.325  1.00  0.00           C
ATOM  10590  C29 POPE  135     103.349  47.332  63.905  1.00  0.00           C
ATOM  10592 0C21 POPE  135     103.667  48.462  63.245  1.00  0.00           C
ATOM  10594 1C21 POPE  135     104.058  48.552  61.795  1.00  0.00           C
ATOM  10597 2C21 POPE  135     102.878  49.042  60.945  1.00  0.00           C
ATOM  10600 3C21 POPE  135     103.298  49.312  59.495  1.00  0.00           C
ATOM  10603 4C21 POPE  135     102.467  50.442  58.875  1.00  0.00           C
ATOM  10606 5C21 POPE  135     102.728  50.572  57.375  1.00  0.00           C
ATOM  10609 6C21 POPE  135     101.819  51.622  56.725  1.00  0.00           C
ATOM  10612 7C21 POPE  135     101.798  51.542  55.195  1.00  0.00           C
ATOM  10615 8C21 POPE  135     100.378  51.612  54.625  1.00  0.00           C
ATOM  10619  C33 POPE  135     113.228  42.982  64.405  1.00  0.00           C
ATOM  10622  C34 POPE  135     112.669  43.312  63.025  1.00  0.00           C
ATOM  10625  C35 POPE  135     113.258  44.642  62.515  1.00  0.00           C
ATOM  10628  C36 POPE  135     112.618  45.112  61.205  1.00  0.00           C
ATOM  10631  C37 POPE  135     113.247  46.402  60.675  1.00  0.00           C
ATOM  10634  C38 POPE  135     112.397  47.002  59.545  1.00  0.00           C
ATOM  10637  C39 POPE  135     113.088  48.132  58.765  1.00  0.00           C
ATOM  10640 0C31 POPE  135     113.258  49.403  59.595  1.00  0.00           C
ATOM  10643 1C31 POPE  135     113.898  50.562  58.805  1.00  0.00           C
ATOM  10646 2C31 POPE  135     113.768  51.932  59.495  1.00  0.00           C
ATOM  10649 3C31 POPE  135     114.607  53.032  58.835  1.00  0.00           C
ATOM  10652 4C31 POPE  135     114.198  53.332  57.385  1.00  0.00           C
ATOM  10655 5C31 POPE  135     115.008  54.482  56.775  1.00  0.00           C
ATOM  10658 6C31 POPE  135     114.587  54.822  55.345  1.00  0.00           C
ATOM  10662  NH3 POPE  136      99.408  89.662  72.105  1.00  0.00           N
ATOM  10666  C12 POPE  136      99.607  90.802  71.145  1.00  0.00           C
ATOM  10669  C11 POPE  136     100.417  91.913  71.795  1.00  0.00           C
ATOM  10672  P   POPE  136      98.698  93.842  72.065  1.00  0.00           P
ATOM  10673  O13 POPE  136      97.938  92.783  72.745  1.00  0.00           O
ATOM  10674  O14 POPE  136      99.167  94.972  72.885  1.00  0.00           O
ATOM  10675  O11 POPE  136      97.858  94.432  70.855  1.00  0.00           O
ATOM  10676  O12 POPE  136      99.948  93.193  71.355  1.00  0.00           O
ATOM  10677  C1  POPE  136      98.638  95.122  69.865  1.00  0.00           C
ATOM  10680  C2  POPE  136      97.777  95.982  68.915  1.00  0.00           C
ATOM  10682  O21 POPE  136      98.737  96.862  68.315  1.00  0.00           O
ATOM  10683  C21 POPE  136      98.807  96.993  67.015  1.00  0.00           C
ATOM  10684  O22 POPE  136      97.967  96.652  66.205  1.00  0.00           O
ATOM  10685  C22 POPE  136     100.197  97.512  66.675  1.00  0.00           C
ATOM  10688  C3  POPE  136      96.707  96.773  69.725  1.00  0.00           C
ATOM  10691  O31 POPE  136      96.237  97.952  69.045  1.00  0.00           O
ATOM  10692  C31 POPE  136      95.358  97.732  68.095  1.00  0.00           C
ATOM  10693  O32 POPE  136      94.827  96.673  67.845  1.00  0.00           O
ATOM  10694  C32 POPE  136      95.088  99.062  67.375  1.00  0.00           C
ATOM  10697  C23 POPE  136     100.817  96.702  65.515  1.00  0.00           C
ATOM  10700  C24 POPE  136     102.227  97.162  65.145  1.00  0.00           C
ATOM  10703  C25 POPE  136     102.938  96.132  64.265  1.00  0.00           C
ATOM  10706  C26 POPE  136     102.497  96.172  62.805  1.00  0.00           C
ATOM  10709  C27 POPE  136     103.158  97.312  62.035  1.00  0.00           C
ATOM  10712  C28 POPE  136     102.808  97.312  60.545  1.00  0.00           C
ATOM  10715  C29 POPE  136     101.438  97.883  60.285  1.00  0.00           C
ATOM  10717 0C21 POPE  136     101.107  98.613  59.205  1.00  0.00           C
ATOM  10719 1C21 POPE  136     102.018  98.923  58.045  1.00  0.00           C
ATOM  10722 2C21 POPE  136     101.318  98.632  56.715  1.00  0.00           C
ATOM  10725 3C21 POPE  136     102.217  98.932  55.505  1.00  0.00           C
ATOM  10728 4C21 POPE  136     101.539  98.573  54.185  1.00  0.00           C
ATOM  10731 5C21 POPE  136     102.417  98.792  52.955  1.00  0.00           C
ATOM  10734 6C21 POPE  136     101.768  98.202  51.695  1.00  0.00           C
ATOM  10737 7C21 POPE  136     102.529  98.502  50.405  1.00  0.00           C
ATOM  10740 8C21 POPE  136     101.908  97.822  49.175  1.00  0.00           C
ATOM  10744  C33 POPE  136      94.818  98.882  65.865  1.00  0.00           C
ATOM  10747  C34 POPE  136      94.128 100.122  65.275  1.00  0.00           C
ATOM  10750  C35 POPE  136      93.927 100.042  63.755  1.00  0.00           C
ATOM  10753  C36 POPE  136      92.938  98.942  63.365  1.00  0.00           C
ATOM  10756  C37 POPE  136      92.487  98.982  61.905  1.00  0.00           C
ATOM  10759  C38 POPE  136      91.338  98.003  61.665  1.00  0.00           C
ATOM  10762  C39 POPE  136      90.948  97.843  60.195  1.00  0.00           C
ATOM  10765 0C31 POPE  136      90.378  99.113  59.555  1.00  0.00           C
ATOM  10768 1C31 POPE  136      89.688  98.792  58.215  1.00  0.00           C
ATOM  10771 2C31 POPE  136      89.447 100.022  57.325  1.00  0.00           C
ATOM  10774 3C31 POPE  136      88.617  99.703  56.075  1.00  0.00           C
ATOM  10777 4C31 POPE  136      89.307  98.702  55.135  1.00  0.00           C
ATOM  10780 5C31 POPE  136      88.498  98.412  53.865  1.00  0.00           C
ATOM  10783 6C31 POPE  136      89.137  97.332  52.985  1.00  0.00           C
ATOM  10787  NH3 POPE  137     123.308  25.042  29.585  1.00  0.00           N
ATOM  10791  C12 POPE  137     123.828  23.752  29.025  1.00  0.00           C
ATOM  10794  C11 POPE  137     123.217  23.402  27.655  1.00  0.00           C
ATOM  10797  P   POPE  137     120.638  23.252  27.885  1.00  0.00           P
ATOM  10798  O13 POPE  137     120.177  23.542  26.505  1.00  0.00           O
ATOM  10799  O14 POPE  137     120.747  24.432  28.765  1.00  0.00           O
ATOM  10800  O11 POPE  137     119.628  22.212  28.465  1.00  0.00           O
ATOM  10801  O12 POPE  137     122.058  22.582  27.835  1.00  0.00           O
ATOM  10802  C1  POPE  137     119.897  20.992  29.135  1.00  0.00           C
ATOM  10805  C2  POPE  137     119.698  21.192  30.655  1.00  0.00           C
ATOM  10807  O21 POPE  137     119.599  19.922  31.315  1.00  0.00           O
ATOM  10808  C21 POPE  137     120.257  19.852  32.465  1.00  0.00           C
ATOM  10809  O22 POPE  137     121.007  20.712  32.905  1.00  0.00           O
ATOM  10810  C22 POPE  137     119.818  18.592  33.215  1.00  0.00           C
ATOM  10813  C3  POPE  137     118.368  21.982  30.895  1.00  0.00           C
ATOM  10816  O31 POPE  137     118.069  22.182  32.295  1.00  0.00           O
ATOM  10817  C31 POPE  137     118.828  23.122  32.855  1.00  0.00           C
ATOM  10818  O32 POPE  137     119.788  23.662  32.325  1.00  0.00           O
ATOM  10819  C32 POPE  137     118.327  23.422  34.255  1.00  0.00           C
ATOM  10822  C23 POPE  137     120.607  18.372  34.525  1.00  0.00           C
ATOM  10825  C24 POPE  137     120.018  17.282  35.455  1.00  0.00           C
ATOM  10828  C25 POPE  137     120.697  17.202  36.835  1.00  0.00           C
ATOM  10831  C26 POPE  137     120.668  18.542  37.585  1.00  0.00           C
ATOM  10834  C27 POPE  137     121.048  18.452  39.075  1.00  0.00           C
ATOM  10837  C28 POPE  137     120.837  19.802  39.795  1.00  0.00           C
ATOM  10840  C29 POPE  137     121.117  19.742  41.275  1.00  0.00           C
ATOM  10842 0C21 POPE  137     122.277  20.052  41.895  1.00  0.00           C
ATOM  10844 1C21 POPE  137     123.538  20.512  41.205  1.00  0.00           C
ATOM  10847 2C21 POPE  137     124.327  21.592  41.975  1.00  0.00           C
ATOM  10850 3C21 POPE  137     125.099  21.112  43.225  1.00  0.00           C
ATOM  10853 4C21 POPE  137     125.967  19.872  42.965  1.00  0.00           C
ATOM  10856 5C21 POPE  137     127.148  19.702  43.945  1.00  0.00           C
ATOM  10859 6C21 POPE  137     126.738  19.592  45.425  1.00  0.00           C
ATOM  10862 7C21 POPE  137     127.957  19.392  46.335  1.00  0.00           C
ATOM  10865 8C21 POPE  137     127.658  19.512  47.825  1.00  0.00           C
ATOM  10869  C33 POPE  137     118.228  22.172  35.165  1.00  0.00           C
ATOM  10872  C34 POPE  137     116.819  22.062  35.745  1.00  0.00           C
ATOM  10875  C35 POPE  137     116.628  20.832  36.615  1.00  0.00           C
ATOM  10878  C36 POPE  137     117.028  21.032  38.085  1.00  0.00           C
ATOM  10881  C37 POPE  137     116.897  19.702  38.835  1.00  0.00           C
ATOM  10884  C38 POPE  137     116.888  19.852  40.355  1.00  0.00           C
ATOM  10887  C39 POPE  137     116.679  18.492  41.035  1.00  0.00           C
ATOM  10890 0C31 POPE  137     116.188  18.622  42.475  1.00  0.00           C
ATOM  10893 1C31 POPE  137     115.308  17.442  42.905  1.00  0.00           C
ATOM  10896 2C31 POPE  137     114.618  17.702  44.245  1.00  0.00           C
ATOM  10899 3C31 POPE  137     113.698  16.552  44.675  1.00  0.00           C
ATOM  10902 4C31 POPE  137     113.779  16.272  46.185  1.00  0.00           C
ATOM  10905 5C31 POPE  137     113.477  17.502  47.055  1.00  0.00           C
ATOM  10908 6C31 POPE  137     113.647  17.232  48.545  1.00  0.00           C
ATOM  10912  NH3 POPE  138      81.717  48.663  73.265  1.00  0.00           N
ATOM  10916  C12 POPE  138      82.118  49.762  74.215  1.00  0.00           C
ATOM  10919  C11 POPE  138      83.527  50.322  73.945  1.00  0.00           C
ATOM  10922  P   POPE  138      85.008  48.102  73.855  1.00  0.00           P
ATOM  10923  O13 POPE  138      86.447  47.872  74.145  1.00  0.00           O
ATOM  10924  O14 POPE  138      84.007  47.112  74.265  1.00  0.00           O
ATOM  10925  O11 POPE  138      84.917  48.362  72.305  1.00  0.00           O
ATOM  10926  O12 POPE  138      84.587  49.512  74.455  1.00  0.00           O
ATOM  10927  C1  POPE  138      84.319  47.343  71.475  1.00  0.00           C
ATOM  10930  C2  POPE  138      84.188  47.742  69.965  1.00  0.00           C
ATOM  10932  O21 POPE  138      84.447  49.142  69.765  1.00  0.00           O
ATOM  10933  C21 POPE  138      83.607  49.972  70.345  1.00  0.00           C
ATOM  10934  O22 POPE  138      82.568  49.692  70.915  1.00  0.00           O
ATOM  10935  C22 POPE  138      84.188  51.382  70.215  1.00  0.00           C
ATOM  10938  C3  POPE  138      82.838  47.272  69.305  1.00  0.00           C
ATOM  10941  O31 POPE  138      82.448  47.892  68.055  1.00  0.00           O
ATOM  10942  C31 POPE  138      83.209  47.612  67.015  1.00  0.00           C
ATOM  10943  O32 POPE  138      84.298  47.062  67.035  1.00  0.00           O
ATOM  10944  C32 POPE  138      82.537  48.162  65.755  1.00  0.00           C
ATOM  10947  C23 POPE  138      83.118  52.493  70.165  1.00  0.00           C
ATOM  10950  C24 POPE  138      83.507  53.612  69.195  1.00  0.00           C
ATOM  10953  C25 POPE  138      83.327  53.202  67.725  1.00  0.00           C
ATOM  10956  C26 POPE  138      83.728  54.272  66.705  1.00  0.00           C
ATOM  10959  C27 POPE  138      83.298  53.892  65.265  1.00  0.00           C
ATOM  10962  C28 POPE  138      82.077  54.682  64.755  1.00  0.00           C
ATOM  10965  C29 POPE  138      82.388  56.152  64.575  1.00  0.00           C
ATOM  10967 0C21 POPE  138      82.018  56.942  63.545  1.00  0.00           C
ATOM  10969 1C21 POPE  138      81.217  56.552  62.335  1.00  0.00           C
ATOM  10972 2C21 POPE  138      79.728  56.852  62.485  1.00  0.00           C
ATOM  10975 3C21 POPE  138      78.938  56.552  61.205  1.00  0.00           C
ATOM  10978 4C21 POPE  138      77.418  56.502  61.425  1.00  0.00           C
ATOM  10981 5C21 POPE  138      76.717  57.862  61.475  1.00  0.00           C
ATOM  10984 6C21 POPE  138      75.217  57.682  61.765  1.00  0.00           C
ATOM  10987 7C21 POPE  138      74.488  58.972  62.165  1.00  0.00           C
ATOM  10990 8C21 POPE  138      73.007  58.743  62.475  1.00  0.00           C
ATOM  10994  C33 POPE  138      83.438  49.172  65.005  1.00  0.00           C
ATOM  10997  C34 POPE  138      82.827  49.582  63.665  1.00  0.00           C
ATOM  11000  C35 POPE  138      83.849  50.262  62.745  1.00  0.00           C
ATOM  11003  C36 POPE  138      83.368  50.392  61.295  1.00  0.00           C
ATOM  11006  C37 POPE  138      82.669  51.722  60.955  1.00  0.00           C
ATOM  11009  C38 POPE  138      81.857  51.692  59.645  1.00  0.00           C
ATOM  11012  C39 POPE  138      82.618  51.243  58.375  1.00  0.00           C
ATOM  11015 0C31 POPE  138      82.618  49.722  58.155  1.00  0.00           C
ATOM  11018 1C31 POPE  138      83.217  49.272  56.815  1.00  0.00           C
ATOM  11021 2C31 POPE  138      83.107  47.752  56.625  1.00  0.00           C
ATOM  11024 3C31 POPE  138      83.489  47.302  55.205  1.00  0.00           C
ATOM  11027 4C31 POPE  138      83.548  45.783  55.075  1.00  0.00           C
ATOM  11030 5C31 POPE  138      83.607  45.322  53.605  1.00  0.00           C
ATOM  11033 6C31 POPE  138      83.838  43.822  53.455  1.00  0.00           C
ATOM  11037  NH3 POPE  139      37.248  48.353  28.345  1.00  0.00           N
ATOM  11041  C12 POPE  139      36.917  49.562  27.515  1.00  0.00           C
ATOM  11044  C11 POPE  139      35.768  49.252  26.545  1.00  0.00           C
ATOM  11047  P   POPE  139      34.138  47.232  26.775  1.00  0.00           P
ATOM  11048  O13 POPE  139      33.618  47.343  25.395  1.00  0.00           O
ATOM  11049  O14 POPE  139      35.147  46.192  27.065  1.00  0.00           O
ATOM  11050  O11 POPE  139      32.928  47.062  27.785  1.00  0.00           O
ATOM  11051  O12 POPE  139      34.688  48.632  27.235  1.00  0.00           O
ATOM  11052  C1  POPE  139      33.237  46.552  29.095  1.00  0.00           C
ATOM  11055  C2  POPE  139      33.208  47.592  30.225  1.00  0.00           C
ATOM  11057  O21 POPE  139      33.688  46.912  31.415  1.00  0.00           O
ATOM  11058  C21 POPE  139      34.987  46.942  31.555  1.00  0.00           C
ATOM  11059  O22 POPE  139      35.768  47.432  30.745  1.00  0.00           O
ATOM  11060  C22 POPE  139      35.418  46.452  32.955  1.00  0.00           C
ATOM  11063  C3  POPE  139      31.788  48.122  30.495  1.00  0.00           C
ATOM  11066  O31 POPE  139      31.698  48.532  31.865  1.00  0.00           O
ATOM  11067  C31 POPE  139      30.438  48.603  32.285  1.00  0.00           C
ATOM  11068  O32 POPE  139      29.468  48.603  31.545  1.00  0.00           O
ATOM  11069  C32 POPE  139      30.418  48.552  33.815  1.00  0.00           C
ATOM  11072  C23 POPE  139      34.658  45.232  33.535  1.00  0.00           C
ATOM  11075  C24 POPE  139      33.278  45.542  34.175  1.00  0.00           C
ATOM  11078  C25 POPE  139      33.278  46.502  35.385  1.00  0.00           C
ATOM  11081  C26 POPE  139      34.048  45.972  36.605  1.00  0.00           C
ATOM  11084  C27 POPE  139      33.908  46.893  37.845  1.00  0.00           C
ATOM  11087  C28 POPE  139      34.858  46.522  39.005  1.00  0.00           C
ATOM  11090  C29 POPE  139      34.538  45.202  39.655  1.00  0.00           C
ATOM  11092 0C21 POPE  139      34.868  44.843  40.915  1.00  0.00           C
ATOM  11094 1C21 POPE  139      35.688  45.643  41.885  1.00  0.00           C
ATOM  11097 2C21 POPE  139      36.588  44.732  42.745  1.00  0.00           C
ATOM  11100 3C21 POPE  139      37.428  45.492  43.775  1.00  0.00           C
ATOM  11103 4C21 POPE  139      38.188  44.533  44.705  1.00  0.00           C
ATOM  11106 5C21 POPE  139      39.138  45.242  45.675  1.00  0.00           C
ATOM  11109 6C21 POPE  139      39.888  44.263  46.605  1.00  0.00           C
ATOM  11112 7C21 POPE  139      41.308  44.722  46.955  1.00  0.00           C
ATOM  11115 8C21 POPE  139      41.997  43.812  47.975  1.00  0.00           C
ATOM  11119  C33 POPE  139      29.408  49.533  34.465  1.00  0.00           C
ATOM  11122  C34 POPE  139      30.028  50.892  34.815  1.00  0.00           C
ATOM  11125  C35 POPE  139      30.998  50.872  36.015  1.00  0.00           C
ATOM  11128  C36 POPE  139      30.338  50.513  37.355  1.00  0.00           C
ATOM  11131  C37 POPE  139      30.938  51.243  38.585  1.00  0.00           C
ATOM  11134  C38 POPE  139      31.618  50.302  39.585  1.00  0.00           C
ATOM  11137  C39 POPE  139      31.998  50.972  40.925  1.00  0.00           C
ATOM  11140 0C31 POPE  139      30.788  51.233  41.835  1.00  0.00           C
ATOM  11143 1C31 POPE  139      31.088  51.093  43.335  1.00  0.00           C
ATOM  11146 2C31 POPE  139      29.818  50.752  44.135  1.00  0.00           C
ATOM  11149 3C31 POPE  139      30.028  50.622  45.645  1.00  0.00           C
ATOM  11152 4C31 POPE  139      30.988  49.492  46.035  1.00  0.00           C
ATOM  11155 5C31 POPE  139      30.767  49.062  47.495  1.00  0.00           C
ATOM  11158 6C31 POPE  139      31.678  47.952  48.015  1.00  0.00           C
ATOM  11162  NH3 POPE  140       5.268  25.102  69.965  1.00  0.00           N
ATOM  11166  C12 POPE  140       4.278  26.222  69.795  1.00  0.00           C
ATOM  11169  C11 POPE  140       4.908  27.592  70.065  1.00  0.00           C
ATOM  11172  P   POPE  140       4.178  30.082  70.345  1.00  0.00           P
ATOM  11173  O13 POPE  140       2.858  30.722  70.585  1.00  0.00           O
ATOM  11174  O14 POPE  140       5.108  30.072  71.475  1.00  0.00           O
ATOM  11175  O11 POPE  140       4.868  30.752  69.085  1.00  0.00           O
ATOM  11176  O12 POPE  140       3.908  28.592  69.895  1.00  0.00           O
ATOM  11177  C1  POPE  140       4.188  30.772  67.835  1.00  0.00           C
ATOM  11180  C2  POPE  140       5.208  30.942  66.685  1.00  0.00           C
ATOM  11182  O21 POPE  140       4.648  31.692  65.595  1.00  0.00           O
ATOM  11183  C21 POPE  140       3.678  31.142  64.895  1.00  0.00           C
ATOM  11184  O22 POPE  140       3.058  30.132  65.165  1.00  0.00           O
ATOM  11185  C22 POPE  140       3.478  32.002  63.645  1.00  0.00           C
ATOM  11188  C3  POPE  140       5.878  29.592  66.265  1.00  0.00           C
ATOM  11191  O31 POPE  140       6.708  29.812  65.125  1.00  0.00           O
ATOM  11192  C31 POPE  140       7.938  29.292  65.135  1.00  0.00           C
ATOM  11193  O32 POPE  140       8.368  28.482  65.935  1.00  0.00           O
ATOM  11194  C32 POPE  140       8.668  29.902  63.945  1.00  0.00           C
ATOM  11197  C23 POPE  140       2.128  31.762  62.965  1.00  0.00           C
ATOM  11200  C24 POPE  140       1.778  32.942  62.035  1.00  0.00           C
ATOM  11203  C25 POPE  140       0.358  32.832  61.495  1.00  0.00           C
ATOM  11206  C26 POPE  140      -0.172  34.132  60.885  1.00  0.00           C
ATOM  11209  C27 POPE  140      -1.607  33.952  60.385  1.00  0.00           C
ATOM  11212  C28 POPE  140      -2.277  35.252  59.915  1.00  0.00           C
ATOM  11215  C29 POPE  140      -1.547  35.892  58.765  1.00  0.00           C
ATOM  11217 0C21 POPE  140      -1.707  35.612  57.465  1.00  0.00           C
ATOM  11219 1C21 POPE  140      -2.627  34.572  56.875  1.00  0.00           C
ATOM  11222 2C21 POPE  140      -3.777  35.202  56.065  1.00  0.00           C
ATOM  11225 3C21 POPE  140      -3.277  36.132  54.945  1.00  0.00           C
ATOM  11228 4C21 POPE  140      -4.347  36.502  53.915  1.00  0.00           C
ATOM  11231 5C21 POPE  140      -4.777  35.322  53.025  1.00  0.00           C
ATOM  11234 6C21 POPE  140      -5.487  35.782  51.755  1.00  0.00           C
ATOM  11237 7C21 POPE  140      -5.727  34.652  50.745  1.00  0.00           C
ATOM  11240 8C21 POPE  140      -6.067  35.162  49.345  1.00  0.00           C
ATOM  11244  C33 POPE  140      10.208  29.942  64.065  1.00  0.00           C
ATOM  11247  C34 POPE  140      10.758  30.802  62.925  1.00  0.00           C
ATOM  11250  C35 POPE  140      12.218  30.532  62.585  1.00  0.00           C
ATOM  11253  C36 POPE  140      12.578  31.052  61.195  1.00  0.00           C
ATOM  11256  C37 POPE  140      13.918  30.502  60.715  1.00  0.00           C
ATOM  11259  C38 POPE  140      14.208  30.742  59.225  1.00  0.00           C
ATOM  11262  C39 POPE  140      13.398  29.832  58.275  1.00  0.00           C
ATOM  11265 0C31 POPE  140      13.458  30.292  56.815  1.00  0.00           C
ATOM  11268 1C31 POPE  140      14.578  29.622  55.995  1.00  0.00           C
ATOM  11271 2C31 POPE  140      14.838  30.322  54.655  1.00  0.00           C
ATOM  11274 3C31 POPE  140      13.708  30.112  53.645  1.00  0.00           C
ATOM  11277 4C31 POPE  140      13.918  30.832  52.305  1.00  0.00           C
ATOM  11280 5C31 POPE  140      12.828  30.442  51.285  1.00  0.00           C
ATOM  11283 6C31 POPE  140      13.068  30.962  49.865  1.00  0.00           C
ATOM  11287  NH3 POPE  141     132.482  66.372  74.435  1.00  0.00           N
ATOM  11291  C12 POPE  141     131.073  65.913  74.525  1.00  0.00           C
ATOM  11294  C11 POPE  141     130.923  64.402  74.345  1.00  0.00           C
ATOM  11297  P   POPE  141     128.974  62.702  74.645  1.00  0.00           P
ATOM  11298  O13 POPE  141     130.083  61.732  74.705  1.00  0.00           O
ATOM  11299  O14 POPE  141     127.988  62.772  75.755  1.00  0.00           O
ATOM  11300  O11 POPE  141     128.217  62.493  73.255  1.00  0.00           O
ATOM  11301  O12 POPE  141     129.543  64.152  74.525  1.00  0.00           O
ATOM  11302  C1  POPE  141     127.798  61.152  72.925  1.00  0.00           C
ATOM  11305  C2  POPE  141     127.868  60.892  71.385  1.00  0.00           C
ATOM  11307  O21 POPE  141     127.227  59.632  71.095  1.00  0.00           O
ATOM  11308  C21 POPE  141     126.539  59.572  69.965  1.00  0.00           C
ATOM  11309  O22 POPE  141     126.497  60.422  69.095  1.00  0.00           O
ATOM  11310  C22 POPE  141     125.768  58.252  69.845  1.00  0.00           C
ATOM  11313  C3  POPE  141     129.363  60.902  70.955  1.00  0.00           C
ATOM  11316  O31 POPE  141     129.572  60.583  69.555  1.00  0.00           O
ATOM  11317  C31 POPE  141     130.242  59.452  69.315  1.00  0.00           C
ATOM  11318  O32 POPE  141     130.622  58.673  70.165  1.00  0.00           O
ATOM  11319  C32 POPE  141     130.423  59.232  67.805  1.00  0.00           C
ATOM  11322  C23 POPE  141     124.228  58.462  69.835  1.00  0.00           C
ATOM  11325  C24 POPE  141     123.418  57.262  69.285  1.00  0.00           C
ATOM  11328  C25 POPE  141     123.538  57.182  67.755  1.00  0.00           C
ATOM  11331  C26 POPE  141     122.588  56.252  66.985  1.00  0.00           C
ATOM  11334  C27 POPE  141     122.868  56.412  65.475  1.00  0.00           C
ATOM  11337  C28 POPE  141     122.028  55.532  64.545  1.00  0.00           C
ATOM  11340  C29 POPE  141     122.099  56.072  63.135  1.00  0.00           C
ATOM  11342 0C21 POPE  141     122.878  55.622  62.135  1.00  0.00           C
ATOM  11344 1C21 POPE  141     123.838  54.463  62.205  1.00  0.00           C
ATOM  11347 2C21 POPE  141     124.648  54.312  60.905  1.00  0.00           C
ATOM  11350 3C21 POPE  141     123.798  53.892  59.695  1.00  0.00           C
ATOM  11353 4C21 POPE  141     124.668  53.462  58.515  1.00  0.00           C
ATOM  11356 5C21 POPE  141     123.887  52.802  57.375  1.00  0.00           C
ATOM  11359 6C21 POPE  141     123.217  51.472  57.755  1.00  0.00           C
ATOM  11362 7C21 POPE  141     123.518  50.372  56.735  1.00  0.00           C
ATOM  11365 8C21 POPE  141     122.817  49.052  57.015  1.00  0.00           C
ATOM  11369  C33 POPE  141     130.533  60.542  66.985  1.00  0.00           C
ATOM  11372  C34 POPE  141     131.622  60.513  65.915  1.00  0.00           C
ATOM  11375  C35 POPE  141     131.423  59.412  64.875  1.00  0.00           C
ATOM  11378  C36 POPE  141     132.164  59.712  63.565  1.00  0.00           C
ATOM  11381  C37 POPE  141     131.923  58.642  62.495  1.00  0.00           C
ATOM  11384  C38 POPE  141     132.893  58.762  61.315  1.00  0.00           C
ATOM  11387  C39 POPE  141     132.622  59.913  60.335  1.00  0.00           C
ATOM  11390 0C31 POPE  141     133.822  60.062  59.405  1.00  0.00           C
ATOM  11393 1C31 POPE  141     133.603  60.952  58.175  1.00  0.00           C
ATOM  11396 2C31 POPE  141     134.913  61.082  57.385  1.00  0.00           C
ATOM  11399 3C31 POPE  141     134.713  61.442  55.905  1.00  0.00           C
ATOM  11402 4C31 POPE  141     133.872  62.702  55.685  1.00  0.00           C
ATOM  11405 5C31 POPE  141     134.193  63.343  54.335  1.00  0.00           C
ATOM  11408 6C31 POPE  141     133.163  64.383  53.885  1.00  0.00           C
ATOM  11412  NH3 POPE  142      96.888  22.632  25.705  1.00  0.00           N
ATOM  11416  C12 POPE  142      97.207  23.442  24.475  1.00  0.00           C
ATOM  11419  C11 POPE  142      96.478  24.802  24.495  1.00  0.00           C
ATOM  11422  P   POPE  142      95.327  26.382  26.195  1.00  0.00           P
ATOM  11423  O13 POPE  142      95.507  27.542  25.285  1.00  0.00           O
ATOM  11424  O14 POPE  142      94.027  25.702  26.185  1.00  0.00           O
ATOM  11425  O11 POPE  142      95.758  26.762  27.655  1.00  0.00           O
ATOM  11426  O12 POPE  142      96.357  25.242  25.845  1.00  0.00           O
ATOM  11427  C1  POPE  142      96.178  25.902  28.715  1.00  0.00           C
ATOM  11430  C2  POPE  142      97.417  26.542  29.405  1.00  0.00           C
ATOM  11432  O21 POPE  142      98.138  25.772  30.395  1.00  0.00           O
ATOM  11433  C21 POPE  142      97.578  24.972  31.265  1.00  0.00           C
ATOM  11434  O22 POPE  142      96.458  24.482  31.215  1.00  0.00           O
ATOM  11435  C22 POPE  142      98.607  24.682  32.375  1.00  0.00           C
ATOM  11438  C3  POPE  142      97.137  27.982  29.925  1.00  0.00           C
ATOM  11441  O31 POPE  142      96.247  28.022  31.065  1.00  0.00           O
ATOM  11442  C31 POPE  142      95.837  29.282  31.335  1.00  0.00           C
ATOM  11443  O32 POPE  142      96.178  30.272  30.715  1.00  0.00           O
ATOM  11444  C32 POPE  142      94.967  29.272  32.595  1.00  0.00           C
ATOM  11447  C23 POPE  142      98.317  25.432  33.695  1.00  0.00           C
ATOM  11450  C24 POPE  142      99.418  25.382  34.765  1.00  0.00           C
ATOM  11453  C25 POPE  142      98.919  25.852  36.145  1.00  0.00           C
ATOM  11456  C26 POPE  142      97.938  24.892  36.845  1.00  0.00           C
ATOM  11459  C27 POPE  142      98.558  23.522  37.155  1.00  0.00           C
ATOM  11462  C28 POPE  142      97.688  22.592  38.025  1.00  0.00           C
ATOM  11465  C29 POPE  142      97.459  23.152  39.405  1.00  0.00           C
ATOM  11467 0C21 POPE  142      97.838  22.612  40.585  1.00  0.00           C
ATOM  11469 1C21 POPE  142      98.628  21.342  40.765  1.00  0.00           C
ATOM  11472 2C21 POPE  142      99.319  21.352  42.145  1.00  0.00           C
ATOM  11475 3C21 POPE  142      98.357  20.942  43.265  1.00  0.00           C
ATOM  11478 4C21 POPE  142      98.798  21.432  44.655  1.00  0.00           C
ATOM  11481 5C21 POPE  142      97.887  20.922  45.785  1.00  0.00           C
ATOM  11484 6C21 POPE  142      97.998  19.402  46.005  1.00  0.00           C
ATOM  11487 7C21 POPE  142      97.148  18.882  47.175  1.00  0.00           C
ATOM  11490 8C21 POPE  142      97.448  17.422  47.515  1.00  0.00           C
ATOM  11494  C33 POPE  142      95.778  29.382  33.915  1.00  0.00           C
ATOM  11497  C34 POPE  142      94.867  29.352  35.145  1.00  0.00           C
ATOM  11500  C35 POPE  142      95.668  29.522  36.455  1.00  0.00           C
ATOM  11503  C36 POPE  142      94.768  29.832  37.655  1.00  0.00           C
ATOM  11506  C37 POPE  142      95.467  29.692  39.015  1.00  0.00           C
ATOM  11509  C38 POPE  142      94.518  29.812  40.205  1.00  0.00           C
ATOM  11512  C39 POPE  142      93.787  31.162  40.195  1.00  0.00           C
ATOM  11515 0C31 POPE  142      93.077  31.502  41.505  1.00  0.00           C
ATOM  11518 1C31 POPE  142      92.508  32.922  41.435  1.00  0.00           C
ATOM  11521 2C31 POPE  142      91.947  33.452  42.745  1.00  0.00           C
ATOM  11524 3C31 POPE  142      90.709  32.702  43.215  1.00  0.00           C
ATOM  11527 4C31 POPE  142      90.257  33.182  44.595  1.00  0.00           C
ATOM  11530 5C31 POPE  142      89.039  32.422  45.095  1.00  0.00           C
ATOM  11533 6C31 POPE  142      88.698  32.762  46.545  1.00  0.00           C
ATOM  11537  NH3 POPE  143      10.918  98.272  25.595  1.00  0.00           N
ATOM  11541  C12 POPE  143       9.988  98.322  24.415  1.00  0.00           C
ATOM  11544  C11 POPE  143       9.058  97.092  24.355  1.00  0.00           C
ATOM  11547  P   POPE  143       8.218  96.354  26.695  1.00  0.00           P
ATOM  11548  O13 POPE  143       8.278  94.902  26.385  1.00  0.00           O
ATOM  11549  O14 POPE  143       9.428  96.952  27.305  1.00  0.00           O
ATOM  11550  O11 POPE  143       6.968  96.692  27.575  1.00  0.00           O
ATOM  11551  O12 POPE  143       8.038  97.173  25.365  1.00  0.00           O
ATOM  11552  C1  POPE  143       7.058  97.752  28.525  1.00  0.00           C
ATOM  11555  C2  POPE  143       5.668  98.402  28.735  1.00  0.00           C
ATOM  11557  O21 POPE  143       5.718  99.273  29.865  1.00  0.00           O
ATOM  11558  C21 POPE  143       6.308 100.433  29.655  1.00  0.00           C
ATOM  11559  O22 POPE  143       6.798 100.822  28.605  1.00  0.00           O
ATOM  11560  C22 POPE  143       6.308 101.192  30.975  1.00  0.00           C
ATOM  11563  C3  POPE  143       4.568  97.352  28.935  1.00  0.00           C
ATOM  11566  O31 POPE  143       3.328  98.003  29.265  1.00  0.00           O
ATOM  11567  C31 POPE  143       2.878  97.863  30.495  1.00  0.00           C
ATOM  11568  O32 POPE  143       3.288  97.112  31.355  1.00  0.00           O
ATOM  11569  C32 POPE  143       1.758  98.882  30.655  1.00  0.00           C
ATOM  11572  C23 POPE  143       6.768 102.653  30.835  1.00  0.00           C
ATOM  11575  C24 POPE  143       7.428 103.222  32.095  1.00  0.00           C
ATOM  11578  C25 POPE  143       6.688 102.962  33.405  1.00  0.00           C
ATOM  11581  C26 POPE  143       7.338 103.762  34.545  1.00  0.00           C
ATOM  11584  C27 POPE  143       7.208 103.103  35.925  1.00  0.00           C
ATOM  11587  C28 POPE  143       7.998 103.872  36.995  1.00  0.00           C
ATOM  11590  C29 POPE  143       8.388 103.003  38.155  1.00  0.00           C
ATOM  11592 0C21 POPE  143       7.868 103.012  39.395  1.00  0.00           C
ATOM  11594 1C21 POPE  143       6.768 103.903  39.915  1.00  0.00           C
ATOM  11597 2C21 POPE  143       6.758 103.772  41.445  1.00  0.00           C
ATOM  11600 3C21 POPE  143       5.588 104.463  42.165  1.00  0.00           C
ATOM  11603 4C21 POPE  143       5.588 104.062  43.645  1.00  0.00           C
ATOM  11606 5C21 POPE  143       4.378 104.563  44.435  1.00  0.00           C
ATOM  11609 6C21 POPE  143       4.288 103.903  45.825  1.00  0.00           C
ATOM  11612 7C21 POPE  143       3.108 104.423  46.645  1.00  0.00           C
ATOM  11615 8C21 POPE  143       2.988 103.722  47.995  1.00  0.00           C
ATOM  11619  C33 POPE  143       1.248  99.023  32.095  1.00  0.00           C
ATOM  11622  C34 POPE  143      -0.122  99.712  32.085  1.00  0.00           C
ATOM  11625  C35 POPE  143      -0.777  99.752  33.465  1.00  0.00           C
ATOM  11628  C36 POPE  143      -1.287  98.402  33.985  1.00  0.00           C
ATOM  11631  C37 POPE  143      -2.137  98.562  35.255  1.00  0.00           C
ATOM  11634  C38 POPE  143      -2.647  97.232  35.805  1.00  0.00           C
ATOM  11637  C39 POPE  143      -1.727  96.642  36.885  1.00  0.00           C
ATOM  11640 0C31 POPE  143      -2.167  95.243  37.345  1.00  0.00           C
ATOM  11643 1C31 POPE  143      -1.287  94.683  38.475  1.00  0.00           C
ATOM  11646 2C31 POPE  143      -0.987  93.182  38.325  1.00  0.00           C
ATOM  11649 3C31 POPE  143      -2.187  92.243  38.485  1.00  0.00           C
ATOM  11652 4C31 POPE  143      -2.587  91.982  39.945  1.00  0.00           C
ATOM  11655 5C31 POPE  143      -3.407  90.693  40.115  1.00  0.00           C
ATOM  11658 6C31 POPE  143      -3.827  90.402  41.555  1.00  0.00           C
ATOM  11662  NH3 POPE  144      74.007 116.094  26.285  1.00  0.00           N
ATOM  11666  C12 POPE  144      74.778 116.362  25.015  1.00  0.00           C
ATOM  11669  C11 POPE  144      76.147 116.982  25.305  1.00  0.00           C
ATOM  11672  P   POPE  144      78.418 116.773  24.025  1.00  0.00           P
ATOM  11673  O13 POPE  144      78.628 115.383  23.595  1.00  0.00           O
ATOM  11674  O14 POPE  144      79.128 117.783  23.195  1.00  0.00           O
ATOM  11675  O11 POPE  144      78.858 116.913  25.535  1.00  0.00           O
ATOM  11676  O12 POPE  144      76.868 117.072  24.075  1.00  0.00           O
ATOM  11677  C1  POPE  144      79.658 115.962  26.225  1.00  0.00           C
ATOM  11680  C2  POPE  144      80.709 116.733  27.065  1.00  0.00           C
ATOM  11682  O21 POPE  144      81.707 115.872  27.615  1.00  0.00           O
ATOM  11683  C21 POPE  144      81.598 114.952  28.585  1.00  0.00           C
ATOM  11684  O22 POPE  144      82.599 114.413  29.065  1.00  0.00           O
ATOM  11685  C22 POPE  144      80.177 114.572  29.055  1.00  0.00           C
ATOM  11688  C3  POPE  144      80.147 117.793  28.075  1.00  0.00           C
ATOM  11691  O31 POPE  144      81.228 118.613  28.555  1.00  0.00           O
ATOM  11692  C31 POPE  144      81.567 118.493  29.835  1.00  0.00           C
ATOM  11693  O32 POPE  144      81.028 117.773  30.655  1.00  0.00           O
ATOM  11694  C32 POPE  144      82.718 119.463  30.115  1.00  0.00           C
ATOM  11697  C23 POPE  144      80.048 114.283  30.575  1.00  0.00           C
ATOM  11700  C24 POPE  144      78.558 114.122  30.955  1.00  0.00           C
ATOM  11703  C25 POPE  144      78.308 114.012  32.475  1.00  0.00           C
ATOM  11706  C26 POPE  144      77.518 112.752  32.885  1.00  0.00           C
ATOM  11709  C27 POPE  144      77.088 112.812  34.355  1.00  0.00           C
ATOM  11712  C28 POPE  144      76.107 111.712  34.795  1.00  0.00           C
ATOM  11715  C29 POPE  144      76.658 110.302  34.745  1.00  0.00           C
ATOM  11717 0C21 POPE  144      77.128 109.563  35.765  1.00  0.00           C
ATOM  11719 1C21 POPE  144      77.278 109.992  37.205  1.00  0.00           C
ATOM  11722 2C21 POPE  144      76.368 109.222  38.175  1.00  0.00           C
ATOM  11725 3C21 POPE  144      76.378 109.792  39.615  1.00  0.00           C
ATOM  11728 4C21 POPE  144      75.417 109.043  40.545  1.00  0.00           C
ATOM  11731 5C21 POPE  144      74.857 109.863  41.715  1.00  0.00           C
ATOM  11734 6C21 POPE  144      75.838 110.062  42.875  1.00  0.00           C
ATOM  11737 7C21 POPE  144      75.248 110.923  43.995  1.00  0.00           C
ATOM  11740 8C21 POPE  144      76.128 110.962  45.235  1.00  0.00           C
ATOM  11744  C33 POPE  144      82.967 119.802  31.605  1.00  0.00           C
ATOM  11747  C34 POPE  144      83.577 121.213  31.765  1.00  0.00           C
ATOM  11750  C35 POPE  144      82.537 122.344  31.835  1.00  0.00           C
ATOM  11753  C36 POPE  144      81.807 122.402  33.185  1.00  0.00           C
ATOM  11756  C37 POPE  144      80.638 123.392  33.215  1.00  0.00           C
ATOM  11759  C38 POPE  144      79.918 123.333  34.575  1.00  0.00           C
ATOM  11762  C39 POPE  144      78.678 124.233  34.695  1.00  0.00           C
ATOM  11765 0C31 POPE  144      78.198 124.312  36.155  1.00  0.00           C
ATOM  11768 1C31 POPE  144      77.408 125.592  36.455  1.00  0.00           C
ATOM  11771 2C31 POPE  144      76.747 125.562  37.845  1.00  0.00           C
ATOM  11774 3C31 POPE  144      75.308 125.062  37.815  1.00  0.00           C
ATOM  11777 4C31 POPE  144      74.599 125.232  39.165  1.00  0.00           C
ATOM  11780 5C31 POPE  144      73.138 124.773  39.125  1.00  0.00           C
ATOM  11783 6C31 POPE  144      72.428 124.922  40.475  1.00  0.00           C
ATOM  11787  NH3 POPE  145     110.887  42.902  26.815  1.00  0.00           N
ATOM  11791  C12 POPE  145     111.048  41.512  26.235  1.00  0.00           C
ATOM  11794  C11 POPE  145     109.808  40.612  26.475  1.00  0.00           C
ATOM  11797  P   POPE  145     111.007  38.622  25.135  1.00  0.00           P
ATOM  11798  O13 POPE  145     110.709  37.202  24.905  1.00  0.00           O
ATOM  11799  O14 POPE  145     111.058  39.522  23.965  1.00  0.00           O
ATOM  11800  O11 POPE  145     112.347  38.812  25.935  1.00  0.00           O
ATOM  11801  O12 POPE  145     109.959  39.222  26.165  1.00  0.00           O
ATOM  11802  C1  POPE  145     113.398  37.852  26.015  1.00  0.00           C
ATOM  11805  C2  POPE  145     113.418  37.122  27.385  1.00  0.00           C
ATOM  11807  O21 POPE  145     114.688  36.452  27.475  1.00  0.00           O
ATOM  11808  C21 POPE  145     115.088  35.852  28.585  1.00  0.00           C
ATOM  11809  O22 POPE  145     115.758  34.812  28.565  1.00  0.00           O
ATOM  11810  C22 POPE  145     114.827  36.642  29.865  1.00  0.00           C
ATOM  11813  C3  POPE  145     112.207  36.142  27.485  1.00  0.00           C
ATOM  11816  O31 POPE  145     112.277  35.172  28.555  1.00  0.00           O
ATOM  11817  C31 POPE  145     111.368  35.282  29.515  1.00  0.00           C
ATOM  11818  O32 POPE  145     110.647  36.242  29.695  1.00  0.00           O
ATOM  11819  C32 POPE  145     111.279  33.982  30.325  1.00  0.00           C
ATOM  11822  C23 POPE  145     115.008  35.772  31.135  1.00  0.00           C
ATOM  11825  C24 POPE  145     114.447  36.432  32.405  1.00  0.00           C
ATOM  11828  C25 POPE  145     114.147  35.382  33.485  1.00  0.00           C
ATOM  11831  C26 POPE  145     113.438  35.952  34.725  1.00  0.00           C
ATOM  11834  C27 POPE  145     112.838  34.832  35.585  1.00  0.00           C
ATOM  11837  C28 POPE  145     112.217  35.332  36.895  1.00  0.00           C
ATOM  11840  C29 POPE  145     111.268  34.312  37.475  1.00  0.00           C
ATOM  11842 0C21 POPE  145     111.458  33.542  38.565  1.00  0.00           C
ATOM  11844 1C21 POPE  145     112.658  33.522  39.465  1.00  0.00           C
ATOM  11847 2C21 POPE  145     112.308  33.912  40.915  1.00  0.00           C
ATOM  11850 3C21 POPE  145     111.838  35.372  41.055  1.00  0.00           C
ATOM  11853 4C21 POPE  145     112.198  35.982  42.415  1.00  0.00           C
ATOM  11856 5C21 POPE  145     113.688  36.382  42.475  1.00  0.00           C
ATOM  11859 6C21 POPE  145     114.207  36.612  43.905  1.00  0.00           C
ATOM  11862 7C21 POPE  145     115.668  37.112  43.875  1.00  0.00           C
ATOM  11865 8C21 POPE  145     116.328  37.202  45.255  1.00  0.00           C
ATOM  11869  C33 POPE  145     112.367  32.922  30.065  1.00  0.00           C
ATOM  11872  C34 POPE  145     112.037  31.622  30.805  1.00  0.00           C
ATOM  11875  C35 POPE  145     113.278  30.782  31.145  1.00  0.00           C
ATOM  11878  C36 POPE  145     113.958  31.232  32.445  1.00  0.00           C
ATOM  11881  C37 POPE  145     115.228  30.432  32.765  1.00  0.00           C
ATOM  11884  C38 POPE  145     115.837  30.782  34.125  1.00  0.00           C
ATOM  11887  C39 POPE  145     115.197  30.072  35.335  1.00  0.00           C
ATOM  11890 0C31 POPE  145     115.417  28.552  35.305  1.00  0.00           C
ATOM  11893 1C31 POPE  145     115.267  27.862  36.675  1.00  0.00           C
ATOM  11896 2C31 POPE  145     115.569  26.362  36.635  1.00  0.00           C
ATOM  11899 3C31 POPE  145     117.058  26.002  36.585  1.00  0.00           C
ATOM  11902 4C31 POPE  145     117.637  25.542  37.935  1.00  0.00           C
ATOM  11905 5C31 POPE  145     119.108  25.092  37.845  1.00  0.00           C
ATOM  11908 6C31 POPE  145     119.798  24.962  39.205  1.00  0.00           C
ATOM  11912  NH3 POPE  146      21.518  53.312  69.175  1.00  0.00           N
ATOM  11916  C12 POPE  146      22.698  53.982  69.835  1.00  0.00           C
ATOM  11919  C11 POPE  146      23.407  53.083  70.875  1.00  0.00           C
ATOM  11922  P   POPE  146      25.868  54.072  70.655  1.00  0.00           P
ATOM  11923  O13 POPE  146      25.538  55.072  69.615  1.00  0.00           O
ATOM  11924  O14 POPE  146      26.917  54.463  71.625  1.00  0.00           O
ATOM  11925  O11 POPE  146      26.248  52.672  70.075  1.00  0.00           O
ATOM  11926  O12 POPE  146      24.548  53.712  71.455  1.00  0.00           O
ATOM  11927  C1  POPE  146      27.128  52.423  68.975  1.00  0.00           C
ATOM  11930  C2  POPE  146      26.308  52.012  67.725  1.00  0.00           C
ATOM  11932  O21 POPE  146      25.938  53.232  67.085  1.00  0.00           O
ATOM  11933  C21 POPE  146      25.848  53.172  65.765  1.00  0.00           C
ATOM  11934  O22 POPE  146      26.128  52.212  65.075  1.00  0.00           O
ATOM  11935  C22 POPE  146      25.338  54.512  65.225  1.00  0.00           C
ATOM  11938  C3  POPE  146      25.028  51.272  68.165  1.00  0.00           C
ATOM  11941  O31 POPE  146      24.238  50.692  67.125  1.00  0.00           O
ATOM  11942  C31 POPE  146      24.417  49.403  66.935  1.00  0.00           C
ATOM  11943  O32 POPE  146      25.358  48.722  67.315  1.00  0.00           O
ATOM  11944  C32 POPE  146      23.177  48.822  66.265  1.00  0.00           C
ATOM  11947  C23 POPE  146      23.918  54.372  64.655  1.00  0.00           C
ATOM  11950  C24 POPE  146      23.878  53.942  63.185  1.00  0.00           C
ATOM  11953  C25 POPE  146      22.448  53.712  62.705  1.00  0.00           C
ATOM  11956  C26 POPE  146      22.288  53.782  61.175  1.00  0.00           C
ATOM  11959  C27 POPE  146      21.058  52.992  60.715  1.00  0.00           C
ATOM  11962  C28 POPE  146      20.648  53.232  59.255  1.00  0.00           C
ATOM  11965  C29 POPE  146      19.968  54.562  59.065  1.00  0.00           C
ATOM  11967 0C21 POPE  146      18.658  54.762  58.815  1.00  0.00           C
ATOM  11969 1C21 POPE  146      17.598  53.692  58.715  1.00  0.00           C
ATOM  11972 2C21 POPE  146      16.198  54.182  59.125  1.00  0.00           C
ATOM  11975 3C21 POPE  146      16.048  54.322  60.645  1.00  0.00           C
ATOM  11978 4C21 POPE  146      14.668  54.853  61.035  1.00  0.00           C
ATOM  11981 5C21 POPE  146      14.428  54.762  62.545  1.00  0.00           C
ATOM  11984 6C21 POPE  146      13.098  55.372  62.975  1.00  0.00           C
ATOM  11987 7C21 POPE  146      12.918  55.342  64.495  1.00  0.00           C
ATOM  11990 8C21 POPE  146      11.638  56.032  64.935  1.00  0.00           C
ATOM  11994  C33 POPE  146      23.568  48.332  64.865  1.00  0.00           C
ATOM  11997  C34 POPE  146      24.018  49.512  64.015  1.00  0.00           C
ATOM  12000  C35 POPE  146      24.278  49.072  62.585  1.00  0.00           C
ATOM  12003  C36 POPE  146      24.538  50.262  61.665  1.00  0.00           C
ATOM  12006  C37 POPE  146      24.917  49.792  60.265  1.00  0.00           C
ATOM  12009  C38 POPE  146      25.208  50.962  59.335  1.00  0.00           C
ATOM  12012  C39 POPE  146      25.798  50.462  58.025  1.00  0.00           C
ATOM  12015 0C31 POPE  146      26.358  51.612  57.195  1.00  0.00           C
ATOM  12018 1C31 POPE  146      26.958  51.082  55.895  1.00  0.00           C
ATOM  12021 2C31 POPE  146      27.888  52.103  55.245  1.00  0.00           C
ATOM  12024 3C31 POPE  146      28.298  51.642  53.855  1.00  0.00           C
ATOM  12027 4C31 POPE  146      27.228  51.922  52.795  1.00  0.00           C
ATOM  12030 5C31 POPE  146      27.588  51.252  51.485  1.00  0.00           C
ATOM  12033 6C31 POPE  146      26.638  51.512  50.325  1.00  0.00           C
ATOM  12037  NH3 POPE  147      78.158  93.362  32.375  1.00  0.00           N
ATOM  12041  C12 POPE  147      77.207  94.423  31.905  1.00  0.00           C
ATOM  12044  C11 POPE  147      75.827  93.842  31.665  1.00  0.00           C
ATOM  12047  P   POPE  147      74.198  93.722  33.685  1.00  0.00           P
ATOM  12048  O13 POPE  147      74.607  94.984  34.335  1.00  0.00           O
ATOM  12049  O14 POPE  147      73.037  93.802  32.785  1.00  0.00           O
ATOM  12050  O11 POPE  147      73.998  92.622  34.775  1.00  0.00           O
ATOM  12051  O12 POPE  147      75.417  93.163  32.855  1.00  0.00           O
ATOM  12052  C1  POPE  147      75.068  92.262  35.645  1.00  0.00           C
ATOM  12055  C2  POPE  147      74.497  91.792  36.995  1.00  0.00           C
ATOM  12057  O21 POPE  147      75.548  91.032  37.595  1.00  0.00           O
ATOM  12058  C21 POPE  147      75.677  90.872  38.905  1.00  0.00           C
ATOM  12059  O22 POPE  147      76.378  90.003  39.405  1.00  0.00           O
ATOM  12060  C22 POPE  147      74.938  91.913  39.765  1.00  0.00           C
ATOM  12063  C3  POPE  147      73.228  90.912  36.825  1.00  0.00           C
ATOM  12066  O31 POPE  147      72.338  90.883  37.965  1.00  0.00           O
ATOM  12067  C31 POPE  147      71.408  91.842  37.965  1.00  0.00           C
ATOM  12068  O32 POPE  147      71.518  92.923  37.405  1.00  0.00           O
ATOM  12069  C32 POPE  147      70.158  91.354  38.715  1.00  0.00           C
ATOM  12072  C23 POPE  147      75.137  91.683  41.285  1.00  0.00           C
ATOM  12075  C24 POPE  147      74.488  92.783  42.135  1.00  0.00           C
ATOM  12078  C25 POPE  147      74.717  92.572  43.645  1.00  0.00           C
ATOM  12081  C26 POPE  147      73.948  93.562  44.525  1.00  0.00           C
ATOM  12084  C27 POPE  147      74.147  93.252  46.015  1.00  0.00           C
ATOM  12087  C28 POPE  147      73.438  94.233  46.965  1.00  0.00           C
ATOM  12090  C29 POPE  147      71.927  94.212  46.845  1.00  0.00           C
ATOM  12092 0C21 POPE  147      71.107  95.273  46.955  1.00  0.00           C
ATOM  12094 1C21 POPE  147      71.498  96.702  47.245  1.00  0.00           C
ATOM  12097 2C21 POPE  147      70.827  97.712  46.285  1.00  0.00           C
ATOM  12100 3C21 POPE  147      69.298  97.752  46.435  1.00  0.00           C
ATOM  12103 4C21 POPE  147      68.688  99.122  46.105  1.00  0.00           C
ATOM  12106 5C21 POPE  147      68.847  99.542  44.645  1.00  0.00           C
ATOM  12109 6C21 POPE  147      67.757  99.033  43.695  1.00  0.00           C
ATOM  12112 7C21 POPE  147      67.888  99.642  42.295  1.00  0.00           C
ATOM  12115 8C21 POPE  147      66.888  99.093  41.285  1.00  0.00           C
ATOM  12119  C33 POPE  147      70.368  90.533  40.005  1.00  0.00           C
ATOM  12122  C34 POPE  147      70.577  91.362  41.275  1.00  0.00           C
ATOM  12125  C35 POPE  147      70.048  90.673  42.545  1.00  0.00           C
ATOM  12128  C36 POPE  147      70.787  89.382  42.935  1.00  0.00           C
ATOM  12131  C37 POPE  147      69.918  88.482  43.835  1.00  0.00           C
ATOM  12134  C38 POPE  147      70.717  87.393  44.565  1.00  0.00           C
ATOM  12137  C39 POPE  147      69.817  86.213  44.975  1.00  0.00           C
ATOM  12140 0C31 POPE  147      70.388  85.383  46.135  1.00  0.00           C
ATOM  12143 1C31 POPE  147      69.478  84.202  46.495  1.00  0.00           C
ATOM  12146 2C31 POPE  147      69.298  83.982  48.005  1.00  0.00           C
ATOM  12149 3C31 POPE  147      67.927  84.452  48.495  1.00  0.00           C
ATOM  12152 4C31 POPE  147      67.728  84.273  50.005  1.00  0.00           C
ATOM  12155 5C31 POPE  147      66.247  84.122  50.385  1.00  0.00           C
ATOM  12158 6C31 POPE  147      66.048  83.792  51.865  1.00  0.00           C
ATOM  12162  NH3 POPE  148      49.377  50.102  71.495  1.00  0.00           N
ATOM  12166  C12 POPE  148      48.078  50.532  72.125  1.00  0.00           C
ATOM  12169  C11 POPE  148      46.958  49.582  71.685  1.00  0.00           C
ATOM  12172  P   POPE  148      46.737  47.052  71.095  1.00  0.00           P
ATOM  12173  O13 POPE  148      47.478  46.672  69.885  1.00  0.00           O
ATOM  12174  O14 POPE  148      46.458  46.032  72.135  1.00  0.00           O
ATOM  12175  O11 POPE  148      45.338  47.702  70.665  1.00  0.00           O
ATOM  12176  O12 POPE  148      47.448  48.252  71.815  1.00  0.00           O
ATOM  12177  C1  POPE  148      44.928  48.002  69.315  1.00  0.00           C
ATOM  12180  C2  POPE  148      43.528  47.413  68.915  1.00  0.00           C
ATOM  12182  O21 POPE  148      43.507  46.872  67.585  1.00  0.00           O
ATOM  12183  C21 POPE  148      43.678  47.742  66.615  1.00  0.00           C
ATOM  12184  O22 POPE  148      44.007  48.912  66.735  1.00  0.00           O
ATOM  12185  C22 POPE  148      43.447  47.033  65.285  1.00  0.00           C
ATOM  12188  C3  POPE  148      42.267  48.302  69.185  1.00  0.00           C
ATOM  12191  O31 POPE  148      41.027  47.562  69.015  1.00  0.00           O
ATOM  12192  C31 POPE  148      40.417  47.652  67.835  1.00  0.00           C
ATOM  12193  O32 POPE  148      40.728  48.412  66.935  1.00  0.00           O
ATOM  12194  C32 POPE  148      39.168  46.772  67.755  1.00  0.00           C
ATOM  12197  C23 POPE  148      43.878  47.872  64.065  1.00  0.00           C
ATOM  12200  C24 POPE  148      43.778  47.022  62.795  1.00  0.00           C
ATOM  12203  C25 POPE  148      44.097  47.792  61.505  1.00  0.00           C
ATOM  12206  C26 POPE  148      43.577  47.022  60.295  1.00  0.00           C
ATOM  12209  C27 POPE  148      44.268  47.392  58.985  1.00  0.00           C
ATOM  12212  C28 POPE  148      43.678  46.602  57.805  1.00  0.00           C
ATOM  12215  C29 POPE  148      44.268  47.092  56.515  1.00  0.00           C
ATOM  12217 0C21 POPE  148      44.388  46.402  55.375  1.00  0.00           C
ATOM  12219 1C21 POPE  148      43.928  44.993  55.085  1.00  0.00           C
ATOM  12222 2C21 POPE  148      43.568  44.882  53.585  1.00  0.00           C
ATOM  12225 3C21 POPE  148      42.348  45.732  53.215  1.00  0.00           C
ATOM  12228 4C21 POPE  148      42.197  45.982  51.715  1.00  0.00           C
ATOM  12231 5C21 POPE  148      41.058  46.982  51.445  1.00  0.00           C
ATOM  12234 6C21 POPE  148      40.798  47.232  49.965  1.00  0.00           C
ATOM  12237 7C21 POPE  148      39.487  48.002  49.735  1.00  0.00           C
ATOM  12240 8C21 POPE  148      39.287  48.452  48.285  1.00  0.00           C
ATOM  12244  C33 POPE  148      39.278  45.672  66.675  1.00  0.00           C
ATOM  12247  C34 POPE  148      37.918  45.072  66.275  1.00  0.00           C
ATOM  12250  C35 POPE  148      38.018  43.832  65.355  1.00  0.00           C
ATOM  12253  C36 POPE  148      38.708  44.052  64.005  1.00  0.00           C
ATOM  12256  C37 POPE  148      38.967  42.752  63.235  1.00  0.00           C
ATOM  12259  C38 POPE  148      39.828  42.982  61.985  1.00  0.00           C
ATOM  12262  C39 POPE  148      39.948  41.763  61.055  1.00  0.00           C
ATOM  12265 0C31 POPE  148      38.578  41.222  60.625  1.00  0.00           C
ATOM  12268 1C31 POPE  148      38.618  40.222  59.465  1.00  0.00           C
ATOM  12271 2C31 POPE  148      37.228  39.603  59.225  1.00  0.00           C
ATOM  12274 3C31 POPE  148      36.978  39.142  57.785  1.00  0.00           C
ATOM  12277 4C31 POPE  148      37.928  38.052  57.275  1.00  0.00           C
ATOM  12280 5C31 POPE  148      37.728  37.802  55.775  1.00  0.00           C
ATOM  12283 6C31 POPE  148      38.618  36.702  55.195  1.00  0.00           C
ATOM  12287  NH3 POPE  149      23.478  29.992  73.405  1.00  0.00           N
ATOM  12291  C12 POPE  149      22.338  29.572  72.525  1.00  0.00           C
ATOM  12294  C11 POPE  149      21.397  28.622  73.285  1.00  0.00           C
ATOM  12297  P   POPE  149      19.868  27.592  71.375  1.00  0.00           P
ATOM  12298  O13 POPE  149      19.278  26.302  71.825  1.00  0.00           O
ATOM  12299  O14 POPE  149      19.068  28.402  70.435  1.00  0.00           O
ATOM  12300  O11 POPE  149      21.267  27.362  70.705  1.00  0.00           O
ATOM  12301  O12 POPE  149      20.128  28.502  72.645  1.00  0.00           O
ATOM  12302  C1  POPE  149      21.778  26.062  70.415  1.00  0.00           C
ATOM  12305  C2  POPE  149      22.098  25.872  68.915  1.00  0.00           C
ATOM  12307  O21 POPE  149      23.088  24.852  68.885  1.00  0.00           O
ATOM  12308  C21 POPE  149      23.188  23.852  68.035  1.00  0.00           C
ATOM  12309  O22 POPE  149      24.088  23.032  68.085  1.00  0.00           O
ATOM  12310  C22 POPE  149      22.028  23.652  67.045  1.00  0.00           C
ATOM  12313  C3  POPE  149      22.677  27.172  68.285  1.00  0.00           C
ATOM  12316  O31 POPE  149      22.958  27.012  66.885  1.00  0.00           O
ATOM  12317  C31 POPE  149      24.178  26.752  66.365  1.00  0.00           C
ATOM  12318  O32 POPE  149      24.358  26.662  65.165  1.00  0.00           O
ATOM  12319  C32 POPE  149      25.298  26.512  67.385  1.00  0.00           C
ATOM  12322  C23 POPE  149      22.388  22.452  66.115  1.00  0.00           C
ATOM  12325  C24 POPE  149      21.237  21.872  65.285  1.00  0.00           C
ATOM  12328  C25 POPE  149      21.718  20.742  64.355  1.00  0.00           C
ATOM  12331  C26 POPE  149      20.597  20.142  63.485  1.00  0.00           C
ATOM  12334  C27 POPE  149      21.088  19.612  62.125  1.00  0.00           C
ATOM  12337  C28 POPE  149      19.948  19.522  61.085  1.00  0.00           C
ATOM  12340  C29 POPE  149      19.818  20.742  60.205  1.00  0.00           C
ATOM  12342 0C21 POPE  149      20.208  20.842  58.915  1.00  0.00           C
ATOM  12344 1C21 POPE  149      20.877  19.762  58.095  1.00  0.00           C
ATOM  12347 2C21 POPE  149      19.958  19.122  57.045  1.00  0.00           C
ATOM  12350 3C21 POPE  149      20.017  19.772  55.655  1.00  0.00           C
ATOM  12353 4C21 POPE  149      19.158  19.032  54.615  1.00  0.00           C
ATOM  12356 5C21 POPE  149      19.808  18.912  53.235  1.00  0.00           C
ATOM  12359 6C21 POPE  149      19.898  20.212  52.425  1.00  0.00           C
ATOM  12362 7C21 POPE  149      20.528  19.972  51.045  1.00  0.00           C
ATOM  12365 8C21 POPE  149      20.398  21.152  50.085  1.00  0.00           C
ATOM  12369  C33 POPE  149      26.438  25.642  66.815  1.00  0.00           C
ATOM  12372  C34 POPE  149      27.008  24.652  67.855  1.00  0.00           C
ATOM  12375  C35 POPE  149      28.108  23.742  67.285  1.00  0.00           C
ATOM  12378  C36 POPE  149      27.558  22.782  66.235  1.00  0.00           C
ATOM  12381  C37 POPE  149      28.558  21.722  65.775  1.00  0.00           C
ATOM  12384  C38 POPE  149      27.908  20.752  64.765  1.00  0.00           C
ATOM  12387  C39 POPE  149      27.928  21.312  63.345  1.00  0.00           C
ATOM  12390 0C31 POPE  149      26.668  21.022  62.525  1.00  0.00           C
ATOM  12393 1C31 POPE  149      26.588  19.542  62.125  1.00  0.00           C
ATOM  12396 2C31 POPE  149      25.398  19.232  61.205  1.00  0.00           C
ATOM  12399 3C31 POPE  149      25.518  17.792  60.675  1.00  0.00           C
ATOM  12402 4C31 POPE  149      24.318  17.302  59.865  1.00  0.00           C
ATOM  12405 5C31 POPE  149      24.587  15.902  59.305  1.00  0.00           C
ATOM  12408 6C31 POPE  149      23.398  15.222  58.635  1.00  0.00           C
ATOM  12412  NH3 POPE  150      44.417   9.692  28.545  1.00  0.00           N
ATOM  12416  C12 POPE  150      44.557  11.182  28.295  1.00  0.00           C
ATOM  12419  C11 POPE  150      46.007  11.692  28.475  1.00  0.00           C
ATOM  12422  P   POPE  150      46.068  11.052  31.125  1.00  0.00           P
ATOM  12423  O13 POPE  150      45.778   9.632  30.805  1.00  0.00           O
ATOM  12424  O14 POPE  150      47.057  11.372  32.175  1.00  0.00           O
ATOM  12425  O11 POPE  150      44.707  11.752  31.475  1.00  0.00           O
ATOM  12426  O12 POPE  150      46.467  11.812  29.815  1.00  0.00           O
ATOM  12427  C1  POPE  150      44.627  12.592  32.635  1.00  0.00           C
ATOM  12430  C2  POPE  150      43.988  11.842  33.835  1.00  0.00           C
ATOM  12432  O21 POPE  150      44.928  11.692  34.935  1.00  0.00           O
ATOM  12433  C21 POPE  150      45.627  10.572  35.065  1.00  0.00           C
ATOM  12434  O22 POPE  150      45.798   9.702  34.245  1.00  0.00           O
ATOM  12435  C22 POPE  150      46.228  10.522  36.475  1.00  0.00           C
ATOM  12438  C3  POPE  150      43.228  10.542  33.425  1.00  0.00           C
ATOM  12441  O31 POPE  150      42.827   9.842  34.595  1.00  0.00           O
ATOM  12442  C31 POPE  150      41.597   9.462  34.735  1.00  0.00           C
ATOM  12443  O32 POPE  150      40.697   9.552  33.915  1.00  0.00           O
ATOM  12444  C32 POPE  150      41.448   8.902  36.145  1.00  0.00           C
ATOM  12447  C23 POPE  150      45.768   9.262  37.245  1.00  0.00           C
ATOM  12450  C24 POPE  150      45.298   9.602  38.665  1.00  0.00           C
ATOM  12453  C25 POPE  150      46.438  10.012  39.615  1.00  0.00           C
ATOM  12456  C26 POPE  150      47.007   8.802  40.355  1.00  0.00           C
ATOM  12459  C27 POPE  150      48.107   9.172  41.375  1.00  0.00           C
ATOM  12462  C28 POPE  150      48.827   7.952  41.995  1.00  0.00           C
ATOM  12465  C29 POPE  150      47.897   6.972  42.675  1.00  0.00           C
ATOM  12467 0C21 POPE  150      48.138   6.252  43.775  1.00  0.00           C
ATOM  12469 1C21 POPE  150      49.388   6.242  44.615  1.00  0.00           C
ATOM  12472 2C21 POPE  150      49.028   6.252  46.115  1.00  0.00           C
ATOM  12475 3C21 POPE  150      50.248   6.062  47.025  1.00  0.00           C
ATOM  12478 4C21 POPE  150      49.827   5.732  48.465  1.00  0.00           C
ATOM  12481 5C21 POPE  150      50.968   5.902  49.485  1.00  0.00           C
ATOM  12484 6C21 POPE  150      50.458   5.832  50.925  1.00  0.00           C
ATOM  12487 7C21 POPE  150      51.518   6.282  51.945  1.00  0.00           C
ATOM  12490 8C21 POPE  150      50.968   6.422  53.365  1.00  0.00           C
ATOM  12494  C33 POPE  150      40.268   9.462  36.955  1.00  0.00           C
ATOM  12497  C34 POPE  150      40.247   8.862  38.365  1.00  0.00           C
ATOM  12500  C35 POPE  150      41.498   9.212  39.205  1.00  0.00           C
ATOM  12503  C36 POPE  150      41.417   8.732  40.655  1.00  0.00           C
ATOM  12506  C37 POPE  150      42.757   8.882  41.395  1.00  0.00           C
ATOM  12509  C38 POPE  150      42.608   8.732  42.915  1.00  0.00           C
ATOM  12512  C39 POPE  150      43.928   8.772  43.705  1.00  0.00           C
ATOM  12515 0C31 POPE  150      44.837   9.982  43.445  1.00  0.00           C
ATOM  12518 1C31 POPE  150      45.988  10.012  44.465  1.00  0.00           C
ATOM  12521 2C31 POPE  150      46.667  11.372  44.655  1.00  0.00           C
ATOM  12524 3C31 POPE  150      47.838  11.322  45.655  1.00  0.00           C
ATOM  12527 4C31 POPE  150      47.538  10.442  46.885  1.00  0.00           C
ATOM  12530 5C31 POPE  150      48.568  10.562  48.015  1.00  0.00           C
ATOM  12533 6C31 POPE  150      48.298   9.582  49.155  1.00  0.00           C
ATOM  12537  NH3 POPE  151     119.348  79.142  74.635  1.00  0.00           N
ATOM  12541  C12 POPE  151     118.787  80.512  74.905  1.00  0.00           C
ATOM  12544  C11 POPE  151     117.308  80.663  74.555  1.00  0.00           C
ATOM  12547  P   POPE  151     116.717  82.773  73.045  1.00  0.00           P
ATOM  12548  O13 POPE  151     115.289  83.173  73.005  1.00  0.00           O
ATOM  12549  O14 POPE  151     117.718  83.842  72.775  1.00  0.00           O
ATOM  12550  O11 POPE  151     116.988  81.613  72.025  1.00  0.00           O
ATOM  12551  O12 POPE  151     117.018  82.063  74.435  1.00  0.00           O
ATOM  12552  C1  POPE  151     116.038  81.182  71.065  1.00  0.00           C
ATOM  12555  C2  POPE  151     116.438  81.762  69.695  1.00  0.00           C
ATOM  12557  O21 POPE  151     115.267  82.063  68.925  1.00  0.00           O
ATOM  12558  C21 POPE  151     114.438  81.102  68.615  1.00  0.00           C
ATOM  12559  O22 POPE  151     114.658  79.902  68.645  1.00  0.00           O
ATOM  12560  C22 POPE  151     113.088  81.712  68.265  1.00  0.00           C
ATOM  12563  C3  POPE  151     117.529  80.883  69.005  1.00  0.00           C
ATOM  12566  O31 POPE  151     118.048  81.552  67.845  1.00  0.00           O
ATOM  12567  C31 POPE  151     118.408  80.942  66.705  1.00  0.00           C
ATOM  12568  O32 POPE  151     118.898  81.533  65.755  1.00  0.00           O
ATOM  12569  C32 POPE  151     118.098  79.443  66.625  1.00  0.00           C
ATOM  12572  C23 POPE  151     112.338  80.902  67.195  1.00  0.00           C
ATOM  12575  C24 POPE  151     110.967  81.493  66.825  1.00  0.00           C
ATOM  12578  C25 POPE  151     110.989  82.402  65.585  1.00  0.00           C
ATOM  12581  C26 POPE  151     111.637  83.783  65.795  1.00  0.00           C
ATOM  12584  C27 POPE  151     111.637  84.603  64.495  1.00  0.00           C
ATOM  12587  C28 POPE  151     112.298  85.982  64.625  1.00  0.00           C
ATOM  12590  C29 POPE  151     111.408  86.993  65.315  1.00  0.00           C
ATOM  12592 0C21 POPE  151     111.038  88.182  64.805  1.00  0.00           C
ATOM  12594 1C21 POPE  151     111.489  88.713  63.475  1.00  0.00           C
ATOM  12597 2C21 POPE  151     110.778  88.082  62.265  1.00  0.00           C
ATOM  12600 3C21 POPE  151     109.418  88.722  61.975  1.00  0.00           C
ATOM  12603 4C21 POPE  151     108.798  88.292  60.635  1.00  0.00           C
ATOM  12606 5C21 POPE  151     109.408  89.002  59.405  1.00  0.00           C
ATOM  12609 6C21 POPE  151     110.658  88.322  58.815  1.00  0.00           C
ATOM  12612 7C21 POPE  151     110.798  88.532  57.305  1.00  0.00           C
ATOM  12615 8C21 POPE  151     112.018  87.852  56.705  1.00  0.00           C
ATOM  12619  C33 POPE  151     118.298  78.952  65.175  1.00  0.00           C
ATOM  12622  C34 POPE  151     117.917  77.483  64.915  1.00  0.00           C
ATOM  12625  C35 POPE  151     118.247  77.012  63.495  1.00  0.00           C
ATOM  12628  C36 POPE  151     117.428  77.683  62.375  1.00  0.00           C
ATOM  12631  C37 POPE  151     117.938  77.322  60.975  1.00  0.00           C
ATOM  12634  C38 POPE  151     118.069  78.532  60.035  1.00  0.00           C
ATOM  12637  C39 POPE  151     116.728  79.043  59.495  1.00  0.00           C
ATOM  12640 0C31 POPE  151     116.268  78.232  58.295  1.00  0.00           C
[truncated: 1,674,180 more chars]
