# Supplementary material for: Characterizing Membrane Association and Periplasmic Transfer of Bacterial Lipoproteins through Molecular Dynamics Simulations
Source: Structure. 2020 Apr 7;28(4):475–487.e3. doi: 10.1016/j.str.2020.01.012 (PMC7139219; doi:10.1016/j.str.2020.01.012)
Supplement: Data S1. Final Coordinates from Simulations (Y–Z), Related to Figure 3 [file mmc3.zip › Y-Z/YECR-2-atomistic.pdb]

TITLE     Protein
REMARK    THIS IS A SIMULATION BOX
CRYST1  129.111  129.111  115.237  90.00  90.00  90.00 P 1           1
MODEL        1
ATOM      1  N   CYSTA   1      52.451  60.385  72.214  1.00  0.00           N
ATOM      3  CA  CYSTA   1      51.181  61.016  72.484  1.00  0.00           C
ATOM      5  C   CYSTA   1      50.951  61.115  73.993  1.00  0.00           C
ATOM      6  O   CYSTA   1      51.752  61.666  74.733  1.00  0.00           O
ATOM      7  CB  CYSTA   1      51.071  62.336  71.624  1.00  0.00           C
ATOM     10  SG  CYSTA   1      49.940  63.705  72.074  1.00  0.00           S
ATOM     11  C1  CYSTA   1      49.401  64.345  70.424  1.00  0.00           C
ATOM     14  CA1 CYSTA   1      52.922  60.045  71.013  1.00  0.00           C
ATOM     15  OA1 CYSTA   1      54.132  60.016  70.883  1.00  0.00           O
ATOM     16  CA2 CYSTA   1      52.071  59.696  69.813  1.00  0.00           C
ATOM     19  C11 CYSTA   1      49.881  65.716  69.873  1.00  0.00           C
ATOM     21  O11 CYSTA   1      51.012  65.525  68.993  1.00  0.00           O
ATOM     22  CX1 CYSTA   1      50.791  65.845  67.714  1.00  0.00           C
ATOM     23  OX1 CYSTA   1      49.712  66.115  67.233  1.00  0.00           O
ATOM     24  CX2 CYSTA   1      52.111  65.835  66.944  1.00  0.00           C
ATOM     27  C12 CYSTA   1      50.281  66.736  70.973  1.00  0.00           C
ATOM     30  O12 CYSTA   1      50.732  68.025  70.473  1.00  0.00           O
ATOM     31  CD1 CYSTA   1      49.721  68.826  70.124  1.00  0.00           C
ATOM     32  OD1 CYSTA   1      48.571  68.455  69.932  1.00  0.00           O
ATOM     33  CD2 CYSTA   1      50.201  70.275  70.013  1.00  0.00           C
ATOM     36  CA3 CYSTA   1      50.951  58.676  70.093  1.00  0.00           C
ATOM     39  CA4 CYSTA   1      51.531  57.375  70.652  1.00  0.00           C
ATOM     42  CA5 CYSTA   1      50.511  56.336  71.094  1.00  0.00           C
ATOM     45  CA6 CYSTA   1      51.201  55.065  71.643  1.00  0.00           C
ATOM     48  CA7 CYSTA   1      52.052  54.306  70.592  1.00  0.00           C
ATOM     51  CA8 CYSTA   1      53.491  54.826  70.424  1.00  0.00           C
ATOM     54  CA9 CYSTA   1      53.872  54.985  68.943  1.00  0.00           C
ATOM     57 0CA1 CYSTA   1      54.111  53.625  68.273  1.00  0.00           C
ATOM     60 1CA1 CYSTA   1      54.421  53.745  66.772  1.00  0.00           C
ATOM     63 2CA1 CYSTA   1      54.931  52.405  66.223  1.00  0.00           C
ATOM     66 3CA1 CYSTA   1      55.222  52.405  64.714  1.00  0.00           C
ATOM     69 4CA1 CYSTA   1      56.320  53.385  64.243  1.00  0.00           C
ATOM     72 5CA1 CYSTA   1      57.661  53.236  64.984  1.00  0.00           C
ATOM     75 6CA1 CYSTA   1      58.841  53.926  64.272  1.00  0.00           C
ATOM     79  CD3 CYSTA   1      49.791  70.936  68.674  1.00  0.00           C
ATOM     82  CD4 CYSTA   1      50.761  70.576  67.534  1.00  0.00           C
ATOM     85  CD5 CYSTA   1      50.222  70.856  66.123  1.00  0.00           C
ATOM     88  CD6 CYSTA   1      49.701  72.286  65.943  1.00  0.00           C
ATOM     91  CD7 CYSTA   1      49.842  72.826  64.514  1.00  0.00           C
ATOM     94  CD8 CYSTA   1      49.671  74.345  64.493  1.00  0.00           C
ATOM     97  CD9 CYSTA   1      50.070  75.016  63.174  1.00  0.00           C
ATOM    100 0CD1 CYSTA   1      49.111  74.745  62.014  1.00  0.00           C
ATOM    103 1CD1 CYSTA   1      49.221  75.826  60.933  1.00  0.00           C
ATOM    106 2CD1 CYSTA   1      48.011  75.926  59.993  1.00  0.00           C
ATOM    109 3CD1 CYSTA   1      48.232  77.065  58.984  1.00  0.00           C
ATOM    112 4CD1 CYSTA   1      47.101  77.286  57.962  1.00  0.00           C
ATOM    115 5CD1 CYSTA   1      47.661  77.826  56.642  1.00  0.00           C
ATOM    118 6CD1 CYSTA   1      46.602  78.315  55.662  1.00  0.00           C
ATOM    122  CX3 CYSTA   1      52.171  66.975  65.902  1.00  0.00           C
ATOM    125  CX4 CYSTA   1      53.601  67.516  65.714  1.00  0.00           C
ATOM    128  CX5 CYSTA   1      54.622  66.485  65.203  1.00  0.00           C
ATOM    131  CX6 CYSTA   1      54.791  66.485  63.674  1.00  0.00           C
ATOM    134  CX7 CYSTA   1      55.991  65.616  63.274  1.00  0.00           C
ATOM    137  CX8 CYSTA   1      56.341  65.676  61.772  1.00  0.00           C
ATOM    140  CX9 CYSTA   1      57.802  65.315  61.562  1.00  0.00           C
ATOM    142 0CX1 CYSTA   1      58.331  64.155  61.133  1.00  0.00           C
ATOM    144 1CX1 CYSTA   1      57.602  62.895  60.743  1.00  0.00           C
ATOM    147 2CX1 CYSTA   1      57.761  61.745  61.764  1.00  0.00           C
ATOM    150 3CX1 CYSTA   1      59.202  61.266  61.983  1.00  0.00           C
ATOM    153 4CX1 CYSTA   1      59.301  60.096  62.973  1.00  0.00           C
ATOM    156 5CX1 CYSTA   1      60.741  59.565  63.104  1.00  0.00           C
ATOM    159 6CX1 CYSTA   1      60.962  58.586  64.264  1.00  0.00           C
ATOM    162 7CX1 CYSTA   1      62.342  57.916  64.194  1.00  0.00           C
ATOM    165 8CX1 CYSTA   1      62.781  57.235  65.493  1.00  0.00           C
ATOM    169  N   THR A   2      49.791  60.626  74.474  1.00  0.00           N
ATOM    171  CA  THR A   2      49.111  60.896  75.753  1.00  0.00           C
ATOM    173  CB  THR A   2      49.111  59.795  76.842  1.00  0.00           C
ATOM    175  OG1 THR A   2      50.061  59.946  77.882  1.00  0.00           O
ATOM    177  CG2 THR A   2      49.261  58.405  76.193  1.00  0.00           C
ATOM    181  C   THR A   2      49.191  62.336  76.224  1.00  0.00           C
ATOM    182  O   THR A   2      49.342  62.666  77.394  1.00  0.00           O
ATOM    183  N   VAL A   3      49.081  63.256  75.243  1.00  0.00           N
ATOM    185  CA  VAL A   3      49.182  64.705  75.394  1.00  0.00           C
ATOM    187  CB  VAL A   3      47.861  65.346  75.823  1.00  0.00           C
ATOM    189  CG1 VAL A   3      47.911  66.885  75.943  1.00  0.00           C
ATOM    193  CG2 VAL A   3      46.822  64.966  74.754  1.00  0.00           C
ATOM    197  C   VAL A   3      50.462  65.146  76.094  1.00  0.00           C
ATOM    198  O   VAL A   3      50.532  66.135  76.824  1.00  0.00           O
ATOM    199  N   THR A   4      51.521  64.356  75.843  1.00  0.00           N
ATOM    201  CA  THR A   4      52.932  64.606  76.013  1.00  0.00           C
ATOM    203  CB  THR A   4      53.750  65.065  74.812  1.00  0.00           C
ATOM    205  OG1 THR A   4      53.382  66.356  74.334  1.00  0.00           O
ATOM    207  CG2 THR A   4      53.512  64.076  73.663  1.00  0.00           C
ATOM    211  C   THR A   4      53.421  65.235  77.292  1.00  0.00           C
ATOM    212  O   THR A   4      53.032  66.296  77.783  1.00  0.00           O
ATOM    213  N   ARG A   5      54.351  64.516  77.902  1.00  0.00           N
ATOM    215  CA  ARG A   5      55.070  64.946  79.074  1.00  0.00           C
ATOM    217  CB  ARG A   5      56.562  64.585  78.912  1.00  0.00           C
ATOM    220  CG  ARG A   5      56.791  63.286  78.133  1.00  0.00           C
ATOM    223  CD  ARG A   5      58.111  62.586  78.464  1.00  0.00           C
ATOM    226  NE  ARG A   5      57.710  61.476  79.373  1.00  0.00           N
ATOM    228  CZ  ARG A   5      58.521  60.535  79.803  1.00  0.00           C
ATOM    229  NH1 ARG A   5      57.992  59.455  80.324  1.00  0.00           N
ATOM    232  NH2 ARG A   5      59.821  60.676  79.824  1.00  0.00           N
ATOM    235  C   ARG A   5      54.471  64.366  80.324  1.00  0.00           C
ATOM    236  O   ARG A   5      54.972  64.536  81.434  1.00  0.00           O
ATOM    237  N   GLN A   6      53.392  63.595  80.174  1.00  0.00           N
ATOM    239  CA  GLN A   6      52.882  62.646  81.124  1.00  0.00           C
ATOM    241  CB  GLN A   6      51.590  63.165  81.863  1.00  0.00           C
ATOM    244  CG  GLN A   6      50.191  63.116  81.182  1.00  0.00           C
ATOM    247  CD  GLN A   6      49.750  64.226  80.203  1.00  0.00           C
ATOM    248  OE1 GLN A   6      48.552  64.455  80.003  1.00  0.00           O
ATOM    249  NE2 GLN A   6      50.691  64.976  79.593  1.00  0.00           N
ATOM    252  C   GLN A   6      52.640  61.515  80.143  1.00  0.00           C
ATOM    253  O   GLN A   6      52.291  61.785  79.004  1.00  0.00           O
ATOM    254  N   ALA A   7      52.941  60.236  80.443  1.00  0.00           N
ATOM    256  CA  ALA A   7      53.022  59.615  81.742  1.00  0.00           C
ATOM    258  CB  ALA A   7      52.532  58.155  81.613  1.00  0.00           C
ATOM    262  C   ALA A   7      54.401  59.626  82.393  1.00  0.00           C
ATOM    263  O   ALA A   7      55.302  60.395  82.043  1.00  0.00           O
ATOM    264  N   HIS A   8      54.511  58.786  83.454  1.00  0.00           N
ATOM    266  CA  HIS A   8      55.611  58.586  84.393  1.00  0.00           C
ATOM    268  CB  HIS A   8      55.522  57.165  85.003  1.00  0.00           C
ATOM    271  ND1 HIS A   8      55.502  55.665  82.992  1.00  0.00           N
ATOM    272  CG  HIS A   8      56.071  56.036  84.193  1.00  0.00           C
ATOM    273  CE1 HIS A   8      56.241  54.655  82.584  1.00  0.00           C
ATOM    275  NE2 HIS A   8      57.221  54.345  83.473  1.00  0.00           N
ATOM    277  CD2 HIS A   8      57.111  55.226  84.514  1.00  0.00           C
ATOM    279  C   HIS A   8      57.032  58.836  83.924  1.00  0.00           C
ATOM    280  O   HIS A   8      57.440  58.376  82.863  1.00  0.00           O
ATOM    281  N   VAL A   9      57.872  59.516  84.743  1.00  0.00           N
ATOM    283  CA  VAL A   9      59.312  59.495  84.503  1.00  0.00           C
ATOM    285  CB  VAL A   9      59.972  58.106  84.424  1.00  0.00           C
ATOM    287  CG1 VAL A   9      61.511  58.186  84.493  1.00  0.00           C
ATOM    291  CG2 VAL A   9      59.522  57.266  85.634  1.00  0.00           C
ATOM    295  C   VAL A   9      59.671  60.405  83.334  1.00  0.00           C
ATOM    296  O   VAL A   9      60.471  60.096  82.453  1.00  0.00           O
ATOM    297  N   SER A  10      59.072  61.616  83.314  1.00  0.00           N
ATOM    299  CA  SER A  10      59.662  62.765  82.653  1.00  0.00           C
ATOM    301  CB  SER A  10      58.552  63.735  82.173  1.00  0.00           C
ATOM    304  OG  SER A  10      59.052  64.716  81.264  1.00  0.00           O
ATOM    306  C   SER A  10      60.551  63.426  83.703  1.00  0.00           C
ATOM    307  O   SER A  10      60.281  64.506  84.203  1.00  0.00           O
ATOM    308  N   GLU A  11      61.572  62.666  84.133  1.00  0.00           N
ATOM    310  CA  GLU A  11      62.142  62.736  85.464  1.00  0.00           C
ATOM    312  CB  GLU A  11      62.142  61.365  86.213  1.00  0.00           C
ATOM    315  CG  GLU A  11      61.122  61.255  87.393  1.00  0.00           C
ATOM    318  CD  GLU A  11      60.951  59.856  87.992  1.00  0.00           C
ATOM    319  OE1 GLU A  11      61.962  59.116  88.123  1.00  0.00           O
ATOM    320  OE2 GLU A  11      59.791  59.495  88.363  1.00  0.00           O
ATOM    321  C   GLU A  11      63.541  63.236  85.373  1.00  0.00           C
ATOM    322  O   GLU A  11      64.271  63.016  84.413  1.00  0.00           O
ATOM    323  N   VAL A  12      63.941  63.875  86.473  1.00  0.00           N
ATOM    325  CA  VAL A  12      65.271  64.315  86.703  1.00  0.00           C
ATOM    327  CB  VAL A  12      65.382  65.826  86.553  1.00  0.00           C
ATOM    329  CG1 VAL A  12      66.672  66.366  87.193  1.00  0.00           C
ATOM    333  CG2 VAL A  12      64.132  66.536  87.103  1.00  0.00           C
ATOM    337  C   VAL A  12      65.641  63.775  88.062  1.00  0.00           C
ATOM    338  O   VAL A  12      64.940  63.985  89.063  1.00  0.00           O
ATOM    339  N   ASP A  13      66.711  62.946  88.134  1.00  0.00           N
ATOM    341  CA  ASP A  13      67.111  62.275  89.354  1.00  0.00           C
ATOM    343  CB  ASP A  13      68.352  61.365  89.133  1.00  0.00           C
ATOM    346  CG  ASP A  13      68.141  60.156  88.233  1.00  0.00           C
ATOM    347  OD1 ASP A  13      67.102  60.036  87.533  1.00  0.00           O
ATOM    348  OD2 ASP A  13      69.111  59.345  88.213  1.00  0.00           O
ATOM    349  C   ASP A  13      67.492  63.245  90.472  1.00  0.00           C
ATOM    350  O   ASP A  13      68.312  64.135  90.303  1.00  0.00           O
ATOM    351  N   ALA A  14      66.981  63.046  91.703  1.00  0.00           N
ATOM    353  CA  ALA A  14      67.161  64.015  92.783  1.00  0.00           C
ATOM    355  CB  ALA A  14      66.260  63.606  93.962  1.00  0.00           C
ATOM    359  C   ALA A  14      68.571  64.155  93.344  1.00  0.00           C
ATOM    360  O   ALA A  14      68.852  65.046  94.144  1.00  0.00           O
ATOM    361  N   ALA A  15      69.471  63.225  92.992  1.00  0.00           N
ATOM    363  CA  ALA A  15      70.812  63.236  93.542  1.00  0.00           C
ATOM    365  CB  ALA A  15      71.132  61.836  94.053  1.00  0.00           C
ATOM    369  C   ALA A  15      71.891  63.565  92.544  1.00  0.00           C
ATOM    370  O   ALA A  15      72.932  64.116  92.913  1.00  0.00           O
ATOM    371  N   THR A  16      71.682  63.216  91.253  1.00  0.00           N
ATOM    373  CA  THR A  16      72.672  63.455  90.212  1.00  0.00           C
ATOM    375  CB  THR A  16      73.171  62.165  89.553  1.00  0.00           C
ATOM    377  OG1 THR A  16      74.062  62.405  88.473  1.00  0.00           O
ATOM    379  CG2 THR A  16      72.011  61.295  89.033  1.00  0.00           C
ATOM    383  C   THR A  16      72.142  64.466  89.214  1.00  0.00           C
ATOM    384  O   THR A  16      72.891  65.286  88.694  1.00  0.00           O
ATOM    385  N   GLY A  17      70.801  64.516  88.983  1.00  0.00           N
ATOM    387  CA  GLY A  17      70.181  65.536  88.153  1.00  0.00           C
ATOM    390  C   GLY A  17      70.172  65.195  86.693  1.00  0.00           C
ATOM    391  O   GLY A  17      69.912  66.036  85.844  1.00  0.00           O
ATOM    392  N   ILE A  18      70.422  63.906  86.403  1.00  0.00           N
ATOM    394  CA  ILE A  18      70.302  63.306  85.093  1.00  0.00           C
ATOM    396  CB  ILE A  18      70.790  61.856  85.053  1.00  0.00           C
ATOM    398  CG2 ILE A  18      70.641  61.266  83.632  1.00  0.00           C
ATOM    402  CG1 ILE A  18      72.271  61.756  85.492  1.00  0.00           C
ATOM    405  CD  ILE A  18      72.721  60.325  85.783  1.00  0.00           C
ATOM    409  C   ILE A  18      68.861  63.335  84.633  1.00  0.00           C
ATOM    410  O   ILE A  18      67.970  62.856  85.324  1.00  0.00           O
ATOM    411  N   VAL A  19      68.592  63.856  83.423  1.00  0.00           N
ATOM    413  CA  VAL A  19      67.261  63.815  82.863  1.00  0.00           C
ATOM    415  CB  VAL A  19      67.011  64.976  81.913  1.00  0.00           C
ATOM    417  CG1 VAL A  19      65.531  64.915  81.473  1.00  0.00           C
ATOM    421  CG2 VAL A  19      67.331  66.296  82.663  1.00  0.00           C
ATOM    425  C   VAL A  19      67.031  62.485  82.164  1.00  0.00           C
ATOM    426  O   VAL A  19      67.781  62.076  81.273  1.00  0.00           O
ATOM    427  N   ARG A  20      65.992  61.745  82.572  1.00  0.00           N
ATOM    429  CA  ARG A  20      65.671  60.465  82.014  1.00  0.00           C
ATOM    431  CB  ARG A  20      65.572  59.356  83.083  1.00  0.00           C
ATOM    434  CG  ARG A  20      66.861  59.126  83.864  1.00  0.00           C
ATOM    437  CD  ARG A  20      68.021  58.655  82.983  1.00  0.00           C
ATOM    440  NE  ARG A  20      69.111  58.326  83.943  1.00  0.00           N
ATOM    442  CZ  ARG A  20      69.301  57.155  84.524  1.00  0.00           C
ATOM    443  NH1 ARG A  20      68.882  56.016  84.033  1.00  0.00           N
ATOM    446  NH2 ARG A  20      69.982  57.155  85.663  1.00  0.00           N
ATOM    449  C   ARG A  20      64.322  60.546  81.374  1.00  0.00           C
ATOM    450  O   ARG A  20      63.361  61.025  81.983  1.00  0.00           O
ATOM    451  N   LEU A  21      64.191  59.995  80.154  1.00  0.00           N
ATOM    453  CA  LEU A  21      62.901  59.786  79.563  1.00  0.00           C
ATOM    455  CB  LEU A  21      62.701  60.586  78.253  1.00  0.00           C
ATOM    458  CG  LEU A  21      62.971  62.115  78.364  1.00  0.00           C
ATOM    460  CD1 LEU A  21      62.752  62.755  76.993  1.00  0.00           C
ATOM    464  CD2 LEU A  21      62.151  62.876  79.412  1.00  0.00           C
ATOM    468  C   LEU A  21      62.731  58.295  79.354  1.00  0.00           C
ATOM    469  O   LEU A  21      63.690  57.526  79.424  1.00  0.00           O
ATOM    470  N   VAL A  22      61.472  57.846  79.173  1.00  0.00           N
ATOM    472  CA  VAL A  22      61.152  56.426  79.132  1.00  0.00           C
ATOM    474  CB  VAL A  22      60.601  55.856  80.452  1.00  0.00           C
ATOM    476  CG1 VAL A  22      61.492  56.295  81.633  1.00  0.00           C
ATOM    480  CG2 VAL A  22      59.142  56.245  80.723  1.00  0.00           C
ATOM    484  C   VAL A  22      60.131  56.206  78.034  1.00  0.00           C
ATOM    485  O   VAL A  22      59.371  57.086  77.643  1.00  0.00           O
ATOM    486  N   TYR A  23      60.102  54.975  77.522  1.00  0.00           N
ATOM    488  CA  TYR A  23      59.132  54.446  76.603  1.00  0.00           C
ATOM    490  CB  TYR A  23      59.601  54.326  75.114  1.00  0.00           C
ATOM    493  CG  TYR A  23      60.312  55.565  74.614  1.00  0.00           C
ATOM    494  CD1 TYR A  23      61.581  55.896  75.114  1.00  0.00           C
ATOM    496  CE1 TYR A  23      62.221  57.076  74.714  1.00  0.00           C
ATOM    498  CZ  TYR A  23      61.651  57.876  73.714  1.00  0.00           C
ATOM    499  OH  TYR A  23      62.302  59.036  73.264  1.00  0.00           O
ATOM    501  CD2 TYR A  23      59.771  56.356  73.583  1.00  0.00           C
ATOM    503  CE2 TYR A  23      60.441  57.505  73.133  1.00  0.00           C
ATOM    505  C   TYR A  23      59.072  53.076  77.233  1.00  0.00           C
ATOM    506  O   TYR A  23      60.070  52.676  77.833  1.00  0.00           O
ATOM    507  N   ASP A  24      57.952  52.345  77.133  1.00  0.00           N
ATOM    509  CA  ASP A  24      57.911  50.926  77.443  1.00  0.00           C
ATOM    511  CB  ASP A  24      58.382  50.166  76.193  1.00  0.00           C
ATOM    514  CG  ASP A  24      57.542  50.525  74.984  1.00  0.00           C
ATOM    515  OD1 ASP A  24      56.481  51.196  75.092  1.00  0.00           O
ATOM    516  OD2 ASP A  24      57.922  49.975  73.924  1.00  0.00           O
ATOM    517  C   ASP A  24      58.622  50.465  78.743  1.00  0.00           C
ATOM    518  O   ASP A  24      58.291  50.885  79.854  1.00  0.00           O
ATOM    519  N   GLN A  25      59.651  49.615  78.653  1.00  0.00           N
ATOM    521  CA  GLN A  25      60.562  49.426  79.773  1.00  0.00           C
ATOM    523  CB  GLN A  25      60.441  48.006  80.382  1.00  0.00           C
ATOM    526  CG  GLN A  25      59.122  47.786  81.163  1.00  0.00           C
ATOM    529  CD  GLN A  25      59.081  48.475  82.533  1.00  0.00           C
ATOM    530  OE1 GLN A  25      59.090  47.856  83.594  1.00  0.00           O
ATOM    531  NE2 GLN A  25      58.981  49.826  82.572  1.00  0.00           N
ATOM    534  C   GLN A  25      62.001  49.716  79.444  1.00  0.00           C
ATOM    535  O   GLN A  25      62.742  48.875  78.934  1.00  0.00           O
ATOM    536  N   ALA A  26      62.431  50.915  79.854  1.00  0.00           N
ATOM    538  CA  ALA A  26      63.771  51.426  79.723  1.00  0.00           C
ATOM    540  CB  ALA A  26      64.080  51.686  78.243  1.00  0.00           C
ATOM    544  C   ALA A  26      63.882  52.705  80.513  1.00  0.00           C
ATOM    545  O   ALA A  26      62.882  53.326  80.893  1.00  0.00           O
ATOM    546  N   PHE A  27      65.111  53.146  80.784  1.00  0.00           N
ATOM    548  CA  PHE A  27      65.422  54.506  81.182  1.00  0.00           C
ATOM    550  CB  PHE A  27      65.982  54.626  82.624  1.00  0.00           C
ATOM    553  CG  PHE A  27      64.982  54.126  83.604  1.00  0.00           C
ATOM    554  CD1 PHE A  27      64.992  52.776  83.973  1.00  0.00           C
ATOM    556  CE1 PHE A  27      64.091  52.295  84.932  1.00  0.00           C
ATOM    558  CZ  PHE A  27      63.171  53.176  85.523  1.00  0.00           C
ATOM    560  CD2 PHE A  27      64.062  54.995  84.193  1.00  0.00           C
ATOM    562  CE2 PHE A  27      63.151  54.525  85.153  1.00  0.00           C
ATOM    564  C   PHE A  27      66.510  55.016  80.294  1.00  0.00           C
ATOM    565  O   PHE A  27      67.602  54.446  80.233  1.00  0.00           O
ATOM    566  N   LEU A  28      66.260  56.115  79.584  1.00  0.00           N
ATOM    568  CA  LEU A  28      67.180  56.626  78.604  1.00  0.00           C
ATOM    570  CB  LEU A  28      66.580  56.526  77.184  1.00  0.00           C
ATOM    573  CG  LEU A  28      66.580  55.086  76.614  1.00  0.00           C
ATOM    575  CD1 LEU A  28      65.971  55.045  75.213  1.00  0.00           C
ATOM    579  CD2 LEU A  28      67.992  54.486  76.543  1.00  0.00           C
ATOM    583  C   LEU A  28      67.580  58.056  78.924  1.00  0.00           C
ATOM    584  O   LEU A  28      66.751  58.916  79.194  1.00  0.00           O
ATOM    585  N   GLN A  29      68.901  58.326  78.912  1.00  0.00           N
ATOM    587  CA  GLN A  29      69.471  59.646  78.903  1.00  0.00           C
ATOM    589  CB  GLN A  29      71.021  59.595  79.114  1.00  0.00           C
ATOM    592  CG  GLN A  29      71.382  58.836  80.423  1.00  0.00           C
ATOM    595  CD  GLN A  29      72.861  58.576  80.714  1.00  0.00           C
ATOM    596  OE1 GLN A  29      73.141  57.745  81.583  1.00  0.00           O
ATOM    597  NE2 GLN A  29      73.791  59.236  79.984  1.00  0.00           N
ATOM    600  C   GLN A  29      69.141  60.366  77.604  1.00  0.00           C
ATOM    601  O   GLN A  29      68.951  59.756  76.554  1.00  0.00           O
ATOM    602  N   HIS A  30      69.071  61.696  77.614  1.00  0.00           N
ATOM    604  CA  HIS A  30      69.010  62.456  76.383  1.00  0.00           C
ATOM    606  CB  HIS A  30      68.751  63.936  76.694  1.00  0.00           C
ATOM    609  ND1 HIS A  30      66.771  63.856  78.183  1.00  0.00           N
ATOM    610  CG  HIS A  30      67.321  64.226  76.974  1.00  0.00           C
ATOM    611  CE1 HIS A  30      65.551  64.345  78.162  1.00  0.00           C
ATOM    613  NE2 HIS A  30      65.292  65.005  77.003  1.00  0.00           N
ATOM    615  CD2 HIS A  30      66.431  64.926  76.243  1.00  0.00           C
ATOM    617  C   HIS A  30      70.221  62.356  75.464  1.00  0.00           C
ATOM    618  O   HIS A  30      71.282  62.895  75.743  1.00  0.00           O
ATOM    619  N   ALA A  31      70.041  61.726  74.284  1.00  0.00           N
ATOM    621  CA  ALA A  31      70.771  61.955  73.053  1.00  0.00           C
ATOM    623  CB  ALA A  31      70.352  63.315  72.443  1.00  0.00           C
ATOM    627  C   ALA A  31      72.301  61.796  73.104  1.00  0.00           C
ATOM    628  O   ALA A  31      73.040  62.695  72.734  1.00  0.00           O
ATOM    629  N   HIS A  32      72.760  60.586  73.483  1.00  0.00           N
ATOM    631  CA  HIS A  32      74.141  60.226  73.843  1.00  0.00           C
ATOM    633  CB  HIS A  32      74.931  59.686  72.632  1.00  0.00           C
ATOM    636  ND1 HIS A  32      77.261  59.075  73.214  1.00  0.00           N
ATOM    637  CG  HIS A  32      75.982  58.665  72.963  1.00  0.00           C
ATOM    638  CE1 HIS A  32      77.992  57.995  73.162  1.00  0.00           C
ATOM    640  NE2 HIS A  32      77.261  56.896  72.913  1.00  0.00           N
ATOM    642  CD2 HIS A  32      75.962  57.316  72.784  1.00  0.00           C
ATOM    644  C   HIS A  32      74.912  61.286  74.623  1.00  0.00           C
ATOM    645  O   HIS A  32      75.842  61.905  74.132  1.00  0.00           O
ATOM    646  N   THR A  33      74.531  61.495  75.893  1.00  0.00           N
ATOM    648  CA  THR A  33      75.010  62.565  76.764  1.00  0.00           C
ATOM    650  CB  THR A  33      76.372  62.256  77.424  1.00  0.00           C
ATOM    652  OG1 THR A  33      76.461  62.835  78.714  1.00  0.00           O
ATOM    654  CG2 THR A  33      77.632  62.705  76.644  1.00  0.00           C
ATOM    658  C   THR A  33      74.892  64.006  76.253  1.00  0.00           C
ATOM    659  O   THR A  33      74.132  64.356  75.353  1.00  0.00           O
ATOM    660  N   ASP A  34      75.551  64.926  76.964  1.00  0.00           N
ATOM    662  CA  ASP A  34      75.702  66.326  76.644  1.00  0.00           C
ATOM    664  CB  ASP A  34      76.691  67.025  77.592  1.00  0.00           C
ATOM    667  CG  ASP A  34      76.411  66.695  79.033  1.00  0.00           C
ATOM    668  OD1 ASP A  34      75.211  66.665  79.412  1.00  0.00           O
ATOM    669  OD2 ASP A  34      77.412  66.625  79.792  1.00  0.00           O
ATOM    670  C   ASP A  34      76.151  66.625  75.223  1.00  0.00           C
ATOM    671  O   ASP A  34      77.011  65.995  74.623  1.00  0.00           O
ATOM    672  N   ARG A  35      75.540  67.676  74.684  1.00  0.00           N
ATOM    674  CA  ARG A  35      75.741  68.165  73.354  1.00  0.00           C
ATOM    676  CB  ARG A  35      74.592  67.756  72.394  1.00  0.00           C
ATOM    679  CG  ARG A  35      74.361  66.245  72.203  1.00  0.00           C
ATOM    682  CD  ARG A  35      73.401  65.876  71.063  1.00  0.00           C
ATOM    685  NE  ARG A  35      72.021  66.305  71.453  1.00  0.00           N
ATOM    687  CZ  ARG A  35      71.001  66.515  70.623  1.00  0.00           C
ATOM    688  NH1 ARG A  35      71.111  66.445  69.324  1.00  0.00           N
ATOM    691  NH2 ARG A  35      69.801  66.765  71.113  1.00  0.00           N
ATOM    694  C   ARG A  35      75.702  69.656  73.563  1.00  0.00           C
ATOM    695  O   ARG A  35      75.330  70.146  74.623  1.00  0.00           O
ATOM    696  N   TYR A  36      76.011  70.455  72.543  1.00  0.00           N
ATOM    698  CA  TYR A  36      76.001  71.896  72.574  1.00  0.00           C
ATOM    700  CB  TYR A  36      76.492  72.426  71.203  1.00  0.00           C
ATOM    703  CG  TYR A  36      77.841  71.885  70.813  1.00  0.00           C
ATOM    704  CD1 TYR A  36      78.961  72.716  70.964  1.00  0.00           C
ATOM    706  CE1 TYR A  36      80.230  72.296  70.563  1.00  0.00           C
ATOM    708  CZ  TYR A  36      80.401  71.025  70.023  1.00  0.00           C
ATOM    709  OH  TYR A  36      81.701  70.626  69.684  1.00  0.00           O
ATOM    711  CD2 TYR A  36      78.010  70.635  70.193  1.00  0.00           C
ATOM    713  CE2 TYR A  36      79.291  70.195  69.824  1.00  0.00           C
ATOM    715  C   TYR A  36      74.611  72.476  72.843  1.00  0.00           C
ATOM    716  O   TYR A  36      74.432  73.595  73.324  1.00  0.00           O
ATOM    717  N   VAL A  37      73.571  71.695  72.534  1.00  0.00           N
ATOM    719  CA  VAL A  37      72.171  72.065  72.583  1.00  0.00           C
ATOM    721  CB  VAL A  37      71.401  71.275  71.503  1.00  0.00           C
ATOM    723  CG1 VAL A  37      71.571  69.766  71.702  1.00  0.00           C
ATOM    727  CG2 VAL A  37      69.922  71.655  71.354  1.00  0.00           C
ATOM    731  C   VAL A  37      71.632  71.826  73.984  1.00  0.00           C
ATOM    732  O   VAL A  37      70.461  72.106  74.264  1.00  0.00           O
ATOM    733  N   SER A  38      72.501  71.385  74.932  1.00  0.00           N
ATOM    735  CA  SER A  38      72.171  70.946  76.294  1.00  0.00           C
ATOM    737  CB  SER A  38      73.462  70.676  77.123  1.00  0.00           C
ATOM    740  OG  SER A  38      74.361  71.796  77.084  1.00  0.00           O
ATOM    742  C   SER A  38      71.321  71.936  77.044  1.00  0.00           C
ATOM    743  O   SER A  38      70.281  71.576  77.604  1.00  0.00           O
ATOM    744  N   ARG A  39      71.672  73.236  76.964  1.00  0.00           N
ATOM    746  CA  ARG A  39      70.962  74.326  77.592  1.00  0.00           C
ATOM    748  CB  ARG A  39      71.632  75.665  77.163  1.00  0.00           C
ATOM    751  CG  ARG A  39      71.232  76.305  75.802  1.00  0.00           C
ATOM    754  CD  ARG A  39      69.971  77.196  75.794  1.00  0.00           C
ATOM    757  NE  ARG A  39      70.330  78.495  76.434  1.00  0.00           N
ATOM    759  CZ  ARG A  39      70.001  78.845  77.674  1.00  0.00           C
ATOM    760  NH1 ARG A  39      69.361  78.106  78.542  1.00  0.00           N
ATOM    763  NH2 ARG A  39      70.321  80.066  78.084  1.00  0.00           N
ATOM    766  C   ARG A  39      69.481  74.305  77.214  1.00  0.00           C
ATOM    767  O   ARG A  39      68.602  74.415  78.062  1.00  0.00           O
ATOM    768  N   GLY A  40      69.150  74.096  75.924  1.00  0.00           N
ATOM    770  CA  GLY A  40      67.802  74.205  75.402  1.00  0.00           C
ATOM    773  C   GLY A  40      67.021  72.955  75.584  1.00  0.00           C
ATOM    774  O   GLY A  40      65.801  72.966  75.674  1.00  0.00           O
ATOM    775  N   ILE A  41      67.711  71.805  75.654  1.00  0.00           N
ATOM    777  CA  ILE A  41      67.092  70.565  76.113  1.00  0.00           C
ATOM    779  CB  ILE A  41      67.970  69.335  75.902  1.00  0.00           C
ATOM    781  CG2 ILE A  41      67.232  68.085  76.424  1.00  0.00           C
ATOM    785  CG1 ILE A  41      68.352  69.146  74.424  1.00  0.00           C
ATOM    788  CD  ILE A  41      69.481  68.146  74.272  1.00  0.00           C
ATOM    792  C   ILE A  41      66.661  70.686  77.563  1.00  0.00           C
ATOM    793  O   ILE A  41      65.521  70.346  77.882  1.00  0.00           O
ATOM    794  N   ALA A  42      67.521  71.235  78.443  1.00  0.00           N
ATOM    796  CA  ALA A  42      67.212  71.436  79.844  1.00  0.00           C
ATOM    798  CB  ALA A  42      68.441  72.025  80.574  1.00  0.00           C
ATOM    802  C   ALA A  42      66.021  72.336  80.104  1.00  0.00           C
ATOM    803  O   ALA A  42      65.111  71.975  80.834  1.00  0.00           O
ATOM    804  N   ASP A  43      65.962  73.495  79.424  1.00  0.00           N
ATOM    806  CA  ASP A  43      64.852  74.436  79.503  1.00  0.00           C
ATOM    808  CB  ASP A  43      65.122  75.655  78.594  1.00  0.00           C
ATOM    811  CG  ASP A  43      66.411  76.406  78.864  1.00  0.00           C
ATOM    812  OD1 ASP A  43      67.161  76.115  79.824  1.00  0.00           O
ATOM    813  OD2 ASP A  43      66.691  77.326  78.043  1.00  0.00           O
ATOM    814  C   ASP A  43      63.521  73.826  79.043  1.00  0.00           C
ATOM    815  O   ASP A  43      62.472  74.015  79.663  1.00  0.00           O
ATOM    816  N   ARG A  44      63.561  73.085  77.923  1.00  0.00           N
ATOM    818  CA  ARG A  44      62.421  72.326  77.443  1.00  0.00           C
ATOM    820  CB  ARG A  44      62.672  71.716  76.042  1.00  0.00           C
ATOM    823  CG  ARG A  44      62.682  72.765  74.913  1.00  0.00           C
ATOM    826  CD  ARG A  44      63.032  72.115  73.574  1.00  0.00           C
ATOM    829  NE  ARG A  44      63.062  73.176  72.534  1.00  0.00           N
ATOM    831  CZ  ARG A  44      62.011  73.606  71.854  1.00  0.00           C
ATOM    832  NH1 ARG A  44      60.791  73.216  72.114  1.00  0.00           N
ATOM    835  NH2 ARG A  44      62.212  74.516  70.924  1.00  0.00           N
ATOM    838  C   ARG A  44      61.971  71.216  78.364  1.00  0.00           C
ATOM    839  O   ARG A  44      60.782  71.055  78.623  1.00  0.00           O
ATOM    840  N   ALA A  45      62.911  70.405  78.864  1.00  0.00           N
ATOM    842  CA  ALA A  45      62.640  69.335  79.784  1.00  0.00           C
ATOM    844  CB  ALA A  45      63.901  68.475  79.974  1.00  0.00           C
ATOM    848  C   ALA A  45      62.071  69.826  81.113  1.00  0.00           C
ATOM    849  O   ALA A  45      61.061  69.296  81.574  1.00  0.00           O
ATOM    850  N   CYS A  46      62.651  70.885  81.722  1.00  0.00           N
ATOM    852  CA  CYS A  46      62.122  71.506  82.923  1.00  0.00           C
ATOM    854  CB  CYS A  46      63.081  72.576  83.493  1.00  0.00           C
ATOM    857  SG  CYS A  46      64.611  71.835  84.123  1.00  0.00           S
ATOM    859  C   CYS A  46      60.751  72.135  82.773  1.00  0.00           C
ATOM    860  O   CYS A  46      59.872  71.975  83.613  1.00  0.00           O
ATOM    861  N   GLN A  47      60.511  72.835  81.644  1.00  0.00           N
ATOM    863  CA  GLN A  47      59.191  73.365  81.313  1.00  0.00           C
ATOM    865  CB  GLN A  47      59.272  74.125  79.964  1.00  0.00           C
ATOM    868  CG  GLN A  47      57.952  74.796  79.544  1.00  0.00           C
ATOM    871  CD  GLN A  47      58.041  75.385  78.123  1.00  0.00           C
ATOM    872  OE1 GLN A  47      58.412  74.705  77.174  1.00  0.00           O
ATOM    873  NE2 GLN A  47      57.640  76.676  77.983  1.00  0.00           N
ATOM    876  C   GLN A  47      58.132  72.275  81.224  1.00  0.00           C
ATOM    877  O   GLN A  47      57.011  72.426  81.722  1.00  0.00           O
ATOM    878  N   GLN A  48      58.491  71.135  80.604  1.00  0.00           N
ATOM    880  CA  GLN A  48      57.661  69.955  80.464  1.00  0.00           C
ATOM    882  CB  GLN A  48      58.401  68.985  79.523  1.00  0.00           C
ATOM    885  CG  GLN A  48      57.532  67.866  78.924  1.00  0.00           C
ATOM    888  CD  GLN A  48      56.672  68.376  77.773  1.00  0.00           C
ATOM    889  OE1 GLN A  48      57.212  68.786  76.743  1.00  0.00           O
ATOM    890  NE2 GLN A  48      55.322  68.295  77.902  1.00  0.00           N
ATOM    893  C   GLN A  48      57.361  69.245  81.793  1.00  0.00           C
ATOM    894  O   GLN A  48      56.302  68.665  81.973  1.00  0.00           O
ATOM    895  N   GLU A  49      58.302  69.315  82.773  1.00  0.00           N
ATOM    897  CA  GLU A  49      58.132  68.826  84.144  1.00  0.00           C
ATOM    899  CB  GLU A  49      59.392  69.036  85.044  1.00  0.00           C
ATOM    902  CG  GLU A  49      60.601  68.106  84.792  1.00  0.00           C
ATOM    905  CD  GLU A  49      61.812  68.485  85.643  1.00  0.00           C
ATOM    906  OE1 GLU A  49      61.691  68.516  86.903  1.00  0.00           O
ATOM    907  OE2 GLU A  49      62.882  68.745  85.033  1.00  0.00           O
ATOM    908  C   GLU A  49      56.941  69.466  84.844  1.00  0.00           C
ATOM    909  O   GLU A  49      56.250  68.836  85.653  1.00  0.00           O
ATOM    910  N   GLY A  50      56.702  70.756  84.553  1.00  0.00           N
ATOM    912  CA  GLY A  50      55.831  71.655  85.293  1.00  0.00           C
ATOM    915  C   GLY A  50      56.642  72.616  86.104  1.00  0.00           C
ATOM    916  O   GLY A  50      56.131  73.506  86.784  1.00  0.00           O
ATOM    917  N   TYR A  51      57.971  72.485  86.003  1.00  0.00           N
ATOM    919  CA  TYR A  51      58.911  73.396  86.593  1.00  0.00           C
ATOM    921  CB  TYR A  51      60.302  72.735  86.843  1.00  0.00           C
ATOM    924  CG  TYR A  51      60.302  71.896  88.093  1.00  0.00           C
ATOM    925  CD1 TYR A  51      59.421  70.806  88.274  1.00  0.00           C
ATOM    927  CE1 TYR A  51      59.462  70.025  89.433  1.00  0.00           C
ATOM    929  CZ  TYR A  51      60.382  70.335  90.443  1.00  0.00           C
ATOM    930  OH  TYR A  51      60.422  69.595  91.644  1.00  0.00           O
ATOM    932  CD2 TYR A  51      61.232  72.165  89.113  1.00  0.00           C
ATOM    934  CE2 TYR A  51      61.271  71.396  90.283  1.00  0.00           C
ATOM    936  C   TYR A  51      59.031  74.626  85.733  1.00  0.00           C
ATOM    937  O   TYR A  51      58.811  74.595  84.524  1.00  0.00           O
ATOM    938  N   THR A  52      59.351  75.775  86.354  1.00  0.00           N
ATOM    940  CA  THR A  52      59.482  77.076  85.713  1.00  0.00           C
ATOM    942  CB  THR A  52      59.762  78.176  86.733  1.00  0.00           C
ATOM    944  OG1 THR A  52      58.960  77.986  87.902  1.00  0.00           O
ATOM    946  CG2 THR A  52      59.361  79.526  86.124  1.00  0.00           C
ATOM    950  C   THR A  52      60.541  77.106  84.623  1.00  0.00           C
ATOM    951  O   THR A  52      60.340  77.665  83.542  1.00  0.00           O
ATOM    952  N   HIS A  53      61.702  76.476  84.863  1.00  0.00           N
ATOM    954  CA  HIS A  53      62.872  76.686  84.043  1.00  0.00           C
ATOM    956  CB  HIS A  53      63.312  78.176  83.962  1.00  0.00           C
ATOM    959  ND1 HIS A  53      62.651  79.516  85.954  1.00  0.00           N
ATOM    960  CG  HIS A  53      63.642  78.866  85.243  1.00  0.00           C
ATOM    961  CE1 HIS A  53      63.281  80.305  86.803  1.00  0.00           C
ATOM    963  NE2 HIS A  53      64.611  80.216  86.663  1.00  0.00           N
ATOM    965  CD2 HIS A  53      64.861  79.275  85.674  1.00  0.00           C
ATOM    967  C   HIS A  53      63.981  75.885  84.652  1.00  0.00           C
ATOM    968  O   HIS A  53      63.992  75.646  85.863  1.00  0.00           O
ATOM    969  N   ALA A  54      64.940  75.415  83.843  1.00  0.00           N
ATOM    971  CA  ALA A  54      66.251  75.036  84.333  1.00  0.00           C
ATOM    973  CB  ALA A  54      67.031  74.305  83.223  1.00  0.00           C
ATOM    977  C   ALA A  54      67.031  76.255  84.833  1.00  0.00           C
ATOM    978  O   ALA A  54      67.201  77.235  84.113  1.00  0.00           O
ATOM    979  N   VAL A  55      67.492  76.245  86.094  1.00  0.00           N
ATOM    981  CA  VAL A  55      68.361  77.315  86.574  1.00  0.00           C
ATOM    983  CB  VAL A  55      68.132  77.635  88.053  1.00  0.00           C
ATOM    985  CG1 VAL A  55      69.260  78.525  88.604  1.00  0.00           C
ATOM    989  CG2 VAL A  55      66.790  78.376  88.183  1.00  0.00           C
ATOM    993  C   VAL A  55      69.801  77.025  86.194  1.00  0.00           C
ATOM    994  O   VAL A  55      70.422  77.856  85.523  1.00  0.00           O
ATOM    995  N   PRO A  56      70.372  75.856  86.523  1.00  0.00           N
ATOM    996  CD  PRO A  56      70.091  75.076  87.733  1.00  0.00           C
ATOM    999  CA  PRO A  56      71.622  75.436  85.923  1.00  0.00           C
ATOM   1001  CB  PRO A  56      72.412  74.966  87.152  1.00  0.00           C
ATOM   1004  CG  PRO A  56      71.361  74.256  88.003  1.00  0.00           C
ATOM   1007  C   PRO A  56      71.382  74.275  84.974  1.00  0.00           C
ATOM   1008  O   PRO A  56      70.302  73.696  84.913  1.00  0.00           O
ATOM   1009  N   PHE A  57      72.422  73.926  84.233  1.00  0.00           N
ATOM   1011  CA  PHE A  57      72.492  72.705  83.473  1.00  0.00           C
ATOM   1013  CB  PHE A  57      72.031  72.866  81.993  1.00  0.00           C
ATOM   1016  CG  PHE A  57      72.900  73.815  81.203  1.00  0.00           C
ATOM   1017  CD1 PHE A  57      73.940  73.295  80.423  1.00  0.00           C
ATOM   1019  CE1 PHE A  57      74.761  74.155  79.684  1.00  0.00           C
ATOM   1021  CZ  PHE A  57      74.540  75.536  79.714  1.00  0.00           C
ATOM   1023  CD2 PHE A  57      72.681  75.195  81.234  1.00  0.00           C
ATOM   1025  CE2 PHE A  57      73.492  76.065  80.483  1.00  0.00           C
ATOM   1027  C   PHE A  57      73.940  72.305  83.604  1.00  0.00           C
ATOM   1028  O   PHE A  57      74.801  73.155  83.854  1.00  0.00           O
ATOM   1029  N   GLY A  58      74.211  71.006  83.464  1.00  0.00           N
ATOM   1031  CA  GLY A  58      75.521  70.445  83.573  1.00  0.00           C
ATOM   1034  C   GLY A  58      75.441  69.015  83.073  1.00  0.00           C
ATOM   1035  OT1 GLY A  58      74.312  68.555  82.773  1.00  0.00           O
ATOM   1036  OT2 GLY A  58      76.501  68.335  83.013  1.00  0.00           O
ATOM   1037  NH3 POPEB  59      32.261 101.255  67.193  1.00  0.00           N
ATOM   1041  C12 POPEB  59      33.162 100.685  68.264  1.00  0.00           C
ATOM   1044  C11 POPEB  59      33.401  99.175  68.123  1.00  0.00           C
ATOM   1047  P   POPEB  59      35.411  98.455  69.723  1.00  0.00           P
ATOM   1048  O13 POPEB  59      35.971  99.716  70.243  1.00  0.00           O
ATOM   1049  O14 POPEB  59      35.522  97.265  70.592  1.00  0.00           O
ATOM   1050  O11 POPEB  59      36.062  98.106  68.324  1.00  0.00           O
ATOM   1051  O12 POPEB  59      33.901  98.655  69.354  1.00  0.00           O
ATOM   1052  C1  POPEB  59      37.471  98.126  68.053  1.00  0.00           C
ATOM   1055  C2  POPEB  59      37.732  99.065  66.854  1.00  0.00           C
ATOM   1057  O21 POPEB  59      39.091  98.906  66.374  1.00  0.00           O
ATOM   1058  C21 POPEB  59      39.222  99.155  65.062  1.00  0.00           C
ATOM   1059  O22 POPEB  59      38.302  99.376  64.303  1.00  0.00           O
ATOM   1060  C22 POPEB  59      40.691  99.076  64.633  1.00  0.00           C
ATOM   1063  C3  POPEB  59      37.451 100.525  67.284  1.00  0.00           C
ATOM   1066  O31 POPEB  59      37.742 101.485  66.253  1.00  0.00           O
ATOM   1067  C31 POPEB  59      36.811 101.696  65.354  1.00  0.00           C
ATOM   1068  O32 POPEB  59      35.712 101.165  65.273  1.00  0.00           O
ATOM   1069  C32 POPEB  59      37.282 102.826  64.434  1.00  0.00           C
ATOM   1072  C23 POPEB  59      40.872  99.126  63.083  1.00  0.00           C
ATOM   1075  C24 POPEB  59      42.250  98.646  62.593  1.00  0.00           C
ATOM   1078  C25 POPEB  59      42.372  98.565  61.054  1.00  0.00           C
ATOM   1081  C26 POPEB  59      43.611  97.796  60.564  1.00  0.00           C
ATOM   1084  C27 POPEB  59      43.451  97.265  59.124  1.00  0.00           C
ATOM   1087  C28 POPEB  59      44.762  96.786  58.453  1.00  0.00           C
ATOM   1090  C29 POPEB  59      45.462  97.896  57.714  1.00  0.00           C
ATOM   1092 0C21 POPEB  59      45.912  97.866  56.444  1.00  0.00           C
ATOM   1094 1C21 POPEB  59      45.892  96.686  55.493  1.00  0.00           C
ATOM   1097 2C21 POPEB  59      47.132  96.616  54.573  1.00  0.00           C
ATOM   1100 3C21 POPEB  59      46.782  96.596  53.083  1.00  0.00           C
ATOM   1103 4C21 POPEB  59      46.602  95.195  52.472  1.00  0.00           C
ATOM   1106 5C21 POPEB  59      47.932  94.505  52.123  1.00  0.00           C
ATOM   1109 6C21 POPEB  59      47.752  93.296  51.182  1.00  0.00           C
ATOM   1112 7C21 POPEB  59      49.090  92.645  50.793  1.00  0.00           C
ATOM   1115 8C21 POPEB  59      48.941  91.495  49.804  1.00  0.00           C
ATOM   1119  C33 POPEB  59      37.431 102.376  62.952  1.00  0.00           C
ATOM   1122  C34 POPEB  59      37.962 103.525  62.084  1.00  0.00           C
ATOM   1125  C35 POPEB  59      36.912 104.616  61.803  1.00  0.00           C
ATOM   1128  C36 POPEB  59      36.052 104.315  60.564  1.00  0.00           C
ATOM   1131  C37 POPEB  59      36.792 104.686  59.272  1.00  0.00           C
ATOM   1134  C38 POPEB  59      35.892 104.786  58.034  1.00  0.00           C
ATOM   1137  C39 POPEB  59      35.001 106.046  57.993  1.00  0.00           C
ATOM   1140 0C31 POPEB  59      33.502 105.735  58.064  1.00  0.00           C
ATOM   1143 1C31 POPEB  59      32.651 107.016  58.092  1.00  0.00           C
ATOM   1146 2C31 POPEB  59      31.151 106.745  57.864  1.00  0.00           C
ATOM   1149 3C31 POPEB  59      30.421 106.235  59.114  1.00  0.00           C
ATOM   1152 4C31 POPEB  59      28.922 106.056  58.843  1.00  0.00           C
ATOM   1155 5C31 POPEB  59      28.061 106.225  60.093  1.00  0.00           C
ATOM   1158 6C31 POPEB  59      26.581 105.986  59.804  1.00  0.00           C
ATOM   1162  NH3 POPEC  60       8.012  27.165  29.934  1.00  0.00           N
ATOM   1166  C12 POPEC  60       7.851  25.956  30.813  1.00  0.00           C
ATOM   1169  C11 POPEC  60       6.872  24.926  30.203  1.00  0.00           C
ATOM   1172  P   POPEC  60       8.422  22.866  29.934  1.00  0.00           P
ATOM   1173  O13 POPEC  60       8.662  23.426  28.583  1.00  0.00           O
ATOM   1174  O14 POPEC  60       8.252  21.395  30.104  1.00  0.00           O
ATOM   1175  O11 POPEC  60       9.571  23.326  30.914  1.00  0.00           O
ATOM   1176  O12 POPEC  60       7.182  23.575  30.574  1.00  0.00           O
ATOM   1177  C1  POPEC  60       9.722  22.796  32.243  1.00  0.00           C
ATOM   1180  C2  POPEC  60       8.511  22.905  33.264  1.00  0.00           C
ATOM   1182  O21 POPEC  60       8.802  23.795  34.363  1.00  0.00           O
ATOM   1183  C21 POPEC  60       9.792  23.516  35.194  1.00  0.00           C
ATOM   1184  O22 POPEC  60      10.532  22.545  35.114  1.00  0.00           O
ATOM   1185  C22 POPEC  60       9.872  24.676  36.194  1.00  0.00           C
ATOM   1188  C3  POPEC  60       8.071  21.456  33.703  1.00  0.00           C
ATOM   1191  O31 POPEC  60       7.202  21.325  34.862  1.00  0.00           O
ATOM   1192  C31 POPEC  60       6.832  20.025  35.014  1.00  0.00           C
ATOM   1193  O32 POPEC  60       7.192  19.155  34.233  1.00  0.00           O
ATOM   1194  C32 POPEC  60       5.972  19.776  36.252  1.00  0.00           C
ATOM   1197  C23 POPEC  60      10.702  24.465  37.483  1.00  0.00           C
ATOM   1200  C24 POPEC  60       9.842  23.905  38.633  1.00  0.00           C
ATOM   1203  C25 POPEC  60      10.141  24.485  40.014  1.00  0.00           C
ATOM   1206  C26 POPEC  60       9.292  23.805  41.103  1.00  0.00           C
ATOM   1209  C27 POPEC  60       9.481  24.476  42.473  1.00  0.00           C
ATOM   1212  C28 POPEC  60       8.812  23.725  43.644  1.00  0.00           C
ATOM   1215  C29 POPEC  60       9.542  22.475  44.062  1.00  0.00           C
ATOM   1217 0C21 POPEC  60      10.252  22.286  45.194  1.00  0.00           C
ATOM   1219 1C21 POPEC  60      10.471  23.286  46.304  1.00  0.00           C
ATOM   1222 2C21 POPEC  60      10.532  22.655  47.714  1.00  0.00           C
ATOM   1225 3C21 POPEC  60       9.212  21.995  48.153  1.00  0.00           C
ATOM   1228 4C21 POPEC  60       9.262  21.426  49.584  1.00  0.00           C
ATOM   1231 5C21 POPEC  60       9.132  22.485  50.694  1.00  0.00           C
ATOM   1234 6C21 POPEC  60       7.712  23.045  50.834  1.00  0.00           C
ATOM   1237 7C21 POPEC  60       7.532  23.965  52.053  1.00  0.00           C
ATOM   1240 8C21 POPEC  60       6.082  24.426  52.234  1.00  0.00           C
ATOM   1244  C33 POPEC  60       6.052  18.305  36.764  1.00  0.00           C
ATOM   1247  C34 POPEC  60       7.302  17.876  37.562  1.00  0.00           C
ATOM   1250  C35 POPEC  60       7.372  18.476  38.984  1.00  0.00           C
ATOM   1253  C36 POPEC  60       8.392  17.786  39.913  1.00  0.00           C
ATOM   1256  C37 POPEC  60       8.471  18.506  41.273  1.00  0.00           C
ATOM   1259  C38 POPEC  60       9.312  17.766  42.333  1.00  0.00           C
ATOM   1262  C39 POPEC  60       9.332  18.516  43.674  1.00  0.00           C
ATOM   1265 0C31 POPEC  60       9.842  17.645  44.833  1.00  0.00           C
ATOM   1268 1C31 POPEC  60       9.982  18.426  46.153  1.00  0.00           C
ATOM   1271 2C31 POPEC  60      10.312  17.485  47.324  1.00  0.00           C
ATOM   1274 3C31 POPEC  60      11.402  18.026  48.253  1.00  0.00           C
ATOM   1277 4C31 POPEC  60      12.001  16.915  49.123  1.00  0.00           C
ATOM   1280 5C31 POPEC  60      13.101  17.426  50.054  1.00  0.00           C
ATOM   1283 6C31 POPEC  60      13.811  16.306  50.814  1.00  0.00           C
ATOM   1287  NH3 POPED  61     123.172  17.706  30.884  1.00  0.00           N
ATOM   1291  C12 POPED  61     121.852  17.205  30.343  1.00  0.00           C
ATOM   1294  C11 POPED  61     121.871  15.735  29.864  1.00  0.00           C
ATOM   1297  P   POPED  61     119.721  14.075  29.934  1.00  0.00           P
ATOM   1298  O13 POPED  61     118.391  14.555  30.374  1.00  0.00           O
ATOM   1299  O14 POPED  61     119.761  12.995  28.913  1.00  0.00           O
ATOM   1300  O11 POPED  61     120.481  13.526  31.203  1.00  0.00           O
ATOM   1301  O12 POPED  61     120.561  15.336  29.493  1.00  0.00           O
ATOM   1302  C1  POPED  61     120.541  14.336  32.383  1.00  0.00           C
ATOM   1305  C2  POPED  61     119.341  14.166  33.334  1.00  0.00           C
ATOM   1307  O21 POPED  61     119.650  14.906  34.534  1.00  0.00           O
ATOM   1308  C21 POPED  61     118.731  15.735  34.993  1.00  0.00           C
ATOM   1309  O22 POPED  61     117.662  15.976  34.454  1.00  0.00           O
ATOM   1310  C22 POPED  61     119.291  16.386  36.264  1.00  0.00           C
ATOM   1313  C3  POPED  61     119.212  12.665  33.653  1.00  0.00           C
ATOM   1316  O31 POPED  61     120.162  12.346  34.693  1.00  0.00           O
ATOM   1317  C31 POPED  61     119.590  11.955  35.824  1.00  0.00           C
ATOM   1318  O32 POPED  61     118.400  11.716  35.964  1.00  0.00           O
ATOM   1319  C32 POPED  61     120.631  11.946  36.944  1.00  0.00           C
ATOM   1322  C23 POPED  61     118.801  15.725  37.574  1.00  0.00           C
ATOM   1325  C24 POPED  61     119.761  15.915  38.753  1.00  0.00           C
ATOM   1328  C25 POPED  61     119.182  15.366  40.074  1.00  0.00           C
ATOM   1331  C26 POPED  61     120.121  15.506  41.273  1.00  0.00           C
ATOM   1334  C27 POPED  61     119.352  15.586  42.604  1.00  0.00           C
ATOM   1337  C28 POPED  61     120.242  15.805  43.843  1.00  0.00           C
ATOM   1340  C29 POPED  61     119.462  16.436  44.973  1.00  0.00           C
ATOM   1342 0C21 POPED  61     119.451  16.065  46.264  1.00  0.00           C
ATOM   1344 1C21 POPED  61     120.242  14.926  46.854  1.00  0.00           C
ATOM   1347 2C21 POPED  61     120.102  14.785  48.384  1.00  0.00           C
ATOM   1350 3C21 POPED  61     118.661  14.496  48.833  1.00  0.00           C
ATOM   1353 4C21 POPED  61     118.591  13.936  50.264  1.00  0.00           C
ATOM   1356 5C21 POPED  61     117.150  13.716  50.764  1.00  0.00           C
ATOM   1359 6C21 POPED  61     117.161  13.036  52.134  1.00  0.00           C
ATOM   1362 7C21 POPED  61     115.802  12.776  52.784  1.00  0.00           C
ATOM   1365 8C21 POPED  61     115.951  12.046  54.123  1.00  0.00           C
ATOM   1369  C33 POPED  61     120.281  10.966  38.063  1.00  0.00           C
ATOM   1372  C34 POPED  61     120.830  11.365  39.434  1.00  0.00           C
ATOM   1375  C35 POPED  61     120.051  10.665  40.554  1.00  0.00           C
ATOM   1378  C36 POPED  61     120.172  11.415  41.883  1.00  0.00           C
ATOM   1381  C37 POPED  61     119.171  10.915  42.924  1.00  0.00           C
ATOM   1384  C38 POPED  61     119.311  11.625  44.272  1.00  0.00           C
ATOM   1387  C39 POPED  61     120.712  11.526  44.883  1.00  0.00           C
ATOM   1390 0C31 POPED  61     121.242  10.086  44.973  1.00  0.00           C
ATOM   1393 1C31 POPED  61     122.590   9.976  45.694  1.00  0.00           C
ATOM   1396 2C31 POPED  61     122.602  10.545  47.113  1.00  0.00           C
ATOM   1399 3C31 POPED  61     121.492   9.976  47.993  1.00  0.00           C
ATOM   1402 4C31 POPED  61     121.620  10.455  49.444  1.00  0.00           C
ATOM   1405 5C31 POPED  61     120.541   9.876  50.343  1.00  0.00           C
ATOM   1408 6C31 POPED  61     120.821  10.206  51.804  1.00  0.00           C
ATOM   1412  NH3 POPEE  62      28.542 117.505  32.883  1.00  0.00           N
ATOM   1416  C12 POPEE  62      28.242 117.576  34.354  1.00  0.00           C
ATOM   1419  C11 POPEE  62      29.501 117.925  35.164  1.00  0.00           C
ATOM   1422  P   POPEE  62      30.622 120.055  34.132  1.00  0.00           P
ATOM   1423  O13 POPEE  62      30.651 119.236  32.903  1.00  0.00           O
ATOM   1424  O14 POPEE  62      30.282 121.495  34.023  1.00  0.00           O
ATOM   1425  O11 POPEE  62      32.052 119.896  34.753  1.00  0.00           O
ATOM   1426  O12 POPEE  62      29.691 119.336  35.174  1.00  0.00           O
ATOM   1427  C1  POPEE  62      32.701 120.835  35.604  1.00  0.00           C
ATOM   1430  C2  POPEE  62      32.882 120.335  37.074  1.00  0.00           C
ATOM   1432  O21 POPEE  62      33.282 118.945  37.084  1.00  0.00           O
ATOM   1433  C21 POPEE  62      34.081 118.655  38.083  1.00  0.00           C
ATOM   1434  O22 POPEE  62      34.521 119.466  38.894  1.00  0.00           O
ATOM   1435  C22 POPEE  62      34.362 117.166  38.104  1.00  0.00           C
ATOM   1438  C3  POPEE  62      31.581 120.486  37.892  1.00  0.00           C
ATOM   1441  O31 POPEE  62      31.712 120.005  39.264  1.00  0.00           O
ATOM   1442  C31 POPEE  62      32.041 120.926  40.174  1.00  0.00           C
ATOM   1443  O32 POPEE  62      32.162 122.116  39.964  1.00  0.00           O
ATOM   1444  C32 POPEE  62      32.232 120.235  41.544  1.00  0.00           C
ATOM   1447  C23 POPEE  62      35.392 116.766  39.183  1.00  0.00           C
ATOM   1450  C24 POPEE  62      35.081 115.396  39.803  1.00  0.00           C
ATOM   1453  C25 POPEE  62      33.901 115.425  40.793  1.00  0.00           C
ATOM   1456  C26 POPEE  62      34.342 115.116  42.243  1.00  0.00           C
ATOM   1459  C27 POPEE  62      33.142 114.856  43.162  1.00  0.00           C
ATOM   1462  C28 POPEE  62      33.511 114.516  44.623  1.00  0.00           C
ATOM   1465  C29 POPEE  62      34.222 115.626  45.364  1.00  0.00           C
ATOM   1467 0C21 POPEE  62      33.642 116.736  45.863  1.00  0.00           C
ATOM   1469 1C21 POPEE  62      32.182 117.106  45.733  1.00  0.00           C
ATOM   1472 2C21 POPEE  62      31.441 117.205  47.073  1.00  0.00           C
ATOM   1475 3C21 POPEE  62      31.162 115.825  47.703  1.00  0.00           C
ATOM   1478 4C21 POPEE  62      30.212 115.926  48.904  1.00  0.00           C
ATOM   1481 5C21 POPEE  62      29.982 114.616  49.664  1.00  0.00           C
ATOM   1484 6C21 POPEE  62      31.261 114.025  50.264  1.00  0.00           C
ATOM   1487 7C21 POPEE  62      30.972 112.925  51.292  1.00  0.00           C
ATOM   1490 8C21 POPEE  62      32.241 112.236  51.813  1.00  0.00           C
ATOM   1494  C33 POPEE  62      33.032 121.095  42.554  1.00  0.00           C
ATOM   1497  C34 POPEE  62      33.701 120.285  43.694  1.00  0.00           C
ATOM   1500  C35 POPEE  62      33.132 120.516  45.113  1.00  0.00           C
ATOM   1503  C36 POPEE  62      33.482 121.876  45.744  1.00  0.00           C
ATOM   1506  C37 POPEE  62      33.221 121.976  47.253  1.00  0.00           C
ATOM   1509  C38 POPEE  62      33.681 123.325  47.854  1.00  0.00           C
ATOM   1512  C39 POPEE  62      33.421 123.416  49.363  1.00  0.00           C
ATOM   1515 0C31 POPEE  62      33.971 124.686  50.023  1.00  0.00           C
ATOM   1518 1C31 POPEE  62      33.782 124.656  51.553  1.00  0.00           C
ATOM   1521 2C31 POPEE  62      34.532 125.766  52.333  1.00  0.00           C
ATOM   1524 3C31 POPEE  62      33.892 127.166  52.313  1.00  0.00           C
ATOM   1527 4C31 POPEE  62      32.471 127.236  52.903  1.00  0.00           C
ATOM   1530 5C31 POPEE  62      32.092 128.647  53.363  1.00  0.00           C
ATOM   1533 6C31 POPEE  62      30.661 128.767  53.904  1.00  0.00           C
ATOM   1537  NH3 POPEF  63      33.122 117.885  32.354  1.00  0.00           N
ATOM   1541  C12 POPEF  63      33.912 117.635  33.614  1.00  0.00           C
ATOM   1544  C11 POPEF  63      35.131 118.565  33.653  1.00  0.00           C
ATOM   1547  P   POPEF  63      37.061 119.435  35.034  1.00  0.00           P
ATOM   1548  O13 POPEF  63      37.822 119.635  33.784  1.00  0.00           O
ATOM   1549  O14 POPEF  63      36.361 120.646  35.534  1.00  0.00           O
ATOM   1550  O11 POPEF  63      38.032 118.836  36.122  1.00  0.00           O
ATOM   1551  O12 POPEF  63      35.941 118.315  34.802  1.00  0.00           O
ATOM   1552  C1  POPEF  63      38.151 119.445  37.413  1.00  0.00           C
ATOM   1555  C2  POPEF  63      39.401 120.366  37.524  1.00  0.00           C
ATOM   1557  O21 POPEF  63      39.322 121.036  38.793  1.00  0.00           O
ATOM   1558  C21 POPEF  63      39.782 120.305  39.792  1.00  0.00           C
ATOM   1559  O22 POPEF  63      40.541 119.356  39.694  1.00  0.00           O
ATOM   1560  C22 POPEF  63      39.202 120.796  41.112  1.00  0.00           C
ATOM   1563  C3  POPEF  63      39.532 121.436  36.394  1.00  0.00           C
ATOM   1566  O31 POPEF  63      40.712 122.245  36.642  1.00  0.00           O
ATOM   1567  C31 POPEF  63      40.481 123.525  36.912  1.00  0.00           C
ATOM   1568  O32 POPEF  63      39.501 124.165  36.613  1.00  0.00           O
ATOM   1569  C32 POPEF  63      41.581 123.995  37.863  1.00  0.00           C
ATOM   1572  C23 POPEF  63      38.872 119.606  42.034  1.00  0.00           C
ATOM   1575  C24 POPEF  63      37.841 119.905  43.133  1.00  0.00           C
ATOM   1578  C25 POPEF  63      37.372 118.576  43.734  1.00  0.00           C
ATOM   1581  C26 POPEF  63      36.862 118.585  45.174  1.00  0.00           C
ATOM   1584  C27 POPEF  63      37.982 118.745  46.223  1.00  0.00           C
ATOM   1587  C28 POPEF  63      38.441 117.426  46.894  1.00  0.00           C
ATOM   1590  C29 POPEF  63      39.252 116.476  46.033  1.00  0.00           C
ATOM   1592 0C21 POPEF  63      40.222 115.646  46.464  1.00  0.00           C
ATOM   1594 1C21 POPEF  63      40.691 115.475  47.882  1.00  0.00           C
ATOM   1597 2C21 POPEF  63      40.340 114.085  48.463  1.00  0.00           C
ATOM   1600 3C21 POPEF  63      40.411 114.065  49.993  1.00  0.00           C
ATOM   1603 4C21 POPEF  63      39.931 112.745  50.633  1.00  0.00           C
ATOM   1606 5C21 POPEF  63      40.941 111.596  50.563  1.00  0.00           C
ATOM   1609 6C21 POPEF  63      40.511 110.415  51.444  1.00  0.00           C
ATOM   1612 7C21 POPEF  63      41.502 109.245  51.464  1.00  0.00           C
ATOM   1615 8C21 POPEF  63      41.111 108.146  52.464  1.00  0.00           C
ATOM   1619  C33 POPEF  63      41.682 123.086  39.113  1.00  0.00           C
ATOM   1622  C34 POPEF  63      42.812 123.475  40.062  1.00  0.00           C
ATOM   1625  C35 POPEF  63      42.971 122.485  41.234  1.00  0.00           C
ATOM   1628  C36 POPEF  63      42.151 122.896  42.453  1.00  0.00           C
ATOM   1631  C37 POPEF  63      42.142 121.865  43.594  1.00  0.00           C
ATOM   1634  C38 POPEF  63      41.892 122.525  44.953  1.00  0.00           C
ATOM   1637  C39 POPEF  63      43.181 123.115  45.534  1.00  0.00           C
ATOM   1640 0C31 POPEF  63      42.981 123.826  46.874  1.00  0.00           C
ATOM   1643 1C31 POPEF  63      44.301 124.415  47.373  1.00  0.00           C
ATOM   1646 2C31 POPEF  63      44.212 125.066  48.764  1.00  0.00           C
ATOM   1649 3C31 POPEF  63      44.052 124.035  49.883  1.00  0.00           C
ATOM   1652 4C31 POPEF  63      45.070 124.236  51.013  1.00  0.00           C
ATOM   1655 5C31 POPEF  63      45.112 123.055  51.994  1.00  0.00           C
ATOM   1658 6C31 POPEF  63      46.171 123.255  53.063  1.00  0.00           C
ATOM   1662  NH3 POPEG  64      44.471  86.626  29.903  1.00  0.00           N
ATOM   1666  C12 POPEG  64      44.541  88.135  30.034  1.00  0.00           C
ATOM   1669  C11 POPEG  64      44.750  88.926  28.723  1.00  0.00           C
ATOM   1672  P   POPEG  64      46.901  90.486  28.844  1.00  0.00           P
ATOM   1673  O13 POPEG  64      48.111  90.615  28.004  1.00  0.00           O
ATOM   1674  O14 POPEG  64      45.991  91.655  28.913  1.00  0.00           O
ATOM   1675  O11 POPEG  64      47.381  90.116  30.303  1.00  0.00           O
ATOM   1676  O12 POPEG  64      46.131  89.155  28.424  1.00  0.00           O
ATOM   1677  C1  POPEG  64      47.321  91.076  31.374  1.00  0.00           C
ATOM   1680  C2  POPEG  64      48.582  90.966  32.264  1.00  0.00           C
ATOM   1682  O21 POPEG  64      48.241  91.466  33.572  1.00  0.00           O
ATOM   1683  C21 POPEG  64      48.881  90.835  34.563  1.00  0.00           C
ATOM   1684  O22 POPEG  64      49.681  89.946  34.424  1.00  0.00           O
ATOM   1685  C22 POPEG  64      48.372  91.395  35.903  1.00  0.00           C
ATOM   1688  C3  POPEG  64      49.791  91.736  31.674  1.00  0.00           C
ATOM   1691  O31 POPEG  64      50.892  91.696  32.614  1.00  0.00           O
ATOM   1692  C31 POPEG  64      51.842  92.586  32.484  1.00  0.00           C
ATOM   1693  O32 POPEG  64      52.132  93.185  31.453  1.00  0.00           O
ATOM   1694  C32 POPEG  64      52.561  92.735  33.813  1.00  0.00           C
ATOM   1697  C23 POPEG  64      48.922  90.626  37.123  1.00  0.00           C
ATOM   1700  C24 POPEG  64      48.022  90.786  38.354  1.00  0.00           C
ATOM   1703  C25 POPEG  64      48.532  89.995  39.583  1.00  0.00           C
ATOM   1706  C26 POPEG  64      49.912  90.466  40.034  1.00  0.00           C
ATOM   1709  C27 POPEG  64      50.372  89.796  41.333  1.00  0.00           C
ATOM   1712  C28 POPEG  64      51.661  90.405  41.912  1.00  0.00           C
ATOM   1715  C29 POPEG  64      51.381  91.716  42.604  1.00  0.00           C
ATOM   1717 0C21 POPEG  64      52.011  92.195  43.703  1.00  0.00           C
ATOM   1719 1C21 POPEG  64      53.162  91.555  44.424  1.00  0.00           C
ATOM   1722 2C21 POPEG  64      52.840  91.205  45.884  1.00  0.00           C
ATOM   1725 3C21 POPEG  64      54.031  90.525  46.562  1.00  0.00           C
ATOM   1728 4C21 POPEG  64      53.811  90.235  48.054  1.00  0.00           C
ATOM   1731 5C21 POPEG  64      55.042  89.596  48.723  1.00  0.00           C
ATOM   1734 6C21 POPEG  64      56.222  90.565  48.874  1.00  0.00           C
ATOM   1737 7C21 POPEG  64      57.421  89.946  49.604  1.00  0.00           C
ATOM   1740 8C21 POPEG  64      58.541  90.955  49.862  1.00  0.00           C
ATOM   1744  C33 POPEG  64      52.440  94.146  34.403  1.00  0.00           C
ATOM   1747  C34 POPEG  64      52.622  94.155  35.933  1.00  0.00           C
ATOM   1750  C35 POPEG  64      51.492  93.445  36.683  1.00  0.00           C
ATOM   1753  C36 POPEG  64      51.390  93.926  38.133  1.00  0.00           C
ATOM   1756  C37 POPEG  64      50.411  95.095  38.203  1.00  0.00           C
ATOM   1759  C38 POPEG  64      50.522  95.945  39.472  1.00  0.00           C
ATOM   1762  C39 POPEG  64      50.271  95.165  40.753  1.00  0.00           C
ATOM   1765 0C31 POPEG  64      49.721  96.085  41.854  1.00  0.00           C
ATOM   1768 1C31 POPEG  64      49.412  95.326  43.133  1.00  0.00           C
ATOM   1771 2C31 POPEG  64      49.291  96.255  44.342  1.00  0.00           C
ATOM   1774 3C31 POPEG  64      49.231  95.466  45.644  1.00  0.00           C
ATOM   1777 4C31 POPEG  64      49.622  96.296  46.854  1.00  0.00           C
ATOM   1780 5C31 POPEG  64      50.080  95.415  48.014  1.00  0.00           C
ATOM   1783 6C31 POPEG  64      50.721  96.225  49.132  1.00  0.00           C
ATOM   1787  NH3 POPEH  65     104.042  73.696  29.813  1.00  0.00           N
ATOM   1791  C12 POPEH  65     102.901  74.635  30.054  1.00  0.00           C
ATOM   1794  C11 POPEH  65     103.222  76.065  29.573  1.00  0.00           C
ATOM   1797  P   POPEH  65     101.221  77.336  30.653  1.00  0.00           P
ATOM   1798  O13 POPEH  65     101.002  78.796  30.534  1.00  0.00           O
ATOM   1799  O14 POPEH  65     100.012  76.495  30.813  1.00  0.00           O
ATOM   1800  O11 POPEH  65     102.221  77.045  31.844  1.00  0.00           O
ATOM   1801  O12 POPEH  65     102.031  76.835  29.383  1.00  0.00           O
ATOM   1802  C1  POPEH  65     101.902  77.415  33.194  1.00  0.00           C
ATOM   1805  C2  POPEH  65     101.201  76.255  33.984  1.00  0.00           C
ATOM   1807  O21 POPEH  65     100.722  76.775  35.243  1.00  0.00           O
ATOM   1808  C21 POPEH  65      99.482  77.266  35.174  1.00  0.00           C
ATOM   1809  O22 POPEH  65      98.772  77.256  34.194  1.00  0.00           O
ATOM   1810  C22 POPEH  65      99.120  77.905  36.514  1.00  0.00           C
ATOM   1813  C3  POPEH  65     102.141  75.065  34.284  1.00  0.00           C
ATOM   1816  O31 POPEH  65     101.352  73.906  34.604  1.00  0.00           O
ATOM   1817  C31 POPEH  65     101.122  73.436  35.844  1.00  0.00           C
ATOM   1818  O32 POPEH  65     100.401  72.485  36.063  1.00  0.00           O
ATOM   1819  C32 POPEH  65     101.811  74.205  36.983  1.00  0.00           C
ATOM   1822  C23 POPEH  65      98.441  76.926  37.503  1.00  0.00           C
ATOM   1825  C24 POPEH  65      99.110  76.975  38.882  1.00  0.00           C
ATOM   1828  C25 POPEH  65      98.362  76.235  40.002  1.00  0.00           C
ATOM   1831  C26 POPEH  65      98.871  76.705  41.363  1.00  0.00           C
ATOM   1834  C27 POPEH  65      98.292  76.016  42.613  1.00  0.00           C
ATOM   1837  C28 POPEH  65      98.642  76.756  43.924  1.00  0.00           C
ATOM   1840  C29 POPEH  65      97.901  78.065  44.053  1.00  0.00           C
ATOM   1842 0C21 POPEH  65      97.421  78.635  45.174  1.00  0.00           C
ATOM   1844 1C21 POPEH  65      97.562  78.165  46.593  1.00  0.00           C
ATOM   1847 2C21 POPEH  65      96.181  77.866  47.204  1.00  0.00           C
ATOM   1850 3C21 POPEH  65      96.201  77.796  48.743  1.00  0.00           C
ATOM   1853 4C21 POPEH  65      94.931  78.396  49.342  1.00  0.00           C
ATOM   1856 5C21 POPEH  65      94.841  78.275  50.863  1.00  0.00           C
ATOM   1859 6C21 POPEH  65      93.642  79.055  51.413  1.00  0.00           C
ATOM   1862 7C21 POPEH  65      93.492  78.906  52.924  1.00  0.00           C
ATOM   1865 8C21 POPEH  65      92.252  79.616  53.472  1.00  0.00           C
ATOM   1869  C33 POPEH  65     101.552  73.565  38.363  1.00  0.00           C
ATOM   1872  C34 POPEH  65     102.201  74.326  39.534  1.00  0.00           C
ATOM   1875  C35 POPEH  65     101.671  73.836  40.884  1.00  0.00           C
ATOM   1878  C36 POPEH  65     102.182  74.615  42.113  1.00  0.00           C
ATOM   1881  C37 POPEH  65     101.721  73.926  43.403  1.00  0.00           C
ATOM   1884  C38 POPEH  65     102.080  74.646  44.704  1.00  0.00           C
ATOM   1887  C39 POPEH  65     102.071  73.656  45.884  1.00  0.00           C
ATOM   1890 0C31 POPEH  65     102.182  74.305  47.263  1.00  0.00           C
ATOM   1893 1C31 POPEH  65     102.941  73.426  48.273  1.00  0.00           C
ATOM   1896 2C31 POPEH  65     103.072  74.116  49.643  1.00  0.00           C
ATOM   1899 3C31 POPEH  65     104.161  73.506  50.543  1.00  0.00           C
ATOM   1902 4C31 POPEH  65     104.352  74.326  51.824  1.00  0.00           C
ATOM   1905 5C31 POPEH  65     105.462  73.796  52.733  1.00  0.00           C
ATOM   1908 6C31 POPEH  65     105.641  74.626  53.993  1.00  0.00           C
ATOM   1912  NH3 POPEI  66      97.720  75.265  31.754  1.00  0.00           N
ATOM   1916  C12 POPEI  66      96.782  75.665  30.653  1.00  0.00           C
ATOM   1919  C11 POPEI  66      96.721  77.205  30.563  1.00  0.00           C
ATOM   1922  P   POPEI  66      94.212  77.426  29.734  1.00  0.00           P
ATOM   1923  O13 POPEI  66      93.492  78.705  29.794  1.00  0.00           O
ATOM   1924  O14 POPEI  66      93.772  76.436  28.734  1.00  0.00           O
ATOM   1925  O11 POPEI  66      93.992  76.705  31.104  1.00  0.00           O
ATOM   1926  O12 POPEI  66      95.781  77.646  29.594  1.00  0.00           O
ATOM   1927  C1  POPEI  66      94.011  77.315  32.383  1.00  0.00           C
ATOM   1930  C2  POPEI  66      92.991  76.635  33.303  1.00  0.00           C
ATOM   1932  O21 POPEI  66      93.312  76.986  34.662  1.00  0.00           O
ATOM   1933  C21 POPEI  66      92.681  78.015  35.214  1.00  0.00           C
ATOM   1934  O22 POPEI  66      91.891  78.745  34.653  1.00  0.00           O
ATOM   1935  C22 POPEI  66      93.121  78.106  36.674  1.00  0.00           C
ATOM   1938  C3  POPEI  66      93.051  75.076  33.144  1.00  0.00           C
ATOM   1941  O31 POPEI  66      93.411  74.405  34.363  1.00  0.00           O
ATOM   1942  C31 POPEI  66      94.711  74.326  34.604  1.00  0.00           C
ATOM   1943  O32 POPEI  66      95.621  74.635  33.844  1.00  0.00           O
ATOM   1944  C32 POPEI  66      94.872  73.796  36.023  1.00  0.00           C
ATOM   1947  C23 POPEI  66      92.052  78.676  37.644  1.00  0.00           C
ATOM   1950  C24 POPEI  66      92.361  78.306  39.113  1.00  0.00           C
ATOM   1953  C25 POPEI  66      91.361  78.926  40.104  1.00  0.00           C
ATOM   1956  C26 POPEI  66      91.591  78.536  41.583  1.00  0.00           C
ATOM   1959  C27 POPEI  66      92.851  79.155  42.204  1.00  0.00           C
ATOM   1962  C28 POPEI  66      93.190  78.615  43.623  1.00  0.00           C
ATOM   1965  C29 POPEI  66      92.221  79.096  44.674  1.00  0.00           C
ATOM   1967 0C21 POPEI  66      91.841  78.436  45.793  1.00  0.00           C
ATOM   1969 1C21 POPEI  66      92.261  77.056  46.223  1.00  0.00           C
ATOM   1972 2C21 POPEI  66      91.212  76.375  47.134  1.00  0.00           C
ATOM   1975 3C21 POPEI  66      91.181  76.896  48.574  1.00  0.00           C
ATOM   1978 4C21 POPEI  66      90.102  76.216  49.433  1.00  0.00           C
ATOM   1981 5C21 POPEI  66      90.032  76.765  50.863  1.00  0.00           C
ATOM   1984 6C21 POPEI  66      88.861  76.186  51.664  1.00  0.00           C
ATOM   1987 7C21 POPEI  66      88.551  76.995  52.934  1.00  0.00           C
ATOM   1990 8C21 POPEI  66      87.341  76.476  53.703  1.00  0.00           C
ATOM   1994  C33 POPEI  66      96.330  73.446  36.382  1.00  0.00           C
ATOM   1997  C34 POPEI  66      96.451  72.705  37.723  1.00  0.00           C
ATOM   2000  C35 POPEI  66      95.561  71.466  37.754  1.00  0.00           C
ATOM   2003  C36 POPEI  66      95.900  70.455  38.844  1.00  0.00           C
ATOM   2006  C37 POPEI  66      94.921  69.275  38.804  1.00  0.00           C
ATOM   2009  C38 POPEI  66      95.370  68.095  39.662  1.00  0.00           C
ATOM   2012  C39 POPEI  66      96.610  67.385  39.124  1.00  0.00           C
ATOM   2015 0C31 POPEI  66      96.441  65.865  39.113  1.00  0.00           C
ATOM   2018 1C31 POPEI  66      97.681  65.135  38.604  1.00  0.00           C
ATOM   2021 2C31 POPEI  66      97.481  63.625  38.514  1.00  0.00           C
ATOM   2024 3C31 POPEI  66      97.541  62.965  39.894  1.00  0.00           C
ATOM   2027 4C31 POPEI  66      97.211  61.476  39.833  1.00  0.00           C
ATOM   2030 5C31 POPEI  66      97.522  60.766  41.144  1.00  0.00           C
ATOM   2033 6C31 POPEI  66      97.211  59.275  41.083  1.00  0.00           C
ATOM   2037  NH3 POPEJ  67      56.682  85.265  72.604  1.00  0.00           N
ATOM   2041  C12 POPEJ  67      56.422  83.976  73.364  1.00  0.00           C
ATOM   2044  C11 POPEJ  67      55.331  83.095  72.714  1.00  0.00           C
ATOM   2047  P   POPEJ  67      54.252  81.375  74.433  1.00  0.00           P
ATOM   2048  O13 POPEJ  67      55.471  81.235  75.273  1.00  0.00           O
ATOM   2049  O14 POPEJ  67      52.932  81.146  75.053  1.00  0.00           O
ATOM   2050  O11 POPEJ  67      54.351  80.326  73.243  1.00  0.00           O
ATOM   2051  O12 POPEJ  67      54.312  82.765  73.674  1.00  0.00           O
ATOM   2052  C1  POPEJ  67      53.372  80.315  72.203  1.00  0.00           C
ATOM   2055  C2  POPEJ  67      53.451  78.936  71.493  1.00  0.00           C
ATOM   2057  O21 POPEJ  67      52.812  78.866  70.214  1.00  0.00           O
ATOM   2058  C21 POPEJ  67      53.142  79.656  69.223  1.00  0.00           C
ATOM   2059  O22 POPEJ  67      53.960  80.555  69.223  1.00  0.00           O
ATOM   2060  C22 POPEJ  67      52.332  79.196  68.014  1.00  0.00           C
ATOM   2063  C3  POPEJ  67      52.861  77.796  72.394  1.00  0.00           C
ATOM   2066  O31 POPEJ  67      51.441  77.595  72.133  1.00  0.00           O
ATOM   2067  C31 POPEJ  67      51.181  76.646  71.234  1.00  0.00           C
ATOM   2068  O32 POPEJ  67      52.011  75.876  70.784  1.00  0.00           O
ATOM   2069  C32 POPEJ  67      49.721  76.705  70.764  1.00  0.00           C
ATOM   2072  C23 POPEJ  67      51.622  80.346  67.284  1.00  0.00           C
ATOM   2075  C24 POPEJ  67      50.511  79.826  66.363  1.00  0.00           C
ATOM   2078  C25 POPEJ  67      50.941  78.686  65.404  1.00  0.00           C
ATOM   2081  C26 POPEJ  67      52.101  79.046  64.453  1.00  0.00           C
ATOM   2084  C27 POPEJ  67      51.721  78.805  62.983  1.00  0.00           C
ATOM   2087  C28 POPEJ  67      52.831  79.196  61.983  1.00  0.00           C
ATOM   2090  C29 POPEJ  67      54.011  78.256  62.003  1.00  0.00           C
ATOM   2092 0C21 POPEJ  67      54.221  77.196  61.194  1.00  0.00           C
ATOM   2094 1C21 POPEJ  67      53.321  76.716  60.074  1.00  0.00           C
ATOM   2097 2C21 POPEJ  67      54.052  76.515  58.734  1.00  0.00           C
ATOM   2100 3C21 POPEJ  67      54.522  77.826  58.074  1.00  0.00           C
ATOM   2103 4C21 POPEJ  67      54.721  77.665  56.553  1.00  0.00           C
ATOM   2106 5C21 POPEJ  67      54.931  79.006  55.823  1.00  0.00           C
ATOM   2109 6C21 POPEJ  67      56.372  79.536  55.884  1.00  0.00           C
ATOM   2112 7C21 POPEJ  67      56.521  80.875  55.154  1.00  0.00           C
ATOM   2115 8C21 POPEJ  67      57.971  81.356  55.034  1.00  0.00           C
ATOM   2119  C33 POPEJ  67      49.291  75.356  70.153  1.00  0.00           C
ATOM   2122  C34 POPEJ  67      47.911  75.375  69.493  1.00  0.00           C
ATOM   2125  C35 POPEJ  67      47.831  74.506  68.233  1.00  0.00           C
ATOM   2128  C36 POPEJ  67      46.502  74.615  67.484  1.00  0.00           C
ATOM   2131  C37 POPEJ  67      46.320  73.415  66.543  1.00  0.00           C
ATOM   2134  C38 POPEJ  67      44.892  73.116  66.113  1.00  0.00           C
ATOM   2137  C39 POPEJ  67      44.762  71.726  65.473  1.00  0.00           C
ATOM   2140 0C31 POPEJ  67      45.242  70.576  66.382  1.00  0.00           C
ATOM   2143 1C31 POPEJ  67      44.642  69.226  66.013  1.00  0.00           C
ATOM   2146 2C31 POPEJ  67      44.581  68.245  67.203  1.00  0.00           C
ATOM   2149 3C31 POPEJ  67      43.890  66.915  66.873  1.00  0.00           C
ATOM   2152 4C31 POPEJ  67      42.472  67.095  66.343  1.00  0.00           C
ATOM   2155 5C31 POPEJ  67      41.691  65.786  66.163  1.00  0.00           C
ATOM   2158 6C31 POPEJ  67      40.382  65.995  65.404  1.00  0.00           C
ATOM   2162  NH3 POPEK  68      16.091   7.735  32.953  1.00  0.00           N
ATOM   2166  C12 POPEK  68      16.091   6.276  33.303  1.00  0.00           C
ATOM   2169  C11 POPEK  68      15.922   5.346  32.084  1.00  0.00           C
ATOM   2172  P   POPEK  68      14.992   3.236  33.313  1.00  0.00           P
ATOM   2173  O13 POPEK  68      13.932   4.205  33.614  1.00  0.00           O
ATOM   2174  O14 POPEK  68      14.592   2.056  32.504  1.00  0.00           O
ATOM   2175  O11 POPEK  68      15.772   2.786  34.623  1.00  0.00           O
ATOM   2176  O12 POPEK  68      16.081   3.986  32.453  1.00  0.00           O
ATOM   2177  C1  POPEK  68      16.812   3.666  35.054  1.00  0.00           C
ATOM   2180  C2  POPEK  68      17.762   3.046  36.093  1.00  0.00           C
ATOM   2182  O21 POPEK  68      17.072   2.446  37.194  1.00  0.00           O
ATOM   2183  C21 POPEK  68      16.372   3.206  37.984  1.00  0.00           C
ATOM   2184  O22 POPEK  68      16.182   4.405  37.892  1.00  0.00           O
ATOM   2185  C22 POPEK  68      15.872   2.346  39.132  1.00  0.00           C
ATOM   2188  C3  POPEK  68      18.841   4.086  36.543  1.00  0.00           C
ATOM   2191  O31 POPEK  68      19.761   3.536  37.503  1.00  0.00           O
ATOM   2192  C31 POPEK  68      20.761   2.876  36.944  1.00  0.00           C
ATOM   2193  O32 POPEK  68      20.912   2.646  35.754  1.00  0.00           O
ATOM   2194  C32 POPEK  68      21.852   2.646  37.973  1.00  0.00           C
ATOM   2197  C23 POPEK  68      16.702   2.596  40.392  1.00  0.00           C
ATOM   2200  C24 POPEK  68      16.282   1.665  41.523  1.00  0.00           C
ATOM   2203  C25 POPEK  68      17.232   1.676  42.714  1.00  0.00           C
ATOM   2206  C26 POPEK  68      17.001   2.856  43.664  1.00  0.00           C
ATOM   2209  C27 POPEK  68      17.921   2.806  44.894  1.00  0.00           C
ATOM   2212  C28 POPEK  68      17.502   3.745  46.033  1.00  0.00           C
ATOM   2215  C29 POPEK  68      16.202   3.296  46.632  1.00  0.00           C
ATOM   2217 0C21 POPEK  68      15.521   3.886  47.633  1.00  0.00           C
ATOM   2219 1C21 POPEK  68      15.882   5.156  48.363  1.00  0.00           C
ATOM   2222 2C21 POPEK  68      14.632   6.036  48.482  1.00  0.00           C
ATOM   2225 3C21 POPEK  68      14.822   7.266  49.374  1.00  0.00           C
ATOM   2228 4C21 POPEK  68      13.472   7.936  49.674  1.00  0.00           C
ATOM   2231 5C21 POPEK  68      13.561   9.096  50.662  1.00  0.00           C
ATOM   2234 6C21 POPEK  68      12.202   9.806  50.793  1.00  0.00           C
ATOM   2237 7C21 POPEK  68      12.172  10.855  51.903  1.00  0.00           C
ATOM   2240 8C21 POPEK  68      10.812  11.566  51.973  1.00  0.00           C
ATOM   2244  C33 POPEK  68      22.792   3.866  38.043  1.00  0.00           C
ATOM   2247  C34 POPEK  68      22.851   4.476  39.444  1.00  0.00           C
ATOM   2250  C35 POPEK  68      23.572   5.816  39.444  1.00  0.00           C
ATOM   2253  C36 POPEK  68      23.581   6.426  40.844  1.00  0.00           C
ATOM   2256  C37 POPEK  68      24.302   7.776  40.903  1.00  0.00           C
ATOM   2259  C38 POPEK  68      24.042   8.536  42.204  1.00  0.00           C
ATOM   2262  C39 POPEK  68      24.372   7.726  43.472  1.00  0.00           C
ATOM   2265 0C31 POPEK  68      23.822   8.375  44.743  1.00  0.00           C
ATOM   2268 1C31 POPEK  68      23.892   7.405  45.933  1.00  0.00           C
ATOM   2271 2C31 POPEK  68      23.142   7.915  47.162  1.00  0.00           C
ATOM   2274 3C31 POPEK  68      24.032   8.516  48.253  1.00  0.00           C
ATOM   2277 4C31 POPEK  68      23.221   8.726  49.543  1.00  0.00           C
ATOM   2280 5C31 POPEK  68      24.042   9.245  50.723  1.00  0.00           C
ATOM   2283 6C31 POPEK  68      23.172   9.436  51.964  1.00  0.00           C
ATOM   2287  NH3 POPEL  69     108.432  60.646  31.044  1.00  0.00           N
ATOM   2291  C12 POPEL  69     109.472  60.985  30.023  1.00  0.00           C
ATOM   2294  C11 POPEL  69     109.761  62.495  29.953  1.00  0.00           C
ATOM   2297  P   POPEL  69     112.201  63.525  29.654  1.00  0.00           P
ATOM   2298  O13 POPEL  69     113.212  62.516  30.054  1.00  0.00           O
ATOM   2299  O14 POPEL  69     112.512  64.495  28.573  1.00  0.00           O
ATOM   2300  O11 POPEL  69     111.651  64.326  30.904  1.00  0.00           O
ATOM   2301  O12 POPEL  69     110.951  62.685  29.204  1.00  0.00           O
ATOM   2302  C1  POPEL  69     112.361  64.396  32.144  1.00  0.00           C
ATOM   2305  C2  POPEL  69     111.832  63.385  33.194  1.00  0.00           C
ATOM   2307  O21 POPEL  69     112.211  63.826  34.524  1.00  0.00           O
ATOM   2308  C21 POPEL  69     113.451  63.586  34.893  1.00  0.00           C
ATOM   2309  O22 POPEL  69     114.332  63.086  34.233  1.00  0.00           O
ATOM   2310  C22 POPEL  69     113.642  64.096  36.312  1.00  0.00           C
ATOM   2313  C3  POPEL  69     112.182  61.896  32.854  1.00  0.00           C
ATOM   2316  O31 POPEL  69     111.912  60.966  33.934  1.00  0.00           O
ATOM   2317  C31 POPEL  69     110.652  60.586  34.043  1.00  0.00           C
ATOM   2318  O32 POPEL  69     109.721  61.006  33.363  1.00  0.00           O
ATOM   2319  C32 POPEL  69     110.541  59.525  35.114  1.00  0.00           C
ATOM   2322  C23 POPEL  69     114.940  63.536  36.954  1.00  0.00           C
ATOM   2325  C24 POPEL  69     115.172  64.076  38.363  1.00  0.00           C
ATOM   2328  C25 POPEL  69     116.371  63.436  39.062  1.00  0.00           C
ATOM   2331  C26 POPEL  69     117.641  64.305  39.062  1.00  0.00           C
ATOM   2334  C27 POPEL  69     118.830  63.546  39.674  1.00  0.00           C
ATOM   2337  C28 POPEL  69     120.012  64.455  40.093  1.00  0.00           C
ATOM   2340  C29 POPEL  69     121.011  63.676  40.924  1.00  0.00           C
ATOM   2342 0C21 POPEL  69     121.951  64.186  41.743  1.00  0.00           C
ATOM   2344 1C21 POPEL  69     122.271  65.635  41.983  1.00  0.00           C
ATOM   2347 2C21 POPEL  69     121.750  66.186  43.334  1.00  0.00           C
ATOM   2350 3C21 POPEL  69     122.351  65.525  44.584  1.00  0.00           C
ATOM   2353 4C21 POPEL  69     121.642  66.006  45.863  1.00  0.00           C
ATOM   2356 5C21 POPEL  69     122.090  65.305  47.153  1.00  0.00           C
ATOM   2359 6C21 POPEL  69     123.531  65.616  47.574  1.00  0.00           C
ATOM   2362 7C21 POPEL  69     123.751  65.375  49.072  1.00  0.00           C
ATOM   2365 8C21 POPEL  69     125.172  65.676  49.543  1.00  0.00           C
ATOM   2369  C33 POPEL  69     110.261  60.146  36.504  1.00  0.00           C
ATOM   2372  C34 POPEL  69     111.531  60.595  37.232  1.00  0.00           C
ATOM   2375  C35 POPEL  69     111.190  61.266  38.574  1.00  0.00           C
ATOM   2378  C36 POPEL  69     112.411  61.445  39.483  1.00  0.00           C
ATOM   2381  C37 POPEL  69     112.171  62.415  40.653  1.00  0.00           C
ATOM   2384  C38 POPEL  69     113.330  62.386  41.653  1.00  0.00           C
ATOM   2387  C39 POPEL  69     113.292  63.475  42.733  1.00  0.00           C
ATOM   2390 0C31 POPEL  69     112.351  63.095  43.894  1.00  0.00           C
ATOM   2393 1C31 POPEL  69     112.421  64.085  45.062  1.00  0.00           C
ATOM   2396 2C31 POPEL  69     111.451  63.726  46.203  1.00  0.00           C
ATOM   2399 3C31 POPEL  69     111.822  62.435  46.953  1.00  0.00           C
ATOM   2402 4C31 POPEL  69     110.760  62.056  47.993  1.00  0.00           C
ATOM   2405 5C31 POPEL  69     111.061  60.725  48.694  1.00  0.00           C
ATOM   2408 6C31 POPEL  69     109.962  60.276  49.664  1.00  0.00           C
ATOM   2412  NH3 POPEM  70      64.531  71.536  32.874  1.00  0.00           N
ATOM   2416  C12 POPEM  70      63.241  71.375  32.144  1.00  0.00           C
ATOM   2419  C11 POPEM  70      62.861  69.896  32.024  1.00  0.00           C
ATOM   2422  P   POPEM  70      61.422  69.076  34.083  1.00  0.00           P
ATOM   2423  O13 POPEM  70      61.111  70.326  34.802  1.00  0.00           O
ATOM   2424  O14 POPEM  70      60.331  68.586  33.204  1.00  0.00           O
ATOM   2425  O11 POPEM  70      61.831  67.945  35.124  1.00  0.00           O
ATOM   2426  O12 POPEM  70      62.771  69.275  33.293  1.00  0.00           O
ATOM   2427  C1  POPEM  70      60.921  67.695  36.203  1.00  0.00           C
ATOM   2430  C2  POPEM  70      61.401  66.515  37.094  1.00  0.00           C
ATOM   2432  O21 POPEM  70      60.532  66.506  38.243  1.00  0.00           O
ATOM   2433  C21 POPEM  70      60.361  65.315  38.804  1.00  0.00           C
ATOM   2434  O22 POPEM  70      60.901  64.275  38.482  1.00  0.00           O
ATOM   2435  C22 POPEM  70      59.282  65.405  39.883  1.00  0.00           C
ATOM   2438  C3  POPEM  70      62.911  66.676  37.493  1.00  0.00           C
ATOM   2441  O31 POPEM  70      63.482  65.495  38.124  1.00  0.00           O
ATOM   2442  C31 POPEM  70      63.532  65.536  39.453  1.00  0.00           C
ATOM   2443  O32 POPEM  70      63.151  66.455  40.144  1.00  0.00           O
ATOM   2444  C32 POPEM  70      64.102  64.245  40.034  1.00  0.00           C
ATOM   2447  C23 POPEM  70      59.662  64.606  41.153  1.00  0.00           C
ATOM   2450  C24 POPEM  70      60.522  65.415  42.143  1.00  0.00           C
ATOM   2453  C25 POPEM  70      59.712  66.476  42.903  1.00  0.00           C
ATOM   2456  C26 POPEM  70      60.481  67.095  44.072  1.00  0.00           C
ATOM   2459  C27 POPEM  70      59.681  68.205  44.774  1.00  0.00           C
ATOM   2462  C28 POPEM  70      60.411  68.815  45.982  1.00  0.00           C
ATOM   2465  C29 POPEM  70      60.481  67.915  47.183  1.00  0.00           C
ATOM   2467 0C21 POPEM  70      59.691  67.966  48.273  1.00  0.00           C
ATOM   2469 1C21 POPEM  70      58.552  68.926  48.503  1.00  0.00           C
ATOM   2472 2C21 POPEM  70      58.782  69.885  49.674  1.00  0.00           C
ATOM   2475 3C21 POPEM  70      58.760  69.195  51.054  1.00  0.00           C
ATOM   2478 4C21 POPEM  70      58.732  70.205  52.204  1.00  0.00           C
ATOM   2481 5C21 POPEM  70      58.500  69.565  53.583  1.00  0.00           C
ATOM   2484 6C21 POPEM  70      59.741  68.896  54.174  1.00  0.00           C
ATOM   2487 7C21 POPEM  70      59.452  68.245  55.534  1.00  0.00           C
ATOM   2490 8C21 POPEM  70      60.712  67.786  56.284  1.00  0.00           C
ATOM   2494  C33 POPEM  70      65.372  64.455  40.893  1.00  0.00           C
ATOM   2497  C34 POPEM  70      65.790  63.196  41.642  1.00  0.00           C
ATOM   2500  C35 POPEM  70      65.032  63.035  42.952  1.00  0.00           C
ATOM   2503  C36 POPEM  70      65.901  63.396  44.164  1.00  0.00           C
ATOM   2506  C37 POPEM  70      65.190  63.016  45.463  1.00  0.00           C
ATOM   2509  C38 POPEM  70      65.971  63.415  46.713  1.00  0.00           C
ATOM   2512  C39 POPEM  70      65.492  62.586  47.903  1.00  0.00           C
ATOM   2515 0C31 POPEM  70      65.831  63.176  49.272  1.00  0.00           C
ATOM   2518 1C31 POPEM  70      65.341  62.256  50.392  1.00  0.00           C
ATOM   2521 2C31 POPEM  70      65.461  62.856  51.793  1.00  0.00           C
ATOM   2524 3C31 POPEM  70      64.562  64.065  52.064  1.00  0.00           C
ATOM   2527 4C31 POPEM  70      63.051  63.755  52.073  1.00  0.00           C
ATOM   2530 5C31 POPEM  70      62.221  64.976  52.502  1.00  0.00           C
ATOM   2533 6C31 POPEM  70      60.802  64.626  52.963  1.00  0.00           C
ATOM   2537  NH3 POPEN  71      99.691  50.416  71.133  1.00  0.00           N
ATOM   2541  C12 POPEN  71      98.882  49.896  72.284  1.00  0.00           C
ATOM   2544  C11 POPEN  71      97.421  49.635  71.883  1.00  0.00           C
ATOM   2547  P   POPEN  71      96.992  47.126  72.553  1.00  0.00           P
ATOM   2548  O13 POPEN  71      98.242  46.666  73.222  1.00  0.00           O
ATOM   2549  O14 POPEN  71      95.760  46.466  73.022  1.00  0.00           O
ATOM   2550  O11 POPEN  71      97.161  46.986  70.983  1.00  0.00           O
ATOM   2551  O12 POPEN  71      96.841  48.685  72.773  1.00  0.00           O
ATOM   2552  C1  POPEN  71      96.031  46.676  70.163  1.00  0.00           C
ATOM   2555  C2  POPEN  71      96.422  46.526  68.663  1.00  0.00           C
ATOM   2557  O21 POPEN  71      96.480  47.835  68.053  1.00  0.00           O
ATOM   2558  C21 POPEN  71      97.301  47.946  67.003  1.00  0.00           C
ATOM   2559  O22 POPEN  71      98.091  47.106  66.614  1.00  0.00           O
ATOM   2560  C22 POPEN  71      97.021  49.285  66.312  1.00  0.00           C
ATOM   2563  C3  POPEN  71      95.360  45.635  67.952  1.00  0.00           C
ATOM   2566  O31 POPEN  71      95.781  45.176  66.654  1.00  0.00           O
ATOM   2567  C31 POPEN  71      95.312  45.865  65.613  1.00  0.00           C
ATOM   2568  O32 POPEN  71      94.650  46.885  65.684  1.00  0.00           O
ATOM   2569  C32 POPEN  71      95.582  45.106  64.342  1.00  0.00           C
ATOM   2572  C23 POPEN  71      98.021  49.716  65.214  1.00  0.00           C
ATOM   2575  C24 POPEN  71      97.351  50.616  64.163  1.00  0.00           C
ATOM   2578  C25 POPEN  71      96.542  49.845  63.104  1.00  0.00           C
ATOM   2581  C26 POPEN  71      97.211  49.856  61.712  1.00  0.00           C
ATOM   2584  C27 POPEN  71      96.412  49.085  60.644  1.00  0.00           C
ATOM   2587  C28 POPEN  71      97.031  49.155  59.233  1.00  0.00           C
ATOM   2590  C29 POPEN  71      96.940  50.535  58.612  1.00  0.00           C
ATOM   2592 0C21 POPEN  71      97.322  50.856  57.362  1.00  0.00           C
ATOM   2594 1C21 POPEN  71      97.921  49.915  56.343  1.00  0.00           C
ATOM   2597 2C21 POPEN  71      97.052  49.816  55.074  1.00  0.00           C
ATOM   2600 3C21 POPEN  71      97.590  48.745  54.114  1.00  0.00           C
ATOM   2603 4C21 POPEN  71      96.682  48.495  52.903  1.00  0.00           C
ATOM   2606 5C21 POPEN  71      97.080  47.225  52.134  1.00  0.00           C
ATOM   2609 6C21 POPEN  71      96.190  46.995  50.914  1.00  0.00           C
ATOM   2612 7C21 POPEN  71      96.521  45.756  50.093  1.00  0.00           C
ATOM   2615 8C21 POPEN  71      95.510  45.586  48.964  1.00  0.00           C
ATOM   2619  C33 POPEN  71      96.912  45.525  63.713  1.00  0.00           C
ATOM   2622  C34 POPEN  71      97.021  44.966  62.292  1.00  0.00           C
ATOM   2625  C35 POPEN  71      98.330  45.405  61.653  1.00  0.00           C
ATOM   2628  C36 POPEN  71      98.432  44.946  60.203  1.00  0.00           C
ATOM   2631  C37 POPEN  71      99.701  45.486  59.553  1.00  0.00           C
ATOM   2634  C38 POPEN  71     100.001  44.775  58.222  1.00  0.00           C
ATOM   2637  C39 POPEN  71      98.931  44.995  57.153  1.00  0.00           C
ATOM   2640 0C31 POPEN  71      99.322  44.315  55.844  1.00  0.00           C
ATOM   2643 1C31 POPEN  71      98.651  44.956  54.623  1.00  0.00           C
ATOM   2646 2C31 POPEN  71      99.221  44.455  53.284  1.00  0.00           C
ATOM   2649 3C31 POPEN  71      99.011  42.955  53.063  1.00  0.00           C
ATOM   2652 4C31 POPEN  71      99.332  42.536  51.623  1.00  0.00           C
ATOM   2655 5C31 POPEN  71      99.182  41.025  51.432  1.00  0.00           C
ATOM   2658 6C31 POPEN  71      99.271  40.576  49.972  1.00  0.00           C
ATOM   2662  NH3 POPEO  72      90.071 105.755  73.443  1.00  0.00           N
ATOM   2666  C12 POPEO  72      89.590 105.525  74.854  1.00  0.00           C
ATOM   2669  C11 POPEO  72      89.781 104.055  75.273  1.00  0.00           C
ATOM   2672  P   POPEO  72      91.371 102.586  73.784  1.00  0.00           P
ATOM   2673  O13 POPEO  72      92.711 102.866  73.222  1.00  0.00           O
ATOM   2674  O14 POPEO  72      91.041 101.245  74.312  1.00  0.00           O
ATOM   2675  O11 POPEO  72      90.271 103.076  72.734  1.00  0.00           O
ATOM   2676  O12 POPEO  72      91.111 103.615  74.964  1.00  0.00           O
ATOM   2677  C1  POPEO  72      89.602 102.106  71.902  1.00  0.00           C
ATOM   2680  C2  POPEO  72      89.822 102.415  70.393  1.00  0.00           C
ATOM   2682  O21 POPEO  72      89.120 101.525  69.523  1.00  0.00           O
ATOM   2683  C21 POPEO  72      89.711 100.366  69.233  1.00  0.00           C
ATOM   2684  O22 POPEO  72      90.382  99.686  69.993  1.00  0.00           O
ATOM   2685  C22 POPEO  72      89.482 100.016  67.764  1.00  0.00           C
ATOM   2688  C3  POPEO  72      91.321 102.536  69.993  1.00  0.00           C
ATOM   2691  O31 POPEO  72      91.441 102.745  68.563  1.00  0.00           O
ATOM   2692  C31 POPEO  72      92.691 102.876  68.152  1.00  0.00           C
ATOM   2693  O32 POPEO  72      93.651 103.086  68.863  1.00  0.00           O
ATOM   2694  C32 POPEO  72      92.781 102.536  66.654  1.00  0.00           C
ATOM   2697  C23 POPEO  72      88.941 101.176  66.883  1.00  0.00           C
ATOM   2700  C24 POPEO  72      89.120 100.805  65.424  1.00  0.00           C
ATOM   2703  C25 POPEO  72      88.541 101.826  64.453  1.00  0.00           C
ATOM   2706  C26 POPEO  72      88.701 101.345  63.014  1.00  0.00           C
ATOM   2709  C27 POPEO  72      88.041 102.236  61.954  1.00  0.00           C
ATOM   2712  C28 POPEO  72      88.082 101.585  60.564  1.00  0.00           C
ATOM   2715  C29 POPEO  72      87.122 100.425  60.434  1.00  0.00           C
ATOM   2717 0C21 POPEO  72      86.091 100.346  59.584  1.00  0.00           C
ATOM   2719 1C21 POPEO  72      85.712 101.426  58.594  1.00  0.00           C
ATOM   2722 2C21 POPEO  72      86.562 101.326  57.313  1.00  0.00           C
ATOM   2725 3C21 POPEO  72      86.101 102.356  56.284  1.00  0.00           C
ATOM   2728 4C21 POPEO  72      86.891 102.315  54.964  1.00  0.00           C
ATOM   2731 5C21 POPEO  72      86.051 102.905  53.824  1.00  0.00           C
ATOM   2734 6C21 POPEO  72      86.871 103.286  52.583  1.00  0.00           C
ATOM   2737 7C21 POPEO  72      86.011 104.015  51.544  1.00  0.00           C
ATOM   2740 8C21 POPEO  72      86.832 104.635  50.424  1.00  0.00           C
ATOM   2744  C33 POPEO  72      92.221 103.556  65.633  1.00  0.00           C
ATOM   2747  C34 POPEO  72      92.512 103.045  64.223  1.00  0.00           C
ATOM   2750  C35 POPEO  72      91.982 103.926  63.083  1.00  0.00           C
ATOM   2753  C36 POPEO  72      92.261 103.286  61.712  1.00  0.00           C
ATOM   2756  C37 POPEO  72      91.760 104.146  60.543  1.00  0.00           C
ATOM   2759  C38 POPEO  72      92.102 103.556  59.153  1.00  0.00           C
ATOM   2762  C39 POPEO  72      91.340 102.256  58.843  1.00  0.00           C
ATOM   2765 0C31 POPEO  72      91.620 101.705  57.432  1.00  0.00           C
ATOM   2768 1C31 POPEO  72      91.101 100.275  57.243  1.00  0.00           C
ATOM   2771 2C31 POPEO  72      91.212  99.756  55.803  1.00  0.00           C
ATOM   2774 3C31 POPEO  72      92.602  99.915  55.182  1.00  0.00           C
ATOM   2777 4C31 POPEO  72      92.681  99.315  53.773  1.00  0.00           C
ATOM   2780 5C31 POPEO  72      94.011  99.616  53.074  1.00  0.00           C
ATOM   2783 6C31 POPEO  72      94.001  99.295  51.572  1.00  0.00           C
ATOM   2787  NH3 POPEP  73      22.722 117.256  32.793  1.00  0.00           N
ATOM   2791  C12 POPEP  73      23.802 118.245  32.403  1.00  0.00           C
ATOM   2794  C11 POPEP  73      24.632 118.716  33.624  1.00  0.00           C
ATOM   2797  P   POPEP  73      25.392 121.235  33.854  1.00  0.00           P
ATOM   2798  O13 POPEP  73      26.322 122.156  33.183  1.00  0.00           O
ATOM   2799  O14 POPEP  73      23.962 121.585  33.844  1.00  0.00           O
ATOM   2800  O11 POPEP  73      25.891 121.065  35.333  1.00  0.00           O
ATOM   2801  O12 POPEP  73      25.552 119.765  33.264  1.00  0.00           O
ATOM   2802  C1  POPEP  73      25.042 121.515  36.394  1.00  0.00           C
ATOM   2805  C2  POPEP  73      25.872 121.725  37.684  1.00  0.00           C
ATOM   2807  O21 POPEP  73      24.962 121.856  38.784  1.00  0.00           O
ATOM   2808  C21 POPEP  73      24.261 122.966  38.924  1.00  0.00           C
ATOM   2809  O22 POPEP  73      24.302 123.956  38.203  1.00  0.00           O
ATOM   2810  C22 POPEP  73      23.412 122.826  40.194  1.00  0.00           C
ATOM   2813  C3  POPEP  73      26.922 122.876  37.554  1.00  0.00           C
ATOM   2816  O31 POPEP  73      27.672 123.106  38.774  1.00  0.00           O
ATOM   2817  C31 POPEP  73      28.272 124.315  38.764  1.00  0.00           C
ATOM   2818  O32 POPEP  73      28.132 125.116  37.854  1.00  0.00           O
ATOM   2819  C32 POPEP  73      29.202 124.516  39.973  1.00  0.00           C
ATOM   2822  C23 POPEP  73      22.132 123.686  40.163  1.00  0.00           C
ATOM   2825  C24 POPEP  73      21.712 124.175  41.553  1.00  0.00           C
ATOM   2828  C25 POPEP  73      22.482 125.425  41.983  1.00  0.00           C
ATOM   2831  C26 POPEP  73      22.752 125.455  43.493  1.00  0.00           C
ATOM   2834  C27 POPEP  73      23.651 126.635  43.904  1.00  0.00           C
ATOM   2837  C28 POPEP  73      23.981 126.585  45.403  1.00  0.00           C
ATOM   2840  C29 POPEP  73      24.892 127.706  45.823  1.00  0.00           C
ATOM   2842 0C21 POPEP  73      24.931 128.287  47.034  1.00  0.00           C
ATOM   2844 1C21 POPEP  73      24.101 127.896  48.233  1.00  0.00           C
ATOM   2847 2C21 POPEP  73      24.971 127.356  49.383  1.00  0.00           C
ATOM   2850 3C21 POPEP  73      24.171 126.495  50.382  1.00  0.00           C
ATOM   2853 4C21 POPEP  73      23.902 125.055  49.903  1.00  0.00           C
ATOM   2856 5C21 POPEP  73      25.161 124.186  49.874  1.00  0.00           C
ATOM   2859 6C21 POPEP  73      24.831 122.695  49.713  1.00  0.00           C
ATOM   2862 7C21 POPEP  73      26.032 121.775  49.984  1.00  0.00           C
ATOM   2865 8C21 POPEP  73      25.681 120.285  49.903  1.00  0.00           C
ATOM   2869  C33 POPEP  73      28.962 123.676  41.264  1.00  0.00           C
ATOM   2872  C34 POPEP  73      29.752 124.245  42.453  1.00  0.00           C
ATOM   2875  C35 POPEP  73      29.232 123.866  43.854  1.00  0.00           C
ATOM   2878  C36 POPEP  73      29.522 122.405  44.223  1.00  0.00           C
ATOM   2881  C37 POPEP  73      29.052 122.055  45.644  1.00  0.00           C
ATOM   2884  C38 POPEP  73      29.052 120.536  45.903  1.00  0.00           C
ATOM   2887  C39 POPEP  73      28.712 120.156  47.353  1.00  0.00           C
ATOM   2890 0C31 POPEP  73      29.842 120.495  48.344  1.00  0.00           C
ATOM   2893 1C31 POPEP  73      29.722 119.756  49.674  1.00  0.00           C
ATOM   2896 2C31 POPEP  73      30.972 119.905  50.563  1.00  0.00           C
ATOM   2899 3C31 POPEP  73      31.092 118.845  51.674  1.00  0.00           C
ATOM   2902 4C31 POPEP  73      29.822 118.646  52.514  1.00  0.00           C
ATOM   2905 5C31 POPEP  73      30.021 117.606  53.624  1.00  0.00           C
ATOM   2908 6C31 POPEP  73      28.771 117.396  54.494  1.00  0.00           C
ATOM   2912  NH3 POPEQ  74       6.122 118.076  68.044  1.00  0.00           N
ATOM   2916  C12 POPEQ  74       6.752 118.635  69.284  1.00  0.00           C
ATOM   2919  C11 POPEQ  74       6.102 117.986  70.504  1.00  0.00           C
ATOM   2922  P   POPEQ  74       4.002 119.396  71.214  1.00  0.00           P
ATOM   2923  O13 POPEQ  74       2.552 119.165  71.333  1.00  0.00           O
ATOM   2924  O14 POPEQ  74       4.652 119.596  72.523  1.00  0.00           O
ATOM   2925  O11 POPEQ  74       4.242 120.635  70.253  1.00  0.00           O
ATOM   2926  O12 POPEQ  74       4.692 118.176  70.473  1.00  0.00           O
ATOM   2927  C1  POPEQ  74       3.202 121.126  69.383  1.00  0.00           C
ATOM   2930  C2  POPEQ  74       3.602 121.025  67.882  1.00  0.00           C
ATOM   2932  O21 POPEQ  74       4.552 122.065  67.574  1.00  0.00           O
ATOM   2933  C21 POPEQ  74       5.412 121.786  66.614  1.00  0.00           C
ATOM   2934  O22 POPEQ  74       5.512 120.716  66.034  1.00  0.00           O
ATOM   2935  C22 POPEQ  74       6.352 122.986  66.464  1.00  0.00           C
ATOM   2938  C3  POPEQ  74       2.372 121.115  66.944  1.00  0.00           C
ATOM   2941  O31 POPEQ  74       2.412 120.025  66.004  1.00  0.00           O
ATOM   2942  C31 POPEQ  74       1.702 120.145  64.894  1.00  0.00           C
ATOM   2943  O32 POPEQ  74       1.072 121.135  64.542  1.00  0.00           O
ATOM   2944  C32 POPEQ  74       1.802 118.816  64.132  1.00  0.00           C
ATOM   2947  C23 POPEQ  74       7.342 122.885  65.273  1.00  0.00           C
ATOM   2950  C24 POPEQ  74       6.692 123.195  63.924  1.00  0.00           C
ATOM   2953  C25 POPEQ  74       7.672 123.156  62.743  1.00  0.00           C
ATOM   2956  C26 POPEQ  74       7.022 123.635  61.424  1.00  0.00           C
ATOM   2959  C27 POPEQ  74       7.472 122.856  60.174  1.00  0.00           C
ATOM   2962  C28 POPEQ  74       8.642 123.475  59.373  1.00  0.00           C
ATOM   2965  C29 POPEQ  74       9.922 123.546  60.163  1.00  0.00           C
ATOM   2967 0C21 POPEQ  74      11.081 122.905  59.914  1.00  0.00           C
ATOM   2969 1C21 POPEQ  74      11.372 121.945  58.792  1.00  0.00           C
ATOM   2972 2C21 POPEQ  74      11.482 122.595  57.393  1.00  0.00           C
ATOM   2975 3C21 POPEQ  74      12.132 121.626  56.404  1.00  0.00           C
ATOM   2978 4C21 POPEQ  74      11.962 122.016  54.932  1.00  0.00           C
ATOM   2981 5C21 POPEQ  74      12.832 121.176  53.993  1.00  0.00           C
ATOM   2984 6C21 POPEQ  74      12.641 119.656  54.132  1.00  0.00           C
ATOM   2987 7C21 POPEQ  74      13.662 118.866  53.303  1.00  0.00           C
ATOM   2990 8C21 POPEQ  74      13.581 117.356  53.524  1.00  0.00           C
ATOM   2994  C33 POPEQ  74       0.972 118.745  62.843  1.00  0.00           C
ATOM   2997  C34 POPEQ  74       1.092 117.365  62.183  1.00  0.00           C
ATOM   3000  C35 POPEQ  74       0.472 117.245  60.774  1.00  0.00           C
ATOM   3003  C36 POPEQ  74       1.112 118.176  59.734  1.00  0.00           C
ATOM   3006  C37 POPEQ  74       0.742 117.815  58.284  1.00  0.00           C
ATOM   3009  C38 POPEQ  74       1.472 118.686  57.243  1.00  0.00           C
ATOM   3012  C39 POPEQ  74       2.592 117.936  56.502  1.00  0.00           C
ATOM   3015 0C31 POPEQ  74       2.092 117.205  55.243  1.00  0.00           C
ATOM   3018 1C31 POPEQ  74       2.182 118.086  53.993  1.00  0.00           C
ATOM   3021 2C31 POPEQ  74       1.412 117.516  52.794  1.00  0.00           C
ATOM   3024 3C31 POPEQ  74       1.902 116.126  52.362  1.00  0.00           C
ATOM   3027 4C31 POPEQ  74       3.321 116.146  51.793  1.00  0.00           C
ATOM   3030 5C31 POPEQ  74       3.832 114.745  51.483  1.00  0.00           C
ATOM   3033 6C31 POPEQ  74       4.862 114.756  50.354  1.00  0.00           C
ATOM   3037  NH3 POPER  75      54.712 110.405  71.333  1.00  0.00           N
ATOM   3041  C12 POPER  75      56.142 110.036  71.023  1.00  0.00           C
ATOM   3044  C11 POPER  75      57.132 111.146  71.424  1.00  0.00           C
ATOM   3047  P   POPER  75      59.671 111.665  71.583  1.00  0.00           P
ATOM   3048  O13 POPER  75      59.191 112.695  72.523  1.00  0.00           O
ATOM   3049  O14 POPER  75      60.802 110.846  72.074  1.00  0.00           O
ATOM   3050  O11 POPER  75      60.161 112.396  70.273  1.00  0.00           O
ATOM   3051  O12 POPER  75      58.471 110.726  71.133  1.00  0.00           O
ATOM   3052  C1  POPER  75      59.392 113.486  69.754  1.00  0.00           C
ATOM   3055  C2  POPER  75      60.080 114.155  68.534  1.00  0.00           C
ATOM   3057  O21 POPER  75      60.791 113.126  67.823  1.00  0.00           O
ATOM   3058  C21 POPER  75      61.122 113.106  66.534  1.00  0.00           C
ATOM   3059  O22 POPER  75      61.511 112.096  65.973  1.00  0.00           O
ATOM   3060  C22 POPER  75      61.122 114.466  65.854  1.00  0.00           C
ATOM   3063  C3  POPER  75      60.982 115.346  69.023  1.00  0.00           C
ATOM   3066  O31 POPER  75      61.101 116.356  68.004  1.00  0.00           O
ATOM   3067  C31 POPER  75      61.142 117.616  68.434  1.00  0.00           C
ATOM   3068  O32 POPER  75      61.092 117.966  69.604  1.00  0.00           O
ATOM   3069  C32 POPER  75      61.162 118.565  67.243  1.00  0.00           C
ATOM   3072  C23 POPER  75      61.362 114.385  64.324  1.00  0.00           C
ATOM   3075  C24 POPER  75      61.432 115.786  63.703  1.00  0.00           C
ATOM   3078  C25 POPER  75      61.271 115.776  62.174  1.00  0.00           C
ATOM   3081  C26 POPER  75      62.431 115.066  61.464  1.00  0.00           C
ATOM   3084  C27 POPER  75      62.262 115.005  59.932  1.00  0.00           C
ATOM   3087  C28 POPER  75      63.312 114.096  59.272  1.00  0.00           C
ATOM   3090  C29 POPER  75      63.111 114.035  57.773  1.00  0.00           C
ATOM   3092 0C21 POPER  75      63.151 112.936  57.003  1.00  0.00           C
ATOM   3094 1C21 POPER  75      63.451 111.515  57.414  1.00  0.00           C
ATOM   3097 2C21 POPER  75      62.250 110.555  57.284  1.00  0.00           C
ATOM   3100 3C21 POPER  75      61.531 110.606  55.924  1.00  0.00           C
ATOM   3103 4C21 POPER  75      60.551 109.445  55.694  1.00  0.00           C
ATOM   3106 5C21 POPER  75      61.222 108.095  55.373  1.00  0.00           C
ATOM   3109 6C21 POPER  75      61.971 108.095  54.034  1.00  0.00           C
ATOM   3112 7C21 POPER  75      62.510 106.716  53.664  1.00  0.00           C
ATOM   3115 8C21 POPER  75      63.181 106.696  52.292  1.00  0.00           C
ATOM   3119  C33 POPER  75      59.782 118.655  66.554  1.00  0.00           C
ATOM   3122  C34 POPER  75      58.652 118.936  67.562  1.00  0.00           C
ATOM   3125  C35 POPER  75      57.291 119.236  66.912  1.00  0.00           C
ATOM   3128  C36 POPER  75      57.191 120.676  66.403  1.00  0.00           C
ATOM   3131  C37 POPER  75      55.831 120.975  65.764  1.00  0.00           C
ATOM   3134  C38 POPER  75      55.712 122.426  65.293  1.00  0.00           C
ATOM   3137  C39 POPER  75      54.331 122.756  64.684  1.00  0.00           C
ATOM   3140 0C31 POPER  75      53.232 122.915  65.743  1.00  0.00           C
ATOM   3143 1C31 POPER  75      51.901 123.375  65.132  1.00  0.00           C
ATOM   3146 2C31 POPER  75      50.842 123.725  66.182  1.00  0.00           C
ATOM   3149 3C31 POPER  75      49.851 124.806  65.733  1.00  0.00           C
ATOM   3152 4C31 POPER  75      50.471 126.216  65.703  1.00  0.00           C
ATOM   3155 5C31 POPER  75      49.482 127.335  65.382  1.00  0.00           C
ATOM   3158 6C31 POPER  75      50.140 128.717  65.374  1.00  0.00           C
ATOM   3162  NH3 POPES  76      16.872  32.395  29.284  1.00  0.00           N
ATOM   3166  C12 POPES  76      17.292  33.716  28.694  1.00  0.00           C
ATOM   3169  C11 POPES  76      16.212  34.315  27.783  1.00  0.00           C
ATOM   3172  P   POPES  76      15.702  36.476  26.493  1.00  0.00           P
ATOM   3173  O13 POPES  76      16.222  37.376  25.444  1.00  0.00           O
ATOM   3174  O14 POPES  76      14.392  35.836  26.223  1.00  0.00           O
ATOM   3175  O11 POPES  76      15.501  37.306  27.814  1.00  0.00           O
ATOM   3176  O12 POPES  76      16.751  35.405  27.014  1.00  0.00           O
ATOM   3177  C1  POPES  76      16.521  38.245  28.163  1.00  0.00           C
ATOM   3180  C2  POPES  76      16.072  39.126  29.363  1.00  0.00           C
ATOM   3182  O21 POPES  76      14.681  39.475  29.214  1.00  0.00           O
ATOM   3183  C21 POPES  76      13.712  38.966  30.003  1.00  0.00           C
ATOM   3184  O22 POPES  76      12.542  38.935  29.634  1.00  0.00           O
ATOM   3185  C22 POPES  76      14.202  38.356  31.313  1.00  0.00           C
ATOM   3188  C3  POPES  76      16.931  40.416  29.433  1.00  0.00           C
ATOM   3191  O31 POPES  76      18.272  40.106  29.903  1.00  0.00           O
ATOM   3192  C31 POPES  76      18.312  40.036  31.243  1.00  0.00           C
ATOM   3193  O32 POPES  76      17.341  40.185  31.973  1.00  0.00           O
ATOM   3194  C32 POPES  76      19.722  39.705  31.704  1.00  0.00           C
ATOM   3197  C23 POPES  76      13.101  38.096  32.364  1.00  0.00           C
ATOM   3200  C24 POPES  76      13.532  36.995  33.344  1.00  0.00           C
ATOM   3203  C25 POPES  76      12.802  37.025  34.693  1.00  0.00           C
ATOM   3206  C26 POPES  76      13.222  38.205  35.574  1.00  0.00           C
ATOM   3209  C27 POPES  76      13.122  37.905  37.084  1.00  0.00           C
ATOM   3212  C28 POPES  76      12.162  38.805  37.874  1.00  0.00           C
ATOM   3215  C29 POPES  76      12.542  40.265  37.833  1.00  0.00           C
ATOM   3217 0C21 POPES  76      13.192  40.955  38.784  1.00  0.00           C
ATOM   3219 1C21 POPES  76      13.722  40.426  40.093  1.00  0.00           C
ATOM   3222 2C21 POPES  76      15.191  40.806  40.322  1.00  0.00           C
ATOM   3225 3C21 POPES  76      15.412  42.326  40.452  1.00  0.00           C
ATOM   3228 4C21 POPES  76      16.842  42.716  40.834  1.00  0.00           C
ATOM   3231 5C21 POPES  76      16.972  44.226  41.053  1.00  0.00           C
ATOM   3234 6C21 POPES  76      18.401  44.665  41.374  1.00  0.00           C
ATOM   3237 7C21 POPES  76      18.511  46.155  41.734  1.00  0.00           C
ATOM   3240 8C21 POPES  76      17.912  46.515  43.104  1.00  0.00           C
ATOM   3244  C33 POPES  76      19.662  38.995  33.063  1.00  0.00           C
ATOM   3247  C34 POPES  76      21.021  38.516  33.554  1.00  0.00           C
ATOM   3250  C35 POPES  76      20.872  37.606  34.773  1.00  0.00           C
ATOM   3253  C36 POPES  76      20.061  38.236  35.903  1.00  0.00           C
ATOM   3256  C37 POPES  76      19.792  37.266  37.053  1.00  0.00           C
ATOM   3259  C38 POPES  76      19.091  38.006  38.184  1.00  0.00           C
ATOM   3262  C39 POPES  76      18.642  37.095  39.323  1.00  0.00           C
ATOM   3265 0C31 POPES  76      18.361  37.905  40.592  1.00  0.00           C
ATOM   3268 1C31 POPES  76      18.322  37.045  41.854  1.00  0.00           C
ATOM   3271 2C31 POPES  76      18.752  37.836  43.083  1.00  0.00           C
ATOM   3274 3C31 POPES  76      18.952  36.966  44.324  1.00  0.00           C
ATOM   3277 4C31 POPES  76      19.652  37.766  45.424  1.00  0.00           C
ATOM   3280 5C31 POPES  76      19.752  37.016  46.754  1.00  0.00           C
ATOM   3283 6C31 POPES  76      20.561  37.796  47.784  1.00  0.00           C
ATOM   3287  NH3 POPET  77      93.131 108.635  74.812  1.00  0.00           N
ATOM   3291  C12 POPET  77      93.572 109.845  75.584  1.00  0.00           C
ATOM   3294  C11 POPET  77      94.042 109.445  76.982  1.00  0.00           C
ATOM   3297  P   POPET  77      96.231 110.825  77.214  1.00  0.00           P
ATOM   3298  O13 POPET  77      96.992 111.305  78.383  1.00  0.00           O
ATOM   3299  O14 POPET  77      96.771 109.666  76.482  1.00  0.00           O
ATOM   3300  O11 POPET  77      96.061 112.016  76.182  1.00  0.00           O
ATOM   3301  O12 POPET  77      94.711 110.525  77.624  1.00  0.00           O
ATOM   3302  C1  POPET  77      97.271 112.606  75.644  1.00  0.00           C
ATOM   3305  C2  POPET  77      97.372 112.516  74.093  1.00  0.00           C
ATOM   3307  O21 POPET  77      96.511 113.515  73.513  1.00  0.00           O
ATOM   3308  C21 POPET  77      97.001 114.456  72.703  1.00  0.00           C
ATOM   3309  O22 POPET  77      96.511 115.576  72.613  1.00  0.00           O
ATOM   3310  C22 POPET  77      98.082 113.956  71.743  1.00  0.00           C
ATOM   3313  C3  POPET  77      96.972 111.106  73.574  1.00  0.00           C
ATOM   3316  O31 POPET  77      97.632 110.735  72.344  1.00  0.00           O
ATOM   3317  C31 POPET  77      98.871 110.275  72.493  1.00  0.00           C
ATOM   3318  O32 POPET  77      99.510 110.275  73.534  1.00  0.00           O
ATOM   3319  C32 POPET  77      99.391 109.686  71.193  1.00  0.00           C
ATOM   3322  C23 POPET  77      98.190 114.905  70.534  1.00  0.00           C
ATOM   3325  C24 POPET  77      98.970 114.345  69.324  1.00  0.00           C
ATOM   3328  C25 POPET  77      98.432 114.946  68.014  1.00  0.00           C
ATOM   3331  C26 POPET  77      99.221 114.516  66.764  1.00  0.00           C
ATOM   3334  C27 POPET  77      98.352 114.516  65.493  1.00  0.00           C
ATOM   3337  C28 POPET  77      99.132 114.356  64.174  1.00  0.00           C
ATOM   3340  C29 POPET  77     100.001 115.555  63.854  1.00  0.00           C
ATOM   3342 0C21 POPET  77     100.302 116.036  62.632  1.00  0.00           C
ATOM   3344 1C21 POPET  77      99.901 115.486  61.283  1.00  0.00           C
ATOM   3347 2C21 POPET  77      99.171 116.515  60.382  1.00  0.00           C
ATOM   3350 3C21 POPET  77      99.901 117.866  60.264  1.00  0.00           C
ATOM   3353 4C21 POPET  77      99.580 118.646  58.984  1.00  0.00           C
ATOM   3356 5C21 POPET  77      98.162 119.216  58.903  1.00  0.00           C
ATOM   3359 6C21 POPET  77      97.981 120.086  57.644  1.00  0.00           C
ATOM   3362 7C21 POPET  77      96.610 120.776  57.562  1.00  0.00           C
ATOM   3365 8C21 POPET  77      96.461 121.675  56.333  1.00  0.00           C
ATOM   3369  C33 POPET  77      99.072 110.506  69.924  1.00  0.00           C
ATOM   3372  C34 POPET  77      98.922 109.575  68.714  1.00  0.00           C
ATOM   3375  C35 POPET  77      98.951 110.296  67.363  1.00  0.00           C
ATOM   3378  C36 POPET  77     100.370 110.685  66.902  1.00  0.00           C
ATOM   3381  C37 POPET  77     100.471 110.716  65.374  1.00  0.00           C
ATOM   3384  C38 POPET  77     101.741 111.375  64.824  1.00  0.00           C
ATOM   3387  C39 POPET  77     101.841 111.155  63.303  1.00  0.00           C
ATOM   3390 0C31 POPET  77     102.870 112.046  62.593  1.00  0.00           C
ATOM   3393 1C31 POPET  77     102.822 111.805  61.073  1.00  0.00           C
ATOM   3396 2C31 POPET  77     103.601 112.826  60.223  1.00  0.00           C
ATOM   3399 3C31 POPET  77     105.032 112.396  59.854  1.00  0.00           C
ATOM   3402 4C31 POPET  77     105.051 111.266  58.804  1.00  0.00           C
ATOM   3405 5C31 POPET  77     106.470 110.885  58.354  1.00  0.00           C
ATOM   3408 6C31 POPET  77     106.461 109.806  57.274  1.00  0.00           C
ATOM   3412  NH3 POPEU  78      49.021  64.756  33.784  1.00  0.00           N
ATOM   3416  C12 POPEU  78      50.281  64.576  34.594  1.00  0.00           C
ATOM   3419  C11 POPEU  78      51.052  63.295  34.243  1.00  0.00           C
ATOM   3422  P   POPEU  78      52.802  61.626  35.114  1.00  0.00           P
ATOM   3423  O13 POPEU  78      51.931  60.455  34.872  1.00  0.00           O
ATOM   3424  O14 POPEU  78      53.872  61.915  34.132  1.00  0.00           O
ATOM   3425  O11 POPEU  78      53.521  61.466  36.523  1.00  0.00           O
ATOM   3426  O12 POPEU  78      51.901  62.916  35.312  1.00  0.00           O
ATOM   3427  C1  POPEU  78      53.142  60.405  37.403  1.00  0.00           C
ATOM   3430  C2  POPEU  78      53.941  60.465  38.733  1.00  0.00           C
ATOM   3432  O21 POPEU  78      53.431  59.475  39.644  1.00  0.00           O
ATOM   3433  C21 POPEU  78      53.792  58.245  39.333  1.00  0.00           C
ATOM   3434  O22 POPEU  78      54.691  57.946  38.563  1.00  0.00           O
ATOM   3435  C22 POPEU  78      52.831  57.266  40.002  1.00  0.00           C
ATOM   3438  C3  POPEU  78      53.862  61.856  39.424  1.00  0.00           C
ATOM   3441  O31 POPEU  78      54.371  61.815  40.773  1.00  0.00           O
ATOM   3442  C31 POPEU  78      55.681  61.676  40.854  1.00  0.00           C
ATOM   3443  O32 POPEU  78      56.481  61.826  39.944  1.00  0.00           O
ATOM   3444  C32 POPEU  78      55.991  61.155  42.253  1.00  0.00           C
ATOM   3447  C23 POPEU  78      53.500  55.905  40.273  1.00  0.00           C
ATOM   3450  C24 POPEU  78      54.331  55.876  41.553  1.00  0.00           C
ATOM   3453  C25 POPEU  78      53.462  55.865  42.812  1.00  0.00           C
ATOM   3456  C26 POPEU  78      54.221  55.335  44.023  1.00  0.00           C
ATOM   3459  C27 POPEU  78      53.331  55.195  45.264  1.00  0.00           C
ATOM   3462  C28 POPEU  78      54.072  54.536  46.444  1.00  0.00           C
ATOM   3465  C29 POPEU  78      53.142  54.336  47.613  1.00  0.00           C
ATOM   3467 0C21 POPEU  78      53.401  54.586  48.913  1.00  0.00           C
ATOM   3469 1C21 POPEU  78      54.681  55.096  49.523  1.00  0.00           C
ATOM   3472 2C21 POPEU  78      54.532  56.455  50.233  1.00  0.00           C
ATOM   3475 3C21 POPEU  78      53.611  56.416  51.474  1.00  0.00           C
ATOM   3478 4C21 POPEU  78      53.302  57.806  52.043  1.00  0.00           C
ATOM   3481 5C21 POPEU  78      54.331  58.306  53.074  1.00  0.00           C
ATOM   3484 6C21 POPEU  78      54.322  57.526  54.394  1.00  0.00           C
ATOM   3487 7C21 POPEU  78      55.302  58.095  55.434  1.00  0.00           C
ATOM   3490 8C21 POPEU  78      55.382  57.245  56.693  1.00  0.00           C
ATOM   3494  C33 POPEU  78      57.500  60.995  42.543  1.00  0.00           C
ATOM   3497  C34 POPEU  78      57.722  60.185  43.824  1.00  0.00           C
ATOM   3500  C35 POPEU  78      57.321  60.946  45.093  1.00  0.00           C
ATOM   3503  C36 POPEU  78      57.392  60.075  46.343  1.00  0.00           C
ATOM   3506  C37 POPEU  78      56.861  60.806  47.583  1.00  0.00           C
ATOM   3509  C38 POPEU  78      56.422  59.826  48.682  1.00  0.00           C
ATOM   3512  C39 POPEU  78      55.721  60.525  49.853  1.00  0.00           C
ATOM   3515 0C31 POPEU  78      54.331  61.055  49.494  1.00  0.00           C
ATOM   3518 1C31 POPEU  78      53.642  61.705  50.703  1.00  0.00           C
ATOM   3521 2C31 POPEU  78      52.171  62.065  50.414  1.00  0.00           C
ATOM   3524 3C31 POPEU  78      51.341  62.386  51.664  1.00  0.00           C
ATOM   3527 4C31 POPEU  78      51.390  61.245  52.703  1.00  0.00           C
ATOM   3530 5C31 POPEU  78      50.302  61.356  53.773  1.00  0.00           C
ATOM   3533 6C31 POPEU  78      50.551  60.366  54.914  1.00  0.00           C
ATOM   3537  NH3 POPEV  79      53.232  33.626  75.184  1.00  0.00           N
ATOM   3541  C12 POPEV  79      53.342  33.376  76.673  1.00  0.00           C
ATOM   3544  C11 POPEV  79      52.372  34.245  77.544  1.00  0.00           C
ATOM   3547  P   POPEV  79      50.210  33.896  76.123  1.00  0.00           P
ATOM   3548  O13 POPEV  79      50.721  35.036  75.333  1.00  0.00           O
ATOM   3549  O14 POPEV  79      50.441  32.555  75.522  1.00  0.00           O
ATOM   3550  O11 POPEV  79      48.662  34.076  76.403  1.00  0.00           O
ATOM   3551  O12 POPEV  79      50.971  33.905  77.513  1.00  0.00           O
ATOM   3552  C1  POPEV  79      47.742  33.466  75.464  1.00  0.00           C
ATOM   3555  C2  POPEV  79      47.311  34.385  74.284  1.00  0.00           C
ATOM   3557  O21 POPEV  79      46.292  33.665  73.583  1.00  0.00           O
ATOM   3558  C21 POPEV  79      45.522  34.495  72.893  1.00  0.00           C
ATOM   3559  O22 POPEV  79      45.452  35.705  73.084  1.00  0.00           O
ATOM   3560  C22 POPEV  79      44.832  33.725  71.794  1.00  0.00           C
ATOM   3563  C3  POPEV  79      48.491  34.745  73.313  1.00  0.00           C
ATOM   3566  O31 POPEV  79      48.121  35.135  71.964  1.00  0.00           O
ATOM   3567  C31 POPEV  79      49.212  35.436  71.243  1.00  0.00           C
ATOM   3568  O32 POPEV  79      50.340  35.446  71.694  1.00  0.00           O
ATOM   3569  C32 POPEV  79      48.881  35.795  69.792  1.00  0.00           C
ATOM   3572  C23 POPEV  79      44.351  34.696  70.703  1.00  0.00           C
ATOM   3575  C24 POPEV  79      44.142  34.036  69.334  1.00  0.00           C
ATOM   3578  C25 POPEV  79      43.202  32.836  69.394  1.00  0.00           C
ATOM   3581  C26 POPEV  79      43.002  32.185  68.022  1.00  0.00           C
ATOM   3584  C27 POPEV  79      42.201  30.886  68.133  1.00  0.00           C
ATOM   3587  C28 POPEV  79      42.001  30.196  66.772  1.00  0.00           C
ATOM   3590  C29 POPEV  79      41.171  30.986  65.803  1.00  0.00           C
ATOM   3592 0C21 POPEV  79      39.861  30.845  65.592  1.00  0.00           C
ATOM   3594 1C21 POPEV  79      38.951  29.885  66.324  1.00  0.00           C
ATOM   3597 2C21 POPEV  79      37.921  29.225  65.393  1.00  0.00           C
ATOM   3600 3C21 POPEV  79      36.872  30.206  64.863  1.00  0.00           C
ATOM   3603 4C21 POPEV  79      35.881  29.536  63.913  1.00  0.00           C
ATOM   3606 5C21 POPEV  79      34.651  30.396  63.624  1.00  0.00           C
ATOM   3609 6C21 POPEV  79      33.642  30.396  64.784  1.00  0.00           C
ATOM   3612 7C21 POPEV  79      32.412  31.235  64.483  1.00  0.00           C
ATOM   3615 8C21 POPEV  79      31.372  31.176  65.584  1.00  0.00           C
ATOM   3619  C33 POPEV  79      49.940  35.226  68.812  1.00  0.00           C
ATOM   3622  C34 POPEV  79      50.411  36.235  67.753  1.00  0.00           C
ATOM   3625  C35 POPEV  79      49.511  36.295  66.514  1.00  0.00           C
ATOM   3628  C36 POPEV  79      49.821  35.176  65.504  1.00  0.00           C
ATOM   3631  C37 POPEV  79      49.212  35.475  64.132  1.00  0.00           C
ATOM   3634  C38 POPEV  79      49.382  34.365  63.092  1.00  0.00           C
ATOM   3637  C39 POPEV  79      48.890  34.836  61.712  1.00  0.00           C
ATOM   3640 0C31 POPEV  79      48.960  33.766  60.613  1.00  0.00           C
ATOM   3643 1C31 POPEV  79      48.951  34.385  59.202  1.00  0.00           C
ATOM   3646 2C31 POPEV  79      48.541  33.396  58.113  1.00  0.00           C
ATOM   3649 3C31 POPEV  79      48.771  33.966  56.702  1.00  0.00           C
ATOM   3652 4C31 POPEV  79      48.302  33.016  55.592  1.00  0.00           C
ATOM   3655 5C31 POPEV  79      48.890  33.385  54.223  1.00  0.00           C
ATOM   3658 6C31 POPEV  79      48.331  32.555  53.063  1.00  0.00           C
ATOM   3662  NH3 POPEW  80      99.301  44.106  72.534  1.00  0.00           N
ATOM   3666  C12 POPEW  80     100.551  44.446  71.784  1.00  0.00           C
ATOM   3669  C11 POPEW  80     100.432  45.836  71.153  1.00  0.00           C
ATOM   3672  P   POPEW  80     102.161  47.505  70.174  1.00  0.00           P
ATOM   3673  O13 POPEW  80     101.041  48.475  70.013  1.00  0.00           O
ATOM   3674  O14 POPEW  80     103.131  47.835  71.253  1.00  0.00           O
ATOM   3675  O11 POPEW  80     102.851  47.316  68.773  1.00  0.00           O
ATOM   3676  O12 POPEW  80     101.581  46.055  70.364  1.00  0.00           O
ATOM   3677  C1  POPEW  80     103.712  48.275  68.162  1.00  0.00           C
ATOM   3680  C2  POPEW  80     103.061  48.865  66.883  1.00  0.00           C
ATOM   3682  O21 POPEW  80     104.031  49.725  66.273  1.00  0.00           O
ATOM   3683  C21 POPEW  80     103.871  50.185  65.023  1.00  0.00           C
ATOM   3684  O22 POPEW  80     104.332  51.245  64.644  1.00  0.00           O
ATOM   3685  C22 POPEW  80     103.121  49.226  64.083  1.00  0.00           C
ATOM   3688  C3  POPEW  80     101.731  49.606  67.254  1.00  0.00           C
ATOM   3691  O31 POPEW  80     101.412  50.745  66.424  1.00  0.00           O
ATOM   3692  C31 POPEW  80     101.951  51.896  66.863  1.00  0.00           C
ATOM   3693  O32 POPEW  80     102.771  51.966  67.764  1.00  0.00           O
ATOM   3694  C32 POPEW  80     101.340  53.046  66.063  1.00  0.00           C
ATOM   3697  C23 POPEW  80     103.111  49.735  62.612  1.00  0.00           C
ATOM   3700  C24 POPEW  80     102.730  48.655  61.593  1.00  0.00           C
ATOM   3703  C25 POPEW  80     102.341  49.256  60.234  1.00  0.00           C
ATOM   3706  C26 POPEW  80     102.201  48.205  59.114  1.00  0.00           C
ATOM   3709  C27 POPEW  80     103.111  48.516  57.913  1.00  0.00           C
ATOM   3712  C28 POPEW  80     103.021  47.475  56.772  1.00  0.00           C
ATOM   3715  C29 POPEW  80     101.682  47.495  56.074  1.00  0.00           C
ATOM   3717 0C21 POPEW  80     101.422  47.866  54.813  1.00  0.00           C
ATOM   3719 1C21 POPEW  80     102.401  48.356  53.764  1.00  0.00           C
ATOM   3722 2C21 POPEW  80     102.102  49.795  53.314  1.00  0.00           C
ATOM   3725 3C21 POPEW  80     102.440  50.856  54.383  1.00  0.00           C
ATOM   3728 4C21 POPEW  80     101.940  52.275  54.044  1.00  0.00           C
ATOM   3731 5C21 POPEW  80     102.411  52.846  52.694  1.00  0.00           C
ATOM   3734 6C21 POPEW  80     103.922  53.095  52.574  1.00  0.00           C
ATOM   3737 7C21 POPEW  80     104.271  53.836  51.273  1.00  0.00           C
ATOM   3740 8C21 POPEW  80     105.760  54.166  51.103  1.00  0.00           C
ATOM   3744  C33 POPEW  80     101.940  53.135  64.644  1.00  0.00           C
ATOM   3747  C34 POPEW  80     101.201  54.106  63.703  1.00  0.00           C
ATOM   3750  C35 POPEW  80      99.781  53.646  63.373  1.00  0.00           C
ATOM   3753  C36 POPEW  80      99.001  54.626  62.493  1.00  0.00           C
ATOM   3756  C37 POPEW  80      97.522  54.215  62.383  1.00  0.00           C
ATOM   3759  C38 POPEW  80      96.632  55.315  61.784  1.00  0.00           C
ATOM   3762  C39 POPEW  80      97.010  55.665  60.343  1.00  0.00           C
ATOM   3765 0C31 POPEW  80      95.852  56.315  59.584  1.00  0.00           C
ATOM   3768 1C31 POPEW  80      96.161  56.546  58.104  1.00  0.00           C
ATOM   3771 2C31 POPEW  80      97.001  57.806  57.854  1.00  0.00           C
ATOM   3774 3C31 POPEW  80      97.331  58.025  56.362  1.00  0.00           C
ATOM   3777 4C31 POPEW  80      98.271  56.955  55.793  1.00  0.00           C
ATOM   3780 5C31 POPEW  80      98.561  57.135  54.304  1.00  0.00           C
ATOM   3783 6C31 POPEW  80      99.231  55.915  53.674  1.00  0.00           C
ATOM   3787  NH3 POPEX  81     118.212  90.495  72.773  1.00  0.00           N
ATOM   3791  C12 POPEX  81     118.152  91.406  73.964  1.00  0.00           C
ATOM   3794  C11 POPEX  81     116.822  91.255  74.703  1.00  0.00           C
ATOM   3797  P   POPEX  81     115.840  93.525  75.574  1.00  0.00           P
ATOM   3798  O13 POPEX  81     114.472  93.235  76.053  1.00  0.00           O
ATOM   3799  O14 POPEX  81     116.521  94.695  76.153  1.00  0.00           O
ATOM   3800  O11 POPEX  81     115.760  93.745  74.023  1.00  0.00           O
ATOM   3801  O12 POPEX  81     116.691  92.236  75.732  1.00  0.00           O
ATOM   3802  C1  POPEX  81     114.521  93.826  73.343  1.00  0.00           C
ATOM   3805  C2  POPEX  81     114.851  94.046  71.863  1.00  0.00           C
ATOM   3807  O21 POPEX  81     113.591  93.966  71.174  1.00  0.00           O
ATOM   3808  C21 POPEX  81     113.642  94.415  69.932  1.00  0.00           C
ATOM   3809  O22 POPEX  81     113.372  93.766  68.943  1.00  0.00           O
ATOM   3810  C22 POPEX  81     113.751  95.945  69.964  1.00  0.00           C
ATOM   3813  C3  POPEX  81     115.891  93.006  71.354  1.00  0.00           C
ATOM   3816  O31 POPEX  81     116.581  93.346  70.132  1.00  0.00           O
ATOM   3817  C31 POPEX  81     117.632  94.155  70.312  1.00  0.00           C
ATOM   3818  O32 POPEX  81     117.711  95.025  71.163  1.00  0.00           O
ATOM   3819  C32 POPEX  81     118.721  93.775  69.324  1.00  0.00           C
ATOM   3822  C23 POPEX  81     114.841  96.515  69.034  1.00  0.00           C
ATOM   3825  C24 POPEX  81     115.561  97.745  69.614  1.00  0.00           C
ATOM   3828  C25 POPEX  81     115.971  98.745  68.523  1.00  0.00           C
ATOM   3831  C26 POPEX  81     114.831  99.686  68.074  1.00  0.00           C
ATOM   3834  C27 POPEX  81     115.242 100.586  66.894  1.00  0.00           C
ATOM   3837  C28 POPEX  81     114.241 100.555  65.722  1.00  0.00           C
ATOM   3840  C29 POPEX  81     114.732 101.375  64.553  1.00  0.00           C
ATOM   3842 0C21 POPEX  81     114.062 102.345  63.903  1.00  0.00           C
ATOM   3844 1C21 POPEX  81     112.641 102.785  64.184  1.00  0.00           C
ATOM   3847 2C21 POPEX  81     111.902 103.305  62.944  1.00  0.00           C
ATOM   3850 3C21 POPEX  81     112.440 104.656  62.424  1.00  0.00           C
ATOM   3853 4C21 POPEX  81     111.671 105.216  61.222  1.00  0.00           C
ATOM   3856 5C21 POPEX  81     110.172 105.396  61.484  1.00  0.00           C
ATOM   3859 6C21 POPEX  81     109.440 106.126  60.343  1.00  0.00           C
ATOM   3862 7C21 POPEX  81     107.921 106.095  60.514  1.00  0.00           C
ATOM   3865 8C21 POPEX  81     107.161 106.985  59.534  1.00  0.00           C
ATOM   3869  C33 POPEX  81     119.752  94.905  69.073  1.00  0.00           C
ATOM   3872  C34 POPEX  81     119.571  95.586  67.714  1.00  0.00           C
ATOM   3875  C35 POPEX  81     119.711  94.606  66.543  1.00  0.00           C
ATOM   3878  C36 POPEX  81     120.821  94.985  65.553  1.00  0.00           C
ATOM   3881  C37 POPEX  81     121.111  93.845  64.574  1.00  0.00           C
ATOM   3884  C38 POPEX  81     122.221  94.165  63.563  1.00  0.00           C
ATOM   3887  C39 POPEX  81     121.931  95.346  62.612  1.00  0.00           C
ATOM   3890 0C31 POPEX  81     120.500  95.366  62.042  1.00  0.00           C
ATOM   3893 1C31 POPEX  81     120.090  94.085  61.283  1.00  0.00           C
ATOM   3896 2C31 POPEX  81     118.572  93.866  61.273  1.00  0.00           C
ATOM   3899 3C31 POPEX  81     117.812  94.876  60.413  1.00  0.00           C
ATOM   3902 4C31 POPEX  81     116.321  94.536  60.322  1.00  0.00           C
ATOM   3905 5C31 POPEX  81     115.551  95.415  59.333  1.00  0.00           C
ATOM   3908 6C31 POPEX  81     114.052  95.125  59.342  1.00  0.00           C
ATOM   3912  NH3 POPEY  82      48.841  14.696  29.753  1.00  0.00           N
ATOM   3916  C12 POPEY  82      47.962  14.525  28.573  1.00  0.00           C
ATOM   3919  C11 POPEY  82      46.702  15.366  28.844  1.00  0.00           C
ATOM   3922  P   POPEY  82      45.102  13.895  30.244  1.00  0.00           P
ATOM   3923  O13 POPEY  82      43.750  14.436  30.014  1.00  0.00           O
ATOM   3924  O14 POPEY  82      45.562  12.825  29.324  1.00  0.00           O
ATOM   3925  O11 POPEY  82      45.191  13.405  31.754  1.00  0.00           O
ATOM   3926  O12 POPEY  82      46.152  15.075  30.133  1.00  0.00           O
ATOM   3927  C1  POPEY  82      44.821  14.366  32.773  1.00  0.00           C
ATOM   3930  C2  POPEY  82      44.090  13.716  33.984  1.00  0.00           C
ATOM   3932  O21 POPEY  82      45.080  13.225  34.914  1.00  0.00           O
ATOM   3933  C21 POPEY  82      44.802  13.396  36.194  1.00  0.00           C
ATOM   3934  O22 POPEY  82      43.782  13.856  36.653  1.00  0.00           O
ATOM   3935  C22 POPEY  82      45.971  12.856  37.034  1.00  0.00           C
ATOM   3938  C3  POPEY  82      43.142  12.586  33.534  1.00  0.00           C
ATOM   3941  O31 POPEY  82      42.291  12.136  34.613  1.00  0.00           O
ATOM   3942  C31 POPEY  82      42.631  10.995  35.184  1.00  0.00           C
ATOM   3943  O32 POPEY  82      43.601  10.306  34.903  1.00  0.00           O
ATOM   3944  C32 POPEY  82      41.651  10.665  36.304  1.00  0.00           C
ATOM   3947  C23 POPEY  82      46.131  13.576  38.383  1.00  0.00           C
ATOM   3950  C24 POPEY  82      47.351  13.066  39.153  1.00  0.00           C
ATOM   3953  C25 POPEY  82      47.781  13.945  40.343  1.00  0.00           C
ATOM   3956  C26 POPEY  82      46.861  13.856  41.562  1.00  0.00           C
ATOM   3959  C27 POPEY  82      47.602  14.275  42.854  1.00  0.00           C
ATOM   3962  C28 POPEY  82      46.801  13.976  44.132  1.00  0.00           C
ATOM   3965  C29 POPEY  82      47.701  13.745  45.322  1.00  0.00           C
ATOM   3967 0C21 POPEY  82      47.792  12.636  46.094  1.00  0.00           C
ATOM   3969 1C21 POPEY  82      46.982  11.375  45.954  1.00  0.00           C
ATOM   3972 2C21 POPEY  82      47.812  10.106  45.662  1.00  0.00           C
ATOM   3975 3C21 POPEY  82      48.491   9.485  46.894  1.00  0.00           C
ATOM   3978 4C21 POPEY  82      49.342   8.276  46.493  1.00  0.00           C
ATOM   3981 5C21 POPEY  82      50.432   7.936  47.523  1.00  0.00           C
ATOM   3984 6C21 POPEY  82      51.562   7.086  46.912  1.00  0.00           C
ATOM   3987 7C21 POPEY  82      52.802   7.016  47.812  1.00  0.00           C
ATOM   3990 8C21 POPEY  82      53.941   6.186  47.222  1.00  0.00           C
ATOM   3994  C33 POPEY  82      41.611   9.136  36.534  1.00  0.00           C
ATOM   3997  C34 POPEY  82      40.621   8.696  37.613  1.00  0.00           C
ATOM   4000  C35 POPEY  82      40.991   9.096  39.054  1.00  0.00           C
ATOM   4003  C36 POPEY  82      42.221   8.356  39.594  1.00  0.00           C
ATOM   4006  C37 POPEY  82      42.482   8.556  41.094  1.00  0.00           C
ATOM   4009  C38 POPEY  82      43.532   7.575  41.642  1.00  0.00           C
ATOM   4012  C39 POPEY  82      44.991   8.016  41.493  1.00  0.00           C
ATOM   4015 0C31 POPEY  82      45.951   6.966  42.073  1.00  0.00           C
ATOM   4018 1C31 POPEY  82      47.440   7.325  42.003  1.00  0.00           C
ATOM   4021 2C31 POPEY  82      48.272   6.435  42.943  1.00  0.00           C
ATOM   4024 3C31 POPEY  82      49.791   6.496  42.743  1.00  0.00           C
ATOM   4027 4C31 POPEY  82      50.261   5.686  41.514  1.00  0.00           C
ATOM   4030 5C31 POPEY  82      50.601   6.566  40.303  1.00  0.00           C
ATOM   4033 6C31 POPEY  82      50.632   5.806  38.973  1.00  0.00           C
ATOM   4037  NH3 POPEZ  83      20.632  63.516  27.884  1.00  0.00           N
ATOM   4041  C12 POPEZ  83      19.181  63.245  27.523  1.00  0.00           C
ATOM   4044  C11 POPEZ  83      18.861  63.205  26.014  1.00  0.00           C
ATOM   4047  P   POPEZ  83      16.241  63.485  25.574  1.00  0.00           P
ATOM   4048  O13 POPEZ  83      16.532  64.926  25.413  1.00  0.00           O
ATOM   4049  O14 POPEZ  83      15.472  62.965  24.424  1.00  0.00           O
ATOM   4050  O11 POPEZ  83      15.412  63.236  26.894  1.00  0.00           O
ATOM   4051  O12 POPEZ  83      17.561  62.656  25.823  1.00  0.00           O
ATOM   4052  C1  POPEZ  83      15.312  64.265  27.874  1.00  0.00           C
ATOM   4055  C2  POPEZ  83      15.082  63.576  29.223  1.00  0.00           C
ATOM   4057  O21 POPEZ  83      14.792  64.516  30.273  1.00  0.00           O
ATOM   4058  C21 POPEZ  83      15.782  65.265  30.723  1.00  0.00           C
ATOM   4059  O22 POPEZ  83      16.892  65.385  30.244  1.00  0.00           O
ATOM   4060  C22 POPEZ  83      15.282  65.985  31.973  1.00  0.00           C
ATOM   4063  C3  POPEZ  83      16.212  62.565  29.563  1.00  0.00           C
ATOM   4066  O31 POPEZ  83      15.851  61.736  30.674  1.00  0.00           O
ATOM   4067  C31 POPEZ  83      16.372  62.036  31.844  1.00  0.00           C
ATOM   4068  O32 POPEZ  83      17.111  62.965  32.094  1.00  0.00           O
ATOM   4069  C32 POPEZ  83      15.872  60.975  32.833  1.00  0.00           C
ATOM   4072  C23 POPEZ  83      16.421  66.716  32.714  1.00  0.00           C
ATOM   4075  C24 POPEZ  83      16.252  66.676  34.233  1.00  0.00           C
ATOM   4078  C25 POPEZ  83      17.582  66.915  34.953  1.00  0.00           C
ATOM   4081  C26 POPEZ  83      17.472  66.986  36.484  1.00  0.00           C
ATOM   4084  C27 POPEZ  83      16.662  65.826  37.104  1.00  0.00           C
ATOM   4087  C28 POPEZ  83      16.742  65.756  38.633  1.00  0.00           C
ATOM   4090  C29 POPEZ  83      16.191  67.006  39.284  1.00  0.00           C
ATOM   4092 0C21 POPEZ  83      15.271  67.095  40.254  1.00  0.00           C
ATOM   4094 1C21 POPEZ  83      14.592  65.955  40.993  1.00  0.00           C
ATOM   4097 2C21 POPEZ  83      14.452  66.315  42.493  1.00  0.00           C
ATOM   4100 3C21 POPEZ  83      13.752  65.226  43.323  1.00  0.00           C
ATOM   4103 4C21 POPEZ  83      13.382  65.745  44.722  1.00  0.00           C
ATOM   4106 5C21 POPEZ  83      13.142  64.646  45.784  1.00  0.00           C
ATOM   4109 6C21 POPEZ  83      12.151  63.555  45.354  1.00  0.00           C
ATOM   4112 7C21 POPEZ  83      11.802  62.615  46.514  1.00  0.00           C
ATOM   4115 8C21 POPEZ  83      10.922  61.435  46.103  1.00  0.00           C
ATOM   4119  C33 POPEZ  83      16.722  60.905  34.113  1.00  0.00           C
ATOM   4122  C34 POPEZ  83      16.341  61.955  35.174  1.00  0.00           C
ATOM   4125  C35 POPEZ  83      14.902  61.946  35.694  1.00  0.00           C
ATOM   4128  C36 POPEZ  83      14.811  62.205  37.203  1.00  0.00           C
ATOM   4131  C37 POPEZ  83      15.102  60.946  38.034  1.00  0.00           C
ATOM   4134  C38 POPEZ  83      15.122  61.216  39.542  1.00  0.00           C
ATOM   4137  C39 POPEZ  83      15.052  59.896  40.312  1.00  0.00           C
ATOM   4140 0C31 POPEZ  83      15.191  60.026  41.833  1.00  0.00           C
ATOM   4143 1C31 POPEZ  83      14.842  58.706  42.523  1.00  0.00           C
ATOM   4146 2C31 POPEZ  83      15.441  58.566  43.924  1.00  0.00           C
ATOM   4149 3C31 POPEZ  83      14.752  59.455  44.953  1.00  0.00           C
ATOM   4152 4C31 POPEZ  83      15.421  59.376  46.324  1.00  0.00           C
ATOM   4155 5C31 POPEZ  83      14.702  60.255  47.353  1.00  0.00           C
ATOM   4158 6C31 POPEZ  83      15.341  60.265  48.752  1.00  0.00           C
ATOM   4162  NH3 POPEa  84      99.212  22.726  74.552  1.00  0.00           N
ATOM   4166  C12 POPEa  84      99.381  22.536  76.023  1.00  0.00           C
ATOM   4169  C11 POPEa  84      99.761  21.075  76.284  1.00  0.00           C
ATOM   4172  P   POPEa  84      98.782  18.776  75.343  1.00  0.00           P
ATOM   4173  O13 POPEa  84     100.141  18.506  74.833  1.00  0.00           O
ATOM   4174  O14 POPEa  84      98.212  17.876  76.374  1.00  0.00           O
ATOM   4175  O11 POPEa  84      97.761  18.846  74.132  1.00  0.00           O
ATOM   4176  O12 POPEa  84      98.671  20.255  75.864  1.00  0.00           O
ATOM   4177  C1  POPEa  84      97.611  17.736  73.243  1.00  0.00           C
ATOM   4180  C2  POPEa  84      97.701  18.216  71.772  1.00  0.00           C
ATOM   4182  O21 POPEa  84      96.791  17.545  70.873  1.00  0.00           O
ATOM   4183  C21 POPEa  84      96.811  16.225  70.824  1.00  0.00           C
ATOM   4184  O22 POPEa  84      97.331  15.466  71.614  1.00  0.00           O
ATOM   4185  C22 POPEa  84      96.171  15.805  69.493  1.00  0.00           C
ATOM   4188  C3  POPEa  84      99.161  18.245  71.203  1.00  0.00           C
ATOM   4191  O31 POPEa  84      99.221  19.135  70.074  1.00  0.00           O
ATOM   4192  C31 POPEa  84      99.602  18.665  68.894  1.00  0.00           C
ATOM   4193  O32 POPEa  84     100.062  17.556  68.682  1.00  0.00           O
ATOM   4194  C32 POPEa  84      99.182  19.695  67.843  1.00  0.00           C
ATOM   4197  C23 POPEa  84      97.182  15.905  68.313  1.00  0.00           C
ATOM   4200  C24 POPEa  84      96.721  15.245  67.014  1.00  0.00           C
ATOM   4203  C25 POPEa  84      95.722  16.075  66.182  1.00  0.00           C
ATOM   4206  C26 POPEa  84      95.631  15.526  64.754  1.00  0.00           C
ATOM   4209  C27 POPEa  84      94.451  16.086  63.953  1.00  0.00           C
ATOM   4212  C28 POPEa  84      94.250  15.386  62.593  1.00  0.00           C
ATOM   4215  C29 POPEa  84      93.801  13.956  62.764  1.00  0.00           C
ATOM   4217 0C21 POPEa  84      92.621  13.446  62.383  1.00  0.00           C
ATOM   4219 1C21 POPEa  84      91.521  14.236  61.723  1.00  0.00           C
ATOM   4222 2C21 POPEa  84      90.251  13.415  61.444  1.00  0.00           C
ATOM   4225 3C21 POPEa  84      89.510  12.945  62.703  1.00  0.00           C
ATOM   4228 4C21 POPEa  84      88.121  12.365  62.383  1.00  0.00           C
ATOM   4231 5C21 POPEa  84      87.242  12.116  63.612  1.00  0.00           C
ATOM   4234 6C21 POPEa  84      87.812  11.096  64.604  1.00  0.00           C
ATOM   4237 7C21 POPEa  84      86.791  10.686  65.674  1.00  0.00           C
ATOM   4240 8C21 POPEa  84      87.351   9.716  66.713  1.00  0.00           C
ATOM   4244  C33 POPEa  84      99.931  19.646  66.484  1.00  0.00           C
ATOM   4247  C34 POPEa  84      99.171  20.456  65.424  1.00  0.00           C
ATOM   4250  C35 POPEa  84      99.931  20.626  64.093  1.00  0.00           C
ATOM   4253  C36 POPEa  84     100.220  19.306  63.363  1.00  0.00           C
ATOM   4256  C37 POPEa  84     101.632  18.766  63.653  1.00  0.00           C
ATOM   4259  C38 POPEa  84     101.922  17.426  62.962  1.00  0.00           C
ATOM   4262  C39 POPEa  84     103.260  16.856  63.443  1.00  0.00           C
ATOM   4265 0C31 POPEa  84     104.191  16.295  62.374  1.00  0.00           C
ATOM   4268 1C31 POPEa  84     105.242  15.346  62.983  1.00  0.00           C
ATOM   4271 2C31 POPEa  84     106.221  14.766  61.954  1.00  0.00           C
ATOM   4274 3C31 POPEa  84     106.931  13.516  62.472  1.00  0.00           C
ATOM   4277 4C31 POPEa  84     107.641  12.736  61.354  1.00  0.00           C
ATOM   4280 5C31 POPEa  84     108.190  11.386  61.824  1.00  0.00           C
ATOM   4283 6C31 POPEa  84     108.482  10.426  60.662  1.00  0.00           C
ATOM   4287  NH3 POPEb  85      39.552  62.815  74.054  1.00  0.00           N
ATOM   4291  C12 POPEb  85      39.231  61.705  75.013  1.00  0.00           C
ATOM   4294  C11 POPEb  85      38.291  62.196  76.123  1.00  0.00           C
ATOM   4297  P   POPEb  85      36.142  60.795  76.523  1.00  0.00           P
ATOM   4298  O13 POPEb  85      35.721  59.466  77.023  1.00  0.00           O
ATOM   4299  O14 POPEb  85      35.331  61.946  76.974  1.00  0.00           O
ATOM   4300  O11 POPEb  85      36.132  60.745  74.924  1.00  0.00           O
ATOM   4301  O12 POPEb  85      37.691  61.076  76.793  1.00  0.00           O
ATOM   4302  C1  POPEb  85      36.361  59.475  74.293  1.00  0.00           C
ATOM   4305  C2  POPEb  85      35.892  59.436  72.823  1.00  0.00           C
ATOM   4307  O21 POPEb  85      36.441  58.236  72.233  1.00  0.00           O
ATOM   4308  C21 POPEb  85      35.901  57.086  72.604  1.00  0.00           C
ATOM   4309  O22 POPEb  85      36.502  56.165  73.152  1.00  0.00           O
ATOM   4310  C22 POPEb  85      34.412  57.016  72.193  1.00  0.00           C
ATOM   4313  C3  POPEb  85      36.361  60.686  71.993  1.00  0.00           C
ATOM   4316  O31 POPEb  85      35.322  61.356  71.243  1.00  0.00           O
ATOM   4317  C31 POPEb  85      34.761  60.725  70.223  1.00  0.00           C
ATOM   4318  O32 POPEb  85      34.912  59.545  69.943  1.00  0.00           O
ATOM   4319  C32 POPEb  85      33.892  61.736  69.464  1.00  0.00           C
ATOM   4322  C23 POPEb  85      33.971  55.606  71.743  1.00  0.00           C
ATOM   4325  C24 POPEb  85      32.522  55.535  71.214  1.00  0.00           C
ATOM   4328  C25 POPEb  85      32.252  56.515  70.053  1.00  0.00           C
ATOM   4331  C26 POPEb  85      30.991  56.136  69.243  1.00  0.00           C
ATOM   4334  C27 POPEb  85      30.552  57.186  68.214  1.00  0.00           C
ATOM   4337  C28 POPEb  85      29.441  56.686  67.263  1.00  0.00           C
ATOM   4340  C29 POPEb  85      28.132  56.416  67.963  1.00  0.00           C
ATOM   4342 0C21 POPEb  85      27.152  57.316  68.144  1.00  0.00           C
ATOM   4344 1C21 POPEb  85      27.162  58.766  67.734  1.00  0.00           C
ATOM   4347 2C21 POPEb  85      26.251  59.056  66.543  1.00  0.00           C
ATOM   4350 3C21 POPEb  85      26.422  60.486  66.034  1.00  0.00           C
ATOM   4353 4C21 POPEb  85      25.761  60.655  64.663  1.00  0.00           C
ATOM   4356 5C21 POPEb  85      26.142  61.955  63.973  1.00  0.00           C
ATOM   4359 6C21 POPEb  85      25.572  62.006  62.554  1.00  0.00           C
ATOM   4362 7C21 POPEb  85      25.972  63.256  61.764  1.00  0.00           C
ATOM   4365 8C21 POPEb  85      25.511  63.176  60.312  1.00  0.00           C
ATOM   4369  C33 POPEb  85      32.802  61.115  68.542  1.00  0.00           C
ATOM   4372  C34 POPEb  85      32.002  62.205  67.804  1.00  0.00           C
ATOM   4375  C35 POPEb  85      30.862  61.645  66.924  1.00  0.00           C
ATOM   4378  C36 POPEb  85      31.342  60.985  65.623  1.00  0.00           C
ATOM   4381  C37 POPEb  85      30.172  60.525  64.743  1.00  0.00           C
ATOM   4384  C38 POPEb  85      30.611  59.956  63.394  1.00  0.00           C
ATOM   4387  C39 POPEb  85      29.431  59.436  62.554  1.00  0.00           C
ATOM   4390 0C31 POPEb  85      29.882  58.856  61.213  1.00  0.00           C
ATOM   4393 1C31 POPEb  85      28.822  57.976  60.543  1.00  0.00           C
ATOM   4396 2C31 POPEb  85      29.331  57.295  59.264  1.00  0.00           C
ATOM   4399 3C31 POPEb  85      28.532  56.036  58.882  1.00  0.00           C
ATOM   4402 4C31 POPEb  85      29.101  55.325  57.653  1.00  0.00           C
ATOM   4405 5C31 POPEb  85      29.072  53.795  57.773  1.00  0.00           C
ATOM   4408 6C31 POPEb  85      29.682  53.076  56.572  1.00  0.00           C
ATOM   4412  NH3 POPEc  86      35.732  68.576  32.614  1.00  0.00           N
ATOM   4416  C12 POPEc  86      36.541  69.796  32.264  1.00  0.00           C
ATOM   4419  C11 POPEc  86      35.732  70.736  31.374  1.00  0.00           C
ATOM   4422  P   POPEc  86      33.982  72.635  31.874  1.00  0.00           P
ATOM   4423  O13 POPEc  86      34.592  73.696  32.703  1.00  0.00           O
ATOM   4424  O14 POPEc  86      33.881  72.945  30.424  1.00  0.00           O
ATOM   4425  O11 POPEc  86      32.501  72.326  32.383  1.00  0.00           O
ATOM   4426  O12 POPEc  86      34.631  71.226  32.113  1.00  0.00           O
ATOM   4427  C1  POPEc  86      32.302  71.546  33.572  1.00  0.00           C
ATOM   4430  C2  POPEc  86      32.162  72.476  34.792  1.00  0.00           C
ATOM   4432  O21 POPEc  86      31.761  71.695  35.933  1.00  0.00           O
ATOM   4433  C21 POPEc  86      32.331  72.016  37.084  1.00  0.00           C
ATOM   4434  O22 POPEc  86      33.232  72.815  37.253  1.00  0.00           O
ATOM   4435  C22 POPEc  86      31.741  71.156  38.203  1.00  0.00           C
ATOM   4438  C3  POPEc  86      31.052  73.506  34.483  1.00  0.00           C
ATOM   4441  O31 POPEc  86      30.891  74.466  35.543  1.00  0.00           O
ATOM   4442  C31 POPEc  86      29.682  75.025  35.543  1.00  0.00           C
ATOM   4443  O32 POPEc  86      28.782  74.756  34.764  1.00  0.00           O
ATOM   4444  C32 POPEc  86      29.582  76.006  36.712  1.00  0.00           C
ATOM   4447  C23 POPEc  86      31.171  72.036  39.333  1.00  0.00           C
ATOM   4450  C24 POPEc  86      29.951  71.426  40.043  1.00  0.00           C
ATOM   4453  C25 POPEc  86      30.302  70.315  41.042  1.00  0.00           C
ATOM   4456  C26 POPEc  86      30.331  70.856  42.484  1.00  0.00           C
ATOM   4459  C27 POPEc  86      30.742  69.815  43.533  1.00  0.00           C
ATOM   4462  C28 POPEc  86      30.521  70.326  44.973  1.00  0.00           C
ATOM   4465  C29 POPEc  86      31.192  69.466  46.003  1.00  0.00           C
ATOM   4467 0C21 POPEc  86      30.862  69.356  47.303  1.00  0.00           C
ATOM   4469 1C21 POPEc  86      29.722  70.076  47.993  1.00  0.00           C
ATOM   4472 2C21 POPEc  86      29.072  69.205  49.083  1.00  0.00           C
ATOM   4475 3C21 POPEc  86      27.952  69.946  49.824  1.00  0.00           C
ATOM   4478 4C21 POPEc  86      27.171  69.025  50.773  1.00  0.00           C
ATOM   4481 5C21 POPEc  86      25.972  69.705  51.453  1.00  0.00           C
ATOM   4484 6C21 POPEc  86      24.851  70.055  50.473  1.00  0.00           C
ATOM   4487 7C21 POPEc  86      23.712  70.845  51.112  1.00  0.00           C
ATOM   4490 8C21 POPEc  86      23.032  71.736  50.083  1.00  0.00           C
ATOM   4494  C33 POPEc  86      28.122  76.345  37.034  1.00  0.00           C
ATOM   4497  C34 POPEc  86      27.962  77.106  38.344  1.00  0.00           C
ATOM   4500  C35 POPEc  86      26.492  77.245  38.743  1.00  0.00           C
ATOM   4503  C36 POPEc  86      26.292  78.055  40.023  1.00  0.00           C
ATOM   4506  C37 POPEc  86      26.722  77.315  41.304  1.00  0.00           C
ATOM   4509  C38 POPEc  86      26.931  78.295  42.453  1.00  0.00           C
ATOM   4512  C39 POPEc  86      27.542  77.665  43.714  1.00  0.00           C
ATOM   4515 0C31 POPEc  86      28.011  78.775  44.662  1.00  0.00           C
ATOM   4518 1C31 POPEc  86      28.302  78.295  46.094  1.00  0.00           C
ATOM   4521 2C31 POPEc  86      28.721  79.445  47.023  1.00  0.00           C
ATOM   4524 3C31 POPEc  86      27.822  80.685  46.912  1.00  0.00           C
ATOM   4527 4C31 POPEc  86      27.872  81.596  48.144  1.00  0.00           C
ATOM   4530 5C31 POPEc  86      27.001  82.846  48.014  1.00  0.00           C
ATOM   4533 6C31 POPEc  86      26.882  83.606  49.324  1.00  0.00           C
ATOM   4537  NH3 POPEd  87      24.152  43.006  29.424  1.00  0.00           N
ATOM   4541  C12 POPEd  87      22.931  43.865  29.264  1.00  0.00           C
ATOM   4544  C11 POPEd  87      22.471  44.475  30.604  1.00  0.00           C
ATOM   4547  P   POPEd  87      20.622  46.095  29.813  1.00  0.00           P
ATOM   4548  O13 POPEd  87      20.572  47.426  29.153  1.00  0.00           O
ATOM   4549  O14 POPEd  87      20.272  44.905  28.994  1.00  0.00           O
ATOM   4550  O11 POPEd  87      19.761  46.146  31.153  1.00  0.00           O
ATOM   4551  O12 POPEd  87      22.071  45.836  30.403  1.00  0.00           O
ATOM   4552  C1  POPEd  87      18.372  45.795  31.174  1.00  0.00           C
ATOM   4555  C2  POPEd  87      17.441  47.036  31.364  1.00  0.00           C
ATOM   4557  O21 POPEd  87      17.331  47.475  32.734  1.00  0.00           O
ATOM   4558  C21 POPEd  87      16.642  46.705  33.563  1.00  0.00           C
ATOM   4559  O22 POPEd  87      16.261  45.565  33.334  1.00  0.00           O
ATOM   4560  C22 POPEd  87      16.421  47.435  34.893  1.00  0.00           C
ATOM   4563  C3  POPEd  87      16.032  46.845  30.704  1.00  0.00           C
ATOM   4566  O31 POPEd  87      15.252  48.046  30.834  1.00  0.00           O
ATOM   4567  C31 POPEd  87      14.122  47.995  30.143  1.00  0.00           C
ATOM   4568  O32 POPEd  87      13.712  47.016  29.543  1.00  0.00           O
ATOM   4569  C32 POPEd  87      13.431  49.356  30.174  1.00  0.00           C
ATOM   4572  C23 POPEd  87      16.512  46.486  36.112  1.00  0.00           C
ATOM   4575  C24 POPEd  87      16.521  47.216  37.464  1.00  0.00           C
ATOM   4578  C25 POPEd  87      15.191  47.866  37.843  1.00  0.00           C
ATOM   4581  C26 POPEd  87      14.962  47.835  39.364  1.00  0.00           C
ATOM   4584  C27 POPEd  87      13.722  48.615  39.824  1.00  0.00           C
ATOM   4587  C28 POPEd  87      13.272  48.286  41.264  1.00  0.00           C
ATOM   4590  C29 POPEd  87      14.332  48.506  42.313  1.00  0.00           C
ATOM   4592 0C21 POPEd  87      14.132  48.995  43.553  1.00  0.00           C
ATOM   4594 1C21 POPEd  87      12.821  49.426  44.164  1.00  0.00           C
ATOM   4597 2C21 POPEd  87      12.511  48.706  45.493  1.00  0.00           C
ATOM   4600 3C21 POPEd  87      13.561  48.966  46.583  1.00  0.00           C
ATOM   4603 4C21 POPEd  87      12.962  48.966  47.993  1.00  0.00           C
ATOM   4606 5C21 POPEd  87      14.021  48.865  49.104  1.00  0.00           C
ATOM   4609 6C21 POPEd  87      14.351  47.415  49.483  1.00  0.00           C
ATOM   4612 7C21 POPEd  87      15.232  47.316  50.733  1.00  0.00           C
ATOM   4615 8C21 POPEd  87      15.521  45.885  51.182  1.00  0.00           C
ATOM   4619  C33 POPEd  87      12.162  49.326  31.044  1.00  0.00           C
ATOM   4622  C34 POPEd  87      12.432  49.665  32.504  1.00  0.00           C
ATOM   4625  C35 POPEd  87      11.202  49.475  33.403  1.00  0.00           C
ATOM   4628  C36 POPEd  87      11.462  49.985  34.833  1.00  0.00           C
ATOM   4631  C37 POPEd  87      10.332  49.655  35.813  1.00  0.00           C
ATOM   4634  C38 POPEd  87      10.702  50.016  37.273  1.00  0.00           C
ATOM   4637  C39 POPEd  87      11.032  51.505  37.473  1.00  0.00           C
ATOM   4640 0C31 POPEd  87      11.462  51.876  38.903  1.00  0.00           C
ATOM   4643 1C31 POPEd  87      10.321  51.936  39.924  1.00  0.00           C
ATOM   4646 2C31 POPEd  87      10.812  52.266  41.343  1.00  0.00           C
ATOM   4649 3C31 POPEd  87       9.712  52.786  42.283  1.00  0.00           C
ATOM   4652 4C31 POPEd  87       8.972  51.696  43.083  1.00  0.00           C
ATOM   4655 5C31 POPEd  87       7.901  52.316  43.993  1.00  0.00           C
ATOM   4658 6C31 POPEd  87       7.292  51.356  45.023  1.00  0.00           C
ATOM   4662  NH3 POPEe  88     117.571  47.475  30.464  1.00  0.00           N
ATOM   4666  C12 POPEe  88     118.541  48.155  29.553  1.00  0.00           C
ATOM   4669  C11 POPEe  88     119.962  47.575  29.693  1.00  0.00           C
ATOM   4672  P   POPEe  88     121.312  45.455  28.973  1.00  0.00           P
ATOM   4673  O13 POPEe  88     121.002  44.236  28.194  1.00  0.00           O
ATOM   4674  O14 POPEe  88     122.211  46.445  28.354  1.00  0.00           O
ATOM   4675  O11 POPEe  88     122.001  44.886  30.264  1.00  0.00           O
ATOM   4676  O12 POPEe  88     119.971  46.165  29.454  1.00  0.00           O
ATOM   4677  C1  POPEe  88     121.972  45.556  31.514  1.00  0.00           C
ATOM   4680  C2  POPEe  88     122.301  44.576  32.664  1.00  0.00           C
ATOM   4682  O21 POPEe  88     122.771  45.296  33.813  1.00  0.00           O
ATOM   4683  C21 POPEe  88     124.011  45.766  33.794  1.00  0.00           C
ATOM   4684  O22 POPEe  88     124.781  45.725  32.863  1.00  0.00           O
ATOM   4685  C22 POPEe  88     124.341  46.435  35.124  1.00  0.00           C
ATOM   4688  C3  POPEe  88     123.260  43.415  32.253  1.00  0.00           C
ATOM   4691  O31 POPEe  88     123.861  42.876  33.443  1.00  0.00           O
ATOM   4692  C31 POPEe  88     124.872  42.065  33.204  1.00  0.00           C
ATOM   4693  O32 POPEe  88     125.102  41.526  32.144  1.00  0.00           O
ATOM   4694  C32 POPEe  88     125.742  41.995  34.472  1.00  0.00           C
ATOM   4697  C23 POPEe  88     125.572  45.756  35.764  1.00  0.00           C
ATOM   4700  C24 POPEe  88     125.712  46.025  37.264  1.00  0.00           C
ATOM   4703  C25 POPEe  88     126.801  45.125  37.863  1.00  0.00           C
ATOM   4706  C26 POPEe  88     126.940  45.236  39.394  1.00  0.00           C
ATOM   4709  C27 POPEe  88     127.882  44.155  39.944  1.00  0.00           C
ATOM   4712  C28 POPEe  88     127.992  44.135  41.483  1.00  0.00           C
ATOM   4715  C29 POPEe  88     128.701  45.346  42.034  1.00  0.00           C
ATOM   4717 0C21 POPEe  88     129.941  45.416  42.554  1.00  0.00           C
ATOM   4719 1C21 POPEe  88     130.973  44.315  42.703  1.00  0.00           C
ATOM   4722 2C21 POPEe  88     131.333  43.976  44.164  1.00  0.00           C
ATOM   4725 3C21 POPEe  88     131.822  45.176  44.993  1.00  0.00           C
ATOM   4728 4C21 POPEe  88     132.033  44.886  46.493  1.00  0.00           C
ATOM   4731 5C21 POPEe  88     133.503  44.966  46.953  1.00  0.00           C
ATOM   4734 6C21 POPEe  88     134.281  43.655  46.824  1.00  0.00           C
ATOM   4737 7C21 POPEe  88     134.132  42.745  48.054  1.00  0.00           C
ATOM   4740 8C21 POPEe  88     135.042  41.515  48.004  1.00  0.00           C
ATOM   4744  C33 POPEe  88     126.212  40.565  34.854  1.00  0.00           C
ATOM   4747  C34 POPEe  88     126.002  40.286  36.344  1.00  0.00           C
ATOM   4750  C35 POPEe  88     126.601  38.955  36.804  1.00  0.00           C
ATOM   4753  C36 POPEe  88     126.111  38.626  38.222  1.00  0.00           C
ATOM   4756  C37 POPEe  88     126.741  37.376  38.833  1.00  0.00           C
ATOM   4759  C38 POPEe  88     125.961  36.916  40.074  1.00  0.00           C
ATOM   4762  C39 POPEe  88     126.852  36.546  41.264  1.00  0.00           C
ATOM   4765 0C31 POPEe  88     126.221  35.446  42.134  1.00  0.00           C
ATOM   4768 1C31 POPEe  88     127.021  35.185  43.424  1.00  0.00           C
ATOM   4771 2C31 POPEe  88     126.771  33.786  43.993  1.00  0.00           C
ATOM   4774 3C31 POPEe  88     127.492  33.565  45.333  1.00  0.00           C
ATOM   4777 4C31 POPEe  88     127.580  32.076  45.703  1.00  0.00           C
ATOM   4780 5C31 POPEe  88     128.111  31.836  47.123  1.00  0.00           C
ATOM   4783 6C31 POPEe  88     128.061  30.366  47.534  1.00  0.00           C
ATOM   4787  NH3 POPEf  89     124.322  77.815  28.604  1.00  0.00           N
ATOM   4791  C12 POPEf  89     123.222  78.676  29.163  1.00  0.00           C
ATOM   4794  C11 POPEf  89     121.861  78.406  28.493  1.00  0.00           C
ATOM   4797  P   POPEf  89     121.741  76.025  27.393  1.00  0.00           P
ATOM   4798  O13 POPEf  89     120.462  75.876  26.684  1.00  0.00           O
ATOM   4799  O14 POPEf  89     122.921  76.555  26.674  1.00  0.00           O
ATOM   4800  O11 POPEf  89     122.122  74.696  28.163  1.00  0.00           O
ATOM   4801  O12 POPEf  89     121.492  77.025  28.594  1.00  0.00           O
ATOM   4802  C1  POPEf  89     121.181  74.205  29.134  1.00  0.00           C
ATOM   4805  C2  POPEf  89     121.521  74.756  30.534  1.00  0.00           C
ATOM   4807  O21 POPEf  89     122.532  73.896  31.114  1.00  0.00           O
ATOM   4808  C21 POPEf  89     122.662  74.036  32.424  1.00  0.00           C
ATOM   4809  O22 POPEf  89     122.080  73.376  33.264  1.00  0.00           O
ATOM   4810  C22 POPEf  89     123.671  75.156  32.734  1.00  0.00           C
ATOM   4813  C3  POPEf  89     120.242  75.005  31.383  1.00  0.00           C
ATOM   4816  O31 POPEf  89     120.541  75.915  32.464  1.00  0.00           O
ATOM   4817  C31 POPEf  89     119.482  76.266  33.174  1.00  0.00           C
ATOM   4818  O32 POPEf  89     118.340  75.885  32.964  1.00  0.00           O
ATOM   4819  C32 POPEf  89     119.931  77.135  34.324  1.00  0.00           C
ATOM   4822  C23 POPEf  89     123.632  75.595  34.223  1.00  0.00           C
ATOM   4825  C24 POPEf  89     123.941  77.085  34.444  1.00  0.00           C
ATOM   4828  C25 POPEf  89     125.432  77.446  34.354  1.00  0.00           C
ATOM   4831  C26 POPEf  89     126.251  76.926  35.554  1.00  0.00           C
ATOM   4834  C27 POPEf  89     127.701  77.426  35.543  1.00  0.00           C
ATOM   4837  C28 POPEf  89     128.542  76.786  36.653  1.00  0.00           C
ATOM   4840  C29 POPEf  89     129.971  77.245  36.653  1.00  0.00           C
ATOM   4842 0C21 POPEf  89     130.952  76.786  37.444  1.00  0.00           C
ATOM   4844 1C21 POPEf  89     130.771  75.766  38.553  1.00  0.00           C
ATOM   4847 2C21 POPEf  89     131.182  76.336  39.924  1.00  0.00           C
ATOM   4850 3C21 POPEf  89     132.702  76.466  40.104  1.00  0.00           C
ATOM   4853 4C21 POPEf  89     133.092  77.286  41.333  1.00  0.00           C
ATOM   4856 5C21 POPEf  89     132.521  76.716  42.644  1.00  0.00           C
ATOM   4859 6C21 POPEf  89     133.003  77.495  43.874  1.00  0.00           C
ATOM   4862 7C21 POPEf  89     132.583  76.815  45.174  1.00  0.00           C
ATOM   4865 8C21 POPEf  89     133.072  77.555  46.413  1.00  0.00           C
ATOM   4869  C33 POPEf  89     118.931  77.016  35.473  1.00  0.00           C
ATOM   4872  C34 POPEf  89     119.291  77.885  36.683  1.00  0.00           C
ATOM   4875  C35 POPEf  89     118.102  77.905  37.644  1.00  0.00           C
ATOM   4878  C36 POPEf  89     118.292  78.805  38.863  1.00  0.00           C
ATOM   4881  C37 POPEf  89     118.141  77.995  40.154  1.00  0.00           C
ATOM   4884  C38 POPEf  89     118.242  78.875  41.404  1.00  0.00           C
ATOM   4887  C39 POPEf  89     118.362  78.095  42.724  1.00  0.00           C
ATOM   4890 0C31 POPEf  89     119.542  77.115  42.703  1.00  0.00           C
ATOM   4893 1C31 POPEf  89     120.001  76.635  44.083  1.00  0.00           C
ATOM   4896 2C31 POPEf  89     121.272  75.775  43.924  1.00  0.00           C
ATOM   4899 3C31 POPEf  89     121.741  75.095  45.214  1.00  0.00           C
ATOM   4902 4C31 POPEf  89     122.271  76.046  46.293  1.00  0.00           C
ATOM   4905 5C31 POPEf  89     122.921  75.265  47.444  1.00  0.00           C
ATOM   4908 6C31 POPEf  89     123.591  76.156  48.482  1.00  0.00           C
ATOM   4912  NH3 POPEg  90      93.840 115.565  72.773  1.00  0.00           N
ATOM   4916  C12 POPEg  90      93.340 114.165  72.993  1.00  0.00           C
ATOM   4919  C11 POPEg  90      91.822 114.096  72.893  1.00  0.00           C
ATOM   4922  P   POPEg  90      90.201 112.096  72.333  1.00  0.00           P
ATOM   4923  O13 POPEg  90      89.562 111.095  73.214  1.00  0.00           O
ATOM   4924  O14 POPEg  90      89.361 113.156  71.743  1.00  0.00           O
ATOM   4925  O11 POPEg  90      90.911 111.305  71.153  1.00  0.00           O
ATOM   4926  O12 POPEg  90      91.412 112.745  73.113  1.00  0.00           O
ATOM   4927  C1  POPEg  90      90.211 111.025  69.932  1.00  0.00           C
ATOM   4930  C2  POPEg  90      89.612 109.596  69.903  1.00  0.00           C
ATOM   4932  O21 POPEg  90      89.531 109.046  68.574  1.00  0.00           O
ATOM   4933  C21 POPEg  90      88.632 109.616  67.764  1.00  0.00           C
ATOM   4934  O22 POPEg  90      88.330 110.786  67.743  1.00  0.00           O
ATOM   4935  C22 POPEg  90      87.901 108.506  67.003  1.00  0.00           C
ATOM   4938  C3  POPEg  90      88.232 109.485  70.613  1.00  0.00           C
ATOM   4941  O31 POPEg  90      87.541 108.286  70.193  1.00  0.00           O
ATOM   4942  C31 POPEg  90      87.580 107.245  71.013  1.00  0.00           C
ATOM   4943  O32 POPEg  90      88.190 107.176  72.063  1.00  0.00           O
ATOM   4944  C32 POPEg  90      86.741 106.115  70.424  1.00  0.00           C
ATOM   4947  C23 POPEg  90      87.662 108.836  65.514  1.00  0.00           C
ATOM   4950  C24 POPEg  90      86.861 107.726  64.813  1.00  0.00           C
ATOM   4953  C25 POPEg  90      86.841 107.866  63.284  1.00  0.00           C
ATOM   4956  C26 POPEg  90      85.812 106.945  62.604  1.00  0.00           C
ATOM   4959  C27 POPEg  90      86.142 106.675  61.133  1.00  0.00           C
ATOM   4962  C28 POPEg  90      85.230 105.635  60.452  1.00  0.00           C
ATOM   4965  C29 POPEg  90      83.801 106.106  60.333  1.00  0.00           C
ATOM   4967 0C21 POPEg  90      82.851 105.536  59.573  1.00  0.00           C
ATOM   4969 1C21 POPEg  90      83.032 104.295  58.722  1.00  0.00           C
ATOM   4972 2C21 POPEg  90      82.822 104.565  57.222  1.00  0.00           C
ATOM   4975 3C21 POPEg  90      81.371 104.946  56.863  1.00  0.00           C
ATOM   4978 4C21 POPEg  90      81.091 104.796  55.354  1.00  0.00           C
ATOM   4981 5C21 POPEg  90      79.622 104.495  55.042  1.00  0.00           C
ATOM   4984 6C21 POPEg  90      79.322 104.305  53.542  1.00  0.00           C
ATOM   4987 7C21 POPEg  90      78.001 103.576  53.293  1.00  0.00           C
ATOM   4990 8C21 POPEg  90      77.571 103.546  51.824  1.00  0.00           C
ATOM   4994  C33 POPEg  90      85.220 106.415  70.364  1.00  0.00           C
ATOM   4997  C34 POPEg  90      84.771 107.335  69.213  1.00  0.00           C
ATOM   5000  C35 POPEg  90      83.242 107.485  69.124  1.00  0.00           C
ATOM   5003  C36 POPEg  90      82.551 106.366  68.313  1.00  0.00           C
ATOM   5006  C37 POPEg  90      82.652 106.565  66.794  1.00  0.00           C
ATOM   5009  C38 POPEg  90      81.822 105.545  65.993  1.00  0.00           C
ATOM   5012  C39 POPEg  90      81.601 105.945  64.534  1.00  0.00           C
ATOM   5015 0C31 POPEg  90      80.551 105.066  63.833  1.00  0.00           C
ATOM   5018 1C31 POPEg  90      80.121 105.615  62.463  1.00  0.00           C
ATOM   5021 2C31 POPEg  90      79.150 104.695  61.712  1.00  0.00           C
ATOM   5024 3C31 POPEg  90      77.802 104.485  62.424  1.00  0.00           C
ATOM   5027 4C31 POPEg  90      76.851 103.556  61.663  1.00  0.00           C
ATOM   5030 5C31 POPEg  90      75.521 103.356  62.393  1.00  0.00           C
ATOM   5033 6C31 POPEg  90      74.592 102.335  61.743  1.00  0.00           C
ATOM   5037  NH3 POPEh  91      34.171  89.985  72.553  1.00  0.00           N
ATOM   5041  C12 POPEh  91      34.861  89.415  73.773  1.00  0.00           C
ATOM   5044  C11 POPEh  91      34.842  87.876  73.793  1.00  0.00           C
ATOM   5047  P   POPEh  91      32.212  87.475  74.194  1.00  0.00           P
ATOM   5048  O13 POPEh  91      31.511  87.296  75.493  1.00  0.00           O
ATOM   5049  O14 POPEh  91      32.002  88.755  73.483  1.00  0.00           O
ATOM   5050  O11 POPEh  91      31.862  86.286  73.194  1.00  0.00           O
ATOM   5051  O12 POPEh  91      33.741  87.306  74.493  1.00  0.00           O
ATOM   5052  C1  POPEh  91      32.732  86.106  72.053  1.00  0.00           C
ATOM   5055  C2  POPEh  91      32.072  85.366  70.854  1.00  0.00           C
ATOM   5057  O21 POPEh  91      32.382  86.115  69.674  1.00  0.00           O
ATOM   5058  C21 POPEh  91      32.712  85.555  68.493  1.00  0.00           C
ATOM   5059  O22 POPEh  91      32.681  86.186  67.443  1.00  0.00           O
ATOM   5060  C22 POPEh  91      33.081  84.076  68.563  1.00  0.00           C
ATOM   5063  C3  POPEh  91      30.532  85.256  70.943  1.00  0.00           C
ATOM   5066  O31 POPEh  91      29.991  84.625  69.763  1.00  0.00           O
ATOM   5067  C31 POPEh  91      29.501  85.356  68.784  1.00  0.00           C
ATOM   5068  O32 POPEh  91      29.511  86.576  68.703  1.00  0.00           O
ATOM   5069  C32 POPEh  91      28.881  84.396  67.784  1.00  0.00           C
ATOM   5072  C23 POPEh  91      33.611  83.455  67.243  1.00  0.00           C
ATOM   5075  C24 POPEh  91      34.232  82.075  67.484  1.00  0.00           C
ATOM   5078  C25 POPEh  91      34.882  81.476  66.234  1.00  0.00           C
ATOM   5081  C26 POPEh  91      33.881  80.805  65.273  1.00  0.00           C
ATOM   5084  C27 POPEh  91      34.511  80.525  63.903  1.00  0.00           C
ATOM   5087  C28 POPEh  91      33.662  79.565  63.053  1.00  0.00           C
ATOM   5090  C29 POPEh  91      34.111  79.476  61.614  1.00  0.00           C
ATOM   5092 0C21 POPEh  91      34.941  78.555  61.083  1.00  0.00           C
ATOM   5094 1C21 POPEh  91      35.642  77.436  61.814  1.00  0.00           C
ATOM   5097 2C21 POPEh  91      34.752  76.226  62.113  1.00  0.00           C
ATOM   5100 3C21 POPEh  91      35.552  74.976  62.514  1.00  0.00           C
ATOM   5103 4C21 POPEh  91      34.642  73.856  63.043  1.00  0.00           C
ATOM   5106 5C21 POPEh  91      35.402  72.546  63.284  1.00  0.00           C
ATOM   5109 6C21 POPEh  91      34.592  71.466  64.023  1.00  0.00           C
ATOM   5112 7C21 POPEh  91      33.982  71.936  65.354  1.00  0.00           C
ATOM   5115 8C21 POPEh  91      33.521  70.786  66.253  1.00  0.00           C
ATOM   5119  C33 POPEh  91      28.552  84.985  66.394  1.00  0.00           C
ATOM   5122  C34 POPEh  91      29.682  84.856  65.343  1.00  0.00           C
ATOM   5125  C35 POPEh  91      29.761  83.475  64.674  1.00  0.00           C
ATOM   5128  C36 POPEh  91      30.331  83.556  63.253  1.00  0.00           C
ATOM   5131  C37 POPEh  91      30.431  82.195  62.542  1.00  0.00           C
ATOM   5134  C38 POPEh  91      30.091  82.265  61.042  1.00  0.00           C
ATOM   5137  C39 POPEh  91      30.312  80.926  60.312  1.00  0.00           C
ATOM   5140 0C31 POPEh  91      29.722  80.906  58.894  1.00  0.00           C
ATOM   5143 1C31 POPEh  91      29.761  79.505  58.243  1.00  0.00           C
ATOM   5146 2C31 POPEh  91      28.721  79.315  57.123  1.00  0.00           C
ATOM   5149 3C31 POPEh  91      29.282  79.266  55.694  1.00  0.00           C
ATOM   5152 4C31 POPEh  91      30.001  77.945  55.354  1.00  0.00           C
ATOM   5155 5C31 POPEh  91      30.231  77.786  53.843  1.00  0.00           C
ATOM   5158 6C31 POPEh  91      30.902  76.466  53.454  1.00  0.00           C
ATOM   5162  NH3 POPEi  92      68.561 105.315  26.153  1.00  0.00           N
ATOM   5166  C12 POPEi  92      68.721 106.456  25.163  1.00  0.00           C
ATOM   5169  C11 POPEi  92      68.951 107.835  25.854  1.00  0.00           C
ATOM   5172  P   POPEi  92      71.102 107.275  27.253  1.00  0.00           P
ATOM   5173  O13 POPEi  92      70.102 106.466  27.964  1.00  0.00           O
ATOM   5174  O14 POPEi  92      72.221 106.546  26.614  1.00  0.00           O
ATOM   5175  O11 POPEi  92      71.672 108.356  28.253  1.00  0.00           O
ATOM   5176  O12 POPEi  92      70.330 108.095  26.133  1.00  0.00           O
ATOM   5177  C1  POPEi  92      72.440 107.835  29.374  1.00  0.00           C
ATOM   5180  C2  POPEi  92      72.161 108.646  30.674  1.00  0.00           C
ATOM   5182  O21 POPEi  92      73.141 108.315  31.684  1.00  0.00           O
ATOM   5183  C21 POPEi  92      73.040 107.106  32.253  1.00  0.00           C
ATOM   5184  O22 POPEi  92      72.242 106.245  31.983  1.00  0.00           O
ATOM   5185  C22 POPEi  92      74.182 106.926  33.284  1.00  0.00           C
ATOM   5188  C3  POPEi  92      70.671 108.495  31.143  1.00  0.00           C
ATOM   5191  O31 POPEi  92      70.501 108.786  32.544  1.00  0.00           O
ATOM   5192  C31 POPEi  92      70.172 110.025  32.883  1.00  0.00           C
ATOM   5193  O32 POPEi  92      69.922 110.936  32.104  1.00  0.00           O
ATOM   5194  C32 POPEi  92      70.122 110.195  34.403  1.00  0.00           C
ATOM   5197  C23 POPEi  92      73.751 106.805  34.773  1.00  0.00           C
ATOM   5200  C24 POPEi  92      74.971 106.485  35.662  1.00  0.00           C
ATOM   5203  C25 POPEi  92      74.651 105.786  36.993  1.00  0.00           C
ATOM   5206  C26 POPEi  92      73.882 106.635  38.014  1.00  0.00           C
ATOM   5209  C27 POPEi  92      73.821 105.936  39.374  1.00  0.00           C
ATOM   5212  C28 POPEi  92      72.970 106.675  40.424  1.00  0.00           C
ATOM   5215  C29 POPEi  92      72.760 105.755  41.593  1.00  0.00           C
ATOM   5217 0C21 POPEi  92      72.882 106.015  42.903  1.00  0.00           C
ATOM   5219 1C21 POPEi  92      73.221 107.356  43.493  1.00  0.00           C
ATOM   5222 2C21 POPEi  92      73.081 107.385  45.034  1.00  0.00           C
ATOM   5225 3C21 POPEi  92      73.492 108.766  45.583  1.00  0.00           C
ATOM   5228 4C21 POPEi  92      73.031 109.025  47.014  1.00  0.00           C
ATOM   5231 5C21 POPEi  92      73.421 110.425  47.502  1.00  0.00           C
ATOM   5234 6C21 POPEi  92      72.591 110.895  48.714  1.00  0.00           C
ATOM   5237 7C21 POPEi  92      72.970 112.306  49.174  1.00  0.00           C
ATOM   5240 8C21 POPEi  92      72.092 112.846  50.303  1.00  0.00           C
ATOM   5244  C33 POPEi  92      70.501 108.926  35.203  1.00  0.00           C
ATOM   5247  C34 POPEi  92      70.971 109.225  36.632  1.00  0.00           C
ATOM   5250  C35 POPEi  92      69.861 109.495  37.653  1.00  0.00           C
ATOM   5253  C36 POPEi  92      70.321 108.985  39.023  1.00  0.00           C
ATOM   5256  C37 POPEi  92      69.400 109.266  40.224  1.00  0.00           C
ATOM   5259  C38 POPEi  92      69.951 108.536  41.464  1.00  0.00           C
ATOM   5262  C39 POPEi  92      69.161 108.735  42.764  1.00  0.00           C
ATOM   5265 0C31 POPEi  92      67.742 108.165  42.714  1.00  0.00           C
ATOM   5268 1C31 POPEi  92      67.201 107.796  44.104  1.00  0.00           C
ATOM   5271 2C31 POPEi  92      65.892 107.016  44.044  1.00  0.00           C
ATOM   5274 3C31 POPEi  92      65.562 106.275  45.343  1.00  0.00           C
ATOM   5277 4C31 POPEi  92      65.141 107.225  46.464  1.00  0.00           C
ATOM   5280 5C31 POPEi  92      64.791 106.495  47.773  1.00  0.00           C
ATOM   5283 6C31 POPEi  92      64.502 107.466  48.924  1.00  0.00           C
ATOM   5287  NH3 POPEj  93       7.311  69.585  25.403  1.00  0.00           N
ATOM   5291  C12 POPEj  93       6.142  68.726  25.823  1.00  0.00           C
ATOM   5294  C11 POPEj  93       4.802  69.486  25.803  1.00  0.00           C
ATOM   5297  P   POPEj  93       2.412  68.466  26.274  1.00  0.00           P
ATOM   5298  O13 POPEj  93       1.932  69.796  26.704  1.00  0.00           O
ATOM   5299  O14 POPEj  93       1.482  67.606  25.514  1.00  0.00           O
ATOM   5300  O11 POPEj  93       2.942  67.646  27.514  1.00  0.00           O
ATOM   5301  O12 POPEj  93       3.742  68.606  25.434  1.00  0.00           O
ATOM   5302  C1  POPEj  93       2.022  66.905  28.313  1.00  0.00           C
ATOM   5305  C2  POPEj  93       2.812  66.176  29.444  1.00  0.00           C
ATOM   5307  O21 POPEj  93       1.952  65.826  30.543  1.00  0.00           O
ATOM   5308  C21 POPEj  93       1.482  66.805  31.304  1.00  0.00           C
ATOM   5309  O22 POPEj  93       1.622  67.995  31.114  1.00  0.00           O
ATOM   5310  C22 POPEj  93       0.722  66.186  32.484  1.00  0.00           C
ATOM   5313  C3  POPEj  93       4.072  67.016  29.833  1.00  0.00           C
ATOM   5316  O31 POPEj  93       4.462  66.966  31.214  1.00  0.00           O
ATOM   5317  C31 POPEj  93       5.212  65.936  31.553  1.00  0.00           C
ATOM   5318  O32 POPEj  93       5.522  65.005  30.834  1.00  0.00           O
ATOM   5319  C32 POPEj  93       5.632  66.115  33.004  1.00  0.00           C
ATOM   5322  C23 POPEj  93       1.452  66.506  33.804  1.00  0.00           C
ATOM   5325  C24 POPEj  93       0.832  65.856  35.054  1.00  0.00           C
ATOM   5328  C25 POPEj  93       0.922  64.326  35.054  1.00  0.00           C
ATOM   5331  C26 POPEj  93       0.642  63.735  36.444  1.00  0.00           C
ATOM   5334  C27 POPEj  93       0.642  62.205  36.382  1.00  0.00           C
ATOM   5337  C28 POPEj  93       0.422  61.515  37.734  1.00  0.00           C
ATOM   5340  C29 POPEj  93       0.372  60.026  37.503  1.00  0.00           C
ATOM   5342 0C21 POPEj  93      -0.499  59.155  38.043  1.00  0.00           C
ATOM   5344 1C21 POPEj  93      -1.589  59.486  39.034  1.00  0.00           C
ATOM   5347 2C21 POPEj  93      -1.129  59.525  40.504  1.00  0.00           C
ATOM   5350 3C21 POPEj  93      -0.519  58.216  41.013  1.00  0.00           C
ATOM   5353 4C21 POPEj  93      -0.489  58.076  42.543  1.00  0.00           C
ATOM   5356 5C21 POPEj  93      -1.879  57.776  43.124  1.00  0.00           C
ATOM   5359 6C21 POPEj  93      -1.869  57.446  44.623  1.00  0.00           C
ATOM   5362 7C21 POPEj  93      -3.189  56.826  45.083  1.00  0.00           C
ATOM   5365 8C21 POPEj  93      -3.239  56.546  46.583  1.00  0.00           C
ATOM   5369  C33 POPEj  93       5.442  64.815  33.804  1.00  0.00           C
ATOM   5372  C34 POPEj  93       5.482  65.065  35.312  1.00  0.00           C
ATOM   5375  C35 POPEj  93       5.622  63.775  36.112  1.00  0.00           C
ATOM   5378  C36 POPEj  93       5.582  63.995  37.632  1.00  0.00           C
ATOM   5381  C37 POPEj  93       5.932  62.705  38.374  1.00  0.00           C
ATOM   5384  C38 POPEj  93       5.731  62.776  39.894  1.00  0.00           C
ATOM   5387  C39 POPEj  93       6.611  63.805  40.613  1.00  0.00           C
ATOM   5390 0C31 POPEj  93       7.042  63.266  41.983  1.00  0.00           C
ATOM   5393 1C31 POPEj  93       7.602  64.326  42.943  1.00  0.00           C
ATOM   5396 2C31 POPEj  93       8.191  63.656  44.193  1.00  0.00           C
ATOM   5399 3C31 POPEj  93       8.422  64.595  45.373  1.00  0.00           C
ATOM   5402 4C31 POPEj  93       7.122  64.955  46.123  1.00  0.00           C
ATOM   5405 5C31 POPEj  93       7.412  65.515  47.523  1.00  0.00           C
ATOM   5408 6C31 POPEj  93       6.172  65.725  48.393  1.00  0.00           C
ATOM   5412  NH3 POPEk  94      -4.269  51.815  68.993  1.00  0.00           N
ATOM   5416  C12 POPEk  94      -3.159  51.216  68.133  1.00  0.00           C
ATOM   5419  C11 POPEk  94      -1.719  51.536  68.623  1.00  0.00           C
ATOM   5422  P   POPEk  94       0.692  50.535  68.784  1.00  0.00           P
ATOM   5423  O13 POPEk  94       0.472  50.265  70.223  1.00  0.00           O
ATOM   5424  O14 POPEk  94       1.612  49.626  68.074  1.00  0.00           O
ATOM   5425  O11 POPEk  94       1.162  52.025  68.563  1.00  0.00           O
ATOM   5426  O12 POPEk  94      -0.759  50.595  68.092  1.00  0.00           O
ATOM   5427  C1  POPEk  94       2.222  52.456  67.714  1.00  0.00           C
ATOM   5430  C2  POPEk  94       1.802  52.615  66.223  1.00  0.00           C
ATOM   5432  O21 POPEk  94       2.792  52.095  65.312  1.00  0.00           O
ATOM   5433  C21 POPEk  94       3.972  52.705  65.183  1.00  0.00           C
ATOM   5434  O22 POPEk  94       4.392  53.636  65.843  1.00  0.00           O
ATOM   5435  C22 POPEk  94       4.782  52.006  64.093  1.00  0.00           C
ATOM   5438  C3  POPEk  94       1.342  54.065  65.854  1.00  0.00           C
ATOM   5441  O31 POPEk  94       0.972  54.145  64.453  1.00  0.00           O
ATOM   5442  C31 POPEk  94       1.062  55.346  63.874  1.00  0.00           C
ATOM   5443  O32 POPEk  94       1.482  56.356  64.402  1.00  0.00           O
ATOM   5444  C32 POPEk  94       0.582  55.205  62.424  1.00  0.00           C
ATOM   5447  C23 POPEk  94       4.232  52.225  62.663  1.00  0.00           C
ATOM   5450  C24 POPEk  94       4.941  51.346  61.624  1.00  0.00           C
ATOM   5453  C25 POPEk  94       6.432  51.666  61.394  1.00  0.00           C
ATOM   5456  C26 POPEk  94       6.922  51.076  60.062  1.00  0.00           C
ATOM   5459  C27 POPEk  94       8.412  51.325  59.784  1.00  0.00           C
ATOM   5462  C28 POPEk  94       8.742  51.255  58.274  1.00  0.00           C
ATOM   5465  C29 POPEk  94       8.361  52.536  57.583  1.00  0.00           C
ATOM   5467 0C21 POPEk  94       8.922  53.056  56.474  1.00  0.00           C
ATOM   5469 1C21 POPEk  94      10.021  52.446  55.644  1.00  0.00           C
ATOM   5472 2C21 POPEk  94      11.292  53.306  55.543  1.00  0.00           C
ATOM   5475 3C21 POPEk  94      12.272  52.776  54.494  1.00  0.00           C
ATOM   5478 4C21 POPEk  94      13.382  53.776  54.142  1.00  0.00           C
ATOM   5481 5C21 POPEk  94      14.252  53.345  52.952  1.00  0.00           C
ATOM   5484 6C21 POPEk  94      15.042  52.065  53.214  1.00  0.00           C
ATOM   5487 7C21 POPEk  94      16.091  51.775  52.123  1.00  0.00           C
ATOM   5490 8C21 POPEk  94      16.972  50.565  52.453  1.00  0.00           C
ATOM   5494  C33 POPEk  94       0.712  56.505  61.593  1.00  0.00           C
ATOM   5497  C34 POPEk  94       0.102  56.406  60.174  1.00  0.00           C
ATOM   5500  C35 POPEk  94       0.942  55.646  59.124  1.00  0.00           C
ATOM   5503  C36 POPEk  94       0.332  55.736  57.703  1.00  0.00           C
ATOM   5506  C37 POPEk  94       1.192  55.075  56.614  1.00  0.00           C
ATOM   5509  C38 POPEk  94       0.532  55.026  55.224  1.00  0.00           C
ATOM   5512  C39 POPEk  94       0.412  56.385  54.494  1.00  0.00           C
ATOM   5515 0C31 POPEk  94       1.762  56.926  53.983  1.00  0.00           C
ATOM   5518 1C31 POPEk  94       1.592  58.225  53.162  1.00  0.00           C
ATOM   5521 2C31 POPEk  94       2.922  58.725  52.574  1.00  0.00           C
ATOM   5524 3C31 POPEk  94       2.812  60.026  51.772  1.00  0.00           C
ATOM   5527 4C31 POPEk  94       2.202  61.196  52.562  1.00  0.00           C
ATOM   5530 5C31 POPEk  94       2.402  62.545  51.883  1.00  0.00           C
ATOM   5533 6C31 POPEk  94       1.742  63.705  52.633  1.00  0.00           C
ATOM   5537  NH3 POPEl  95     102.991  91.655  32.484  1.00  0.00           N
ATOM   5541  C12 POPEl  95     102.291  90.396  31.993  1.00  0.00           C
ATOM   5544  C11 POPEl  95     101.041  89.915  32.754  1.00  0.00           C
ATOM   5547  P   POPEl  95      98.772  88.716  32.374  1.00  0.00           P
ATOM   5548  O13 POPEl  95      97.981  88.055  31.294  1.00  0.00           O
ATOM   5549  O14 POPEl  95      98.951  87.905  33.593  1.00  0.00           O
ATOM   5550  O11 POPEl  95      98.111  90.116  32.694  1.00  0.00           O
ATOM   5551  O12 POPEl  95     100.211  89.146  31.854  1.00  0.00           O
ATOM   5552  C1  POPEl  95      96.992  90.206  33.563  1.00  0.00           C
ATOM   5555  C2  POPEl  95      97.411  90.016  35.044  1.00  0.00           C
ATOM   5557  O21 POPEl  95      96.741  88.845  35.534  1.00  0.00           O
ATOM   5558  C21 POPEl  95      96.190  88.915  36.712  1.00  0.00           C
ATOM   5559  O22 POPEl  95      95.132  89.476  36.993  1.00  0.00           O
ATOM   5560  C22 POPEl  95      97.102  88.176  37.694  1.00  0.00           C
ATOM   5563  C3  POPEl  95      97.322  91.326  35.894  1.00  0.00           C
ATOM   5566  O31 POPEl  95      98.091  91.225  37.104  1.00  0.00           O
ATOM   5567  C31 POPEl  95      98.362  92.385  37.723  1.00  0.00           C
ATOM   5568  O32 POPEl  95      97.911  93.455  37.383  1.00  0.00           O
ATOM   5569  C32 POPEl  95      99.402  92.166  38.804  1.00  0.00           C
ATOM   5572  C23 POPEl  95      96.531  88.165  39.124  1.00  0.00           C
ATOM   5575  C24 POPEl  95      97.551  87.726  40.184  1.00  0.00           C
ATOM   5578  C25 POPEl  95      96.871  87.595  41.553  1.00  0.00           C
ATOM   5581  C26 POPEl  95      97.831  87.396  42.724  1.00  0.00           C
ATOM   5584  C27 POPEl  95      97.080  87.376  44.053  1.00  0.00           C
ATOM   5587  C28 POPEl  95      98.000  87.335  45.284  1.00  0.00           C
ATOM   5590  C29 POPEl  95      97.171  87.365  46.534  1.00  0.00           C
ATOM   5592 0C21 POPEl  95      97.471  87.966  47.703  1.00  0.00           C
ATOM   5594 1C21 POPEl  95      98.742  88.705  48.022  1.00  0.00           C
ATOM   5597 2C21 POPEl  95      99.081  88.595  49.523  1.00  0.00           C
ATOM   5600 3C21 POPEl  95      99.451  87.166  49.953  1.00  0.00           C
ATOM   5603 4C21 POPEl  95      99.590  87.016  51.474  1.00  0.00           C
ATOM   5606 5C21 POPEl  95     100.071  85.606  51.842  1.00  0.00           C
ATOM   5609 6C21 POPEl  95      99.940  85.265  53.323  1.00  0.00           C
ATOM   5612 7C21 POPEl  95     100.582  83.906  53.612  1.00  0.00           C
ATOM   5615 8C21 POPEl  95     100.141  83.255  54.924  1.00  0.00           C
ATOM   5619  C33 POPEl  95      98.931  92.376  40.254  1.00  0.00           C
ATOM   5622  C34 POPEl  95      99.831  91.535  41.164  1.00  0.00           C
ATOM   5625  C35 POPEl  95      99.650  91.775  42.663  1.00  0.00           C
ATOM   5628  C36 POPEl  95      98.201  91.686  43.153  1.00  0.00           C
ATOM   5631  C37 POPEl  95      98.091  92.166  44.594  1.00  0.00           C
ATOM   5634  C38 POPEl  95      96.982  91.485  45.382  1.00  0.00           C
ATOM   5637  C39 POPEl  95      96.972  92.026  46.813  1.00  0.00           C
ATOM   5640 0C31 POPEl  95      95.951  91.316  47.684  1.00  0.00           C
ATOM   5643 1C31 POPEl  95      96.171  91.565  49.174  1.00  0.00           C
ATOM   5646 2C31 POPEl  95      95.792  92.995  49.584  1.00  0.00           C
ATOM   5649 3C31 POPEl  95      95.911  93.245  51.094  1.00  0.00           C
ATOM   5652 4C31 POPEl  95      94.940  92.385  51.924  1.00  0.00           C
ATOM   5655 5C31 POPEl  95      94.901  92.785  53.403  1.00  0.00           C
ATOM   5658 6C31 POPEl  95      93.961  91.896  54.223  1.00  0.00           C
ATOM   5662  NH3 POPEm  96      67.742 130.686  71.632  1.00  0.00           N
ATOM   5666  C12 POPEm  96      69.150 130.496  72.144  1.00  0.00           C
ATOM   5669  C11 POPEm  96      69.491 129.016  72.443  1.00  0.00           C
ATOM   5672  P   POPEm  96      67.291 127.966  73.402  1.00  0.00           P
ATOM   5673  O13 POPEm  96      67.081 126.775  74.264  1.00  0.00           O
ATOM   5674  O14 POPEm  96      66.451 129.156  73.644  1.00  0.00           O
ATOM   5675  O11 POPEm  96      67.132 127.635  71.873  1.00  0.00           O
ATOM   5676  O12 POPEm  96      68.771 128.456  73.542  1.00  0.00           O
ATOM   5677  C1  POPEm  96      67.221 126.336  71.284  1.00  0.00           C
ATOM   5680  C2  POPEm  96      67.471 126.476  69.763  1.00  0.00           C
ATOM   5682  O21 POPEm  96      66.851 125.396  69.034  1.00  0.00           O
ATOM   5683  C21 POPEm  96      66.391 125.755  67.833  1.00  0.00           C
ATOM   5684  O22 POPEm  96      66.251 126.906  67.453  1.00  0.00           O
ATOM   5685  C22 POPEm  96      66.071 124.526  66.972  1.00  0.00           C
ATOM   5688  C3  POPEm  96      68.992 126.476  69.464  1.00  0.00           C
ATOM   5691  O31 POPEm  96      69.322 127.505  68.523  1.00  0.00           O
ATOM   5692  C31 POPEm  96      69.671 127.106  67.313  1.00  0.00           C
ATOM   5693  O32 POPEm  96      69.632 125.966  66.883  1.00  0.00           O
ATOM   5694  C32 POPEm  96      70.242 128.316  66.562  1.00  0.00           C
ATOM   5697  C23 POPEm  96      66.361 124.756  65.463  1.00  0.00           C
ATOM   5700  C24 POPEm  96      67.431 123.816  64.894  1.00  0.00           C
ATOM   5703  C25 POPEm  96      66.891 122.495  64.324  1.00  0.00           C
ATOM   5706  C26 POPEm  96      65.930 122.676  63.134  1.00  0.00           C
ATOM   5709  C27 POPEm  96      66.312 121.826  61.912  1.00  0.00           C
ATOM   5712  C28 POPEm  96      65.330 122.005  60.733  1.00  0.00           C
ATOM   5715  C29 POPEm  96      64.042 121.235  60.943  1.00  0.00           C
ATOM   5717 0C21 POPEm  96      63.342 120.586  59.993  1.00  0.00           C
ATOM   5719 1C21 POPEm  96      63.642 120.536  58.524  1.00  0.00           C
ATOM   5722 2C21 POPEm  96      64.441 119.275  58.104  1.00  0.00           C
ATOM   5725 3C21 POPEm  96      63.701 118.296  57.174  1.00  0.00           C
ATOM   5728 4C21 POPEm  96      63.312 118.885  55.803  1.00  0.00           C
ATOM   5731 5C21 POPEm  96      62.941 117.805  54.783  1.00  0.00           C
ATOM   5734 6C21 POPEm  96      62.162 118.346  53.563  1.00  0.00           C
ATOM   5737 7C21 POPEm  96      61.882 117.275  52.502  1.00  0.00           C
ATOM   5740 8C21 POPEm  96      61.032 117.805  51.343  1.00  0.00           C
ATOM   5744  C33 POPEm  96      69.481 128.617  65.253  1.00  0.00           C
ATOM   5747  C34 POPEm  96      68.521 129.807  65.404  1.00  0.00           C
ATOM   5750  C35 POPEm  96      68.231 130.496  64.062  1.00  0.00           C
ATOM   5753  C36 POPEm  96      67.532 129.607  63.034  1.00  0.00           C
ATOM   5756  C37 POPEm  96      68.161 129.746  61.642  1.00  0.00           C
ATOM   5759  C38 POPEm  96      67.611 128.776  60.604  1.00  0.00           C
ATOM   5762  C39 POPEm  96      68.482 128.776  59.333  1.00  0.00           C
ATOM   5765 0C31 POPEm  96      67.882 127.896  58.233  1.00  0.00           C
ATOM   5768 1C31 POPEm  96      68.742 127.865  56.964  1.00  0.00           C
ATOM   5771 2C31 POPEm  96      67.941 127.326  55.764  1.00  0.00           C
ATOM   5774 3C31 POPEm  96      68.681 127.455  54.433  1.00  0.00           C
ATOM   5777 4C31 POPEm  96      67.771 127.125  53.244  1.00  0.00           C
ATOM   5780 5C31 POPEm  96      68.541 126.915  51.933  1.00  0.00           C
ATOM   5783 6C31 POPEm  96      67.672 126.356  50.803  1.00  0.00           C
ATOM   5787  NH3 POPEn  97      35.862 112.356  29.944  1.00  0.00           N
ATOM   5791  C12 POPEn  97      34.581 113.106  29.643  1.00  0.00           C
ATOM   5794  C11 POPEn  97      33.392 112.586  30.483  1.00  0.00           C
ATOM   5797  P   POPEn  97      32.342 114.555  31.833  1.00  0.00           P
ATOM   5798  O13 POPEn  97      33.732 114.775  32.253  1.00  0.00           O
ATOM   5799  O14 POPEn  97      31.581 115.776  31.483  1.00  0.00           O
ATOM   5800  O11 POPEn  97      31.541 113.735  32.912  1.00  0.00           O
ATOM   5801  O12 POPEn  97      32.351 113.576  30.594  1.00  0.00           O
ATOM   5802  C1  POPEn  97      31.142 114.356  34.132  1.00  0.00           C
ATOM   5805  C2  POPEn  97      31.302 113.395  35.343  1.00  0.00           C
ATOM   5807  O21 POPEn  97      30.761 114.106  36.473  1.00  0.00           O
ATOM   5808  C21 POPEn  97      30.402 113.406  37.554  1.00  0.00           C
ATOM   5809  O22 POPEn  97      30.272 112.186  37.594  1.00  0.00           O
ATOM   5810  C22 POPEn  97      30.091 114.376  38.682  1.00  0.00           C
ATOM   5813  C3  POPEn  97      32.782 112.995  35.592  1.00  0.00           C
ATOM   5816  O31 POPEn  97      32.892 112.265  36.833  1.00  0.00           O
ATOM   5817  C31 POPEn  97      33.511 111.106  36.854  1.00  0.00           C
ATOM   5818  O32 POPEn  97      34.161 110.606  35.953  1.00  0.00           O
ATOM   5819  C32 POPEn  97      33.322 110.506  38.233  1.00  0.00           C
ATOM   5822  C23 POPEn  97      28.992 113.875  39.633  1.00  0.00           C
ATOM   5825  C24 POPEn  97      29.522 113.156  40.873  1.00  0.00           C
ATOM   5828  C25 POPEn  97      29.951 114.106  42.003  1.00  0.00           C
ATOM   5831  C26 POPEn  97      28.792 114.765  42.764  1.00  0.00           C
ATOM   5834  C27 POPEn  97      29.311 115.635  43.913  1.00  0.00           C
ATOM   5837  C28 POPEn  97      28.321 115.885  45.062  1.00  0.00           C
ATOM   5840  C29 POPEn  97      27.062 116.616  44.674  1.00  0.00           C
ATOM   5842 0C21 POPEn  97      25.812 116.275  45.062  1.00  0.00           C
ATOM   5844 1C21 POPEn  97      25.452 115.106  45.933  1.00  0.00           C
ATOM   5847 2C21 POPEn  97      25.802 115.296  47.424  1.00  0.00           C
ATOM   5850 3C21 POPEn  97      25.542 114.025  48.253  1.00  0.00           C
ATOM   5853 4C21 POPEn  97      26.002 114.165  49.713  1.00  0.00           C
ATOM   5856 5C21 POPEn  97      25.691 112.946  50.583  1.00  0.00           C
ATOM   5859 6C21 POPEn  97      26.462 111.686  50.182  1.00  0.00           C
ATOM   5862 7C21 POPEn  97      26.162 110.495  51.103  1.00  0.00           C
ATOM   5865 8C21 POPEn  97      26.892 109.225  50.683  1.00  0.00           C
ATOM   5869  C33 POPEn  97      33.741 111.476  39.364  1.00  0.00           C
ATOM   5872  C34 POPEn  97      33.681 110.846  40.764  1.00  0.00           C
ATOM   5875  C35 POPEn  97      34.541 109.585  40.924  1.00  0.00           C
ATOM   5878  C36 POPEn  97      36.021 109.786  40.574  1.00  0.00           C
ATOM   5881  C37 POPEn  97      36.892 108.556  40.873  1.00  0.00           C
ATOM   5884  C38 POPEn  97      37.752 108.705  42.134  1.00  0.00           C
ATOM   5887  C39 POPEn  97      36.971 108.836  43.454  1.00  0.00           C
ATOM   5890 0C31 POPEn  97      36.502 107.485  44.014  1.00  0.00           C
ATOM   5893 1C31 POPEn  97      36.591 107.396  45.543  1.00  0.00           C
ATOM   5896 2C31 POPEn  97      36.632 105.945  46.063  1.00  0.00           C
ATOM   5899 3C31 POPEn  97      35.372 105.135  45.733  1.00  0.00           C
ATOM   5902 4C31 POPEn  97      35.372 103.766  46.424  1.00  0.00           C
ATOM   5905 5C31 POPEn  97      34.161 102.905  46.042  1.00  0.00           C
ATOM   5908 6C31 POPEn  97      34.122 101.565  46.772  1.00  0.00           C
ATOM   5912  NH3 POPEo  98      51.111  36.905  28.903  1.00  0.00           N
ATOM   5916  C12 POPEo  98      52.521  36.986  28.354  1.00  0.00           C
ATOM   5919  C11 POPEo  98      52.911  35.705  27.583  1.00  0.00           C
ATOM   5922  P   POPEo  98      55.161  34.295  27.403  1.00  0.00           P
ATOM   5923  O13 POPEo  98      56.511  34.646  26.924  1.00  0.00           O
ATOM   5924  O14 POPEo  98      54.382  33.266  26.674  1.00  0.00           O
ATOM   5925  O11 POPEo  98      55.331  33.815  28.903  1.00  0.00           O
ATOM   5926  O12 POPEo  98      54.331  35.635  27.493  1.00  0.00           O
ATOM   5927  C1  POPEo  98      54.541  34.276  29.993  1.00  0.00           C
ATOM   5930  C2  POPEo  98      55.231  34.056  31.383  1.00  0.00           C
ATOM   5932  O21 POPEo  98      55.812  32.755  31.564  1.00  0.00           O
ATOM   5933  C21 POPEo  98      55.102  31.686  31.354  1.00  0.00           C
ATOM   5934  O22 POPEo  98      53.932  31.626  30.993  1.00  0.00           O
ATOM   5935  C22 POPEo  98      55.962  30.436  31.583  1.00  0.00           C
ATOM   5938  C3  POPEo  98      54.401  34.446  32.624  1.00  0.00           C
ATOM   5941  O31 POPEo  98      55.302  34.646  33.734  1.00  0.00           O
ATOM   5942  C31 POPEo  98      55.611  33.606  34.483  1.00  0.00           C
ATOM   5943  O32 POPEo  98      55.091  32.506  34.444  1.00  0.00           O
ATOM   5944  C32 POPEo  98      56.731  34.036  35.444  1.00  0.00           C
ATOM   5947  C23 POPEo  98      55.122  29.256  32.123  1.00  0.00           C
ATOM   5950  C24 POPEo  98      55.842  28.366  33.153  1.00  0.00           C
ATOM   5953  C25 POPEo  98      56.390  29.155  34.354  1.00  0.00           C
ATOM   5956  C26 POPEo  98      56.222  28.526  35.743  1.00  0.00           C
ATOM   5959  C27 POPEo  98      56.590  29.485  36.883  1.00  0.00           C
ATOM   5962  C28 POPEo  98      56.260  28.965  38.292  1.00  0.00           C
ATOM   5965  C29 POPEo  98      54.771  28.766  38.482  1.00  0.00           C
ATOM   5967 0C21 POPEo  98      54.161  27.766  39.142  1.00  0.00           C
ATOM   5969 1C21 POPEo  98      54.832  26.655  39.913  1.00  0.00           C
ATOM   5972 2C21 POPEo  98      55.352  25.506  39.023  1.00  0.00           C
ATOM   5975 3C21 POPEo  98      54.261  24.836  38.174  1.00  0.00           C
ATOM   5978 4C21 POPEo  98      54.721  23.506  37.562  1.00  0.00           C
ATOM   5981 5C21 POPEo  98      54.462  22.276  38.453  1.00  0.00           C
ATOM   5984 6C21 POPEo  98      52.971  21.995  38.653  1.00  0.00           C
ATOM   5987 7C21 POPEo  98      52.682  20.615  39.264  1.00  0.00           C
ATOM   5990 8C21 POPEo  98      51.190  20.296  39.333  1.00  0.00           C
ATOM   5994  C33 POPEo  98      56.511  33.565  36.894  1.00  0.00           C
ATOM   5997  C34 POPEo  98      57.771  33.735  37.743  1.00  0.00           C
ATOM   6000  C35 POPEo  98      57.451  33.516  39.223  1.00  0.00           C
ATOM   6003  C36 POPEo  98      58.642  33.756  40.154  1.00  0.00           C
ATOM   6006  C37 POPEo  98      58.221  33.565  41.614  1.00  0.00           C
ATOM   6009  C38 POPEo  98      59.361  33.686  42.624  1.00  0.00           C
ATOM   6012  C39 POPEo  98      58.872  33.766  44.083  1.00  0.00           C
ATOM   6015 0C31 POPEo  98      57.861  32.676  44.473  1.00  0.00           C
ATOM   6018 1C31 POPEo  98      58.191  31.995  45.814  1.00  0.00           C
ATOM   6021 2C31 POPEo  98      57.062  31.106  46.343  1.00  0.00           C
ATOM   6024 3C31 POPEo  98      57.440  30.436  47.674  1.00  0.00           C
ATOM   6027 4C31 POPEo  98      56.320  29.525  48.194  1.00  0.00           C
ATOM   6030 5C31 POPEo  98      56.572  29.016  49.623  1.00  0.00           C
ATOM   6033 6C31 POPEo  98      55.532  28.006  50.093  1.00  0.00           C
ATOM   6037  NH3 POPEp  99      51.092  86.665  31.463  1.00  0.00           N
ATOM   6041  C12 POPEp  99      49.750  86.616  30.793  1.00  0.00           C
ATOM   6044  C11 POPEp  99      48.872  85.635  31.574  1.00  0.00           C
ATOM   6047  P   POPEp  99      47.041  84.096  30.514  1.00  0.00           P
ATOM   6048  O13 POPEp  99      45.962  84.376  29.514  1.00  0.00           O
ATOM   6049  O14 POPEp  99      48.121  83.195  30.063  1.00  0.00           O
ATOM   6050  O11 POPEp  99      46.441  83.515  31.874  1.00  0.00           O
ATOM   6051  O12 POPEp  99      47.631  85.486  30.904  1.00  0.00           O
ATOM   6052  C1  POPEp  99      47.262  83.216  33.014  1.00  0.00           C
ATOM   6055  C2  POPEp  99      46.952  84.205  34.183  1.00  0.00           C
ATOM   6057  O21 POPEp  99      47.752  84.146  35.374  1.00  0.00           O
ATOM   6058  C21 POPEp  99      48.802  83.385  35.592  1.00  0.00           C
ATOM   6059  O22 POPEp  99      49.221  82.466  34.914  1.00  0.00           O
ATOM   6060  C22 POPEp  99      49.371  83.786  36.954  1.00  0.00           C
ATOM   6063  C3  POPEp  99      45.452  84.096  34.563  1.00  0.00           C
ATOM   6066  O31 POPEp  99      45.000  85.156  35.413  1.00  0.00           O
ATOM   6067  C31 POPEp  99      44.552  86.235  34.802  1.00  0.00           C
ATOM   6068  O32 POPEp  99      44.651  86.506  33.614  1.00  0.00           O
ATOM   6069  C32 POPEp  99      43.681  87.026  35.803  1.00  0.00           C
ATOM   6072  C23 POPEp  99      48.321  83.646  38.093  1.00  0.00           C
ATOM   6075  C24 POPEp  99      48.872  83.985  39.483  1.00  0.00           C
ATOM   6078  C25 POPEp  99      48.881  85.486  39.833  1.00  0.00           C
ATOM   6081  C26 POPEp  99      49.401  85.776  41.252  1.00  0.00           C
ATOM   6084  C27 POPEp  99      48.312  85.885  42.333  1.00  0.00           C
ATOM   6087  C28 POPEp  99      48.901  86.025  43.752  1.00  0.00           C
ATOM   6090  C29 POPEp  99      47.852  86.286  44.803  1.00  0.00           C
ATOM   6092 0C21 POPEp  99      47.701  87.405  45.543  1.00  0.00           C
ATOM   6094 1C21 POPEp  99      48.571  88.635  45.473  1.00  0.00           C
ATOM   6097 2C21 POPEp  99      48.142  89.616  44.363  1.00  0.00           C
ATOM   6100 3C21 POPEp  99      46.772  90.275  44.573  1.00  0.00           C
ATOM   6103 4C21 POPEp  99      46.542  91.445  43.603  1.00  0.00           C
ATOM   6106 5C21 POPEp  99      45.102  91.985  43.583  1.00  0.00           C
ATOM   6109 6C21 POPEp  99      44.111  91.025  42.924  1.00  0.00           C
ATOM   6112 7C21 POPEp  99      42.731  91.655  42.654  1.00  0.00           C
ATOM   6115 8C21 POPEp  99      41.752  91.555  43.824  1.00  0.00           C
ATOM   6119  C33 POPEp  99      44.491  87.706  36.944  1.00  0.00           C
ATOM   6122  C34 POPEp  99      43.652  88.245  38.114  1.00  0.00           C
ATOM   6125  C35 POPEp  99      42.901  87.145  38.863  1.00  0.00           C
ATOM   6128  C36 POPEp  99      42.262  87.645  40.163  1.00  0.00           C
ATOM   6131  C37 POPEp  99      43.081  87.225  41.394  1.00  0.00           C
ATOM   6134  C38 POPEp  99      42.381  87.546  42.724  1.00  0.00           C
ATOM   6137  C39 POPEp  99      43.212  87.125  43.934  1.00  0.00           C
ATOM   6140 0C31 POPEp  99      42.392  87.085  45.233  1.00  0.00           C
ATOM   6143 1C31 POPEp  99      43.291  86.865  46.464  1.00  0.00           C
ATOM   6146 2C31 POPEp  99      43.101  87.955  47.523  1.00  0.00           C
ATOM   6149 3C31 POPEp  99      44.261  88.055  48.533  1.00  0.00           C
ATOM   6152 4C31 POPEp  99      44.471  86.805  49.403  1.00  0.00           C
ATOM   6155 5C31 POPEp  99      43.272  86.466  50.294  1.00  0.00           C
ATOM   6158 6C31 POPEp  99      43.622  85.555  51.474  1.00  0.00           C
ATOM   6162  NH3 POPEq 100      85.111  28.445  29.623  1.00  0.00           N
ATOM   6166  C12 POPEq 100      83.840  29.176  29.964  1.00  0.00           C
ATOM   6169  C11 POPEq 100      83.121  28.556  31.194  1.00  0.00           C
ATOM   6172  P   POPEq 100      83.661  26.026  31.634  1.00  0.00           P
ATOM   6173  O13 POPEq 100      83.152  24.706  31.174  1.00  0.00           O
ATOM   6174  O14 POPEq 100      85.090  26.325  31.393  1.00  0.00           O
ATOM   6175  O11 POPEq 100      83.321  26.205  33.163  1.00  0.00           O
ATOM   6176  O12 POPEq 100      82.812  27.176  30.974  1.00  0.00           O
ATOM   6177  C1  POPEq 100      81.962  26.026  33.604  1.00  0.00           C
ATOM   6180  C2  POPEq 100      81.852  26.495  35.074  1.00  0.00           C
ATOM   6182  O21 POPEq 100      80.500  26.346  35.574  1.00  0.00           O
ATOM   6183  C21 POPEq 100      80.242  25.196  36.194  1.00  0.00           C
ATOM   6184  O22 POPEq 100      81.051  24.286  36.344  1.00  0.00           O
ATOM   6185  C22 POPEq 100      78.812  25.206  36.702  1.00  0.00           C
ATOM   6188  C3  POPEq 100      82.242  27.985  35.153  1.00  0.00           C
ATOM   6191  O31 POPEq 100      82.182  28.486  36.514  1.00  0.00           O
ATOM   6192  C31 POPEq 100      83.271  28.235  37.222  1.00  0.00           C
ATOM   6193  O32 POPEq 100      84.301  27.755  36.804  1.00  0.00           O
ATOM   6194  C32 POPEq 100      83.061  28.735  38.653  1.00  0.00           C
ATOM   6197  C23 POPEq 100      78.672  24.646  38.144  1.00  0.00           C
ATOM   6200  C24 POPEq 100      77.282  24.895  38.753  1.00  0.00           C
ATOM   6203  C25 POPEq 100      76.991  26.386  39.072  1.00  0.00           C
ATOM   6206  C26 POPEq 100      77.941  26.926  40.154  1.00  0.00           C
ATOM   6209  C27 POPEq 100      77.812  28.415  40.522  1.00  0.00           C
ATOM   6212  C28 POPEq 100      77.021  28.665  41.824  1.00  0.00           C
ATOM   6215  C29 POPEq 100      75.572  28.275  41.664  1.00  0.00           C
ATOM   6217 0C21 POPEq 100      74.821  27.545  42.502  1.00  0.00           C
ATOM   6219 1C21 POPEq 100      75.211  26.985  43.854  1.00  0.00           C
ATOM   6222 2C21 POPEq 100      74.201  27.376  44.944  1.00  0.00           C
ATOM   6225 3C21 POPEq 100      74.400  26.586  46.243  1.00  0.00           C
ATOM   6228 4C21 POPEq 100      73.551  27.055  47.432  1.00  0.00           C
ATOM   6231 5C21 POPEq 100      72.040  26.965  47.204  1.00  0.00           C
ATOM   6234 6C21 POPEq 100      71.221  27.286  48.463  1.00  0.00           C
ATOM   6237 7C21 POPEq 100      69.712  27.176  48.214  1.00  0.00           C
ATOM   6240 8C21 POPEq 100      68.852  27.566  49.412  1.00  0.00           C
ATOM   6244  C33 POPEq 100      83.651  27.776  39.722  1.00  0.00           C
ATOM   6247  C34 POPEq 100      83.561  28.386  41.123  1.00  0.00           C
ATOM   6250  C35 POPEq 100      83.951  27.446  42.274  1.00  0.00           C
ATOM   6253  C36 POPEq 100      82.812  26.495  42.694  1.00  0.00           C
ATOM   6256  C37 POPEq 100      83.111  25.626  43.924  1.00  0.00           C
ATOM   6259  C38 POPEq 100      81.951  24.706  44.363  1.00  0.00           C
ATOM   6262  C39 POPEq 100      81.051  25.255  45.493  1.00  0.00           C
ATOM   6265 0C31 POPEq 100      80.370  26.605  45.184  1.00  0.00           C
ATOM   6268 1C31 POPEq 100      79.400  27.086  46.264  1.00  0.00           C
ATOM   6271 2C31 POPEq 100      78.782  28.456  45.943  1.00  0.00           C
ATOM   6274 3C31 POPEq 100      77.690  28.875  46.933  1.00  0.00           C
ATOM   6277 4C31 POPEq 100      76.991  30.185  46.553  1.00  0.00           C
ATOM   6280 5C31 POPEq 100      75.982  30.635  47.613  1.00  0.00           C
ATOM   6283 6C31 POPEq 100      75.221  31.905  47.232  1.00  0.00           C
ATOM   6287  NH3 POPEr 101      79.841  15.536  30.674  1.00  0.00           N
ATOM   6291  C12 POPEr 101      80.602  14.705  31.653  1.00  0.00           C
ATOM   6294  C11 POPEr 101      82.062  15.145  31.694  1.00  0.00           C
ATOM   6297  P   POPEr 101      82.691  14.366  34.074  1.00  0.00           P
ATOM   6298  O13 POPEr 101      82.090  13.106  34.563  1.00  0.00           O
ATOM   6299  O14 POPEr 101      83.970  14.745  34.703  1.00  0.00           O
ATOM   6300  O11 POPEr 101      81.691  15.565  34.223  1.00  0.00           O
ATOM   6301  O12 POPEr 101      82.841  14.266  32.504  1.00  0.00           O
ATOM   6302  C1  POPEr 101      80.882  15.725  35.382  1.00  0.00           C
ATOM   6305  C2  POPEr 101      81.562  16.645  36.424  1.00  0.00           C
ATOM   6307  O21 POPEr 101      80.532  17.196  37.264  1.00  0.00           O
ATOM   6308  C21 POPEr 101      79.981  16.336  38.083  1.00  0.00           C
ATOM   6309  O22 POPEr 101      80.251  15.156  38.184  1.00  0.00           O
ATOM   6310  C22 POPEr 101      78.911  17.065  38.914  1.00  0.00           C
ATOM   6313  C3  POPEr 101      82.351  17.825  35.774  1.00  0.00           C
ATOM   6316  O31 POPEr 101      82.421  19.005  36.604  1.00  0.00           O
ATOM   6317  C31 POPEr 101      83.451  19.186  37.403  1.00  0.00           C
ATOM   6318  O32 POPEr 101      84.422  18.446  37.493  1.00  0.00           O
ATOM   6319  C32 POPEr 101      83.271  20.526  38.133  1.00  0.00           C
ATOM   6322  C23 POPEr 101      79.422  17.686  40.233  1.00  0.00           C
ATOM   6325  C24 POPEr 101      80.500  18.766  40.062  1.00  0.00           C
ATOM   6328  C25 POPEr 101      80.001  20.176  40.403  1.00  0.00           C
ATOM   6331  C26 POPEr 101      79.781  20.405  41.903  1.00  0.00           C
ATOM   6334  C27 POPEr 101      79.111  21.756  42.162  1.00  0.00           C
ATOM   6337  C28 POPEr 101      78.951  22.065  43.664  1.00  0.00           C
ATOM   6340  C29 POPEr 101      78.081  23.286  43.824  1.00  0.00           C
ATOM   6342 0C21 POPEr 101      77.321  23.586  44.894  1.00  0.00           C
ATOM   6344 1C21 POPEr 101      77.242  22.815  46.194  1.00  0.00           C
ATOM   6347 2C21 POPEr 101      77.602  23.766  47.344  1.00  0.00           C
ATOM   6350 3C21 POPEr 101      77.422  23.176  48.752  1.00  0.00           C
ATOM   6353 4C21 POPEr 101      77.232  24.306  49.774  1.00  0.00           C
ATOM   6356 5C21 POPEr 101      77.221  23.875  51.243  1.00  0.00           C
ATOM   6359 6C21 POPEr 101      78.561  24.116  51.964  1.00  0.00           C
ATOM   6362 7C21 POPEr 101      78.401  24.105  53.484  1.00  0.00           C
ATOM   6365 8C21 POPEr 101      79.691  24.426  54.243  1.00  0.00           C
ATOM   6369  C33 POPEr 101      83.742  20.536  39.613  1.00  0.00           C
ATOM   6372  C34 POPEr 101      83.671  21.936  40.243  1.00  0.00           C
ATOM   6375  C35 POPEr 101      84.711  22.186  41.354  1.00  0.00           C
ATOM   6378  C36 POPEr 101      84.501  21.346  42.624  1.00  0.00           C
ATOM   6381  C37 POPEr 101      85.500  21.706  43.734  1.00  0.00           C
ATOM   6384  C38 POPEr 101      85.351  20.826  44.984  1.00  0.00           C
ATOM   6387  C39 POPEr 101      86.321  21.186  46.123  1.00  0.00           C
ATOM   6390 0C31 POPEr 101      86.402  20.115  47.232  1.00  0.00           C
ATOM   6393 1C31 POPEr 101      85.051  19.815  47.892  1.00  0.00           C
ATOM   6396 2C31 POPEr 101      85.032  18.565  48.793  1.00  0.00           C
ATOM   6399 3C31 POPEr 101      85.792  18.696  50.124  1.00  0.00           C
ATOM   6402 4C31 POPEr 101      85.211  19.756  51.074  1.00  0.00           C
ATOM   6405 5C31 POPEr 101      85.631  19.536  52.534  1.00  0.00           C
ATOM   6408 6C31 POPEr 101      85.132  20.626  53.493  1.00  0.00           C
ATOM   6412  NH3 POPEs 102      10.401  19.716  72.152  1.00  0.00           N
ATOM   6416  C12 POPEs 102      10.611  20.456  73.443  1.00  0.00           C
ATOM   6419  C11 POPEs 102      11.502  19.646  74.404  1.00  0.00           C
ATOM   6422  P   POPEs 102      12.242  17.286  73.633  1.00  0.00           P
ATOM   6423  O13 POPEs 102      10.801  17.025  73.453  1.00  0.00           O
ATOM   6424  O14 POPEs 102      12.851  16.606  74.773  1.00  0.00           O
ATOM   6425  O11 POPEs 102      12.962  16.756  72.344  1.00  0.00           O
ATOM   6426  O12 POPEs 102      12.462  18.846  73.682  1.00  0.00           O
ATOM   6427  C1  POPEs 102      13.122  17.556  71.182  1.00  0.00           C
ATOM   6430  C2  POPEs 102      14.382  18.426  71.333  1.00  0.00           C
ATOM   6432  O21 POPEs 102      14.532  19.336  70.234  1.00  0.00           O
ATOM   6433  C21 POPEs 102      13.771  20.405  70.264  1.00  0.00           C
ATOM   6434  O22 POPEs 102      12.901  20.665  71.083  1.00  0.00           O
ATOM   6435  C22 POPEs 102      14.112  21.235  69.014  1.00  0.00           C
ATOM   6438  C3  POPEs 102      15.651  17.565  71.433  1.00  0.00           C
ATOM   6441  O31 POPEs 102      16.722  18.415  71.883  1.00  0.00           O
ATOM   6442  C31 POPEs 102      17.542  19.056  71.042  1.00  0.00           C
ATOM   6443  O32 POPEs 102      18.142  20.066  71.382  1.00  0.00           O
ATOM   6444  C32 POPEs 102      17.682  18.415  69.663  1.00  0.00           C
ATOM   6447  C23 POPEs 102      14.422  22.736  69.233  1.00  0.00           C
ATOM   6450  C24 POPEs 102      15.922  23.106  69.284  1.00  0.00           C
ATOM   6453  C25 POPEs 102      16.542  23.495  67.924  1.00  0.00           C
ATOM   6456  C26 POPEs 102      16.861  22.315  66.993  1.00  0.00           C
ATOM   6459  C27 POPEs 102      17.382  22.706  65.592  1.00  0.00           C
ATOM   6462  C28 POPEs 102      18.872  23.086  65.522  1.00  0.00           C
ATOM   6465  C29 POPEs 102      19.822  21.915  65.644  1.00  0.00           C
ATOM   6467 0C21 POPEs 102      20.772  21.516  64.773  1.00  0.00           C
ATOM   6469 1C21 POPEs 102      21.142  22.146  63.443  1.00  0.00           C
ATOM   6472 2C21 POPEs 102      22.412  23.016  63.554  1.00  0.00           C
ATOM   6475 3C21 POPEs 102      22.912  23.575  62.214  1.00  0.00           C
ATOM   6478 4C21 POPEs 102      24.162  24.446  62.374  1.00  0.00           C
ATOM   6481 5C21 POPEs 102      24.921  24.745  61.063  1.00  0.00           C
ATOM   6484 6C21 POPEs 102      24.171  25.626  60.062  1.00  0.00           C
ATOM   6487 7C21 POPEs 102      24.951  25.775  58.743  1.00  0.00           C
ATOM   6490 8C21 POPEs 102      24.331  26.795  57.773  1.00  0.00           C
ATOM   6494  C33 POPEs 102      18.671  19.225  68.803  1.00  0.00           C
ATOM   6497  C34 POPEs 102      19.002  18.546  67.464  1.00  0.00           C
ATOM   6500  C35 POPEs 102      17.841  18.485  66.453  1.00  0.00           C
ATOM   6503  C36 POPEs 102      18.272  17.665  65.223  1.00  0.00           C
ATOM   6506  C37 POPEs 102      17.132  17.376  64.233  1.00  0.00           C
ATOM   6509  C38 POPEs 102      17.521  16.306  63.194  1.00  0.00           C
ATOM   6512  C39 POPEs 102      16.432  16.026  62.153  1.00  0.00           C
ATOM   6515 0C31 POPEs 102      16.261  17.135  61.094  1.00  0.00           C
ATOM   6518 1C31 POPEs 102      17.351  17.135  60.014  1.00  0.00           C
ATOM   6521 2C31 POPEs 102      17.261  18.385  59.124  1.00  0.00           C
ATOM   6524 3C31 POPEs 102      18.142  18.326  57.864  1.00  0.00           C
ATOM   6527 4C31 POPEs 102      17.361  17.926  56.593  1.00  0.00           C
ATOM   6530 5C31 POPEs 102      17.882  18.665  55.343  1.00  0.00           C
ATOM   6533 6C31 POPEs 102      17.101  18.336  54.072  1.00  0.00           C
ATOM   6537  NH3 POPEt 103     107.701  32.506  27.024  1.00  0.00           N
ATOM   6541  C12 POPEt 103     107.010  31.455  27.853  1.00  0.00           C
ATOM   6544  C11 POPEt 103     105.481  31.616  27.824  1.00  0.00           C
ATOM   6547  P   POPEt 103     103.432  31.045  29.284  1.00  0.00           P
ATOM   6548  O13 POPEt 103     102.652  31.396  28.074  1.00  0.00           O
ATOM   6549  O14 POPEt 103     102.951  29.825  29.984  1.00  0.00           O
ATOM   6550  O11 POPEt 103     103.492  32.225  30.333  1.00  0.00           O
ATOM   6551  O12 POPEt 103     104.940  30.836  28.874  1.00  0.00           O
ATOM   6552  C1  POPEt 103     104.691  32.525  31.063  1.00  0.00           C
ATOM   6555  C2  POPEt 103     104.851  31.745  32.414  1.00  0.00           C
ATOM   6557  O21 POPEt 103     105.941  32.356  33.153  1.00  0.00           O
ATOM   6558  C21 POPEt 103     105.510  33.016  34.223  1.00  0.00           C
ATOM   6559  O22 POPEt 103     104.422  33.556  34.324  1.00  0.00           O
ATOM   6560  C22 POPEt 103     106.511  32.905  35.343  1.00  0.00           C
ATOM   6563  C3  POPEt 103     105.121  30.215  32.253  1.00  0.00           C
ATOM   6566  O31 POPEt 103     105.961  29.616  33.274  1.00  0.00           O
ATOM   6567  C31 POPEt 103     105.462  29.476  34.493  1.00  0.00           C
ATOM   6568  O32 POPEt 103     104.440  30.036  34.883  1.00  0.00           O
ATOM   6569  C32 POPEt 103     106.312  28.516  35.304  1.00  0.00           C
ATOM   6572  C23 POPEt 103     105.792  33.196  36.674  1.00  0.00           C
ATOM   6575  C24 POPEt 103     106.480  32.646  37.914  1.00  0.00           C
ATOM   6578  C25 POPEt 103     105.732  33.076  39.174  1.00  0.00           C
ATOM   6581  C26 POPEt 103     105.742  31.995  40.264  1.00  0.00           C
ATOM   6584  C27 POPEt 103     105.802  32.625  41.664  1.00  0.00           C
ATOM   6587  C28 POPEt 103     105.840  31.586  42.794  1.00  0.00           C
ATOM   6590  C29 POPEt 103     106.361  32.245  44.044  1.00  0.00           C
ATOM   6592 0C21 POPEt 103     105.672  32.625  45.124  1.00  0.00           C
ATOM   6594 1C21 POPEt 103     104.201  32.436  45.392  1.00  0.00           C
ATOM   6597 2C21 POPEt 103     103.992  32.165  46.894  1.00  0.00           C
ATOM   6600 3C21 POPEt 103     102.522  31.955  47.274  1.00  0.00           C
ATOM   6603 4C21 POPEt 103     102.301  31.876  48.793  1.00  0.00           C
ATOM   6606 5C21 POPEt 103     102.971  30.665  49.453  1.00  0.00           C
ATOM   6609 6C21 POPEt 103     102.751  30.626  50.972  1.00  0.00           C
ATOM   6612 7C21 POPEt 103     103.362  29.376  51.623  1.00  0.00           C
ATOM   6615 8C21 POPEt 103     103.190  29.336  53.144  1.00  0.00           C
ATOM   6619  C33 POPEt 103     106.072  28.606  36.833  1.00  0.00           C
ATOM   6622  C34 POPEt 103     106.412  27.295  37.574  1.00  0.00           C
ATOM   6625  C35 POPEt 103     106.552  27.485  39.093  1.00  0.00           C
ATOM   6628  C36 POPEt 103     105.462  26.815  39.932  1.00  0.00           C
ATOM   6631  C37 POPEt 103     105.360  27.385  41.363  1.00  0.00           C
ATOM   6634  C38 POPEt 103     104.182  26.806  42.162  1.00  0.00           C
ATOM   6637  C39 POPEt 103     103.801  27.636  43.403  1.00  0.00           C
ATOM   6640 0C31 POPEt 103     104.841  27.596  44.534  1.00  0.00           C
ATOM   6643 1C31 POPEt 103     104.341  28.326  45.784  1.00  0.00           C
ATOM   6646 2C31 POPEt 103     105.322  28.296  46.973  1.00  0.00           C
ATOM   6649 3C31 POPEt 103     106.572  29.155  46.764  1.00  0.00           C
ATOM   6652 4C31 POPEt 103     107.382  29.336  48.054  1.00  0.00           C
ATOM   6655 5C31 POPEt 103     108.312  30.545  47.984  1.00  0.00           C
ATOM   6658 6C31 POPEt 103     109.221  30.686  49.202  1.00  0.00           C
ATOM   6662  NH3 POPEu 104      11.521  72.986  26.793  1.00  0.00           N
ATOM   6666  C12 POPEu 104      11.212  73.315  25.364  1.00  0.00           C
ATOM   6669  C11 POPEu 104       9.752  72.955  25.043  1.00  0.00           C
ATOM   6672  P   POPEu 104       7.832  73.376  26.824  1.00  0.00           P
ATOM   6673  O13 POPEu 104       6.722  74.366  26.833  1.00  0.00           O
ATOM   6674  O14 POPEu 104       7.512  71.966  26.514  1.00  0.00           O
ATOM   6675  O11 POPEu 104       8.712  73.415  28.163  1.00  0.00           O
ATOM   6676  O12 POPEu 104       8.861  73.836  25.723  1.00  0.00           O
ATOM   6677  C1  POPEu 104       8.412  72.576  29.293  1.00  0.00           C
ATOM   6680  C2  POPEu 104       8.101  73.406  30.583  1.00  0.00           C
ATOM   6682  O21 POPEu 104       8.092  72.555  31.743  1.00  0.00           O
ATOM   6683  C21 POPEu 104       7.032  71.786  31.964  1.00  0.00           C
ATOM   6684  O22 POPEu 104       6.052  71.676  31.243  1.00  0.00           O
ATOM   6685  C22 POPEu 104       7.252  71.095  33.313  1.00  0.00           C
ATOM   6688  C3  POPEu 104       6.832  74.335  30.434  1.00  0.00           C
ATOM   6691  O31 POPEu 104       6.232  74.826  31.663  1.00  0.00           O
ATOM   6692  C31 POPEu 104       6.972  75.665  32.374  1.00  0.00           C
ATOM   6693  O32 POPEu 104       8.181  75.795  32.304  1.00  0.00           O
ATOM   6694  C32 POPEu 104       6.082  76.426  33.383  1.00  0.00           C
ATOM   6697  C23 POPEu 104       6.412  69.805  33.534  1.00  0.00           C
ATOM   6700  C24 POPEu 104       4.932  70.055  33.874  1.00  0.00           C
ATOM   6703  C25 POPEu 104       4.672  70.736  35.223  1.00  0.00           C
ATOM   6706  C26 POPEu 104       4.852  69.805  36.444  1.00  0.00           C
ATOM   6709  C27 POPEu 104       4.611  70.546  37.773  1.00  0.00           C
ATOM   6712  C28 POPEu 104       4.362  69.615  38.984  1.00  0.00           C
ATOM   6715  C29 POPEu 104       5.532  68.705  39.264  1.00  0.00           C
ATOM   6717 0C21 POPEu 104       6.412  68.805  40.284  1.00  0.00           C
ATOM   6719 1C21 POPEu 104       6.412  69.836  41.383  1.00  0.00           C
ATOM   6722 2C21 POPEu 104       6.662  69.195  42.754  1.00  0.00           C
ATOM   6725 3C21 POPEu 104       6.592  70.195  43.913  1.00  0.00           C
ATOM   6728 4C21 POPEu 104       7.202  69.635  45.203  1.00  0.00           C
ATOM   6731 5C21 POPEu 104       8.722  69.796  45.203  1.00  0.00           C
ATOM   6734 6C21 POPEu 104       9.412  69.125  46.404  1.00  0.00           C
ATOM   6737 7C21 POPEu 104      10.901  69.475  46.453  1.00  0.00           C
ATOM   6740 8C21 POPEu 104      11.601  68.985  47.724  1.00  0.00           C
ATOM   6744  C33 POPEu 104       6.851  76.775  34.683  1.00  0.00           C
ATOM   6747  C34 POPEu 104       6.112  77.775  35.604  1.00  0.00           C
ATOM   6750  C35 POPEu 104       6.752  77.835  37.004  1.00  0.00           C
ATOM   6753  C36 POPEu 104       6.392  79.085  37.822  1.00  0.00           C
ATOM   6756  C37 POPEu 104       6.972  79.006  39.253  1.00  0.00           C
ATOM   6759  C38 POPEu 104       6.792  80.296  40.083  1.00  0.00           C
ATOM   6762  C39 POPEu 104       7.252  80.106  41.534  1.00  0.00           C
ATOM   6765 0C31 POPEu 104       7.162  81.375  42.394  1.00  0.00           C
ATOM   6768 1C31 POPEu 104       7.571  81.135  43.854  1.00  0.00           C
ATOM   6771 2C31 POPEu 104       7.571  82.415  44.704  1.00  0.00           C
ATOM   6774 3C31 POPEu 104       7.742  82.145  46.214  1.00  0.00           C
ATOM   6777 4C31 POPEu 104       7.811  83.426  47.043  1.00  0.00           C
ATOM   6780 5C31 POPEu 104       7.732  83.165  48.553  1.00  0.00           C
ATOM   6783 6C31 POPEu 104       7.821  84.426  49.412  1.00  0.00           C
ATOM   6787  NH3 POPEv 105      63.611  88.095  74.873  1.00  0.00           N
ATOM   6791  C12 POPEv 105      65.041  87.686  74.633  1.00  0.00           C
ATOM   6794  C11 POPEv 105      65.352  87.376  73.152  1.00  0.00           C
ATOM   6797  P   POPEv 105      67.681  86.235  73.343  1.00  0.00           P
ATOM   6798  O13 POPEv 105      68.421  86.635  74.552  1.00  0.00           O
ATOM   6799  O14 POPEv 105      66.882  84.995  73.413  1.00  0.00           O
ATOM   6800  O11 POPEv 105      68.672  86.155  72.123  1.00  0.00           O
ATOM   6801  O12 POPEv 105      66.760  87.415  72.913  1.00  0.00           O
ATOM   6802  C1  POPEv 105      69.782  87.046  71.944  1.00  0.00           C
ATOM   6805  C2  POPEv 105      70.930  86.356  71.133  1.00  0.00           C
ATOM   6807  O21 POPEv 105      70.831  86.616  69.733  1.00  0.00           O
ATOM   6808  C21 POPEv 105      69.882  86.115  68.984  1.00  0.00           C
ATOM   6809  O22 POPEv 105      68.971  85.366  69.303  1.00  0.00           O
ATOM   6810  C22 POPEv 105      70.211  86.555  67.553  1.00  0.00           C
ATOM   6813  C3  POPEv 105      71.041  84.856  71.484  1.00  0.00           C
ATOM   6816  O31 POPEv 105      72.361  84.305  71.284  1.00  0.00           O
ATOM   6817  C31 POPEv 105      72.701  83.486  70.273  1.00  0.00           C
ATOM   6818  O32 POPEv 105      73.830  83.036  70.153  1.00  0.00           O
ATOM   6819  C32 POPEv 105      71.611  83.216  69.223  1.00  0.00           C
ATOM   6822  C23 POPEv 105      69.042  86.395  66.562  1.00  0.00           C
ATOM   6825  C24 POPEv 105      69.421  86.786  65.124  1.00  0.00           C
ATOM   6828  C25 POPEv 105      70.172  88.126  65.003  1.00  0.00           C
ATOM   6831  C26 POPEv 105      69.411  89.315  65.613  1.00  0.00           C
ATOM   6834  C27 POPEv 105      70.352  90.506  65.834  1.00  0.00           C
ATOM   6837  C28 POPEv 105      69.611  91.756  66.312  1.00  0.00           C
ATOM   6840  C29 POPEv 105      70.361  93.006  65.934  1.00  0.00           C
ATOM   6842 0C21 POPEv 105      70.411  93.486  64.674  1.00  0.00           C
ATOM   6844 1C21 POPEv 105      69.721  92.885  63.472  1.00  0.00           C
ATOM   6847 2C21 POPEv 105      70.641  92.686  62.263  1.00  0.00           C
ATOM   6850 3C21 POPEv 105      71.122  94.006  61.653  1.00  0.00           C
ATOM   6853 4C21 POPEv 105      71.672  93.845  60.234  1.00  0.00           C
ATOM   6856 5C21 POPEv 105      72.072  95.195  59.613  1.00  0.00           C
ATOM   6859 6C21 POPEv 105      72.062  95.156  58.083  1.00  0.00           C
ATOM   6862 7C21 POPEv 105      72.482  96.485  57.432  1.00  0.00           C
ATOM   6865 8C21 POPEv 105      72.412  96.436  55.903  1.00  0.00           C
ATOM   6869  C33 POPEv 105      72.040  82.265  68.063  1.00  0.00           C
ATOM   6872  C34 POPEv 105      71.391  82.645  66.733  1.00  0.00           C
ATOM   6875  C35 POPEv 105      71.771  81.705  65.574  1.00  0.00           C
ATOM   6878  C36 POPEv 105      71.190  80.285  65.714  1.00  0.00           C
ATOM   6881  C37 POPEv 105      71.602  79.396  64.534  1.00  0.00           C
ATOM   6884  C38 POPEv 105      71.201  77.926  64.674  1.00  0.00           C
ATOM   6887  C39 POPEv 105      70.122  77.466  63.664  1.00  0.00           C
ATOM   6890 0C31 POPEv 105      70.481  76.176  62.903  1.00  0.00           C
ATOM   6893 1C31 POPEv 105      69.361  75.745  61.954  1.00  0.00           C
ATOM   6896 2C31 POPEv 105      69.721  74.556  61.054  1.00  0.00           C
ATOM   6899 3C31 POPEv 105      70.682  74.915  59.914  1.00  0.00           C
ATOM   6902 4C31 POPEv 105      70.781  73.815  58.854  1.00  0.00           C
ATOM   6905 5C31 POPEv 105      71.580  74.236  57.612  1.00  0.00           C
ATOM   6908 6C31 POPEv 105      71.542  73.186  56.502  1.00  0.00           C
ATOM   6912  NH3 POPEw 106     102.112 110.275  74.214  1.00  0.00           N
ATOM   6916  C12 POPEw 106     102.010 110.755  75.633  1.00  0.00           C
ATOM   6919  C11 POPEw 106     101.251 112.075  75.724  1.00  0.00           C
ATOM   6922  P   POPEw 106     101.340 114.516  74.882  1.00  0.00           P
ATOM   6923  O13 POPEw 106      99.882 114.456  74.643  1.00  0.00           O
ATOM   6924  O14 POPEw 106     101.852 115.206  76.083  1.00  0.00           O
ATOM   6925  O11 POPEw 106     102.080 115.076  73.583  1.00  0.00           O
ATOM   6926  O12 POPEw 106     101.902 113.025  74.894  1.00  0.00           O
ATOM   6927  C1  POPEw 106     101.731 114.466  72.324  1.00  0.00           C
ATOM   6930  C2  POPEw 106     102.932 114.376  71.324  1.00  0.00           C
ATOM   6932  O21 POPEw 106     102.831 113.216  70.473  1.00  0.00           O
ATOM   6933  C21 POPEw 106     103.091 112.016  70.953  1.00  0.00           C
ATOM   6934  O22 POPEw 106     103.222 111.705  72.123  1.00  0.00           O
ATOM   6935  C22 POPEw 106     103.162 111.036  69.763  1.00  0.00           C
ATOM   6938  C3  POPEw 106     104.352 114.575  71.934  1.00  0.00           C
ATOM   6941  O31 POPEw 106     105.322 114.815  70.873  1.00  0.00           O
ATOM   6942  C31 POPEw 106     106.122 113.796  70.604  1.00  0.00           C
ATOM   6943  O32 POPEw 106     106.212 112.775  71.253  1.00  0.00           O
ATOM   6944  C32 POPEw 106     106.951 114.116  69.363  1.00  0.00           C
ATOM   6947  C23 POPEw 106     104.580 110.455  69.584  1.00  0.00           C
ATOM   6950  C24 POPEw 106     104.632 109.155  68.753  1.00  0.00           C
ATOM   6953  C25 POPEw 106     104.361 109.356  67.254  1.00  0.00           C
ATOM   6956  C26 POPEw 106     104.431 108.025  66.493  1.00  0.00           C
ATOM   6959  C27 POPEw 106     104.260 108.185  64.973  1.00  0.00           C
ATOM   6962  C28 POPEw 106     104.322 106.826  64.254  1.00  0.00           C
ATOM   6965  C29 POPEw 106     104.332 106.915  62.743  1.00  0.00           C
ATOM   6967 0C21 POPEw 106     103.330 106.525  61.933  1.00  0.00           C
ATOM   6969 1C21 POPEw 106     101.992 106.015  62.383  1.00  0.00           C
ATOM   6972 2C21 POPEw 106     100.862 106.316  61.382  1.00  0.00           C
ATOM   6975 3C21 POPEw 106     100.821 105.396  60.153  1.00  0.00           C
ATOM   6978 4C21 POPEw 106      99.462 105.525  59.444  1.00  0.00           C
ATOM   6981 5C21 POPEw 106      99.241 104.565  58.264  1.00  0.00           C
ATOM   6984 6C21 POPEw 106      97.851 104.796  57.644  1.00  0.00           C
ATOM   6987 7C21 POPEw 106      97.481 103.885  56.464  1.00  0.00           C
ATOM   6990 8C21 POPEw 106      96.101 104.175  55.873  1.00  0.00           C
ATOM   6994  C33 POPEw 106     106.132 113.915  68.063  1.00  0.00           C
ATOM   6997  C34 POPEw 106     106.902 114.326  66.803  1.00  0.00           C
ATOM   7000  C35 POPEw 106     106.061 114.155  65.522  1.00  0.00           C
ATOM   7003  C36 POPEw 106     104.732 114.946  65.534  1.00  0.00           C
ATOM   7006  C37 POPEw 106     104.940 116.456  65.714  1.00  0.00           C
ATOM   7009  C38 POPEw 106     103.671 117.296  65.504  1.00  0.00           C
ATOM   7012  C39 POPEw 106     103.212 117.396  64.043  1.00  0.00           C
ATOM   7015 0C31 POPEw 106     104.282 117.986  63.134  1.00  0.00           C
ATOM   7018 1C31 POPEw 106     103.772 118.445  61.764  1.00  0.00           C
ATOM   7021 2C31 POPEw 106     104.721 119.536  61.243  1.00  0.00           C
ATOM   7024 3C31 POPEw 106     104.462 120.055  59.833  1.00  0.00           C
ATOM   7027 4C31 POPEw 106     105.322 121.305  59.613  1.00  0.00           C
ATOM   7030 5C31 POPEw 106     105.360 121.805  58.162  1.00  0.00           C
ATOM   7033 6C31 POPEw 106     106.190 123.086  58.034  1.00  0.00           C
ATOM   7037  NH3 POPEx 107     110.751  94.656  71.794  1.00  0.00           N
ATOM   7041  C12 POPEx 107     109.612  93.755  72.163  1.00  0.00           C
ATOM   7044  C11 POPEx 107     110.022  92.876  73.354  1.00  0.00           C
ATOM   7047  P   POPEx 107     111.041  90.646  72.574  1.00  0.00           P
ATOM   7048  O13 POPEx 107     110.840  89.826  73.784  1.00  0.00           O
ATOM   7049  O14 POPEx 107     109.981  90.656  71.543  1.00  0.00           O
ATOM   7050  O11 POPEx 107     112.462  90.385  71.944  1.00  0.00           O
ATOM   7051  O12 POPEx 107     111.221  92.156  73.044  1.00  0.00           O
ATOM   7052  C1  POPEx 107     112.751  90.516  70.544  1.00  0.00           C
ATOM   7055  C2  POPEx 107     113.572  89.295  70.003  1.00  0.00           C
ATOM   7057  O21 POPEx 107     113.912  89.495  68.604  1.00  0.00           O
ATOM   7058  C21 POPEx 107     114.981  90.216  68.402  1.00  0.00           C
ATOM   7059  O22 POPEx 107     115.712  90.656  69.284  1.00  0.00           O
ATOM   7060  C22 POPEx 107     115.191  90.536  66.924  1.00  0.00           C
ATOM   7063  C3  POPEx 107     112.812  87.946  70.153  1.00  0.00           C
ATOM   7066  O31 POPEx 107     111.841  87.815  69.104  1.00  0.00           O
ATOM   7067  C31 POPEx 107     110.572  87.826  69.402  1.00  0.00           C
ATOM   7068  O32 POPEx 107     110.032  87.426  70.424  1.00  0.00           O
ATOM   7069  C32 POPEx 107     109.962  88.606  68.222  1.00  0.00           C
ATOM   7072  C23 POPEx 107     115.641  92.016  66.794  1.00  0.00           C
ATOM   7075  C24 POPEx 107     115.882  92.525  65.364  1.00  0.00           C
ATOM   7078  C25 POPEx 107     114.590  92.745  64.563  1.00  0.00           C
ATOM   7081  C26 POPEx 107     114.201  91.565  63.674  1.00  0.00           C
ATOM   7084  C27 POPEx 107     113.131  91.945  62.632  1.00  0.00           C
ATOM   7087  C28 POPEx 107     112.681  90.776  61.743  1.00  0.00           C
ATOM   7090  C29 POPEx 107     113.830  90.195  60.953  1.00  0.00           C
ATOM   7092 0C21 POPEx 107     113.922  88.936  60.493  1.00  0.00           C
ATOM   7094 1C21 POPEx 107     112.831  87.896  60.583  1.00  0.00           C
ATOM   7097 2C21 POPEx 107     112.870  86.896  59.412  1.00  0.00           C
ATOM   7100 3C21 POPEx 107     112.802  87.546  58.022  1.00  0.00           C
ATOM   7103 4C21 POPEx 107     112.882  86.515  56.883  1.00  0.00           C
ATOM   7106 5C21 POPEx 107     113.000  87.135  55.484  1.00  0.00           C
ATOM   7109 6C21 POPEx 107     112.031  88.286  55.182  1.00  0.00           C
ATOM   7112 7C21 POPEx 107     112.090  88.796  53.734  1.00  0.00           C
ATOM   7115 8C21 POPEx 107     111.262  90.046  53.472  1.00  0.00           C
ATOM   7119  C33 POPEx 107     108.432  88.755  68.194  1.00  0.00           C
ATOM   7122  C34 POPEx 107     107.962  89.305  66.834  1.00  0.00           C
ATOM   7125  C35 POPEx 107     108.441  90.726  66.503  1.00  0.00           C
ATOM   7128  C36 POPEx 107     108.352  91.085  65.013  1.00  0.00           C
ATOM   7131  C37 POPEx 107     108.891  92.495  64.743  1.00  0.00           C
ATOM   7134  C38 POPEx 107     109.142  92.815  63.253  1.00  0.00           C
ATOM   7137  C39 POPEx 107     109.752  94.205  63.083  1.00  0.00           C
ATOM   7140 0C31 POPEx 107     110.001  94.645  61.632  1.00  0.00           C
ATOM   7143 1C31 POPEx 107     110.652  96.046  61.583  1.00  0.00           C
ATOM   7146 2C31 POPEx 107     110.591  96.675  60.182  1.00  0.00           C
ATOM   7149 3C31 POPEx 107     111.031  98.156  60.174  1.00  0.00           C
ATOM   7152 4C31 POPEx 107     112.501  98.366  60.564  1.00  0.00           C
ATOM   7155 5C31 POPEx 107     112.941  99.815  60.333  1.00  0.00           C
ATOM   7158 6C31 POPEx 107     114.422 100.086  60.653  1.00  0.00           C
ATOM   7162  NH3 POPEy 108      47.092 112.706  72.093  1.00  0.00           N
ATOM   7166  C12 POPEy 108      47.622 113.156  73.434  1.00  0.00           C
ATOM   7169  C11 POPEy 108      47.342 114.656  73.682  1.00  0.00           C
ATOM   7172  P   POPEy 108      44.750 114.786  73.583  1.00  0.00           P
ATOM   7173  O13 POPEy 108      44.611 115.245  74.984  1.00  0.00           O
ATOM   7174  O14 POPEy 108      44.611 113.346  73.303  1.00  0.00           O
ATOM   7175  O11 POPEy 108      43.820 115.586  72.593  1.00  0.00           O
ATOM   7176  O12 POPEy 108      46.181 115.156  73.044  1.00  0.00           O
ATOM   7177  C1  POPEy 108      43.901 117.005  72.453  1.00  0.00           C
ATOM   7180  C2  POPEy 108      44.452 117.466  71.074  1.00  0.00           C
ATOM   7182  O21 POPEy 108      43.500 117.116  70.043  1.00  0.00           O
ATOM   7183  C21 POPEy 108      43.401 118.016  69.073  1.00  0.00           C
ATOM   7184  O22 POPEy 108      44.002 119.076  69.023  1.00  0.00           O
ATOM   7185  C22 POPEy 108      42.521 117.505  67.944  1.00  0.00           C
ATOM   7188  C3  POPEy 108      45.861 116.896  70.764  1.00  0.00           C
ATOM   7191  O31 POPEy 108      46.472 117.546  69.623  1.00  0.00           O
ATOM   7192  C31 POPEy 108      46.611 116.826  68.534  1.00  0.00           C
ATOM   7193  O32 POPEy 108      46.411 115.626  68.424  1.00  0.00           O
ATOM   7194  C32 POPEy 108      47.092 117.716  67.383  1.00  0.00           C
ATOM   7197  C23 POPEy 108      43.302 117.536  66.604  1.00  0.00           C
ATOM   7200  C24 POPEy 108      42.451 117.166  65.382  1.00  0.00           C
ATOM   7203  C25 POPEy 108      41.772 118.385  64.723  1.00  0.00           C
ATOM   7206  C26 POPEy 108      40.681 117.975  63.722  1.00  0.00           C
ATOM   7209  C27 POPEy 108      40.161 119.146  62.882  1.00  0.00           C
ATOM   7212  C28 POPEy 108      38.822 118.845  62.174  1.00  0.00           C
ATOM   7215  C29 POPEy 108      38.992 117.796  61.104  1.00  0.00           C
ATOM   7217 0C21 POPEy 108      38.451 117.815  59.874  1.00  0.00           C
ATOM   7219 1C21 POPEy 108      37.542 118.875  59.303  1.00  0.00           C
ATOM   7222 2C21 POPEy 108      36.851 118.356  58.022  1.00  0.00           C
ATOM   7225 3C21 POPEy 108      36.331 119.476  57.113  1.00  0.00           C
ATOM   7228 4C21 POPEy 108      35.991 118.956  55.703  1.00  0.00           C
ATOM   7231 5C21 POPEy 108      35.971 120.055  54.634  1.00  0.00           C
ATOM   7234 6C21 POPEy 108      36.151 119.495  53.214  1.00  0.00           C
ATOM   7237 7C21 POPEy 108      36.381 120.586  52.153  1.00  0.00           C
ATOM   7240 8C21 POPEy 108      36.691 120.025  50.764  1.00  0.00           C
ATOM   7244  C33 POPEy 108      47.052 117.005  66.004  1.00  0.00           C
ATOM   7247  C34 POPEy 108      47.892 117.686  64.924  1.00  0.00           C
ATOM   7250  C35 POPEy 108      47.372 119.085  64.584  1.00  0.00           C
ATOM   7253  C36 POPEy 108      47.901 119.606  63.233  1.00  0.00           C
ATOM   7256  C37 POPEy 108      49.421 119.815  63.222  1.00  0.00           C
ATOM   7259  C38 POPEy 108      50.010 119.826  61.814  1.00  0.00           C
ATOM   7262  C39 POPEy 108      49.592 121.015  60.953  1.00  0.00           C
ATOM   7265 0C31 POPEy 108      48.862 120.595  59.664  1.00  0.00           C
ATOM   7268 1C31 POPEy 108      49.002 121.646  58.563  1.00  0.00           C
ATOM   7271 2C31 POPEy 108      48.431 121.216  57.203  1.00  0.00           C
ATOM   7274 3C31 POPEy 108      49.151 121.906  56.033  1.00  0.00           C
ATOM   7277 4C31 POPEy 108      49.062 123.445  56.083  1.00  0.00           C
ATOM   7280 5C31 POPEy 108      50.091 124.135  55.174  1.00  0.00           C
ATOM   7283 6C31 POPEy 108      50.122 125.656  55.333  1.00  0.00           C
ATOM   7287  NH3 POPEz 109      -2.379  28.396  70.253  1.00  0.00           N
ATOM   7291  C12 POPEz 109      -1.439  27.225  70.253  1.00  0.00           C
ATOM   7294  C11 POPEz 109      -1.539  26.476  71.593  1.00  0.00           C
ATOM   7297  P   POPEz 109       0.882  25.926  72.424  1.00  0.00           P
ATOM   7298  O13 POPEz 109       1.852  24.926  71.934  1.00  0.00           O
ATOM   7299  O14 POPEz 109       0.662  26.075  73.863  1.00  0.00           O
ATOM   7300  O11 POPEz 109       1.242  27.325  71.824  1.00  0.00           O
ATOM   7301  O12 POPEz 109      -0.489  25.545  71.733  1.00  0.00           O
ATOM   7302  C1  POPEz 109       2.612  27.655  71.554  1.00  0.00           C
ATOM   7305  C2  POPEz 109       2.612  28.396  70.214  1.00  0.00           C
ATOM   7307  O21 POPEz 109       3.882  28.345  69.553  1.00  0.00           O
ATOM   7308  C21 POPEz 109       4.872  29.046  70.104  1.00  0.00           C
ATOM   7309  O22 POPEz 109       4.792  29.676  71.144  1.00  0.00           O
ATOM   7310  C22 POPEz 109       6.082  28.965  69.154  1.00  0.00           C
ATOM   7313  C3  POPEz 109       1.962  29.806  70.284  1.00  0.00           C
ATOM   7316  O31 POPEz 109       1.922  30.336  68.943  1.00  0.00           O
ATOM   7317  C31 POPEz 109       2.852  31.235  68.703  1.00  0.00           C
ATOM   7318  O32 POPEz 109       3.352  31.995  69.514  1.00  0.00           O
ATOM   7319  C32 POPEz 109       3.352  30.995  67.292  1.00  0.00           C
ATOM   7322  C23 POPEz 109       6.772  30.336  68.984  1.00  0.00           C
ATOM   7325  C24 POPEz 109       7.521  30.536  67.663  1.00  0.00           C
ATOM   7328  C25 POPEz 109       8.312  31.856  67.683  1.00  0.00           C
ATOM   7331  C26 POPEz 109       7.892  32.866  66.604  1.00  0.00           C
ATOM   7334  C27 POPEz 109       8.361  32.455  65.214  1.00  0.00           C
ATOM   7337  C28 POPEz 109       8.062  33.505  64.143  1.00  0.00           C
ATOM   7340  C29 POPEz 109       8.682  33.045  62.854  1.00  0.00           C
ATOM   7342 0C21 POPEz 109       9.322  33.795  61.944  1.00  0.00           C
ATOM   7344 1C21 POPEz 109       9.452  35.306  61.944  1.00  0.00           C
ATOM   7347 2C21 POPEz 109       8.742  35.815  60.674  1.00  0.00           C
ATOM   7350 3C21 POPEz 109       8.731  37.336  60.534  1.00  0.00           C
ATOM   7353 4C21 POPEz 109       8.132  37.766  59.184  1.00  0.00           C
ATOM   7356 5C21 POPEz 109       8.361  39.245  58.854  1.00  0.00           C
ATOM   7359 6C21 POPEz 109       7.842  39.606  57.453  1.00  0.00           C
ATOM   7362 7C21 POPEz 109       8.302  40.985  56.973  1.00  0.00           C
ATOM   7365 8C21 POPEz 109       7.771  41.356  55.592  1.00  0.00           C
ATOM   7369  C33 POPEz 109       4.072  32.225  66.733  1.00  0.00           C
ATOM   7372  C34 POPEz 109       3.082  33.295  66.293  1.00  0.00           C
ATOM   7375  C35 POPEz 109       3.452  33.905  64.953  1.00  0.00           C
ATOM   7378  C36 POPEz 109       3.102  32.966  63.804  1.00  0.00           C
ATOM   7381  C37 POPEz 109       4.012  33.146  62.583  1.00  0.00           C
ATOM   7384  C38 POPEz 109       3.632  32.185  61.453  1.00  0.00           C
ATOM   7387  C39 POPEz 109       4.772  31.995  60.452  1.00  0.00           C
ATOM   7390 0C31 POPEz 109       5.282  33.326  59.893  1.00  0.00           C
ATOM   7393 1C31 POPEz 109       6.302  33.106  58.773  1.00  0.00           C
ATOM   7396 2C31 POPEz 109       6.492  34.385  57.952  1.00  0.00           C
ATOM   7399 3C31 POPEz 109       7.162  34.116  56.614  1.00  0.00           C
ATOM   7402 4C31 POPEz 109       6.992  35.296  55.662  1.00  0.00           C
ATOM   7405 5C31 POPEz 109       7.162  34.866  54.213  1.00  0.00           C
ATOM   7408 6C31 POPEz 109       7.032  36.036  53.233  1.00  0.00           C
ATOM   7412  NH3 POPE0 110      54.791  93.585  30.543  1.00  0.00           N
ATOM   7416  C12 POPE0 110      54.541  95.066  30.543  1.00  0.00           C
ATOM   7419  C11 POPE0 110      53.471  95.376  29.493  1.00  0.00           C
ATOM   7422  P   POPE0 110      51.801  97.176  28.633  1.00  0.00           P
ATOM   7423  O13 POPE0 110      52.241  98.366  27.894  1.00  0.00           O
ATOM   7424  O14 POPE0 110      51.260  96.015  27.853  1.00  0.00           O
ATOM   7425  O11 POPE0 110      50.681  97.606  29.683  1.00  0.00           O
ATOM   7426  O12 POPE0 110      53.002  96.725  29.573  1.00  0.00           O
ATOM   7427  C1  POPE0 110      50.671  96.985  30.993  1.00  0.00           C
ATOM   7430  C2  POPE0 110      49.272  96.466  31.393  1.00  0.00           C
ATOM   7432  O21 POPE0 110      49.412  95.716  32.614  1.00  0.00           O
ATOM   7433  C21 POPE0 110      49.062  96.146  33.833  1.00  0.00           C
ATOM   7434  O22 POPE0 110      49.021  95.415  34.813  1.00  0.00           O
ATOM   7435  C22 POPE0 110      48.792  97.645  33.934  1.00  0.00           C
ATOM   7438  C3  POPE0 110      48.681  95.495  30.324  1.00  0.00           C
ATOM   7441  O31 POPE0 110      47.580  94.716  30.834  1.00  0.00           O
ATOM   7442  C31 POPE0 110      46.411  95.335  30.893  1.00  0.00           C
ATOM   7443  O32 POPE0 110      46.181  96.436  30.413  1.00  0.00           O
ATOM   7444  C32 POPE0 110      45.452  94.526  31.764  1.00  0.00           C
ATOM   7447  C23 POPE0 110      48.372  98.065  35.363  1.00  0.00           C
ATOM   7450  C24 POPE0 110      48.631  99.555  35.624  1.00  0.00           C
ATOM   7453  C25 POPE0 110      47.922 100.095  36.874  1.00  0.00           C
ATOM   7456  C26 POPE0 110      48.382  99.485  38.203  1.00  0.00           C
ATOM   7459  C27 POPE0 110      47.661 100.145  39.394  1.00  0.00           C
ATOM   7462  C28 POPE0 110      48.181  99.686  40.773  1.00  0.00           C
ATOM   7465  C29 POPE0 110      47.440 100.405  41.863  1.00  0.00           C
ATOM   7467 0C21 POPE0 110      47.812 100.525  43.153  1.00  0.00           C
ATOM   7469 1C21 POPE0 110      49.021  99.926  43.824  1.00  0.00           C
ATOM   7472 2C21 POPE0 110      49.972 100.975  44.444  1.00  0.00           C
ATOM   7475 3C21 POPE0 110      49.351 101.836  45.563  1.00  0.00           C
ATOM   7478 4C21 POPE0 110      50.372 102.735  46.293  1.00  0.00           C
ATOM   7481 5C21 POPE0 110      51.082 103.735  45.373  1.00  0.00           C
ATOM   7484 6C21 POPE0 110      51.941 104.745  46.153  1.00  0.00           C
ATOM   7487 7C21 POPE0 110      52.672 105.726  45.224  1.00  0.00           C
ATOM   7490 8C21 POPE0 110      53.392 106.865  45.954  1.00  0.00           C
ATOM   7494  C33 POPE0 110      45.831  94.606  33.254  1.00  0.00           C
ATOM   7497  C34 POPE0 110      44.931  93.766  34.174  1.00  0.00           C
ATOM   7500  C35 POPE0 110      45.210  94.116  35.644  1.00  0.00           C
ATOM   7503  C36 POPE0 110      44.622  93.165  36.694  1.00  0.00           C
ATOM   7506  C37 POPE0 110      43.092  93.036  36.683  1.00  0.00           C
ATOM   7509  C38 POPE0 110      42.580  92.365  37.963  1.00  0.00           C
ATOM   7512  C39 POPE0 110      41.092  91.985  37.944  1.00  0.00           C
ATOM   7515 0C31 POPE0 110      40.642  91.395  39.284  1.00  0.00           C
ATOM   7518 1C31 POPE0 110      39.371  90.525  39.202  1.00  0.00           C
ATOM   7521 2C31 POPE0 110      38.992  89.915  40.563  1.00  0.00           C
ATOM   7524 3C31 POPE0 110      38.302  90.916  41.514  1.00  0.00           C
ATOM   7527 4C31 POPE0 110      38.061  90.326  42.914  1.00  0.00           C
ATOM   7530 5C31 POPE0 110      37.392  91.336  43.863  1.00  0.00           C
ATOM   7533 6C31 POPE0 110      37.212  90.796  45.294  1.00  0.00           C
ATOM   7537  NH3 POPE1 111     112.031  26.646  32.284  1.00  0.00           N
ATOM   7541  C12 POPE1 111     110.701  26.016  32.014  1.00  0.00           C
ATOM   7544  C11 POPE1 111     110.051  25.575  33.344  1.00  0.00           C
ATOM   7547  P   POPE1 111     108.712  23.536  32.464  1.00  0.00           P
ATOM   7548  O13 POPE1 111     110.080  23.006  32.322  1.00  0.00           O
ATOM   7549  O14 POPE1 111     107.870  23.586  31.253  1.00  0.00           O
ATOM   7550  O11 POPE1 111     107.932  22.715  33.554  1.00  0.00           O
ATOM   7551  O12 POPE1 111     108.762  24.996  33.104  1.00  0.00           O
ATOM   7552  C1  POPE1 111     106.531  23.045  33.714  1.00  0.00           C
ATOM   7555  C2  POPE1 111     105.701  21.756  33.914  1.00  0.00           C
ATOM   7557  O21 POPE1 111     106.441  20.775  34.674  1.00  0.00           O
ATOM   7558  C21 POPE1 111     106.771  20.986  35.943  1.00  0.00           C
ATOM   7559  O22 POPE1 111     107.652  20.366  36.523  1.00  0.00           O
ATOM   7560  C22 POPE1 111     105.771  21.906  36.653  1.00  0.00           C
ATOM   7563  C3  POPE1 111     105.331  21.135  32.523  1.00  0.00           C
ATOM   7566  O31 POPE1 111     105.641  19.736  32.424  1.00  0.00           O
ATOM   7567  C31 POPE1 111     104.892  18.976  33.204  1.00  0.00           C
ATOM   7568  O32 POPE1 111     103.801  19.266  33.664  1.00  0.00           O
ATOM   7569  C32 POPE1 111     105.771  17.766  33.503  1.00  0.00           C
ATOM   7572  C23 POPE1 111     105.971  21.915  38.174  1.00  0.00           C
ATOM   7575  C24 POPE1 111     104.801  22.606  38.874  1.00  0.00           C
ATOM   7578  C25 POPE1 111     105.022  22.586  40.382  1.00  0.00           C
ATOM   7581  C26 POPE1 111     103.821  23.106  41.174  1.00  0.00           C
ATOM   7584  C27 POPE1 111     104.052  22.885  42.674  1.00  0.00           C
ATOM   7587  C28 POPE1 111     102.792  23.186  43.493  1.00  0.00           C
ATOM   7590  C29 POPE1 111     102.882  22.536  44.853  1.00  0.00           C
ATOM   7592 0C21 POPE1 111     102.730  23.145  46.042  1.00  0.00           C
ATOM   7594 1C21 POPE1 111     102.471  24.606  46.243  1.00  0.00           C
ATOM   7597 2C21 POPE1 111     102.751  25.036  47.703  1.00  0.00           C
ATOM   7600 3C21 POPE1 111     104.201  24.815  48.162  1.00  0.00           C
ATOM   7603 4C21 POPE1 111     104.440  25.446  49.543  1.00  0.00           C
ATOM   7606 5C21 POPE1 111     105.862  25.266  50.083  1.00  0.00           C
ATOM   7609 6C21 POPE1 111     105.951  25.745  51.544  1.00  0.00           C
ATOM   7612 7C21 POPE1 111     107.382  25.676  52.113  1.00  0.00           C
ATOM   7615 8C21 POPE1 111     107.431  25.475  53.624  1.00  0.00           C
ATOM   7619  C33 POPE1 111     105.191  16.745  34.483  1.00  0.00           C
ATOM   7622  C34 POPE1 111     106.142  15.555  34.613  1.00  0.00           C
ATOM   7625  C35 POPE1 111     107.322  15.775  35.583  1.00  0.00           C
ATOM   7628  C36 POPE1 111     106.861  15.596  37.024  1.00  0.00           C
ATOM   7631  C37 POPE1 111     107.870  15.946  38.104  1.00  0.00           C
ATOM   7634  C38 POPE1 111     107.281  15.625  39.483  1.00  0.00           C
ATOM   7637  C39 POPE1 111     108.021  16.315  40.633  1.00  0.00           C
ATOM   7640 0C31 POPE1 111     109.482  15.876  40.723  1.00  0.00           C
ATOM   7643 1C31 POPE1 111     110.392  16.655  41.684  1.00  0.00           C
ATOM   7646 2C31 POPE1 111     110.672  15.936  43.014  1.00  0.00           C
ATOM   7649 3C31 POPE1 111     109.482  15.926  43.974  1.00  0.00           C
ATOM   7652 4C31 POPE1 111     109.872  15.446  45.373  1.00  0.00           C
ATOM   7655 5C31 POPE1 111     109.332  14.046  45.714  1.00  0.00           C
ATOM   7658 6C31 POPE1 111     109.831  13.516  47.064  1.00  0.00           C
ATOM   7662  NH3 POPE2 112     122.971  56.486  70.404  1.00  0.00           N
ATOM   7666  C12 POPE2 112     122.080  57.536  70.983  1.00  0.00           C
ATOM   7669  C11 POPE2 112     120.961  57.976  70.034  1.00  0.00           C
ATOM   7672  P   POPE2 112     119.260  60.005  70.493  1.00  0.00           P
ATOM   7673  O13 POPE2 112     118.162  59.026  70.364  1.00  0.00           O
ATOM   7674  O14 POPE2 112     119.371  60.806  71.733  1.00  0.00           O
ATOM   7675  O11 POPE2 112     119.301  60.995  69.264  1.00  0.00           O
ATOM   7676  O12 POPE2 112     120.652  59.326  70.323  1.00  0.00           O
ATOM   7677  C1  POPE2 112     118.661  60.815  67.993  1.00  0.00           C
ATOM   7680  C2  POPE2 112     119.650  61.076  66.813  1.00  0.00           C
ATOM   7682  O21 POPE2 112     118.891  61.245  65.613  1.00  0.00           O
ATOM   7683  C21 POPE2 112     118.951  62.446  65.083  1.00  0.00           C
ATOM   7684  O22 POPE2 112     119.521  63.415  65.553  1.00  0.00           O
ATOM   7685  C22 POPE2 112     118.181  62.435  63.752  1.00  0.00           C
ATOM   7688  C3  POPE2 112     120.690  59.975  66.543  1.00  0.00           C
ATOM   7691  O31 POPE2 112     121.891  60.576  66.004  1.00  0.00           O
ATOM   7692  C31 POPE2 112     122.962  59.795  66.123  1.00  0.00           C
ATOM   7693  O32 POPE2 112     122.921  58.595  66.324  1.00  0.00           O
ATOM   7694  C32 POPE2 112     124.201  60.665  66.042  1.00  0.00           C
ATOM   7697  C23 POPE2 112     117.822  63.845  63.233  1.00  0.00           C
ATOM   7700  C24 POPE2 112     118.992  64.676  62.663  1.00  0.00           C
ATOM   7703  C25 POPE2 112     119.781  63.995  61.523  1.00  0.00           C
ATOM   7706  C26 POPE2 112     118.961  63.805  60.234  1.00  0.00           C
ATOM   7709  C27 POPE2 112     119.671  62.926  59.194  1.00  0.00           C
ATOM   7712  C28 POPE2 112     119.001  62.955  57.812  1.00  0.00           C
ATOM   7715  C29 POPE2 112     119.872  62.305  56.764  1.00  0.00           C
ATOM   7717 0C21 POPE2 112     119.781  61.055  56.273  1.00  0.00           C
ATOM   7719 1C21 POPE2 112     118.772  60.005  56.664  1.00  0.00           C
ATOM   7722 2C21 POPE2 112     118.271  59.186  55.452  1.00  0.00           C
ATOM   7725 3C21 POPE2 112     117.471  59.985  54.412  1.00  0.00           C
ATOM   7728 4C21 POPE2 112     117.071  59.126  53.203  1.00  0.00           C
ATOM   7731 5C21 POPE2 112     115.802  58.295  53.433  1.00  0.00           C
ATOM   7734 6C21 POPE2 112     114.542  59.096  53.083  1.00  0.00           C
ATOM   7737 7C21 POPE2 112     113.212  58.356  53.314  1.00  0.00           C
ATOM   7740 8C21 POPE2 112     111.992  59.155  52.843  1.00  0.00           C
ATOM   7744  C33 POPE2 112     125.521  59.896  65.834  1.00  0.00           C
ATOM   7747  C34 POPE2 112     125.852  59.655  64.354  1.00  0.00           C
ATOM   7750  C35 POPE2 112     127.351  59.426  64.114  1.00  0.00           C
ATOM   7753  C36 POPE2 112     127.870  60.115  62.843  1.00  0.00           C
ATOM   7756  C37 POPE2 112     129.042  61.076  63.123  1.00  0.00           C
ATOM   7759  C38 POPE2 112     129.182  62.196  62.084  1.00  0.00           C
ATOM   7762  C39 POPE2 112     129.232  61.715  60.634  1.00  0.00           C
ATOM   7765 0C31 POPE2 112     130.352  60.705  60.354  1.00  0.00           C
ATOM   7768 1C31 POPE2 112     130.503  60.416  58.854  1.00  0.00           C
ATOM   7771 2C31 POPE2 112     131.523  59.306  58.563  1.00  0.00           C
ATOM   7774 3C31 POPE2 112     132.173  59.455  57.183  1.00  0.00           C
ATOM   7777 4C31 POPE2 112     133.262  60.535  57.203  1.00  0.00           C
ATOM   7780 5C31 POPE2 112     133.943  60.756  55.854  1.00  0.00           C
ATOM   7783 6C31 POPE2 112     135.083  61.775  55.954  1.00  0.00           C
ATOM   7787  NH3 POPE3 113     114.031  15.696  73.613  1.00  0.00           N
ATOM   7791  C12 POPE3 113     114.101  15.826  75.104  1.00  0.00           C
ATOM   7794  C11 POPE3 113     114.911  17.065  75.534  1.00  0.00           C
ATOM   7797  P   POPE3 113     113.251  19.056  75.114  1.00  0.00           P
ATOM   7798  O13 POPE3 113     113.581  20.485  75.232  1.00  0.00           O
ATOM   7799  O14 POPE3 113     112.512  18.396  76.234  1.00  0.00           O
ATOM   7800  O11 POPE3 113     112.501  18.795  73.753  1.00  0.00           O
ATOM   7801  O12 POPE3 113     114.571  18.245  74.784  1.00  0.00           O
ATOM   7802  C1  POPE3 113     111.422  19.586  73.253  1.00  0.00           C
ATOM   7805  C2  POPE3 113     110.602  18.776  72.193  1.00  0.00           C
ATOM   7807  O21 POPE3 113     111.371  18.266  71.094  1.00  0.00           O
ATOM   7808  C21 POPE3 113     111.912  19.135  70.264  1.00  0.00           C
ATOM   7809  O22 POPE3 113     111.852  20.346  70.343  1.00  0.00           O
ATOM   7810  C22 POPE3 113     112.681  18.385  69.174  1.00  0.00           C
ATOM   7813  C3  POPE3 113     109.271  19.455  71.713  1.00  0.00           C
ATOM   7816  O31 POPE3 113     108.411  18.455  71.123  1.00  0.00           O
ATOM   7817  C31 POPE3 113     107.720  17.756  72.023  1.00  0.00           C
ATOM   7818  O32 POPE3 113     107.501  18.106  73.162  1.00  0.00           O
ATOM   7819  C32 POPE3 113     107.351  16.356  71.503  1.00  0.00           C
ATOM   7822  C23 POPE3 113     111.782  17.506  68.264  1.00  0.00           C
ATOM   7825  C24 POPE3 113     111.221  18.205  67.023  1.00  0.00           C
ATOM   7828  C25 POPE3 113     110.491  17.186  66.123  1.00  0.00           C
ATOM   7831  C26 POPE3 113     110.331  17.626  64.663  1.00  0.00           C
ATOM   7834  C27 POPE3 113     110.102  16.456  63.703  1.00  0.00           C
ATOM   7837  C28 POPE3 113     110.322  16.856  62.222  1.00  0.00           C
ATOM   7840  C29 POPE3 113     110.792  15.686  61.394  1.00  0.00           C
ATOM   7842 0C21 POPE3 113     110.510  15.456  60.093  1.00  0.00           C
ATOM   7844 1C21 POPE3 113     109.650  16.315  59.194  1.00  0.00           C
ATOM   7847 2C21 POPE3 113     108.441  15.565  58.633  1.00  0.00           C
ATOM   7850 3C21 POPE3 113     108.821  14.506  57.593  1.00  0.00           C
ATOM   7853 4C21 POPE3 113     107.611  13.716  57.064  1.00  0.00           C
ATOM   7856 5C21 POPE3 113     106.610  14.566  56.264  1.00  0.00           C
ATOM   7859 6C21 POPE3 113     105.561  13.676  55.592  1.00  0.00           C
ATOM   7862 7C21 POPE3 113     104.482  14.436  54.824  1.00  0.00           C
ATOM   7865 8C21 POPE3 113     103.421  13.495  54.272  1.00  0.00           C
ATOM   7869  C33 POPE3 113     107.991  15.976  70.153  1.00  0.00           C
ATOM   7872  C34 POPE3 113     107.221  16.545  68.943  1.00  0.00           C
ATOM   7875  C35 POPE3 113     105.900  15.805  68.682  1.00  0.00           C
ATOM   7878  C36 POPE3 113     104.671  16.596  69.143  1.00  0.00           C
ATOM   7881  C37 POPE3 113     103.362  15.786  69.163  1.00  0.00           C
ATOM   7884  C38 POPE3 113     102.771  15.316  67.823  1.00  0.00           C
ATOM   7887  C39 POPE3 113     103.502  14.176  67.093  1.00  0.00           C
ATOM   7890 0C31 POPE3 113     102.590  13.495  66.053  1.00  0.00           C
ATOM   7893 1C31 POPE3 113     103.292  12.376  65.273  1.00  0.00           C
ATOM   7896 2C31 POPE3 113     102.291  11.515  64.493  1.00  0.00           C
ATOM   7899 3C31 POPE3 113     102.882  10.206  63.953  1.00  0.00           C
ATOM   7902 4C31 POPE3 113     103.622  10.386  62.632  1.00  0.00           C
ATOM   7905 5C31 POPE3 113     103.871   9.046  61.924  1.00  0.00           C
ATOM   7908 6C31 POPE3 113     104.440   9.216  60.514  1.00  0.00           C
ATOM   7912  NH3 POPE4 114     103.251  37.135  71.794  1.00  0.00           N
ATOM   7916  C12 POPE4 114     103.611  38.595  71.842  1.00  0.00           C
ATOM   7919  C11 POPE4 114     103.041  39.256  73.123  1.00  0.00           C
ATOM   7922  P   POPE4 114     100.891  40.516  72.373  1.00  0.00           P
ATOM   7923  O13 POPE4 114     100.451  41.495  73.383  1.00  0.00           O
ATOM   7924  O14 POPE4 114     101.811  41.066  71.374  1.00  0.00           O
ATOM   7925  O11 POPE4 114      99.632  39.905  71.663  1.00  0.00           O
ATOM   7926  O12 POPE4 114     101.601  39.275  73.104  1.00  0.00           O
ATOM   7927  C1  POPE4 114      99.191  38.545  71.794  1.00  0.00           C
ATOM   7930  C2  POPE4 114      99.120  37.815  70.424  1.00  0.00           C
ATOM   7932  O21 POPE4 114      99.451  36.455  70.703  1.00  0.00           O
ATOM   7933  C21 POPE4 114      98.970  35.396  70.034  1.00  0.00           C
ATOM   7934  O22 POPE4 114      99.440  34.276  70.174  1.00  0.00           O
ATOM   7935  C22 POPE4 114      97.851  35.686  69.014  1.00  0.00           C
ATOM   7938  C3  POPE4 114     100.132  38.435  69.412  1.00  0.00           C
ATOM   7941  O31 POPE4 114     100.441  37.565  68.313  1.00  0.00           O
ATOM   7942  C31 POPE4 114     101.671  37.045  68.284  1.00  0.00           C
ATOM   7943  O32 POPE4 114     102.471  37.056  69.194  1.00  0.00           O
ATOM   7944  C32 POPE4 114     101.891  36.505  66.863  1.00  0.00           C
ATOM   7947  C23 POPE4 114      97.252  34.385  68.402  1.00  0.00           C
ATOM   7950  C24 POPE4 114      96.312  34.606  67.203  1.00  0.00           C
ATOM   7953  C25 POPE4 114      96.982  34.866  65.843  1.00  0.00           C
ATOM   7956  C26 POPE4 114      95.992  34.806  64.663  1.00  0.00           C
ATOM   7959  C27 POPE4 114      96.661  34.905  63.284  1.00  0.00           C
ATOM   7962  C28 POPE4 114      95.760  34.455  62.104  1.00  0.00           C
ATOM   7965  C29 POPE4 114      94.562  35.336  61.842  1.00  0.00           C
ATOM   7967 0C21 POPE4 114      93.812  35.345  60.722  1.00  0.00           C
ATOM   7969 1C21 POPE4 114      94.001  34.466  59.514  1.00  0.00           C
ATOM   7972 2C21 POPE4 114      92.911  34.626  58.414  1.00  0.00           C
ATOM   7975 3C21 POPE4 114      91.542  34.025  58.783  1.00  0.00           C
ATOM   7978 4C21 POPE4 114      90.451  35.055  59.142  1.00  0.00           C
ATOM   7981 5C21 POPE4 114      89.911  35.896  57.973  1.00  0.00           C
ATOM   7984 6C21 POPE4 114      89.120  35.086  56.933  1.00  0.00           C
ATOM   7987 7C21 POPE4 114      88.372  35.955  55.924  1.00  0.00           C
ATOM   7990 8C21 POPE4 114      87.611  35.135  54.874  1.00  0.00           C
ATOM   7994  C33 POPE4 114     103.121  35.586  66.713  1.00  0.00           C
ATOM   7997  C34 POPE4 114     103.471  35.255  65.243  1.00  0.00           C
ATOM   8000  C35 POPE4 114     102.361  34.556  64.444  1.00  0.00           C
ATOM   8003  C36 POPE4 114     102.701  34.466  62.944  1.00  0.00           C
ATOM   8006  C37 POPE4 114     101.620  33.766  62.104  1.00  0.00           C
ATOM   8009  C38 POPE4 114     101.822  33.986  60.604  1.00  0.00           C
ATOM   8012  C39 POPE4 114     101.212  35.306  60.093  1.00  0.00           C
ATOM   8015 0C31 POPE4 114      99.742  35.146  59.714  1.00  0.00           C
ATOM   8018 1C31 POPE4 114      99.021  36.476  59.433  1.00  0.00           C
ATOM   8021 2C31 POPE4 114      97.672  36.286  58.734  1.00  0.00           C
ATOM   8024 3C31 POPE4 114      97.822  36.025  57.234  1.00  0.00           C
ATOM   8027 4C31 POPE4 114      96.501  35.686  56.534  1.00  0.00           C
ATOM   8030 5C31 POPE4 114      96.682  35.506  55.014  1.00  0.00           C
ATOM   8033 6C31 POPE4 114      95.451  34.926  54.333  1.00  0.00           C
ATOM   8037  NH3 POPE5 115      62.922 111.775  73.443  1.00  0.00           N
ATOM   8041  C12 POPE5 115      62.561 113.216  73.663  1.00  0.00           C
ATOM   8044  C11 POPE5 115      63.611 114.025  74.453  1.00  0.00           C
ATOM   8047  P   POPE5 115      64.511 116.476  74.062  1.00  0.00           P
ATOM   8048  O13 POPE5 115      65.231 116.555  75.353  1.00  0.00           O
ATOM   8049  O14 POPE5 115      64.042 117.735  73.453  1.00  0.00           O
ATOM   8050  O11 POPE5 115      65.441 115.745  73.014  1.00  0.00           O
ATOM   8051  O12 POPE5 115      63.342 115.415  74.233  1.00  0.00           O
ATOM   8052  C1  POPE5 115      65.111 115.895  71.624  1.00  0.00           C
ATOM   8055  C2  POPE5 115      65.882 114.865  70.764  1.00  0.00           C
ATOM   8057  O21 POPE5 115      65.481 115.076  69.394  1.00  0.00           O
ATOM   8058  C21 POPE5 115      66.401 114.765  68.504  1.00  0.00           C
ATOM   8059  O22 POPE5 115      67.562 114.485  68.753  1.00  0.00           O
ATOM   8060  C22 POPE5 115      65.842 114.905  67.093  1.00  0.00           C
ATOM   8063  C3  POPE5 115      65.510 113.436  71.253  1.00  0.00           C
ATOM   8066  O31 POPE5 115      66.081 112.376  70.452  1.00  0.00           O
ATOM   8067  C31 POPE5 115      65.712 111.176  70.854  1.00  0.00           C
ATOM   8068  O32 POPE5 115      64.971 110.945  71.813  1.00  0.00           O
ATOM   8069  C32 POPE5 115      66.242 110.086  69.913  1.00  0.00           C
ATOM   8072  C23 POPE5 115      66.051 113.606  66.273  1.00  0.00           C
ATOM   8075  C24 POPE5 115      65.822 113.826  64.784  1.00  0.00           C
ATOM   8078  C25 POPE5 115      66.071 112.536  63.973  1.00  0.00           C
ATOM   8081  C26 POPE5 115      64.882 111.576  63.944  1.00  0.00           C
ATOM   8084  C27 POPE5 115      64.432 111.245  62.514  1.00  0.00           C
ATOM   8087  C28 POPE5 115      63.312 110.195  62.424  1.00  0.00           C
ATOM   8090  C29 POPE5 115      62.081 110.656  63.174  1.00  0.00           C
ATOM   8092 0C21 POPE5 115      60.971 111.196  62.653  1.00  0.00           C
ATOM   8094 1C21 POPE5 115      60.681 111.426  61.194  1.00  0.00           C
ATOM   8097 2C21 POPE5 115      59.182 111.296  60.903  1.00  0.00           C
ATOM   8100 3C21 POPE5 115      58.890 111.155  59.403  1.00  0.00           C
ATOM   8103 4C21 POPE5 115      57.500 111.665  59.034  1.00  0.00           C
ATOM   8106 5C21 POPE5 115      57.561 113.025  58.334  1.00  0.00           C
ATOM   8109 6C21 POPE5 115      56.362 113.936  58.633  1.00  0.00           C
ATOM   8112 7C21 POPE5 115      55.971 114.786  57.432  1.00  0.00           C
ATOM   8115 8C21 POPE5 115      54.982 115.895  57.784  1.00  0.00           C
ATOM   8119  C33 POPE5 115      67.311 110.555  68.894  1.00  0.00           C
ATOM   8122  C34 POPE5 115      67.580 109.516  67.793  1.00  0.00           C
ATOM   8125  C35 POPE5 115      68.712 109.946  66.854  1.00  0.00           C
ATOM   8128  C36 POPE5 115      68.951 108.995  65.662  1.00  0.00           C
ATOM   8131  C37 POPE5 115      68.662 109.705  64.334  1.00  0.00           C
ATOM   8134  C38 POPE5 115      69.091 108.936  63.083  1.00  0.00           C
ATOM   8137  C39 POPE5 115      69.382 109.915  61.944  1.00  0.00           C
ATOM   8140 0C31 POPE5 115      69.712 109.266  60.592  1.00  0.00           C
ATOM   8143 1C31 POPE5 115      68.532 109.376  59.623  1.00  0.00           C
ATOM   8146 2C31 POPE5 115      68.830 108.845  58.222  1.00  0.00           C
ATOM   8149 3C31 POPE5 115      67.591 108.956  57.323  1.00  0.00           C
ATOM   8152 4C31 POPE5 115      67.802 108.366  55.933  1.00  0.00           C
ATOM   8155 5C31 POPE5 115      66.492 107.896  55.294  1.00  0.00           C
ATOM   8158 6C31 POPE5 115      66.672 107.376  53.874  1.00  0.00           C
ATOM   8162  NH3 POPE6 116     107.911  81.686  33.034  1.00  0.00           N
ATOM   8166  C12 POPE6 116     106.601  82.415  32.903  1.00  0.00           C
ATOM   8169  C11 POPE6 116     106.132  82.835  34.304  1.00  0.00           C
ATOM   8172  P   POPE6 116     104.971  80.745  35.343  1.00  0.00           P
ATOM   8173  O13 POPE6 116     104.361  80.995  36.663  1.00  0.00           O
ATOM   8174  O14 POPE6 116     104.142  80.776  34.124  1.00  0.00           O
ATOM   8175  O11 POPE6 116     105.701  79.336  35.374  1.00  0.00           O
ATOM   8176  O12 POPE6 116     106.201  81.736  35.203  1.00  0.00           O
ATOM   8177  C1  POPE6 116     104.971  78.176  35.784  1.00  0.00           C
ATOM   8180  C2  POPE6 116     105.022  77.986  37.324  1.00  0.00           C
ATOM   8182  O21 POPE6 116     106.041  77.025  37.653  1.00  0.00           O
ATOM   8183  C21 POPE6 116     106.712  77.296  38.764  1.00  0.00           C
ATOM   8184  O22 POPE6 116     106.750  78.376  39.333  1.00  0.00           O
ATOM   8185  C22 POPE6 116     107.372  76.025  39.304  1.00  0.00           C
ATOM   8188  C3  POPE6 116     103.651  77.476  37.874  1.00  0.00           C
ATOM   8191  O31 POPE6 116     103.721  77.365  39.313  1.00  0.00           O
ATOM   8192  C31 POPE6 116     103.082  78.286  40.023  1.00  0.00           C
ATOM   8193  O32 POPE6 116     102.191  79.025  39.624  1.00  0.00           O
ATOM   8194  C32 POPE6 116     103.701  78.326  41.413  1.00  0.00           C
ATOM   8197  C23 POPE6 116     107.322  76.065  40.854  1.00  0.00           C
ATOM   8200  C24 POPE6 116     107.822  74.796  41.553  1.00  0.00           C
ATOM   8203  C25 POPE6 116     107.512  74.865  43.054  1.00  0.00           C
ATOM   8206  C26 POPE6 116     108.072  73.716  43.894  1.00  0.00           C
ATOM   8209  C27 POPE6 116     107.562  73.786  45.343  1.00  0.00           C
ATOM   8212  C28 POPE6 116     108.232  72.765  46.284  1.00  0.00           C
ATOM   8215  C29 POPE6 116     107.681  72.885  47.684  1.00  0.00           C
ATOM   8217 0C21 POPE6 116     107.681  71.926  48.623  1.00  0.00           C
ATOM   8219 1C21 POPE6 116     108.302  70.555  48.463  1.00  0.00           C
ATOM   8222 2C21 POPE6 116     108.242  69.725  49.774  1.00  0.00           C
ATOM   8225 3C21 POPE6 116     109.072  70.305  50.933  1.00  0.00           C
ATOM   8228 4C21 POPE6 116     108.931  69.466  52.213  1.00  0.00           C
ATOM   8231 5C21 POPE6 116     109.661  70.046  53.443  1.00  0.00           C
ATOM   8234 6C21 POPE6 116     111.190  70.036  53.323  1.00  0.00           C
ATOM   8237 7C21 POPE6 116     111.861  70.346  54.674  1.00  0.00           C
ATOM   8240 8C21 POPE6 116     113.391  70.476  54.584  1.00  0.00           C
ATOM   8244  C33 POPE6 116     103.302  79.616  42.162  1.00  0.00           C
ATOM   8247  C34 POPE6 116     103.970  79.756  43.524  1.00  0.00           C
ATOM   8250  C35 POPE6 116     103.411  78.755  44.534  1.00  0.00           C
ATOM   8253  C36 POPE6 116     104.171  78.875  45.844  1.00  0.00           C
ATOM   8256  C37 POPE6 116     103.821  77.775  46.842  1.00  0.00           C
ATOM   8259  C38 POPE6 116     104.721  77.826  48.083  1.00  0.00           C
ATOM   8262  C39 POPE6 116     106.201  77.586  47.773  1.00  0.00           C
ATOM   8265 0C31 POPE6 116     107.090  77.665  49.014  1.00  0.00           C
ATOM   8268 1C31 POPE6 116     108.581  77.695  48.633  1.00  0.00           C
ATOM   8271 2C31 POPE6 116     109.510  77.665  49.853  1.00  0.00           C
ATOM   8274 3C31 POPE6 116     109.650  76.286  50.504  1.00  0.00           C
ATOM   8277 4C31 POPE6 116     110.481  75.286  49.674  1.00  0.00           C
ATOM   8280 5C31 POPE6 116     110.631  73.915  50.354  1.00  0.00           C
ATOM   8283 6C31 POPE6 116     111.731  73.046  49.743  1.00  0.00           C
ATOM   8287  NH3 POPE7 117      38.581 120.895  74.202  1.00  0.00           N
ATOM   8291  C12 POPE7 117      38.642 122.286  73.613  1.00  0.00           C
ATOM   8294  C11 POPE7 117      37.851 123.296  74.474  1.00  0.00           C
ATOM   8297  P   POPE7 117      37.021 125.735  74.663  1.00  0.00           P
ATOM   8298  O13 POPE7 117      35.701 125.156  74.984  1.00  0.00           O
ATOM   8299  O14 POPE7 117      37.802 126.305  75.784  1.00  0.00           O
ATOM   8300  O11 POPE7 117      36.831 126.926  73.613  1.00  0.00           O
ATOM   8301  O12 POPE7 117      37.882 124.606  73.903  1.00  0.00           O
ATOM   8302  C1  POPE7 117      36.401 126.696  72.273  1.00  0.00           C
ATOM   8305  C2  POPE7 117      36.921 127.785  71.293  1.00  0.00           C
ATOM   8307  O21 POPE7 117      36.381 127.505  69.984  1.00  0.00           O
ATOM   8308  C21 POPE7 117      35.142 127.876  69.773  1.00  0.00           C
ATOM   8309  O22 POPE7 117      34.451 128.577  70.483  1.00  0.00           O
ATOM   8310  C22 POPE7 117      34.651 127.205  68.493  1.00  0.00           C
ATOM   8313  C3  POPE7 117      38.462 127.826  71.163  1.00  0.00           C
ATOM   8316  O31 POPE7 117      38.851 128.776  70.144  1.00  0.00           O
ATOM   8317  C31 POPE7 117      40.140 129.047  70.083  1.00  0.00           C
ATOM   8318  O32 POPE7 117      41.012 128.477  70.714  1.00  0.00           O
ATOM   8319  C32 POPE7 117      40.411 130.266  69.213  1.00  0.00           C
ATOM   8322  C23 POPE7 117      35.261 127.815  67.214  1.00  0.00           C
ATOM   8325  C24 POPE7 117      35.122 126.845  66.034  1.00  0.00           C
ATOM   8328  C25 POPE7 117      35.392 127.455  64.652  1.00  0.00           C
ATOM   8331  C26 POPE7 117      35.282 126.406  63.534  1.00  0.00           C
ATOM   8334  C27 POPE7 117      35.252 127.026  62.133  1.00  0.00           C
ATOM   8337  C28 POPE7 117      35.752 126.076  61.024  1.00  0.00           C
ATOM   8340  C29 POPE7 117      37.261 126.065  60.953  1.00  0.00           C
ATOM   8342 0C21 POPE7 117      38.022 126.015  59.844  1.00  0.00           C
ATOM   8344 1C21 POPE7 117      37.572 125.926  58.414  1.00  0.00           C
ATOM   8347 2C21 POPE7 117      37.902 124.565  57.784  1.00  0.00           C
ATOM   8350 3C21 POPE7 117      39.392 124.225  57.653  1.00  0.00           C
ATOM   8353 4C21 POPE7 117      39.562 122.756  57.234  1.00  0.00           C
ATOM   8356 5C21 POPE7 117      41.012 122.345  56.933  1.00  0.00           C
ATOM   8359 6C21 POPE7 117      41.101 120.846  56.653  1.00  0.00           C
ATOM   8362 7C21 POPE7 117      42.462 120.396  56.112  1.00  0.00           C
ATOM   8365 8C21 POPE7 117      42.462 118.895  55.784  1.00  0.00           C
ATOM   8369  C33 POPE7 117      41.761 130.206  68.473  1.00  0.00           C
ATOM   8372  C34 POPE7 117      41.521 129.977  66.972  1.00  0.00           C
ATOM   8375  C35 POPE7 117      42.812 129.876  66.163  1.00  0.00           C
ATOM   8378  C36 POPE7 117      42.532 130.017  64.663  1.00  0.00           C
ATOM   8381  C37 POPE7 117      43.820 129.887  63.854  1.00  0.00           C
ATOM   8384  C38 POPE7 117      43.622 130.227  62.362  1.00  0.00           C
ATOM   8387  C39 POPE7 117      44.951 130.546  61.684  1.00  0.00           C
ATOM   8390 0C31 POPE7 117      45.791 129.316  61.312  1.00  0.00           C
ATOM   8393 1C31 POPE7 117      47.241 129.737  61.034  1.00  0.00           C
ATOM   8396 2C31 POPE7 117      48.081 128.686  60.284  1.00  0.00           C
ATOM   8399 3C31 POPE7 117      47.781 128.656  58.773  1.00  0.00           C
ATOM   8402 4C31 POPE7 117      48.972 128.157  57.944  1.00  0.00           C
ATOM   8405 5C31 POPE7 117      50.091 129.206  57.822  1.00  0.00           C
ATOM   8408 6C31 POPE7 117      51.250 128.757  56.944  1.00  0.00           C
ATOM   8412  NH3 POPE8 118      76.580 116.506  29.584  1.00  0.00           N
ATOM   8416  C12 POPE8 118      75.911 117.676  28.913  1.00  0.00           C
ATOM   8419  C11 POPE8 118      74.602 118.025  29.613  1.00  0.00           C
ATOM   8422  P   POPE8 118      72.180 117.236  30.044  1.00  0.00           P
ATOM   8423  O13 POPE8 118      71.282 117.856  29.044  1.00  0.00           O
ATOM   8424  O14 POPE8 118      71.641 116.015  30.674  1.00  0.00           O
ATOM   8425  O11 POPE8 118      72.532 118.286  31.194  1.00  0.00           O
ATOM   8426  O12 POPE8 118      73.632 116.985  29.464  1.00  0.00           O
ATOM   8427  C1  POPE8 118      71.691 119.326  31.663  1.00  0.00           C
ATOM   8430  C2  POPE8 118      71.672 119.345  33.223  1.00  0.00           C
ATOM   8432  O21 POPE8 118      70.581 120.206  33.633  1.00  0.00           O
ATOM   8433  C21 POPE8 118      69.831 119.686  34.613  1.00  0.00           C
ATOM   8434  O22 POPE8 118      70.001 118.585  35.114  1.00  0.00           O
ATOM   8435  C22 POPE8 118      68.690 120.646  34.924  1.00  0.00           C
ATOM   8438  C3  POPE8 118      73.010 119.835  33.864  1.00  0.00           C
ATOM   8441  O31 POPE8 118      72.911 119.905  35.304  1.00  0.00           O
ATOM   8442  C31 POPE8 118      72.981 121.015  36.063  1.00  0.00           C
ATOM   8443  O32 POPE8 118      72.661 121.046  37.232  1.00  0.00           O
ATOM   8444  C32 POPE8 118      73.551 122.225  35.322  1.00  0.00           C
ATOM   8447  C23 POPE8 118      68.141 120.486  36.354  1.00  0.00           C
ATOM   8450  C24 POPE8 118      66.900 121.356  36.583  1.00  0.00           C
ATOM   8453  C25 POPE8 118      66.531 121.415  38.063  1.00  0.00           C
ATOM   8456  C26 POPE8 118      65.221 122.176  38.333  1.00  0.00           C
ATOM   8459  C27 POPE8 118      65.091 122.586  39.803  1.00  0.00           C
ATOM   8462  C28 POPE8 118      63.681 122.345  40.364  1.00  0.00           C
ATOM   8465  C29 POPE8 118      63.312 120.945  40.744  1.00  0.00           C
ATOM   8467 0C21 POPE8 118      63.062 120.516  41.994  1.00  0.00           C
ATOM   8469 1C21 POPE8 118      63.202 121.395  43.203  1.00  0.00           C
ATOM   8472 2C21 POPE8 118      62.962 120.615  44.494  1.00  0.00           C
ATOM   8475 3C21 POPE8 118      62.911 121.565  45.694  1.00  0.00           C
ATOM   8478 4C21 POPE8 118      62.431 120.885  46.964  1.00  0.00           C
ATOM   8481 5C21 POPE8 118      62.011 121.906  48.022  1.00  0.00           C
ATOM   8484 6C21 POPE8 118      61.381 121.235  49.243  1.00  0.00           C
ATOM   8487 7C21 POPE8 118      60.702 122.236  50.182  1.00  0.00           C
ATOM   8490 8C21 POPE8 118      60.021 121.546  51.362  1.00  0.00           C
ATOM   8494  C33 POPE8 118      73.791 123.455  36.243  1.00  0.00           C
ATOM   8497  C34 POPE8 118      72.521 124.275  36.493  1.00  0.00           C
ATOM   8500  C35 POPE8 118      72.771 125.525  37.362  1.00  0.00           C
ATOM   8503  C36 POPE8 118      72.961 126.836  36.572  1.00  0.00           C
ATOM   8506  C37 POPE8 118      72.711 128.126  37.383  1.00  0.00           C
ATOM   8509  C38 POPE8 118      73.642 128.387  38.583  1.00  0.00           C
ATOM   8512  C39 POPE8 118      72.961 128.297  39.964  1.00  0.00           C
ATOM   8515 0C31 POPE8 118      73.901 128.736  41.112  1.00  0.00           C
ATOM   8518 1C31 POPE8 118      73.352 128.516  42.534  1.00  0.00           C
ATOM   8521 2C31 POPE8 118      74.351 128.887  43.653  1.00  0.00           C
ATOM   8524 3C31 POPE8 118      74.271 130.346  44.123  1.00  0.00           C
ATOM   8527 4C31 POPE8 118      75.221 130.647  45.294  1.00  0.00           C
ATOM   8530 5C31 POPE8 118      74.912 131.956  46.033  1.00  0.00           C
ATOM   8533 6C31 POPE8 118      75.771 132.166  47.283  1.00  0.00           C
ATOM   8537  NH3 POPE9 119      50.991  97.846  70.753  1.00  0.00           N
ATOM   8541  C12 POPE9 119      50.812  96.756  71.784  1.00  0.00           C
ATOM   8544  C11 POPE9 119      52.081  95.926  71.993  1.00  0.00           C
ATOM   8547  P   POPE9 119      51.742  93.385  72.152  1.00  0.00           P
ATOM   8548  O13 POPE9 119      52.911  93.195  71.273  1.00  0.00           O
ATOM   8549  O14 POPE9 119      51.432  92.335  73.152  1.00  0.00           O
ATOM   8550  O11 POPE9 119      50.452  93.646  71.263  1.00  0.00           O
ATOM   8551  O12 POPE9 119      51.812  94.815  72.843  1.00  0.00           O
ATOM   8552  C1  POPE9 119      50.091  92.686  70.264  1.00  0.00           C
ATOM   8555  C2  POPE9 119      49.052  93.266  69.243  1.00  0.00           C
ATOM   8557  O21 POPE9 119      49.111  92.546  67.993  1.00  0.00           O
ATOM   8558  C21 POPE9 119      50.112  92.846  67.174  1.00  0.00           C
ATOM   8559  O22 POPE9 119      51.092  93.515  67.443  1.00  0.00           O
ATOM   8560  C22 POPE9 119      49.712  92.356  65.773  1.00  0.00           C
ATOM   8563  C3  POPE9 119      49.151  94.815  69.034  1.00  0.00           C
ATOM   8566  O31 POPE9 119      48.611  95.265  67.753  1.00  0.00           O
ATOM   8567  C31 POPE9 119      49.011  96.525  67.473  1.00  0.00           C
ATOM   8568  O32 POPE9 119      49.471  97.275  68.324  1.00  0.00           O
ATOM   8569  C32 POPE9 119      48.972  96.856  65.983  1.00  0.00           C
ATOM   8572  C23 POPE9 119      50.432  93.146  64.663  1.00  0.00           C
ATOM   8575  C24 POPE9 119      49.972  92.805  63.243  1.00  0.00           C
ATOM   8578  C25 POPE9 119      50.541  93.826  62.243  1.00  0.00           C
ATOM   8581  C26 POPE9 119      50.131  93.626  60.774  1.00  0.00           C
ATOM   8584  C27 POPE9 119      50.541  94.815  59.903  1.00  0.00           C
ATOM   8587  C28 POPE9 119      50.340  94.565  58.403  1.00  0.00           C
ATOM   8590  C29 POPE9 119      50.732  95.766  57.574  1.00  0.00           C
ATOM   8592 0C21 POPE9 119      51.651  95.805  56.593  1.00  0.00           C
ATOM   8594 1C21 POPE9 119      52.491  94.625  56.133  1.00  0.00           C
ATOM   8597 2C21 POPE9 119      51.682  93.646  55.273  1.00  0.00           C
ATOM   8600 3C21 POPE9 119      52.462  92.356  54.984  1.00  0.00           C
ATOM   8603 4C21 POPE9 119      51.581  91.266  54.342  1.00  0.00           C
ATOM   8606 5C21 POPE9 119      52.221  89.876  54.374  1.00  0.00           C
ATOM   8609 6C21 POPE9 119      53.552  89.775  53.612  1.00  0.00           C
ATOM   8612 7C21 POPE9 119      54.122  88.356  53.653  1.00  0.00           C
ATOM   8615 8C21 POPE9 119      55.372  88.185  52.773  1.00  0.00           C
ATOM   8619  C33 POPE9 119      47.622  96.606  65.264  1.00  0.00           C
ATOM   8622  C34 POPE9 119      47.771  96.635  63.734  1.00  0.00           C
ATOM   8625  C35 POPE9 119      48.500  97.885  63.214  1.00  0.00           C
ATOM   8628  C36 POPE9 119      48.482  98.065  61.684  1.00  0.00           C
ATOM   8631  C37 POPE9 119      49.392  99.225  61.222  1.00  0.00           C
ATOM   8634  C38 POPE9 119      49.301  99.505  59.714  1.00  0.00           C
ATOM   8637  C39 POPE9 119      50.302 100.565  59.212  1.00  0.00           C
ATOM   8640 0C31 POPE9 119      49.962 102.016  59.623  1.00  0.00           C
ATOM   8643 1C31 POPE9 119      51.012 103.025  59.114  1.00  0.00           C
ATOM   8646 2C31 POPE9 119      50.712 104.485  59.503  1.00  0.00           C
ATOM   8649 3C31 POPE9 119      49.912 105.275  58.453  1.00  0.00           C
ATOM   8652 4C31 POPE9 119      50.761 105.766  57.263  1.00  0.00           C
ATOM   8655 5C31 POPE9 119      49.921 106.535  56.222  1.00  0.00           C
ATOM   8658 6C31 POPE9 119      50.721 106.985  54.993  1.00  0.00           C
ATOM   8662  NH3 POPE  120      95.360  57.225  71.382  1.00  0.00           N
ATOM   8666  C12 POPE  120      95.351  56.575  72.734  1.00  0.00           C
ATOM   8669  C11 POPE  120      94.732  55.176  72.723  1.00  0.00           C
ATOM   8672  P   POPE  120      96.171  53.236  73.663  1.00  0.00           P
ATOM   8673  O13 POPE  120      97.112  53.576  72.574  1.00  0.00           O
ATOM   8674  O14 POPE  120      96.760  52.806  74.952  1.00  0.00           O
ATOM   8675  O11 POPE  120      95.211  52.106  73.104  1.00  0.00           O
ATOM   8676  O12 POPE  120      95.191  54.455  73.874  1.00  0.00           O
ATOM   8677  C1  POPE  120      93.922  51.815  73.644  1.00  0.00           C
ATOM   8680  C2  POPE  120      93.041  51.165  72.543  1.00  0.00           C
ATOM   8682  O21 POPE  120      91.671  51.146  72.993  1.00  0.00           O
ATOM   8683  C21 POPE  120      90.652  51.225  72.133  1.00  0.00           C
ATOM   8684  O22 POPE  120      89.641  50.546  72.214  1.00  0.00           O
ATOM   8685  C22 POPE  120      90.830  52.305  71.042  1.00  0.00           C
ATOM   8688  C3  POPE  120      93.511  49.716  72.214  1.00  0.00           C
ATOM   8691  O31 POPE  120      93.281  49.336  70.854  1.00  0.00           O
ATOM   8692  C31 POPE  120      92.201  48.606  70.574  1.00  0.00           C
ATOM   8693  O32 POPE  120      91.251  48.385  71.324  1.00  0.00           O
ATOM   8694  C32 POPE  120      92.301  48.126  69.114  1.00  0.00           C
ATOM   8697  C23 POPE  120      91.081  51.705  69.644  1.00  0.00           C
ATOM   8700  C24 POPE  120      91.330  52.736  68.523  1.00  0.00           C
ATOM   8703  C25 POPE  120      92.112  52.065  67.383  1.00  0.00           C
ATOM   8706  C26 POPE  120      92.562  52.986  66.243  1.00  0.00           C
ATOM   8709  C27 POPE  120      91.542  53.126  65.113  1.00  0.00           C
ATOM   8712  C28 POPE  120      92.211  53.646  63.843  1.00  0.00           C
ATOM   8715  C29 POPE  120      91.291  53.676  62.653  1.00  0.00           C
ATOM   8717 0C21 POPE  120      91.701  53.725  61.374  1.00  0.00           C
ATOM   8719 1C21 POPE  120      93.141  53.766  60.933  1.00  0.00           C
ATOM   8722 2C21 POPE  120      93.432  52.986  59.633  1.00  0.00           C
ATOM   8725 3C21 POPE  120      92.901  53.706  58.383  1.00  0.00           C
ATOM   8728 4C21 POPE  120      93.152  52.916  57.084  1.00  0.00           C
ATOM   8731 5C21 POPE  120      92.462  51.546  57.084  1.00  0.00           C
ATOM   8734 6C21 POPE  120      92.171  50.995  55.674  1.00  0.00           C
ATOM   8737 7C21 POPE  120      91.361  49.705  55.744  1.00  0.00           C
ATOM   8740 8C21 POPE  120      90.900  49.176  54.383  1.00  0.00           C
ATOM   8744  C33 POPE  120      90.932  47.955  68.434  1.00  0.00           C
ATOM   8747  C34 POPE  120      90.961  47.575  66.944  1.00  0.00           C
ATOM   8750  C35 POPE  120      91.542  48.625  65.993  1.00  0.00           C
ATOM   8753  C36 POPE  120      91.492  48.155  64.534  1.00  0.00           C
ATOM   8756  C37 POPE  120      92.112  49.145  63.534  1.00  0.00           C
ATOM   8759  C38 POPE  120      91.111  49.676  62.484  1.00  0.00           C
ATOM   8762  C39 POPE  120      91.661  49.646  61.054  1.00  0.00           C
ATOM   8765 0C31 POPE  120      91.731  48.216  60.483  1.00  0.00           C
ATOM   8768 1C31 POPE  120      92.392  48.135  59.104  1.00  0.00           C
ATOM   8771 2C31 POPE  120      92.471  46.686  58.612  1.00  0.00           C
ATOM   8774 3C31 POPE  120      93.372  46.476  57.383  1.00  0.00           C
ATOM   8777 4C31 POPE  120      93.502  44.985  57.034  1.00  0.00           C
ATOM   8780 5C31 POPE  120      94.431  44.725  55.844  1.00  0.00           C
ATOM   8783 6C31 POPE  120      94.451  43.256  55.403  1.00  0.00           C
ATOM   8787  NH3 POPE  121      12.082 107.936  31.203  1.00  0.00           N
ATOM   8791  C12 POPE  121      12.812 109.186  31.544  1.00  0.00           C
ATOM   8794  C11 POPE  121      12.901 109.975  30.244  1.00  0.00           C
ATOM   8797  P   POPE  121      11.292 111.385  28.784  1.00  0.00           P
ATOM   8798  O13 POPE  121      11.851 110.755  27.573  1.00  0.00           O
ATOM   8799  O14 POPE  121       9.831 111.616  28.844  1.00  0.00           O
ATOM   8800  O11 POPE  121      12.082 112.716  29.114  1.00  0.00           O
ATOM   8801  O12 POPE  121      11.601 110.495  30.034  1.00  0.00           O
ATOM   8802  C1  POPE  121      11.612 113.805  29.914  1.00  0.00           C
ATOM   8805  C2  POPE  121      12.072 113.665  31.383  1.00  0.00           C
ATOM   8807  O21 POPE  121      11.521 114.716  32.224  1.00  0.00           O
ATOM   8808  C21 POPE  121      12.181 115.875  32.273  1.00  0.00           C
ATOM   8809  O22 POPE  121      13.092 116.216  31.544  1.00  0.00           O
ATOM   8810  C22 POPE  121      11.712 116.716  33.464  1.00  0.00           C
ATOM   8813  C3  POPE  121      13.622 113.495  31.514  1.00  0.00           C
ATOM   8816  O31 POPE  121      14.082 113.635  32.874  1.00  0.00           O
ATOM   8817  C31 POPE  121      13.752 112.625  33.674  1.00  0.00           C
ATOM   8818  O32 POPE  121      13.372 111.525  33.324  1.00  0.00           O
ATOM   8819  C32 POPE  121      13.861 113.086  35.124  1.00  0.00           C
ATOM   8822  C23 POPE  121      10.271 117.275  33.334  1.00  0.00           C
ATOM   8825  C24 POPE  121       9.252 116.466  34.144  1.00  0.00           C
ATOM   8828  C25 POPE  121       7.832 117.055  34.124  1.00  0.00           C
ATOM   8831  C26 POPE  121       7.692 118.346  34.932  1.00  0.00           C
ATOM   8834  C27 POPE  121       6.442 119.155  34.542  1.00  0.00           C
ATOM   8837  C28 POPE  121       6.172 120.376  35.444  1.00  0.00           C
ATOM   8840  C29 POPE  121       7.132 121.535  35.273  1.00  0.00           C
ATOM   8842 0C21 POPE  121       6.782 122.835  35.184  1.00  0.00           C
ATOM   8844 1C21 POPE  121       5.372 123.385  35.203  1.00  0.00           C
ATOM   8847 2C21 POPE  121       4.652 123.356  36.562  1.00  0.00           C
ATOM   8850 3C21 POPE  121       5.262 124.295  37.604  1.00  0.00           C
ATOM   8853 4C21 POPE  121       4.392 124.456  38.863  1.00  0.00           C
ATOM   8856 5C21 POPE  121       5.042 125.385  39.894  1.00  0.00           C
ATOM   8859 6C21 POPE  121       4.232 125.565  41.182  1.00  0.00           C
ATOM   8862 7C21 POPE  121       4.901 126.596  42.104  1.00  0.00           C
ATOM   8865 8C21 POPE  121       4.262 126.725  43.493  1.00  0.00           C
ATOM   8869  C33 POPE  121      12.552 112.805  35.903  1.00  0.00           C
ATOM   8872  C34 POPE  121      12.472 113.725  37.113  1.00  0.00           C
ATOM   8875  C35 POPE  121      11.271 113.455  38.022  1.00  0.00           C
ATOM   8878  C36 POPE  121      11.122 114.565  39.072  1.00  0.00           C
ATOM   8881  C37 POPE  121      10.071 114.225  40.133  1.00  0.00           C
ATOM   8884  C38 POPE  121       9.861 115.376  41.133  1.00  0.00           C
ATOM   8887  C39 POPE  121       8.912 114.985  42.274  1.00  0.00           C
ATOM   8890 0C31 POPE  121       7.441 114.896  41.854  1.00  0.00           C
ATOM   8893 1C31 POPE  121       6.622 114.065  42.854  1.00  0.00           C
ATOM   8896 2C31 POPE  121       5.152 113.936  42.444  1.00  0.00           C
ATOM   8899 3C31 POPE  121       4.442 112.726  43.074  1.00  0.00           C
ATOM   8902 4C31 POPE  121       4.592 112.665  44.594  1.00  0.00           C
ATOM   8905 5C31 POPE  121       3.752 111.555  45.233  1.00  0.00           C
ATOM   8908 6C31 POPE  121       3.962 111.466  46.743  1.00  0.00           C
ATOM   8912  NH3 POPE  122      69.150 115.165  29.984  1.00  0.00           N
ATOM   8916  C12 POPE  122      68.271 115.895  28.994  1.00  0.00           C
ATOM   8919  C11 POPE  122      66.790 115.506  29.204  1.00  0.00           C
ATOM   8922  P   POPE  122      64.351 116.196  28.534  1.00  0.00           P
ATOM   8923  O13 POPE  122      63.890 117.446  29.163  1.00  0.00           O
ATOM   8924  O14 POPE  122      63.732 115.895  27.224  1.00  0.00           O
ATOM   8925  O11 POPE  122      64.111 114.936  29.483  1.00  0.00           O
ATOM   8926  O12 POPE  122      65.930 116.255  28.344  1.00  0.00           O
ATOM   8927  C1  POPE  122      63.561 114.905  30.793  1.00  0.00           C
ATOM   8930  C2  POPE  122      64.391 114.015  31.793  1.00  0.00           C
ATOM   8932  O21 POPE  122      63.552 112.975  32.354  1.00  0.00           O
ATOM   8933  C21 POPE  122      64.141 111.856  32.784  1.00  0.00           C
ATOM   8934  O22 POPE  122      65.330 111.646  32.833  1.00  0.00           O
ATOM   8935  C22 POPE  122      63.032 110.856  33.204  1.00  0.00           C
ATOM   8938  C3  POPE  122      65.001 114.936  32.883  1.00  0.00           C
ATOM   8941  O31 POPE  122      65.911 114.266  33.773  1.00  0.00           O
ATOM   8942  C31 POPE  122      67.161 114.175  33.313  1.00  0.00           C
ATOM   8943  O32 POPE  122      67.562 114.596  32.243  1.00  0.00           O
ATOM   8944  C32 POPE  122      68.001 113.395  34.313  1.00  0.00           C
ATOM   8947  C23 POPE  122      63.272 110.086  34.534  1.00  0.00           C
ATOM   8950  C24 POPE  122      62.062 109.205  34.903  1.00  0.00           C
ATOM   8953  C25 POPE  122      62.081 108.686  36.364  1.00  0.00           C
ATOM   8956  C26 POPE  122      60.842 107.866  36.733  1.00  0.00           C
ATOM   8959  C27 POPE  122      60.812 107.505  38.233  1.00  0.00           C
ATOM   8962  C28 POPE  122      59.532 106.805  38.714  1.00  0.00           C
ATOM   8965  C29 POPE  122      59.371 105.415  38.153  1.00  0.00           C
ATOM   8967 0C21 POPE  122      58.690 104.396  38.704  1.00  0.00           C
ATOM   8969 1C21 POPE  122      57.962 104.406  40.023  1.00  0.00           C
ATOM   8972 2C21 POPE  122      58.302 103.165  40.873  1.00  0.00           C
ATOM   8975 3C21 POPE  122      57.901 103.315  42.353  1.00  0.00           C
ATOM   8978 4C21 POPE  122      58.251 102.055  43.162  1.00  0.00           C
ATOM   8981 5C21 POPE  122      58.121 102.216  44.674  1.00  0.00           C
ATOM   8984 6C21 POPE  122      59.371 102.826  45.312  1.00  0.00           C
ATOM   8987 7C21 POPE  122      59.272 102.905  46.833  1.00  0.00           C
ATOM   8990 8C21 POPE  122      60.562 103.395  47.502  1.00  0.00           C
ATOM   8994  C33 POPE  122      69.150 114.245  34.903  1.00  0.00           C
ATOM   8997  C34 POPE  122      68.742 115.176  36.052  1.00  0.00           C
ATOM   9000  C35 POPE  122      69.940 115.455  36.964  1.00  0.00           C
ATOM   9003  C36 POPE  122      69.562 116.146  38.273  1.00  0.00           C
ATOM   9006  C37 POPE  122      70.661 116.056  39.343  1.00  0.00           C
ATOM   9009  C38 POPE  122      70.211 116.665  40.674  1.00  0.00           C
ATOM   9012  C39 POPE  122      70.172 118.195  40.662  1.00  0.00           C
ATOM   9015 0C31 POPE  122      71.562 118.805  40.764  1.00  0.00           C
ATOM   9018 1C31 POPE  122      71.531 120.335  40.683  1.00  0.00           C
ATOM   9021 2C31 POPE  122      72.821 120.926  41.234  1.00  0.00           C
ATOM   9024 3C31 POPE  122      72.711 121.506  42.654  1.00  0.00           C
ATOM   9027 4C31 POPE  122      72.171 120.516  43.674  1.00  0.00           C
ATOM   9030 5C31 POPE  122      72.132 121.146  45.062  1.00  0.00           C
ATOM   9033 6C31 POPE  122      71.871 120.116  46.144  1.00  0.00           C
ATOM   9037  NH3 POPE  123       4.082  48.966  69.903  1.00  0.00           N
ATOM   9041  C12 POPE  123       4.102  49.015  71.394  1.00  0.00           C
ATOM   9044  C11 POPE  123       3.672  47.666  71.993  1.00  0.00           C
ATOM   9047  P   POPE  123       1.702  45.995  72.093  1.00  0.00           P
ATOM   9048  O13 POPE  123       2.742  45.135  72.693  1.00  0.00           O
ATOM   9049  O14 POPE  123       0.612  46.476  72.963  1.00  0.00           O
ATOM   9050  O11 POPE  123       1.072  45.306  70.834  1.00  0.00           O
ATOM   9051  O12 POPE  123       2.392  47.275  71.473  1.00  0.00           O
ATOM   9052  C1  POPE  123       1.841  44.595  69.863  1.00  0.00           C
ATOM   9055  C2  POPE  123       1.282  44.946  68.453  1.00  0.00           C
ATOM   9057  O21 POPE  123       1.722  44.116  67.344  1.00  0.00           O
ATOM   9058  C21 POPE  123       2.982  43.755  67.254  1.00  0.00           C
ATOM   9059  O22 POPE  123       3.882  44.026  68.022  1.00  0.00           O
ATOM   9060  C22 POPE  123       3.182  42.995  65.934  1.00  0.00           C
ATOM   9063  C3  POPE  123       1.492  46.466  68.162  1.00  0.00           C
ATOM   9066  O31 POPE  123       1.622  46.766  66.754  1.00  0.00           O
ATOM   9067  C31 POPE  123       2.862  46.966  66.343  1.00  0.00           C
ATOM   9068  O32 POPE  123       3.882  46.856  67.003  1.00  0.00           O
ATOM   9069  C32 POPE  123       2.822  47.375  64.873  1.00  0.00           C
ATOM   9072  C23 POPE  123       4.681  42.796  65.604  1.00  0.00           C
ATOM   9075  C24 POPE  123       4.922  41.975  64.324  1.00  0.00           C
ATOM   9078  C25 POPE  123       4.571  42.736  63.022  1.00  0.00           C
ATOM   9081  C26 POPE  123       4.912  41.926  61.764  1.00  0.00           C
ATOM   9084  C27 POPE  123       4.762  42.736  60.473  1.00  0.00           C
ATOM   9087  C28 POPE  123       5.232  41.946  59.243  1.00  0.00           C
ATOM   9090  C29 POPE  123       5.242  42.806  58.004  1.00  0.00           C
ATOM   9092 0C21 POPE  123       4.292  42.825  57.043  1.00  0.00           C
ATOM   9094 1C21 POPE  123       3.032  42.006  57.064  1.00  0.00           C
ATOM   9097 2C21 POPE  123       2.042  42.316  55.914  1.00  0.00           C
ATOM   9100 3C21 POPE  123       2.332  41.565  54.604  1.00  0.00           C
ATOM   9103 4C21 POPE  123       3.352  42.245  53.674  1.00  0.00           C
ATOM   9106 5C21 POPE  123       4.012  41.245  52.714  1.00  0.00           C
ATOM   9109 6C21 POPE  123       3.042  40.455  51.824  1.00  0.00           C
ATOM   9112 7C21 POPE  123       3.792  39.296  51.153  1.00  0.00           C
ATOM   9115 8C21 POPE  123       2.942  38.275  50.403  1.00  0.00           C
ATOM   9119  C33 POPE  123       2.632  46.155  63.953  1.00  0.00           C
ATOM   9122  C34 POPE  123       2.152  46.536  62.554  1.00  0.00           C
ATOM   9125  C35 POPE  123       3.212  47.245  61.694  1.00  0.00           C
ATOM   9128  C36 POPE  123       2.582  47.705  60.374  1.00  0.00           C
ATOM   9131  C37 POPE  123       3.582  48.266  59.363  1.00  0.00           C
ATOM   9134  C38 POPE  123       2.912  48.525  58.014  1.00  0.00           C
ATOM   9137  C39 POPE  123       3.862  49.056  56.924  1.00  0.00           C
ATOM   9140 0C31 POPE  123       4.151  50.556  57.043  1.00  0.00           C
ATOM   9143 1C31 POPE  123       5.082  51.086  55.933  1.00  0.00           C
ATOM   9146 2C31 POPE  123       4.351  51.766  54.763  1.00  0.00           C
ATOM   9149 3C31 POPE  123       3.552  50.826  53.843  1.00  0.00           C
ATOM   9152 4C31 POPE  123       2.842  51.585  52.724  1.00  0.00           C
ATOM   9155 5C31 POPE  123       2.092  50.665  51.754  1.00  0.00           C
ATOM   9158 6C31 POPE  123       1.382  51.445  50.644  1.00  0.00           C
ATOM   9162  NH3 POPE  124      75.451   7.185  71.834  1.00  0.00           N
ATOM   9166  C12 POPE  124      76.111   8.536  71.754  1.00  0.00           C
ATOM   9169  C11 POPE  124      76.330   9.145  73.152  1.00  0.00           C
ATOM   9172  P   POPE  124      75.391  11.386  74.222  1.00  0.00           P
ATOM   9173  O13 POPE  124      75.521  11.176  75.674  1.00  0.00           O
ATOM   9174  O14 POPE  124      74.271  12.256  73.784  1.00  0.00           O
ATOM   9175  O11 POPE  124      76.790  11.866  73.663  1.00  0.00           O
ATOM   9176  O12 POPE  124      75.231   9.995  73.504  1.00  0.00           O
ATOM   9177  C1  POPE  124      76.891  12.926  72.714  1.00  0.00           C
ATOM   9180  C2  POPE  124      76.682  12.466  71.243  1.00  0.00           C
ATOM   9182  O21 POPE  124      77.361  13.405  70.393  1.00  0.00           O
ATOM   9183  C21 POPE  124      77.891  12.905  69.284  1.00  0.00           C
ATOM   9184  O22 POPE  124      77.992  11.725  69.014  1.00  0.00           O
ATOM   9185  C22 POPE  124      78.342  14.046  68.394  1.00  0.00           C
ATOM   9188  C3  POPE  124      75.151  12.426  70.934  1.00  0.00           C
ATOM   9191  O31 POPE  124      74.751  12.846  69.614  1.00  0.00           O
ATOM   9192  C31 POPE  124      74.572  11.846  68.753  1.00  0.00           C
ATOM   9193  O32 POPE  124      74.852  10.686  68.943  1.00  0.00           O
ATOM   9194  C32 POPE  124      73.872  12.396  67.513  1.00  0.00           C
ATOM   9197  C23 POPE  124      78.001  13.796  66.902  1.00  0.00           C
ATOM   9200  C24 POPE  124      78.081  15.115  66.123  1.00  0.00           C
ATOM   9203  C25 POPE  124      78.651  15.006  64.703  1.00  0.00           C
ATOM   9206  C26 POPE  124      77.672  14.485  63.643  1.00  0.00           C
ATOM   9209  C27 POPE  124      78.252  14.655  62.222  1.00  0.00           C
ATOM   9212  C28 POPE  124      77.201  14.935  61.124  1.00  0.00           C
ATOM   9215  C29 POPE  124      76.302  13.776  60.792  1.00  0.00           C
ATOM   9217 0C21 POPE  124      75.161  13.856  60.093  1.00  0.00           C
ATOM   9219 1C21 POPE  124      74.562  15.096  59.483  1.00  0.00           C
ATOM   9222 2C21 POPE  124      74.562  15.035  57.944  1.00  0.00           C
ATOM   9225 3C21 POPE  124      73.901  16.266  57.304  1.00  0.00           C
ATOM   9228 4C21 POPE  124      73.812  16.155  55.773  1.00  0.00           C
ATOM   9231 5C21 POPE  124      75.181  16.225  55.074  1.00  0.00           C
ATOM   9234 6C21 POPE  124      75.071  16.186  53.542  1.00  0.00           C
ATOM   9237 7C21 POPE  124      76.391  16.526  52.854  1.00  0.00           C
ATOM   9240 8C21 POPE  124      76.282  16.636  51.333  1.00  0.00           C
ATOM   9244  C33 POPE  124      74.411  11.795  66.203  1.00  0.00           C
ATOM   9247  C34 POPE  124      74.462  12.856  65.104  1.00  0.00           C
ATOM   9250  C35 POPE  124      74.562  12.296  63.682  1.00  0.00           C
ATOM   9253  C36 POPE  124      73.342  11.476  63.274  1.00  0.00           C
ATOM   9256  C37 POPE  124      73.202  11.336  61.754  1.00  0.00           C
ATOM   9259  C38 POPE  124      72.031  10.416  61.374  1.00  0.00           C
ATOM   9262  C39 POPE  124      71.921  10.165  59.862  1.00  0.00           C
ATOM   9265 0C31 POPE  124      70.822   9.145  59.563  1.00  0.00           C
ATOM   9268 1C31 POPE  124      70.781   8.705  58.092  1.00  0.00           C
ATOM   9271 2C31 POPE  124      69.821   7.526  57.903  1.00  0.00           C
ATOM   9274 3C31 POPE  124      69.861   6.916  56.493  1.00  0.00           C
ATOM   9277 4C31 POPE  124      69.182   7.796  55.434  1.00  0.00           C
ATOM   9280 5C31 POPE  124      69.052   7.066  54.083  1.00  0.00           C
ATOM   9283 6C31 POPE  124      68.091   7.766  53.124  1.00  0.00           C
ATOM   9287  NH3 POPE  125      -3.869  34.696  29.044  1.00  0.00           N
ATOM   9291  C12 POPE  125      -2.429  35.025  28.694  1.00  0.00           C
ATOM   9294  C11 POPE  125      -1.469  33.826  28.924  1.00  0.00           C
ATOM   9297  P   POPE  125       0.912  34.716  29.604  1.00  0.00           P
ATOM   9298  O13 POPE  125       1.742  33.626  30.124  1.00  0.00           O
ATOM   9299  O14 POPE  125       1.682  35.806  28.953  1.00  0.00           O
ATOM   9300  O11 POPE  125      -0.048  35.266  30.733  1.00  0.00           O
ATOM   9301  O12 POPE  125      -0.138  34.155  28.554  1.00  0.00           O
ATOM   9302  C1  POPE  125       0.302  35.236  32.113  1.00  0.00           C
ATOM   9305  C2  POPE  125      -0.419  34.106  32.903  1.00  0.00           C
ATOM   9307  O21 POPE  125      -0.569  34.495  34.284  1.00  0.00           O
ATOM   9308  C21 POPE  125       0.532  34.576  35.014  1.00  0.00           C
ATOM   9309  O22 POPE  125       1.662  34.346  34.644  1.00  0.00           O
ATOM   9310  C22 POPE  125       0.172  35.065  36.424  1.00  0.00           C
ATOM   9313  C3  POPE  125       0.272  32.705  32.714  1.00  0.00           C
ATOM   9316  O31 POPE  125      -0.078  31.795  33.773  1.00  0.00           O
ATOM   9317  C31 POPE  125       0.642  30.676  33.883  1.00  0.00           C
ATOM   9318  O32 POPE  125       0.172  29.555  33.813  1.00  0.00           O
ATOM   9319  C32 POPE  125       2.092  30.926  34.272  1.00  0.00           C
ATOM   9322  C23 POPE  125       0.682  34.116  37.543  1.00  0.00           C
ATOM   9325  C24 POPE  125       0.582  34.766  38.934  1.00  0.00           C
ATOM   9328  C25 POPE  125       1.032  33.846  40.083  1.00  0.00           C
ATOM   9331  C26 POPE  125       1.472  34.646  41.324  1.00  0.00           C
ATOM   9334  C27 POPE  125       1.822  33.745  42.523  1.00  0.00           C
ATOM   9337  C28 POPE  125       2.522  34.516  43.664  1.00  0.00           C
ATOM   9340  C29 POPE  125       1.622  35.506  44.363  1.00  0.00           C
ATOM   9342 0C21 POPE  125       1.572  35.775  45.674  1.00  0.00           C
ATOM   9344 1C21 POPE  125       2.442  35.176  46.743  1.00  0.00           C
ATOM   9347 2C21 POPE  125       3.632  36.106  46.994  1.00  0.00           C
ATOM   9350 3C21 POPE  125       4.662  35.495  47.952  1.00  0.00           C
ATOM   9353 4C21 POPE  125       5.882  36.396  48.074  1.00  0.00           C
ATOM   9356 5C21 POPE  125       7.002  35.725  48.863  1.00  0.00           C
ATOM   9359 6C21 POPE  125       8.252  36.606  48.904  1.00  0.00           C
ATOM   9362 7C21 POPE  125       9.351  35.935  49.713  1.00  0.00           C
ATOM   9365 8C21 POPE  125      10.562  36.826  49.972  1.00  0.00           C
ATOM   9369  C33 POPE  125       2.342  30.635  35.764  1.00  0.00           C
ATOM   9372  C34 POPE  125       3.762  30.966  36.223  1.00  0.00           C
ATOM   9375  C35 POPE  125       3.852  30.936  37.754  1.00  0.00           C
ATOM   9378  C36 POPE  125       5.192  31.385  38.324  1.00  0.00           C
ATOM   9381  C37 POPE  125       5.102  31.626  39.833  1.00  0.00           C
ATOM   9384  C38 POPE  125       6.422  32.025  40.484  1.00  0.00           C
ATOM   9387  C39 POPE  125       6.282  32.455  41.953  1.00  0.00           C
ATOM   9390 0C31 POPE  125       5.422  31.536  42.822  1.00  0.00           C
ATOM   9393 1C31 POPE  125       5.632  31.846  44.304  1.00  0.00           C
ATOM   9396 2C31 POPE  125       4.692  31.086  45.243  1.00  0.00           C
ATOM   9399 3C31 POPE  125       5.002  31.435  46.702  1.00  0.00           C
ATOM   9402 4C31 POPE  125       3.812  31.205  47.644  1.00  0.00           C
ATOM   9405 5C31 POPE  125       4.062  31.745  49.053  1.00  0.00           C
ATOM   9408 6C31 POPE  125       2.792  31.856  49.883  1.00  0.00           C
ATOM   9412  NH3 POPE  126      48.062 129.526  74.464  1.00  0.00           N
ATOM   9416  C12 POPE  126      47.092 129.047  73.394  1.00  0.00           C
ATOM   9419  C11 POPE  126      46.311 127.785  73.803  1.00  0.00           C
ATOM   9422  P   POPE  126      47.191 126.696  76.023  1.00  0.00           P
ATOM   9423  O13 POPE  126      48.331 127.525  76.473  1.00  0.00           O
ATOM   9424  O14 POPE  126      45.882 127.026  76.603  1.00  0.00           O
ATOM   9425  O11 POPE  126      47.451 125.135  76.193  1.00  0.00           O
ATOM   9426  O12 POPE  126      47.162 126.856  74.453  1.00  0.00           O
ATOM   9427  C1  POPE  126      46.921 124.245  75.184  1.00  0.00           C
ATOM   9430  C2  POPE  126      47.952 124.006  74.054  1.00  0.00           C
ATOM   9432  O21 POPE  126      47.291 123.745  72.804  1.00  0.00           O
ATOM   9433  C21 POPE  126      46.721 122.576  72.624  1.00  0.00           C
ATOM   9434  O22 POPE  126      46.682 121.646  73.413  1.00  0.00           O
ATOM   9435  C22 POPE  126      46.071 122.566  71.223  1.00  0.00           C
ATOM   9438  C3  POPE  126      49.090 123.006  74.433  1.00  0.00           C
ATOM   9441  O31 POPE  126      50.392 123.585  74.202  1.00  0.00           O
ATOM   9442  C31 POPE  126      50.721 123.635  72.913  1.00  0.00           C
ATOM   9443  O32 POPE  126      50.210 122.986  72.023  1.00  0.00           O
ATOM   9444  C32 POPE  126      51.782 124.705  72.734  1.00  0.00           C
ATOM   9447  C23 POPE  126      46.472 121.345  70.343  1.00  0.00           C
ATOM   9450  C24 POPE  126      47.142 121.766  69.023  1.00  0.00           C
ATOM   9453  C25 POPE  126      46.152 122.296  67.973  1.00  0.00           C
ATOM   9456  C26 POPE  126      46.822 123.255  66.972  1.00  0.00           C
ATOM   9459  C27 POPE  126      45.861 123.805  65.902  1.00  0.00           C
ATOM   9462  C28 POPE  126      46.432 125.036  65.174  1.00  0.00           C
ATOM   9465  C29 POPE  126      45.392 125.796  64.394  1.00  0.00           C
ATOM   9467 0C21 POPE  126      45.361 125.966  63.064  1.00  0.00           C
ATOM   9469 1C21 POPE  126      46.311 125.396  62.053  1.00  0.00           C
ATOM   9472 2C21 POPE  126      45.581 125.165  60.714  1.00  0.00           C
ATOM   9475 3C21 POPE  126      46.492 124.616  59.613  1.00  0.00           C
ATOM   9478 4C21 POPE  126      45.702 124.106  58.383  1.00  0.00           C
ATOM   9481 5C21 POPE  126      44.701 125.125  57.822  1.00  0.00           C
ATOM   9484 6C21 POPE  126      44.031 124.656  56.523  1.00  0.00           C
ATOM   9487 7C21 POPE  126      43.092 125.726  55.933  1.00  0.00           C
ATOM   9490 8C21 POPE  126      42.631 125.415  54.514  1.00  0.00           C
ATOM   9494  C33 POPE  126      51.422 125.665  71.583  1.00  0.00           C
ATOM   9497  C34 POPE  126      52.151 126.985  71.794  1.00  0.00           C
ATOM   9500  C35 POPE  126      51.931 128.016  70.684  1.00  0.00           C
ATOM   9503  C36 POPE  126      52.882 127.796  69.493  1.00  0.00           C
ATOM   9506  C37 POPE  126      52.971 129.037  68.604  1.00  0.00           C
ATOM   9509  C38 POPE  126      54.072 128.936  67.543  1.00  0.00           C
ATOM   9512  C39 POPE  126      53.872 127.756  66.583  1.00  0.00           C
ATOM   9515 0C31 POPE  126      54.482 127.995  65.203  1.00  0.00           C
ATOM   9518 1C31 POPE  126      54.231 126.836  64.233  1.00  0.00           C
ATOM   9521 2C31 POPE  126      54.371 127.275  62.764  1.00  0.00           C
ATOM   9524 3C31 POPE  126      53.862 126.245  61.754  1.00  0.00           C
ATOM   9527 4C31 POPE  126      52.351 125.995  61.833  1.00  0.00           C
ATOM   9530 5C31 POPE  126      51.782 125.305  60.583  1.00  0.00           C
ATOM   9533 6C31 POPE  126      50.271 125.066  60.653  1.00  0.00           C
ATOM   9537  NH3 POPE  127      23.642  93.475  25.554  1.00  0.00           N
ATOM   9541  C12 POPE  127      22.282  92.915  25.833  1.00  0.00           C
ATOM   9544  C11 POPE  127      22.421  91.426  26.094  1.00  0.00           C
ATOM   9547  P   POPE  127      23.191  91.025  28.594  1.00  0.00           P
ATOM   9548  O13 POPE  127      24.311  91.646  29.344  1.00  0.00           O
ATOM   9549  O14 POPE  127      21.802  91.395  28.963  1.00  0.00           O
ATOM   9550  O11 POPE  127      23.351  89.466  28.554  1.00  0.00           O
ATOM   9551  O12 POPE  127      23.472  91.245  27.043  1.00  0.00           O
ATOM   9552  C1  POPE  127      23.972  88.735  29.604  1.00  0.00           C
ATOM   9555  C2  POPE  127      22.912  87.896  30.364  1.00  0.00           C
ATOM   9557  O21 POPE  127      23.581  86.985  31.243  1.00  0.00           O
ATOM   9558  C21 POPE  127      23.941  87.485  32.403  1.00  0.00           C
ATOM   9559  O22 POPE  127      23.662  88.585  32.854  1.00  0.00           O
ATOM   9560  C22 POPE  127      24.851  86.466  33.074  1.00  0.00           C
ATOM   9563  C3  POPE  127      22.062  87.075  29.354  1.00  0.00           C
ATOM   9566  O31 POPE  127      21.492  85.916  29.993  1.00  0.00           O
ATOM   9567  C31 POPE  127      20.201  85.735  29.893  1.00  0.00           C
ATOM   9568  O32 POPE  127      19.462  86.286  29.074  1.00  0.00           O
ATOM   9569  C32 POPE  127      19.712  84.725  30.924  1.00  0.00           C
ATOM   9572  C23 POPE  127      25.122  86.736  34.563  1.00  0.00           C
ATOM   9575  C24 POPE  127      24.122  86.056  35.504  1.00  0.00           C
ATOM   9578  C25 POPE  127      24.741  85.926  36.903  1.00  0.00           C
ATOM   9581  C26 POPE  127      23.902  85.186  37.944  1.00  0.00           C
ATOM   9584  C27 POPE  127      24.792  84.845  39.153  1.00  0.00           C
ATOM   9587  C28 POPE  127      24.022  84.466  40.414  1.00  0.00           C
ATOM   9590  C29 POPE  127      24.971  84.106  41.523  1.00  0.00           C
ATOM   9592 0C21 POPE  127      24.622  83.585  42.714  1.00  0.00           C
ATOM   9594 1C21 POPE  127      23.221  83.286  43.174  1.00  0.00           C
ATOM   9597 2C21 POPE  127      22.712  84.256  44.254  1.00  0.00           C
ATOM   9600 3C21 POPE  127      23.511  84.196  45.563  1.00  0.00           C
ATOM   9603 4C21 POPE  127      22.882  85.046  46.674  1.00  0.00           C
ATOM   9606 5C21 POPE  127      23.622  84.905  48.014  1.00  0.00           C
ATOM   9609 6C21 POPE  127      22.921  85.615  49.174  1.00  0.00           C
ATOM   9612 7C21 POPE  127      23.552  85.305  50.534  1.00  0.00           C
ATOM   9615 8C21 POPE  127      22.872  86.036  51.693  1.00  0.00           C
ATOM   9619  C33 POPE  127      19.062  85.425  32.133  1.00  0.00           C
ATOM   9622  C34 POPE  127      19.582  84.876  33.464  1.00  0.00           C
ATOM   9625  C35 POPE  127      18.991  85.606  34.674  1.00  0.00           C
ATOM   9628  C36 POPE  127      19.592  85.116  35.993  1.00  0.00           C
ATOM   9631  C37 POPE  127      18.972  85.815  37.203  1.00  0.00           C
ATOM   9634  C38 POPE  127      19.422  85.226  38.542  1.00  0.00           C
ATOM   9637  C39 POPE  127      18.811  86.015  39.703  1.00  0.00           C
ATOM   9640 0C31 POPE  127      19.101  85.446  41.094  1.00  0.00           C
ATOM   9643 1C31 POPE  127      18.532  86.375  42.183  1.00  0.00           C
ATOM   9646 2C31 POPE  127      18.861  85.926  43.603  1.00  0.00           C
ATOM   9649 3C31 POPE  127      18.401  86.956  44.662  1.00  0.00           C
ATOM   9652 4C31 POPE  127      16.882  86.966  44.873  1.00  0.00           C
ATOM   9655 5C31 POPE  127      16.402  87.925  45.972  1.00  0.00           C
ATOM   9658 6C31 POPE  127      17.111  87.735  47.324  1.00  0.00           C
ATOM   9662  NH3 POPE  128     118.091  33.466  70.522  1.00  0.00           N
ATOM   9666  C12 POPE  128     117.440  32.876  71.743  1.00  0.00           C
ATOM   9669  C11 POPE  128     116.151  33.616  72.093  1.00  0.00           C
ATOM   9672  P   POPE  128     114.250  33.266  73.882  1.00  0.00           P
ATOM   9673  O13 POPE  128     113.681  31.896  73.894  1.00  0.00           O
ATOM   9674  O14 POPE  128     114.260  33.995  75.162  1.00  0.00           O
ATOM   9675  O11 POPE  128     113.561  34.155  72.784  1.00  0.00           O
ATOM   9676  O12 POPE  128     115.751  33.166  73.383  1.00  0.00           O
ATOM   9677  C1  POPE  128     112.462  33.676  72.014  1.00  0.00           C
ATOM   9680  C2  POPE  128     111.912  34.806  71.104  1.00  0.00           C
ATOM   9682  O21 POPE  128     110.641  34.446  70.522  1.00  0.00           O
ATOM   9683  C21 POPE  128     110.591  33.446  69.663  1.00  0.00           C
ATOM   9684  O22 POPE  128     111.511  32.806  69.213  1.00  0.00           O
ATOM   9685  C22 POPE  128     109.101  33.146  69.434  1.00  0.00           C
ATOM   9688  C3  POPE  128     112.962  35.326  70.083  1.00  0.00           C
ATOM   9691  O31 POPE  128     112.471  36.495  69.373  1.00  0.00           O
ATOM   9692  C31 POPE  128     112.911  36.616  68.144  1.00  0.00           C
ATOM   9693  O32 POPE  128     113.821  37.345  67.793  1.00  0.00           O
ATOM   9694  C32 POPE  128     112.102  35.716  67.214  1.00  0.00           C
ATOM   9697  C23 POPE  128     108.782  32.405  68.104  1.00  0.00           C
ATOM   9700  C24 POPE  128     108.701  33.336  66.883  1.00  0.00           C
ATOM   9703  C25 POPE  128     107.831  32.745  65.764  1.00  0.00           C
ATOM   9706  C26 POPE  128     107.792  33.586  64.483  1.00  0.00           C
ATOM   9709  C27 POPE  128     106.682  33.146  63.524  1.00  0.00           C
ATOM   9712  C28 POPE  128     106.572  33.986  62.222  1.00  0.00           C
ATOM   9715  C29 POPE  128     107.681  33.705  61.234  1.00  0.00           C
ATOM   9717 0C21 POPE  128     107.562  33.766  59.893  1.00  0.00           C
ATOM   9719 1C21 POPE  128     106.330  34.176  59.114  1.00  0.00           C
ATOM   9722 2C21 POPE  128     105.621  32.975  58.464  1.00  0.00           C
ATOM   9725 3C21 POPE  128     104.412  33.365  57.593  1.00  0.00           C
ATOM   9728 4C21 POPE  128     103.772  32.165  56.863  1.00  0.00           C
ATOM   9731 5C21 POPE  128     102.802  31.346  57.723  1.00  0.00           C
ATOM   9734 6C21 POPE  128     102.331  30.066  57.014  1.00  0.00           C
ATOM   9737 7C21 POPE  128     101.581  29.086  57.924  1.00  0.00           C
ATOM   9740 8C21 POPE  128     101.201  27.776  57.234  1.00  0.00           C
ATOM   9744  C33 POPE  128     112.021  36.295  65.784  1.00  0.00           C
ATOM   9747  C34 POPE  128     111.242  35.456  64.763  1.00  0.00           C
ATOM   9750  C35 POPE  128     111.881  34.106  64.412  1.00  0.00           C
ATOM   9753  C36 POPE  128     111.562  33.705  62.962  1.00  0.00           C
ATOM   9756  C37 POPE  128     111.852  32.225  62.644  1.00  0.00           C
ATOM   9759  C38 POPE  128     111.591  31.916  61.164  1.00  0.00           C
ATOM   9762  C39 POPE  128     111.841  30.446  60.803  1.00  0.00           C
ATOM   9765 0C31 POPE  128     110.961  29.955  59.633  1.00  0.00           C
ATOM   9768 1C31 POPE  128     111.190  28.466  59.333  1.00  0.00           C
ATOM   9771 2C31 POPE  128     110.051  27.785  58.554  1.00  0.00           C
ATOM   9774 3C31 POPE  128     110.341  27.525  57.073  1.00  0.00           C
ATOM   9777 4C31 POPE  128     111.412  26.456  56.863  1.00  0.00           C
ATOM   9780 5C31 POPE  128     111.412  25.886  55.434  1.00  0.00           C
ATOM   9783 6C31 POPE  128     112.492  24.836  55.203  1.00  0.00           C
ATOM   9787  NH3 POPE  129     119.721 112.606  26.463  1.00  0.00           N
ATOM   9791  C12 POPE  129     118.721 111.506  26.264  1.00  0.00           C
ATOM   9794  C11 POPE  129     117.602 111.606  27.304  1.00  0.00           C
ATOM   9797  P   POPE  129     115.230 110.555  27.554  1.00  0.00           P
ATOM   9798  O13 POPE  129     114.921 112.005  27.663  1.00  0.00           O
ATOM   9799  O14 POPE  129     114.492 109.835  26.483  1.00  0.00           O
ATOM   9800  O11 POPE  129     114.940 109.876  28.944  1.00  0.00           O
ATOM   9801  O12 POPE  129     116.801 110.405  27.323  1.00  0.00           O
ATOM   9802  C1  POPE  129     113.961 110.405  29.854  1.00  0.00           C
ATOM   9805  C2  POPE  129     114.542 110.446  31.284  1.00  0.00           C
ATOM   9807  O21 POPE  129     113.840 111.476  32.014  1.00  0.00           O
ATOM   9808  C21 POPE  129     113.482 111.146  33.254  1.00  0.00           C
ATOM   9809  O22 POPE  129     113.671 110.066  33.794  1.00  0.00           O
ATOM   9810  C22 POPE  129     112.851 112.376  33.914  1.00  0.00           C
ATOM   9813  C3  POPE  129     116.072 110.766  31.234  1.00  0.00           C
ATOM   9816  O31 POPE  129     116.632 111.176  32.493  1.00  0.00           O
ATOM   9817  C31 POPE  129     116.931 110.176  33.324  1.00  0.00           C
ATOM   9818  O32 POPE  129     116.832 108.985  33.074  1.00  0.00           O
ATOM   9819  C32 POPE  129     117.331 110.796  34.644  1.00  0.00           C
ATOM   9822  C23 POPE  129     112.522 112.125  35.403  1.00  0.00           C
ATOM   9825  C24 POPE  129     111.791 113.305  36.052  1.00  0.00           C
ATOM   9828  C25 POPE  129     111.340 113.006  37.493  1.00  0.00           C
ATOM   9831  C26 POPE  129     112.481 113.016  38.523  1.00  0.00           C
ATOM   9834  C27 POPE  129     111.992 112.576  39.903  1.00  0.00           C
ATOM   9837  C28 POPE  129     113.102 112.546  40.972  1.00  0.00           C
ATOM   9840  C29 POPE  129     113.432 113.875  41.593  1.00  0.00           C
ATOM   9842 0C21 POPE  129     113.121 114.236  42.854  1.00  0.00           C
ATOM   9844 1C21 POPE  129     112.341 113.416  43.863  1.00  0.00           C
ATOM   9847 2C21 POPE  129     113.242 112.756  44.924  1.00  0.00           C
ATOM   9850 3C21 POPE  129     113.891 113.796  45.854  1.00  0.00           C
ATOM   9853 4C21 POPE  129     114.402 113.176  47.153  1.00  0.00           C
ATOM   9856 5C21 POPE  129     114.650 114.245  48.223  1.00  0.00           C
ATOM   9859 6C21 POPE  129     115.882 115.125  47.943  1.00  0.00           C
ATOM   9862 7C21 POPE  129     116.101 116.085  49.114  1.00  0.00           C
ATOM   9865 8C21 POPE  129     117.372 116.926  49.023  1.00  0.00           C
ATOM   9869  C33 POPE  129     117.742 109.815  35.754  1.00  0.00           C
ATOM   9872  C34 POPE  129     118.312 110.606  36.933  1.00  0.00           C
ATOM   9875  C35 POPE  129     118.840 109.716  38.054  1.00  0.00           C
ATOM   9878  C36 POPE  129     119.412 110.576  39.183  1.00  0.00           C
ATOM   9881  C37 POPE  129     119.841 109.775  40.414  1.00  0.00           C
ATOM   9884  C38 POPE  129     120.312 110.695  41.534  1.00  0.00           C
ATOM   9887  C39 POPE  129     120.201 110.055  42.924  1.00  0.00           C
ATOM   9890 0C31 POPE  129     121.142 108.866  43.113  1.00  0.00           C
ATOM   9893 1C31 POPE  129     121.190 108.406  44.573  1.00  0.00           C
ATOM   9896 2C31 POPE  129     122.411 107.525  44.853  1.00  0.00           C
ATOM   9899 3C31 POPE  129     122.481 107.055  46.304  1.00  0.00           C
ATOM   9902 4C31 POPE  129     123.681 106.126  46.534  1.00  0.00           C
ATOM   9905 5C31 POPE  129     123.791 105.646  47.984  1.00  0.00           C
ATOM   9908 6C31 POPE  129     124.971 104.716  48.214  1.00  0.00           C
ATOM   9912  NH3 POPE  130      92.751  30.626  26.793  1.00  0.00           N
ATOM   9916  C12 POPE  130      91.651  30.745  27.814  1.00  0.00           C
ATOM   9919  C11 POPE  130      90.242  30.635  27.234  1.00  0.00           C
ATOM   9922  P   POPE  130      87.812  30.945  28.104  1.00  0.00           P
ATOM   9923  O13 POPE  130      87.641  32.255  27.434  1.00  0.00           O
ATOM   9924  O14 POPE  130      87.141  29.806  27.434  1.00  0.00           O
ATOM   9925  O11 POPE  130      87.150  31.026  29.534  1.00  0.00           O
ATOM   9926  O12 POPE  130      89.322  30.565  28.323  1.00  0.00           O
ATOM   9927  C1  POPE  130      87.851  31.186  30.753  1.00  0.00           C
ATOM   9930  C2  POPE  130      87.401  30.086  31.733  1.00  0.00           C
ATOM   9932  O21 POPE  130      87.751  30.456  33.083  1.00  0.00           O
ATOM   9933  C21 POPE  130      86.750  30.495  33.953  1.00  0.00           C
ATOM   9934  O22 POPE  130      85.572  30.306  33.714  1.00  0.00           O
ATOM   9935  C22 POPE  130      87.301  30.866  35.312  1.00  0.00           C
ATOM   9938  C3  POPE  130      88.091  28.756  31.344  1.00  0.00           C
ATOM   9941  O31 POPE  130      87.602  27.715  32.193  1.00  0.00           O
ATOM   9942  C31 POPE  130      88.201  26.556  32.004  1.00  0.00           C
ATOM   9943  O32 POPE  130      89.001  26.286  31.114  1.00  0.00           O
ATOM   9944  C32 POPE  130      87.851  25.615  33.153  1.00  0.00           C
ATOM   9947  C23 POPE  130      86.171  31.315  36.273  1.00  0.00           C
ATOM   9950  C24 POPE  130      86.741  31.786  37.613  1.00  0.00           C
ATOM   9953  C25 POPE  130      87.221  30.635  38.493  1.00  0.00           C
ATOM   9956  C26 POPE  130      87.991  31.135  39.722  1.00  0.00           C
ATOM   9959  C27 POPE  130      88.152  30.036  40.773  1.00  0.00           C
ATOM   9962  C28 POPE  130      89.171  30.415  41.863  1.00  0.00           C
ATOM   9965  C29 POPE  130      89.301  29.276  42.833  1.00  0.00           C
ATOM   9967 0C21 POPE  130      89.391  29.395  44.164  1.00  0.00           C
ATOM   9969 1C21 POPE  130      89.472  30.705  44.914  1.00  0.00           C
ATOM   9972 2C21 POPE  130      89.931  30.466  46.354  1.00  0.00           C
ATOM   9975 3C21 POPE  130      88.812  29.946  47.274  1.00  0.00           C
ATOM   9978 4C21 POPE  130      89.341  29.155  48.472  1.00  0.00           C
ATOM   9981 5C21 POPE  130      90.602  29.756  49.123  1.00  0.00           C
ATOM   9984 6C21 POPE  130      90.941  29.046  50.424  1.00  0.00           C
ATOM   9987 7C21 POPE  130      92.301  29.436  51.013  1.00  0.00           C
ATOM   9990 8C21 POPE  130      92.720  28.545  52.174  1.00  0.00           C
ATOM   9994  C33 POPE  130      88.232  26.256  34.514  1.00  0.00           C
ATOM   9997  C34 POPE  130      87.941  25.336  35.704  1.00  0.00           C
ATOM  10000  C35 POPE  130      87.951  26.096  37.042  1.00  0.00           C
ATOM  10003  C36 POPE  130      87.792  25.136  38.222  1.00  0.00           C
ATOM  10006  C37 POPE  130      88.051  25.745  39.613  1.00  0.00           C
ATOM  10009  C38 POPE  130      88.111  24.655  40.694  1.00  0.00           C
ATOM  10012  C39 POPE  130      88.531  25.106  42.084  1.00  0.00           C
ATOM  10015 0C31 POPE  130      87.440  25.905  42.794  1.00  0.00           C
ATOM  10018 1C31 POPE  130      87.611  25.905  44.324  1.00  0.00           C
ATOM  10021 2C31 POPE  130      86.441  26.605  45.014  1.00  0.00           C
ATOM  10024 3C31 POPE  130      85.961  25.926  46.304  1.00  0.00           C
ATOM  10027 4C31 POPE  130      86.632  26.465  47.562  1.00  0.00           C
ATOM  10030 5C31 POPE  130      86.021  25.826  48.824  1.00  0.00           C
ATOM  10033 6C31 POPE  130      86.501  26.486  50.112  1.00  0.00           C
ATOM  10037  NH3 POPE  131      83.010 133.796  35.343  1.00  0.00           N
ATOM  10041  C12 POPE  131      82.512 133.867  33.924  1.00  0.00           C
ATOM  10044  C11 POPE  131      81.651 132.637  33.614  1.00  0.00           C
ATOM  10047  P   POPE  131      82.932 130.496  32.843  1.00  0.00           P
ATOM  10048  O13 POPE  131      81.881 129.947  31.973  1.00  0.00           O
ATOM  10049  O14 POPE  131      84.081 131.167  32.203  1.00  0.00           O
ATOM  10050  O11 POPE  131      83.451 129.227  33.624  1.00  0.00           O
ATOM  10051  O12 POPE  131      82.311 131.417  33.973  1.00  0.00           O
ATOM  10052  C1  POPE  131      84.521 129.296  34.542  1.00  0.00           C
ATOM  10055  C2  POPE  131      84.531 128.086  35.534  1.00  0.00           C
ATOM  10057  O21 POPE  131      83.661 128.316  36.653  1.00  0.00           O
ATOM  10058  C21 POPE  131      82.361 128.287  36.444  1.00  0.00           C
ATOM  10059  O22 POPE  131      81.801 127.986  35.403  1.00  0.00           O
ATOM  10060  C22 POPE  131      81.661 128.787  37.743  1.00  0.00           C
ATOM  10063  C3  POPE  131      86.002 127.925  36.052  1.00  0.00           C
ATOM  10066  O31 POPE  131      86.111 127.256  37.324  1.00  0.00           O
ATOM  10067  C31 POPE  131      87.311 126.805  37.674  1.00  0.00           C
ATOM  10068  O32 POPE  131      88.212 126.485  36.924  1.00  0.00           O
ATOM  10069  C32 POPE  131      87.382 126.745  39.202  1.00  0.00           C
ATOM  10072  C23 POPE  131      81.470 127.796  38.944  1.00  0.00           C
ATOM  10075  C24 POPE  131      81.480 128.527  40.303  1.00  0.00           C
ATOM  10078  C25 POPE  131      80.862 127.785  41.514  1.00  0.00           C
ATOM  10081  C26 POPE  131      81.511 126.445  41.883  1.00  0.00           C
ATOM  10084  C27 POPE  131      80.830 125.796  43.104  1.00  0.00           C
ATOM  10087  C28 POPE  131      81.171 124.305  43.273  1.00  0.00           C
ATOM  10090  C29 POPE  131      80.382 123.646  44.383  1.00  0.00           C
ATOM  10092 0C21 POPE  131      80.882 123.055  45.473  1.00  0.00           C
ATOM  10094 1C21 POPE  131      82.351 122.915  45.793  1.00  0.00           C
ATOM  10097 2C21 POPE  131      82.562 121.885  46.912  1.00  0.00           C
ATOM  10100 3C21 POPE  131      82.090 122.396  48.284  1.00  0.00           C
ATOM  10103 4C21 POPE  131      81.940 121.275  49.313  1.00  0.00           C
ATOM  10106 5C21 POPE  131      81.352 121.786  50.644  1.00  0.00           C
ATOM  10109 6C21 POPE  131      82.261 122.805  51.343  1.00  0.00           C
ATOM  10112 7C21 POPE  131      81.801 124.256  51.182  1.00  0.00           C
ATOM  10115 8C21 POPE  131      82.822 125.285  51.674  1.00  0.00           C
ATOM  10119  C33 POPE  131      86.212 125.995  39.873  1.00  0.00           C
ATOM  10122  C34 POPE  131      85.712 126.696  41.153  1.00  0.00           C
ATOM  10125  C35 POPE  131      86.642 126.606  42.344  1.00  0.00           C
ATOM  10128  C36 POPE  131      86.132 127.475  43.493  1.00  0.00           C
ATOM  10131  C37 POPE  131      86.992 127.245  44.722  1.00  0.00           C
ATOM  10134  C38 POPE  131      86.412 127.876  45.993  1.00  0.00           C
ATOM  10137  C39 POPE  131      87.122 127.376  47.263  1.00  0.00           C
ATOM  10140 0C31 POPE  131      87.132 125.846  47.373  1.00  0.00           C
ATOM  10143 1C31 POPE  131      87.522 125.335  48.752  1.00  0.00           C
ATOM  10146 2C31 POPE  131      87.551 123.805  48.793  1.00  0.00           C
ATOM  10149 3C31 POPE  131      87.870 123.235  50.182  1.00  0.00           C
ATOM  10152 4C31 POPE  131      86.721 123.445  51.194  1.00  0.00           C
ATOM  10155 5C31 POPE  131      87.071 122.925  52.593  1.00  0.00           C
ATOM  10158 6C31 POPE  131      85.961 123.185  53.624  1.00  0.00           C
ATOM  10162  NH3 POPE  132      37.261  84.426  27.783  1.00  0.00           N
ATOM  10166  C12 POPE  132      37.131  84.656  29.264  1.00  0.00           C
ATOM  10169  C11 POPE  132      38.351  84.106  30.023  1.00  0.00           C
ATOM  10172  P   POPE  132      40.331  85.586  29.033  1.00  0.00           P
ATOM  10173  O13 POPE  132      39.902  84.936  27.773  1.00  0.00           O
ATOM  10174  O14 POPE  132      41.772  85.576  29.394  1.00  0.00           O
ATOM  10175  O11 POPE  132      39.892  87.096  28.994  1.00  0.00           O
ATOM  10176  O12 POPE  132      39.401  85.066  30.194  1.00  0.00           O
ATOM  10177  C1  POPE  132      39.382  87.775  30.163  1.00  0.00           C
ATOM  10180  C2  POPE  132      40.492  88.095  31.203  1.00  0.00           C
ATOM  10182  O21 POPE  132      39.982  88.045  32.544  1.00  0.00           O
ATOM  10183  C21 POPE  132      40.411  87.036  33.284  1.00  0.00           C
ATOM  10184  O22 POPE  132      41.122  86.106  32.924  1.00  0.00           O
ATOM  10185  C22 POPE  132      39.940  87.245  34.722  1.00  0.00           C
ATOM  10188  C3  POPE  132      41.061  89.505  30.963  1.00  0.00           C
ATOM  10191  O31 POPE  132      42.271  89.656  31.723  1.00  0.00           O
ATOM  10192  C31 POPE  132      42.570  90.646  32.554  1.00  0.00           C
ATOM  10193  O32 POPE  132      43.582  90.646  33.233  1.00  0.00           O
ATOM  10194  C32 POPE  132      41.581  91.795  32.653  1.00  0.00           C
ATOM  10197  C23 POPE  132      40.000  85.945  35.534  1.00  0.00           C
ATOM  10200  C24 POPE  132      39.501  86.115  36.972  1.00  0.00           C
ATOM  10203  C25 POPE  132      39.612  84.815  37.764  1.00  0.00           C
ATOM  10206  C26 POPE  132      39.072  84.955  39.194  1.00  0.00           C
ATOM  10209  C27 POPE  132      38.741  83.595  39.824  1.00  0.00           C
ATOM  10212  C28 POPE  132      39.962  82.695  40.104  1.00  0.00           C
ATOM  10215  C29 POPE  132      40.721  83.185  41.324  1.00  0.00           C
ATOM  10217 0C21 POPE  132      40.791  82.555  42.502  1.00  0.00           C
ATOM  10219 1C21 POPE  132      40.172  81.216  42.812  1.00  0.00           C
ATOM  10222 2C21 POPE  132      38.662  81.275  43.074  1.00  0.00           C
ATOM  10225 3C21 POPE  132      38.282  81.786  44.473  1.00  0.00           C
ATOM  10228 4C21 POPE  132      36.752  81.826  44.662  1.00  0.00           C
ATOM  10231 5C21 POPE  132      36.322  82.216  46.083  1.00  0.00           C
ATOM  10234 6C21 POPE  132      34.791  82.275  46.223  1.00  0.00           C
ATOM  10237 7C21 POPE  132      34.331  82.505  47.674  1.00  0.00           C
ATOM  10240 8C21 POPE  132      32.812  82.505  47.843  1.00  0.00           C
ATOM  10244  C33 POPE  132      40.541  91.616  33.784  1.00  0.00           C
ATOM  10247  C34 POPE  132      39.892  92.966  34.124  1.00  0.00           C
ATOM  10250  C35 POPE  132      38.651  92.835  35.002  1.00  0.00           C
ATOM  10253  C36 POPE  132      38.072  94.196  35.413  1.00  0.00           C
ATOM  10256  C37 POPE  132      36.752  94.046  36.182  1.00  0.00           C
ATOM  10259  C38 POPE  132      36.101  95.356  36.632  1.00  0.00           C
ATOM  10262  C39 POPE  132      34.802  95.106  37.403  1.00  0.00           C
ATOM  10265 0C31 POPE  132      33.922  96.356  37.514  1.00  0.00           C
ATOM  10268 1C31 POPE  132      32.721  96.186  38.453  1.00  0.00           C
ATOM  10271 2C31 POPE  132      31.732  97.356  38.363  1.00  0.00           C
ATOM  10274 3C31 POPE  132      30.511  97.225  39.293  1.00  0.00           C
ATOM  10277 4C31 POPE  132      30.882  97.036  40.764  1.00  0.00           C
ATOM  10280 5C31 POPE  132      29.671  97.116  41.702  1.00  0.00           C
ATOM  10283 6C31 POPE  132      30.021  96.736  43.144  1.00  0.00           C
ATOM  10287  NH3 POPE  133     128.701  83.585  29.274  1.00  0.00           N
ATOM  10291  C12 POPE  133     128.122  83.615  27.884  1.00  0.00           C
ATOM  10294  C11 POPE  133     128.152  82.216  27.253  1.00  0.00           C
ATOM  10297  P   POPE  133     126.610  80.206  27.983  1.00  0.00           P
ATOM  10298  O13 POPE  133     125.322  80.916  27.864  1.00  0.00           O
ATOM  10299  O14 POPE  133     126.891  79.236  26.913  1.00  0.00           O
ATOM  10300  O11 POPE  133     126.562  79.376  29.333  1.00  0.00           O
ATOM  10301  O12 POPE  133     127.802  81.216  28.214  1.00  0.00           O
ATOM  10302  C1  POPE  133     126.002  79.936  30.524  1.00  0.00           C
ATOM  10305  C2  POPE  133     127.071  80.446  31.523  1.00  0.00           C
ATOM  10307  O21 POPE  133     127.232  81.876  31.463  1.00  0.00           O
ATOM  10308  C21 POPE  133     126.122  82.595  31.624  1.00  0.00           C
ATOM  10309  O22 POPE  133     125.701  83.356  30.774  1.00  0.00           O
ATOM  10310  C22 POPE  133     125.462  82.315  32.983  1.00  0.00           C
ATOM  10313  C3  POPE  133     128.462  79.796  31.333  1.00  0.00           C
ATOM  10316  O31 POPE  133     129.202  79.736  32.563  1.00  0.00           O
ATOM  10317  C31 POPE  133     129.952  80.796  32.854  1.00  0.00           C
ATOM  10318  O32 POPE  133     130.021  81.826  32.193  1.00  0.00           O
ATOM  10319  C32 POPE  133     130.732  80.525  34.144  1.00  0.00           C
ATOM  10322  C23 POPE  133     126.431  82.326  34.194  1.00  0.00           C
ATOM  10325  C24 POPE  133     125.802  82.856  35.493  1.00  0.00           C
ATOM  10328  C25 POPE  133     126.811  82.986  36.653  1.00  0.00           C
ATOM  10331  C26 POPE  133     127.211  81.655  37.324  1.00  0.00           C
ATOM  10334  C27 POPE  133     126.051  80.986  38.073  1.00  0.00           C
ATOM  10337  C28 POPE  133     126.451  80.455  39.472  1.00  0.00           C
ATOM  10340  C29 POPE  133     127.421  79.295  39.453  1.00  0.00           C
ATOM  10342 0C21 POPE  133     127.161  78.036  39.854  1.00  0.00           C
ATOM  10344 1C21 POPE  133     125.830  77.495  40.303  1.00  0.00           C
ATOM  10347 2C21 POPE  133     125.551  76.065  39.813  1.00  0.00           C
ATOM  10350 3C21 POPE  133     124.161  75.585  40.264  1.00  0.00           C
ATOM  10353 4C21 POPE  133     123.762  74.176  39.773  1.00  0.00           C
ATOM  10356 5C21 POPE  133     123.812  74.025  38.254  1.00  0.00           C
ATOM  10359 6C21 POPE  133     123.152  72.745  37.743  1.00  0.00           C
ATOM  10362 7C21 POPE  133     123.382  72.536  36.234  1.00  0.00           C
ATOM  10365 8C21 POPE  133     122.761  71.255  35.674  1.00  0.00           C
ATOM  10369  C33 POPE  133     130.492  81.565  35.264  1.00  0.00           C
ATOM  10372  C34 POPE  133     131.092  81.135  36.604  1.00  0.00           C
ATOM  10375  C35 POPE  133     131.072  82.225  37.694  1.00  0.00           C
ATOM  10378  C36 POPE  133     131.572  81.635  39.014  1.00  0.00           C
ATOM  10381  C37 POPE  133     131.492  82.576  40.224  1.00  0.00           C
ATOM  10384  C38 POPE  133     131.971  81.856  41.493  1.00  0.00           C
ATOM  10387  C39 POPE  133     131.902  82.735  42.733  1.00  0.00           C
ATOM  10390 0C31 POPE  133     132.322  82.016  44.014  1.00  0.00           C
ATOM  10393 1C31 POPE  133     132.553  83.025  45.144  1.00  0.00           C
ATOM  10396 2C31 POPE  133     132.923  82.385  46.483  1.00  0.00           C
ATOM  10399 3C31 POPE  133     131.753  81.646  47.113  1.00  0.00           C
ATOM  10402 4C31 POPE  133     132.003  81.286  48.583  1.00  0.00           C
ATOM  10405 5C31 POPE  133     133.333  80.576  48.743  1.00  0.00           C
ATOM  10408 6C31 POPE  133     133.372  79.716  49.984  1.00  0.00           C
ATOM  10412  NH3 POPE  134      24.241 101.836  70.214  1.00  0.00           N
ATOM  10416  C12 POPE  134      23.992 103.025  69.334  1.00  0.00           C
ATOM  10419  C11 POPE  134      25.282 103.436  68.623  1.00  0.00           C
ATOM  10422  P   POPE  134      26.892 105.046  70.023  1.00  0.00           P
ATOM  10423  O13 POPE  134      25.832 105.796  70.733  1.00  0.00           O
ATOM  10424  O14 POPE  134      28.142 104.775  70.753  1.00  0.00           O
ATOM  10425  O11 POPE  134      27.222 105.776  68.663  1.00  0.00           O
ATOM  10426  O12 POPE  134      26.322 103.635  69.574  1.00  0.00           O
ATOM  10427  C1  POPE  134      27.782 105.025  67.574  1.00  0.00           C
ATOM  10430  C2  POPE  134      29.032 105.726  67.014  1.00  0.00           C
ATOM  10432  O21 POPE  134      29.252 105.366  65.633  1.00  0.00           O
ATOM  10433  C21 POPE  134      29.641 104.146  65.312  1.00  0.00           C
ATOM  10434  O22 POPE  134      29.991 103.266  66.074  1.00  0.00           O
ATOM  10435  C22 POPE  134      29.662 104.055  63.773  1.00  0.00           C
ATOM  10438  C3  POPE  134      30.272 105.545  67.944  1.00  0.00           C
ATOM  10441  O31 POPE  134      31.492 105.926  67.263  1.00  0.00           O
ATOM  10442  C31 POPE  134      32.482 105.036  67.303  1.00  0.00           C
ATOM  10443  O32 POPE  134      32.412 103.915  67.793  1.00  0.00           O
ATOM  10444  C32 POPE  134      33.751 105.565  66.643  1.00  0.00           C
ATOM  10447  C23 POPE  134      29.002 102.765  63.253  1.00  0.00           C
ATOM  10450  C24 POPE  134      28.391 102.885  61.842  1.00  0.00           C
ATOM  10453  C25 POPE  134      29.392 102.946  60.694  1.00  0.00           C
ATOM  10456  C26 POPE  134      30.091 101.616  60.364  1.00  0.00           C
ATOM  10459  C27 POPE  134      31.232 101.845  59.363  1.00  0.00           C
ATOM  10462  C28 POPE  134      32.131 100.606  59.142  1.00  0.00           C
ATOM  10465  C29 POPE  134      33.392 100.975  58.383  1.00  0.00           C
ATOM  10467 0C21 POPE  134      33.741 100.576  57.143  1.00  0.00           C
ATOM  10469 1C21 POPE  134      32.931  99.716  56.203  1.00  0.00           C
ATOM  10472 2C21 POPE  134      33.201 100.025  54.713  1.00  0.00           C
ATOM  10475 3C21 POPE  134      32.921 101.485  54.324  1.00  0.00           C
ATOM  10478 4C21 POPE  134      32.861 101.675  52.803  1.00  0.00           C
ATOM  10481 5C21 POPE  134      32.672 103.135  52.362  1.00  0.00           C
ATOM  10484 6C21 POPE  134      32.522 103.255  50.844  1.00  0.00           C
ATOM  10487 7C21 POPE  134      32.232 104.686  50.364  1.00  0.00           C
ATOM  10490 8C21 POPE  134      32.252 104.786  48.833  1.00  0.00           C
ATOM  10494  C33 POPE  134      33.971 104.905  65.264  1.00  0.00           C
ATOM  10497  C34 POPE  134      33.072 105.495  64.174  1.00  0.00           C
ATOM  10500  C35 POPE  134      33.392 106.966  63.882  1.00  0.00           C
ATOM  10503  C36 POPE  134      32.501 107.606  62.804  1.00  0.00           C
ATOM  10506  C37 POPE  134      32.631 109.126  62.864  1.00  0.00           C
ATOM  10509  C38 POPE  134      31.991 109.856  61.674  1.00  0.00           C
ATOM  10512  C39 POPE  134      31.702 111.326  62.014  1.00  0.00           C
ATOM  10515 0C31 POPE  134      30.331 111.495  62.694  1.00  0.00           C
ATOM  10518 1C31 POPE  134      30.061 112.946  63.123  1.00  0.00           C
ATOM  10521 2C31 POPE  134      28.611 113.146  63.563  1.00  0.00           C
ATOM  10524 3C31 POPE  134      28.312 114.585  63.973  1.00  0.00           C
ATOM  10527 4C31 POPE  134      26.802 114.865  64.104  1.00  0.00           C
ATOM  10530 5C31 POPE  134      26.522 116.356  64.313  1.00  0.00           C
ATOM  10533 6C31 POPE  134      25.042 116.725  64.233  1.00  0.00           C
ATOM  10537  NH3 POPE  135      22.682  74.725  72.284  1.00  0.00           N
ATOM  10541  C12 POPE  135      23.592  74.376  71.133  1.00  0.00           C
ATOM  10544  C11 POPE  135      24.422  73.095  71.354  1.00  0.00           C
ATOM  10547  P   POPE  135      22.672  71.186  70.813  1.00  0.00           P
ATOM  10548  O13 POPE  135      22.952  69.756  70.544  1.00  0.00           O
ATOM  10549  O14 POPE  135      22.292  71.466  72.214  1.00  0.00           O
ATOM  10550  O11 POPE  135      21.611  71.805  69.792  1.00  0.00           O
ATOM  10551  O12 POPE  135      23.992  72.006  70.534  1.00  0.00           O
ATOM  10552  C1  POPE  135      21.941  71.695  68.394  1.00  0.00           C
ATOM  10555  C2  POPE  135      21.052  72.595  67.484  1.00  0.00           C
ATOM  10557  O21 POPE  135      21.911  73.176  66.484  1.00  0.00           O
ATOM  10558  C21 POPE  135      22.141  72.375  65.444  1.00  0.00           C
ATOM  10559  O22 POPE  135      21.622  71.286  65.264  1.00  0.00           O
ATOM  10560  C22 POPE  135      23.191  72.995  64.523  1.00  0.00           C
ATOM  10563  C3  POPE  135      20.312  73.726  68.273  1.00  0.00           C
ATOM  10566  O31 POPE  135      19.802  74.805  67.453  1.00  0.00           O
ATOM  10567  C31 POPE  135      18.511  74.845  67.093  1.00  0.00           C
ATOM  10568  O32 POPE  135      17.851  75.876  67.042  1.00  0.00           O
ATOM  10569  C32 POPE  135      17.962  73.536  66.604  1.00  0.00           C
ATOM  10572  C23 POPE  135      22.572  73.455  63.183  1.00  0.00           C
ATOM  10575  C24 POPE  135      23.601  74.065  62.214  1.00  0.00           C
ATOM  10578  C25 POPE  135      24.302  73.065  61.283  1.00  0.00           C
ATOM  10581  C26 POPE  135      25.412  72.225  61.944  1.00  0.00           C
ATOM  10584  C27 POPE  135      26.351  71.585  60.903  1.00  0.00           C
ATOM  10587  C28 POPE  135      27.672  71.065  61.514  1.00  0.00           C
ATOM  10590  C29 POPE  135      27.521  69.735  62.214  1.00  0.00           C
ATOM  10592 0C21 POPE  135      28.372  68.696  62.113  1.00  0.00           C
ATOM  10594 1C21 POPE  135      29.662  68.686  61.333  1.00  0.00           C
ATOM  10597 2C21 POPE  135      29.462  68.245  59.862  1.00  0.00           C
ATOM  10600 3C21 POPE  135      30.772  68.295  59.054  1.00  0.00           C
ATOM  10603 4C21 POPE  135      30.581  68.205  57.533  1.00  0.00           C
ATOM  10606 5C21 POPE  135      29.812  66.966  57.064  1.00  0.00           C
ATOM  10609 6C21 POPE  135      29.831  66.815  55.534  1.00  0.00           C
ATOM  10612 7C21 POPE  135      28.881  65.725  55.023  1.00  0.00           C
ATOM  10615 8C21 POPE  135      29.092  65.366  53.554  1.00  0.00           C
ATOM  10619  C33 POPE  135      18.401  73.236  65.153  1.00  0.00           C
ATOM  10622  C34 POPE  135      17.872  71.876  64.693  1.00  0.00           C
ATOM  10625  C35 POPE  135      18.482  71.415  63.373  1.00  0.00           C
ATOM  10628  C36 POPE  135      17.802  72.016  62.133  1.00  0.00           C
ATOM  10631  C37 POPE  135      18.652  71.796  60.873  1.00  0.00           C
ATOM  10634  C38 POPE  135      17.982  72.266  59.584  1.00  0.00           C
ATOM  10637  C39 POPE  135      17.582  71.115  58.643  1.00  0.00           C
ATOM  10640 0C31 POPE  135      16.601  70.095  59.233  1.00  0.00           C
ATOM  10643 1C31 POPE  135      16.341  68.936  58.264  1.00  0.00           C
ATOM  10646 2C31 POPE  135      15.222  67.995  58.722  1.00  0.00           C
ATOM  10649 3C31 POPE  135      15.421  67.505  60.153  1.00  0.00           C
ATOM  10652 4C31 POPE  135      14.601  66.255  60.514  1.00  0.00           C
ATOM  10655 5C31 POPE  135      15.172  64.995  59.854  1.00  0.00           C
ATOM  10658 6C31 POPE  135      14.472  63.705  60.284  1.00  0.00           C
ATOM  10662  NH3 POPE  136      16.002  53.595  70.733  1.00  0.00           N
ATOM  10666  C12 POPE  136      15.592  52.186  71.123  1.00  0.00           C
ATOM  10669  C11 POPE  136      15.772  51.176  69.993  1.00  0.00           C
ATOM  10672  P   POPE  136      16.351  48.665  70.644  1.00  0.00           P
ATOM  10673  O13 POPE  136      17.691  49.256  70.894  1.00  0.00           O
ATOM  10674  O14 POPE  136      15.812  47.745  71.674  1.00  0.00           O
ATOM  10675  O11 POPE  136      16.372  47.905  69.254  1.00  0.00           O
ATOM  10676  O12 POPE  136      15.351  49.865  70.413  1.00  0.00           O
ATOM  10677  C1  POPE  136      15.892  48.495  68.053  1.00  0.00           C
ATOM  10680  C2  POPE  136      17.052  49.176  67.284  1.00  0.00           C
ATOM  10682  O21 POPE  136      16.611  50.236  66.424  1.00  0.00           O
ATOM  10683  C21 POPE  136      15.772  49.966  65.452  1.00  0.00           C
ATOM  10684  O22 POPE  136      15.212  48.916  65.243  1.00  0.00           O
ATOM  10685  C22 POPE  136      15.601  51.255  64.644  1.00  0.00           C
ATOM  10688  C3  POPE  136      17.921  48.095  66.573  1.00  0.00           C
ATOM  10691  O31 POPE  136      19.252  48.525  66.193  1.00  0.00           O
ATOM  10692  C31 POPE  136      19.431  48.676  64.883  1.00  0.00           C
ATOM  10693  O32 POPE  136      18.562  48.516  64.034  1.00  0.00           O
ATOM  10694  C32 POPE  136      20.902  48.986  64.553  1.00  0.00           C
ATOM  10697  C23 POPE  136      14.351  51.266  63.722  1.00  0.00           C
ATOM  10700  C24 POPE  136      14.271  52.545  62.864  1.00  0.00           C
ATOM  10703  C25 POPE  136      13.181  52.485  61.784  1.00  0.00           C
ATOM  10706  C26 POPE  136      13.542  51.546  60.623  1.00  0.00           C
ATOM  10709  C27 POPE  136      12.372  51.325  59.644  1.00  0.00           C
ATOM  10712  C28 POPE  136      12.812  50.766  58.274  1.00  0.00           C
ATOM  10715  C29 POPE  136      13.462  49.405  58.344  1.00  0.00           C
ATOM  10717 0C21 POPE  136      13.361  48.415  57.424  1.00  0.00           C
ATOM  10719 1C21 POPE  136      12.602  48.446  56.124  1.00  0.00           C
ATOM  10722 2C21 POPE  136      11.702  47.196  55.893  1.00  0.00           C
ATOM  10725 3C21 POPE  136      12.492  45.885  55.703  1.00  0.00           C
ATOM  10728 4C21 POPE  136      11.582  44.696  55.354  1.00  0.00           C
ATOM  10731 5C21 POPE  136      11.332  44.536  53.843  1.00  0.00           C
ATOM  10734 6C21 POPE  136      10.232  43.506  53.533  1.00  0.00           C
ATOM  10737 7C21 POPE  136      10.122  43.165  52.034  1.00  0.00           C
ATOM  10740 8C21 POPE  136       8.972  42.225  51.702  1.00  0.00           C
ATOM  10744  C33 POPE  136      21.441  48.065  63.433  1.00  0.00           C
ATOM  10747  C34 POPE  136      21.632  46.616  63.903  1.00  0.00           C
ATOM  10750  C35 POPE  136      22.222  45.655  62.864  1.00  0.00           C
ATOM  10753  C36 POPE  136      21.532  45.725  61.493  1.00  0.00           C
ATOM  10756  C37 POPE  136      21.882  44.545  60.574  1.00  0.00           C
ATOM  10759  C38 POPE  136      21.572  44.836  59.104  1.00  0.00           C
ATOM  10762  C39 POPE  136      21.931  43.676  58.162  1.00  0.00           C
ATOM  10765 0C31 POPE  136      21.931  44.085  56.674  1.00  0.00           C
ATOM  10768 1C31 POPE  136      20.542  44.135  56.033  1.00  0.00           C
ATOM  10771 2C31 POPE  136      20.502  44.915  54.704  1.00  0.00           C
ATOM  10774 3C31 POPE  136      21.422  44.356  53.612  1.00  0.00           C
ATOM  10777 4C31 POPE  136      21.481  45.276  52.383  1.00  0.00           C
ATOM  10780 5C31 POPE  136      22.442  44.775  51.304  1.00  0.00           C
ATOM  10783 6C31 POPE  136      22.831  45.865  50.303  1.00  0.00           C
ATOM  10787  NH3 POPE  137     119.031 125.415  31.094  1.00  0.00           N
ATOM  10791  C12 POPE  137     117.751 124.676  31.383  1.00  0.00           C
ATOM  10794  C11 POPE  137     116.750 124.786  30.233  1.00  0.00           C
ATOM  10797  P   POPE  137     114.142 124.796  30.254  1.00  0.00           P
ATOM  10798  O13 POPE  137     114.341 125.615  29.044  1.00  0.00           O
ATOM  10799  O14 POPE  137     113.072 123.775  30.163  1.00  0.00           O
ATOM  10800  O11 POPE  137     113.902 125.745  31.483  1.00  0.00           O
ATOM  10801  O12 POPE  137     115.532 124.106  30.583  1.00  0.00           O
ATOM  10802  C1  POPE  137     114.381 125.396  32.784  1.00  0.00           C
ATOM  10805  C2  POPE  137     114.440 126.675  33.653  1.00  0.00           C
ATOM  10807  O21 POPE  137     115.071 126.375  34.924  1.00  0.00           O
ATOM  10808  C21 POPE  137     116.391 126.426  34.883  1.00  0.00           C
ATOM  10809  O22 POPE  137     117.062 126.795  33.934  1.00  0.00           O
ATOM  10810  C22 POPE  137     116.972 125.885  36.182  1.00  0.00           C
ATOM  10813  C3  POPE  137     113.010 127.236  33.854  1.00  0.00           C
ATOM  10816  O31 POPE  137     112.150 126.266  34.493  1.00  0.00           O
ATOM  10817  C31 POPE  137     112.261 126.235  35.803  1.00  0.00           C
ATOM  10818  O32 POPE  137     112.652 127.156  36.504  1.00  0.00           O
ATOM  10819  C32 POPE  137     111.902 124.835  36.304  1.00  0.00           C
ATOM  10822  C23 POPE  137     116.750 126.826  37.383  1.00  0.00           C
ATOM  10825  C24 POPE  137     117.431 126.266  38.644  1.00  0.00           C
ATOM  10828  C25 POPE  137     117.301 127.186  39.862  1.00  0.00           C
ATOM  10831  C26 POPE  137     118.172 128.447  39.784  1.00  0.00           C
ATOM  10834  C27 POPE  137     117.981 129.407  40.963  1.00  0.00           C
ATOM  10837  C28 POPE  137     116.682 130.216  40.823  1.00  0.00           C
ATOM  10840  C29 POPE  137     116.501 131.236  41.912  1.00  0.00           C
ATOM  10842 0C21 POPE  137     115.481 131.296  42.784  1.00  0.00           C
ATOM  10844 1C21 POPE  137     114.282 130.376  42.843  1.00  0.00           C
ATOM  10847 2C21 POPE  137     114.562 129.087  43.633  1.00  0.00           C
ATOM  10850 3C21 POPE  137     115.102 129.336  45.043  1.00  0.00           C
ATOM  10853 4C21 POPE  137     115.141 128.057  45.903  1.00  0.00           C
ATOM  10856 5C21 POPE  137     115.690 128.316  47.313  1.00  0.00           C
ATOM  10859 6C21 POPE  137     115.162 127.326  48.354  1.00  0.00           C
ATOM  10862 7C21 POPE  137     115.751 127.576  49.743  1.00  0.00           C
ATOM  10865 8C21 POPE  137     115.012 126.876  50.884  1.00  0.00           C
ATOM  10869  C33 POPE  137     112.440 124.575  37.723  1.00  0.00           C
ATOM  10872  C34 POPE  137     112.831 123.106  37.933  1.00  0.00           C
ATOM  10875  C35 POPE  137     113.010 122.735  39.413  1.00  0.00           C
ATOM  10878  C36 POPE  137     113.980 123.686  40.124  1.00  0.00           C
ATOM  10881  C37 POPE  137     114.501 123.176  41.464  1.00  0.00           C
ATOM  10884  C38 POPE  137     115.541 124.165  42.014  1.00  0.00           C
ATOM  10887  C39 POPE  137     116.282 123.696  43.264  1.00  0.00           C
ATOM  10890 0C31 POPE  137     117.372 124.705  43.623  1.00  0.00           C
ATOM  10893 1C31 POPE  137     117.971 124.485  45.014  1.00  0.00           C
ATOM  10896 2C31 POPE  137     119.031 125.545  45.354  1.00  0.00           C
ATOM  10899 3C31 POPE  137     119.501 125.436  46.804  1.00  0.00           C
ATOM  10902 4C31 POPE  137     120.932 125.926  46.994  1.00  0.00           C
ATOM  10905 5C31 POPE  137     121.382 125.846  48.463  1.00  0.00           C
ATOM  10908 6C31 POPE  137     122.882 126.076  48.623  1.00  0.00           C
ATOM  10912  NH3 POPE  138      31.532  88.745  69.303  1.00  0.00           N
ATOM  10916  C12 POPE  138      30.632  88.956  70.504  1.00  0.00           C
ATOM  10919  C11 POPE  138      30.661  90.405  71.053  1.00  0.00           C
ATOM  10922  P   POPE  138      31.921  92.125  69.614  1.00  0.00           P
ATOM  10923  O13 POPE  138      30.982  93.156  70.074  1.00  0.00           O
ATOM  10924  O14 POPE  138      33.322  92.536  69.383  1.00  0.00           O
ATOM  10925  O11 POPE  138      31.322  91.275  68.413  1.00  0.00           O
ATOM  10926  O12 POPE  138      31.912  91.065  70.792  1.00  0.00           O
ATOM  10927  C1  POPE  138      31.691  91.466  67.042  1.00  0.00           C
ATOM  10930  C2  POPE  138      30.452  91.286  66.123  1.00  0.00           C
ATOM  10932  O21 POPE  138      30.821  91.205  64.723  1.00  0.00           O
ATOM  10933  C21 POPE  138      31.232  92.326  64.163  1.00  0.00           C
ATOM  10934  O22 POPE  138      31.232  93.436  64.674  1.00  0.00           O
ATOM  10935  C22 POPE  138      31.632  92.075  62.703  1.00  0.00           C
ATOM  10938  C3  POPE  138      29.311  92.306  66.453  1.00  0.00           C
ATOM  10941  O31 POPE  138      28.391  92.415  65.354  1.00  0.00           O
ATOM  10942  C31 POPE  138      27.382  91.585  65.304  1.00  0.00           C
ATOM  10943  O32 POPE  138      27.011  90.825  66.182  1.00  0.00           O
ATOM  10944  C32 POPE  138      26.811  91.646  63.882  1.00  0.00           C
ATOM  10947  C23 POPE  138      32.941  92.796  62.284  1.00  0.00           C
ATOM  10950  C24 POPE  138      32.982  93.226  60.803  1.00  0.00           C
ATOM  10953  C25 POPE  138      32.851  92.106  59.763  1.00  0.00           C
ATOM  10956  C26 POPE  138      34.191  91.626  59.202  1.00  0.00           C
ATOM  10959  C27 POPE  138      34.142  90.315  58.394  1.00  0.00           C
ATOM  10962  C28 POPE  138      35.532  89.876  57.903  1.00  0.00           C
ATOM  10965  C29 POPE  138      35.491  88.546  57.203  1.00  0.00           C
ATOM  10967 0C21 POPE  138      36.111  88.226  56.054  1.00  0.00           C
ATOM  10969 1C21 POPE  138      36.971  89.126  55.214  1.00  0.00           C
ATOM  10972 2C21 POPE  138      37.212  88.576  53.792  1.00  0.00           C
ATOM  10975 3C21 POPE  138      38.022  87.275  53.752  1.00  0.00           C
ATOM  10978 4C21 POPE  138      38.701  87.046  52.394  1.00  0.00           C
ATOM  10981 5C21 POPE  138      38.861  85.565  52.034  1.00  0.00           C
ATOM  10984 6C21 POPE  138      37.581  84.936  51.474  1.00  0.00           C
ATOM  10987 7C21 POPE  138      37.782  83.455  51.094  1.00  0.00           C
ATOM  10990 8C21 POPE  138      36.572  82.796  50.443  1.00  0.00           C
ATOM  10994  C33 POPE  138      27.931  91.876  62.833  1.00  0.00           C
ATOM  10997  C34 POPE  138      27.471  91.815  61.374  1.00  0.00           C
ATOM  11000  C35 POPE  138      28.681  91.826  60.424  1.00  0.00           C
ATOM  11003  C36 POPE  138      28.321  91.585  58.953  1.00  0.00           C
ATOM  11006  C37 POPE  138      29.571  91.326  58.104  1.00  0.00           C
ATOM  11009  C38 POPE  138      29.261  91.186  56.604  1.00  0.00           C
ATOM  11012  C39 POPE  138      30.441  90.646  55.773  1.00  0.00           C
ATOM  11015 0C31 POPE  138      30.721  89.155  56.013  1.00  0.00           C
ATOM  11018 1C31 POPE  138      31.772  88.576  55.054  1.00  0.00           C
ATOM  11021 2C31 POPE  138      32.171  87.135  55.392  1.00  0.00           C
ATOM  11024 3C31 POPE  138      33.241  86.576  54.444  1.00  0.00           C
ATOM  11027 4C31 POPE  138      32.712  86.146  53.074  1.00  0.00           C
ATOM  11030 5C31 POPE  138      33.842  85.635  52.164  1.00  0.00           C
ATOM  11033 6C31 POPE  138      33.331  84.995  50.863  1.00  0.00           C
ATOM  11037  NH3 POPE  139      88.541 123.226  32.043  1.00  0.00           N
ATOM  11041  C12 POPE  139      89.332 123.255  33.303  1.00  0.00           C
ATOM  11044  C11 POPE  139      90.760 122.815  32.983  1.00  0.00           C
ATOM  11047  P   POPE  139      92.701 121.736  34.293  1.00  0.00           P
ATOM  11048  O13 POPE  139      92.411 120.396  33.773  1.00  0.00           O
ATOM  11049  O14 POPE  139      93.941 122.376  33.813  1.00  0.00           O
ATOM  11050  O11 POPE  139      92.911 121.555  35.863  1.00  0.00           O
ATOM  11051  O12 POPE  139      91.470 122.706  34.212  1.00  0.00           O
ATOM  11052  C1  POPE  139      91.832 120.916  36.593  1.00  0.00           C
ATOM  11055  C2  POPE  139      91.552 121.585  37.984  1.00  0.00           C
ATOM  11057  O21 POPE  139      90.701 120.755  38.804  1.00  0.00           O
ATOM  11058  C21 POPE  139      89.462 120.525  38.374  1.00  0.00           C
ATOM  11059  O22 POPE  139      88.941 121.006  37.383  1.00  0.00           O
ATOM  11060  C22 POPE  139      88.791 119.505  39.304  1.00  0.00           C
ATOM  11063  C3  POPE  139      91.061 123.065  37.892  1.00  0.00           C
ATOM  11066  O31 POPE  139      91.181 123.716  39.183  1.00  0.00           O
ATOM  11067  C31 POPE  139      90.121 123.576  39.983  1.00  0.00           C
ATOM  11068  O32 POPE  139      89.042 123.095  39.683  1.00  0.00           O
ATOM  11069  C32 POPE  139      90.481 124.065  41.383  1.00  0.00           C
ATOM  11072  C23 POPE  139      87.551 118.836  38.674  1.00  0.00           C
ATOM  11075  C24 POPE  139      87.372 117.376  39.124  1.00  0.00           C
ATOM  11078  C25 POPE  139      87.271 117.186  40.644  1.00  0.00           C
ATOM  11081  C26 POPE  139      85.961 117.726  41.252  1.00  0.00           C
ATOM  11084  C27 POPE  139      85.900 117.495  42.773  1.00  0.00           C
ATOM  11087  C28 POPE  139      84.510 117.645  43.393  1.00  0.00           C
ATOM  11090  C29 POPE  139      83.572 116.546  42.963  1.00  0.00           C
ATOM  11092 0C21 POPE  139      83.141 115.525  43.734  1.00  0.00           C
ATOM  11094 1C21 POPE  139      83.521 115.305  45.174  1.00  0.00           C
ATOM  11097 2C21 POPE  139      82.991 113.966  45.733  1.00  0.00           C
ATOM  11100 3C21 POPE  139      83.661 112.706  45.154  1.00  0.00           C
ATOM  11103 4C21 POPE  139      83.032 111.426  45.723  1.00  0.00           C
ATOM  11106 5C21 POPE  139      83.572 110.135  45.104  1.00  0.00           C
ATOM  11109 6C21 POPE  139      82.551 108.985  45.184  1.00  0.00           C
ATOM  11112 7C21 POPE  139      83.111 107.625  44.774  1.00  0.00           C
ATOM  11115 8C21 POPE  139      82.042 106.535  44.634  1.00  0.00           C
ATOM  11119  C33 POPE  139      89.332 123.915  42.403  1.00  0.00           C
ATOM  11122  C34 POPE  139      89.752 124.116  43.874  1.00  0.00           C
ATOM  11125  C35 POPE  139      90.561 125.396  44.123  1.00  0.00           C
ATOM  11128  C36 POPE  139      91.041 125.565  45.574  1.00  0.00           C
ATOM  11131  C37 POPE  139      92.031 126.725  45.714  1.00  0.00           C
ATOM  11134  C38 POPE  139      92.802 126.716  47.043  1.00  0.00           C
ATOM  11137  C39 POPE  139      91.972 127.135  48.264  1.00  0.00           C
ATOM  11140 0C31 POPE  139      91.682 128.647  48.314  1.00  0.00           C
ATOM  11143 1C31 POPE  139      91.201 129.096  49.704  1.00  0.00           C
ATOM  11146 2C31 POPE  139      91.562 130.557  50.014  1.00  0.00           C
ATOM  11149 3C31 POPE  139      91.272 130.987  51.464  1.00  0.00           C
ATOM  11152 4C31 POPE  139      92.042 130.176  52.523  1.00  0.00           C
ATOM  11155 5C31 POPE  139      91.962 130.807  53.913  1.00  0.00           C
ATOM  11158 6C31 POPE  139      92.720 129.996  54.972  1.00  0.00           C
ATOM  11162  NH3 POPE  140      64.031  82.536  77.052  1.00  0.00           N
ATOM  11166  C12 POPE  140      65.531  82.686  76.964  1.00  0.00           C
ATOM  11169  C11 POPE  140      66.032  83.836  77.853  1.00  0.00           C
ATOM  11172  P   POPE  140      68.662  83.385  77.972  1.00  0.00           P
ATOM  11173  O13 POPE  140      69.712  84.345  78.383  1.00  0.00           O
ATOM  11174  O14 POPE  140      68.322  82.306  78.912  1.00  0.00           O
ATOM  11175  O11 POPE  140      69.091  82.665  76.644  1.00  0.00           O
ATOM  11176  O12 POPE  140      67.382  84.236  77.604  1.00  0.00           O
ATOM  11177  C1  POPE  140      69.511  83.506  75.574  1.00  0.00           C
ATOM  11180  C2  POPE  140      69.901  82.665  74.342  1.00  0.00           C
ATOM  11182  O21 POPE  140      68.681  82.125  73.793  1.00  0.00           O
ATOM  11183  C21 POPE  140      68.701  82.106  72.464  1.00  0.00           C
ATOM  11184  O22 POPE  140      69.701  82.166  71.784  1.00  0.00           O
ATOM  11185  C22 POPE  140      67.282  81.935  71.912  1.00  0.00           C
ATOM  11188  C3  POPE  140      70.930  81.565  74.703  1.00  0.00           C
ATOM  11191  O31 POPE  140      71.422  80.936  73.513  1.00  0.00           O
ATOM  11192  C31 POPE  140      72.171  79.876  73.703  1.00  0.00           C
ATOM  11193  O32 POPE  140      72.451  79.396  74.792  1.00  0.00           O
ATOM  11194  C32 POPE  140      72.510  79.275  72.333  1.00  0.00           C
ATOM  11197  C23 POPE  140      67.180  82.225  70.393  1.00  0.00           C
ATOM  11200  C24 POPE  140      66.650  81.046  69.553  1.00  0.00           C
ATOM  11203  C25 POPE  140      66.212  81.476  68.144  1.00  0.00           C
ATOM  11206  C26 POPE  140      67.221  81.186  67.023  1.00  0.00           C
ATOM  11209  C27 POPE  140      66.742  81.775  65.684  1.00  0.00           C
ATOM  11212  C28 POPE  140      67.641  81.506  64.464  1.00  0.00           C
ATOM  11215  C29 POPE  140      67.701  80.046  64.083  1.00  0.00           C
ATOM  11217 0C21 POPE  140      67.261  79.466  62.952  1.00  0.00           C
ATOM  11219 1C21 POPE  140      66.591  80.135  61.772  1.00  0.00           C
ATOM  11222 2C21 POPE  140      66.941  79.445  60.434  1.00  0.00           C
ATOM  11225 3C21 POPE  140      66.032  79.915  59.293  1.00  0.00           C
ATOM  11228 4C21 POPE  140      66.431  79.376  57.913  1.00  0.00           C
ATOM  11231 5C21 POPE  140      66.212  77.866  57.723  1.00  0.00           C
ATOM  11234 6C21 POPE  140      66.552  77.426  56.292  1.00  0.00           C
ATOM  11237 7C21 POPE  140      66.282  75.936  56.033  1.00  0.00           C
ATOM  11240 8C21 POPE  140      66.471  75.565  54.564  1.00  0.00           C
ATOM  11244  C33 POPE  140      73.830  79.826  71.733  1.00  0.00           C
ATOM  11247  C34 POPE  140      73.802  80.016  70.214  1.00  0.00           C
ATOM  11250  C35 POPE  140      73.642  78.755  69.342  1.00  0.00           C
ATOM  11253  C36 POPE  140      74.242  78.936  67.944  1.00  0.00           C
ATOM  11256  C37 POPE  140      74.301  77.676  67.053  1.00  0.00           C
ATOM  11259  C38 POPE  140      75.611  76.876  67.214  1.00  0.00           C
ATOM  11262  C39 POPE  140      75.882  75.745  66.193  1.00  0.00           C
ATOM  11265 0C31 POPE  140      74.651  75.156  65.483  1.00  0.00           C
ATOM  11268 1C31 POPE  140      74.901  73.786  64.813  1.00  0.00           C
ATOM  11271 2C31 POPE  140      76.032  73.735  63.764  1.00  0.00           C
ATOM  11274 3C31 POPE  140      75.752  74.525  62.484  1.00  0.00           C
ATOM  11277 4C31 POPE  140      76.771  74.216  61.374  1.00  0.00           C
ATOM  11280 5C31 POPE  140      76.562  75.065  60.112  1.00  0.00           C
ATOM  11283 6C31 POPE  140      77.412  74.606  58.924  1.00  0.00           C
ATOM  11287  NH3 POPE  141      64.572  39.975  71.834  1.00  0.00           N
ATOM  11291  C12 POPE  141      63.081  40.205  71.723  1.00  0.00           C
ATOM  11294  C11 POPE  141      62.342  39.005  71.104  1.00  0.00           C
ATOM  11297  P   POPE  141      60.021  38.275  70.163  1.00  0.00           P
ATOM  11298  O13 POPE  141      60.691  36.966  70.124  1.00  0.00           O
ATOM  11299  O14 POPE  141      58.652  38.275  70.743  1.00  0.00           O
ATOM  11300  O11 POPE  141      60.021  38.846  68.693  1.00  0.00           O
ATOM  11301  O12 POPE  141      60.951  39.266  70.983  1.00  0.00           O
ATOM  11302  C1  POPE  141      59.552  40.135  68.253  1.00  0.00           C
ATOM  11305  C2  POPE  141      58.291  39.946  67.354  1.00  0.00           C
ATOM  11307  O21 POPE  141      57.971  41.115  66.554  1.00  0.00           O
ATOM  11308  C21 POPE  141      57.722  40.826  65.264  1.00  0.00           C
ATOM  11309  O22 POPE  141      58.072  39.816  64.684  1.00  0.00           O
ATOM  11310  C22 POPE  141      56.812  41.876  64.614  1.00  0.00           C
ATOM  11313  C3  POPE  141      57.081  39.615  68.243  1.00  0.00           C
ATOM  11316  O31 POPE  141      55.951  39.236  67.453  1.00  0.00           O
ATOM  11317  C31 POPE  141      54.940  40.065  67.394  1.00  0.00           C
ATOM  11318  O32 POPE  141      54.791  41.076  68.063  1.00  0.00           O
ATOM  11319  C32 POPE  141      54.002  39.595  66.293  1.00  0.00           C
ATOM  11322  C23 POPE  141      56.232  41.356  63.264  1.00  0.00           C
ATOM  11325  C24 POPE  141      55.372  42.365  62.463  1.00  0.00           C
ATOM  11328  C25 POPE  141      56.111  43.646  62.024  1.00  0.00           C
ATOM  11331  C26 POPE  141      55.312  44.466  60.993  1.00  0.00           C
ATOM  11334  C27 POPE  141      55.962  45.815  60.653  1.00  0.00           C
ATOM  11337  C28 POPE  141      55.151  46.666  59.664  1.00  0.00           C
ATOM  11340  C29 POPE  141      55.161  46.136  58.243  1.00  0.00           C
ATOM  11342 0C21 POPE  141      55.851  46.655  57.214  1.00  0.00           C
ATOM  11344 1C21 POPE  141      56.782  47.846  57.284  1.00  0.00           C
ATOM  11347 2C21 POPE  141      56.061  49.196  57.113  1.00  0.00           C
ATOM  11350 3C21 POPE  141      56.962  50.356  57.554  1.00  0.00           C
ATOM  11353 4C21 POPE  141      56.460  51.745  57.134  1.00  0.00           C
ATOM  11356 5C21 POPE  141      56.682  52.045  55.644  1.00  0.00           C
ATOM  11359 6C21 POPE  141      56.302  53.485  55.252  1.00  0.00           C
ATOM  11362 7C21 POPE  141      56.632  53.836  53.792  1.00  0.00           C
ATOM  11365 8C21 POPE  141      57.612  54.995  53.644  1.00  0.00           C
ATOM  11369  C33 POPE  141      52.552  40.045  66.523  1.00  0.00           C
ATOM  11372  C34 POPE  141      51.611  39.576  65.413  1.00  0.00           C
ATOM  11375  C35 POPE  141      52.111  39.956  64.014  1.00  0.00           C
ATOM  11378  C36 POPE  141      51.101  39.665  62.903  1.00  0.00           C
ATOM  11381  C37 POPE  141      51.682  40.016  61.534  1.00  0.00           C
ATOM  11384  C38 POPE  141      50.721  39.716  60.382  1.00  0.00           C
ATOM  11387  C39 POPE  141      51.271  40.176  59.034  1.00  0.00           C
ATOM  11390 0C31 POPE  141      50.312  39.856  57.882  1.00  0.00           C
ATOM  11393 1C31 POPE  141      50.712  40.525  56.572  1.00  0.00           C
ATOM  11396 2C31 POPE  141      49.522  40.665  55.604  1.00  0.00           C
ATOM  11399 3C31 POPE  141      49.902  41.396  54.313  1.00  0.00           C
ATOM  11402 4C31 POPE  141      48.701  41.876  53.484  1.00  0.00           C
ATOM  11405 5C31 POPE  141      47.831  40.725  52.934  1.00  0.00           C
ATOM  11408 6C31 POPE  141      46.782  41.206  51.933  1.00  0.00           C
ATOM  11412  NH3 POPE  142      81.791  10.495  34.784  1.00  0.00           N
ATOM  11416  C12 POPE  142      83.251  10.156  34.683  1.00  0.00           C
ATOM  11419  C11 POPE  142      83.451   8.646  34.662  1.00  0.00           C
ATOM  11422  P   POPE  142      85.582   7.566  35.704  1.00  0.00           P
ATOM  11423  O13 POPE  142      85.121   6.165  35.554  1.00  0.00           O
ATOM  11424  O14 POPE  142      87.031   7.806  35.662  1.00  0.00           O
ATOM  11425  O11 POPE  142      84.940   8.205  37.004  1.00  0.00           O
ATOM  11426  O12 POPE  142      84.851   8.396  34.604  1.00  0.00           O
ATOM  11427  C1  POPE  142      84.250   7.426  37.973  1.00  0.00           C
ATOM  11430  C2  POPE  142      84.161   8.245  39.272  1.00  0.00           C
ATOM  11432  O21 POPE  142      83.352   7.506  40.203  1.00  0.00           O
ATOM  11433  C21 POPE  142      83.601   7.686  41.504  1.00  0.00           C
ATOM  11434  O22 POPE  142      82.792   8.096  42.303  1.00  0.00           O
ATOM  11435  C22 POPE  142      85.062   7.356  41.854  1.00  0.00           C
ATOM  11438  C3  POPE  142      83.551   9.665  39.004  1.00  0.00           C
ATOM  11441  O31 POPE  142      82.971  10.306  40.163  1.00  0.00           O
ATOM  11442  C31 POPE  142      83.782  10.866  41.033  1.00  0.00           C
ATOM  11443  O32 POPE  142      84.992  10.985  40.924  1.00  0.00           O
ATOM  11444  C32 POPE  142      82.971  11.325  42.253  1.00  0.00           C
ATOM  11447  C23 POPE  142      85.302   7.086  43.363  1.00  0.00           C
ATOM  11450  C24 POPE  142      85.230   8.366  44.202  1.00  0.00           C
ATOM  11453  C25 POPE  142      85.941   8.296  45.563  1.00  0.00           C
ATOM  11456  C26 POPE  142      85.191   7.506  46.642  1.00  0.00           C
ATOM  11459  C27 POPE  142      85.900   7.596  48.014  1.00  0.00           C
ATOM  11462  C28 POPE  142      85.121   6.876  49.132  1.00  0.00           C
ATOM  11465  C29 POPE  142      85.611   7.266  50.514  1.00  0.00           C
ATOM  11467 0C21 POPE  142      84.851   7.816  51.483  1.00  0.00           C
ATOM  11469 1C21 POPE  142      83.382   8.106  51.362  1.00  0.00           C
ATOM  11472 2C21 POPE  142      82.720   8.655  52.654  1.00  0.00           C
ATOM  11475 3C21 POPE  142      83.212  10.056  53.034  1.00  0.00           C
ATOM  11478 4C21 POPE  142      82.322  10.796  54.044  1.00  0.00           C
ATOM  11481 5C21 POPE  142      82.182  10.096  55.392  1.00  0.00           C
ATOM  11484 6C21 POPE  142      81.262  10.886  56.343  1.00  0.00           C
ATOM  11487 7C21 POPE  142      80.602   9.985  57.393  1.00  0.00           C
ATOM  11490 8C21 POPE  142      79.611  10.735  58.292  1.00  0.00           C
ATOM  11494  C33 POPE  142      83.891  11.886  43.363  1.00  0.00           C
ATOM  11497  C34 POPE  142      83.251  11.936  44.763  1.00  0.00           C
ATOM  11500  C35 POPE  142      84.250  12.495  45.793  1.00  0.00           C
ATOM  11503  C36 POPE  142      83.812  12.426  47.274  1.00  0.00           C
ATOM  11506  C37 POPE  142      84.971  12.745  48.233  1.00  0.00           C
ATOM  11509  C38 POPE  142      84.701  12.495  49.722  1.00  0.00           C
ATOM  11512  C39 POPE  142      86.002  12.606  50.543  1.00  0.00           C
ATOM  11515 0C31 POPE  142      85.821  12.516  52.064  1.00  0.00           C
ATOM  11518 1C31 POPE  142      87.182  12.546  52.784  1.00  0.00           C
ATOM  11521 2C31 POPE  142      87.102  12.606  54.324  1.00  0.00           C
ATOM  11524 3C31 POPE  142      86.871  11.256  55.014  1.00  0.00           C
ATOM  11527 4C31 POPE  142      87.252  11.306  56.502  1.00  0.00           C
ATOM  11530 5C31 POPE  142      86.931  10.035  57.284  1.00  0.00           C
ATOM  11533 6C31 POPE  142      87.421  10.106  58.734  1.00  0.00           C
ATOM  11537  NH3 POPE  143      40.821  62.115  34.714  1.00  0.00           N
ATOM  11541  C12 POPE  143      40.432  63.555  34.924  1.00  0.00           C
ATOM  11544  C11 POPE  143      39.671  64.125  33.723  1.00  0.00           C
ATOM  11547  P   POPE  143      38.381  66.345  34.293  1.00  0.00           P
ATOM  11548  O13 POPE  143      38.892  67.466  35.094  1.00  0.00           O
ATOM  11549  O14 POPE  143      37.532  66.695  33.133  1.00  0.00           O
ATOM  11550  O11 POPE  143      37.701  65.305  35.254  1.00  0.00           O
ATOM  11551  O12 POPE  143      39.662  65.555  33.824  1.00  0.00           O
ATOM  11552  C1  POPE  143      36.351  65.405  35.704  1.00  0.00           C
ATOM  11555  C2  POPE  143      36.311  65.815  37.194  1.00  0.00           C
ATOM  11557  O21 POPE  143      35.081  65.455  37.833  1.00  0.00           O
ATOM  11558  C21 POPE  143      34.882  64.165  38.073  1.00  0.00           C
ATOM  11559  O22 POPE  143      35.522  63.236  37.632  1.00  0.00           O
ATOM  11560  C22 POPE  143      33.761  64.036  39.113  1.00  0.00           C
ATOM  11563  C3  POPE  143      36.521  67.345  37.424  1.00  0.00           C
ATOM  11566  O31 POPE  143      36.652  67.716  38.812  1.00  0.00           O
ATOM  11567  C31 POPE  143      35.581  68.186  39.453  1.00  0.00           C
ATOM  11568  O32 POPE  143      34.432  68.135  39.062  1.00  0.00           O
ATOM  11569  C32 POPE  143      35.991  68.726  40.823  1.00  0.00           C
ATOM  11572  C23 POPE  143      34.072  62.965  40.174  1.00  0.00           C
ATOM  11575  C24 POPE  143      33.322  63.196  41.493  1.00  0.00           C
ATOM  11578  C25 POPE  143      33.622  62.115  42.543  1.00  0.00           C
ATOM  11581  C26 POPE  143      33.002  62.456  43.904  1.00  0.00           C
ATOM  11584  C27 POPE  143      33.122  61.315  44.914  1.00  0.00           C
ATOM  11587  C28 POPE  143      32.592  61.736  46.304  1.00  0.00           C
ATOM  11590  C29 POPE  143      32.542  60.595  47.292  1.00  0.00           C
ATOM  11592 0C21 POPE  143      32.021  60.696  48.524  1.00  0.00           C
ATOM  11594 1C21 POPE  143      31.462  61.955  49.132  1.00  0.00           C
ATOM  11597 2C21 POPE  143      31.952  62.196  50.574  1.00  0.00           C
ATOM  11600 3C21 POPE  143      33.482  62.225  50.733  1.00  0.00           C
ATOM  11603 4C21 POPE  143      33.881  62.526  52.174  1.00  0.00           C
ATOM  11606 5C21 POPE  143      35.122  61.766  52.654  1.00  0.00           C
ATOM  11609 6C21 POPE  143      35.242  61.806  54.184  1.00  0.00           C
ATOM  11612 7C21 POPE  143      36.451  61.055  54.734  1.00  0.00           C
ATOM  11615 8C21 POPE  143      36.492  61.076  56.264  1.00  0.00           C
ATOM  11619  C33 POPE  143      35.901  67.606  41.903  1.00  0.00           C
ATOM  11622  C34 POPE  143      35.642  68.065  43.344  1.00  0.00           C
ATOM  11625  C35 POPE  143      35.341  66.845  44.223  1.00  0.00           C
ATOM  11628  C36 POPE  143      35.092  67.196  45.694  1.00  0.00           C
ATOM  11631  C37 POPE  143      34.931  65.955  46.583  1.00  0.00           C
ATOM  11634  C38 POPE  143      34.662  66.296  48.063  1.00  0.00           C
ATOM  11637  C39 POPE  143      33.171  66.245  48.424  1.00  0.00           C
ATOM  11640 0C31 POPE  143      32.831  66.915  49.763  1.00  0.00           C
ATOM  11643 1C31 POPE  143      33.441  66.205  50.993  1.00  0.00           C
ATOM  11646 2C31 POPE  143      33.212  67.025  52.283  1.00  0.00           C
ATOM  11649 3C31 POPE  143      33.592  66.305  53.583  1.00  0.00           C
ATOM  11652 4C31 POPE  143      35.101  66.076  53.784  1.00  0.00           C
ATOM  11655 5C31 POPE  143      35.441  65.756  55.243  1.00  0.00           C
ATOM  11658 6C31 POPE  143      36.912  65.426  55.493  1.00  0.00           C
ATOM  11662  NH3 POPE  144      95.392  23.875  28.484  1.00  0.00           N
ATOM  11666  C12 POPE  144      96.741  24.525  28.393  1.00  0.00           C
ATOM  11669  C11 POPE  144      97.401  24.686  29.774  1.00  0.00           C
ATOM  11672  P   POPE  144      99.901  24.895  29.044  1.00  0.00           P
ATOM  11673  O13 POPE  144      99.701  23.456  28.813  1.00  0.00           O
ATOM  11674  O14 POPE  144     100.312  25.745  27.894  1.00  0.00           O
ATOM  11675  O11 POPE  144     100.971  25.196  30.194  1.00  0.00           O
ATOM  11676  O12 POPE  144      98.572  25.506  29.643  1.00  0.00           O
ATOM  11677  C1  POPE  144     100.481  25.466  31.523  1.00  0.00           C
ATOM  11680  C2  POPE  144     101.610  25.705  32.563  1.00  0.00           C
ATOM  11682  O21 POPE  144     101.061  25.436  33.874  1.00  0.00           O
ATOM  11683  C21 POPE  144     101.651  24.446  34.534  1.00  0.00           C
ATOM  11684  O22 POPE  144     102.532  23.716  34.113  1.00  0.00           O
ATOM  11685  C22 POPE  144     100.992  24.395  35.924  1.00  0.00           C
ATOM  11688  C3  POPE  144     102.281  27.106  32.544  1.00  0.00           C
ATOM  11691  O31 POPE  144     103.082  27.286  33.723  1.00  0.00           O
ATOM  11692  C31 POPE  144     102.580  27.706  34.903  1.00  0.00           C
ATOM  11693  O32 POPE  144     103.082  27.466  35.982  1.00  0.00           O
ATOM  11694  C32 POPE  144     101.312  28.556  34.732  1.00  0.00           C
ATOM  11697  C23 POPE  144     101.940  24.116  37.113  1.00  0.00           C
ATOM  11700  C24 POPE  144     101.251  24.346  38.472  1.00  0.00           C
ATOM  11703  C25 POPE  144     101.262  25.815  38.934  1.00  0.00           C
ATOM  11706  C26 POPE  144     100.230  26.106  40.043  1.00  0.00           C
ATOM  11709  C27 POPE  144     100.341  27.525  40.624  1.00  0.00           C
ATOM  11712  C28 POPE  144      99.081  27.985  41.394  1.00  0.00           C
ATOM  11715  C29 POPE  144      98.791  27.186  42.644  1.00  0.00           C
ATOM  11717 0C21 POPE  144      98.111  27.625  43.723  1.00  0.00           C
ATOM  11719 1C21 POPE  144      97.462  28.986  43.874  1.00  0.00           C
ATOM  11722 2C21 POPE  144      98.212  29.915  44.853  1.00  0.00           C
ATOM  11725 3C21 POPE  144      98.010  29.555  46.333  1.00  0.00           C
ATOM  11728 4C21 POPE  144      98.690  30.565  47.263  1.00  0.00           C
ATOM  11731 5C21 POPE  144      98.271  30.436  48.734  1.00  0.00           C
ATOM  11734 6C21 POPE  144      96.881  31.036  48.993  1.00  0.00           C
ATOM  11737 7C21 POPE  144      96.412  30.866  50.434  1.00  0.00           C
ATOM  11740 8C21 POPE  144      95.041  31.486  50.644  1.00  0.00           C
ATOM  11744  C33 POPE  144     100.830  29.146  36.083  1.00  0.00           C
ATOM  11747  C34 POPE  144      99.732  30.206  35.953  1.00  0.00           C
ATOM  11750  C35 POPE  144      99.182  30.665  37.324  1.00  0.00           C
ATOM  11753  C36 POPE  144     100.220  31.426  38.174  1.00  0.00           C
ATOM  11756  C37 POPE  144      99.911  31.455  39.674  1.00  0.00           C
ATOM  11759  C38 POPE  144     101.122  31.975  40.463  1.00  0.00           C
ATOM  11762  C39 POPE  144     101.021  31.815  41.994  1.00  0.00           C
ATOM  11765 0C31 POPE  144     100.051  32.806  42.644  1.00  0.00           C
ATOM  11768 1C31 POPE  144     100.382  33.096  44.114  1.00  0.00           C
ATOM  11771 2C31 POPE  144      99.682  34.365  44.613  1.00  0.00           C
ATOM  11774 3C31 POPE  144      99.882  34.635  46.103  1.00  0.00           C
ATOM  11777 4C31 POPE  144      99.171  35.926  46.553  1.00  0.00           C
ATOM  11780 5C31 POPE  144      99.001  36.025  48.063  1.00  0.00           C
ATOM  11783 6C31 POPE  144      98.222  37.266  48.482  1.00  0.00           C
ATOM  11787  NH3 POPE  145      26.492 124.576  34.483  1.00  0.00           N
ATOM  11791  C12 POPE  145      26.811 126.036  34.403  1.00  0.00           C
ATOM  11794  C11 POPE  145      25.681 126.766  33.664  1.00  0.00           C
ATOM  11797  P   POPE  145      25.361 128.877  35.094  1.00  0.00           P
ATOM  11798  O13 POPE  145      26.492 129.477  35.792  1.00  0.00           O
ATOM  11799  O14 POPE  145      24.222 129.787  34.784  1.00  0.00           O
ATOM  11800  O11 POPE  145      24.861 127.686  36.023  1.00  0.00           O
ATOM  11801  O12 POPE  145      25.851 128.167  33.773  1.00  0.00           O
ATOM  11802  C1  POPE  145      24.011 127.936  37.153  1.00  0.00           C
ATOM  11805  C2  POPE  145      24.702 127.796  38.553  1.00  0.00           C
ATOM  11807  O21 POPE  145      23.692 128.077  39.553  1.00  0.00           O
ATOM  11808  C21 POPE  145      23.542 129.287  40.043  1.00  0.00           C
ATOM  11809  O22 POPE  145      24.122 130.307  39.722  1.00  0.00           O
ATOM  11810  C22 POPE  145      22.351 129.267  41.024  1.00  0.00           C
ATOM  11813  C3  POPE  145      26.052 128.597  38.593  1.00  0.00           C
ATOM  11816  O31 POPE  145      26.622 128.977  39.862  1.00  0.00           O
ATOM  11817  C31 POPE  145      27.011 128.067  40.714  1.00  0.00           C
ATOM  11818  O32 POPE  145      26.581 126.936  40.823  1.00  0.00           O
ATOM  11819  C32 POPE  145      28.102 128.637  41.604  1.00  0.00           C
ATOM  11822  C23 POPE  145      22.442 130.397  42.073  1.00  0.00           C
ATOM  11825  C24 POPE  145      21.422 130.207  43.214  1.00  0.00           C
ATOM  11828  C25 POPE  145      21.671 131.127  44.424  1.00  0.00           C
ATOM  11831  C26 POPE  145      22.921 130.737  45.224  1.00  0.00           C
ATOM  11834  C27 POPE  145      23.312 131.757  46.304  1.00  0.00           C
ATOM  11837  C28 POPE  145      22.302 131.827  47.464  1.00  0.00           C
ATOM  11840  C29 POPE  145      22.851 132.667  48.594  1.00  0.00           C
ATOM  11842 0C21 POPE  145      22.261 133.736  49.153  1.00  0.00           C
ATOM  11844 1C21 POPE  145      20.921 134.317  48.793  1.00  0.00           C
ATOM  11847 2C21 POPE  145      19.741 133.527  49.403  1.00  0.00           C
ATOM  11850 3C21 POPE  145      19.722 133.516  50.933  1.00  0.00           C
ATOM  11853 4C21 POPE  145      18.761 132.457  51.483  1.00  0.00           C
ATOM  11856 5C21 POPE  145      18.872 132.277  53.004  1.00  0.00           C
ATOM  11859 6C21 POPE  145      18.151 131.027  53.513  1.00  0.00           C
ATOM  11862 7C21 POPE  145      16.622 131.147  53.503  1.00  0.00           C
ATOM  11865 8C21 POPE  145      15.922 129.827  53.843  1.00  0.00           C
ATOM  11869  C33 POPE  145      27.712 128.677  43.104  1.00  0.00           C
ATOM  11872  C34 POPE  145      28.802 129.397  43.894  1.00  0.00           C
ATOM  11875  C35 POPE  145      28.552 129.537  45.403  1.00  0.00           C
ATOM  11878  C36 POPE  145      28.782 128.247  46.194  1.00  0.00           C
ATOM  11881  C37 POPE  145      28.802 128.487  47.703  1.00  0.00           C
ATOM  11884  C38 POPE  145      28.981 127.196  48.513  1.00  0.00           C
ATOM  11887  C39 POPE  145      29.002 127.446  50.023  1.00  0.00           C
ATOM  11890 0C31 POPE  145      28.832 126.166  50.863  1.00  0.00           C
ATOM  11893 1C31 POPE  145      29.861 125.065  50.563  1.00  0.00           C
ATOM  11896 2C31 POPE  145      29.622 123.756  51.324  1.00  0.00           C
ATOM  11899 3C31 POPE  145      29.792 123.876  52.854  1.00  0.00           C
ATOM  11902 4C31 POPE  145      29.471 122.556  53.563  1.00  0.00           C
ATOM  11905 5C31 POPE  145      29.671 122.616  55.083  1.00  0.00           C
ATOM  11908 6C31 POPE  145      29.142 121.375  55.803  1.00  0.00           C
ATOM  11912  NH3 POPE  146      67.812  24.856  73.104  1.00  0.00           N
ATOM  11916  C12 POPE  146      66.701  25.176  72.133  1.00  0.00           C
ATOM  11919  C11 POPE  146      66.481  24.056  71.104  1.00  0.00           C
ATOM  11922  P   POPE  146      64.251  22.836  70.382  1.00  0.00           P
ATOM  11923  O13 POPE  146      64.071  22.146  71.694  1.00  0.00           O
ATOM  11924  O14 POPE  146      63.032  23.145  69.593  1.00  0.00           O
ATOM  11925  O11 POPE  146      65.190  21.906  69.523  1.00  0.00           O
ATOM  11926  O12 POPE  146      65.141  24.126  70.613  1.00  0.00           O
ATOM  11927  C1  POPE  146      65.510  22.315  68.194  1.00  0.00           C
ATOM  11930  C2  POPE  146      66.321  21.186  67.553  1.00  0.00           C
ATOM  11932  O21 POPE  146      67.040  21.696  66.413  1.00  0.00           O
ATOM  11933  C21 POPE  146      68.231  21.135  66.284  1.00  0.00           C
ATOM  11934  O22 POPE  146      68.681  20.245  66.993  1.00  0.00           O
ATOM  11935  C22 POPE  146      68.981  21.766  65.124  1.00  0.00           C
ATOM  11938  C3  POPE  146      65.382  20.016  67.152  1.00  0.00           C
ATOM  11941  O31 POPE  146      66.071  18.886  66.604  1.00  0.00           O
ATOM  11942  C31 POPE  146      66.682  18.116  67.503  1.00  0.00           C
ATOM  11943  O32 POPE  146      66.650  18.286  68.714  1.00  0.00           O
ATOM  11944  C32 POPE  146      67.392  16.995  66.764  1.00  0.00           C
ATOM  11947  C23 POPE  146      70.091  20.815  64.633  1.00  0.00           C
ATOM  11950  C24 POPE  146      71.081  21.435  63.643  1.00  0.00           C
ATOM  11953  C25 POPE  146      72.361  20.586  63.594  1.00  0.00           C
ATOM  11956  C26 POPE  146      73.371  21.016  62.533  1.00  0.00           C
ATOM  11959  C27 POPE  146      74.712  20.296  62.723  1.00  0.00           C
ATOM  11962  C28 POPE  146      75.741  20.575  61.624  1.00  0.00           C
ATOM  11965  C29 POPE  146      76.962  19.736  61.884  1.00  0.00           C
ATOM  11967 0C21 POPE  146      77.521  18.836  61.054  1.00  0.00           C
ATOM  11969 1C21 POPE  146      77.121  18.546  59.633  1.00  0.00           C
ATOM  11972 2C21 POPE  146      78.352  18.045  58.854  1.00  0.00           C
ATOM  11975 3C21 POPE  146      78.062  17.526  57.432  1.00  0.00           C
ATOM  11978 4C21 POPE  146      79.271  16.756  56.894  1.00  0.00           C
ATOM  11981 5C21 POPE  146      79.150  16.325  55.424  1.00  0.00           C
ATOM  11984 6C21 POPE  146      80.370  15.526  54.964  1.00  0.00           C
ATOM  11987 7C21 POPE  146      80.510  15.456  53.433  1.00  0.00           C
ATOM  11990 8C21 POPE  146      81.712  14.616  52.973  1.00  0.00           C
ATOM  11994  C33 POPE  146      66.391  16.086  66.004  1.00  0.00           C
ATOM  11997  C34 POPE  146      66.941  15.545  64.684  1.00  0.00           C
ATOM  12000  C35 POPE  146      65.921  14.696  63.913  1.00  0.00           C
ATOM  12003  C36 POPE  146      64.701  15.475  63.373  1.00  0.00           C
ATOM  12006  C37 POPE  146      63.681  14.546  62.703  1.00  0.00           C
ATOM  12009  C38 POPE  146      62.361  15.256  62.362  1.00  0.00           C
ATOM  12012  C39 POPE  146      62.500  16.465  61.413  1.00  0.00           C
ATOM  12015 0C31 POPE  146      62.971  16.126  59.993  1.00  0.00           C
ATOM  12018 1C31 POPE  146      63.241  17.385  59.163  1.00  0.00           C
ATOM  12021 2C31 POPE  146      62.602  17.366  57.773  1.00  0.00           C
ATOM  12024 3C31 POPE  146      63.342  18.245  56.764  1.00  0.00           C
ATOM  12027 4C31 POPE  146      63.232  19.756  56.983  1.00  0.00           C
ATOM  12030 5C31 POPE  146      64.161  20.526  56.042  1.00  0.00           C
ATOM  12033 6C31 POPE  146      64.080  22.046  56.174  1.00  0.00           C
ATOM  12037  NH3 POPE  147      55.322   1.006  31.754  1.00  0.00           N
ATOM  12041  C12 POPE  147      56.542   1.356  30.943  1.00  0.00           C
ATOM  12044  C11 POPE  147      57.691   1.796  31.854  1.00  0.00           C
ATOM  12047  P   POPE  147      60.231   2.316  31.894  1.00  0.00           P
ATOM  12048  O13 POPE  147      60.931   1.016  31.993  1.00  0.00           O
ATOM  12049  O14 POPE  147      61.000   3.386  31.223  1.00  0.00           O
ATOM  12050  O11 POPE  147      59.791   2.746  33.334  1.00  0.00           O
ATOM  12051  O12 POPE  147      58.890   1.986  31.104  1.00  0.00           O
ATOM  12052  C1  POPE  147      59.242   4.006  33.703  1.00  0.00           C
ATOM  12055  C2  POPE  147      60.231   4.816  34.594  1.00  0.00           C
ATOM  12057  O21 POPE  147      59.501   5.676  35.493  1.00  0.00           O
ATOM  12058  C21 POPE  147      59.721   5.455  36.784  1.00  0.00           C
ATOM  12059  O22 POPE  147      60.352   4.516  37.243  1.00  0.00           O
ATOM  12060  C22 POPE  147      59.161   6.636  37.613  1.00  0.00           C
ATOM  12063  C3  POPE  147      61.250   5.636  33.734  1.00  0.00           C
ATOM  12066  O31 POPE  147      60.991   7.066  33.703  1.00  0.00           O
ATOM  12067  C31 POPE  147      61.542   7.746  34.722  1.00  0.00           C
ATOM  12068  O32 POPE  147      62.262   7.266  35.583  1.00  0.00           O
ATOM  12069  C32 POPE  147      61.071   9.205  34.644  1.00  0.00           C
ATOM  12072  C23 POPE  147      58.890   6.316  39.124  1.00  0.00           C
ATOM  12075  C24 POPE  147      60.131   6.336  40.034  1.00  0.00           C
ATOM  12078  C25 POPE  147      60.702   7.735  40.322  1.00  0.00           C
ATOM  12081  C26 POPE  147      60.102   8.476  41.523  1.00  0.00           C
ATOM  12084  C27 POPE  147      60.821   9.806  41.813  1.00  0.00           C
ATOM  12087  C28 POPE  147      60.032  10.766  42.733  1.00  0.00           C
ATOM  12090  C29 POPE  147      59.892  10.215  44.123  1.00  0.00           C
ATOM  12092 0C21 POPE  147      60.471  10.705  45.243  1.00  0.00           C
ATOM  12094 1C21 POPE  147      61.401  11.896  45.343  1.00  0.00           C
ATOM  12097 2C21 POPE  147      62.872  11.456  45.504  1.00  0.00           C
ATOM  12100 3C21 POPE  147      63.191  10.846  46.874  1.00  0.00           C
ATOM  12103 4C21 POPE  147      64.521  10.075  46.894  1.00  0.00           C
ATOM  12106 5C21 POPE  147      64.852   9.455  48.253  1.00  0.00           C
ATOM  12109 6C21 POPE  147      65.062  10.506  49.354  1.00  0.00           C
ATOM  12112 7C21 POPE  147      65.391   9.896  50.714  1.00  0.00           C
ATOM  12115 8C21 POPE  147      65.510  10.926  51.842  1.00  0.00           C
ATOM  12119  C33 POPE  147      61.742  10.206  35.633  1.00  0.00           C
ATOM  12122  C34 POPE  147      63.261  10.346  35.444  1.00  0.00           C
ATOM  12125  C35 POPE  147      63.882  11.556  36.182  1.00  0.00           C
ATOM  12128  C36 POPE  147      63.690  11.566  37.703  1.00  0.00           C
ATOM  12131  C37 POPE  147      64.411  12.715  38.412  1.00  0.00           C
ATOM  12134  C38 POPE  147      64.052  12.825  39.903  1.00  0.00           C
ATOM  12137  C39 POPE  147      65.032  13.696  40.714  1.00  0.00           C
ATOM  12140 0C31 POPE  147      65.281  15.086  40.133  1.00  0.00           C
ATOM  12143 1C31 POPE  147      66.260  15.885  40.993  1.00  0.00           C
ATOM  12146 2C31 POPE  147      66.742  17.186  40.322  1.00  0.00           C
ATOM  12149 3C31 POPE  147      67.932  17.786  41.083  1.00  0.00           C
ATOM  12152 4C31 POPE  147      68.690  18.886  40.312  1.00  0.00           C
ATOM  12155 5C31 POPE  147      70.190  18.825  40.633  1.00  0.00           C
ATOM  12158 6C31 POPE  147      70.982  20.086  40.254  1.00  0.00           C
ATOM  12162  NH3 POPE  148      38.851  23.696  73.014  1.00  0.00           N
ATOM  12166  C12 POPE  148      37.841  23.315  74.062  1.00  0.00           C
ATOM  12169  C11 POPE  148      38.182  23.965  75.413  1.00  0.00           C
ATOM  12172  P   POPE  148      39.940  22.216  76.263  1.00  0.00           P
ATOM  12173  O13 POPE  148      40.541  22.146  77.624  1.00  0.00           O
ATOM  12174  O14 POPE  148      39.601  20.966  75.553  1.00  0.00           O
ATOM  12175  O11 POPE  148      40.821  23.135  75.293  1.00  0.00           O
ATOM  12176  O12 POPE  148      38.572  22.985  76.374  1.00  0.00           O
ATOM  12177  C1  POPE  148      42.221  23.336  75.604  1.00  0.00           C
ATOM  12180  C2  POPE  148      43.181  23.475  74.363  1.00  0.00           C
ATOM  12182  O21 POPE  148      43.291  24.806  73.833  1.00  0.00           O
ATOM  12183  C21 POPE  148      42.321  25.355  73.162  1.00  0.00           C
ATOM  12184  O22 POPE  148      41.122  25.266  73.364  1.00  0.00           O
ATOM  12185  C22 POPE  148      42.952  26.106  71.972  1.00  0.00           C
ATOM  12188  C3  POPE  148      42.971  22.395  73.243  1.00  0.00           C
ATOM  12191  O31 POPE  148      43.852  22.645  72.114  1.00  0.00           O
ATOM  12192  C31 POPE  148      43.811  21.756  71.123  1.00  0.00           C
ATOM  12193  O32 POPE  148      43.002  20.845  71.034  1.00  0.00           O
ATOM  12194  C32 POPE  148      44.951  22.006  70.124  1.00  0.00           C
ATOM  12197  C23 POPE  148      42.032  27.106  71.234  1.00  0.00           C
ATOM  12200  C24 POPE  148      42.412  27.295  69.743  1.00  0.00           C
ATOM  12203  C25 POPE  148      43.890  27.625  69.503  1.00  0.00           C
ATOM  12206  C26 POPE  148      44.261  27.706  68.014  1.00  0.00           C
ATOM  12209  C27 POPE  148      45.751  27.956  67.743  1.00  0.00           C
ATOM  12212  C28 POPE  148      46.181  27.696  66.284  1.00  0.00           C
ATOM  12215  C29 POPE  148      45.462  28.645  65.364  1.00  0.00           C
ATOM  12217 0C21 POPE  148      46.012  29.495  64.472  1.00  0.00           C
ATOM  12219 1C21 POPE  148      47.472  29.636  64.132  1.00  0.00           C
ATOM  12222 2C21 POPE  148      47.710  29.295  62.653  1.00  0.00           C
ATOM  12225 3C21 POPE  148      47.591  30.526  61.733  1.00  0.00           C
ATOM  12228 4C21 POPE  148      47.710  30.185  60.243  1.00  0.00           C
ATOM  12231 5C21 POPE  148      49.102  29.686  59.823  1.00  0.00           C
ATOM  12234 6C21 POPE  148      49.161  29.376  58.323  1.00  0.00           C
ATOM  12237 7C21 POPE  148      50.572  29.076  57.812  1.00  0.00           C
ATOM  12240 8C21 POPE  148      50.611  28.746  56.324  1.00  0.00           C
ATOM  12244  C33 POPE  148      44.482  21.815  68.663  1.00  0.00           C
ATOM  12247  C34 POPE  148      45.621  21.915  67.632  1.00  0.00           C
ATOM  12250  C35 POPE  148      45.102  22.245  66.214  1.00  0.00           C
ATOM  12253  C36 POPE  148      44.322  21.106  65.563  1.00  0.00           C
ATOM  12256  C37 POPE  148      43.802  21.465  64.163  1.00  0.00           C
ATOM  12259  C38 POPE  148      44.861  21.375  63.064  1.00  0.00           C
ATOM  12262  C39 POPE  148      44.441  22.125  61.793  1.00  0.00           C
ATOM  12265 0C31 POPE  148      45.281  21.756  60.574  1.00  0.00           C
ATOM  12268 1C31 POPE  148      45.131  22.785  59.444  1.00  0.00           C
ATOM  12271 2C31 POPE  148      45.831  22.366  58.153  1.00  0.00           C
ATOM  12274 3C31 POPE  148      46.071  23.536  57.193  1.00  0.00           C
ATOM  12277 4C31 POPE  148      46.801  23.096  55.924  1.00  0.00           C
ATOM  12280 5C31 POPE  148      47.392  24.276  55.144  1.00  0.00           C
ATOM  12283 6C31 POPE  148      48.272  23.856  53.964  1.00  0.00           C
ATOM  12287  NH3 POPE  149      83.312  13.346  72.084  1.00  0.00           N
ATOM  12291  C12 POPE  149      81.951  12.866  72.513  1.00  0.00           C
ATOM  12294  C11 POPE  149      80.891  13.965  72.344  1.00  0.00           C
ATOM  12297  P   POPE  149      81.431  15.905  70.662  1.00  0.00           P
ATOM  12298  O13 POPE  149      80.481  16.526  69.733  1.00  0.00           O
ATOM  12299  O14 POPE  149      81.741  16.626  71.912  1.00  0.00           O
ATOM  12300  O11 POPE  149      82.792  15.526  69.943  1.00  0.00           O
ATOM  12301  O12 POPE  149      80.882  14.475  71.013  1.00  0.00           O
ATOM  12302  C1  POPE  149      82.860  14.566  68.882  1.00  0.00           C
ATOM  12305  C2  POPE  149      83.172  15.195  67.484  1.00  0.00           C
ATOM  12307  O21 POPE  149      84.402  15.985  67.523  1.00  0.00           O
ATOM  12308  C21 POPE  149      85.491  15.256  67.273  1.00  0.00           C
ATOM  12309  O22 POPE  149      85.510  14.036  67.214  1.00  0.00           O
ATOM  12310  C22 POPE  149      86.671  16.176  66.983  1.00  0.00           C
ATOM  12313  C3  POPE  149      82.001  16.056  66.944  1.00  0.00           C
ATOM  12316  O31 POPE  149      82.031  16.176  65.504  1.00  0.00           O
ATOM  12317  C31 POPE  149      82.841  17.106  65.013  1.00  0.00           C
ATOM  12318  O32 POPE  149      83.611  17.795  65.684  1.00  0.00           O
ATOM  12319  C32 POPE  149      82.652  17.226  63.513  1.00  0.00           C
ATOM  12322  C23 POPE  149      87.062  16.206  65.493  1.00  0.00           C
ATOM  12325  C24 POPE  149      88.212  17.165  65.183  1.00  0.00           C
ATOM  12328  C25 POPE  149      88.511  17.196  63.674  1.00  0.00           C
ATOM  12331  C26 POPE  149      89.721  18.036  63.243  1.00  0.00           C
ATOM  12334  C27 POPE  149      89.892  17.975  61.712  1.00  0.00           C
ATOM  12337  C28 POPE  149      91.161  18.665  61.174  1.00  0.00           C
ATOM  12340  C29 POPE  149      91.171  18.645  59.664  1.00  0.00           C
ATOM  12342 0C21 POPE  149      92.221  18.455  58.843  1.00  0.00           C
ATOM  12344 1C21 POPE  149      93.671  18.245  59.223  1.00  0.00           C
ATOM  12347 2C21 POPE  149      94.371  17.226  58.303  1.00  0.00           C
ATOM  12350 3C21 POPE  149      95.900  17.205  58.493  1.00  0.00           C
ATOM  12353 4C21 POPE  149      96.610  16.245  57.523  1.00  0.00           C
ATOM  12356 5C21 POPE  149      97.261  16.955  56.312  1.00  0.00           C
ATOM  12359 6C21 POPE  149      97.841  15.955  55.303  1.00  0.00           C
ATOM  12362 7C21 POPE  149      98.712  16.616  54.213  1.00  0.00           C
ATOM  12365 8C21 POPE  149      99.311  15.596  53.233  1.00  0.00           C
ATOM  12369  C33 POPE  149      83.531  16.266  62.703  1.00  0.00           C
ATOM  12372  C34 POPE  149      83.000  14.826  62.743  1.00  0.00           C
ATOM  12375  C35 POPE  149      83.791  13.865  61.842  1.00  0.00           C
ATOM  12378  C36 POPE  149      83.821  14.325  60.382  1.00  0.00           C
ATOM  12381  C37 POPE  149      84.482  13.326  59.424  1.00  0.00           C
ATOM  12384  C38 POPE  149      84.352  13.745  57.952  1.00  0.00           C
ATOM  12387  C39 POPE  149      85.012  15.086  57.593  1.00  0.00           C
ATOM  12390 0C31 POPE  149      86.552  15.086  57.694  1.00  0.00           C
ATOM  12393 1C31 POPE  149      87.150  16.465  57.374  1.00  0.00           C
ATOM  12396 2C31 POPE  149      88.690  16.465  57.292  1.00  0.00           C
ATOM  12399 3C31 POPE  149      89.231  15.725  56.063  1.00  0.00           C
ATOM  12402 4C31 POPE  149      90.760  15.815  55.924  1.00  0.00           C
ATOM  12405 5C31 POPE  149      91.262  15.136  54.643  1.00  0.00           C
ATOM  12408 6C31 POPE  149      92.792  15.176  54.483  1.00  0.00           C
ATOM  12412  NH3 POPE  150     106.940  98.615  31.354  1.00  0.00           N
ATOM  12416  C12 POPE  150     105.792  97.676  31.614  1.00  0.00           C
ATOM  12419  C11 POPE  150     105.921  96.305  30.954  1.00  0.00           C
ATOM  12422  P   POPE  150     103.451  95.376  30.823  1.00  0.00           P
ATOM  12423  O13 POPE  150     102.951  93.976  30.904  1.00  0.00           O
ATOM  12424  O14 POPE  150     103.492  95.995  29.483  1.00  0.00           O
ATOM  12425  O11 POPE  150     102.562  96.245  31.804  1.00  0.00           O
ATOM  12426  O12 POPE  150     104.901  95.446  31.453  1.00  0.00           O
ATOM  12427  C1  POPE  150     101.661  95.606  32.723  1.00  0.00           C
ATOM  12430  C2  POPE  150     102.232  95.516  34.162  1.00  0.00           C
ATOM  12432  O21 POPE  150     101.371  96.126  35.132  1.00  0.00           O
ATOM  12433  C21 POPE  150     101.132  97.405  35.034  1.00  0.00           C
ATOM  12434  O22 POPE  150     101.251  98.135  34.054  1.00  0.00           O
ATOM  12435  C22 POPE  150     100.602  97.876  36.382  1.00  0.00           C
ATOM  12438  C3  POPE  150     103.681  96.056  34.313  1.00  0.00           C
ATOM  12441  O31 POPE  150     103.992  96.115  35.714  1.00  0.00           O
ATOM  12442  C31 POPE  150     105.251  96.406  36.003  1.00  0.00           C
ATOM  12443  O32 POPE  150     106.081  96.786  35.203  1.00  0.00           O
ATOM  12444  C32 POPE  150     105.471  96.155  37.493  1.00  0.00           C
ATOM  12447  C23 POPE  150      99.861  99.225  36.294  1.00  0.00           C
ATOM  12450  C24 POPE  150      99.861  99.936  37.653  1.00  0.00           C
ATOM  12453  C25 POPE  150      99.521 101.426  37.554  1.00  0.00           C
ATOM  12456  C26 POPE  150     100.220 102.245  38.653  1.00  0.00           C
ATOM  12459  C27 POPE  150      99.911 101.725  40.062  1.00  0.00           C
ATOM  12462  C28 POPE  150     100.641 102.546  41.144  1.00  0.00           C
ATOM  12465  C29 POPE  150     100.211 102.106  42.514  1.00  0.00           C
ATOM  12467 0C21 POPE  150      99.940 102.896  43.563  1.00  0.00           C
ATOM  12469 1C21 POPE  150     100.090 104.396  43.612  1.00  0.00           C
ATOM  12472 2C21 POPE  150     100.941 104.826  44.824  1.00  0.00           C
ATOM  12475 3C21 POPE  150     101.201 106.336  44.813  1.00  0.00           C
ATOM  12478 4C21 POPE  150     101.962 106.826  46.042  1.00  0.00           C
ATOM  12481 5C21 POPE  150     101.201 106.646  47.362  1.00  0.00           C
ATOM  12484 6C21 POPE  150     102.021 107.116  48.563  1.00  0.00           C
ATOM  12487 7C21 POPE  150     101.441 106.635  49.894  1.00  0.00           C
ATOM  12490 8C21 POPE  150     102.411 106.896  51.054  1.00  0.00           C
ATOM  12494  C33 POPE  150     104.552  95.066  38.073  1.00  0.00           C
ATOM  12497  C34 POPE  150     103.172  95.576  38.514  1.00  0.00           C
ATOM  12500  C35 POPE  150     103.131  95.945  39.993  1.00  0.00           C
ATOM  12503  C36 POPE  150     101.721  96.255  40.504  1.00  0.00           C
ATOM  12506  C37 POPE  150     101.771  96.865  41.903  1.00  0.00           C
ATOM  12509  C38 POPE  150     100.491  97.576  42.313  1.00  0.00           C
ATOM  12512  C39 POPE  150     100.701  98.676  43.363  1.00  0.00           C
ATOM  12515 0C31 POPE  150     101.151  98.195  44.743  1.00  0.00           C
ATOM  12518 1C31 POPE  150     101.272  99.385  45.714  1.00  0.00           C
ATOM  12521 2C31 POPE  150     101.701  98.985  47.123  1.00  0.00           C
ATOM  12524 3C31 POPE  150     101.922 100.186  48.063  1.00  0.00           C
ATOM  12527 4C31 POPE  150     100.672 101.046  48.284  1.00  0.00           C
ATOM  12530 5C31 POPE  150     100.802 101.945  49.514  1.00  0.00           C
ATOM  12533 6C31 POPE  150      99.590 102.846  49.774  1.00  0.00           C
ATOM  12537  NH3 POPE  151      61.381  34.926  68.284  1.00  0.00           N
ATOM  12541  C12 POPE  151      62.381  34.155  67.493  1.00  0.00           C
ATOM  12544  C11 POPE  151      61.661  33.146  66.604  1.00  0.00           C
ATOM  12547  P   POPE  151      60.382  30.896  66.772  1.00  0.00           P
ATOM  12548  O13 POPE  151      61.581  30.206  66.243  1.00  0.00           O
ATOM  12549  O14 POPE  151      59.541  30.166  67.753  1.00  0.00           O
ATOM  12550  O11 POPE  151      59.501  31.286  65.534  1.00  0.00           O
ATOM  12551  O12 POPE  151      60.842  32.286  67.403  1.00  0.00           O
ATOM  12552  C1  POPE  151      58.932  30.215  64.773  1.00  0.00           C
ATOM  12555  C2  POPE  151      59.242  30.355  63.274  1.00  0.00           C
ATOM  12557  O21 POPE  151      58.441  29.436  62.514  1.00  0.00           O
ATOM  12558  C21 POPE  151      58.802  28.186  62.393  1.00  0.00           C
ATOM  12559  O22 POPE  151      59.642  27.606  63.053  1.00  0.00           O
ATOM  12560  C22 POPE  151      58.062  27.575  61.203  1.00  0.00           C
ATOM  12563  C3  POPE  151      60.772  30.336  62.924  1.00  0.00           C
ATOM  12566  O31 POPE  151      60.951  30.536  61.502  1.00  0.00           O
ATOM  12567  C31 POPE  151      61.991  29.955  60.924  1.00  0.00           C
ATOM  12568  O32 POPE  151      62.822  29.256  61.473  1.00  0.00           O
ATOM  12569  C32 POPE  151      61.921  30.266  59.424  1.00  0.00           C
ATOM  12572  C23 POPE  151      58.631  28.126  59.883  1.00  0.00           C
ATOM  12575  C24 POPE  151      58.132  27.415  58.612  1.00  0.00           C
ATOM  12578  C25 POPE  151      58.750  28.036  57.354  1.00  0.00           C
ATOM  12581  C26 POPE  151      58.282  27.415  56.042  1.00  0.00           C
ATOM  12584  C27 POPE  151      58.760  28.226  54.824  1.00  0.00           C
ATOM  12587  C28 POPE  151      58.392  27.606  53.454  1.00  0.00           C
ATOM  12590  C29 POPE  151      59.172  26.336  53.162  1.00  0.00           C
ATOM  12592 0C21 POPE  151      60.261  26.225  52.383  1.00  0.00           C
ATOM  12594 1C21 POPE  151      60.941  27.325  51.604  1.00  0.00           C
ATOM  12597 2C21 POPE  151      62.122  27.936  52.383  1.00  0.00           C
ATOM  12600 3C21 POPE  151      62.651  29.245  51.772  1.00  0.00           C
ATOM  12603 4C21 POPE  151      63.931  29.105  50.933  1.00  0.00           C
ATOM  12606 5C21 POPE  151      64.391  30.475  50.414  1.00  0.00           C
ATOM  12609 6C21 POPE  151      65.470  30.426  49.324  1.00  0.00           C
ATOM  12612 7C21 POPE  151      65.871  31.836  48.874  1.00  0.00           C
ATOM  12615 8C21 POPE  151      66.900  31.885  47.743  1.00  0.00           C
ATOM  12619  C33 POPE  151      63.132  29.776  58.594  1.00  0.00           C
ATOM  12622  C34 POPE  151      62.822  29.815  57.084  1.00  0.00           C
ATOM  12625  C35 POPE  151      63.812  29.016  56.222  1.00  0.00           C
ATOM  12628  C36 POPE  151      65.062  29.795  55.793  1.00  0.00           C
ATOM  12631  C37 POPE  151      65.221  29.895  54.272  1.00  0.00           C
ATOM  12634  C38 POPE  151      66.672  29.825  53.784  1.00  0.00           C
ATOM  12637  C39 POPE  151      67.571  30.975  54.243  1.00  0.00           C
ATOM  12640 0C31 POPE  151      69.031  30.735  53.843  1.00  0.00           C
[truncated: 1,674,180 more chars]
