# Supplementary material for: Characterizing Membrane Association and Periplasmic Transfer of Bacterial Lipoproteins through Molecular Dynamics Simulations
Source: Structure. 2020 Apr 7;28(4):475–487.e3. doi: 10.1016/j.str.2020.01.012 (PMC7139219; doi:10.1016/j.str.2020.01.012)
Supplement: Data S1. Final Coordinates from Simulations (Y–Z), Related to Figure 3 [file mmc3.zip › Y-Z/YECR-3-atomistic.pdb]

TITLE     Protein
REMARK    THIS IS A SIMULATION BOX
CRYST1  129.009  129.009  115.288  90.00  90.00  90.00 P 1           1
MODEL        1
ATOM      1  N   CYSTA   1      72.410  53.244  70.774  1.00  0.00           N
ATOM      3  CA  CYSTA   1      73.199  54.434  71.064  1.00  0.00           C
ATOM      5  C   CYSTA   1      74.438  54.434  71.964  1.00  0.00           C
ATOM      6  O   CYSTA   1      75.439  54.874  71.424  1.00  0.00           O
ATOM      7  CB  CYSTA   1      72.350  55.734  71.084  1.00  0.00           C
ATOM     10  SG  CYSTA   1      71.729  56.164  69.404  1.00  0.00           S
ATOM     11  C1  CYSTA   1      71.069  57.844  69.654  1.00  0.00           C
ATOM     14  CA1 CYSTA   1      72.319  52.764  69.514  1.00  0.00           C
ATOM     15  OA1 CYSTA   1      73.159  53.085  68.674  1.00  0.00           O
ATOM     16  CA2 CYSTA   1      71.179  51.875  69.084  1.00  0.00           C
ATOM     19  C11 CYSTA   1      69.618  58.044  69.144  1.00  0.00           C
ATOM     21  O11 CYSTA   1      69.609  58.384  67.734  1.00  0.00           O
ATOM     22  CX1 CYSTA   1      68.389  58.284  67.194  1.00  0.00           C
ATOM     23  OX1 CYSTA   1      67.499  57.554  67.614  1.00  0.00           O
ATOM     24  CX2 CYSTA   1      68.178  59.294  66.084  1.00  0.00           C
ATOM     27  C12 CYSTA   1      68.898  59.195  69.894  1.00  0.00           C
ATOM     30  O12 CYSTA   1      69.049  59.065  71.314  1.00  0.00           O
ATOM     31  CD1 CYSTA   1      68.329  59.784  72.184  1.00  0.00           C
ATOM     32  OD1 CYSTA   1      68.389  59.614  73.394  1.00  0.00           O
ATOM     33  CD2 CYSTA   1      67.448  60.874  71.564  1.00  0.00           C
ATOM     36  CA3 CYSTA   1      71.229  51.504  67.574  1.00  0.00           C
ATOM     39  CA4 CYSTA   1      70.769  52.634  66.644  1.00  0.00           C
ATOM     42  CA5 CYSTA   1      70.818  52.314  65.144  1.00  0.00           C
ATOM     45  CA6 CYSTA   1      69.938  51.134  64.674  1.00  0.00           C
ATOM     48  CA7 CYSTA   1      68.438  51.464  64.654  1.00  0.00           C
ATOM     51  CA8 CYSTA   1      67.589  50.344  64.024  1.00  0.00           C
ATOM     54  CA9 CYSTA   1      66.479  50.854  63.104  1.00  0.00           C
ATOM     57 0CA1 CYSTA   1      67.009  51.304  61.734  1.00  0.00           C
ATOM     60 1CA1 CYSTA   1      66.019  52.214  60.994  1.00  0.00           C
ATOM     63 2CA1 CYSTA   1      66.559  52.675  59.634  1.00  0.00           C
ATOM     66 3CA1 CYSTA   1      65.840  53.905  59.064  1.00  0.00           C
ATOM     69 4CA1 CYSTA   1      64.379  53.674  58.684  1.00  0.00           C
ATOM     72 5CA1 CYSTA   1      63.759  54.934  58.074  1.00  0.00           C
ATOM     75 6CA1 CYSTA   1      62.308  54.765  57.644  1.00  0.00           C
ATOM     79  CD3 CYSTA   1      65.949  60.574  71.724  1.00  0.00           C
ATOM     82  CD4 CYSTA   1      65.379  59.644  70.654  1.00  0.00           C
ATOM     85  CD5 CYSTA   1      63.869  59.504  70.854  1.00  0.00           C
ATOM     88  CD6 CYSTA   1      63.209  58.554  69.854  1.00  0.00           C
ATOM     91  CD7 CYSTA   1      63.270  59.044  68.414  1.00  0.00           C
ATOM     94  CD8 CYSTA   1      62.290  58.274  67.534  1.00  0.00           C
ATOM     97  CD9 CYSTA   1      62.339  58.704  66.064  1.00  0.00           C
ATOM    100 0CD1 CYSTA   1      61.170  58.125  65.254  1.00  0.00           C
ATOM    103 1CD1 CYSTA   1      59.860  58.915  65.464  1.00  0.00           C
ATOM    106 2CD1 CYSTA   1      58.628  58.085  65.084  1.00  0.00           C
ATOM    109 3CD1 CYSTA   1      57.318  58.864  65.194  1.00  0.00           C
ATOM    112 4CD1 CYSTA   1      56.110  57.954  65.444  1.00  0.00           C
ATOM    115 5CD1 CYSTA   1      55.709  57.155  64.204  1.00  0.00           C
ATOM    118 6CD1 CYSTA   1      54.408  56.374  64.414  1.00  0.00           C
ATOM    122  CX3 CYSTA   1      66.979  60.235  66.414  1.00  0.00           C
ATOM    125  CX4 CYSTA   1      67.410  61.695  66.604  1.00  0.00           C
ATOM    128  CX5 CYSTA   1      67.879  62.344  65.304  1.00  0.00           C
ATOM    131  CX6 CYSTA   1      68.368  63.784  65.514  1.00  0.00           C
ATOM    134  CX7 CYSTA   1      68.779  64.464  64.204  1.00  0.00           C
ATOM    137  CX8 CYSTA   1      69.438  65.824  64.464  1.00  0.00           C
ATOM    140  CX9 CYSTA   1      69.819  66.745  63.334  1.00  0.00           C
ATOM    142 0CX1 CYSTA   1      69.719  66.655  61.994  1.00  0.00           C
ATOM    144 1CX1 CYSTA   1      69.189  65.564  61.084  1.00  0.00           C
ATOM    147 2CX1 CYSTA   1      68.118  66.195  60.174  1.00  0.00           C
ATOM    150 3CX1 CYSTA   1      67.618  65.244  59.084  1.00  0.00           C
ATOM    153 4CX1 CYSTA   1      66.430  65.864  58.334  1.00  0.00           C
ATOM    156 5CX1 CYSTA   1      66.008  65.114  57.064  1.00  0.00           C
ATOM    159 6CX1 CYSTA   1      66.899  65.454  55.854  1.00  0.00           C
ATOM    162 7CX1 CYSTA   1      66.398  64.805  54.554  1.00  0.00           C
ATOM    165 8CX1 CYSTA   1      67.159  65.265  53.314  1.00  0.00           C
ATOM    169  N   THR A   2      74.579  54.175  73.304  1.00  0.00           N
ATOM    171  CA  THR A   2      74.269  53.104  74.304  1.00  0.00           C
ATOM    173  CB  THR A   2      74.409  53.574  75.774  1.00  0.00           C
ATOM    175  OG1 THR A   2      74.948  52.554  76.614  1.00  0.00           O
ATOM    177  CG2 THR A   2      73.070  54.034  76.374  1.00  0.00           C
ATOM    181  C   THR A   2      73.109  52.124  74.214  1.00  0.00           C
ATOM    182  O   THR A   2      71.969  52.454  73.854  1.00  0.00           O
ATOM    183  N   VAL A   3      73.409  50.844  74.544  1.00  0.00           N
ATOM    185  CA  VAL A   3      72.499  49.704  74.414  1.00  0.00           C
ATOM    187  CB  VAL A   3      72.549  49.105  73.004  1.00  0.00           C
ATOM    189  CG1 VAL A   3      71.319  48.234  72.704  1.00  0.00           C
ATOM    193  CG2 VAL A   3      72.539  50.184  71.924  1.00  0.00           C
ATOM    197  C   VAL A   3      72.820  48.585  75.424  1.00  0.00           C
ATOM    198  O   VAL A   3      72.219  47.504  75.444  1.00  0.00           O
ATOM    199  N   THR A   4      73.809  48.754  76.324  1.00  0.00           N
ATOM    201  CA  THR A   4      74.428  47.595  76.974  1.00  0.00           C
ATOM    203  CB  THR A   4      75.959  47.655  76.974  1.00  0.00           C
ATOM    205  OG1 THR A   4      76.459  48.785  77.694  1.00  0.00           O
ATOM    207  CG2 THR A   4      76.419  47.754  75.514  1.00  0.00           C
ATOM    211  C   THR A   4      73.939  47.284  78.374  1.00  0.00           C
ATOM    212  O   THR A   4      74.390  46.324  78.994  1.00  0.00           O
ATOM    213  N   ARG A   5      72.989  48.085  78.914  1.00  0.00           N
ATOM    215  CA  ARG A   5      72.749  48.155  80.344  1.00  0.00           C
ATOM    217  CB  ARG A   5      71.249  48.354  80.744  1.00  0.00           C
ATOM    220  CG  ARG A   5      70.519  49.544  80.074  1.00  0.00           C
ATOM    223  CD  ARG A   5      69.008  49.634  80.404  1.00  0.00           C
ATOM    226  NE  ARG A   5      68.660  50.945  81.054  1.00  0.00           N
ATOM    228  CZ  ARG A   5      67.378  51.264  81.254  1.00  0.00           C
ATOM    229  NH1 ARG A   5      67.089  52.395  81.864  1.00  0.00           N
ATOM    232  NH2 ARG A   5      66.389  50.515  80.824  1.00  0.00           N
ATOM    235  C   ARG A   5      73.628  49.224  80.964  1.00  0.00           C
ATOM    236  O   ARG A   5      74.839  49.305  80.734  1.00  0.00           O
ATOM    237  N   GLN A   6      73.009  50.064  81.804  1.00  0.00           N
ATOM    239  CA  GLN A   6      73.660  50.815  82.834  1.00  0.00           C
ATOM    241  CB  GLN A   6      74.368  49.854  83.784  1.00  0.00           C
ATOM    244  CG  GLN A   6      74.988  50.474  85.054  1.00  0.00           C
ATOM    247  CD  GLN A   6      75.629  49.384  85.914  1.00  0.00           C
ATOM    248  OE1 GLN A   6      76.570  49.614  86.674  1.00  0.00           O
ATOM    249  NE2 GLN A   6      75.078  48.144  85.794  1.00  0.00           N
ATOM    252  C   GLN A   6      74.379  52.065  82.344  1.00  0.00           C
ATOM    253  O   GLN A   6      75.589  52.155  82.254  1.00  0.00           O
ATOM    254  N   ALA A   7      73.609  53.114  81.984  1.00  0.00           N
ATOM    256  CA  ALA A   7      72.159  53.134  82.014  1.00  0.00           C
ATOM    258  CB  ALA A   7      71.589  53.624  80.664  1.00  0.00           C
ATOM    262  C   ALA A   7      71.689  53.694  83.364  1.00  0.00           C
ATOM    263  O   ALA A   7      71.859  53.044  84.394  1.00  0.00           O
ATOM    264  N   HIS A   8      71.049  54.844  83.524  1.00  0.00           N
ATOM    266  CA  HIS A   8      70.538  55.774  82.564  1.00  0.00           C
ATOM    268  CB  HIS A   8      69.070  55.334  82.294  1.00  0.00           C
ATOM    271  ND1 HIS A   8      68.819  56.544  80.104  1.00  0.00           N
ATOM    272  CG  HIS A   8      68.280  55.784  81.104  1.00  0.00           C
ATOM    273  CE1 HIS A   8      67.919  56.565  79.134  1.00  0.00           C
ATOM    275  NE2 HIS A   8      66.829  55.844  79.464  1.00  0.00           N
ATOM    277  CD2 HIS A   8      67.039  55.364  80.734  1.00  0.00           C
ATOM    279  C   HIS A   8      70.579  56.994  83.414  1.00  0.00           C
ATOM    280  O   HIS A   8      70.069  56.945  84.534  1.00  0.00           O
ATOM    281  N   VAL A   9      71.058  58.155  82.924  1.00  0.00           N
ATOM    283  CA  VAL A   9      70.699  59.405  83.564  1.00  0.00           C
ATOM    285  CB  VAL A   9      71.809  60.485  83.564  1.00  0.00           C
ATOM    287  CG1 VAL A   9      71.508  61.774  84.364  1.00  0.00           C
ATOM    291  CG2 VAL A   9      73.070  59.934  84.274  1.00  0.00           C
ATOM    295  C   VAL A   9      69.379  59.824  82.914  1.00  0.00           C
ATOM    296  O   VAL A   9      69.148  60.994  82.674  1.00  0.00           O
ATOM    297  N   SER A  10      68.399  58.874  82.724  1.00  0.00           N
ATOM    299  CA  SER A  10      66.949  59.114  82.834  1.00  0.00           C
ATOM    301  CB  SER A  10      65.938  57.985  82.444  1.00  0.00           C
ATOM    304  OG  SER A  10      65.499  58.034  81.094  1.00  0.00           O
ATOM    306  C   SER A  10      66.658  59.484  84.264  1.00  0.00           C
ATOM    307  O   SER A  10      66.008  58.794  85.034  1.00  0.00           O
ATOM    308  N   GLU A  11      67.258  60.585  84.624  1.00  0.00           N
ATOM    310  CA  GLU A  11      67.448  61.085  85.934  1.00  0.00           C
ATOM    312  CB  GLU A  11      68.909  60.924  86.404  1.00  0.00           C
ATOM    315  CG  GLU A  11      69.320  59.644  87.154  1.00  0.00           C
ATOM    318  CD  GLU A  11      70.759  59.814  87.654  1.00  0.00           C
ATOM    319  OE1 GLU A  11      71.008  60.794  88.424  1.00  0.00           O
ATOM    320  OE2 GLU A  11      71.619  58.995  87.274  1.00  0.00           O
ATOM    321  C   GLU A  11      67.188  62.525  85.694  1.00  0.00           C
ATOM    322  O   GLU A  11      67.898  63.234  84.974  1.00  0.00           O
ATOM    323  N   VAL A  12      66.109  62.964  86.294  1.00  0.00           N
ATOM    325  CA  VAL A  12      65.780  64.335  86.464  1.00  0.00           C
ATOM    327  CB  VAL A  12      64.279  64.525  86.294  1.00  0.00           C
ATOM    329  CG1 VAL A  12      63.729  65.684  87.124  1.00  0.00           C
ATOM    333  CG2 VAL A  12      63.508  63.234  86.624  1.00  0.00           C
ATOM    337  C   VAL A  12      66.368  64.734  87.794  1.00  0.00           C
ATOM    338  O   VAL A  12      66.148  64.114  88.834  1.00  0.00           O
ATOM    339  N   ASP A  13      67.209  65.794  87.764  1.00  0.00           N
ATOM    341  CA  ASP A  13      67.809  66.345  88.964  1.00  0.00           C
ATOM    343  CB  ASP A  13      68.600  67.655  88.694  1.00  0.00           C
ATOM    346  CG  ASP A  13      69.859  67.514  87.854  1.00  0.00           C
ATOM    347  OD1 ASP A  13      69.878  66.735  86.874  1.00  0.00           O
ATOM    348  OD2 ASP A  13      70.780  68.324  88.094  1.00  0.00           O
ATOM    349  C   ASP A  13      66.759  66.725  90.014  1.00  0.00           C
ATOM    350  O   ASP A  13      65.710  67.275  89.694  1.00  0.00           O
ATOM    351  N   ALA A  14      67.009  66.515  91.314  1.00  0.00           N
ATOM    353  CA  ALA A  14      65.949  66.805  92.274  1.00  0.00           C
ATOM    355  CB  ALA A  14      66.170  65.894  93.474  1.00  0.00           C
ATOM    359  C   ALA A  14      65.879  68.254  92.764  1.00  0.00           C
ATOM    360  O   ALA A  14      64.999  68.614  93.554  1.00  0.00           O
ATOM    361  N   ALA A  15      66.809  69.134  92.304  1.00  0.00           N
ATOM    363  CA  ALA A  15      66.919  70.515  92.754  1.00  0.00           C
ATOM    365  CB  ALA A  15      68.318  70.714  93.364  1.00  0.00           C
ATOM    369  C   ALA A  15      66.779  71.564  91.654  1.00  0.00           C
ATOM    370  O   ALA A  15      66.430  72.714  91.894  1.00  0.00           O
ATOM    371  N   THR A  16      67.039  71.184  90.384  1.00  0.00           N
ATOM    373  CA  THR A  16      66.798  72.074  89.254  1.00  0.00           C
ATOM    375  CB  THR A  16      68.118  72.464  88.574  1.00  0.00           C
ATOM    377  OG1 THR A  16      67.979  73.315  87.444  1.00  0.00           O
ATOM    379  CG2 THR A  16      68.930  71.225  88.184  1.00  0.00           C
ATOM    383  C   THR A  16      65.868  71.394  88.274  1.00  0.00           C
ATOM    384  O   THR A  16      65.369  72.004  87.344  1.00  0.00           O
ATOM    385  N   GLY A  17      65.570  70.085  88.474  1.00  0.00           N
ATOM    387  CA  GLY A  17      64.850  69.254  87.504  1.00  0.00           C
ATOM    390  C   GLY A  17      65.199  69.475  86.064  1.00  0.00           C
ATOM    391  O   GLY A  17      64.409  69.934  85.254  1.00  0.00           O
ATOM    392  N   ILE A  18      66.489  69.254  85.744  1.00  0.00           N
ATOM    394  CA  ILE A  18      66.979  69.254  84.394  1.00  0.00           C
ATOM    396  CB  ILE A  18      68.409  69.775  84.274  1.00  0.00           C
ATOM    398  CG2 ILE A  18      68.999  69.504  82.864  1.00  0.00           C
ATOM    402  CG1 ILE A  18      68.459  71.284  84.584  1.00  0.00           C
ATOM    405  CD  ILE A  18      69.889  71.765  84.864  1.00  0.00           C
ATOM    409  C   ILE A  18      66.919  67.835  83.934  1.00  0.00           C
ATOM    410  O   ILE A  18      67.448  66.934  84.604  1.00  0.00           O
ATOM    411  N   VAL A  19      66.289  67.574  82.774  1.00  0.00           N
ATOM    413  CA  VAL A  19      66.409  66.284  82.124  1.00  0.00           C
ATOM    415  CB  VAL A  19      65.369  65.994  81.064  1.00  0.00           C
ATOM    417  CG1 VAL A  19      65.439  64.515  80.664  1.00  0.00           C
ATOM    421  CG2 VAL A  19      63.968  66.214  81.624  1.00  0.00           C
ATOM    425  C   VAL A  19      67.799  66.155  81.544  1.00  0.00           C
ATOM    426  O   VAL A  19      68.318  67.004  80.824  1.00  0.00           O
ATOM    427  N   ARG A  20      68.438  65.044  81.894  1.00  0.00           N
ATOM    429  CA  ARG A  20      69.699  64.635  81.354  1.00  0.00           C
ATOM    431  CB  ARG A  20      70.688  64.445  82.514  1.00  0.00           C
ATOM    434  CG  ARG A  20      70.988  65.704  83.324  1.00  0.00           C
ATOM    437  CD  ARG A  20      71.499  66.864  82.484  1.00  0.00           C
ATOM    440  NE  ARG A  20      71.788  67.934  83.484  1.00  0.00           N
ATOM    442  CZ  ARG A  20      72.969  68.135  84.034  1.00  0.00           C
ATOM    443  NH1 ARG A  20      74.079  67.614  83.574  1.00  0.00           N
ATOM    446  NH2 ARG A  20      73.089  68.905  85.094  1.00  0.00           N
ATOM    449  C   ARG A  20      69.469  63.315  80.664  1.00  0.00           C
ATOM    450  O   ARG A  20      68.368  62.774  80.764  1.00  0.00           O
ATOM    451  N   LEU A  21      70.499  62.774  79.974  1.00  0.00           N
ATOM    453  CA  LEU A  21      70.618  61.374  79.584  1.00  0.00           C
ATOM    455  CB  LEU A  21      69.819  61.015  78.294  1.00  0.00           C
ATOM    458  CG  LEU A  21      68.269  61.024  78.384  1.00  0.00           C
ATOM    460  CD1 LEU A  21      67.618  60.604  77.064  1.00  0.00           C
ATOM    464  CD2 LEU A  21      67.739  60.124  79.504  1.00  0.00           C
ATOM    468  C   LEU A  21      72.109  61.054  79.404  1.00  0.00           C
ATOM    469  O   LEU A  21      72.928  61.984  79.394  1.00  0.00           O
ATOM    470  N   VAL A  22      72.518  59.754  79.284  1.00  0.00           N
ATOM    472  CA  VAL A  22      73.930  59.344  79.164  1.00  0.00           C
ATOM    474  CB  VAL A  22      74.539  58.655  80.374  1.00  0.00           C
ATOM    476  CG1 VAL A  22      74.509  59.644  81.514  1.00  0.00           C
ATOM    480  CG2 VAL A  22      73.859  57.335  80.784  1.00  0.00           C
ATOM    484  C   VAL A  22      74.279  58.445  77.984  1.00  0.00           C
ATOM    485  O   VAL A  22      73.469  57.675  77.474  1.00  0.00           O
ATOM    486  N   TYR A  23      75.559  58.494  77.584  1.00  0.00           N
ATOM    488  CA  TYR A  23      76.198  57.475  76.784  1.00  0.00           C
ATOM    490  CB  TYR A  23      76.170  57.665  75.214  1.00  0.00           C
ATOM    493  CG  TYR A  23      75.078  58.544  74.634  1.00  0.00           C
ATOM    494  CD1 TYR A  23      74.839  59.854  75.084  1.00  0.00           C
ATOM    496  CE1 TYR A  23      73.749  60.604  74.614  1.00  0.00           C
ATOM    498  CZ  TYR A  23      72.969  60.105  73.574  1.00  0.00           C
ATOM    499  OH  TYR A  23      71.839  60.774  73.094  1.00  0.00           O
ATOM    501  CD2 TYR A  23      74.339  58.104  73.524  1.00  0.00           C
ATOM    503  CE2 TYR A  23      73.318  58.884  72.984  1.00  0.00           C
ATOM    505  C   TYR A  23      77.639  57.535  77.264  1.00  0.00           C
ATOM    506  O   TYR A  23      78.118  58.634  77.574  1.00  0.00           O
ATOM    507  N   ASP A  24      78.339  56.394  77.384  1.00  0.00           N
ATOM    509  CA  ASP A  24      79.738  56.324  77.784  1.00  0.00           C
ATOM    511  CB  ASP A  24      80.639  56.614  76.584  1.00  0.00           C
ATOM    514  CG  ASP A  24      80.479  55.544  75.514  1.00  0.00           C
ATOM    515  OD1 ASP A  24      80.429  54.335  75.824  1.00  0.00           O
ATOM    516  OD2 ASP A  24      80.648  55.975  74.344  1.00  0.00           O
ATOM    517  C   ASP A  24      80.169  57.124  79.034  1.00  0.00           C
ATOM    518  O   ASP A  24      79.839  56.735  80.144  1.00  0.00           O
ATOM    519  N   GLN A  25      80.909  58.244  78.884  1.00  0.00           N
ATOM    521  CA  GLN A  25      81.059  59.214  79.974  1.00  0.00           C
ATOM    523  CB  GLN A  25      82.439  59.084  80.654  1.00  0.00           C
ATOM    526  CG  GLN A  25      82.639  57.784  81.484  1.00  0.00           C
ATOM    529  CD  GLN A  25      81.990  57.834  82.864  1.00  0.00           C
ATOM    530  OE1 GLN A  25      82.710  57.985  83.864  1.00  0.00           O
ATOM    531  NE2 GLN A  25      80.648  57.704  82.944  1.00  0.00           N
ATOM    534  C   GLN A  25      80.788  60.664  79.564  1.00  0.00           C
ATOM    535  O   GLN A  25      81.609  61.355  78.954  1.00  0.00           O
ATOM    536  N   ALA A  26      79.609  61.164  79.994  1.00  0.00           N
ATOM    538  CA  ALA A  26      79.018  62.424  79.594  1.00  0.00           C
ATOM    540  CB  ALA A  26      78.868  62.534  78.064  1.00  0.00           C
ATOM    544  C   ALA A  26      77.609  62.595  80.124  1.00  0.00           C
ATOM    545  O   ALA A  26      76.699  61.824  79.834  1.00  0.00           O
ATOM    546  N   PHE A  27      77.359  63.695  80.854  1.00  0.00           N
ATOM    548  CA  PHE A  27      75.999  64.144  81.084  1.00  0.00           C
ATOM    550  CB  PHE A  27      75.829  64.905  82.424  1.00  0.00           C
ATOM    553  CG  PHE A  27      76.229  64.004  83.554  1.00  0.00           C
ATOM    554  CD1 PHE A  27      77.578  63.894  83.944  1.00  0.00           C
ATOM    556  CE1 PHE A  27      77.949  63.015  84.954  1.00  0.00           C
ATOM    558  CZ  PHE A  27      76.979  62.234  85.594  1.00  0.00           C
ATOM    560  CD2 PHE A  27      75.258  63.265  84.244  1.00  0.00           C
ATOM    562  CE2 PHE A  27      75.629  62.384  85.264  1.00  0.00           C
ATOM    564  C   PHE A  27      75.579  65.064  79.954  1.00  0.00           C
ATOM    565  O   PHE A  27      76.218  66.095  79.724  1.00  0.00           O
ATOM    566  N   LEU A  28      74.479  64.744  79.244  1.00  0.00           N
ATOM    568  CA  LEU A  28      73.930  65.664  78.274  1.00  0.00           C
ATOM    570  CB  LEU A  28      73.919  65.125  76.814  1.00  0.00           C
ATOM    573  CG  LEU A  28      75.329  65.014  76.184  1.00  0.00           C
ATOM    575  CD1 LEU A  28      75.249  64.464  74.754  1.00  0.00           C
ATOM    579  CD2 LEU A  28      76.058  66.364  76.164  1.00  0.00           C
ATOM    583  C   LEU A  28      72.539  66.064  78.684  1.00  0.00           C
ATOM    584  O   LEU A  28      71.759  65.254  79.154  1.00  0.00           O
ATOM    585  N   GLN A  29      72.219  67.354  78.534  1.00  0.00           N
ATOM    587  CA  GLN A  29      70.859  67.855  78.494  1.00  0.00           C
ATOM    589  CB  GLN A  29      70.850  69.405  78.574  1.00  0.00           C
ATOM    592  CG  GLN A  29      71.518  69.945  79.864  1.00  0.00           C
ATOM    595  CD  GLN A  29      71.669  71.464  79.884  1.00  0.00           C
ATOM    596  OE1 GLN A  29      72.308  72.004  80.794  1.00  0.00           O
ATOM    597  NE2 GLN A  29      71.100  72.165  78.874  1.00  0.00           N
ATOM    600  C   GLN A  29      70.180  67.454  77.204  1.00  0.00           C
ATOM    601  O   GLN A  29      70.839  67.205  76.184  1.00  0.00           O
ATOM    602  N   HIS A  30      68.839  67.405  77.194  1.00  0.00           N
ATOM    604  CA  HIS A  30      68.100  67.354  75.954  1.00  0.00           C
ATOM    606  CB  HIS A  30      66.589  67.144  76.174  1.00  0.00           C
ATOM    609  ND1 HIS A  30      66.809  65.235  77.724  1.00  0.00           N
ATOM    610  CG  HIS A  30      66.299  65.734  76.554  1.00  0.00           C
ATOM    611  CE1 HIS A  30      66.328  64.004  77.804  1.00  0.00           C
ATOM    613  NE2 HIS A  30      65.548  63.695  76.734  1.00  0.00           N
ATOM    615  CD2 HIS A  30      65.538  64.794  75.924  1.00  0.00           C
ATOM    617  C   HIS A  30      68.350  68.504  74.974  1.00  0.00           C
ATOM    618  O   HIS A  30      68.029  69.665  75.234  1.00  0.00           O
ATOM    619  N   ALA A  31      68.889  68.125  73.804  1.00  0.00           N
ATOM    621  CA  ALA A  31      68.768  68.714  72.484  1.00  0.00           C
ATOM    623  CB  ALA A  31      67.410  68.364  71.864  1.00  0.00           C
ATOM    627  C   ALA A  31      69.059  70.195  72.334  1.00  0.00           C
ATOM    628  O   ALA A  31      68.219  70.945  71.834  1.00  0.00           O
ATOM    629  N   HIS A  32      70.299  70.625  72.694  1.00  0.00           N
ATOM    631  CA  HIS A  32      70.710  71.964  73.114  1.00  0.00           C
ATOM    633  CB  HIS A  32      71.549  72.765  72.064  1.00  0.00           C
ATOM    636  ND1 HIS A  32      71.809  74.674  73.704  1.00  0.00           N
ATOM    637  CG  HIS A  32      72.289  73.994  72.604  1.00  0.00           C
ATOM    638  CE1 HIS A  32      72.609  75.714  73.864  1.00  0.00           C
ATOM    640  NE2 HIS A  32      73.609  75.704  72.964  1.00  0.00           N
ATOM    642  CD2 HIS A  32      73.409  74.614  72.144  1.00  0.00           C
ATOM    644  C   HIS A  32      69.549  72.774  73.624  1.00  0.00           C
ATOM    645  O   HIS A  32      69.079  73.674  72.944  1.00  0.00           O
ATOM    646  N   THR A  33      69.089  72.415  74.834  1.00  0.00           N
ATOM    648  CA  THR A  33      68.079  73.104  75.584  1.00  0.00           C
ATOM    650  CB  THR A  33      68.459  74.554  75.894  1.00  0.00           C
ATOM    652  OG1 THR A  33      68.059  74.864  77.224  1.00  0.00           O
ATOM    654  CG2 THR A  33      67.919  75.625  74.924  1.00  0.00           C
ATOM    658  C   THR A  33      66.648  72.924  75.084  1.00  0.00           C
ATOM    659  O   THR A  33      66.349  72.114  74.204  1.00  0.00           O
ATOM    660  N   ASP A  34      65.710  73.634  75.714  1.00  0.00           N
ATOM    662  CA  ASP A  34      64.298  73.725  75.364  1.00  0.00           C
ATOM    664  CB  ASP A  34      63.589  74.754  76.244  1.00  0.00           C
ATOM    667  CG  ASP A  34      63.839  74.484  77.694  1.00  0.00           C
ATOM    668  OD1 ASP A  34      63.869  73.294  78.124  1.00  0.00           O
ATOM    669  OD2 ASP A  34      63.898  75.495  78.444  1.00  0.00           O
ATOM    670  C   ASP A  34      63.979  74.074  73.914  1.00  0.00           C
ATOM    671  O   ASP A  34      64.709  74.734  73.174  1.00  0.00           O
ATOM    672  N   ARG A  35      62.808  73.604  73.464  1.00  0.00           N
ATOM    674  CA  ARG A  35      62.339  73.735  72.114  1.00  0.00           C
ATOM    676  CB  ARG A  35      62.779  72.514  71.264  1.00  0.00           C
ATOM    679  CG  ARG A  35      64.298  72.265  71.234  1.00  0.00           C
ATOM    682  CD  ARG A  35      64.719  71.195  70.224  1.00  0.00           C
ATOM    685  NE  ARG A  35      64.210  69.884  70.744  1.00  0.00           N
ATOM    687  CZ  ARG A  35      64.070  68.784  70.014  1.00  0.00           C
ATOM    688  NH1 ARG A  35      64.119  68.814  68.704  1.00  0.00           N
ATOM    691  NH2 ARG A  35      63.878  67.604  70.574  1.00  0.00           N
ATOM    694  C   ARG A  35      60.829  73.744  72.184  1.00  0.00           C
ATOM    695  O   ARG A  35      60.259  73.434  73.224  1.00  0.00           O
ATOM    696  N   TYR A  36      60.128  74.024  71.064  1.00  0.00           N
ATOM    698  CA  TYR A  36      58.670  73.975  70.964  1.00  0.00           C
ATOM    700  CB  TYR A  36      58.158  74.364  69.554  1.00  0.00           C
ATOM    703  CG  TYR A  36      58.628  75.725  69.204  1.00  0.00           C
ATOM    704  CD1 TYR A  36      58.029  76.844  69.794  1.00  0.00           C
ATOM    706  CE1 TYR A  36      58.498  78.135  69.504  1.00  0.00           C
ATOM    708  CZ  TYR A  36      59.558  78.294  68.604  1.00  0.00           C
ATOM    709  OH  TYR A  36      60.089  79.564  68.374  1.00  0.00           O
ATOM    711  CD2 TYR A  36      59.660  75.894  68.274  1.00  0.00           C
ATOM    713  CE2 TYR A  36      60.128  77.184  67.974  1.00  0.00           C
ATOM    715  C   TYR A  36      58.048  72.614  71.214  1.00  0.00           C
ATOM    716  O   TYR A  36      56.838  72.454  71.244  1.00  0.00           O
ATOM    717  N   VAL A  37      58.878  71.585  71.364  1.00  0.00           N
ATOM    719  CA  VAL A  37      58.508  70.204  71.554  1.00  0.00           C
ATOM    721  CB  VAL A  37      59.249  69.364  70.504  1.00  0.00           C
ATOM    723  CG1 VAL A  37      60.759  69.585  70.594  1.00  0.00           C
ATOM    727  CG2 VAL A  37      58.878  67.875  70.564  1.00  0.00           C
ATOM    731  C   VAL A  37      58.799  69.824  73.004  1.00  0.00           C
ATOM    732  O   VAL A  37      58.589  68.684  73.424  1.00  0.00           O
ATOM    733  N   SER A  38      59.218  70.794  73.874  1.00  0.00           N
ATOM    735  CA  SER A  38      59.678  70.564  75.244  1.00  0.00           C
ATOM    737  CB  SER A  38      60.039  71.875  76.014  1.00  0.00           C
ATOM    740  OG  SER A  38      58.988  72.844  75.934  1.00  0.00           O
ATOM    742  C   SER A  38      58.718  69.775  76.104  1.00  0.00           C
ATOM    743  O   SER A  38      59.088  68.805  76.764  1.00  0.00           O
ATOM    744  N   ARG A  39      57.420  70.095  76.014  1.00  0.00           N
ATOM    746  CA  ARG A  39      56.360  69.405  76.734  1.00  0.00           C
ATOM    748  CB  ARG A  39      55.009  70.095  76.354  1.00  0.00           C
ATOM    751  CG  ARG A  39      54.328  69.684  75.034  1.00  0.00           C
ATOM    754  CD  ARG A  39      53.508  68.385  75.014  1.00  0.00           C
ATOM    757  NE  ARG A  39      52.169  68.674  75.564  1.00  0.00           N
ATOM    759  CZ  ARG A  39      51.809  68.534  76.824  1.00  0.00           C
ATOM    760  NH1 ARG A  39      52.619  68.234  77.814  1.00  0.00           N
ATOM    763  NH2 ARG A  39      50.529  68.434  77.084  1.00  0.00           N
ATOM    766  C   ARG A  39      56.339  67.914  76.404  1.00  0.00           C
ATOM    767  O   ARG A  39      56.198  67.065  77.264  1.00  0.00           O
ATOM    768  N   GLY A  40      56.539  67.555  75.104  1.00  0.00           N
ATOM    770  CA  GLY A  40      56.439  66.195  74.614  1.00  0.00           C
ATOM    773  C   GLY A  40      57.648  65.394  74.964  1.00  0.00           C
ATOM    774  O   GLY A  40      57.549  64.214  75.294  1.00  0.00           O
ATOM    775  N   ILE A  41      58.819  66.055  74.964  1.00  0.00           N
ATOM    777  CA  ILE A  41      60.049  65.515  75.504  1.00  0.00           C
ATOM    779  CB  ILE A  41      61.250  66.445  75.294  1.00  0.00           C
ATOM    781  CG2 ILE A  41      62.518  65.815  75.904  1.00  0.00           C
ATOM    785  CG1 ILE A  41      61.459  66.765  73.794  1.00  0.00           C
ATOM    788  CD  ILE A  41      62.420  67.945  73.614  1.00  0.00           C
ATOM    792  C   ILE A  41      59.898  65.204  76.984  1.00  0.00           C
ATOM    793  O   ILE A  41      60.229  64.105  77.414  1.00  0.00           O
ATOM    794  N   ALA A  42      59.328  66.144  77.784  1.00  0.00           N
ATOM    796  CA  ALA A  42      59.049  65.955  79.194  1.00  0.00           C
ATOM    798  CB  ALA A  42      58.470  67.265  79.764  1.00  0.00           C
ATOM    802  C   ALA A  42      58.108  64.794  79.514  1.00  0.00           C
ATOM    803  O   ALA A  42      58.400  63.964  80.374  1.00  0.00           O
ATOM    804  N   ASP A  43      56.968  64.665  78.794  1.00  0.00           N
ATOM    806  CA  ASP A  43      56.058  63.534  78.934  1.00  0.00           C
ATOM    808  CB  ASP A  43      54.869  63.735  77.964  1.00  0.00           C
ATOM    811  CG  ASP A  43      54.039  64.915  78.394  1.00  0.00           C
ATOM    812  OD1 ASP A  43      53.708  65.055  79.594  1.00  0.00           O
ATOM    813  OD2 ASP A  43      53.589  65.655  77.484  1.00  0.00           O
ATOM    814  C   ASP A  43      56.669  62.174  78.624  1.00  0.00           C
ATOM    815  O   ASP A  43      56.509  61.194  79.344  1.00  0.00           O
ATOM    816  N   ARG A  44      57.409  62.104  77.504  1.00  0.00           N
ATOM    818  CA  ARG A  44      58.169  60.924  77.144  1.00  0.00           C
ATOM    820  CB  ARG A  44      58.799  61.085  75.754  1.00  0.00           C
ATOM    823  CG  ARG A  44      57.779  60.975  74.614  1.00  0.00           C
ATOM    826  CD  ARG A  44      58.488  61.124  73.274  1.00  0.00           C
ATOM    829  NE  ARG A  44      57.448  61.225  72.214  1.00  0.00           N
ATOM    831  CZ  ARG A  44      56.988  60.175  71.544  1.00  0.00           C
ATOM    832  NH1 ARG A  44      57.409  58.954  71.784  1.00  0.00           N
ATOM    835  NH2 ARG A  44      56.089  60.355  70.594  1.00  0.00           N
ATOM    838  C   ARG A  44      59.259  60.544  78.114  1.00  0.00           C
ATOM    839  O   ARG A  44      59.368  59.375  78.484  1.00  0.00           O
ATOM    840  N   ALA A  45      60.049  61.534  78.574  1.00  0.00           N
ATOM    842  CA  ALA A  45      61.068  61.364  79.574  1.00  0.00           C
ATOM    844  CB  ALA A  45      61.858  62.684  79.754  1.00  0.00           C
ATOM    848  C   ALA A  45      60.499  60.894  80.904  1.00  0.00           C
ATOM    849  O   ALA A  45      60.949  59.884  81.424  1.00  0.00           O
ATOM    850  N   CYS A  46      59.428  61.534  81.404  1.00  0.00           N
ATOM    852  CA  CYS A  46      58.718  61.094  82.604  1.00  0.00           C
ATOM    854  CB  CYS A  46      57.619  62.094  83.024  1.00  0.00           C
ATOM    857  SG  CYS A  46      58.340  63.634  83.684  1.00  0.00           S
ATOM    859  C   CYS A  46      58.108  59.714  82.524  1.00  0.00           C
ATOM    860  O   CYS A  46      58.238  58.905  83.444  1.00  0.00           O
ATOM    861  N   GLN A  47      57.468  59.364  81.394  1.00  0.00           N
ATOM    863  CA  GLN A  47      57.029  58.004  81.134  1.00  0.00           C
ATOM    865  CB  GLN A  47      56.250  57.954  79.804  1.00  0.00           C
ATOM    868  CG  GLN A  47      55.749  56.534  79.414  1.00  0.00           C
ATOM    871  CD  GLN A  47      55.058  56.605  78.064  1.00  0.00           C
ATOM    872  OE1 GLN A  47      55.658  57.085  77.094  1.00  0.00           O
ATOM    873  NE2 GLN A  47      53.778  56.174  77.954  1.00  0.00           N
ATOM    876  C   GLN A  47      58.178  57.015  81.154  1.00  0.00           C
ATOM    877  O   GLN A  47      58.078  55.954  81.754  1.00  0.00           O
ATOM    878  N   GLN A  48      59.338  57.384  80.554  1.00  0.00           N
ATOM    880  CA  GLN A  48      60.569  56.614  80.594  1.00  0.00           C
ATOM    882  CB  GLN A  48      61.679  57.225  79.694  1.00  0.00           C
ATOM    885  CG  GLN A  48      62.939  56.345  79.514  1.00  0.00           C
ATOM    888  CD  GLN A  48      62.500  54.994  78.984  1.00  0.00           C
ATOM    889  OE1 GLN A  48      61.389  54.864  78.464  1.00  0.00           O
ATOM    890  NE2 GLN A  48      63.340  53.944  79.054  1.00  0.00           N
ATOM    893  C   GLN A  48      61.180  56.415  81.974  1.00  0.00           C
ATOM    894  O   GLN A  48      61.749  55.364  82.304  1.00  0.00           O
ATOM    895  N   GLU A  49      61.058  57.424  82.854  1.00  0.00           N
ATOM    897  CA  GLU A  49      61.430  57.314  84.244  1.00  0.00           C
ATOM    899  CB  GLU A  49      61.229  58.645  84.984  1.00  0.00           C
ATOM    902  CG  GLU A  49      62.129  59.804  84.504  1.00  0.00           C
ATOM    905  CD  GLU A  49      61.578  61.104  85.064  1.00  0.00           C
ATOM    906  OE1 GLU A  49      61.259  61.124  86.284  1.00  0.00           O
ATOM    907  OE2 GLU A  49      61.479  62.085  84.294  1.00  0.00           O
ATOM    908  C   GLU A  49      60.569  56.314  84.994  1.00  0.00           C
ATOM    909  O   GLU A  49      60.928  55.874  86.084  1.00  0.00           O
ATOM    910  N   GLY A  50      59.389  55.934  84.464  1.00  0.00           N
ATOM    912  CA  GLY A  50      58.400  55.165  85.184  1.00  0.00           C
ATOM    915  C   GLY A  50      57.569  56.054  86.044  1.00  0.00           C
ATOM    916  O   GLY A  50      56.968  55.634  87.034  1.00  0.00           O
ATOM    917  N   TYR A  51      57.488  57.335  85.664  1.00  0.00           N
ATOM    919  CA  TYR A  51      56.639  58.315  86.274  1.00  0.00           C
ATOM    921  CB  TYR A  51      57.339  59.684  86.524  1.00  0.00           C
ATOM    924  CG  TYR A  51      58.158  59.634  87.784  1.00  0.00           C
ATOM    925  CD1 TYR A  51      59.189  58.684  87.924  1.00  0.00           C
ATOM    927  CE1 TYR A  51      59.939  58.594  89.094  1.00  0.00           C
ATOM    929  CZ  TYR A  51      59.688  59.475  90.144  1.00  0.00           C
ATOM    930  OH  TYR A  51      60.468  59.375  91.304  1.00  0.00           O
ATOM    932  CD2 TYR A  51      57.939  60.534  88.844  1.00  0.00           C
ATOM    934  CE2 TYR A  51      58.698  60.464  90.014  1.00  0.00           C
ATOM    936  C   TYR A  51      55.429  58.445  85.384  1.00  0.00           C
ATOM    937  O   TYR A  51      55.459  58.214  84.184  1.00  0.00           O
ATOM    938  N   THR A  52      54.268  58.764  85.974  1.00  0.00           N
ATOM    940  CA  THR A  52      52.978  58.794  85.294  1.00  0.00           C
ATOM    942  CB  THR A  52      51.868  59.105  86.274  1.00  0.00           C
ATOM    944  OG1 THR A  52      52.058  58.265  87.394  1.00  0.00           O
ATOM    946  CG2 THR A  52      50.499  58.734  85.724  1.00  0.00           C
ATOM    950  C   THR A  52      52.908  59.734  84.104  1.00  0.00           C
ATOM    951  O   THR A  52      52.209  59.464  83.124  1.00  0.00           O
ATOM    952  N   HIS A  53      53.648  60.854  84.184  1.00  0.00           N
ATOM    954  CA  HIS A  53      53.540  61.975  83.294  1.00  0.00           C
ATOM    956  CB  HIS A  53      52.090  62.414  83.004  1.00  0.00           C
ATOM    959  ND1 HIS A  53      50.518  61.875  84.904  1.00  0.00           N
ATOM    960  CG  HIS A  53      51.328  62.784  84.244  1.00  0.00           C
ATOM    961  CE1 HIS A  53      49.839  62.585  85.774  1.00  0.00           C
ATOM    963  NE2 HIS A  53      50.189  63.894  85.744  1.00  0.00           N
ATOM    965  CD2 HIS A  53      51.159  64.015  84.764  1.00  0.00           C
ATOM    967  C   HIS A  53      54.209  63.174  83.934  1.00  0.00           C
ATOM    968  O   HIS A  53      54.268  63.304  85.154  1.00  0.00           O
ATOM    969  N   ALA A  54      54.720  64.094  83.084  1.00  0.00           N
ATOM    971  CA  ALA A  54      55.259  65.375  83.504  1.00  0.00           C
ATOM    973  CB  ALA A  54      56.008  66.015  82.324  1.00  0.00           C
ATOM    977  C   ALA A  54      54.139  66.314  83.914  1.00  0.00           C
ATOM    978  O   ALA A  54      53.340  66.704  83.074  1.00  0.00           O
ATOM    979  N   VAL A  55      54.018  66.704  85.204  1.00  0.00           N
ATOM    981  CA  VAL A  55      53.009  67.695  85.564  1.00  0.00           C
ATOM    983  CB  VAL A  55      52.589  67.564  87.024  1.00  0.00           C
ATOM    985  CG1 VAL A  55      51.619  68.695  87.424  1.00  0.00           C
ATOM    989  CG2 VAL A  55      51.919  66.204  87.234  1.00  0.00           C
ATOM    993  C   VAL A  55      53.329  69.114  85.114  1.00  0.00           C
ATOM    994  O   VAL A  55      52.439  69.765  84.564  1.00  0.00           O
ATOM    995  N   PRO A  56      54.558  69.604  85.254  1.00  0.00           N
ATOM    996  CD  PRO A  56      55.268  69.484  86.554  1.00  0.00           C
ATOM    999  CA  PRO A  56      54.939  70.844  84.594  1.00  0.00           C
ATOM   1001  CB  PRO A  56      55.289  71.745  85.784  1.00  0.00           C
ATOM   1004  CG  PRO A  56      56.040  70.804  86.724  1.00  0.00           C
ATOM   1007  C   PRO A  56      56.180  70.614  83.734  1.00  0.00           C
ATOM   1008  O   PRO A  56      56.919  69.655  83.904  1.00  0.00           O
ATOM   1009  N   PHE A  57      56.459  71.524  82.784  1.00  0.00           N
ATOM   1011  CA  PHE A  57      57.738  71.594  82.144  1.00  0.00           C
ATOM   1013  CB  PHE A  57      57.729  71.064  80.674  1.00  0.00           C
ATOM   1016  CG  PHE A  57      56.849  71.905  79.794  1.00  0.00           C
ATOM   1017  CD1 PHE A  57      57.378  72.995  79.084  1.00  0.00           C
ATOM   1019  CE1 PHE A  57      56.549  73.824  78.334  1.00  0.00           C
ATOM   1021  CZ  PHE A  57      55.180  73.555  78.254  1.00  0.00           C
ATOM   1023  CD2 PHE A  57      55.468  71.634  79.694  1.00  0.00           C
ATOM   1025  CE2 PHE A  57      54.639  72.464  78.934  1.00  0.00           C
ATOM   1027  C   PHE A  57      58.148  73.044  82.264  1.00  0.00           C
ATOM   1028  O   PHE A  57      57.318  73.905  82.574  1.00  0.00           O
ATOM   1029  N   GLY A  58      59.449  73.324  82.084  1.00  0.00           N
ATOM   1031  CA  GLY A  58      60.018  74.655  82.244  1.00  0.00           C
ATOM   1034  C   GLY A  58      61.529  74.594  82.004  1.00  0.00           C
ATOM   1035  OT1 GLY A  58      62.079  73.455  81.954  1.00  0.00           O
ATOM   1036  OT2 GLY A  58      62.160  75.674  81.874  1.00  0.00           O
ATOM   1037  NH3 POPEB  59      24.659  82.514  79.894  1.00  0.00           N
ATOM   1041  C12 POPEB  59      23.328  81.784  79.934  1.00  0.00           C
ATOM   1044  C11 POPEB  59      22.608  82.035  81.274  1.00  0.00           C
ATOM   1047  P   POPEB  59      20.238  82.945  80.604  1.00  0.00           P
ATOM   1048  O13 POPEB  59      18.839  82.614  80.954  1.00  0.00           O
ATOM   1049  O14 POPEB  59      20.738  84.275  80.994  1.00  0.00           O
ATOM   1050  O11 POPEB  59      20.450  82.735  79.054  1.00  0.00           O
ATOM   1051  O12 POPEB  59      21.198  81.835  81.184  1.00  0.00           O
ATOM   1052  C1  POPEB  59      20.798  83.775  78.144  1.00  0.00           C
ATOM   1055  C2  POPEB  59      20.068  83.555  76.784  1.00  0.00           C
ATOM   1057  O21 POPEB  59      20.599  84.405  75.754  1.00  0.00           O
ATOM   1058  C21 POPEB  59      20.389  85.704  75.854  1.00  0.00           C
ATOM   1059  O22 POPEB  59      19.738  86.254  76.734  1.00  0.00           O
ATOM   1060  C22 POPEB  59      21.159  86.445  74.754  1.00  0.00           C
ATOM   1063  C3  POPEB  59      18.519  83.624  76.984  1.00  0.00           C
ATOM   1066  O31 POPEB  59      17.788  83.934  75.784  1.00  0.00           O
ATOM   1067  C31 POPEB  59      17.809  82.964  74.884  1.00  0.00           C
ATOM   1068  O32 POPEB  59      18.238  81.845  75.054  1.00  0.00           O
ATOM   1069  C32 POPEB  59      17.128  83.445  73.614  1.00  0.00           C
ATOM   1072  C23 POPEB  59      20.299  86.775  73.504  1.00  0.00           C
ATOM   1075  C24 POPEB  59      21.098  87.554  72.424  1.00  0.00           C
ATOM   1078  C25 POPEB  59      20.308  87.744  71.124  1.00  0.00           C
ATOM   1081  C26 POPEB  59      21.058  88.504  70.014  1.00  0.00           C
ATOM   1084  C27 POPEB  59      20.359  88.355  68.654  1.00  0.00           C
ATOM   1087  C28 POPEB  59      21.180  88.904  67.464  1.00  0.00           C
ATOM   1090  C29 POPEB  59      20.459  88.734  66.154  1.00  0.00           C
ATOM   1092 0C21 POPEB  59      20.788  87.955  65.104  1.00  0.00           C
ATOM   1094 1C21 POPEB  59      21.988  87.035  64.994  1.00  0.00           C
ATOM   1097 2C21 POPEB  59      22.768  87.234  63.684  1.00  0.00           C
ATOM   1100 3C21 POPEB  59      24.058  86.384  63.664  1.00  0.00           C
ATOM   1103 4C21 POPEB  59      24.778  86.345  62.304  1.00  0.00           C
ATOM   1106 5C21 POPEB  59      25.828  87.445  62.084  1.00  0.00           C
ATOM   1109 6C21 POPEB  59      25.249  88.845  61.924  1.00  0.00           C
ATOM   1112 7C21 POPEB  59      26.299  89.874  61.484  1.00  0.00           C
ATOM   1115 8C21 POPEB  59      25.689  91.264  61.314  1.00  0.00           C
ATOM   1119  C33 POPEB  59      17.679  82.744  72.344  1.00  0.00           C
ATOM   1122  C34 POPEB  59      16.679  82.824  71.184  1.00  0.00           C
ATOM   1125  C35 POPEB  59      17.289  82.374  69.854  1.00  0.00           C
ATOM   1128  C36 POPEB  59      16.258  82.414  68.724  1.00  0.00           C
ATOM   1131  C37 POPEB  59      16.848  82.025  67.364  1.00  0.00           C
ATOM   1134  C38 POPEB  59      15.908  82.324  66.194  1.00  0.00           C
ATOM   1137  C39 POPEB  59      14.598  81.534  66.214  1.00  0.00           C
ATOM   1140 0C31 POPEB  59      14.139  81.094  64.814  1.00  0.00           C
ATOM   1143 1C31 POPEB  59      13.908  82.254  63.824  1.00  0.00           C
ATOM   1146 2C31 POPEB  59      13.688  81.734  62.394  1.00  0.00           C
ATOM   1149 3C31 POPEB  59      13.248  82.814  61.404  1.00  0.00           C
ATOM   1152 4C31 POPEB  59      11.759  83.144  61.534  1.00  0.00           C
ATOM   1155 5C31 POPEB  59      11.308  84.234  60.544  1.00  0.00           C
ATOM   1158 6C31 POPEB  59       9.838  84.614  60.714  1.00  0.00           C
ATOM   1162  NH3 POPEC  60       2.648  21.395  29.994  1.00  0.00           N
ATOM   1166  C12 POPEC  60       3.518  20.175  30.224  1.00  0.00           C
ATOM   1169  C11 POPEC  60       3.998  19.504  28.914  1.00  0.00           C
ATOM   1172  P   POPEC  60       4.398  16.944  29.504  1.00  0.00           P
ATOM   1173  O13 POPEC  60       2.998  16.794  29.044  1.00  0.00           O
ATOM   1174  O14 POPEC  60       5.358  15.954  28.954  1.00  0.00           O
ATOM   1175  O11 POPEC  60       4.488  16.954  31.084  1.00  0.00           O
ATOM   1176  O12 POPEC  60       4.878  18.405  29.144  1.00  0.00           O
ATOM   1177  C1  POPEC  60       5.289  17.844  31.834  1.00  0.00           C
ATOM   1180  C2  POPEC  60       6.178  17.074  32.864  1.00  0.00           C
ATOM   1182  O21 POPEC  60       6.299  17.754  34.134  1.00  0.00           O
ATOM   1183  C21 POPEC  60       6.448  19.065  34.144  1.00  0.00           C
ATOM   1184  O22 POPEC  60       6.818  19.754  33.204  1.00  0.00           O
ATOM   1185  C22 POPEC  60       6.098  19.634  35.534  1.00  0.00           C
ATOM   1188  C3  POPEC  60       7.549  16.634  32.254  1.00  0.00           C
ATOM   1191  O31 POPEC  60       8.479  16.084  33.214  1.00  0.00           O
ATOM   1192  C31 POPEC  60       9.278  16.975  33.804  1.00  0.00           C
ATOM   1193  O32 POPEC  60       9.198  18.184  33.694  1.00  0.00           O
ATOM   1194  C32 POPEC  60      10.328  16.244  34.664  1.00  0.00           C
ATOM   1197  C23 POPEC  60       5.548  18.664  36.604  1.00  0.00           C
ATOM   1200  C24 POPEC  60       5.268  19.364  37.944  1.00  0.00           C
ATOM   1203  C25 POPEC  60       5.238  18.405  39.144  1.00  0.00           C
ATOM   1206  C26 POPEC  60       6.629  17.874  39.524  1.00  0.00           C
ATOM   1209  C27 POPEC  60       7.348  18.694  40.614  1.00  0.00           C
ATOM   1212  C28 POPEC  60       8.868  18.405  40.594  1.00  0.00           C
ATOM   1215  C29 POPEC  60       9.658  18.904  41.784  1.00  0.00           C
ATOM   1217 0C21 POPEC  60      10.858  19.534  41.754  1.00  0.00           C
ATOM   1219 1C21 POPEC  60      11.668  19.894  40.534  1.00  0.00           C
ATOM   1222 2C21 POPEC  60      13.139  19.424  40.534  1.00  0.00           C
ATOM   1225 3C21 POPEC  60      14.018  20.084  41.614  1.00  0.00           C
ATOM   1228 4C21 POPEC  60      15.518  20.004  41.284  1.00  0.00           C
ATOM   1231 5C21 POPEC  60      16.388  20.934  42.134  1.00  0.00           C
ATOM   1234 6C21 POPEC  60      16.448  20.574  43.634  1.00  0.00           C
ATOM   1237 7C21 POPEC  60      17.889  20.494  44.164  1.00  0.00           C
ATOM   1240 8C21 POPEC  60      17.968  20.245  45.674  1.00  0.00           C
ATOM   1244  C33 POPEC  60      10.448  16.864  36.074  1.00  0.00           C
ATOM   1247  C34 POPEC  60      11.368  16.114  37.044  1.00  0.00           C
ATOM   1250  C35 POPEC  60      10.828  16.124  38.484  1.00  0.00           C
ATOM   1253  C36 POPEC  60      11.818  15.544  39.494  1.00  0.00           C
ATOM   1256  C37 POPEC  60      11.338  15.464  40.944  1.00  0.00           C
ATOM   1259  C38 POPEC  60      12.339  14.664  41.804  1.00  0.00           C
ATOM   1262  C39 POPEC  60      13.629  15.424  42.144  1.00  0.00           C
ATOM   1265 0C31 POPEC  60      13.428  16.434  43.284  1.00  0.00           C
ATOM   1268 1C31 POPEC  60      14.758  16.874  43.914  1.00  0.00           C
ATOM   1271 2C31 POPEC  60      14.558  17.634  45.234  1.00  0.00           C
ATOM   1274 3C31 POPEC  60      14.179  16.694  46.384  1.00  0.00           C
ATOM   1277 4C31 POPEC  60      13.938  17.424  47.694  1.00  0.00           C
ATOM   1280 5C31 POPEC  60      13.458  16.484  48.804  1.00  0.00           C
ATOM   1283 6C31 POPEC  60      13.039  17.235  50.064  1.00  0.00           C
ATOM   1287  NH3 POPED  61      68.758  42.384  30.804  1.00  0.00           N
ATOM   1291  C12 POPED  61      67.569  43.304  30.644  1.00  0.00           C
ATOM   1294  C11 POPED  61      67.858  44.585  29.804  1.00  0.00           C
ATOM   1297  P   POPED  61      68.519  46.454  31.464  1.00  0.00           P
ATOM   1298  O13 POPED  61      69.799  46.555  30.734  1.00  0.00           O
ATOM   1299  O14 POPED  61      68.059  47.714  32.074  1.00  0.00           O
ATOM   1300  O11 POPED  61      68.660  45.324  32.534  1.00  0.00           O
ATOM   1301  O12 POPED  61      67.468  45.804  30.474  1.00  0.00           O
ATOM   1302  C1  POPED  61      69.108  45.555  33.854  1.00  0.00           C
ATOM   1305  C2  POPED  61      68.839  44.274  34.674  1.00  0.00           C
ATOM   1307  O21 POPED  61      69.070  44.504  36.064  1.00  0.00           O
ATOM   1308  C21 POPED  61      68.038  44.184  36.834  1.00  0.00           C
ATOM   1309  O22 POPED  61      66.879  44.284  36.524  1.00  0.00           O
ATOM   1310  C22 POPED  61      68.549  43.515  38.114  1.00  0.00           C
ATOM   1313  C3  POPED  61      69.799  43.134  34.234  1.00  0.00           C
ATOM   1316  O31 POPED  61      69.579  41.905  34.974  1.00  0.00           O
ATOM   1317  C31 POPED  61      68.600  41.145  34.514  1.00  0.00           C
ATOM   1318  O32 POPED  61      67.889  41.415  33.554  1.00  0.00           O
ATOM   1319  C32 POPED  61      68.539  39.874  35.374  1.00  0.00           C
ATOM   1322  C23 POPED  61      67.429  43.114  39.104  1.00  0.00           C
ATOM   1325  C24 POPED  61      67.939  42.065  40.114  1.00  0.00           C
ATOM   1328  C25 POPED  61      66.988  41.844  41.284  1.00  0.00           C
ATOM   1331  C26 POPED  61      67.209  42.864  42.404  1.00  0.00           C
ATOM   1334  C27 POPED  61      66.160  42.764  43.514  1.00  0.00           C
ATOM   1337  C28 POPED  61      66.468  43.674  44.724  1.00  0.00           C
ATOM   1340  C29 POPED  61      67.529  43.104  45.634  1.00  0.00           C
ATOM   1342 0C21 POPED  61      67.578  43.174  46.984  1.00  0.00           C
ATOM   1344 1C21 POPED  61      66.608  43.864  47.904  1.00  0.00           C
ATOM   1347 2C21 POPED  61      66.118  42.974  49.064  1.00  0.00           C
ATOM   1350 3C21 POPED  61      67.209  42.624  50.094  1.00  0.00           C
ATOM   1353 4C21 POPED  61      67.378  41.114  50.294  1.00  0.00           C
ATOM   1356 5C21 POPED  61      68.359  40.744  51.414  1.00  0.00           C
ATOM   1359 6C21 POPED  61      69.819  41.114  51.124  1.00  0.00           C
ATOM   1362 7C21 POPED  61      70.759  40.824  52.304  1.00  0.00           C
ATOM   1365 8C21 POPED  61      72.188  41.324  52.094  1.00  0.00           C
ATOM   1369  C33 POPED  61      67.159  39.565  36.014  1.00  0.00           C
ATOM   1372  C34 POPED  61      67.159  38.245  36.814  1.00  0.00           C
ATOM   1375  C35 POPED  61      67.659  38.394  38.264  1.00  0.00           C
ATOM   1378  C36 POPED  61      67.539  37.104  39.084  1.00  0.00           C
ATOM   1381  C37 POPED  61      68.038  37.284  40.534  1.00  0.00           C
ATOM   1384  C38 POPED  61      68.289  35.954  41.244  1.00  0.00           C
ATOM   1387  C39 POPED  61      68.628  36.104  42.734  1.00  0.00           C
ATOM   1390 0C31 POPED  61      69.789  37.065  43.014  1.00  0.00           C
ATOM   1393 1C31 POPED  61      70.159  37.074  44.504  1.00  0.00           C
ATOM   1396 2C31 POPED  61      71.279  36.104  44.854  1.00  0.00           C
ATOM   1399 3C31 POPED  61      71.378  35.914  46.374  1.00  0.00           C
ATOM   1402 4C31 POPED  61      72.718  35.354  46.814  1.00  0.00           C
ATOM   1405 5C31 POPED  61      72.869  35.414  48.324  1.00  0.00           C
ATOM   1408 6C31 POPED  61      74.320  35.254  48.774  1.00  0.00           C
ATOM   1412  NH3 POPEE  62      17.278  96.965  31.154  1.00  0.00           N
ATOM   1416  C12 POPEE  62      17.798  95.564  31.074  1.00  0.00           C
ATOM   1419  C11 POPEE  62      16.969  94.605  31.924  1.00  0.00           C
ATOM   1422  P   POPEE  62      18.679  92.894  32.964  1.00  0.00           P
ATOM   1423  O13 POPEE  62      19.548  91.854  32.374  1.00  0.00           O
ATOM   1424  O14 POPEE  62      19.349  94.105  33.514  1.00  0.00           O
ATOM   1425  O11 POPEE  62      17.798  92.265  34.114  1.00  0.00           O
ATOM   1426  O12 POPEE  62      17.578  93.324  31.904  1.00  0.00           O
ATOM   1427  C1  POPEE  62      16.728  92.984  34.744  1.00  0.00           C
ATOM   1430  C2  POPEE  62      16.078  92.094  35.824  1.00  0.00           C
ATOM   1432  O21 POPEE  62      15.068  92.784  36.574  1.00  0.00           O
ATOM   1433  C21 POPEE  62      13.818  92.525  36.194  1.00  0.00           C
ATOM   1434  O22 POPEE  62      13.499  92.014  35.134  1.00  0.00           O
ATOM   1435  C22 POPEE  62      12.838  92.894  37.304  1.00  0.00           C
ATOM   1438  C3  POPEE  62      17.138  91.594  36.844  1.00  0.00           C
ATOM   1441  O31 POPEE  62      16.598  90.534  37.644  1.00  0.00           O
ATOM   1442  C31 POPEE  62      16.299  90.635  38.954  1.00  0.00           C
ATOM   1443  O32 POPEE  62      15.848  89.714  39.614  1.00  0.00           O
ATOM   1444  C32 POPEE  62      16.598  91.994  39.584  1.00  0.00           C
ATOM   1447  C23 POPEE  62      12.269  91.655  38.054  1.00  0.00           C
ATOM   1450  C24 POPEE  62      12.549  91.684  39.564  1.00  0.00           C
ATOM   1453  C25 POPEE  62      11.538  90.875  40.384  1.00  0.00           C
ATOM   1456  C26 POPEE  62      11.959  90.674  41.844  1.00  0.00           C
ATOM   1459  C27 POPEE  62      10.848  90.014  42.694  1.00  0.00           C
ATOM   1462  C28 POPEE  62      11.338  89.564  44.094  1.00  0.00           C
ATOM   1465  C29 POPEE  62      10.218  89.584  45.094  1.00  0.00           C
ATOM   1467 0C21 POPEE  62       9.908  88.695  46.044  1.00  0.00           C
ATOM   1469 1C21 POPEE  62      10.628  87.414  46.414  1.00  0.00           C
ATOM   1472 2C21 POPEE  62      10.828  87.265  47.934  1.00  0.00           C
ATOM   1475 3C21 POPEE  62       9.518  87.064  48.724  1.00  0.00           C
ATOM   1478 4C21 POPEE  62       9.548  87.625  50.154  1.00  0.00           C
ATOM   1481 5C21 POPEE  62      10.518  86.894  51.104  1.00  0.00           C
ATOM   1484 6C21 POPEE  62      10.318  87.354  52.564  1.00  0.00           C
ATOM   1487 7C21 POPEE  62      11.338  86.754  53.544  1.00  0.00           C
ATOM   1490 8C21 POPEE  62      11.158  87.274  54.974  1.00  0.00           C
ATOM   1494  C33 POPEE  62      16.379  91.905  41.104  1.00  0.00           C
ATOM   1497  C34 POPEE  62      16.538  93.244  41.824  1.00  0.00           C
ATOM   1500  C35 POPEE  62      16.698  93.025  43.324  1.00  0.00           C
ATOM   1503  C36 POPEE  62      16.548  94.314  44.134  1.00  0.00           C
ATOM   1506  C37 POPEE  62      16.578  94.044  45.644  1.00  0.00           C
ATOM   1509  C38 POPEE  62      16.288  95.314  46.444  1.00  0.00           C
ATOM   1512  C39 POPEE  62      16.538  95.174  47.944  1.00  0.00           C
ATOM   1515 0C31 POPEE  62      18.029  94.984  48.294  1.00  0.00           C
ATOM   1518 1C31 POPEE  62      18.328  95.144  49.784  1.00  0.00           C
ATOM   1521 2C31 POPEE  62      17.608  94.114  50.674  1.00  0.00           C
ATOM   1524 3C31 POPEE  62      18.538  93.155  51.424  1.00  0.00           C
ATOM   1527 4C31 POPEE  62      18.728  93.545  52.894  1.00  0.00           C
ATOM   1530 5C31 POPEE  62      19.318  92.405  53.734  1.00  0.00           C
ATOM   1533 6C31 POPEE  62      19.339  92.704  55.234  1.00  0.00           C
ATOM   1537  NH3 POPEF  63      25.578  63.975  39.154  1.00  0.00           N
ATOM   1541  C12 POPEF  63      25.298  64.775  37.914  1.00  0.00           C
ATOM   1544  C11 POPEF  63      26.509  64.674  36.974  1.00  0.00           C
ATOM   1547  P   POPEF  63      28.169  66.494  37.864  1.00  0.00           P
ATOM   1548  O13 POPEF  63      29.629  66.644  37.644  1.00  0.00           O
ATOM   1549  O14 POPEF  63      27.269  67.324  37.034  1.00  0.00           O
ATOM   1550  O11 POPEF  63      27.849  66.695  39.404  1.00  0.00           O
ATOM   1551  O12 POPEF  63      27.719  65.004  37.664  1.00  0.00           O
ATOM   1552  C1  POPEF  63      28.568  65.894  40.364  1.00  0.00           C
ATOM   1555  C2  POPEF  63      27.719  65.555  41.614  1.00  0.00           C
ATOM   1557  O21 POPEF  63      27.289  64.195  41.444  1.00  0.00           O
ATOM   1558  C21 POPEF  63      27.229  63.484  42.554  1.00  0.00           C
ATOM   1559  O22 POPEF  63      27.359  63.894  43.694  1.00  0.00           O
ATOM   1560  C22 POPEF  63      27.049  62.024  42.154  1.00  0.00           C
ATOM   1563  C3  POPEF  63      26.518  66.555  41.764  1.00  0.00           C
ATOM   1566  O31 POPEF  63      25.569  66.235  42.814  1.00  0.00           O
ATOM   1567  C31 POPEF  63      24.518  65.495  42.444  1.00  0.00           C
ATOM   1568  O32 POPEF  63      24.448  64.854  41.404  1.00  0.00           O
ATOM   1569  C32 POPEF  63      23.438  65.515  43.524  1.00  0.00           C
ATOM   1572  C23 POPEF  63      25.858  61.374  42.874  1.00  0.00           C
ATOM   1575  C24 POPEF  63      26.358  60.425  43.964  1.00  0.00           C
ATOM   1578  C25 POPEF  63      25.228  59.914  44.854  1.00  0.00           C
ATOM   1581  C26 POPEF  63      25.749  59.074  46.014  1.00  0.00           C
ATOM   1584  C27 POPEF  63      24.688  58.834  47.084  1.00  0.00           C
ATOM   1587  C28 POPEF  63      25.158  57.844  48.164  1.00  0.00           C
ATOM   1590  C29 POPEF  63      24.148  57.725  49.274  1.00  0.00           C
ATOM   1592 0C21 POPEF  63      24.398  57.794  50.604  1.00  0.00           C
ATOM   1594 1C21 POPEF  63      25.738  57.995  51.254  1.00  0.00           C
ATOM   1597 2C21 POPEF  63      26.218  56.815  52.104  1.00  0.00           C
ATOM   1600 3C21 POPEF  63      25.499  56.664  53.454  1.00  0.00           C
ATOM   1603 4C21 POPEF  63      26.119  55.515  54.254  1.00  0.00           C
ATOM   1606 5C21 POPEF  63      25.628  55.454  55.714  1.00  0.00           C
ATOM   1609 6C21 POPEF  63      26.398  54.384  56.494  1.00  0.00           C
ATOM   1612 7C21 POPEF  63      26.119  54.414  57.994  1.00  0.00           C
ATOM   1615 8C21 POPEF  63      26.788  53.254  58.734  1.00  0.00           C
ATOM   1619  C33 POPEF  63      23.939  65.125  44.934  1.00  0.00           C
ATOM   1622  C34 POPEF  63      24.729  66.244  45.634  1.00  0.00           C
ATOM   1625  C35 POPEF  63      24.818  66.114  47.164  1.00  0.00           C
ATOM   1628  C36 POPEF  63      23.779  66.934  47.924  1.00  0.00           C
ATOM   1631  C37 POPEF  63      24.238  67.244  49.354  1.00  0.00           C
ATOM   1634  C38 POPEF  63      23.438  68.385  49.994  1.00  0.00           C
ATOM   1637  C39 POPEF  63      23.898  68.735  51.424  1.00  0.00           C
ATOM   1640 0C31 POPEF  63      25.278  69.414  51.464  1.00  0.00           C
ATOM   1643 1C31 POPEF  63      25.679  69.845  52.874  1.00  0.00           C
ATOM   1646 2C31 POPEF  63      27.038  70.555  52.914  1.00  0.00           C
ATOM   1649 3C31 POPEF  63      27.448  71.034  54.324  1.00  0.00           C
ATOM   1652 4C31 POPEF  63      26.548  72.155  54.854  1.00  0.00           C
ATOM   1655 5C31 POPEF  63      27.108  72.864  56.094  1.00  0.00           C
ATOM   1658 6C31 POPEF  63      26.168  73.945  56.634  1.00  0.00           C
ATOM   1662  NH3 POPEG  64      87.850 117.835  29.004  1.00  0.00           N
ATOM   1666  C12 POPEG  64      88.849 117.385  27.964  1.00  0.00           C
ATOM   1669  C11 POPEG  64      89.299 118.555  27.054  1.00  0.00           C
ATOM   1672  P   POPEG  64      91.898 118.404  26.464  1.00  0.00           P
ATOM   1673  O13 POPEG  64      92.328 117.014  26.784  1.00  0.00           O
ATOM   1674  O14 POPEG  64      92.639 119.085  25.374  1.00  0.00           O
ATOM   1675  O11 POPEG  64      91.968 119.275  27.784  1.00  0.00           O
ATOM   1676  O12 POPEG  64      90.359 118.244  26.144  1.00  0.00           O
ATOM   1677  C1  POPEG  64      91.758 118.594  29.044  1.00  0.00           C
ATOM   1680  C2  POPEG  64      92.639 119.184  30.144  1.00  0.00           C
ATOM   1682  O21 POPEG  64      92.258 118.425  31.294  1.00  0.00           O
ATOM   1683  C21 POPEG  64      93.148 118.294  32.234  1.00  0.00           C
ATOM   1684  O22 POPEG  64      94.339 118.574  32.154  1.00  0.00           O
ATOM   1685  C22 POPEG  64      92.488 117.625  33.434  1.00  0.00           C
ATOM   1688  C3  POPEG  64      92.299 120.674  30.334  1.00  0.00           C
ATOM   1691  O31 POPEG  64      92.979 121.174  31.504  1.00  0.00           O
ATOM   1692  C31 POPEG  64      93.059 122.475  31.614  1.00  0.00           C
ATOM   1693  O32 POPEG  64      92.780 123.305  30.754  1.00  0.00           O
ATOM   1694  C32 POPEG  64      93.508 122.765  33.044  1.00  0.00           C
ATOM   1697  C23 POPEG  64      93.458 117.554  34.634  1.00  0.00           C
ATOM   1700  C24 POPEG  64      93.008 116.534  35.684  1.00  0.00           C
ATOM   1703  C25 POPEG  64      93.949 116.465  36.894  1.00  0.00           C
ATOM   1706  C26 POPEG  64      93.779 117.665  37.844  1.00  0.00           C
ATOM   1709  C27 POPEG  64      94.758 117.684  39.034  1.00  0.00           C
ATOM   1712  C28 POPEG  64      94.208 118.454  40.254  1.00  0.00           C
ATOM   1715  C29 POPEG  64      93.749 119.844  39.914  1.00  0.00           C
ATOM   1717 0C21 POPEG  64      93.419 120.824  40.784  1.00  0.00           C
ATOM   1719 1C21 POPEG  64      93.458 120.754  42.284  1.00  0.00           C
ATOM   1722 2C21 POPEG  64      94.369 121.854  42.864  1.00  0.00           C
ATOM   1725 3C21 POPEG  64      93.858 123.285  42.624  1.00  0.00           C
ATOM   1728 4C21 POPEG  64      94.848 124.364  43.074  1.00  0.00           C
ATOM   1731 5C21 POPEG  64      94.898 124.544  44.594  1.00  0.00           C
ATOM   1734 6C21 POPEG  64      95.958 125.585  45.004  1.00  0.00           C
ATOM   1737 7C21 POPEG  64      95.359 126.915  45.464  1.00  0.00           C
ATOM   1740 8C21 POPEG  64      96.419 127.963  45.774  1.00  0.00           C
ATOM   1744  C33 POPEG  64      92.439 122.295  34.074  1.00  0.00           C
ATOM   1747  C34 POPEG  64      93.008 122.165  35.484  1.00  0.00           C
ATOM   1750  C35 POPEG  64      91.959 121.944  36.594  1.00  0.00           C
ATOM   1753  C36 POPEG  64      91.288 120.554  36.584  1.00  0.00           C
ATOM   1756  C37 POPEG  64      89.939 120.515  35.854  1.00  0.00           C
ATOM   1759  C38 POPEG  64      89.288 119.125  35.834  1.00  0.00           C
ATOM   1762  C39 POPEG  64      87.850 119.125  36.364  1.00  0.00           C
ATOM   1765 0C31 POPEG  64      87.758 119.105  37.904  1.00  0.00           C
ATOM   1768 1C31 POPEG  64      86.319 119.205  38.434  1.00  0.00           C
ATOM   1771 2C31 POPEG  64      85.479 117.945  38.194  1.00  0.00           C
ATOM   1774 3C31 POPEG  64      83.979 118.155  38.394  1.00  0.00           C
ATOM   1777 4C31 POPEG  64      83.588 118.695  39.774  1.00  0.00           C
ATOM   1780 5C31 POPEG  64      82.089 119.024  39.824  1.00  0.00           C
ATOM   1783 6C31 POPEG  64      81.698 119.914  41.004  1.00  0.00           C
ATOM   1787  NH3 POPEH  65      86.979  88.714  31.374  1.00  0.00           N
ATOM   1791  C12 POPEH  65      86.498  89.754  30.414  1.00  0.00           C
ATOM   1794  C11 POPEH  65      85.859  89.094  29.184  1.00  0.00           C
ATOM   1797  P   POPEH  65      84.389  86.975  29.554  1.00  0.00           P
ATOM   1798  O13 POPEH  65      84.809  86.504  28.214  1.00  0.00           O
ATOM   1799  O14 POPEH  65      83.019  86.625  29.984  1.00  0.00           O
ATOM   1800  O11 POPEH  65      85.458  86.635  30.684  1.00  0.00           O
ATOM   1801  O12 POPEH  65      84.589  88.534  29.544  1.00  0.00           O
ATOM   1802  C1  POPEH  65      85.589  85.324  31.254  1.00  0.00           C
ATOM   1805  C2  POPEH  65      85.318  85.305  32.794  1.00  0.00           C
ATOM   1807  O21 POPEH  65      86.498  84.815  33.484  1.00  0.00           O
ATOM   1808  C21 POPEH  65      86.679  85.385  34.674  1.00  0.00           C
ATOM   1809  O22 POPEH  65      85.979  86.275  35.134  1.00  0.00           O
ATOM   1810  C22 POPEH  65      87.850  84.774  35.464  1.00  0.00           C
ATOM   1813  C3  POPEH  65      84.079  84.424  33.124  1.00  0.00           C
ATOM   1816  O31 POPEH  65      83.508  84.684  34.414  1.00  0.00           O
ATOM   1817  C31 POPEH  65      83.909  83.985  35.454  1.00  0.00           C
ATOM   1818  O32 POPEH  65      84.848  83.215  35.494  1.00  0.00           O
ATOM   1819  C32 POPEH  65      82.898  84.335  36.564  1.00  0.00           C
ATOM   1822  C23 POPEH  65      88.129  85.585  36.764  1.00  0.00           C
ATOM   1825  C24 POPEH  65      89.179  84.975  37.704  1.00  0.00           C
ATOM   1828  C25 POPEH  65      89.828  86.004  38.644  1.00  0.00           C
ATOM   1831  C26 POPEH  65      90.859  85.414  39.614  1.00  0.00           C
ATOM   1834  C27 POPEH  65      91.749  86.494  40.274  1.00  0.00           C
ATOM   1837  C28 POPEH  65      92.859  85.925  41.194  1.00  0.00           C
ATOM   1840  C29 POPEH  65      93.928  86.924  41.534  1.00  0.00           C
ATOM   1842 0C21 POPEH  65      94.789  86.874  42.574  1.00  0.00           C
ATOM   1844 1C21 POPEH  65      94.879  85.814  43.654  1.00  0.00           C
ATOM   1847 2C21 POPEH  65      95.359  86.434  44.984  1.00  0.00           C
ATOM   1850 3C21 POPEH  65      95.750  85.414  46.074  1.00  0.00           C
ATOM   1853 4C21 POPEH  65      96.579  86.074  47.174  1.00  0.00           C
ATOM   1856 5C21 POPEH  65      96.949  85.134  48.334  1.00  0.00           C
ATOM   1859 6C21 POPEH  65      98.199  85.614  49.074  1.00  0.00           C
ATOM   1862 7C21 POPEH  65      98.598  84.724  50.264  1.00  0.00           C
ATOM   1865 8C21 POPEH  65     100.089  84.824  50.604  1.00  0.00           C
ATOM   1869  C33 POPEH  65      83.159  83.734  37.964  1.00  0.00           C
ATOM   1872  C34 POPEH  65      82.049  84.195  38.934  1.00  0.00           C
ATOM   1875  C35 POPEH  65      82.208  83.725  40.384  1.00  0.00           C
ATOM   1878  C36 POPEH  65      83.029  84.695  41.244  1.00  0.00           C
ATOM   1881  C37 POPEH  65      82.799  84.485  42.744  1.00  0.00           C
ATOM   1884  C38 POPEH  65      83.438  85.595  43.614  1.00  0.00           C
ATOM   1887  C39 POPEH  65      83.749  85.144  45.044  1.00  0.00           C
ATOM   1890 0C31 POPEH  65      82.538  84.695  45.874  1.00  0.00           C
ATOM   1893 1C31 POPEH  65      82.979  83.945  47.144  1.00  0.00           C
ATOM   1896 2C31 POPEH  65      81.850  83.784  48.164  1.00  0.00           C
ATOM   1899 3C31 POPEH  65      81.698  85.004  49.094  1.00  0.00           C
ATOM   1902 4C31 POPEH  65      80.420  84.955  49.934  1.00  0.00           C
ATOM   1905 5C31 POPEH  65      80.410  85.954  51.094  1.00  0.00           C
ATOM   1908 6C31 POPEH  65      79.070  86.024  51.834  1.00  0.00           C
ATOM   1912  NH3 POPEI  66      88.059  75.355  30.474  1.00  0.00           N
ATOM   1916  C12 POPEI  66      88.660  74.824  31.744  1.00  0.00           C
ATOM   1919  C11 POPEI  66      90.118  74.424  31.564  1.00  0.00           C
ATOM   1922  P   POPEI  66      91.069  72.044  32.154  1.00  0.00           P
ATOM   1923  O13 POPEI  66      90.199  70.945  32.614  1.00  0.00           O
ATOM   1924  O14 POPEI  66      91.409  72.044  30.714  1.00  0.00           O
ATOM   1925  O11 POPEI  66      92.398  72.044  33.024  1.00  0.00           O
ATOM   1926  O12 POPEI  66      90.410  73.434  32.534  1.00  0.00           O
ATOM   1927  C1  POPEI  66      92.299  72.345  34.414  1.00  0.00           C
ATOM   1930  C2  POPEI  66      93.499  71.754  35.194  1.00  0.00           C
ATOM   1932  O21 POPEI  66      93.100  71.725  36.584  1.00  0.00           O
ATOM   1933  C21 POPEI  66      93.049  70.524  37.144  1.00  0.00           C
ATOM   1934  O22 POPEI  66      93.458  69.484  36.674  1.00  0.00           O
ATOM   1935  C22 POPEI  66      92.309  70.604  38.484  1.00  0.00           C
ATOM   1938  C3  POPEI  66      94.789  72.595  34.924  1.00  0.00           C
ATOM   1941  O31 POPEI  66      95.378  73.184  36.104  1.00  0.00           O
ATOM   1942  C31 POPEI  66      96.129  72.354  36.824  1.00  0.00           C
ATOM   1943  O32 POPEI  66      96.259  71.155  36.644  1.00  0.00           O
ATOM   1944  C32 POPEI  66      96.828  73.135  37.914  1.00  0.00           C
ATOM   1947  C23 POPEI  66      93.100  69.905  39.604  1.00  0.00           C
ATOM   1950  C24 POPEI  66      92.368  69.784  40.944  1.00  0.00           C
ATOM   1953  C25 POPEI  66      93.059  68.754  41.844  1.00  0.00           C
ATOM   1956  C26 POPEI  66      92.478  68.695  43.264  1.00  0.00           C
ATOM   1959  C27 POPEI  66      93.399  67.924  44.224  1.00  0.00           C
ATOM   1962  C28 POPEI  66      92.868  67.905  45.674  1.00  0.00           C
ATOM   1965  C29 POPEI  66      91.769  66.885  45.834  1.00  0.00           C
ATOM   1967 0C21 POPEI  66      91.590  66.055  46.874  1.00  0.00           C
ATOM   1969 1C21 POPEI  66      92.429  65.955  48.124  1.00  0.00           C
ATOM   1972 2C21 POPEI  66      91.819  66.794  49.274  1.00  0.00           C
ATOM   1975 3C21 POPEI  66      90.429  66.305  49.724  1.00  0.00           C
ATOM   1978 4C21 POPEI  66      89.758  67.214  50.764  1.00  0.00           C
ATOM   1981 5C21 POPEI  66      89.529  68.644  50.254  1.00  0.00           C
ATOM   1984 6C21 POPEI  66      88.458  69.405  51.064  1.00  0.00           C
ATOM   1987 7C21 POPEI  66      88.250  70.835  50.564  1.00  0.00           C
ATOM   1990 8C21 POPEI  66      87.019  71.515  51.174  1.00  0.00           C
ATOM   1994  C33 POPEI  66      96.399  72.735  39.334  1.00  0.00           C
ATOM   1997  C34 POPEI  66      97.049  73.695  40.334  1.00  0.00           C
ATOM   2000  C35 POPEI  66      96.319  73.775  41.684  1.00  0.00           C
ATOM   2003  C36 POPEI  66      96.409  72.494  42.524  1.00  0.00           C
ATOM   2006  C37 POPEI  66      95.589  72.665  43.804  1.00  0.00           C
ATOM   2009  C38 POPEI  66      95.458  71.384  44.624  1.00  0.00           C
ATOM   2012  C39 POPEI  66      96.769  70.934  45.284  1.00  0.00           C
ATOM   2015 0C31 POPEI  66      96.549  69.705  46.174  1.00  0.00           C
ATOM   2018 1C31 POPEI  66      97.850  69.055  46.654  1.00  0.00           C
ATOM   2021 2C31 POPEI  66      97.599  67.634  47.174  1.00  0.00           C
ATOM   2024 3C31 POPEI  66      98.878  66.784  47.184  1.00  0.00           C
ATOM   2027 4C31 POPEI  66      98.578  65.294  47.384  1.00  0.00           C
ATOM   2030 5C31 POPEI  66      99.838  64.424  47.364  1.00  0.00           C
ATOM   2033 6C31 POPEI  66      99.558  62.945  47.084  1.00  0.00           C
ATOM   2037  NH3 POPEJ  67      79.359   1.924  71.494  1.00  0.00           N
ATOM   2041  C12 POPEJ  67      78.048   1.234  71.294  1.00  0.00           C
ATOM   2044  C11 POPEJ  67      77.118   2.154  70.514  1.00  0.00           C
ATOM   2047  P   POPEJ  67      74.729   2.434  69.714  1.00  0.00           P
ATOM   2048  O13 POPEJ  67      73.399   1.894  70.034  1.00  0.00           O
ATOM   2049  O14 POPEJ  67      74.979   3.864  70.034  1.00  0.00           O
ATOM   2050  O11 POPEJ  67      75.059   2.104  68.214  1.00  0.00           O
ATOM   2051  O12 POPEJ  67      75.829   1.544  70.414  1.00  0.00           O
ATOM   2052  C1  POPEJ  67      75.139   3.114  67.224  1.00  0.00           C
ATOM   2055  C2  POPEJ  67      73.729   3.684  66.864  1.00  0.00           C
ATOM   2057  O21 POPEJ  67      73.479   3.684  65.454  1.00  0.00           O
ATOM   2058  C21 POPEJ  67      74.359   4.234  64.644  1.00  0.00           C
ATOM   2059  O22 POPEJ  67      75.369   4.834  64.954  1.00  0.00           O
ATOM   2060  C22 POPEJ  67      73.959   3.884  63.214  1.00  0.00           C
ATOM   2063  C3  POPEJ  67      73.479   5.084  67.504  1.00  0.00           C
ATOM   2066  O31 POPEJ  67      72.438   5.834  66.854  1.00  0.00           O
ATOM   2067  C31 POPEJ  67      71.198   5.404  67.054  1.00  0.00           C
ATOM   2068  O32 POPEJ  67      70.879   4.464  67.754  1.00  0.00           O
ATOM   2069  C32 POPEJ  67      70.239   6.294  66.284  1.00  0.00           C
ATOM   2072  C23 POPEJ  67      74.018   5.104  62.284  1.00  0.00           C
ATOM   2075  C24 POPEJ  67      73.718   4.724  60.834  1.00  0.00           C
ATOM   2078  C25 POPEJ  67      73.449   5.954  59.964  1.00  0.00           C
ATOM   2081  C26 POPEJ  67      73.038   5.604  58.534  1.00  0.00           C
ATOM   2084  C27 POPEJ  67      72.749   6.884  57.734  1.00  0.00           C
ATOM   2087  C28 POPEJ  67      71.859   6.654  56.504  1.00  0.00           C
ATOM   2090  C29 POPEJ  67      72.599   5.954  55.394  1.00  0.00           C
ATOM   2092 0C21 POPEJ  67      72.569   6.274  54.084  1.00  0.00           C
ATOM   2094 1C21 POPEJ  67      71.769   7.374  53.444  1.00  0.00           C
ATOM   2097 2C21 POPEJ  67      72.680   8.314  52.654  1.00  0.00           C
ATOM   2100 3C21 POPEJ  67      71.899   9.494  52.054  1.00  0.00           C
ATOM   2103 4C21 POPEJ  67      72.779  10.404  51.204  1.00  0.00           C
ATOM   2106 5C21 POPEJ  67      73.639  11.404  51.994  1.00  0.00           C
ATOM   2109 6C21 POPEJ  67      72.889  12.724  52.214  1.00  0.00           C
ATOM   2112 7C21 POPEJ  67      73.698  13.774  52.974  1.00  0.00           C
ATOM   2115 8C21 POPEJ  67      72.939  15.084  53.134  1.00  0.00           C
ATOM   2119  C33 POPEJ  67      70.538   6.374  64.774  1.00  0.00           C
ATOM   2122  C34 POPEJ  67      69.298   6.854  64.024  1.00  0.00           C
ATOM   2125  C35 POPEJ  67      69.460   6.914  62.504  1.00  0.00           C
ATOM   2128  C36 POPEJ  67      68.368   7.764  61.834  1.00  0.00           C
ATOM   2131  C37 POPEJ  67      66.928   7.264  62.074  1.00  0.00           C
ATOM   2134  C38 POPEJ  67      65.868   8.254  61.564  1.00  0.00           C
ATOM   2137  C39 POPEJ  67      65.858   8.384  60.034  1.00  0.00           C
ATOM   2140 0C31 POPEJ  67      65.009   9.564  59.534  1.00  0.00           C
ATOM   2143 1C31 POPEJ  67      65.710  10.314  58.394  1.00  0.00           C
ATOM   2146 2C31 POPEJ  67      64.929  11.554  57.944  1.00  0.00           C
ATOM   2149 3C31 POPEJ  67      65.600  12.234  56.744  1.00  0.00           C
ATOM   2152 4C31 POPEJ  67      64.748  13.384  56.184  1.00  0.00           C
ATOM   2155 5C31 POPEJ  67      65.018  13.644  54.704  1.00  0.00           C
ATOM   2158 6C31 POPEJ  67      64.129  14.744  54.114  1.00  0.00           C
ATOM   2162  NH3 POPEK  68      14.088  25.654  31.824  1.00  0.00           N
ATOM   2166  C12 POPEK  68      14.358  27.074  32.254  1.00  0.00           C
ATOM   2169  C11 POPEK  68      14.339  28.104  31.114  1.00  0.00           C
ATOM   2172  P   POPEK  68      15.099  30.374  32.244  1.00  0.00           P
ATOM   2173  O13 POPEK  68      16.388  31.054  32.434  1.00  0.00           O
ATOM   2174  O14 POPEK  68      13.999  31.174  31.714  1.00  0.00           O
ATOM   2175  O11 POPEK  68      14.738  29.804  33.674  1.00  0.00           O
ATOM   2176  O12 POPEK  68      15.348  29.084  31.354  1.00  0.00           O
ATOM   2177  C1  POPEK  68      14.879  30.564  34.884  1.00  0.00           C
ATOM   2180  C2  POPEK  68      13.519  31.125  35.364  1.00  0.00           C
ATOM   2182  O21 POPEK  68      13.298  30.894  36.784  1.00  0.00           O
ATOM   2183  C21 POPEK  68      13.618  31.914  37.584  1.00  0.00           C
ATOM   2184  O22 POPEK  68      14.278  32.875  37.244  1.00  0.00           O
ATOM   2185  C22 POPEK  68      12.999  31.744  38.974  1.00  0.00           C
ATOM   2188  C3  POPEK  68      12.379  30.445  34.574  1.00  0.00           C
ATOM   2191  O31 POPEK  68      11.129  30.694  35.214  1.00  0.00           O
ATOM   2192  C31 POPEK  68      10.108  30.075  34.664  1.00  0.00           C
ATOM   2193  O32 POPEK  68      10.129  29.454  33.614  1.00  0.00           O
ATOM   2194  C32 POPEK  68       8.888  30.354  35.534  1.00  0.00           C
ATOM   2197  C23 POPEK  68      13.058  33.064  39.794  1.00  0.00           C
ATOM   2200  C24 POPEK  68      12.019  33.155  40.914  1.00  0.00           C
ATOM   2203  C25 POPEK  68      12.328  32.304  42.154  1.00  0.00           C
ATOM   2206  C26 POPEK  68      12.828  33.094  43.364  1.00  0.00           C
ATOM   2209  C27 POPEK  68      12.868  32.225  44.624  1.00  0.00           C
ATOM   2212  C28 POPEK  68      13.419  32.954  45.854  1.00  0.00           C
ATOM   2215  C29 POPEK  68      13.458  32.054  47.064  1.00  0.00           C
ATOM   2217 0C21 POPEK  68      14.539  31.414  47.554  1.00  0.00           C
ATOM   2219 1C21 POPEK  68      15.919  31.475  46.954  1.00  0.00           C
ATOM   2222 2C21 POPEK  68      16.818  30.294  47.364  1.00  0.00           C
ATOM   2225 3C21 POPEK  68      17.238  30.294  48.844  1.00  0.00           C
ATOM   2228 4C21 POPEK  68      18.218  29.164  49.184  1.00  0.00           C
ATOM   2231 5C21 POPEK  68      18.689  29.174  50.644  1.00  0.00           C
ATOM   2234 6C21 POPEK  68      19.738  30.254  50.934  1.00  0.00           C
ATOM   2237 7C21 POPEK  68      20.148  30.294  52.414  1.00  0.00           C
ATOM   2240 8C21 POPEK  68      21.288  31.274  52.684  1.00  0.00           C
ATOM   2244  C33 POPEK  68       9.218  30.214  37.044  1.00  0.00           C
ATOM   2247  C34 POPEK  68       8.058  30.675  37.934  1.00  0.00           C
ATOM   2250  C35 POPEK  68       8.358  30.564  39.434  1.00  0.00           C
ATOM   2253  C36 POPEK  68       7.879  31.794  40.224  1.00  0.00           C
ATOM   2256  C37 POPEK  68       8.418  31.794  41.654  1.00  0.00           C
ATOM   2259  C38 POPEK  68       7.998  32.994  42.514  1.00  0.00           C
ATOM   2262  C39 POPEK  68       8.718  33.094  43.864  1.00  0.00           C
ATOM   2265 0C31 POPEK  68       8.558  31.804  44.684  1.00  0.00           C
ATOM   2268 1C31 POPEK  68       8.628  32.015  46.194  1.00  0.00           C
ATOM   2271 2C31 POPEK  68       8.539  30.675  46.934  1.00  0.00           C
ATOM   2274 3C31 POPEK  68       8.558  30.794  48.464  1.00  0.00           C
ATOM   2277 4C31 POPEK  68       9.879  31.364  49.004  1.00  0.00           C
ATOM   2280 5C31 POPEK  68      10.259  30.815  50.384  1.00  0.00           C
ATOM   2283 6C31 POPEK  68      11.618  31.284  50.884  1.00  0.00           C
ATOM   2287  NH3 POPEL  69     116.660 116.775  28.784  1.00  0.00           N
ATOM   2291  C12 POPEL  69     116.679 115.644  27.794  1.00  0.00           C
ATOM   2294  C11 POPEL  69     117.859 114.724  28.144  1.00  0.00           C
ATOM   2297  P   POPEL  69     116.779 112.374  28.554  1.00  0.00           P
ATOM   2298  O13 POPEL  69     116.779 111.085  27.834  1.00  0.00           O
ATOM   2299  O14 POPEL  69     117.359 112.315  29.914  1.00  0.00           O
ATOM   2300  O11 POPEL  69     115.368 113.034  28.554  1.00  0.00           O
ATOM   2301  O12 POPEL  69     117.669 113.384  27.734  1.00  0.00           O
ATOM   2302  C1  POPEL  69     114.288 112.644  29.404  1.00  0.00           C
ATOM   2305  C2  POPEL  69     114.179 113.604  30.614  1.00  0.00           C
ATOM   2307  O21 POPEL  69     115.219 113.305  31.554  1.00  0.00           O
ATOM   2308  C21 POPEL  69     116.148 114.234  31.684  1.00  0.00           C
ATOM   2309  O22 POPEL  69     116.218 115.294  31.084  1.00  0.00           O
ATOM   2310  C22 POPEL  69     117.118 113.775  32.764  1.00  0.00           C
ATOM   2313  C3  POPEL  69     112.808 113.484  31.324  1.00  0.00           C
ATOM   2316  O31 POPEL  69     112.840 113.904  32.694  1.00  0.00           O
ATOM   2317  C31 POPEL  69     113.038 115.195  32.934  1.00  0.00           C
ATOM   2318  O32 POPEL  69     113.269 116.055  32.104  1.00  0.00           O
ATOM   2319  C32 POPEL  69     112.938 115.434  34.444  1.00  0.00           C
ATOM   2322  C23 POPEL  69     117.948 114.924  33.374  1.00  0.00           C
ATOM   2325  C24 POPEL  69     118.928 114.405  34.424  1.00  0.00           C
ATOM   2328  C25 POPEL  69     119.799 115.504  35.044  1.00  0.00           C
ATOM   2331  C26 POPEL  69     121.139 114.984  35.564  1.00  0.00           C
ATOM   2334  C27 POPEL  69     122.019 116.094  36.144  1.00  0.00           C
ATOM   2337  C28 POPEL  69     123.508 115.704  36.214  1.00  0.00           C
ATOM   2340  C29 POPEL  69     124.369 116.924  36.444  1.00  0.00           C
ATOM   2342 0C21 POPEL  69     125.308 117.094  37.404  1.00  0.00           C
ATOM   2344 1C21 POPEL  69     125.769 116.094  38.434  1.00  0.00           C
ATOM   2347 2C21 POPEL  69     125.299 116.445  39.854  1.00  0.00           C
ATOM   2350 3C21 POPEL  69     125.938 115.544  40.924  1.00  0.00           C
ATOM   2353 4C21 POPEL  69     125.289 115.674  42.314  1.00  0.00           C
ATOM   2356 5C21 POPEL  69     125.519 117.025  43.014  1.00  0.00           C
ATOM   2359 6C21 POPEL  69     124.819 117.064  44.374  1.00  0.00           C
ATOM   2362 7C21 POPEL  69     124.949 118.415  45.084  1.00  0.00           C
ATOM   2365 8C21 POPEL  69     124.160 118.474  46.394  1.00  0.00           C
ATOM   2369  C33 POPEL  69     114.279 115.834  35.084  1.00  0.00           C
ATOM   2372  C34 POPEL  69     114.409 115.394  36.554  1.00  0.00           C
ATOM   2375  C35 POPEL  69     113.438 116.104  37.514  1.00  0.00           C
ATOM   2378  C36 POPEL  69     113.749 115.805  38.994  1.00  0.00           C
ATOM   2381  C37 POPEL  69     112.799 116.504  39.984  1.00  0.00           C
ATOM   2384  C38 POPEL  69     113.429 116.605  41.384  1.00  0.00           C
ATOM   2387  C39 POPEL  69     112.449 117.044  42.474  1.00  0.00           C
ATOM   2390 0C31 POPEL  69     113.169 117.695  43.674  1.00  0.00           C
ATOM   2393 1C31 POPEL  69     112.219 117.964  44.844  1.00  0.00           C
ATOM   2396 2C31 POPEL  69     112.938 118.425  46.124  1.00  0.00           C
ATOM   2399 3C31 POPEL  69     111.990 118.524  47.314  1.00  0.00           C
ATOM   2402 4C31 POPEL  69     112.699 118.845  48.634  1.00  0.00           C
ATOM   2405 5C31 POPEL  69     111.749 118.854  49.834  1.00  0.00           C
ATOM   2408 6C31 POPEL  69     112.439 119.074  51.174  1.00  0.00           C
ATOM   2412  NH3 POPEM  70      89.959  69.814  29.734  1.00  0.00           N
ATOM   2416  C12 POPEM  70      88.569  69.824  29.184  1.00  0.00           C
ATOM   2419  C11 POPEM  70      87.770  70.844  29.974  1.00  0.00           C
ATOM   2422  P   POPEM  70      85.958  72.574  29.604  1.00  0.00           P
ATOM   2423  O13 POPEM  70      86.779  73.624  28.964  1.00  0.00           O
ATOM   2424  O14 POPEM  70      84.490  72.595  29.404  1.00  0.00           O
ATOM   2425  O11 POPEM  70      86.238  72.655  31.174  1.00  0.00           O
ATOM   2426  O12 POPEM  70      86.568  71.155  29.264  1.00  0.00           O
ATOM   2427  C1  POPEM  70      85.308  71.984  32.054  1.00  0.00           C
ATOM   2430  C2  POPEM  70      86.059  71.394  33.274  1.00  0.00           C
ATOM   2432  O21 POPEM  70      85.350  70.244  33.754  1.00  0.00           O
ATOM   2433  C21 POPEM  70      84.758  70.294  34.924  1.00  0.00           C
ATOM   2434  O22 POPEM  70      84.118  71.214  35.394  1.00  0.00           O
ATOM   2435  C22 POPEM  70      85.099  68.985  35.654  1.00  0.00           C
ATOM   2438  C3  POPEM  70      86.498  72.434  34.334  1.00  0.00           C
ATOM   2441  O31 POPEM  70      87.258  71.765  35.374  1.00  0.00           O
ATOM   2442  C31 POPEM  70      87.929  72.595  36.154  1.00  0.00           C
ATOM   2443  O32 POPEM  70      87.969  73.805  36.014  1.00  0.00           O
ATOM   2444  C32 POPEM  70      88.559  71.824  37.314  1.00  0.00           C
ATOM   2447  C23 POPEM  70      84.828  69.004  37.184  1.00  0.00           C
ATOM   2450  C24 POPEM  70      83.499  68.354  37.564  1.00  0.00           C
ATOM   2453  C25 POPEM  70      83.380  68.074  39.074  1.00  0.00           C
ATOM   2456  C26 POPEM  70      83.318  69.335  39.944  1.00  0.00           C
ATOM   2459  C27 POPEM  70      83.339  69.004  41.434  1.00  0.00           C
ATOM   2462  C28 POPEM  70      83.609  70.225  42.324  1.00  0.00           C
ATOM   2465  C29 POPEM  70      82.420  71.134  42.494  1.00  0.00           C
ATOM   2467 0C21 POPEM  70      81.579  71.144  43.544  1.00  0.00           C
ATOM   2469 1C21 POPEM  70      81.618  70.204  44.724  1.00  0.00           C
ATOM   2472 2C21 POPEM  70      80.529  69.134  44.534  1.00  0.00           C
ATOM   2475 3C21 POPEM  70      80.448  68.135  45.684  1.00  0.00           C
ATOM   2478 4C21 POPEM  70      79.279  67.155  45.484  1.00  0.00           C
ATOM   2481 5C21 POPEM  70      79.139  66.184  46.654  1.00  0.00           C
ATOM   2484 6C21 POPEM  70      77.949  65.225  46.524  1.00  0.00           C
ATOM   2487 7C21 POPEM  70      77.768  64.375  47.784  1.00  0.00           C
ATOM   2490 8C21 POPEM  70      76.689  63.294  47.684  1.00  0.00           C
ATOM   2494  C33 POPEM  70      88.218  72.415  38.704  1.00  0.00           C
ATOM   2497  C34 POPEM  70      88.660  71.464  39.824  1.00  0.00           C
ATOM   2500  C35 POPEM  70      88.588  72.044  41.254  1.00  0.00           C
ATOM   2503  C36 POPEM  70      87.188  72.065  41.874  1.00  0.00           C
ATOM   2506  C37 POPEM  70      87.188  72.494  43.354  1.00  0.00           C
ATOM   2509  C38 POPEM  70      85.929  72.004  44.084  1.00  0.00           C
ATOM   2512  C39 POPEM  70      85.880  72.305  45.594  1.00  0.00           C
ATOM   2515 0C31 POPEM  70      84.669  71.614  46.244  1.00  0.00           C
ATOM   2518 1C31 POPEM  70      84.459  71.924  47.734  1.00  0.00           C
ATOM   2521 2C31 POPEM  70      83.269  71.144  48.314  1.00  0.00           C
ATOM   2524 3C31 POPEM  70      82.878  71.544  49.744  1.00  0.00           C
ATOM   2527 4C31 POPEM  70      81.660  70.754  50.234  1.00  0.00           C
ATOM   2530 5C31 POPEM  70      81.160  71.174  51.624  1.00  0.00           C
ATOM   2533 6C31 POPEM  70      79.859  70.475  52.014  1.00  0.00           C
ATOM   2537  NH3 POPEN  71      -2.481 133.284  71.854  1.00  0.00           N
ATOM   2541  C12 POPEN  71      -1.731 132.613  72.954  1.00  0.00           C
ATOM   2544  C11 POPEN  71      -0.681 131.683  72.374  1.00  0.00           C
ATOM   2547  P   POPEN  71       0.908 129.794  73.204  1.00  0.00           P
ATOM   2548  O13 POPEN  71       2.248 130.103  73.704  1.00  0.00           O
ATOM   2549  O14 POPEN  71       0.198 128.603  73.724  1.00  0.00           O
ATOM   2550  O11 POPEN  71       0.948 129.613  71.614  1.00  0.00           O
ATOM   2551  O12 POPEN  71      -0.032 131.044  73.454  1.00  0.00           O
ATOM   2552  C1  POPEN  71       1.338 128.313  71.124  1.00  0.00           C
ATOM   2555  C2  POPEN  71       2.868 128.044  71.174  1.00  0.00           C
ATOM   2557  O21 POPEN  71       3.558 128.953  70.304  1.00  0.00           O
ATOM   2558  C21 POPEN  71       3.528 128.723  69.014  1.00  0.00           C
ATOM   2559  O22 POPEN  71       2.818 127.933  68.414  1.00  0.00           O
ATOM   2560  C22 POPEN  71       4.718 129.473  68.424  1.00  0.00           C
ATOM   2563  C3  POPEN  71       3.218 126.544  70.894  1.00  0.00           C
ATOM   2566  O31 POPEN  71       4.598 126.364  70.494  1.00  0.00           O
ATOM   2567  C31 POPEN  71       4.878 125.075  70.294  1.00  0.00           C
ATOM   2568  O32 POPEN  71       4.108 124.155  70.534  1.00  0.00           O
ATOM   2569  C32 POPEN  71       6.249 124.924  69.664  1.00  0.00           C
ATOM   2572  C23 POPEN  71       4.499 130.053  67.014  1.00  0.00           C
ATOM   2575  C24 POPEN  71       5.848 130.424  66.374  1.00  0.00           C
ATOM   2578  C25 POPEN  71       6.718 129.224  65.964  1.00  0.00           C
ATOM   2581  C26 POPEN  71       6.058 128.404  64.854  1.00  0.00           C
ATOM   2584  C27 POPEN  71       6.928 127.245  64.344  1.00  0.00           C
ATOM   2587  C28 POPEN  71       6.188 126.475  63.234  1.00  0.00           C
ATOM   2590  C29 POPEN  71       7.018 125.355  62.684  1.00  0.00           C
ATOM   2592 0C21 POPEN  71       7.108 124.994  61.394  1.00  0.00           C
ATOM   2594 1C21 POPEN  71       6.368 125.635  60.244  1.00  0.00           C
ATOM   2597 2C21 POPEN  71       7.148 126.835  59.684  1.00  0.00           C
ATOM   2600 3C21 POPEN  71       6.388 127.484  58.524  1.00  0.00           C
ATOM   2603 4C21 POPEN  71       7.048 128.754  57.984  1.00  0.00           C
ATOM   2606 5C21 POPEN  71       8.278 128.484  57.104  1.00  0.00           C
ATOM   2609 6C21 POPEN  71       8.718 129.753  56.374  1.00  0.00           C
ATOM   2612 7C21 POPEN  71       9.789 129.493  55.304  1.00  0.00           C
ATOM   2615 8C21 POPEN  71      10.158 130.743  54.504  1.00  0.00           C
ATOM   2619  C33 POPEN  71       6.169 125.004  68.124  1.00  0.00           C
ATOM   2622  C34 POPEN  71       5.658 123.714  67.474  1.00  0.00           C
ATOM   2625  C35 POPEN  71       5.319 123.884  65.994  1.00  0.00           C
ATOM   2628  C36 POPEN  71       5.048 122.554  65.264  1.00  0.00           C
ATOM   2631  C37 POPEN  71       4.158 122.744  64.034  1.00  0.00           C
ATOM   2634  C38 POPEN  71       4.118 121.534  63.084  1.00  0.00           C
ATOM   2637  C39 POPEN  71       3.188 120.385  63.514  1.00  0.00           C
ATOM   2640 0C31 POPEN  71       2.778 119.504  62.314  1.00  0.00           C
ATOM   2643 1C31 POPEN  71       1.728 118.434  62.654  1.00  0.00           C
ATOM   2646 2C31 POPEN  71       0.858 118.044  61.454  1.00  0.00           C
ATOM   2649 3C31 POPEN  71      -0.411 118.904  61.374  1.00  0.00           C
ATOM   2652 4C31 POPEN  71      -1.091 118.884  60.004  1.00  0.00           C
ATOM   2655 5C31 POPEN  71      -2.290 119.844  59.934  1.00  0.00           C
ATOM   2658 6C31 POPEN  71      -2.870 120.004  58.524  1.00  0.00           C
ATOM   2662  NH3 POPEO  72      -0.531  57.094  75.674  1.00  0.00           N
ATOM   2666  C12 POPEO  72      -1.121  58.335  75.054  1.00  0.00           C
ATOM   2669  C11 POPEO  72      -0.052  59.214  74.354  1.00  0.00           C
ATOM   2672  P   POPEO  72       2.238  59.434  75.704  1.00  0.00           P
ATOM   2673  O13 POPEO  72       2.098  58.114  76.374  1.00  0.00           O
ATOM   2674  O14 POPEO  72       2.898  60.544  76.404  1.00  0.00           O
ATOM   2675  O11 POPEO  72       2.898  59.245  74.294  1.00  0.00           O
ATOM   2676  O12 POPEO  72       0.788  59.914  75.274  1.00  0.00           O
ATOM   2677  C1  POPEO  72       3.698  58.074  74.084  1.00  0.00           C
ATOM   2680  C2  POPEO  72       4.488  58.214  72.754  1.00  0.00           C
ATOM   2682  O21 POPEO  72       3.779  58.985  71.754  1.00  0.00           O
ATOM   2683  C21 POPEO  72       2.508  58.704  71.564  1.00  0.00           C
ATOM   2684  O22 POPEO  72       1.968  57.614  71.714  1.00  0.00           O
ATOM   2685  C22 POPEO  72       1.788  59.924  71.024  1.00  0.00           C
ATOM   2688  C3  POPEO  72       4.988  56.824  72.264  1.00  0.00           C
ATOM   2691  O31 POPEO  72       5.459  56.864  70.904  1.00  0.00           O
ATOM   2692  C31 POPEO  72       6.669  57.414  70.784  1.00  0.00           C
ATOM   2693  O32 POPEO  72       7.378  57.774  71.704  1.00  0.00           O
ATOM   2694  C32 POPEO  72       6.948  57.595  69.294  1.00  0.00           C
ATOM   2697  C23 POPEO  72       1.728  59.884  69.484  1.00  0.00           C
ATOM   2700  C24 POPEO  72       2.508  61.024  68.834  1.00  0.00           C
ATOM   2703  C25 POPEO  72       2.158  61.134  67.354  1.00  0.00           C
ATOM   2706  C26 POPEO  72       2.868  62.274  66.614  1.00  0.00           C
ATOM   2709  C27 POPEO  72       2.188  62.574  65.264  1.00  0.00           C
ATOM   2712  C28 POPEO  72       2.948  63.574  64.364  1.00  0.00           C
ATOM   2715  C29 POPEO  72       3.388  64.874  65.004  1.00  0.00           C
ATOM   2717 0C21 POPEO  72       2.658  65.714  65.754  1.00  0.00           C
ATOM   2719 1C21 POPEO  72       1.188  65.604  66.104  1.00  0.00           C
ATOM   2722 2C21 POPEO  72       0.218  65.704  64.914  1.00  0.00           C
ATOM   2725 3C21 POPEO  72       0.358  67.034  64.164  1.00  0.00           C
ATOM   2728 4C21 POPEO  72      -0.521  67.104  62.914  1.00  0.00           C
ATOM   2731 5C21 POPEO  72      -0.212  68.385  62.134  1.00  0.00           C
ATOM   2734 6C21 POPEO  72      -0.881  68.445  60.764  1.00  0.00           C
ATOM   2737 7C21 POPEO  72      -0.451  69.705  59.994  1.00  0.00           C
ATOM   2740 8C21 POPEO  72      -0.851  69.705  58.514  1.00  0.00           C
ATOM   2744  C33 POPEO  72       7.269  59.055  68.934  1.00  0.00           C
ATOM   2747  C34 POPEO  72       7.828  59.125  67.514  1.00  0.00           C
ATOM   2750  C35 POPEO  72       8.388  60.504  67.194  1.00  0.00           C
ATOM   2753  C36 POPEO  72       8.788  60.664  65.734  1.00  0.00           C
ATOM   2756  C37 POPEO  72       9.608  61.924  65.474  1.00  0.00           C
ATOM   2759  C38 POPEO  72       9.439  62.414  64.034  1.00  0.00           C
ATOM   2762  C39 POPEO  72       9.789  61.334  62.994  1.00  0.00           C
ATOM   2765 0C31 POPEO  72       9.399  61.745  61.574  1.00  0.00           C
ATOM   2768 1C31 POPEO  72       9.849  60.725  60.524  1.00  0.00           C
ATOM   2771 2C31 POPEO  72       9.568  61.234  59.114  1.00  0.00           C
ATOM   2774 3C31 POPEO  72       9.898  60.214  58.024  1.00  0.00           C
ATOM   2777 4C31 POPEO  72       9.178  60.534  56.704  1.00  0.00           C
ATOM   2780 5C31 POPEO  72       9.629  59.644  55.544  1.00  0.00           C
ATOM   2783 6C31 POPEO  72       8.709  59.704  54.324  1.00  0.00           C
ATOM   2787  NH3 POPEP  73     127.538  36.044  31.844  1.00  0.00           N
ATOM   2791  C12 POPEP  73     127.258  36.024  30.364  1.00  0.00           C
ATOM   2794  C11 POPEP  73     126.590  37.324  29.874  1.00  0.00           C
ATOM   2797  P   POPEP  73     124.049  37.924  30.334  1.00  0.00           P
ATOM   2798  O13 POPEP  73     122.840  37.065  30.434  1.00  0.00           O
ATOM   2799  O14 POPEP  73     123.858  39.224  29.664  1.00  0.00           O
ATOM   2800  O11 POPEP  73     124.649  38.245  31.764  1.00  0.00           O
ATOM   2801  O12 POPEP  73     125.199  37.104  29.644  1.00  0.00           O
ATOM   2802  C1  POPEP  73     124.020  37.694  32.934  1.00  0.00           C
ATOM   2805  C2  POPEP  73     124.350  38.484  34.224  1.00  0.00           C
ATOM   2807  O21 POPEP  73     123.868  37.664  35.294  1.00  0.00           O
ATOM   2808  C21 POPEP  73     124.398  37.884  36.484  1.00  0.00           C
ATOM   2809  O22 POPEP  73     125.350  38.604  36.724  1.00  0.00           O
ATOM   2810  C22 POPEP  73     123.578  37.124  37.524  1.00  0.00           C
ATOM   2813  C3  POPEP  73     123.689  39.914  34.234  1.00  0.00           C
ATOM   2816  O31 POPEP  73     123.648  40.515  35.544  1.00  0.00           O
ATOM   2817  C31 POPEP  73     123.578  41.835  35.614  1.00  0.00           C
ATOM   2818  O32 POPEP  73     123.489  42.595  34.664  1.00  0.00           O
ATOM   2819  C32 POPEP  73     123.699  42.265  37.084  1.00  0.00           C
ATOM   2822  C23 POPEP  73     123.858  37.585  38.974  1.00  0.00           C
ATOM   2825  C24 POPEP  73     122.608  37.445  39.854  1.00  0.00           C
ATOM   2828  C25 POPEP  73     122.289  35.995  40.254  1.00  0.00           C
ATOM   2831  C26 POPEP  73     123.229  35.394  41.314  1.00  0.00           C
ATOM   2834  C27 POPEP  73     122.519  34.314  42.144  1.00  0.00           C
ATOM   2837  C28 POPEP  73     123.318  33.804  43.354  1.00  0.00           C
ATOM   2840  C29 POPEP  73     122.379  33.064  44.284  1.00  0.00           C
ATOM   2842 0C21 POPEP  73     122.628  31.975  45.034  1.00  0.00           C
ATOM   2844 1C21 POPEP  73     123.939  31.244  45.184  1.00  0.00           C
ATOM   2847 2C21 POPEP  73     124.309  31.024  46.664  1.00  0.00           C
ATOM   2850 3C21 POPEP  73     123.329  30.145  47.454  1.00  0.00           C
ATOM   2853 4C21 POPEP  73     124.008  29.374  48.594  1.00  0.00           C
ATOM   2856 5C21 POPEP  73     124.529  30.274  49.724  1.00  0.00           C
ATOM   2859 6C21 POPEP  73     125.788  29.754  50.424  1.00  0.00           C
ATOM   2862 7C21 POPEP  73     126.259  30.684  51.554  1.00  0.00           C
ATOM   2865 8C21 POPEP  73     127.589  30.264  52.164  1.00  0.00           C
ATOM   2869  C33 POPEP  73     122.478  41.835  37.944  1.00  0.00           C
ATOM   2872  C34 POPEP  73     122.850  41.355  39.354  1.00  0.00           C
ATOM   2875  C35 POPEP  73     122.910  42.424  40.444  1.00  0.00           C
ATOM   2878  C36 POPEP  73     123.218  41.765  41.794  1.00  0.00           C
ATOM   2881  C37 POPEP  73     123.250  42.694  43.004  1.00  0.00           C
ATOM   2884  C38 POPEP  73     123.380  41.884  44.314  1.00  0.00           C
ATOM   2887  C39 POPEP  73     123.380  42.745  45.584  1.00  0.00           C
ATOM   2890 0C31 POPEP  73     121.990  43.244  45.994  1.00  0.00           C
ATOM   2893 1C31 POPEP  73     121.498  42.694  47.344  1.00  0.00           C
ATOM   2896 2C31 POPEP  73     121.249  41.184  47.354  1.00  0.00           C
ATOM   2899 3C31 POPEP  73     120.639  40.684  48.674  1.00  0.00           C
ATOM   2902 4C31 POPEP  73     121.628  40.644  49.844  1.00  0.00           C
ATOM   2905 5C31 POPEP  73     120.989  40.074  51.124  1.00  0.00           C
ATOM   2908 6C31 POPEP  73     121.990  39.905  52.274  1.00  0.00           C
ATOM   2912  NH3 POPEQ  74      68.159  36.174  70.564  1.00  0.00           N
ATOM   2916  C12 POPEQ  74      67.299  35.074  70.004  1.00  0.00           C
ATOM   2919  C11 POPEQ  74      66.749  34.134  71.094  1.00  0.00           C
ATOM   2922  P   POPEQ  74      66.058  31.824  70.004  1.00  0.00           P
ATOM   2923  O13 POPEQ  74      65.640  31.714  68.594  1.00  0.00           O
ATOM   2924  O14 POPEQ  74      65.460  30.884  70.984  1.00  0.00           O
ATOM   2925  O11 POPEQ  74      67.648  31.765  70.094  1.00  0.00           O
ATOM   2926  O12 POPEQ  74      65.749  33.284  70.514  1.00  0.00           O
ATOM   2927  C1  POPEQ  74      68.368  30.995  69.144  1.00  0.00           C
ATOM   2930  C2  POPEQ  74      68.749  31.864  67.924  1.00  0.00           C
ATOM   2932  O21 POPEQ  74      68.089  31.314  66.774  1.00  0.00           O
ATOM   2933  C21 POPEQ  74      67.410  32.155  66.034  1.00  0.00           C
ATOM   2934  O22 POPEQ  74      67.420  33.374  66.114  1.00  0.00           O
ATOM   2935  C22 POPEQ  74      66.619  31.344  65.004  1.00  0.00           C
ATOM   2938  C3  POPEQ  74      70.288  31.905  67.724  1.00  0.00           C
ATOM   2941  O31 POPEQ  74      70.678  33.004  66.874  1.00  0.00           O
ATOM   2942  C31 POPEQ  74      71.289  32.664  65.744  1.00  0.00           C
ATOM   2943  O32 POPEQ  74      71.499  31.534  65.354  1.00  0.00           O
ATOM   2944  C32 POPEQ  74      71.648  33.934  64.984  1.00  0.00           C
ATOM   2947  C23 POPEQ  74      66.890  31.824  63.564  1.00  0.00           C
ATOM   2950  C24 POPEQ  74      66.078  30.995  62.544  1.00  0.00           C
ATOM   2953  C25 POPEQ  74      66.279  31.425  61.084  1.00  0.00           C
ATOM   2956  C26 POPEQ  74      65.640  32.784  60.764  1.00  0.00           C
ATOM   2959  C27 POPEQ  74      65.780  33.155  59.284  1.00  0.00           C
ATOM   2962  C28 POPEQ  74      65.089  34.495  58.964  1.00  0.00           C
ATOM   2965  C29 POPEQ  74      64.948  34.694  57.474  1.00  0.00           C
ATOM   2967 0C21 POPEQ  74      63.839  35.054  56.794  1.00  0.00           C
ATOM   2969 1C21 POPEQ  74      62.479  35.354  57.384  1.00  0.00           C
ATOM   2972 2C21 POPEQ  74      61.299  34.815  56.554  1.00  0.00           C
ATOM   2975 3C21 POPEQ  74      61.089  35.544  55.214  1.00  0.00           C
ATOM   2978 4C21 POPEQ  74      61.319  34.624  54.004  1.00  0.00           C
ATOM   2981 5C21 POPEQ  74      61.409  35.354  52.664  1.00  0.00           C
ATOM   2984 6C21 POPEQ  74      61.578  34.364  51.504  1.00  0.00           C
ATOM   2987 7C21 POPEQ  74      61.409  35.004  50.124  1.00  0.00           C
ATOM   2990 8C21 POPEQ  74      61.669  33.995  49.004  1.00  0.00           C
ATOM   2994  C33 POPEQ  74      72.680  33.695  63.864  1.00  0.00           C
ATOM   2997  C34 POPEQ  74      72.269  34.364  62.544  1.00  0.00           C
ATOM   3000  C35 POPEQ  74      71.489  33.444  61.614  1.00  0.00           C
ATOM   3003  C36 POPEQ  74      71.139  34.144  60.304  1.00  0.00           C
ATOM   3006  C37 POPEQ  74      70.320  33.274  59.344  1.00  0.00           C
ATOM   3009  C38 POPEQ  74      69.959  33.995  58.044  1.00  0.00           C
ATOM   3012  C39 POPEQ  74      69.219  33.085  57.054  1.00  0.00           C
ATOM   3015 0C31 POPEQ  74      68.589  33.855  55.894  1.00  0.00           C
ATOM   3018 1C31 POPEQ  74      67.729  32.964  54.974  1.00  0.00           C
ATOM   3021 2C31 POPEQ  74      66.710  33.725  54.114  1.00  0.00           C
ATOM   3024 3C31 POPEQ  74      67.229  34.254  52.764  1.00  0.00           C
ATOM   3027 4C31 POPEQ  74      68.368  35.274  52.894  1.00  0.00           C
ATOM   3030 5C31 POPEQ  74      68.729  35.975  51.574  1.00  0.00           C
ATOM   3033 6C31 POPEQ  74      69.920  36.914  51.724  1.00  0.00           C
ATOM   3037  NH3 POPER  75      17.948  40.534  74.494  1.00  0.00           N
ATOM   3041  C12 POPER  75      18.849  40.204  75.654  1.00  0.00           C
ATOM   3044  C11 POPER  75      18.369  38.905  76.344  1.00  0.00           C
ATOM   3047  P   POPER  75      17.039  37.104  74.934  1.00  0.00           P
ATOM   3048  O13 POPER  75      18.348  36.514  74.654  1.00  0.00           O
ATOM   3049  O14 POPER  75      15.978  36.214  75.454  1.00  0.00           O
ATOM   3050  O11 POPER  75      16.488  37.745  73.574  1.00  0.00           O
ATOM   3051  O12 POPER  75      17.138  38.414  75.804  1.00  0.00           O
ATOM   3052  C1  POPER  75      16.858  37.194  72.294  1.00  0.00           C
ATOM   3055  C2  POPER  75      17.818  38.144  71.504  1.00  0.00           C
ATOM   3057  O21 POPER  75      17.199  39.004  70.524  1.00  0.00           O
ATOM   3058  C21 POPER  75      16.478  38.544  69.524  1.00  0.00           C
ATOM   3059  O22 POPER  75      16.108  37.384  69.364  1.00  0.00           O
ATOM   3060  C22 POPER  75      16.108  39.704  68.604  1.00  0.00           C
ATOM   3063  C3  POPER  75      19.048  37.384  70.904  1.00  0.00           C
ATOM   3066  O31 POPER  75      20.038  38.204  70.244  1.00  0.00           O
ATOM   3067  C31 POPER  75      20.768  38.975  71.034  1.00  0.00           C
ATOM   3068  O32 POPER  75      20.468  39.375  72.144  1.00  0.00           O
ATOM   3069  C32 POPER  75      22.049  39.405  70.304  1.00  0.00           C
ATOM   3072  C23 POPER  75      15.499  39.184  67.284  1.00  0.00           C
ATOM   3075  C24 POPER  75      14.908  40.274  66.384  1.00  0.00           C
ATOM   3078  C25 POPER  75      15.958  41.094  65.634  1.00  0.00           C
ATOM   3081  C26 POPER  75      15.318  42.004  64.584  1.00  0.00           C
ATOM   3084  C27 POPER  75      16.258  43.065  64.004  1.00  0.00           C
ATOM   3087  C28 POPER  75      15.509  43.964  63.014  1.00  0.00           C
ATOM   3090  C29 POPER  75      16.379  45.035  62.414  1.00  0.00           C
ATOM   3092 0C21 POPER  75      16.229  45.604  61.204  1.00  0.00           C
ATOM   3094 1C21 POPER  75      15.118  45.305  60.224  1.00  0.00           C
ATOM   3097 2C21 POPER  75      13.738  45.854  60.664  1.00  0.00           C
ATOM   3100 3C21 POPER  75      13.708  47.354  60.974  1.00  0.00           C
ATOM   3103 4C21 POPER  75      12.299  47.824  61.374  1.00  0.00           C
ATOM   3106 5C21 POPER  75      12.289  49.265  61.894  1.00  0.00           C
ATOM   3109 6C21 POPER  75      12.859  49.414  63.314  1.00  0.00           C
ATOM   3112 7C21 POPER  75      13.219  50.864  63.644  1.00  0.00           C
ATOM   3115 8C21 POPER  75      14.198  50.984  64.814  1.00  0.00           C
ATOM   3119  C33 POPER  75      21.799  40.294  69.064  1.00  0.00           C
ATOM   3122  C34 POPER  75      22.468  39.754  67.804  1.00  0.00           C
ATOM   3125  C35 POPER  75      22.299  40.734  66.634  1.00  0.00           C
ATOM   3128  C36 POPER  75      22.648  40.114  65.284  1.00  0.00           C
ATOM   3131  C37 POPER  75      22.479  41.134  64.144  1.00  0.00           C
ATOM   3134  C38 POPER  75      22.708  40.565  62.744  1.00  0.00           C
ATOM   3137  C39 POPER  75      21.679  39.504  62.284  1.00  0.00           C
ATOM   3140 0C31 POPER  75      20.219  39.864  62.574  1.00  0.00           C
ATOM   3143 1C31 POPER  75      19.238  39.055  61.714  1.00  0.00           C
ATOM   3146 2C31 POPER  75      17.778  39.284  62.124  1.00  0.00           C
ATOM   3149 3C31 POPER  75      16.789  38.494  61.264  1.00  0.00           C
ATOM   3152 4C31 POPER  75      15.389  38.454  61.874  1.00  0.00           C
ATOM   3155 5C31 POPER  75      14.539  37.344  61.274  1.00  0.00           C
ATOM   3158 6C31 POPER  75      13.189  37.155  61.964  1.00  0.00           C
ATOM   3162  NH3 POPES  76      40.019  96.264  39.354  1.00  0.00           N
ATOM   3166  C12 POPES  76      39.679  97.554  38.634  1.00  0.00           C
ATOM   3169  C11 POPES  76      38.698  97.385  37.464  1.00  0.00           C
ATOM   3172  P   POPES  76      36.968  99.284  36.784  1.00  0.00           P
ATOM   3173  O13 POPES  76      36.488  99.265  35.384  1.00  0.00           O
ATOM   3174  O14 POPES  76      36.099  98.655  37.794  1.00  0.00           O
ATOM   3175  O11 POPES  76      37.159 100.794  37.234  1.00  0.00           O
ATOM   3176  O12 POPES  76      38.429  98.664  36.884  1.00  0.00           O
ATOM   3177  C1  POPES  76      37.569 101.085  38.584  1.00  0.00           C
ATOM   3180  C2  POPES  76      36.759 102.245  39.224  1.00  0.00           C
ATOM   3182  O21 POPES  76      36.968 102.175  40.634  1.00  0.00           O
ATOM   3183  C21 POPES  76      38.049 102.824  41.034  1.00  0.00           C
ATOM   3184  O22 POPES  76      38.750 103.555  40.354  1.00  0.00           O
ATOM   3185  C22 POPES  76      38.349 102.414  42.484  1.00  0.00           C
ATOM   3188  C3  POPES  76      35.229 102.184  38.974  1.00  0.00           C
ATOM   3191  O31 POPES  76      34.529 103.275  39.614  1.00  0.00           O
ATOM   3192  C31 POPES  76      33.468 103.174  40.444  1.00  0.00           C
ATOM   3193  O32 POPES  76      32.759 104.125  40.744  1.00  0.00           O
ATOM   3194  C32 POPES  76      33.208 101.794  41.034  1.00  0.00           C
ATOM   3197  C23 POPES  76      38.808 103.604  43.334  1.00  0.00           C
ATOM   3200  C24 POPES  76      38.910 103.225  44.814  1.00  0.00           C
ATOM   3203  C25 POPES  76      39.058 104.424  45.754  1.00  0.00           C
ATOM   3206  C26 POPES  76      40.308 105.274  45.494  1.00  0.00           C
ATOM   3209  C27 POPES  76      40.489 106.384  46.544  1.00  0.00           C
ATOM   3212  C28 POPES  76      41.719 106.214  47.444  1.00  0.00           C
ATOM   3215  C29 POPES  76      41.689 104.984  48.304  1.00  0.00           C
ATOM   3217 0C21 POPES  76      41.828 104.935  49.644  1.00  0.00           C
ATOM   3219 1C21 POPES  76      42.029 106.085  50.594  1.00  0.00           C
ATOM   3222 2C21 POPES  76      40.868 106.205  51.604  1.00  0.00           C
ATOM   3225 3C21 POPES  76      40.658 104.935  52.444  1.00  0.00           C
ATOM   3228 4C21 POPES  76      39.709 105.144  53.634  1.00  0.00           C
ATOM   3231 5C21 POPES  76      39.148 103.835  54.194  1.00  0.00           C
ATOM   3234 6C21 POPES  76      38.049 103.244  53.304  1.00  0.00           C
ATOM   3237 7C21 POPES  76      37.218 102.154  53.994  1.00  0.00           C
ATOM   3240 8C21 POPES  76      36.058 101.674  53.114  1.00  0.00           C
ATOM   3244  C33 POPES  76      34.108 101.494  42.244  1.00  0.00           C
ATOM   3247  C34 POPES  76      33.520 100.405  43.124  1.00  0.00           C
ATOM   3250  C35 POPES  76      34.358 100.134  44.374  1.00  0.00           C
ATOM   3253  C36 POPES  76      33.910  98.835  45.054  1.00  0.00           C
ATOM   3256  C37 POPES  76      34.589  98.574  46.394  1.00  0.00           C
ATOM   3259  C38 POPES  76      34.108  97.245  46.994  1.00  0.00           C
ATOM   3262  C39 POPES  76      35.009  96.695  48.104  1.00  0.00           C
ATOM   3265 0C31 POPES  76      35.069  97.575  49.364  1.00  0.00           C
ATOM   3268 1C31 POPES  76      36.198  97.084  50.264  1.00  0.00           C
ATOM   3271 2C31 POPES  76      36.419  97.955  51.504  1.00  0.00           C
ATOM   3274 3C31 POPES  76      37.729  97.614  52.234  1.00  0.00           C
ATOM   3277 4C31 POPES  76      38.968  97.805  51.354  1.00  0.00           C
ATOM   3280 5C31 POPES  76      40.299  97.654  52.094  1.00  0.00           C
ATOM   3283 6C31 POPES  76      41.488  97.814  51.164  1.00  0.00           C
ATOM   3287  NH3 POPET  77      14.618  69.705  75.234  1.00  0.00           N
ATOM   3291  C12 POPET  77      15.548  69.405  76.374  1.00  0.00           C
ATOM   3294  C11 POPET  77      15.038  68.244  77.254  1.00  0.00           C
ATOM   3297  P   POPET  77      12.848  66.864  77.574  1.00  0.00           P
ATOM   3298  O13 POPET  77      13.238  66.254  78.864  1.00  0.00           O
ATOM   3299  O14 POPET  77      11.398  67.034  77.314  1.00  0.00           O
ATOM   3300  O11 POPET  77      13.528  65.984  76.464  1.00  0.00           O
ATOM   3301  O12 POPET  77      13.599  68.254  77.374  1.00  0.00           O
ATOM   3302  C1  POPET  77      12.848  65.265  75.454  1.00  0.00           C
ATOM   3305  C2  POPET  77      13.289  65.794  74.074  1.00  0.00           C
ATOM   3307  O21 POPET  77      12.638  65.155  72.964  1.00  0.00           O
ATOM   3308  C21 POPET  77      12.759  63.854  72.804  1.00  0.00           C
ATOM   3309  O22 POPET  77      13.209  63.055  73.604  1.00  0.00           O
ATOM   3310  C22 POPET  77      12.238  63.455  71.424  1.00  0.00           C
ATOM   3313  C3  POPET  77      14.818  65.804  73.884  1.00  0.00           C
ATOM   3316  O31 POPET  77      15.138  66.124  72.524  1.00  0.00           O
ATOM   3317  C31 POPET  77      14.948  67.374  72.144  1.00  0.00           C
ATOM   3318  O32 POPET  77      14.868  68.335  72.884  1.00  0.00           O
ATOM   3319  C32 POPET  77      14.758  67.374  70.624  1.00  0.00           C
ATOM   3322  C23 POPET  77      12.458  61.954  71.184  1.00  0.00           C
ATOM   3325  C24 POPET  77      12.178  61.514  69.744  1.00  0.00           C
ATOM   3328  C25 POPET  77      12.658  60.084  69.464  1.00  0.00           C
ATOM   3331  C26 POPET  77      12.178  59.574  68.094  1.00  0.00           C
ATOM   3334  C27 POPET  77      13.058  58.434  67.544  1.00  0.00           C
ATOM   3337  C28 POPET  77      12.618  57.894  66.174  1.00  0.00           C
ATOM   3340  C29 POPET  77      12.429  58.995  65.164  1.00  0.00           C
ATOM   3342 0C21 POPET  77      13.259  59.335  64.154  1.00  0.00           C
ATOM   3344 1C21 POPET  77      14.539  58.624  63.784  1.00  0.00           C
ATOM   3347 2C21 POPET  77      15.088  59.084  62.424  1.00  0.00           C
ATOM   3350 3C21 POPET  77      14.109  58.894  61.254  1.00  0.00           C
ATOM   3353 4C21 POPET  77      14.738  59.114  59.874  1.00  0.00           C
ATOM   3356 5C21 POPET  77      13.679  59.245  58.774  1.00  0.00           C
ATOM   3359 6C21 POPET  77      14.228  59.034  57.354  1.00  0.00           C
ATOM   3362 7C21 POPET  77      13.169  59.274  56.284  1.00  0.00           C
ATOM   3365 8C21 POPET  77      13.618  59.014  54.844  1.00  0.00           C
ATOM   3369  C33 POPET  77      15.748  68.315  69.904  1.00  0.00           C
ATOM   3372  C34 POPET  77      15.728  68.104  68.384  1.00  0.00           C
ATOM   3375  C35 POPET  77      16.998  68.634  67.734  1.00  0.00           C
ATOM   3378  C36 POPET  77      17.249  68.074  66.334  1.00  0.00           C
ATOM   3381  C37 POPET  77      16.919  69.064  65.204  1.00  0.00           C
ATOM   3384  C38 POPET  77      17.479  68.544  63.874  1.00  0.00           C
ATOM   3387  C39 POPET  77      17.188  69.424  62.664  1.00  0.00           C
ATOM   3390 0C31 POPET  77      15.789  69.225  62.084  1.00  0.00           C
ATOM   3393 1C31 POPET  77      15.748  69.504  60.574  1.00  0.00           C
ATOM   3396 2C31 POPET  77      14.398  69.164  59.934  1.00  0.00           C
ATOM   3399 3C31 POPET  77      14.428  69.324  58.404  1.00  0.00           C
ATOM   3402 4C31 POPET  77      13.018  69.274  57.804  1.00  0.00           C
ATOM   3405 5C31 POPET  77      13.028  69.354  56.284  1.00  0.00           C
ATOM   3408 6C31 POPET  77      11.658  69.034  55.664  1.00  0.00           C
ATOM   3412  NH3 POPEU  78      91.329  99.535  31.624  1.00  0.00           N
ATOM   3416  C12 POPEU  78      89.868  99.885  31.644  1.00  0.00           C
ATOM   3419  C11 POPEU  78      88.998  98.754  32.214  1.00  0.00           C
ATOM   3422  P   POPEU  78      86.488  98.074  32.124  1.00  0.00           P
ATOM   3423  O13 POPEU  78      85.159  98.725  32.134  1.00  0.00           O
ATOM   3424  O14 POPEU  78      86.788  97.125  31.034  1.00  0.00           O
ATOM   3425  O11 POPEU  78      86.769  97.435  33.554  1.00  0.00           O
ATOM   3426  O12 POPEU  78      87.628  99.174  32.114  1.00  0.00           O
ATOM   3427  C1  POPEU  78      86.389  98.254  34.674  1.00  0.00           C
ATOM   3430  C2  POPEU  78      86.850  97.665  36.034  1.00  0.00           C
ATOM   3432  O21 POPEU  78      86.498  98.614  37.074  1.00  0.00           O
ATOM   3433  C21 POPEU  78      87.149  98.504  38.224  1.00  0.00           C
ATOM   3434  O22 POPEU  78      88.178  99.105  38.504  1.00  0.00           O
ATOM   3435  C22 POPEU  78      86.399  97.525  39.114  1.00  0.00           C
ATOM   3438  C3  POPEU  78      88.329  97.234  36.044  1.00  0.00           C
ATOM   3441  O31 POPEU  78      88.559  96.364  37.164  1.00  0.00           O
ATOM   3442  C31 POPEU  78      89.838  96.055  37.304  1.00  0.00           C
ATOM   3443  O32 POPEU  78      90.750  96.695  36.834  1.00  0.00           O
ATOM   3444  C32 POPEU  78      89.939  94.704  38.034  1.00  0.00           C
ATOM   3447  C23 POPEU  78      87.149  97.175  40.404  1.00  0.00           C
ATOM   3450  C24 POPEU  78      86.299  96.284  41.324  1.00  0.00           C
ATOM   3453  C25 POPEU  78      86.959  96.135  42.694  1.00  0.00           C
ATOM   3456  C26 POPEU  78      86.030  95.585  43.784  1.00  0.00           C
ATOM   3459  C27 POPEU  78      86.839  94.864  44.864  1.00  0.00           C
ATOM   3462  C28 POPEU  78      86.008  94.394  46.064  1.00  0.00           C
ATOM   3465  C29 POPEU  78      86.828  93.404  46.864  1.00  0.00           C
ATOM   3467 0C21 POPEU  78      87.669  93.695  47.874  1.00  0.00           C
ATOM   3469 1C21 POPEU  78      87.948  95.064  48.444  1.00  0.00           C
ATOM   3472 2C21 POPEU  78      89.459  95.335  48.624  1.00  0.00           C
ATOM   3475 3C21 POPEU  78      90.149  94.405  49.644  1.00  0.00           C
ATOM   3478 4C21 POPEU  78      91.488  94.975  50.104  1.00  0.00           C
ATOM   3481 5C21 POPEU  78      92.270  94.034  51.044  1.00  0.00           C
ATOM   3484 6C21 POPEU  78      93.609  94.654  51.484  1.00  0.00           C
ATOM   3487 7C21 POPEU  78      94.500  93.614  52.164  1.00  0.00           C
ATOM   3490 8C21 POPEU  78      95.839  94.164  52.664  1.00  0.00           C
ATOM   3494  C33 POPEU  78      91.339  94.385  38.594  1.00  0.00           C
ATOM   3497  C34 POPEU  78      91.638  95.134  39.894  1.00  0.00           C
ATOM   3500  C35 POPEU  78      90.989  94.514  41.134  1.00  0.00           C
ATOM   3503  C36 POPEU  78      91.520  95.154  42.424  1.00  0.00           C
ATOM   3506  C37 POPEU  78      90.979  94.514  43.704  1.00  0.00           C
ATOM   3509  C38 POPEU  78      91.850  94.824  44.944  1.00  0.00           C
ATOM   3512  C39 POPEU  78      92.038  96.325  45.224  1.00  0.00           C
ATOM   3515 0C31 POPEU  78      92.829  96.564  46.514  1.00  0.00           C
ATOM   3518 1C31 POPEU  78      92.979  98.054  46.864  1.00  0.00           C
ATOM   3521 2C31 POPEU  78      93.629  98.254  48.244  1.00  0.00           C
ATOM   3524 3C31 POPEU  78      93.889  99.724  48.594  1.00  0.00           C
ATOM   3527 4C31 POPEU  78      94.138  99.885  50.094  1.00  0.00           C
ATOM   3530 5C31 POPEU  78      94.609 101.284  50.504  1.00  0.00           C
ATOM   3533 6C31 POPEU  78      94.549 101.485  52.024  1.00  0.00           C
ATOM   3537  NH3 POPEV  79      44.148 127.383  73.594  1.00  0.00           N
ATOM   3541  C12 POPEV  79      45.518 126.775  73.354  1.00  0.00           C
ATOM   3544  C11 POPEV  79      46.170 126.384  74.704  1.00  0.00           C
ATOM   3547  P   POPEV  79      47.269 124.034  74.364  1.00  0.00           P
ATOM   3548  O13 POPEV  79      48.610 123.404  74.344  1.00  0.00           O
ATOM   3549  O14 POPEV  79      46.308 123.474  75.354  1.00  0.00           O
ATOM   3550  O11 POPEV  79      46.609 123.904  72.954  1.00  0.00           O
ATOM   3551  O12 POPEV  79      47.369 125.614  74.554  1.00  0.00           O
ATOM   3552  C1  POPEV  79      46.389 122.625  72.364  1.00  0.00           C
ATOM   3555  C2  POPEV  79      47.458 122.324  71.264  1.00  0.00           C
ATOM   3557  O21 POPEV  79      46.868 122.035  69.984  1.00  0.00           O
ATOM   3558  C21 POPEV  79      46.049 121.004  69.894  1.00  0.00           C
ATOM   3559  O22 POPEV  79      45.518 120.434  70.834  1.00  0.00           O
ATOM   3560  C22 POPEV  79      45.938 120.585  68.434  1.00  0.00           C
ATOM   3563  C3  POPEV  79      48.498 121.214  71.644  1.00  0.00           C
ATOM   3566  O31 POPEV  79      49.268 120.805  70.494  1.00  0.00           O
ATOM   3567  C31 POPEV  79      50.588 120.915  70.524  1.00  0.00           C
ATOM   3568  O32 POPEV  79      51.250 121.394  71.424  1.00  0.00           O
ATOM   3569  C32 POPEV  79      51.189 120.344  69.214  1.00  0.00           C
ATOM   3572  C23 POPEV  79      45.718 119.064  68.324  1.00  0.00           C
ATOM   3575  C24 POPEV  79      45.548 118.565  66.884  1.00  0.00           C
ATOM   3578  C25 POPEV  79      46.749 118.825  65.964  1.00  0.00           C
ATOM   3581  C26 POPEV  79      46.558 118.225  64.574  1.00  0.00           C
ATOM   3584  C27 POPEV  79      47.648 118.695  63.604  1.00  0.00           C
ATOM   3587  C28 POPEV  79      47.488 118.144  62.164  1.00  0.00           C
ATOM   3590  C29 POPEV  79      47.759 116.664  62.104  1.00  0.00           C
ATOM   3592 0C21 POPEV  79      48.708 116.034  61.394  1.00  0.00           C
ATOM   3594 1C21 POPEV  79      49.720 116.655  60.454  1.00  0.00           C
ATOM   3597 2C21 POPEV  79      49.558 116.114  59.014  1.00  0.00           C
ATOM   3600 3C21 POPEV  79      49.599 114.584  58.964  1.00  0.00           C
ATOM   3603 4C21 POPEV  79      50.009 114.055  57.584  1.00  0.00           C
ATOM   3606 5C21 POPEV  79      50.308 112.554  57.634  1.00  0.00           C
ATOM   3609 6C21 POPEV  79      50.949 112.074  56.334  1.00  0.00           C
ATOM   3612 7C21 POPEV  79      51.278 110.585  56.364  1.00  0.00           C
ATOM   3615 8C21 POPEV  79      51.898 110.104  55.044  1.00  0.00           C
ATOM   3619  C33 POPEV  79      50.578 119.015  68.674  1.00  0.00           C
ATOM   3622  C34 POPEV  79      51.250 118.495  67.384  1.00  0.00           C
ATOM   3625  C35 POPEV  79      51.030 119.424  66.184  1.00  0.00           C
ATOM   3628  C36 POPEV  79      51.500 118.924  64.814  1.00  0.00           C
ATOM   3631  C37 POPEV  79      51.198 119.924  63.674  1.00  0.00           C
ATOM   3634  C38 POPEV  79      51.398 119.294  62.284  1.00  0.00           C
ATOM   3637  C39 POPEV  79      51.278 120.235  61.074  1.00  0.00           C
ATOM   3640 0C31 POPEV  79      52.619 120.814  60.594  1.00  0.00           C
ATOM   3643 1C31 POPEV  79      53.188 121.874  61.554  1.00  0.00           C
ATOM   3646 2C31 POPEV  79      54.379 122.674  60.984  1.00  0.00           C
ATOM   3649 3C31 POPEV  79      54.109 123.474  59.694  1.00  0.00           C
ATOM   3652 4C31 POPEV  79      52.889 124.405  59.804  1.00  0.00           C
ATOM   3655 5C31 POPEV  79      52.698 125.274  58.564  1.00  0.00           C
ATOM   3658 6C31 POPEV  79      51.448 126.155  58.644  1.00  0.00           C
ATOM   3662  NH3 POPEW  80     112.179 120.665  75.704  1.00  0.00           N
ATOM   3666  C12 POPEW  80     113.648 120.805  75.974  1.00  0.00           C
ATOM   3669  C11 POPEW  80     114.449 121.124  74.714  1.00  0.00           C
ATOM   3672  P   POPEW  80     116.919 120.974  75.504  1.00  0.00           P
ATOM   3673  O13 POPEW  80     118.069 121.905  75.574  1.00  0.00           O
ATOM   3674  O14 POPEW  80     116.618 120.165  76.704  1.00  0.00           O
ATOM   3675  O11 POPEW  80     117.068 120.025  74.254  1.00  0.00           O
ATOM   3676  O12 POPEW  80     115.639 121.804  75.104  1.00  0.00           O
ATOM   3677  C1  POPEW  80     117.758 120.585  73.124  1.00  0.00           C
ATOM   3680  C2  POPEW  80     117.850 119.584  71.954  1.00  0.00           C
ATOM   3682  O21 POPEW  80     116.600 119.574  71.234  1.00  0.00           O
ATOM   3683  C21 POPEW  80     116.739 119.465  69.934  1.00  0.00           C
ATOM   3684  O22 POPEW  80     117.780 119.284  69.324  1.00  0.00           O
ATOM   3685  C22 POPEW  80     115.398 119.684  69.244  1.00  0.00           C
ATOM   3688  C3  POPEW  80     118.199 118.184  72.484  1.00  0.00           C
ATOM   3691  O31 POPEW  80     118.660 117.385  71.394  1.00  0.00           O
ATOM   3692  C31 POPEW  80     117.989 116.284  71.104  1.00  0.00           C
ATOM   3693  O32 POPEW  80     117.068 115.824  71.764  1.00  0.00           O
ATOM   3694  C32 POPEW  80     118.539 115.725  69.794  1.00  0.00           C
ATOM   3697  C23 POPEW  80     115.619 119.614  67.724  1.00  0.00           C
ATOM   3700  C24 POPEW  80     114.339 119.774  66.904  1.00  0.00           C
ATOM   3703  C25 POPEW  80     114.549 119.265  65.474  1.00  0.00           C
ATOM   3706  C26 POPEW  80     113.269 119.294  64.644  1.00  0.00           C
ATOM   3709  C27 POPEW  80     113.520 119.254  63.124  1.00  0.00           C
ATOM   3712  C28 POPEW  80     114.229 120.525  62.624  1.00  0.00           C
ATOM   3715  C29 POPEW  80     113.889 120.875  61.194  1.00  0.00           C
ATOM   3717 0C21 POPEW  80     114.698 120.794  60.124  1.00  0.00           C
ATOM   3719 1C21 POPEW  80     116.118 120.305  60.094  1.00  0.00           C
ATOM   3722 2C21 POPEW  80     116.299 119.184  59.054  1.00  0.00           C
ATOM   3725 3C21 POPEW  80     117.770 118.784  58.894  1.00  0.00           C
ATOM   3728 4C21 POPEW  80     117.958 117.674  57.844  1.00  0.00           C
ATOM   3731 5C21 POPEW  80     119.428 117.284  57.654  1.00  0.00           C
ATOM   3734 6C21 POPEW  80     120.238 118.324  56.854  1.00  0.00           C
ATOM   3737 7C21 POPEW  80     121.719 117.945  56.764  1.00  0.00           C
ATOM   3740 8C21 POPEW  80     122.579 118.954  55.994  1.00  0.00           C
ATOM   3744  C33 POPEW  80     117.488 115.665  68.654  1.00  0.00           C
ATOM   3747  C34 POPEW  80     117.179 114.225  68.224  1.00  0.00           C
ATOM   3750  C35 POPEW  80     116.378 113.434  69.274  1.00  0.00           C
ATOM   3753  C36 POPEW  80     116.148 111.965  68.864  1.00  0.00           C
ATOM   3756  C37 POPEW  80     114.758 111.415  69.224  1.00  0.00           C
ATOM   3759  C38 POPEW  80     114.780 110.064  69.964  1.00  0.00           C
ATOM   3762  C39 POPEW  80     115.420 108.884  69.204  1.00  0.00           C
ATOM   3765 0C31 POPEW  80     114.630 108.434  67.964  1.00  0.00           C
ATOM   3768 1C31 POPEW  80     115.258 107.204  67.284  1.00  0.00           C
ATOM   3771 2C31 POPEW  80     114.350 106.534  66.234  1.00  0.00           C
ATOM   3774 3C31 POPEW  80     113.849 107.494  65.134  1.00  0.00           C
ATOM   3777 4C31 POPEW  80     113.159 106.765  63.974  1.00  0.00           C
ATOM   3780 5C31 POPEW  80     112.789 107.695  62.804  1.00  0.00           C
ATOM   3783 6C31 POPEW  80     112.208 106.944  61.604  1.00  0.00           C
ATOM   3787  NH3 POPEX  81      58.648  15.834  74.894  1.00  0.00           N
ATOM   3791  C12 POPEX  81      58.558  16.975  75.854  1.00  0.00           C
ATOM   3794  C11 POPEX  81      58.199  18.244  75.064  1.00  0.00           C
ATOM   3797  P   POPEX  81      56.409  19.164  73.394  1.00  0.00           P
ATOM   3798  O13 POPEX  81      55.128  19.415  74.094  1.00  0.00           O
ATOM   3799  O14 POPEX  81      57.290  20.294  73.074  1.00  0.00           O
ATOM   3800  O11 POPEX  81      56.049  18.405  72.074  1.00  0.00           O
ATOM   3801  O12 POPEX  81      57.160  17.994  74.134  1.00  0.00           O
ATOM   3802  C1  POPEX  81      57.058  17.745  71.314  1.00  0.00           C
ATOM   3805  C2  POPEX  81      57.029  18.264  69.864  1.00  0.00           C
ATOM   3807  O21 POPEX  81      56.278  17.414  68.984  1.00  0.00           O
ATOM   3808  C21 POPEX  81      54.988  17.244  69.144  1.00  0.00           C
ATOM   3809  O22 POPEX  81      54.288  17.504  70.104  1.00  0.00           O
ATOM   3810  C22 POPEX  81      54.459  16.634  67.854  1.00  0.00           C
ATOM   3813  C3  POPEX  81      58.488  18.424  69.314  1.00  0.00           C
ATOM   3816  O31 POPEX  81      58.540  18.565  67.874  1.00  0.00           O
ATOM   3817  C31 POPEX  81      58.029  19.694  67.404  1.00  0.00           C
ATOM   3818  O32 POPEX  81      57.750  20.684  68.044  1.00  0.00           O
ATOM   3819  C32 POPEX  81      57.789  19.494  65.914  1.00  0.00           C
ATOM   3822  C23 POPEX  81      54.478  15.104  67.874  1.00  0.00           C
ATOM   3825  C24 POPEX  81      54.428  14.564  66.444  1.00  0.00           C
ATOM   3828  C25 POPEX  81      54.488  13.044  66.404  1.00  0.00           C
ATOM   3831  C26 POPEX  81      54.688  12.514  64.984  1.00  0.00           C
ATOM   3834  C27 POPEX  81      54.769  10.984  64.944  1.00  0.00           C
ATOM   3837  C28 POPEX  81      54.509  10.404  63.544  1.00  0.00           C
ATOM   3840  C29 POPEX  81      55.538  10.834  62.534  1.00  0.00           C
ATOM   3842 0C21 POPEX  81      56.250  10.024  61.724  1.00  0.00           C
ATOM   3844 1C21 POPEX  81      56.128   8.524  61.644  1.00  0.00           C
ATOM   3847 2C21 POPEX  81      55.959   7.984  60.214  1.00  0.00           C
ATOM   3850 3C21 POPEX  81      57.248   8.024  59.384  1.00  0.00           C
ATOM   3853 4C21 POPEX  81      57.178   7.184  58.094  1.00  0.00           C
ATOM   3856 5C21 POPEX  81      55.938   7.464  57.234  1.00  0.00           C
ATOM   3859 6C21 POPEX  81      55.970   6.714  55.904  1.00  0.00           C
ATOM   3862 7C21 POPEX  81      54.748   7.044  55.024  1.00  0.00           C
ATOM   3865 8C21 POPEX  81      54.860   6.504  53.594  1.00  0.00           C
ATOM   3869  C33 POPEX  81      56.709  20.464  65.404  1.00  0.00           C
ATOM   3872  C34 POPEX  81      55.868  19.884  64.264  1.00  0.00           C
ATOM   3875  C35 POPEX  81      55.078  18.614  64.624  1.00  0.00           C
ATOM   3878  C36 POPEX  81      53.848  18.444  63.734  1.00  0.00           C
ATOM   3881  C37 POPEX  81      52.908  17.324  64.194  1.00  0.00           C
ATOM   3884  C38 POPEX  81      51.448  17.594  63.804  1.00  0.00           C
ATOM   3887  C39 POPEX  81      51.208  17.634  62.284  1.00  0.00           C
ATOM   3890 0C31 POPEX  81      50.998  16.244  61.694  1.00  0.00           C
ATOM   3893 1C31 POPEX  81      50.749  16.284  60.184  1.00  0.00           C
ATOM   3896 2C31 POPEX  81      50.548  14.884  59.584  1.00  0.00           C
ATOM   3899 3C31 POPEX  81      50.468  14.904  58.044  1.00  0.00           C
ATOM   3902 4C31 POPEX  81      49.198  14.244  57.504  1.00  0.00           C
ATOM   3905 5C31 POPEX  81      49.218  14.124  55.974  1.00  0.00           C
ATOM   3908 6C31 POPEX  81      47.919  13.554  55.414  1.00  0.00           C
ATOM   3912  NH3 POPEY  82       7.129  37.884  31.234  1.00  0.00           N
ATOM   3916  C12 POPEY  82       5.818  38.324  30.664  1.00  0.00           C
ATOM   3919  C11 POPEY  82       5.689  39.814  30.894  1.00  0.00           C
ATOM   3922  P   POPEY  82       4.128  41.784  30.424  1.00  0.00           P
ATOM   3923  O13 POPEY  82       5.358  42.504  30.054  1.00  0.00           O
ATOM   3924  O14 POPEY  82       2.928  42.054  29.604  1.00  0.00           O
ATOM   3925  O11 POPEY  82       3.768  42.104  31.934  1.00  0.00           O
ATOM   3926  O12 POPEY  82       4.408  40.225  30.444  1.00  0.00           O
ATOM   3927  C1  POPEY  82       2.398  42.004  32.374  1.00  0.00           C
ATOM   3930  C2  POPEY  82       2.198  42.395  33.874  1.00  0.00           C
ATOM   3932  O21 POPEY  82       0.788  42.384  34.154  1.00  0.00           O
ATOM   3933  C21 POPEY  82       0.398  41.405  34.954  1.00  0.00           C
ATOM   3934  O22 POPEY  82       0.298  40.225  34.644  1.00  0.00           O
ATOM   3935  C22 POPEY  82       0.298  41.954  36.374  1.00  0.00           C
ATOM   3938  C3  POPEY  82       2.728  43.804  34.254  1.00  0.00           C
ATOM   3941  O31 POPEY  82       2.498  44.105  35.654  1.00  0.00           O
ATOM   3942  C31 POPEY  82       3.528  44.004  36.474  1.00  0.00           C
ATOM   3943  O32 POPEY  82       4.678  43.744  36.154  1.00  0.00           O
ATOM   3944  C32 POPEY  82       3.048  44.274  37.904  1.00  0.00           C
ATOM   3947  C23 POPEY  82      -1.040  41.654  37.094  1.00  0.00           C
ATOM   3950  C24 POPEY  82      -0.901  42.024  38.584  1.00  0.00           C
ATOM   3953  C25 POPEY  82      -2.231  42.244  39.304  1.00  0.00           C
ATOM   3956  C26 POPEY  82      -2.070  42.735  40.764  1.00  0.00           C
ATOM   3959  C27 POPEY  82      -1.321  41.754  41.674  1.00  0.00           C
ATOM   3962  C28 POPEY  82      -1.341  42.195  43.154  1.00  0.00           C
ATOM   3965  C29 POPEY  82      -0.581  41.254  44.054  1.00  0.00           C
ATOM   3967 0C21 POPEY  82      -0.381  41.415  45.374  1.00  0.00           C
ATOM   3969 1C21 POPEY  82      -0.911  42.544  46.224  1.00  0.00           C
ATOM   3972 2C21 POPEY  82      -1.280  42.114  47.664  1.00  0.00           C
ATOM   3975 3C21 POPEY  82      -2.451  41.134  47.724  1.00  0.00           C
ATOM   3978 4C21 POPEY  82      -2.921  40.804  49.154  1.00  0.00           C
ATOM   3981 5C21 POPEY  82      -1.930  39.924  49.924  1.00  0.00           C
ATOM   3984 6C21 POPEY  82      -2.481  39.384  51.254  1.00  0.00           C
ATOM   3987 7C21 POPEY  82      -1.501  38.384  51.894  1.00  0.00           C
ATOM   3990 8C21 POPEY  82      -2.041  37.684  53.134  1.00  0.00           C
ATOM   3994  C33 POPEY  82       3.758  43.434  38.984  1.00  0.00           C
ATOM   3997  C34 POPEY  82       3.458  44.004  40.374  1.00  0.00           C
ATOM   4000  C35 POPEY  82       3.748  43.044  41.544  1.00  0.00           C
ATOM   4003  C36 POPEY  82       3.668  43.794  42.884  1.00  0.00           C
ATOM   4006  C37 POPEY  82       3.528  42.914  44.124  1.00  0.00           C
ATOM   4009  C38 POPEY  82       3.518  43.775  45.404  1.00  0.00           C
ATOM   4012  C39 POPEY  82       3.148  43.015  46.684  1.00  0.00           C
ATOM   4015 0C31 POPEY  82       4.138  41.894  46.994  1.00  0.00           C
ATOM   4018 1C31 POPEY  82       3.978  41.355  48.414  1.00  0.00           C
ATOM   4021 2C31 POPEY  82       5.179  40.485  48.784  1.00  0.00           C
ATOM   4024 3C31 POPEY  82       5.238  40.124  50.264  1.00  0.00           C
ATOM   4027 4C31 POPEY  82       6.479  39.284  50.594  1.00  0.00           C
ATOM   4030 5C31 POPEY  82       6.678  39.245  52.104  1.00  0.00           C
ATOM   4033 6C31 POPEY  82       7.798  38.315  52.584  1.00  0.00           C
ATOM   4037  NH3 POPEZ  83     113.718   4.464  25.574  1.00  0.00           N
ATOM   4041  C12 POPEZ  83     114.479   5.464  26.404  1.00  0.00           C
ATOM   4044  C11 POPEZ  83     115.989   5.174  26.494  1.00  0.00           C
ATOM   4047  P   POPEZ  83     118.159   6.224  27.434  1.00  0.00           P
ATOM   4048  O13 POPEZ  83     118.359   5.194  28.464  1.00  0.00           O
ATOM   4049  O14 POPEZ  83     118.858   6.044  26.154  1.00  0.00           O
ATOM   4050  O11 POPEZ  83     118.479   7.644  28.034  1.00  0.00           O
ATOM   4051  O12 POPEZ  83     116.618   6.304  27.104  1.00  0.00           O
ATOM   4052  C1  POPEZ  83     119.509   7.824  29.014  1.00  0.00           C
ATOM   4055  C2  POPEZ  83     118.919   8.284  30.374  1.00  0.00           C
ATOM   4057  O21 POPEZ  83     119.959   8.304  31.374  1.00  0.00           O
ATOM   4058  C21 POPEZ  83     120.420   9.504  31.684  1.00  0.00           C
ATOM   4059  O22 POPEZ  83     120.420  10.484  30.954  1.00  0.00           O
ATOM   4060  C22 POPEZ  83     120.839   9.474  33.164  1.00  0.00           C
ATOM   4063  C3  POPEZ  83     117.799   7.324  30.874  1.00  0.00           C
ATOM   4066  O31 POPEZ  83     117.599   7.394  32.314  1.00  0.00           O
ATOM   4067  C31 POPEZ  83     117.368   6.234  32.944  1.00  0.00           C
ATOM   4068  O32 POPEZ  83     116.990   5.214  32.394  1.00  0.00           O
ATOM   4069  C32 POPEZ  83     117.649   6.414  34.444  1.00  0.00           C
ATOM   4072  C23 POPEZ  83     120.919  10.854  33.874  1.00  0.00           C
ATOM   4075  C24 POPEZ  83     120.089  10.884  35.184  1.00  0.00           C
ATOM   4078  C25 POPEZ  83     120.799  10.234  36.394  1.00  0.00           C
ATOM   4081  C26 POPEZ  83     119.929  10.194  37.664  1.00  0.00           C
ATOM   4084  C27 POPEZ  83     120.779   9.964  38.934  1.00  0.00           C
ATOM   4087  C28 POPEZ  83     119.949   9.854  40.234  1.00  0.00           C
ATOM   4090  C29 POPEZ  83     120.849   9.974  41.444  1.00  0.00           C
ATOM   4092 0C21 POPEZ  83     120.849   9.214  42.554  1.00  0.00           C
ATOM   4094 1C21 POPEZ  83     119.929   8.064  42.884  1.00  0.00           C
ATOM   4097 2C21 POPEZ  83     118.799   8.554  43.804  1.00  0.00           C
ATOM   4100 3C21 POPEZ  83     117.948   7.444  44.424  1.00  0.00           C
ATOM   4103 4C21 POPEZ  83     116.698   8.034  45.084  1.00  0.00           C
ATOM   4106 5C21 POPEZ  83     115.999   7.084  46.064  1.00  0.00           C
ATOM   4109 6C21 POPEZ  83     116.698   7.014  47.424  1.00  0.00           C
ATOM   4112 7C21 POPEZ  83     115.868   6.264  48.474  1.00  0.00           C
ATOM   4115 8C21 POPEZ  83     116.520   6.274  49.854  1.00  0.00           C
ATOM   4119  C33 POPEZ  83     118.438   5.224  35.044  1.00  0.00           C
ATOM   4122  C34 POPEZ  83     118.829   5.444  36.514  1.00  0.00           C
ATOM   4125  C35 POPEZ  83     120.079   4.654  36.934  1.00  0.00           C
ATOM   4128  C36 POPEZ  83     119.978   3.134  36.734  1.00  0.00           C
ATOM   4131  C37 POPEZ  83     121.349   2.484  36.514  1.00  0.00           C
ATOM   4134  C38 POPEZ  83     121.288   0.984  36.194  1.00  0.00           C
ATOM   4137  C39 POPEZ  83     120.600   0.144  37.274  1.00  0.00           C
ATOM   4140 0C31 POPEZ  83     121.179   0.294  38.684  1.00  0.00           C
ATOM   4143 1C31 POPEZ  83     120.489  -0.656  39.664  1.00  0.00           C
ATOM   4146 2C31 POPEZ  83     120.989  -0.486  41.104  1.00  0.00           C
ATOM   4149 3C31 POPEZ  83     119.859  -0.626  42.134  1.00  0.00           C
ATOM   4152 4C31 POPEZ  83     120.368  -0.486  43.574  1.00  0.00           C
ATOM   4155 5C31 POPEZ  83     119.239  -0.526  44.614  1.00  0.00           C
ATOM   4158 6C31 POPEZ  83     119.749  -0.486  46.054  1.00  0.00           C
ATOM   4162  NH3 POPEa  84      43.048 102.704  77.204  1.00  0.00           N
ATOM   4166  C12 POPEa  84      43.600 101.325  77.034  1.00  0.00           C
ATOM   4169  C11 POPEa  84      43.129 100.344  78.124  1.00  0.00           C
ATOM   4172  P   POPEa  84      43.718  97.934  78.944  1.00  0.00           P
ATOM   4173  O13 POPEa  84      44.860  98.025  79.874  1.00  0.00           O
ATOM   4174  O14 POPEa  84      42.350  97.855  79.484  1.00  0.00           O
ATOM   4175  O11 POPEa  84      43.979  96.664  78.064  1.00  0.00           O
ATOM   4176  O12 POPEa  84      43.799  99.114  77.904  1.00  0.00           O
ATOM   4177  C1  POPEa  84      43.589  96.644  76.694  1.00  0.00           C
ATOM   4180  C2  POPEa  84      44.769  97.044  75.804  1.00  0.00           C
ATOM   4182  O21 POPEa  84      44.368  97.004  74.424  1.00  0.00           O
ATOM   4183  C21 POPEa  84      44.119  98.174  73.864  1.00  0.00           C
ATOM   4184  O22 POPEa  84      44.069  99.254  74.404  1.00  0.00           O
ATOM   4185  C22 POPEa  84      44.069  97.945  72.354  1.00  0.00           C
ATOM   4188  C3  POPEa  84      45.938  96.055  75.974  1.00  0.00           C
ATOM   4191  O31 POPEa  84      46.999  96.404  75.054  1.00  0.00           O
ATOM   4192  C31 POPEa  84      47.209  95.775  73.874  1.00  0.00           C
ATOM   4193  O32 POPEa  84      47.978  96.205  73.034  1.00  0.00           O
ATOM   4194  C32 POPEa  84      46.369  94.525  73.674  1.00  0.00           C
ATOM   4197  C23 POPEa  84      43.038  96.874  71.934  1.00  0.00           C
ATOM   4200  C24 POPEa  84      42.959  96.674  70.414  1.00  0.00           C
ATOM   4203  C25 POPEa  84      44.259  96.124  69.834  1.00  0.00           C
ATOM   4206  C26 POPEa  84      44.189  95.754  68.344  1.00  0.00           C
ATOM   4209  C27 POPEa  84      45.588  95.495  67.784  1.00  0.00           C
ATOM   4212  C28 POPEa  84      45.578  94.835  66.394  1.00  0.00           C
ATOM   4215  C29 POPEa  84      45.098  95.764  65.314  1.00  0.00           C
ATOM   4217 0C21 POPEa  84      43.919  95.725  64.664  1.00  0.00           C
ATOM   4219 1C21 POPEa  84      42.808  94.745  64.884  1.00  0.00           C
ATOM   4222 2C21 POPEa  84      42.328  94.085  63.584  1.00  0.00           C
ATOM   4225 3C21 POPEa  84      43.428  93.394  62.774  1.00  0.00           C
ATOM   4228 4C21 POPEa  84      42.838  92.374  61.794  1.00  0.00           C
ATOM   4231 5C21 POPEa  84      43.808  91.975  60.674  1.00  0.00           C
ATOM   4234 6C21 POPEa  84      43.578  92.765  59.384  1.00  0.00           C
ATOM   4237 7C21 POPEa  84      44.729  92.575  58.394  1.00  0.00           C
ATOM   4240 8C21 POPEa  84      44.590  93.344  57.084  1.00  0.00           C
ATOM   4244  C33 POPEa  84      46.639  93.775  72.354  1.00  0.00           C
ATOM   4247  C34 POPEa  84      45.529  92.744  72.104  1.00  0.00           C
ATOM   4250  C35 POPEa  84      45.889  91.644  71.104  1.00  0.00           C
ATOM   4253  C36 POPEa  84      44.828  91.465  70.014  1.00  0.00           C
ATOM   4256  C37 POPEa  84      45.069  90.204  69.164  1.00  0.00           C
ATOM   4259  C38 POPEa  84      44.069  90.085  68.004  1.00  0.00           C
ATOM   4262  C39 POPEa  84      44.608  90.564  66.644  1.00  0.00           C
ATOM   4265 0C31 POPEa  84      45.049  89.415  65.734  1.00  0.00           C
ATOM   4268 1C31 POPEa  84      45.639  89.874  64.394  1.00  0.00           C
ATOM   4271 2C31 POPEa  84      45.770  88.714  63.404  1.00  0.00           C
ATOM   4274 3C31 POPEa  84      46.078  89.155  61.964  1.00  0.00           C
ATOM   4277 4C31 POPEa  84      46.170  87.955  61.014  1.00  0.00           C
ATOM   4280 5C31 POPEa  84      45.919  88.305  59.544  1.00  0.00           C
ATOM   4283 6C31 POPEa  84      45.910  87.064  58.634  1.00  0.00           C
ATOM   4287  NH3 POPEb  85       0.758  91.454  77.664  1.00  0.00           N
ATOM   4291  C12 POPEb  85       1.908  90.484  77.764  1.00  0.00           C
ATOM   4294  C11 POPEb  85       3.278  91.114  78.074  1.00  0.00           C
ATOM   4297  P   POPEb  85       4.968  89.114  78.534  1.00  0.00           P
ATOM   4298  O13 POPEb  85       6.448  89.125  78.614  1.00  0.00           O
ATOM   4299  O14 POPEb  85       4.158  88.864  79.744  1.00  0.00           O
ATOM   4300  O11 POPEb  85       4.598  87.835  77.694  1.00  0.00           O
ATOM   4301  O12 POPEb  85       4.358  90.274  77.644  1.00  0.00           O
ATOM   4302  C1  POPEb  85       5.128  87.644  76.384  1.00  0.00           C
ATOM   4305  C2  POPEb  85       5.758  86.234  76.254  1.00  0.00           C
ATOM   4307  O21 POPEb  85       5.858  85.964  74.844  1.00  0.00           O
ATOM   4308  C21 POPEb  85       7.018  86.345  74.324  1.00  0.00           C
ATOM   4309  O22 POPEb  85       7.948  86.824  74.944  1.00  0.00           O
ATOM   4310  C22 POPEb  85       6.928  86.135  72.824  1.00  0.00           C
ATOM   4313  C3  POPEb  85       4.908  85.125  76.954  1.00  0.00           C
ATOM   4316  O31 POPEb  85       4.978  83.845  76.284  1.00  0.00           O
ATOM   4317  C31 POPEb  85       3.918  83.524  75.544  1.00  0.00           C
ATOM   4318  O32 POPEb  85       2.888  84.164  75.474  1.00  0.00           O
ATOM   4319  C32 POPEb  85       4.168  82.184  74.864  1.00  0.00           C
ATOM   4322  C23 POPEb  85       7.758  84.914  72.394  1.00  0.00           C
ATOM   4325  C24 POPEb  85       7.308  84.374  71.034  1.00  0.00           C
ATOM   4328  C25 POPEb  85       7.158  85.495  69.994  1.00  0.00           C
ATOM   4331  C26 POPEb  85       7.308  84.994  68.554  1.00  0.00           C
ATOM   4334  C27 POPEb  85       7.018  86.104  67.554  1.00  0.00           C
ATOM   4337  C28 POPEb  85       7.598  85.834  66.154  1.00  0.00           C
ATOM   4340  C29 POPEb  85       7.378  87.074  65.334  1.00  0.00           C
ATOM   4342 0C21 POPEb  85       7.229  87.144  64.004  1.00  0.00           C
ATOM   4344 1C21 POPEb  85       7.289  86.004  63.024  1.00  0.00           C
ATOM   4347 2C21 POPEb  85       5.938  85.754  62.324  1.00  0.00           C
ATOM   4350 3C21 POPEb  85       5.438  86.985  61.554  1.00  0.00           C
ATOM   4353 4C21 POPEb  85       4.148  86.754  60.764  1.00  0.00           C
ATOM   4356 5C21 POPEb  85       3.498  88.085  60.364  1.00  0.00           C
ATOM   4359 6C21 POPEb  85       2.048  87.945  59.894  1.00  0.00           C
ATOM   4362 7C21 POPEb  85       1.408  89.294  59.574  1.00  0.00           C
ATOM   4365 8C21 POPEb  85      -0.122  89.234  59.474  1.00  0.00           C
ATOM   4369  C33 POPEb  85       3.168  81.885  73.724  1.00  0.00           C
ATOM   4372  C34 POPEb  85       3.498  82.595  72.404  1.00  0.00           C
ATOM   4375  C35 POPEb  85       2.788  81.934  71.204  1.00  0.00           C
ATOM   4378  C36 POPEb  85       1.268  81.794  71.404  1.00  0.00           C
ATOM   4381  C37 POPEb  85       0.558  81.135  70.204  1.00  0.00           C
ATOM   4384  C38 POPEb  85      -0.810  80.534  70.554  1.00  0.00           C
ATOM   4387  C39 POPEb  85      -1.021  79.155  69.914  1.00  0.00           C
ATOM   4390 0C31 POPEb  85      -2.481  78.655  69.964  1.00  0.00           C
ATOM   4393 1C31 POPEb  85      -3.381  79.354  68.944  1.00  0.00           C
ATOM   4396 2C31 POPEb  85      -4.861  78.965  69.024  1.00  0.00           C
ATOM   4399 3C31 POPEb  85      -5.161  77.454  68.924  1.00  0.00           C
ATOM   4402 4C31 POPEb  85      -4.670  76.784  67.624  1.00  0.00           C
ATOM   4405 5C31 POPEb  85      -5.141  75.324  67.524  1.00  0.00           C
ATOM   4408 6C31 POPEb  85      -4.691  74.624  66.234  1.00  0.00           C
ATOM   4412  NH3 POPEc  86      68.558  16.844  30.964  1.00  0.00           N
ATOM   4416  C12 POPEc  86      69.799  17.074  30.164  1.00  0.00           C
ATOM   4419  C11 POPEc  86      70.329  18.484  30.444  1.00  0.00           C
ATOM   4422  P   POPEc  86      72.898  18.644  30.284  1.00  0.00           P
ATOM   4423  O13 POPEc  86      73.169  17.184  30.354  1.00  0.00           O
ATOM   4424  O14 POPEc  86      73.839  19.454  29.504  1.00  0.00           O
ATOM   4425  O11 POPEc  86      72.849  19.254  31.744  1.00  0.00           O
ATOM   4426  O12 POPEc  86      71.468  18.784  29.684  1.00  0.00           O
ATOM   4427  C1  POPEc  86      73.768  18.814  32.744  1.00  0.00           C
ATOM   4430  C2  POPEc  86      73.038  17.854  33.704  1.00  0.00           C
ATOM   4432  O21 POPEc  86      72.809  18.464  34.984  1.00  0.00           O
ATOM   4433  C21 POPEc  86      73.789  18.565  35.874  1.00  0.00           C
ATOM   4434  O22 POPEc  86      74.968  18.414  35.684  1.00  0.00           O
ATOM   4435  C22 POPEc  86      73.100  18.784  37.214  1.00  0.00           C
ATOM   4438  C3  POPEc  86      73.660  16.434  33.774  1.00  0.00           C
ATOM   4441  O31 POPEc  86      72.849  15.594  34.614  1.00  0.00           O
ATOM   4442  C31 POPEc  86      73.479  14.924  35.574  1.00  0.00           C
ATOM   4443  O32 POPEc  86      74.688  14.814  35.674  1.00  0.00           O
ATOM   4444  C32 POPEc  86      72.438  14.464  36.604  1.00  0.00           C
ATOM   4447  C23 POPEc  86      73.989  18.714  38.464  1.00  0.00           C
ATOM   4450  C24 POPEc  86      73.109  18.694  39.714  1.00  0.00           C
ATOM   4453  C25 POPEc  86      73.868  18.284  40.974  1.00  0.00           C
ATOM   4456  C26 POPEc  86      72.989  18.314  42.234  1.00  0.00           C
ATOM   4459  C27 POPEc  86      73.688  17.714  43.464  1.00  0.00           C
ATOM   4462  C28 POPEc  86      72.879  17.864  44.764  1.00  0.00           C
ATOM   4465  C29 POPEc  86      72.849  19.294  45.254  1.00  0.00           C
ATOM   4467 0C21 POPEc  86      72.928  19.704  46.534  1.00  0.00           C
ATOM   4469 1C21 POPEc  86      73.019  18.825  47.754  1.00  0.00           C
ATOM   4472 2C21 POPEc  86      74.419  18.864  48.404  1.00  0.00           C
ATOM   4475 3C21 POPEc  86      74.519  17.924  49.614  1.00  0.00           C
ATOM   4478 4C21 POPEc  86      75.929  17.854  50.194  1.00  0.00           C
ATOM   4481 5C21 POPEc  86      76.039  16.864  51.354  1.00  0.00           C
ATOM   4484 6C21 POPEc  86      77.488  16.584  51.774  1.00  0.00           C
ATOM   4487 7C21 POPEc  86      77.578  15.604  52.944  1.00  0.00           C
ATOM   4490 8C21 POPEc  86      79.018  15.284  53.354  1.00  0.00           C
ATOM   4494  C33 POPEc  86      73.038  13.944  37.924  1.00  0.00           C
ATOM   4497  C34 POPEc  86      73.048  12.414  37.994  1.00  0.00           C
ATOM   4500  C35 POPEc  86      73.738  11.814  39.224  1.00  0.00           C
ATOM   4503  C36 POPEc  86      73.169  12.264  40.584  1.00  0.00           C
ATOM   4506  C37 POPEc  86      71.710  11.854  40.774  1.00  0.00           C
ATOM   4509  C38 POPEc  86      71.170  12.134  42.174  1.00  0.00           C
ATOM   4512  C39 POPEc  86      69.688  11.744  42.304  1.00  0.00           C
ATOM   4515 0C31 POPEc  86      69.309  11.264  43.704  1.00  0.00           C
ATOM   4518 1C31 POPEc  86      67.839  10.794  43.814  1.00  0.00           C
ATOM   4521 2C31 POPEc  86      67.518  10.124  45.154  1.00  0.00           C
ATOM   4524 3C31 POPEc  86      67.479  11.114  46.324  1.00  0.00           C
ATOM   4527 4C31 POPEc  86      67.219  10.475  47.694  1.00  0.00           C
ATOM   4530 5C31 POPEc  86      67.508  11.454  48.834  1.00  0.00           C
ATOM   4533 6C31 POPEc  86      67.219  10.904  50.234  1.00  0.00           C
ATOM   4537  NH3 POPEd  87     130.059 119.525  32.604  1.00  0.00           N
ATOM   4541  C12 POPEd  87     129.788 118.404  31.654  1.00  0.00           C
ATOM   4544  C11 POPEd  87     130.249 118.794  30.224  1.00  0.00           C
ATOM   4547  P   POPEd  87     128.430 120.455  29.434  1.00  0.00           P
ATOM   4548  O13 POPEd  87     128.339 121.424  28.324  1.00  0.00           O
ATOM   4549  O14 POPEd  87     127.669 119.205  29.304  1.00  0.00           O
ATOM   4550  O11 POPEd  87     127.979 121.155  30.794  1.00  0.00           O
ATOM   4551  O12 POPEd  87     129.928 120.144  29.844  1.00  0.00           O
ATOM   4552  C1  POPEd  87     128.508 122.385  31.304  1.00  0.00           C
ATOM   4555  C2  POPEd  87     128.729 122.424  32.864  1.00  0.00           C
ATOM   4557  O21 POPEd  87     127.888 121.494  33.584  1.00  0.00           O
ATOM   4558  C21 POPEd  87     126.638 121.894  33.834  1.00  0.00           C
ATOM   4559  O22 POPEd  87     126.049 122.774  33.224  1.00  0.00           O
ATOM   4560  C22 POPEd  87     126.039 121.135  35.014  1.00  0.00           C
ATOM   4563  C3  POPEd  87     128.788 123.854  33.494  1.00  0.00           C
ATOM   4566  O31 POPEd  87     129.577 123.884  34.714  1.00  0.00           O
ATOM   4567  C31 POPEd  87     128.887 123.945  35.854  1.00  0.00           C
ATOM   4568  O32 POPEd  87     127.689 123.764  35.954  1.00  0.00           O
ATOM   4569  C32 POPEd  87     129.818 124.284  37.024  1.00  0.00           C
ATOM   4572  C23 POPEd  87     124.828 121.885  35.624  1.00  0.00           C
ATOM   4575  C24 POPEd  87     124.428 121.394  37.024  1.00  0.00           C
ATOM   4578  C25 POPEd  87     125.238 122.074  38.134  1.00  0.00           C
ATOM   4581  C26 POPEd  87     124.770 121.684  39.534  1.00  0.00           C
ATOM   4584  C27 POPEd  87     125.689 122.214  40.644  1.00  0.00           C
ATOM   4587  C28 POPEd  87     125.149 121.924  42.064  1.00  0.00           C
ATOM   4590  C29 POPEd  87     126.139 122.344  43.114  1.00  0.00           C
ATOM   4592 0C21 POPEd  87     125.880 122.494  44.424  1.00  0.00           C
ATOM   4594 1C21 POPEd  87     124.549 122.305  45.104  1.00  0.00           C
ATOM   4597 2C21 POPEd  87     124.549 122.945  46.504  1.00  0.00           C
ATOM   4600 3C21 POPEd  87     124.649 124.475  46.484  1.00  0.00           C
ATOM   4603 4C21 POPEd  87     124.879 125.034  47.884  1.00  0.00           C
ATOM   4606 5C21 POPEd  87     124.789 126.564  47.944  1.00  0.00           C
ATOM   4609 6C21 POPEd  87     124.868 127.055  49.384  1.00  0.00           C
ATOM   4612 7C21 POPEd  87     124.819 128.583  49.464  1.00  0.00           C
ATOM   4615 8C21 POPEd  87     124.859 129.073  50.914  1.00  0.00           C
ATOM   4619  C33 POPEd  87     129.697 125.764  37.464  1.00  0.00           C
ATOM   4622  C34 POPEd  87     130.548 126.135  38.694  1.00  0.00           C
ATOM   4625  C35 POPEd  87     130.107 125.504  40.034  1.00  0.00           C
ATOM   4628  C36 POPEd  87     128.669 125.875  40.444  1.00  0.00           C
ATOM   4631  C37 POPEd  87     128.268 125.405  41.854  1.00  0.00           C
ATOM   4634  C38 POPEd  87     128.430 126.475  42.934  1.00  0.00           C
ATOM   4637  C39 POPEd  87     127.729 126.104  44.254  1.00  0.00           C
ATOM   4640 0C31 POPEd  87     128.579 125.225  45.194  1.00  0.00           C
ATOM   4643 1C31 POPEd  87     129.478 126.055  46.124  1.00  0.00           C
ATOM   4646 2C31 POPEd  87     130.428 125.215  46.994  1.00  0.00           C
ATOM   4649 3C31 POPEd  87     129.729 124.275  47.974  1.00  0.00           C
ATOM   4652 4C31 POPEd  87     130.708 123.585  48.934  1.00  0.00           C
ATOM   4655 5C31 POPEd  87     130.027 123.064  50.204  1.00  0.00           C
ATOM   4658 6C31 POPEd  87     130.979 122.374  51.184  1.00  0.00           C
ATOM   4662  NH3 POPEe  88      55.588  99.155  37.284  1.00  0.00           N
ATOM   4666  C12 POPEe  88      56.159 100.414  36.694  1.00  0.00           C
ATOM   4669  C11 POPEe  88      56.978 100.125  35.444  1.00  0.00           C
ATOM   4672  P   POPEe  88      59.349 101.174  35.544  1.00  0.00           P
ATOM   4673  O13 POPEe  88      59.869  99.905  35.014  1.00  0.00           O
ATOM   4674  O14 POPEe  88      60.039 102.424  35.174  1.00  0.00           O
ATOM   4675  O11 POPEe  88      59.169 101.024  37.124  1.00  0.00           O
ATOM   4676  O12 POPEe  88      57.819 101.254  35.124  1.00  0.00           O
ATOM   4677  C1  POPEe  88      60.308 101.114  37.984  1.00  0.00           C
ATOM   4680  C2  POPEe  88      59.968 100.674  39.444  1.00  0.00           C
ATOM   4682  O21 POPEe  88      60.840  99.584  39.814  1.00  0.00           O
ATOM   4683  C21 POPEe  88      61.308  99.614  41.064  1.00  0.00           C
ATOM   4684  O22 POPEe  88      60.988 100.414  41.924  1.00  0.00           O
ATOM   4685  C22 POPEe  88      62.328  98.484  41.224  1.00  0.00           C
ATOM   4688  C3  POPEe  88      58.479 100.235  39.554  1.00  0.00           C
ATOM   4691  O31 POPEe  88      58.129  99.734  40.864  1.00  0.00           O
ATOM   4692  C31 POPEe  88      56.879  99.294  40.904  1.00  0.00           C
ATOM   4693  O32 POPEe  88      56.119  99.214  39.944  1.00  0.00           O
ATOM   4694  C32 POPEe  88      56.479  99.024  42.354  1.00  0.00           C
ATOM   4697  C23 POPEe  88      63.400  98.734  42.334  1.00  0.00           C
ATOM   4700  C24 POPEe  88      63.298  97.784  43.534  1.00  0.00           C
ATOM   4703  C25 POPEe  88      62.229  98.204  44.554  1.00  0.00           C
ATOM   4706  C26 POPEe  88      62.299  97.424  45.884  1.00  0.00           C
ATOM   4709  C27 POPEe  88      61.569  98.124  47.054  1.00  0.00           C
ATOM   4712  C28 POPEe  88      61.868  97.484  48.424  1.00  0.00           C
ATOM   4715  C29 POPEe  88      61.509  98.415  49.554  1.00  0.00           C
ATOM   4717 0C21 POPEe  88      60.569  98.254  50.494  1.00  0.00           C
ATOM   4719 1C21 POPEe  88      59.639  97.084  50.684  1.00  0.00           C
ATOM   4722 2C21 POPEe  88      59.678  96.524  52.114  1.00  0.00           C
ATOM   4725 3C21 POPEe  88      59.189  97.464  53.234  1.00  0.00           C
ATOM   4728 4C21 POPEe  88      57.808  98.074  52.964  1.00  0.00           C
ATOM   4731 5C21 POPEe  88      57.248  98.894  54.144  1.00  0.00           C
ATOM   4734 6C21 POPEe  88      56.189  99.905  53.664  1.00  0.00           C
ATOM   4737 7C21 POPEe  88      55.669 100.834  54.764  1.00  0.00           C
ATOM   4740 8C21 POPEe  88      54.678 101.885  54.214  1.00  0.00           C
ATOM   4744  C33 POPEe  88      57.248  97.905  43.094  1.00  0.00           C
ATOM   4747  C34 POPEe  88      57.029  98.054  44.604  1.00  0.00           C
ATOM   4750  C35 POPEe  88      57.369  96.854  45.514  1.00  0.00           C
ATOM   4753  C36 POPEe  88      57.118  97.234  46.984  1.00  0.00           C
ATOM   4756  C37 POPEe  88      57.020  96.055  47.954  1.00  0.00           C
ATOM   4759  C38 POPEe  88      55.938  96.275  49.024  1.00  0.00           C
ATOM   4762  C39 POPEe  88      55.548  94.984  49.744  1.00  0.00           C
ATOM   4765 0C31 POPEe  88      56.170  94.885  51.144  1.00  0.00           C
ATOM   4768 1C31 POPEe  88      55.819  93.545  51.794  1.00  0.00           C
ATOM   4771 2C31 POPEe  88      56.509  93.254  53.134  1.00  0.00           C
ATOM   4774 3C31 POPEe  88      57.978  92.835  52.974  1.00  0.00           C
ATOM   4777 4C31 POPEe  88      58.589  92.245  54.244  1.00  0.00           C
ATOM   4780 5C31 POPEe  88      60.028  91.754  54.024  1.00  0.00           C
ATOM   4783 6C31 POPEe  88      60.578  90.925  55.184  1.00  0.00           C
ATOM   4787  NH3 POPEf  89      -0.052 110.595  31.014  1.00  0.00           N
ATOM   4791  C12 POPEf  89       0.628 110.744  29.674  1.00  0.00           C
ATOM   4794  C11 POPEf  89       2.158 110.864  29.764  1.00  0.00           C
ATOM   4797  P   POPEf  89       2.868 109.174  31.624  1.00  0.00           P
ATOM   4798  O13 POPEf  89       3.418 110.305  32.404  1.00  0.00           O
ATOM   4799  O14 POPEf  89       1.538 108.614  31.964  1.00  0.00           O
ATOM   4800  O11 POPEf  89       3.898 108.004  31.504  1.00  0.00           O
ATOM   4801  O12 POPEf  89       2.798 109.644  30.124  1.00  0.00           O
ATOM   4802  C1  POPEf  89       5.138 108.025  32.214  1.00  0.00           C
ATOM   4805  C2  POPEf  89       5.048 107.354  33.614  1.00  0.00           C
ATOM   4807  O21 POPEf  89       3.928 107.835  34.384  1.00  0.00           O
ATOM   4808  C21 POPEf  89       4.108 108.894  35.144  1.00  0.00           C
ATOM   4809  O22 POPEf  89       4.838 109.844  34.914  1.00  0.00           O
ATOM   4810  C22 POPEf  89       3.338 108.685  36.424  1.00  0.00           C
ATOM   4813  C3  POPEf  89       6.388 107.455  34.384  1.00  0.00           C
ATOM   4816  O31 POPEf  89       6.249 106.894  35.704  1.00  0.00           O
ATOM   4817  C31 POPEf  89       7.238 107.234  36.504  1.00  0.00           C
ATOM   4818  O32 POPEf  89       8.168 107.955  36.204  1.00  0.00           O
ATOM   4819  C32 POPEf  89       7.058 106.555  37.854  1.00  0.00           C
ATOM   4822  C23 POPEf  89       4.058 109.394  37.584  1.00  0.00           C
ATOM   4825  C24 POPEf  89       3.748 108.744  38.924  1.00  0.00           C
ATOM   4828  C25 POPEf  89       4.398 109.494  40.084  1.00  0.00           C
ATOM   4831  C26 POPEf  89       4.269 108.695  41.374  1.00  0.00           C
ATOM   4834  C27 POPEf  89       4.608 109.525  42.624  1.00  0.00           C
ATOM   4837  C28 POPEf  89       4.648 108.664  43.904  1.00  0.00           C
ATOM   4840  C29 POPEf  89       3.298 108.064  44.204  1.00  0.00           C
ATOM   4842 0C21 POPEf  89       2.888 107.625  45.394  1.00  0.00           C
ATOM   4844 1C21 POPEf  89       3.678 107.634  46.684  1.00  0.00           C
ATOM   4847 2C21 POPEf  89       2.788 107.955  47.894  1.00  0.00           C
ATOM   4850 3C21 POPEf  89       1.778 106.835  48.224  1.00  0.00           C
ATOM   4853 4C21 POPEf  89       0.958 107.074  49.504  1.00  0.00           C
ATOM   4856 5C21 POPEf  89       1.838 107.364  50.724  1.00  0.00           C
ATOM   4859 6C21 POPEf  89       1.218 106.905  52.044  1.00  0.00           C
ATOM   4862 7C21 POPEf  89       2.008 107.405  53.264  1.00  0.00           C
ATOM   4865 8C21 POPEf  89       1.538 106.794  54.584  1.00  0.00           C
ATOM   4869  C33 POPEf  89       7.888 107.254  38.954  1.00  0.00           C
ATOM   4872  C34 POPEf  89       7.718 106.555  40.294  1.00  0.00           C
ATOM   4875  C35 POPEf  89       8.728 106.954  41.374  1.00  0.00           C
ATOM   4878  C36 POPEf  89       8.519 108.355  41.974  1.00  0.00           C
ATOM   4881  C37 POPEf  89       8.968 108.355  43.444  1.00  0.00           C
ATOM   4884  C38 POPEf  89       9.058 109.745  44.084  1.00  0.00           C
ATOM   4887  C39 POPEf  89       8.648 109.714  45.564  1.00  0.00           C
ATOM   4890 0C31 POPEf  89       9.008 111.015  46.294  1.00  0.00           C
ATOM   4893 1C31 POPEf  89       8.388 111.135  47.704  1.00  0.00           C
ATOM   4896 2C31 POPEf  89       8.669 112.504  48.314  1.00  0.00           C
ATOM   4899 3C31 POPEf  89       7.638 113.004  49.354  1.00  0.00           C
ATOM   4902 4C31 POPEf  89       7.868 112.525  50.794  1.00  0.00           C
ATOM   4905 5C31 POPEf  89       7.338 113.545  51.814  1.00  0.00           C
ATOM   4908 6C31 POPEf  89       7.138 112.975  53.224  1.00  0.00           C
ATOM   4912  NH3 POPEg  90      26.788  48.564  76.284  1.00  0.00           N
ATOM   4916  C12 POPEg  90      28.218  48.845  76.644  1.00  0.00           C
ATOM   4919  C11 POPEg  90      28.449  50.355  76.694  1.00  0.00           C
ATOM   4922  P   POPEg  90      30.298  52.114  76.984  1.00  0.00           P
ATOM   4923  O13 POPEg  90      29.918  52.884  78.204  1.00  0.00           O
ATOM   4924  O14 POPEg  90      31.709  52.094  76.574  1.00  0.00           O
ATOM   4925  O11 POPEg  90      29.419  52.725  75.824  1.00  0.00           O
ATOM   4926  O12 POPEg  90      29.778  50.625  77.094  1.00  0.00           O
ATOM   4927  C1  POPEg  90      29.808  52.684  74.454  1.00  0.00           C
ATOM   4930  C2  POPEg  90      29.959  54.125  73.924  1.00  0.00           C
ATOM   4932  O21 POPEg  90      28.969  54.434  72.934  1.00  0.00           O
ATOM   4933  C21 POPEg  90      29.048  54.024  71.694  1.00  0.00           C
ATOM   4934  O22 POPEg  90      29.848  53.244  71.204  1.00  0.00           O
ATOM   4935  C22 POPEg  90      28.069  54.905  70.904  1.00  0.00           C
ATOM   4938  C3  POPEg  90      31.408  54.504  73.504  1.00  0.00           C
ATOM   4941  O31 POPEg  90      31.349  55.804  72.884  1.00  0.00           O
ATOM   4942  C31 POPEg  90      32.299  56.054  71.994  1.00  0.00           C
ATOM   4943  O32 POPEg  90      33.388  55.534  71.934  1.00  0.00           O
ATOM   4944  C32 POPEg  90      31.699  57.024  70.974  1.00  0.00           C
ATOM   4947  C23 POPEg  90      27.430  54.235  69.664  1.00  0.00           C
ATOM   4950  C24 POPEg  90      26.878  55.245  68.644  1.00  0.00           C
ATOM   4953  C25 POPEg  90      27.969  56.004  67.884  1.00  0.00           C
ATOM   4956  C26 POPEg  90      27.409  56.934  66.804  1.00  0.00           C
ATOM   4959  C27 POPEg  90      28.539  57.634  66.034  1.00  0.00           C
ATOM   4962  C28 POPEg  90      28.038  58.574  64.924  1.00  0.00           C
ATOM   4965  C29 POPEg  90      29.209  59.245  64.244  1.00  0.00           C
ATOM   4967 0C21 POPEg  90      29.188  59.864  63.054  1.00  0.00           C
ATOM   4969 1C21 POPEg  90      27.969  60.074  62.184  1.00  0.00           C
ATOM   4972 2C21 POPEg  90      27.828  61.565  61.834  1.00  0.00           C
ATOM   4975 3C21 POPEg  90      26.569  61.864  61.004  1.00  0.00           C
ATOM   4978 4C21 POPEg  90      26.488  63.364  60.664  1.00  0.00           C
ATOM   4981 5C21 POPEg  90      25.169  63.805  60.014  1.00  0.00           C
ATOM   4984 6C21 POPEg  90      24.869  63.094  58.684  1.00  0.00           C
ATOM   4987 7C21 POPEg  90      23.908  63.894  57.814  1.00  0.00           C
ATOM   4990 8C21 POPEg  90      23.628  63.225  56.464  1.00  0.00           C
ATOM   4994  C33 POPEg  90      32.619  57.265  69.764  1.00  0.00           C
ATOM   4997  C34 POPEg  90      31.919  58.015  68.624  1.00  0.00           C
ATOM   5000  C35 POPEg  90      32.949  58.634  67.694  1.00  0.00           C
ATOM   5003  C36 POPEg  90      32.430  59.494  66.534  1.00  0.00           C
ATOM   5006  C37 POPEg  90      33.520  60.495  66.094  1.00  0.00           C
ATOM   5009  C38 POPEg  90      33.199  61.275  64.804  1.00  0.00           C
ATOM   5012  C39 POPEg  90      33.409  60.425  63.544  1.00  0.00           C
ATOM   5015 0C31 POPEg  90      33.199  61.204  62.244  1.00  0.00           C
ATOM   5018 1C31 POPEg  90      33.499  60.344  61.004  1.00  0.00           C
ATOM   5021 2C31 POPEg  90      33.228  61.085  59.684  1.00  0.00           C
ATOM   5024 3C31 POPEg  90      33.388  60.214  58.434  1.00  0.00           C
ATOM   5027 4C31 POPEg  90      34.828  59.744  58.184  1.00  0.00           C
ATOM   5030 5C31 POPEg  90      34.968  58.925  56.884  1.00  0.00           C
ATOM   5033 6C31 POPEg  90      36.428  58.645  56.494  1.00  0.00           C
ATOM   5037  NH3 POPEh  91      97.989  38.364  73.984  1.00  0.00           N
ATOM   5041  C12 POPEh  91      99.039  37.304  74.194  1.00  0.00           C
ATOM   5044  C11 POPEh  91      98.578  36.074  75.024  1.00  0.00           C
ATOM   5047  P   POPEh  91      96.299  35.204  73.964  1.00  0.00           P
ATOM   5048  O13 POPEh  91      95.890  34.164  73.004  1.00  0.00           O
ATOM   5049  O14 POPEh  91      95.469  35.284  75.174  1.00  0.00           O
ATOM   5050  O11 POPEh  91      96.228  36.614  73.244  1.00  0.00           O
ATOM   5051  O12 POPEh  91      97.840  35.085  74.304  1.00  0.00           O
ATOM   5052  C1  POPEh  91      95.329  36.844  72.164  1.00  0.00           C
ATOM   5055  C2  POPEh  91      95.989  36.524  70.794  1.00  0.00           C
ATOM   5057  O21 POPEh  91      96.460  37.774  70.264  1.00  0.00           O
ATOM   5058  C21 POPEh  91      97.159  37.644  69.164  1.00  0.00           C
ATOM   5059  O22 POPEh  91      97.799  36.655  68.844  1.00  0.00           O
ATOM   5060  C22 POPEh  91      96.979  38.855  68.264  1.00  0.00           C
ATOM   5063  C3  POPEh  91      94.959  35.844  69.844  1.00  0.00           C
ATOM   5066  O31 POPEh  91      95.549  35.004  68.824  1.00  0.00           O
ATOM   5067  C31 POPEh  91      95.128  35.194  67.584  1.00  0.00           C
ATOM   5068  O32 POPEh  91      94.519  36.154  67.164  1.00  0.00           O
ATOM   5069  C32 POPEh  91      95.469  33.934  66.774  1.00  0.00           C
ATOM   5072  C23 POPEh  91      97.348  38.434  66.834  1.00  0.00           C
ATOM   5075  C24 POPEh  91      97.109  39.524  65.794  1.00  0.00           C
ATOM   5078  C25 POPEh  91      96.939  38.944  64.384  1.00  0.00           C
ATOM   5081  C26 POPEh  91      98.139  38.114  63.914  1.00  0.00           C
ATOM   5084  C27 POPEh  91      97.910  37.574  62.494  1.00  0.00           C
ATOM   5087  C28 POPEh  91      99.049  36.664  61.984  1.00  0.00           C
ATOM   5090  C29 POPEh  91     100.289  37.454  61.674  1.00  0.00           C
ATOM   5092 0C21 POPEh  91     101.558  37.124  61.964  1.00  0.00           C
ATOM   5094 1C21 POPEh  91     102.058  35.874  62.644  1.00  0.00           C
ATOM   5097 2C21 POPEh  91     102.859  35.064  61.614  1.00  0.00           C
ATOM   5100 3C21 POPEh  91     103.679  33.914  62.224  1.00  0.00           C
ATOM   5103 4C21 POPEh  91     104.058  32.894  61.134  1.00  0.00           C
ATOM   5106 5C21 POPEh  91     105.489  32.364  61.254  1.00  0.00           C
ATOM   5109 6C21 POPEh  91     105.808  31.634  62.564  1.00  0.00           C
ATOM   5112 7C21 POPEh  91     107.319  31.555  62.784  1.00  0.00           C
ATOM   5115 8C21 POPEh  91     107.719  30.914  64.104  1.00  0.00           C
ATOM   5119  C33 POPEh  91      94.688  33.824  65.444  1.00  0.00           C
ATOM   5122  C34 POPEh  91      95.410  34.504  64.274  1.00  0.00           C
ATOM   5125  C35 POPEh  91      94.819  34.125  62.904  1.00  0.00           C
ATOM   5128  C36 POPEh  91      95.890  34.084  61.804  1.00  0.00           C
ATOM   5131  C37 POPEh  91      95.329  34.104  60.374  1.00  0.00           C
ATOM   5134  C38 POPEh  91      94.729  32.774  59.904  1.00  0.00           C
ATOM   5137  C39 POPEh  91      94.249  32.884  58.454  1.00  0.00           C
ATOM   5140 0C31 POPEh  91      93.660  31.594  57.874  1.00  0.00           C
ATOM   5143 1C31 POPEh  91      93.178  31.835  56.434  1.00  0.00           C
ATOM   5146 2C31 POPEh  91      92.569  30.605  55.764  1.00  0.00           C
ATOM   5149 3C31 POPEh  91      92.109  30.924  54.334  1.00  0.00           C
ATOM   5152 4C31 POPEh  91      91.788  29.674  53.514  1.00  0.00           C
ATOM   5155 5C31 POPEh  91      91.409  30.004  52.064  1.00  0.00           C
ATOM   5158 6C31 POPEh  91      91.479  28.784  51.144  1.00  0.00           C
ATOM   5162  NH3 POPEi  92      99.288  36.294  28.974  1.00  0.00           N
ATOM   5166  C12 POPEi  92      98.279  36.514  27.874  1.00  0.00           C
ATOM   5169  C11 POPEi  92      96.979  35.684  28.054  1.00  0.00           C
ATOM   5172  P   POPEi  92      94.459  36.164  27.294  1.00  0.00           P
ATOM   5173  O13 POPEi  92      93.988  37.484  26.834  1.00  0.00           O
ATOM   5174  O14 POPEi  92      93.799  35.015  26.644  1.00  0.00           O
ATOM   5175  O11 POPEi  92      94.288  36.054  28.864  1.00  0.00           O
ATOM   5176  O12 POPEi  92      96.030  36.084  27.074  1.00  0.00           O
ATOM   5177  C1  POPEi  92      93.960  37.194  29.654  1.00  0.00           C
ATOM   5180  C2  POPEi  92      94.688  37.164  31.024  1.00  0.00           C
ATOM   5182  O21 POPEi  92      93.749  36.844  32.074  1.00  0.00           O
ATOM   5183  C21 POPEi  92      94.360  36.225  33.074  1.00  0.00           C
ATOM   5184  O22 POPEi  92      95.489  35.765  33.014  1.00  0.00           O
ATOM   5185  C22 POPEi  92      93.458  36.254  34.314  1.00  0.00           C
ATOM   5188  C3  POPEi  92      95.489  38.475  31.334  1.00  0.00           C
ATOM   5191  O31 POPEi  92      95.639  38.764  32.754  1.00  0.00           O
ATOM   5192  C31 POPEi  92      95.448  40.035  33.114  1.00  0.00           C
ATOM   5193  O32 POPEi  92      95.159  40.945  32.364  1.00  0.00           O
ATOM   5194  C32 POPEi  92      95.619  40.165  34.634  1.00  0.00           C
ATOM   5197  C23 POPEi  92      94.198  35.854  35.624  1.00  0.00           C
ATOM   5200  C24 POPEi  92      94.039  36.905  36.734  1.00  0.00           C
ATOM   5203  C25 POPEi  92      94.949  36.664  37.944  1.00  0.00           C
ATOM   5206  C26 POPEi  92      94.558  35.405  38.734  1.00  0.00           C
ATOM   5209  C27 POPEi  92      95.178  35.354  40.134  1.00  0.00           C
ATOM   5212  C28 POPEi  92      94.339  34.524  41.124  1.00  0.00           C
ATOM   5215  C29 POPEi  92      94.288  33.064  40.744  1.00  0.00           C
ATOM   5217 0C21 POPEi  92      94.910  32.065  41.404  1.00  0.00           C
ATOM   5219 1C21 POPEi  92      95.750  32.254  42.644  1.00  0.00           C
ATOM   5222 2C21 POPEi  92      96.339  30.944  43.184  1.00  0.00           C
ATOM   5225 3C21 POPEi  92      97.079  31.144  44.514  1.00  0.00           C
ATOM   5228 4C21 POPEi  92      96.148  31.214  45.734  1.00  0.00           C
ATOM   5231 5C21 POPEi  92      96.568  32.274  46.764  1.00  0.00           C
ATOM   5234 6C21 POPEi  92      97.958  32.015  47.374  1.00  0.00           C
ATOM   5237 7C21 POPEi  92      98.339  33.054  48.434  1.00  0.00           C
ATOM   5240 8C21 POPEi  92      99.698  32.774  49.084  1.00  0.00           C
ATOM   5244  C33 POPEi  92      94.828  41.384  35.174  1.00  0.00           C
ATOM   5247  C34 POPEi  92      94.339  41.264  36.624  1.00  0.00           C
ATOM   5250  C35 POPEi  92      93.779  42.614  37.084  1.00  0.00           C
ATOM   5253  C36 POPEi  92      93.359  42.655  38.554  1.00  0.00           C
ATOM   5256  C37 POPEi  92      92.929  44.065  38.974  1.00  0.00           C
ATOM   5259  C38 POPEi  92      92.748  44.224  40.484  1.00  0.00           C
ATOM   5262  C39 POPEi  92      91.368  43.775  40.974  1.00  0.00           C
ATOM   5265 0C31 POPEi  92      91.288  43.614  42.504  1.00  0.00           C
ATOM   5268 1C31 POPEi  92      89.939  44.065  43.054  1.00  0.00           C
ATOM   5271 2C31 POPEi  92      89.428  43.294  44.284  1.00  0.00           C
ATOM   5274 3C31 POPEi  92      90.189  43.544  45.594  1.00  0.00           C
ATOM   5277 4C31 POPEi  92      89.269  43.274  46.794  1.00  0.00           C
ATOM   5280 5C31 POPEi  92      89.949  43.434  48.164  1.00  0.00           C
ATOM   5283 6C31 POPEi  92      88.928  43.405  49.304  1.00  0.00           C
ATOM   5287  NH3 POPEj  93      93.609  80.305  33.114  1.00  0.00           N
ATOM   5291  C12 POPEj  93      93.458  79.574  31.804  1.00  0.00           C
ATOM   5294  C11 POPEj  93      94.828  79.475  31.114  1.00  0.00           C
ATOM   5297  P   POPEj  93      96.249  78.135  29.384  1.00  0.00           P
ATOM   5298  O13 POPEj  93      96.269  76.684  29.134  1.00  0.00           O
ATOM   5299  O14 POPEj  93      96.279  79.015  28.194  1.00  0.00           O
ATOM   5300  O11 POPEj  93      97.359  78.565  30.444  1.00  0.00           O
ATOM   5301  O12 POPEj  93      94.879  78.454  30.124  1.00  0.00           O
ATOM   5302  C1  POPEj  93      98.139  77.655  31.224  1.00  0.00           C
ATOM   5305  C2  POPEj  93      97.789  77.735  32.744  1.00  0.00           C
ATOM   5307  O21 POPEj  93      98.998  77.835  33.514  1.00  0.00           O
ATOM   5308  C21 POPEj  93      98.889  78.614  34.604  1.00  0.00           C
ATOM   5309  O22 POPEj  93      97.910  79.245  34.934  1.00  0.00           O
ATOM   5310  C22 POPEj  93     100.178  78.484  35.404  1.00  0.00           C
ATOM   5313  C3  POPEj  93      96.928  76.524  33.214  1.00  0.00           C
ATOM   5316  O31 POPEj  93      96.739  76.464  34.644  1.00  0.00           O
ATOM   5317  C31 POPEj  93      95.829  77.314  35.144  1.00  0.00           C
ATOM   5318  O32 POPEj  93      95.149  78.085  34.474  1.00  0.00           O
ATOM   5319  C32 POPEj  93      95.729  77.104  36.664  1.00  0.00           C
ATOM   5322  C23 POPEj  93     100.089  79.074  36.834  1.00  0.00           C
ATOM   5325  C24 POPEj  93     100.718  78.164  37.904  1.00  0.00           C
ATOM   5328  C25 POPEj  93      99.688  77.485  38.824  1.00  0.00           C
ATOM   5331  C26 POPEj  93     100.329  76.994  40.134  1.00  0.00           C
ATOM   5334  C27 POPEj  93      99.299  76.475  41.144  1.00  0.00           C
ATOM   5337  C28 POPEj  93      99.889  75.964  42.474  1.00  0.00           C
ATOM   5340  C29 POPEj  93     100.808  74.794  42.264  1.00  0.00           C
ATOM   5342 0C21 POPEj  93     100.958  73.714  43.044  1.00  0.00           C
ATOM   5344 1C21 POPEj  93     100.289  73.434  44.364  1.00  0.00           C
ATOM   5347 2C21 POPEj  93     101.358  73.214  45.444  1.00  0.00           C
ATOM   5350 3C21 POPEj  93     100.750  72.824  46.794  1.00  0.00           C
ATOM   5353 4C21 POPEj  93     101.758  72.914  47.944  1.00  0.00           C
ATOM   5356 5C21 POPEj  93     101.148  72.485  49.284  1.00  0.00           C
ATOM   5359 6C21 POPEj  93     101.939  73.015  50.484  1.00  0.00           C
ATOM   5362 7C21 POPEj  93     101.358  72.534  51.824  1.00  0.00           C
ATOM   5365 8C21 POPEj  93     102.149  73.044  53.034  1.00  0.00           C
ATOM   5369  C33 POPEj  93      95.118  78.315  37.424  1.00  0.00           C
ATOM   5372  C34 POPEj  93      94.529  77.945  38.804  1.00  0.00           C
ATOM   5375  C35 POPEj  93      95.529  77.714  39.954  1.00  0.00           C
ATOM   5378  C36 POPEj  93      94.780  77.434  41.264  1.00  0.00           C
ATOM   5381  C37 POPEj  93      95.619  77.415  42.554  1.00  0.00           C
ATOM   5384  C38 POPEj  93      94.758  76.984  43.754  1.00  0.00           C
ATOM   5387  C39 POPEj  93      95.429  77.135  45.134  1.00  0.00           C
ATOM   5390 0C31 POPEj  93      94.459  76.745  46.274  1.00  0.00           C
ATOM   5393 1C31 POPEj  93      94.859  77.294  47.654  1.00  0.00           C
ATOM   5396 2C31 POPEj  93      93.738  77.155  48.704  1.00  0.00           C
ATOM   5399 3C31 POPEj  93      93.839  75.874  49.544  1.00  0.00           C
ATOM   5402 4C31 POPEj  93      92.628  75.684  50.474  1.00  0.00           C
ATOM   5405 5C31 POPEj  93      92.868  74.655  51.584  1.00  0.00           C
ATOM   5408 6C31 POPEj  93      91.590  74.155  52.254  1.00  0.00           C
ATOM   5412  NH3 POPEk  94      86.460  60.544  69.054  1.00  0.00           N
ATOM   5416  C12 POPEk  94      87.029  59.984  70.314  1.00  0.00           C
ATOM   5419  C11 POPEk  94      87.958  58.794  70.014  1.00  0.00           C
ATOM   5422  P   POPEk  94      88.458  57.805  67.624  1.00  0.00           P
ATOM   5423  O13 POPEk  94      89.468  56.745  67.844  1.00  0.00           O
ATOM   5424  O14 POPEk  94      87.049  57.374  67.614  1.00  0.00           O
ATOM   5425  O11 POPEk  94      88.738  58.585  66.294  1.00  0.00           O
ATOM   5426  O12 POPEk  94      88.598  58.925  68.734  1.00  0.00           O
ATOM   5427  C1  POPEk  94      89.959  58.384  65.574  1.00  0.00           C
ATOM   5430  C2  POPEk  94      90.359  59.684  64.844  1.00  0.00           C
ATOM   5432  O21 POPEk  94      91.719  59.544  64.384  1.00  0.00           O
ATOM   5433  C21 POPEk  94      91.979  60.035  63.194  1.00  0.00           C
ATOM   5434  O22 POPEk  94      91.179  60.454  62.384  1.00  0.00           O
ATOM   5435  C22 POPEk  94      93.499  60.044  62.974  1.00  0.00           C
ATOM   5438  C3  POPEk  94      90.248  60.854  65.864  1.00  0.00           C
ATOM   5441  O31 POPEk  94      90.859  62.074  65.424  1.00  0.00           O
ATOM   5442  C31 POPEk  94      90.089  63.125  65.184  1.00  0.00           C
ATOM   5443  O32 POPEk  94      88.878  63.125  65.114  1.00  0.00           O
ATOM   5444  C32 POPEk  94      90.979  64.344  65.054  1.00  0.00           C
ATOM   5447  C23 POPEk  94      93.939  59.184  61.764  1.00  0.00           C
ATOM   5450  C24 POPEk  94      95.388  59.484  61.374  1.00  0.00           C
ATOM   5453  C25 POPEk  94      96.008  58.454  60.414  1.00  0.00           C
ATOM   5456  C26 POPEk  94      95.229  58.225  59.114  1.00  0.00           C
ATOM   5459  C27 POPEk  94      95.979  57.254  58.184  1.00  0.00           C
ATOM   5462  C28 POPEk  94      95.178  56.704  56.994  1.00  0.00           C
ATOM   5465  C29 POPEk  94      94.688  57.735  56.004  1.00  0.00           C
ATOM   5467 0C21 POPEk  94      95.299  58.125  54.874  1.00  0.00           C
ATOM   5469 1C21 POPEk  94      96.648  57.704  54.364  1.00  0.00           C
ATOM   5472 2C21 POPEk  94      96.809  56.264  53.834  1.00  0.00           C
ATOM   5475 3C21 POPEk  94      95.859  55.924  52.694  1.00  0.00           C
ATOM   5478 4C21 POPEk  94      95.969  54.454  52.254  1.00  0.00           C
ATOM   5481 5C21 POPEk  94      95.089  54.184  51.034  1.00  0.00           C
ATOM   5484 6C21 POPEk  94      95.108  52.714  50.594  1.00  0.00           C
ATOM   5487 7C21 POPEk  94      94.219  52.504  49.364  1.00  0.00           C
ATOM   5490 8C21 POPEk  94      94.020  51.034  48.994  1.00  0.00           C
ATOM   5494  C33 POPEk  94      91.269  64.744  63.594  1.00  0.00           C
ATOM   5497  C34 POPEk  94      91.758  63.574  62.734  1.00  0.00           C
ATOM   5500  C35 POPEk  94      92.239  64.044  61.364  1.00  0.00           C
ATOM   5503  C36 POPEk  94      92.299  62.934  60.294  1.00  0.00           C
ATOM   5506  C37 POPEk  94      92.579  63.555  58.914  1.00  0.00           C
ATOM   5509  C38 POPEk  94      92.420  62.604  57.714  1.00  0.00           C
ATOM   5512  C39 POPEk  94      92.639  63.385  56.404  1.00  0.00           C
ATOM   5515 0C31 POPEk  94      92.089  62.704  55.144  1.00  0.00           C
ATOM   5518 1C31 POPEk  94      91.919  63.744  54.034  1.00  0.00           C
ATOM   5521 2C31 POPEk  94      91.648  63.174  52.624  1.00  0.00           C
ATOM   5524 3C31 POPEk  94      90.299  62.454  52.444  1.00  0.00           C
ATOM   5527 4C31 POPEk  94      89.068  63.275  52.874  1.00  0.00           C
ATOM   5530 5C31 POPEk  94      87.808  62.894  52.084  1.00  0.00           C
ATOM   5533 6C31 POPEk  94      86.579  63.714  52.484  1.00  0.00           C
ATOM   5537  NH3 POPEl  95      96.160   1.644  29.094  1.00  0.00           N
ATOM   5541  C12 POPEl  95      97.449   2.324  28.744  1.00  0.00           C
ATOM   5544  C11 POPEl  95      97.979   3.134  29.944  1.00  0.00           C
ATOM   5547  P   POPEl  95      99.030   5.494  30.074  1.00  0.00           P
ATOM   5548  O13 POPEl  95     100.398   6.044  30.254  1.00  0.00           O
ATOM   5549  O14 POPEl  95      98.139   6.274  29.204  1.00  0.00           O
ATOM   5550  O11 POPEl  95      98.399   5.274  31.494  1.00  0.00           O
ATOM   5551  O12 POPEl  95      99.079   3.984  29.564  1.00  0.00           O
ATOM   5552  C1  POPEl  95      97.449   6.084  32.164  1.00  0.00           C
ATOM   5555  C2  POPEl  95      97.618   5.834  33.694  1.00  0.00           C
ATOM   5557  O21 POPEl  95      96.749   4.894  34.344  1.00  0.00           O
ATOM   5558  C21 POPEl  95      96.199   3.854  33.784  1.00  0.00           C
ATOM   5559  O22 POPEl  95      96.049   3.614  32.594  1.00  0.00           O
ATOM   5560  C22 POPEl  95      95.868   2.824  34.844  1.00  0.00           C
ATOM   5563  C3  POPEl  95      97.618   7.124  34.544  1.00  0.00           C
ATOM   5566  O31 POPEl  95      98.419   6.874  35.714  1.00  0.00           O
ATOM   5567  C31 POPEl  95      97.829   6.874  36.904  1.00  0.00           C
ATOM   5568  O32 POPEl  95      96.648   7.064  37.114  1.00  0.00           O
ATOM   5569  C32 POPEl  95      98.919   6.564  37.924  1.00  0.00           C
ATOM   5572  C23 POPEl  95      95.199   3.374  36.124  1.00  0.00           C
ATOM   5575  C24 POPEl  95      95.648   2.624  37.394  1.00  0.00           C
ATOM   5578  C25 POPEl  95      97.140   2.784  37.694  1.00  0.00           C
ATOM   5581  C26 POPEl  95      97.509   2.104  39.014  1.00  0.00           C
ATOM   5584  C27 POPEl  95      98.949   2.414  39.444  1.00  0.00           C
ATOM   5587  C28 POPEl  95      99.249   1.854  40.844  1.00  0.00           C
ATOM   5590  C29 POPEl  95     100.359   2.634  41.514  1.00  0.00           C
ATOM   5592 0C21 POPEl  95     100.280   3.314  42.674  1.00  0.00           C
ATOM   5594 1C21 POPEl  95      99.079   3.424  43.574  1.00  0.00           C
ATOM   5597 2C21 POPEl  95      99.299   2.634  44.874  1.00  0.00           C
ATOM   5600 3C21 POPEl  95      97.999   2.464  45.674  1.00  0.00           C
ATOM   5603 4C21 POPEl  95      98.169   1.594  46.924  1.00  0.00           C
ATOM   5606 5C21 POPEl  95      99.198   2.124  47.934  1.00  0.00           C
ATOM   5609 6C21 POPEl  95      99.068   1.444  49.304  1.00  0.00           C
ATOM   5612 7C21 POPEl  95      99.889   2.134  50.404  1.00  0.00           C
ATOM   5615 8C21 POPEl  95      99.789   1.414  51.754  1.00  0.00           C
ATOM   5619  C33 POPEl  95      98.639   7.054  39.364  1.00  0.00           C
ATOM   5622  C34 POPEl  95      99.780   6.594  40.294  1.00  0.00           C
ATOM   5625  C35 POPEl  95      99.910   7.384  41.604  1.00  0.00           C
ATOM   5628  C36 POPEl  95      98.629   7.444  42.444  1.00  0.00           C
ATOM   5631  C37 POPEl  95      98.928   7.824  43.904  1.00  0.00           C
ATOM   5634  C38 POPEl  95      97.678   8.114  44.744  1.00  0.00           C
ATOM   5637  C39 POPEl  95      97.249   6.964  45.664  1.00  0.00           C
ATOM   5640 0C31 POPEl  95      98.008   6.894  47.014  1.00  0.00           C
ATOM   5643 1C31 POPEl  95      97.319   5.924  47.984  1.00  0.00           C
ATOM   5646 2C31 POPEl  95      98.199   5.434  49.154  1.00  0.00           C
ATOM   5649 3C31 POPEl  95      98.240   6.334  50.394  1.00  0.00           C
ATOM   5652 4C31 POPEl  95      99.419   7.304  50.404  1.00  0.00           C
ATOM   5655 5C31 POPEl  95      99.538   8.064  51.724  1.00  0.00           C
ATOM   5658 6C31 POPEl  95     100.759   8.984  51.764  1.00  0.00           C
ATOM   5662  NH3 POPEm  96      15.908  10.414  69.724  1.00  0.00           N
ATOM   5666  C12 POPEm  96      16.639  10.434  71.034  1.00  0.00           C
ATOM   5669  C11 POPEm  96      17.648  11.574  71.114  1.00  0.00           C
ATOM   5672  P   POPEm  96      19.578  12.204  72.794  1.00  0.00           P
ATOM   5673  O13 POPEm  96      19.228  13.464  73.474  1.00  0.00           O
ATOM   5674  O14 POPEm  96      20.459  11.274  73.524  1.00  0.00           O
ATOM   5675  O11 POPEm  96      20.189  12.544  71.364  1.00  0.00           O
ATOM   5676  O12 POPEm  96      18.228  11.504  72.414  1.00  0.00           O
ATOM   5677  C1  POPEm  96      21.558  12.924  71.244  1.00  0.00           C
ATOM   5680  C2  POPEm  96      21.939  13.074  69.734  1.00  0.00           C
ATOM   5682  O21 POPEm  96      23.128  12.304  69.474  1.00  0.00           O
ATOM   5683  C21 POPEm  96      23.249  11.834  68.234  1.00  0.00           C
ATOM   5684  O22 POPEm  96      22.418  11.944  67.344  1.00  0.00           O
ATOM   5685  C22 POPEm  96      24.599  11.144  68.074  1.00  0.00           C
ATOM   5688  C3  POPEm  96      22.148  14.564  69.344  1.00  0.00           C
ATOM   5691  O31 POPEm  96      21.948  14.784  67.924  1.00  0.00           O
ATOM   5692  C31 POPEm  96      23.058  14.874  67.184  1.00  0.00           C
ATOM   5693  O32 POPEm  96      24.199  14.784  67.594  1.00  0.00           O
ATOM   5694  C32 POPEm  96      22.689  15.194  65.734  1.00  0.00           C
ATOM   5697  C23 POPEm  96      24.688  10.424  66.714  1.00  0.00           C
ATOM   5700  C24 POPEm  96      26.109   9.894  66.474  1.00  0.00           C
ATOM   5703  C25 POPEm  96      26.259   9.164  65.134  1.00  0.00           C
ATOM   5706  C26 POPEm  96      27.719   9.094  64.684  1.00  0.00           C
ATOM   5709  C27 POPEm  96      28.008   7.904  63.754  1.00  0.00           C
ATOM   5712  C28 POPEm  96      29.439   7.934  63.184  1.00  0.00           C
ATOM   5715  C29 POPEm  96      29.578   9.074  62.214  1.00  0.00           C
ATOM   5717 0C21 POPEm  96      30.619   9.334  61.414  1.00  0.00           C
ATOM   5719 1C21 POPEm  96      31.908   8.574  61.344  1.00  0.00           C
ATOM   5722 2C21 POPEm  96      33.058   9.484  61.794  1.00  0.00           C
ATOM   5725 3C21 POPEm  96      34.408   8.754  61.764  1.00  0.00           C
ATOM   5728 4C21 POPEm  96      35.578   9.654  62.194  1.00  0.00           C
ATOM   5731 5C21 POPEm  96      35.929  10.734  61.154  1.00  0.00           C
ATOM   5734 6C21 POPEm  96      35.948  12.154  61.734  1.00  0.00           C
ATOM   5737 7C21 POPEm  96      35.819  13.224  60.644  1.00  0.00           C
ATOM   5740 8C21 POPEm  96      35.808  14.655  61.184  1.00  0.00           C
ATOM   5744  C33 POPEm  96      23.609  14.514  64.694  1.00  0.00           C
ATOM   5747  C34 POPEm  96      23.139  14.735  63.244  1.00  0.00           C
ATOM   5750  C35 POPEm  96      24.219  14.404  62.194  1.00  0.00           C
ATOM   5753  C36 POPEm  96      24.859  13.024  62.384  1.00  0.00           C
ATOM   5756  C37 POPEm  96      25.849  12.654  61.264  1.00  0.00           C
ATOM   5759  C38 POPEm  96      26.518  11.304  61.534  1.00  0.00           C
ATOM   5762  C39 POPEm  96      26.299  10.234  60.444  1.00  0.00           C
ATOM   5765 0C31 POPEm  96      27.299  10.314  59.284  1.00  0.00           C
ATOM   5768 1C31 POPEm  96      27.849   8.944  58.884  1.00  0.00           C
ATOM   5771 2C31 POPEm  96      29.109   9.064  58.004  1.00  0.00           C
ATOM   5774 3C31 POPEm  96      29.738   7.714  57.664  1.00  0.00           C
ATOM   5777 4C31 POPEm  96      30.988   7.884  56.794  1.00  0.00           C
ATOM   5780 5C31 POPEm  96      31.408   6.604  56.074  1.00  0.00           C
ATOM   5783 6C31 POPEm  96      32.500   6.854  55.024  1.00  0.00           C
ATOM   5787  NH3 POPEn  97      18.198  81.234  35.044  1.00  0.00           N
ATOM   5791  C12 POPEn  97      19.538  81.835  35.364  1.00  0.00           C
ATOM   5794  C11 POPEn  97      20.089  81.275  36.694  1.00  0.00           C
ATOM   5797  P   POPEn  97      19.808  78.674  36.804  1.00  0.00           P
ATOM   5798  O13 POPEn  97      18.658  78.734  35.874  1.00  0.00           O
ATOM   5799  O14 POPEn  97      20.708  77.494  36.754  1.00  0.00           O
ATOM   5800  O11 POPEn  97      19.308  78.854  38.274  1.00  0.00           O
ATOM   5801  O12 POPEn  97      20.639  79.975  36.544  1.00  0.00           O
ATOM   5802  C1  POPEn  97      18.048  78.275  38.644  1.00  0.00           C
ATOM   5805  C2  POPEn  97      16.919  79.314  38.454  1.00  0.00           C
ATOM   5807  O21 POPEn  97      16.548  79.854  39.734  1.00  0.00           O
ATOM   5808  C21 POPEn  97      15.488  79.424  40.374  1.00  0.00           C
ATOM   5809  O22 POPEn  97      14.738  78.524  40.054  1.00  0.00           O
ATOM   5810  C22 POPEn  97      15.328  80.284  41.614  1.00  0.00           C
ATOM   5813  C3  POPEn  97      15.778  78.835  37.484  1.00  0.00           C
ATOM   5816  O31 POPEn  97      14.568  79.614  37.574  1.00  0.00           O
ATOM   5817  C31 POPEn  97      14.688  80.925  37.454  1.00  0.00           C
ATOM   5818  O32 POPEn  97      15.639  81.534  36.994  1.00  0.00           O
ATOM   5819  C32 POPEn  97      13.348  81.534  37.944  1.00  0.00           C
ATOM   5822  C23 POPEn  97      13.919  80.114  42.234  1.00  0.00           C
ATOM   5825  C24 POPEn  97      13.929  80.385  43.734  1.00  0.00           C
ATOM   5828  C25 POPEn  97      12.698  79.835  44.454  1.00  0.00           C
ATOM   5831  C26 POPEn  97      13.018  79.555  45.924  1.00  0.00           C
ATOM   5834  C27 POPEn  97      11.998  78.604  46.574  1.00  0.00           C
ATOM   5837  C28 POPEn  97      12.508  77.945  47.864  1.00  0.00           C
ATOM   5840  C29 POPEn  97      12.868  78.934  48.934  1.00  0.00           C
ATOM   5842 0C21 POPEn  97      12.918  78.655  50.244  1.00  0.00           C
ATOM   5844 1C21 POPEn  97      12.599  77.314  50.854  1.00  0.00           C
ATOM   5847 2C21 POPEn  97      12.328  77.424  52.364  1.00  0.00           C
ATOM   5850 3C21 POPEn  97      13.599  77.644  53.194  1.00  0.00           C
ATOM   5853 4C21 POPEn  97      13.278  78.125  54.614  1.00  0.00           C
ATOM   5856 5C21 POPEn  97      14.509  78.214  55.514  1.00  0.00           C
ATOM   5859 6C21 POPEn  97      14.189  78.775  56.904  1.00  0.00           C
ATOM   5862 7C21 POPEn  97      15.389  78.734  57.854  1.00  0.00           C
ATOM   5865 8C21 POPEn  97      15.049  79.245  59.254  1.00  0.00           C
ATOM   5869  C33 POPEn  97      13.428  82.644  39.034  1.00  0.00           C
ATOM   5872  C34 POPEn  97      12.028  82.975  39.624  1.00  0.00           C
ATOM   5875  C35 POPEn  97      11.978  84.265  40.464  1.00  0.00           C
ATOM   5878  C36 POPEn  97      10.548  84.734  40.804  1.00  0.00           C
ATOM   5881  C37 POPEn  97      10.509  86.195  41.294  1.00  0.00           C
ATOM   5884  C38 POPEn  97       9.148  86.894  41.124  1.00  0.00           C
ATOM   5887  C39 POPEn  97       8.328  87.074  42.414  1.00  0.00           C
ATOM   5890 0C31 POPEn  97       7.648  85.785  42.894  1.00  0.00           C
ATOM   5893 1C31 POPEn  97       6.778  85.964  44.144  1.00  0.00           C
ATOM   5896 2C31 POPEn  97       5.689  87.035  44.024  1.00  0.00           C
ATOM   5899 3C31 POPEn  97       6.039  88.364  44.724  1.00  0.00           C
ATOM   5902 4C31 POPEn  97       6.128  88.244  46.254  1.00  0.00           C
ATOM   5905 5C31 POPEn  97       5.798  89.555  46.974  1.00  0.00           C
ATOM   5908 6C31 POPEn  97       5.749  89.415  48.494  1.00  0.00           C
ATOM   5912  NH3 POPEo  98      65.938  56.614  33.324  1.00  0.00           N
ATOM   5916  C12 POPEo  98      66.468  56.204  31.964  1.00  0.00           C
ATOM   5919  C11 POPEo  98      67.569  55.155  32.064  1.00  0.00           C
ATOM   5922  P   POPEo  98      69.799  54.684  30.744  1.00  0.00           P
ATOM   5923  O13 POPEo  98      69.938  53.244  31.034  1.00  0.00           O
ATOM   5924  O14 POPEo  98      70.379  55.254  29.514  1.00  0.00           O
ATOM   5925  O11 POPEo  98      70.428  55.495  31.944  1.00  0.00           O
ATOM   5926  O12 POPEo  98      68.289  55.134  30.834  1.00  0.00           O
ATOM   5927  C1  POPEo  98      71.710  55.114  32.444  1.00  0.00           C
ATOM   5930  C2  POPEo  98      71.919  55.704  33.844  1.00  0.00           C
ATOM   5932  O21 POPEo  98      72.979  54.934  34.434  1.00  0.00           O
ATOM   5933  C21 POPEo  98      73.749  55.594  35.284  1.00  0.00           C
ATOM   5934  O22 POPEo  98      73.609  56.754  35.624  1.00  0.00           O
ATOM   5935  C22 POPEo  98      74.859  54.655  35.724  1.00  0.00           C
ATOM   5938  C3  POPEo  98      70.609  55.614  34.684  1.00  0.00           C
ATOM   5941  O31 POPEo  98      70.640  56.434  35.854  1.00  0.00           O
ATOM   5942  C31 POPEo  98      70.920  55.824  36.974  1.00  0.00           C
ATOM   5943  O32 POPEo  98      71.148  54.634  37.114  1.00  0.00           O
ATOM   5944  C32 POPEo  98      70.879  56.854  38.094  1.00  0.00           C
ATOM   5947  C23 POPEo  98      74.419  53.694  36.844  1.00  0.00           C
ATOM   5950  C24 POPEo  98      74.808  52.244  36.544  1.00  0.00           C
ATOM   5953  C25 POPEo  98      76.309  51.975  36.624  1.00  0.00           C
ATOM   5956  C26 POPEo  98      76.909  52.134  38.024  1.00  0.00           C
ATOM   5959  C27 POPEo  98      78.219  51.364  38.204  1.00  0.00           C
ATOM   5962  C28 POPEo  98      78.738  51.394  39.654  1.00  0.00           C
ATOM   5965  C29 POPEo  98      79.979  50.544  39.764  1.00  0.00           C
ATOM   5967 0C21 POPEo  98      80.079  49.344  40.354  1.00  0.00           C
ATOM   5969 1C21 POPEo  98      78.999  48.564  41.054  1.00  0.00           C
ATOM   5972 2C21 POPEo  98      79.189  48.585  42.584  1.00  0.00           C
ATOM   5975 3C21 POPEo  98      80.529  47.974  43.024  1.00  0.00           C
ATOM   5978 4C21 POPEo  98      80.669  47.824  44.544  1.00  0.00           C
ATOM   5981 5C21 POPEo  98      82.038  47.214  44.884  1.00  0.00           C
ATOM   5984 6C21 POPEo  98      82.270  47.015  46.384  1.00  0.00           C
ATOM   5987 7C21 POPEo  98      83.629  46.374  46.664  1.00  0.00           C
ATOM   5990 8C21 POPEo  98      83.899  46.074  48.134  1.00  0.00           C
ATOM   5994  C33 POPEo  98      71.639  56.415  39.364  1.00  0.00           C
ATOM   5997  C34 POPEo  98      71.359  57.395  40.504  1.00  0.00           C
ATOM   6000  C35 POPEo  98      71.890  56.954  41.874  1.00  0.00           C
ATOM   6003  C36 POPEo  98      71.078  57.595  43.014  1.00  0.00           C
ATOM   6006  C37 POPEo  98      71.570  57.225  44.414  1.00  0.00           C
ATOM   6009  C38 POPEo  98      70.419  57.195  45.434  1.00  0.00           C
ATOM   6012  C39 POPEo  98      70.799  56.544  46.784  1.00  0.00           C
ATOM   6015 0C31 POPEo  98      71.019  57.544  47.934  1.00  0.00           C
ATOM   6018 1C31 POPEo  98      72.129  58.574  47.694  1.00  0.00           C
ATOM   6021 2C31 POPEo  98      72.879  58.954  48.974  1.00  0.00           C
ATOM   6024 3C31 POPEo  98      73.709  60.235  48.794  1.00  0.00           C
ATOM   6027 4C31 POPEo  98      74.589  60.604  49.994  1.00  0.00           C
ATOM   6030 5C31 POPEo  98      75.669  59.554  50.314  1.00  0.00           C
ATOM   6033 6C31 POPEo  98      76.890  60.144  51.024  1.00  0.00           C
ATOM   6037  NH3 POPEp  99      26.858  18.074  28.824  1.00  0.00           N
ATOM   6041  C12 POPEp  99      26.988  19.494  28.354  1.00  0.00           C
ATOM   6044  C11 POPEp  99      27.369  20.444  29.514  1.00  0.00           C
ATOM   6047  P   POPEp  99      26.238  19.904  31.764  1.00  0.00           P
ATOM   6048  O13 POPEp  99      25.108  19.444  30.914  1.00  0.00           O
ATOM   6049  O14 POPEp  99      26.139  21.274  32.324  1.00  0.00           O
ATOM   6050  O11 POPEp  99      26.558  18.825  32.864  1.00  0.00           O
ATOM   6051  O12 POPEp  99      27.479  19.794  30.794  1.00  0.00           O
ATOM   6052  C1  POPEp  99      27.889  18.544  33.304  1.00  0.00           C
ATOM   6055  C2  POPEp  99      28.449  19.574  34.324  1.00  0.00           C
ATOM   6057  O21 POPEp  99      29.419  18.904  35.144  1.00  0.00           O
ATOM   6058  C21 POPEp  99      30.648  18.804  34.714  1.00  0.00           C
ATOM   6059  O22 POPEp  99      31.119  19.214  33.664  1.00  0.00           O
ATOM   6060  C22 POPEp  99      31.469  18.174  35.844  1.00  0.00           C
ATOM   6063  C3  POPEp  99      27.378  20.145  35.304  1.00  0.00           C
ATOM   6066  O31 POPEp  99      27.719  21.464  35.764  1.00  0.00           O
ATOM   6067  C31 POPEp  99      28.328  21.774  36.924  1.00  0.00           C
ATOM   6068  O32 POPEp  99      28.578  22.924  37.234  1.00  0.00           O
ATOM   6069  C32 POPEp  99      28.729  20.594  37.824  1.00  0.00           C
ATOM   6072  C23 POPEp  99      31.308  16.634  35.964  1.00  0.00           C
ATOM   6075  C24 POPEp  99      30.968  16.194  37.394  1.00  0.00           C
ATOM   6078  C25 POPEp  99      31.999  16.664  38.434  1.00  0.00           C
ATOM   6081  C26 POPEp  99      31.618  16.274  39.864  1.00  0.00           C
ATOM   6084  C27 POPEp  99      32.669  16.774  40.864  1.00  0.00           C
ATOM   6087  C28 POPEp  99      32.200  16.654  42.324  1.00  0.00           C
ATOM   6090  C29 POPEp  99      33.358  16.374  43.254  1.00  0.00           C
ATOM   6092 0C21 POPEp  99      33.898  17.244  44.134  1.00  0.00           C
ATOM   6094 1C21 POPEp  99      33.388  18.634  44.404  1.00  0.00           C
ATOM   6097 2C21 POPEp  99      33.769  19.144  45.814  1.00  0.00           C
ATOM   6100 3C21 POPEp  99      33.398  18.214  46.984  1.00  0.00           C
ATOM   6103 4C21 POPEp  99      31.939  17.714  46.934  1.00  0.00           C
ATOM   6106 5C21 POPEp  99      31.539  16.874  48.154  1.00  0.00           C
ATOM   6109 6C21 POPEp  99      31.349  17.704  49.434  1.00  0.00           C
ATOM   6112 7C21 POPEp  99      30.779  16.854  50.574  1.00  0.00           C
ATOM   6115 8C21 POPEp  99      30.488  17.644  51.854  1.00  0.00           C
ATOM   6119  C33 POPEp  99      29.839  20.964  38.864  1.00  0.00           C
ATOM   6122  C34 POPEp  99      29.378  20.844  40.324  1.00  0.00           C
ATOM   6125  C35 POPEp  99      29.158  19.404  40.814  1.00  0.00           C
ATOM   6128  C36 POPEp  99      28.948  19.334  42.334  1.00  0.00           C
ATOM   6131  C37 POPEp  99      28.680  17.914  42.854  1.00  0.00           C
ATOM   6134  C38 POPEp  99      28.799  17.794  44.384  1.00  0.00           C
ATOM   6137  C39 POPEp  99      27.639  18.454  45.144  1.00  0.00           C
ATOM   6140 0C31 POPEp  99      27.908  18.544  46.654  1.00  0.00           C
ATOM   6143 1C31 POPEp  99      26.738  19.194  47.424  1.00  0.00           C
ATOM   6146 2C31 POPEp  99      27.118  19.624  48.854  1.00  0.00           C
ATOM   6149 3C31 POPEp  99      27.448  18.475  49.814  1.00  0.00           C
ATOM   6152 4C31 POPEp  99      26.238  17.674  50.304  1.00  0.00           C
ATOM   6155 5C31 POPEp  99      26.618  16.634  51.374  1.00  0.00           C
ATOM   6158 6C31 POPEp  99      25.429  16.055  52.134  1.00  0.00           C
ATOM   6162  NH3 POPEq 100       8.238 132.613  32.414  1.00  0.00           N
ATOM   6166  C12 POPEq 100       7.538 131.503  33.164  1.00  0.00           C
ATOM   6169  C11 POPEq 100       8.548 130.583  33.874  1.00  0.00           C
ATOM   6172  P   POPEq 100       8.658 127.963  34.164  1.00  0.00           P
ATOM   6173  O13 POPEq 100       7.868 126.984  33.384  1.00  0.00           O
ATOM   6174  O14 POPEq 100      10.068 128.154  33.754  1.00  0.00           O
ATOM   6175  O11 POPEq 100       8.578 127.544  35.684  1.00  0.00           O
ATOM   6176  O12 POPEq 100       7.919 129.363  34.274  1.00  0.00           O
ATOM   6177  C1  POPEq 100       9.428 126.544  36.234  1.00  0.00           C
ATOM   6180  C2  POPEq 100       8.678 125.235  36.564  1.00  0.00           C
ATOM   6182  O21 POPEq 100       9.459 124.155  36.034  1.00  0.00           O
ATOM   6183  C21 POPEq 100       9.789 123.244  36.954  1.00  0.00           C
ATOM   6184  O22 POPEq 100       9.318 122.125  36.994  1.00  0.00           O
ATOM   6185  C22 POPEq 100      10.858 123.764  37.894  1.00  0.00           C
ATOM   6188  C3  POPEq 100       7.229 125.154  35.974  1.00  0.00           C
ATOM   6191  O31 POPEq 100       6.598 123.894  36.254  1.00  0.00           O
ATOM   6192  C31 POPEq 100       5.509 123.764  37.024  1.00  0.00           C
ATOM   6193  O32 POPEq 100       4.648 122.924  36.824  1.00  0.00           O
ATOM   6194  C32 POPEq 100       5.428 124.745  38.204  1.00  0.00           C
ATOM   6197  C23 POPEq 100      11.338 122.665  38.864  1.00  0.00           C
ATOM   6200  C24 POPEq 100      12.149 123.254  40.024  1.00  0.00           C
ATOM   6203  C25 POPEq 100      11.258 123.875  41.114  1.00  0.00           C
ATOM   6206  C26 POPEq 100      12.039 124.844  42.004  1.00  0.00           C
ATOM   6209  C27 POPEq 100      11.138 125.564  43.004  1.00  0.00           C
ATOM   6212  C28 POPEq 100      11.908 126.605  43.834  1.00  0.00           C
ATOM   6215  C29 POPEq 100      11.008 127.195  44.884  1.00  0.00           C
ATOM   6217 0C21 POPEq 100      10.689 126.605  46.044  1.00  0.00           C
ATOM   6219 1C21 POPEq 100      11.218 125.274  46.524  1.00  0.00           C
ATOM   6222 2C21 POPEq 100      11.049 125.034  48.044  1.00  0.00           C
ATOM   6225 3C21 POPEq 100      11.478 126.225  48.904  1.00  0.00           C
ATOM   6228 4C21 POPEq 100      11.689 125.894  50.384  1.00  0.00           C
ATOM   6231 5C21 POPEq 100      10.468 125.335  51.134  1.00  0.00           C
ATOM   6234 6C21 POPEq 100      10.798 125.125  52.614  1.00  0.00           C
ATOM   6237 7C21 POPEq 100       9.558 125.034  53.504  1.00  0.00           C
ATOM   6240 8C21 POPEq 100       9.849 124.695  54.964  1.00  0.00           C
ATOM   6244  C33 POPEq 100       6.358 124.415  39.394  1.00  0.00           C
ATOM   6247  C34 POPEq 100       6.318 125.534  40.444  1.00  0.00           C
ATOM   6250  C35 POPEq 100       6.928 125.154  41.794  1.00  0.00           C
ATOM   6253  C36 POPEq 100       6.178 123.985  42.424  1.00  0.00           C
ATOM   6256  C37 POPEq 100       5.969 124.125  43.934  1.00  0.00           C
ATOM   6259  C38 POPEq 100       4.898 123.144  44.444  1.00  0.00           C
ATOM   6262  C39 POPEq 100       4.588 123.344  45.934  1.00  0.00           C
ATOM   6265 0C31 POPEq 100       5.728 122.864  46.844  1.00  0.00           C
ATOM   6268 1C31 POPEq 100       5.668 123.474  48.244  1.00  0.00           C
ATOM   6271 2C31 POPEq 100       7.018 123.384  48.974  1.00  0.00           C
ATOM   6274 3C31 POPEq 100       7.558 121.954  49.144  1.00  0.00           C
ATOM   6277 4C31 POPEq 100       6.678 121.085  50.054  1.00  0.00           C
ATOM   6280 5C31 POPEq 100       7.269 119.684  50.274  1.00  0.00           C
ATOM   6283 6C31 POPEq 100       6.518 118.884  51.344  1.00  0.00           C
ATOM   6287  NH3 POPEr 101      65.678 109.815  33.334  1.00  0.00           N
ATOM   6291  C12 POPEr 101      67.009 110.484  33.544  1.00  0.00           C
ATOM   6294  C11 POPEr 101      67.680 109.984  34.854  1.00  0.00           C
ATOM   6297  P   POPEr 101      70.118 109.475  34.104  1.00  0.00           P
ATOM   6298  O13 POPEr 101      69.409 108.664  33.094  1.00  0.00           O
ATOM   6299  O14 POPEr 101      71.198 110.385  33.664  1.00  0.00           O
ATOM   6300  O11 POPEr 101      70.678 108.415  35.134  1.00  0.00           O
ATOM   6301  O12 POPEr 101      69.059 110.344  34.904  1.00  0.00           O
ATOM   6302  C1  POPEr 101      71.538 108.764  36.204  1.00  0.00           C
ATOM   6305  C2  POPEr 101      71.328 107.765  37.354  1.00  0.00           C
ATOM   6307  O21 POPEr 101      71.850 108.364  38.554  1.00  0.00           O
ATOM   6308  C21 POPEr 101      70.938 108.604  39.484  1.00  0.00           C
ATOM   6309  O22 POPEr 101      69.738 108.454  39.364  1.00  0.00           O
ATOM   6310  C22 POPEr 101      71.639 109.094  40.744  1.00  0.00           C
ATOM   6313  C3  POPEr 101      72.019 106.394  37.144  1.00  0.00           C
ATOM   6316  O31 POPEr 101      71.589 105.405  38.114  1.00  0.00           O
ATOM   6317  C31 POPEr 101      70.379 104.864  37.864  1.00  0.00           C
ATOM   6318  O32 POPEr 101      69.688 105.174  36.904  1.00  0.00           O
ATOM   6319  C32 POPEr 101      70.049 103.775  38.914  1.00  0.00           C
ATOM   6322  C23 POPEr 101      70.729 110.025  41.574  1.00  0.00           C
ATOM   6325  C24 POPEr 101      70.659 111.424  40.954  1.00  0.00           C
ATOM   6328  C25 POPEr 101      70.618 112.525  42.024  1.00  0.00           C
ATOM   6331  C26 POPEr 101      69.249 112.644  42.684  1.00  0.00           C
ATOM   6334  C27 POPEr 101      69.229 113.714  43.784  1.00  0.00           C
ATOM   6337  C28 POPEr 101      67.788 114.024  44.254  1.00  0.00           C
ATOM   6340  C29 POPEr 101      67.709 115.184  45.204  1.00  0.00           C
ATOM   6342 0C21 POPEr 101      68.009 115.134  46.514  1.00  0.00           C
ATOM   6344 1C21 POPEr 101      68.488 113.884  47.204  1.00  0.00           C
ATOM   6347 2C21 POPEr 101      68.729 114.085  48.704  1.00  0.00           C
ATOM   6350 3C21 POPEr 101      69.889 115.034  49.044  1.00  0.00           C
ATOM   6353 4C21 POPEr 101      70.229 114.905  50.534  1.00  0.00           C
ATOM   6356 5C21 POPEr 101      71.359 115.814  51.024  1.00  0.00           C
ATOM   6359 6C21 POPEr 101      71.579 115.614  52.524  1.00  0.00           C
ATOM   6362 7C21 POPEr 101      72.499 116.655  53.164  1.00  0.00           C
ATOM   6365 8C21 POPEr 101      72.729 116.394  54.654  1.00  0.00           C
ATOM   6369  C33 POPEr 101      68.600 103.794  39.514  1.00  0.00           C
ATOM   6372  C34 POPEr 101      68.289 104.684  40.744  1.00  0.00           C
ATOM   6375  C35 POPEr 101      68.718 104.135  42.134  1.00  0.00           C
ATOM   6378  C36 POPEr 101      67.639 104.304  43.244  1.00  0.00           C
ATOM   6381  C37 POPEr 101      68.089 103.775  44.624  1.00  0.00           C
ATOM   6384  C38 POPEr 101      66.960 103.524  45.654  1.00  0.00           C
ATOM   6387  C39 POPEr 101      66.309 104.765  46.294  1.00  0.00           C
ATOM   6390 0C31 POPEr 101      66.850 105.114  47.704  1.00  0.00           C
ATOM   6393 1C31 POPEr 101      66.069 106.244  48.384  1.00  0.00           C
ATOM   6396 2C31 POPEr 101      66.419 106.434  49.874  1.00  0.00           C
ATOM   6399 3C31 POPEr 101      67.589 107.394  50.154  1.00  0.00           C
ATOM   6402 4C31 POPEr 101      67.149 108.875  50.174  1.00  0.00           C
ATOM   6405 5C31 POPEr 101      68.289 109.824  50.544  1.00  0.00           C
ATOM   6408 6C31 POPEr 101      67.820 111.264  50.784  1.00  0.00           C
ATOM   6412  NH3 POPEs 102      12.349  99.155  77.384  1.00  0.00           N
ATOM   6416  C12 POPEs 102      12.258  99.164  78.904  1.00  0.00           C
ATOM   6419  C11 POPEs 102      12.848  97.885  79.554  1.00  0.00           C
ATOM   6422  P   POPEs 102      15.249  96.944  80.264  1.00  0.00           P
ATOM   6423  O13 POPEs 102      16.419  97.744  80.714  1.00  0.00           O
ATOM   6424  O14 POPEs 102      14.548  96.174  81.314  1.00  0.00           O
ATOM   6425  O11 POPEs 102      15.738  95.904  79.184  1.00  0.00           O
ATOM   6426  O12 POPEs 102      14.268  97.894  79.444  1.00  0.00           O
ATOM   6427  C1  POPEs 102      15.148  95.844  77.874  1.00  0.00           C
ATOM   6430  C2  POPEs 102      15.938  96.754  76.904  1.00  0.00           C
ATOM   6432  O21 POPEs 102      15.318  96.725  75.604  1.00  0.00           O
ATOM   6433  C21 POPEs 102      14.738  97.855  75.234  1.00  0.00           C
ATOM   6434  O22 POPEs 102      14.669  98.875  75.924  1.00  0.00           O
ATOM   6435  C22 POPEs 102      14.078  97.754  73.864  1.00  0.00           C
ATOM   6438  C3  POPEs 102      17.408  96.244  76.824  1.00  0.00           C
ATOM   6441  O31 POPEs 102      18.119  96.814  75.694  1.00  0.00           O
ATOM   6442  C31 POPEs 102      18.099  96.055  74.604  1.00  0.00           C
ATOM   6443  O32 POPEs 102      17.599  94.955  74.504  1.00  0.00           O
ATOM   6444  C32 POPEs 102      18.839  96.754  73.474  1.00  0.00           C
ATOM   6447  C23 POPEs 102      14.799  96.874  72.814  1.00  0.00           C
ATOM   6450  C24 POPEs 102      13.879  96.564  71.614  1.00  0.00           C
ATOM   6453  C25 POPEs 102      14.589  95.814  70.474  1.00  0.00           C
ATOM   6456  C26 POPEs 102      15.278  96.745  69.474  1.00  0.00           C
ATOM   6459  C27 POPEs 102      16.078  96.004  68.384  1.00  0.00           C
ATOM   6462  C28 POPEs 102      16.839  96.954  67.434  1.00  0.00           C
ATOM   6465  C29 POPEs 102      17.759  96.195  66.504  1.00  0.00           C
ATOM   6467 0C21 POPEs 102      17.568  95.954  65.194  1.00  0.00           C
ATOM   6469 1C21 POPEs 102      16.379  96.345  64.364  1.00  0.00           C
ATOM   6472 2C21 POPEs 102      16.118  95.414  63.154  1.00  0.00           C
ATOM   6475 3C21 POPEs 102      17.188  95.495  62.044  1.00  0.00           C
ATOM   6478 4C21 POPEs 102      16.998  94.434  60.934  1.00  0.00           C
ATOM   6481 5C21 POPEs 102      16.108  94.914  59.784  1.00  0.00           C
ATOM   6484 6C21 POPEs 102      15.878  93.875  58.684  1.00  0.00           C
ATOM   6487 7C21 POPEs 102      15.049  94.454  57.524  1.00  0.00           C
ATOM   6490 8C21 POPEs 102      14.728  93.434  56.424  1.00  0.00           C
ATOM   6494  C33 POPEs 102      19.189  95.775  72.334  1.00  0.00           C
ATOM   6497  C34 POPEs 102      19.268  96.424  70.954  1.00  0.00           C
ATOM   6500  C35 POPEs 102      20.559  97.204  70.674  1.00  0.00           C
ATOM   6503  C36 POPEs 102      20.549  97.695  69.214  1.00  0.00           C
ATOM   6506  C37 POPEs 102      21.718  98.604  68.844  1.00  0.00           C
ATOM   6509  C38 POPEs 102      21.539  99.214  67.444  1.00  0.00           C
ATOM   6512  C39 POPEs 102      21.439  98.194  66.314  1.00  0.00           C
ATOM   6515 0C31 POPEs 102      21.500  98.835  64.924  1.00  0.00           C
ATOM   6518 1C31 POPEs 102      21.388  97.794  63.794  1.00  0.00           C
ATOM   6521 2C31 POPEs 102      21.889  98.294  62.434  1.00  0.00           C
ATOM   6524 3C31 POPEs 102      23.409  98.545  62.364  1.00  0.00           C
ATOM   6527 4C31 POPEs 102      24.270  97.284  62.574  1.00  0.00           C
ATOM   6530 5C31 POPEs 102      25.768  97.575  62.444  1.00  0.00           C
ATOM   6533 6C31 POPEs 102      26.639  96.314  62.544  1.00  0.00           C
ATOM   6537  NH3 POPEt 103       2.168  93.174  31.484  1.00  0.00           N
ATOM   6541  C12 POPEt 103       3.258  94.135  31.884  1.00  0.00           C
ATOM   6544  C11 POPEt 103       2.848  95.604  31.684  1.00  0.00           C
ATOM   6547  P   POPEt 103       5.168  96.915  31.624  1.00  0.00           P
ATOM   6548  O13 POPEt 103       5.528  96.015  30.504  1.00  0.00           O
ATOM   6549  O14 POPEt 103       5.058  98.364  31.364  1.00  0.00           O
ATOM   6550  O11 POPEt 103       6.249  96.725  32.764  1.00  0.00           O
ATOM   6551  O12 POPEt 103       3.808  96.465  32.304  1.00  0.00           O
ATOM   6552  C1  POPEt 103       6.098  95.984  33.974  1.00  0.00           C
ATOM   6555  C2  POPEt 103       6.638  96.784  35.204  1.00  0.00           C
ATOM   6557  O21 POPEt 103       6.539  96.055  36.434  1.00  0.00           O
ATOM   6558  C21 POPEt 103       7.448  95.144  36.754  1.00  0.00           C
ATOM   6559  O22 POPEt 103       8.298  94.695  36.014  1.00  0.00           O
ATOM   6560  C22 POPEt 103       7.219  94.745  38.224  1.00  0.00           C
ATOM   6563  C3  POPEt 103       5.818  98.104  35.384  1.00  0.00           C
ATOM   6566  O31 POPEt 103       6.638  99.294  35.464  1.00  0.00           O
ATOM   6567  C31 POPEt 103       7.188  99.525  36.664  1.00  0.00           C
ATOM   6568  O32 POPEt 103       7.338  98.725  37.564  1.00  0.00           O
ATOM   6569  C32 POPEt 103       7.668 100.964  36.734  1.00  0.00           C
ATOM   6572  C23 POPEt 103       8.528  94.475  38.994  1.00  0.00           C
ATOM   6575  C24 POPEt 103       9.238  95.785  39.374  1.00  0.00           C
ATOM   6578  C25 POPEt 103       8.968  96.225  40.814  1.00  0.00           C
ATOM   6581  C26 POPEt 103       9.828  95.495  41.844  1.00  0.00           C
ATOM   6584  C27 POPEt 103       9.548  95.934  43.294  1.00  0.00           C
ATOM   6587  C28 POPEt 103      10.558  95.364  44.304  1.00  0.00           C
ATOM   6590  C29 POPEt 103      10.429  93.875  44.534  1.00  0.00           C
ATOM   6592 0C21 POPEt 103      10.669  93.244  45.694  1.00  0.00           C
ATOM   6594 1C21 POPEt 103      11.118  93.864  46.984  1.00  0.00           C
ATOM   6597 2C21 POPEt 103       9.958  94.125  47.954  1.00  0.00           C
ATOM   6600 3C21 POPEt 103       9.129  92.875  48.294  1.00  0.00           C
ATOM   6603 4C21 POPEt 103       8.058  93.155  49.364  1.00  0.00           C
ATOM   6606 5C21 POPEt 103       8.618  93.254  50.784  1.00  0.00           C
ATOM   6609 6C21 POPEt 103       7.638  93.904  51.774  1.00  0.00           C
ATOM   6612 7C21 POPEt 103       8.178  93.924  53.204  1.00  0.00           C
ATOM   6615 8C21 POPEt 103       7.359  94.795  54.164  1.00  0.00           C
ATOM   6619  C33 POPEt 103       6.508 101.954  36.964  1.00  0.00           C
ATOM   6622  C34 POPEt 103       6.429 102.544  38.384  1.00  0.00           C
ATOM   6625  C35 POPEt 103       5.958 101.594  39.504  1.00  0.00           C
ATOM   6628  C36 POPEt 103       4.428 101.544  39.704  1.00  0.00           C
ATOM   6631  C37 POPEt 103       4.028 100.805  41.004  1.00  0.00           C
ATOM   6634  C38 POPEt 103       2.508 100.644  41.194  1.00  0.00           C
ATOM   6637  C39 POPEt 103       1.778 101.915  41.654  1.00  0.00           C
ATOM   6640 0C31 POPEt 103       1.818 102.175  43.174  1.00  0.00           C
ATOM   6643 1C31 POPEt 103       0.828 103.294  43.554  1.00  0.00           C
ATOM   6646 2C31 POPEt 103       0.588 103.474  45.064  1.00  0.00           C
ATOM   6649 3C31 POPEt 103      -0.701 104.275  45.344  1.00  0.00           C
ATOM   6652 4C31 POPEt 103      -0.621 105.735  44.904  1.00  0.00           C
ATOM   6655 5C31 POPEt 103      -1.951 106.485  44.944  1.00  0.00           C
ATOM   6658 6C31 POPEt 103      -1.751 108.004  44.844  1.00  0.00           C
ATOM   6662  NH3 POPEu 104      40.478  64.394  34.784  1.00  0.00           N
ATOM   6666  C12 POPEu 104      39.930  63.644  33.594  1.00  0.00           C
ATOM   6669  C11 POPEu 104      40.299  62.155  33.584  1.00  0.00           C
ATOM   6672  P   POPEu 104      38.468  60.625  34.694  1.00  0.00           P
ATOM   6673  O13 POPEu 104      37.788  60.804  33.384  1.00  0.00           O
ATOM   6674  O14 POPEu 104      38.779  59.235  35.054  1.00  0.00           O
ATOM   6675  O11 POPEu 104      37.608  61.285  35.834  1.00  0.00           O
ATOM   6676  O12 POPEu 104      39.779  61.495  34.734  1.00  0.00           O
ATOM   6677  C1  POPEu 104      37.299  60.574  37.044  1.00  0.00           C
ATOM   6680  C2  POPEu 104      38.459  60.664  38.084  1.00  0.00           C
ATOM   6682  O21 POPEu 104      38.539  59.504  38.924  1.00  0.00           O
ATOM   6683  C21 POPEu 104      37.468  59.184  39.634  1.00  0.00           C
ATOM   6684  O22 POPEu 104      36.468  59.864  39.774  1.00  0.00           O
ATOM   6685  C22 POPEu 104      37.648  57.764  40.194  1.00  0.00           C
ATOM   6688  C3  POPEu 104      38.448  62.015  38.874  1.00  0.00           C
ATOM   6691  O31 POPEu 104      39.789  62.405  39.214  1.00  0.00           O
ATOM   6692  C31 POPEu 104      40.218  61.994  40.404  1.00  0.00           C
ATOM   6693  O32 POPEu 104      39.549  61.534  41.304  1.00  0.00           O
ATOM   6694  C32 POPEu 104      41.728  62.124  40.384  1.00  0.00           C
ATOM   6697  C23 POPEu 104      38.269  57.735  41.604  1.00  0.00           C
ATOM   6700  C24 POPEu 104      39.749  58.125  41.634  1.00  0.00           C
ATOM   6703  C25 POPEu 104      40.448  57.805  42.964  1.00  0.00           C
ATOM   6706  C26 POPEu 104      39.859  58.504  44.194  1.00  0.00           C
ATOM   6709  C27 POPEu 104      40.319  57.864  45.514  1.00  0.00           C
ATOM   6712  C28 POPEu 104      39.808  58.634  46.744  1.00  0.00           C
ATOM   6715  C29 POPEu 104      39.758  57.774  47.984  1.00  0.00           C
ATOM   6717 0C21 POPEu 104      40.639  57.774  49.004  1.00  0.00           C
ATOM   6719 1C21 POPEu 104      41.889  58.594  49.134  1.00  0.00           C
ATOM   6722 2C21 POPEu 104      41.809  59.714  50.184  1.00  0.00           C
ATOM   6725 3C21 POPEu 104      41.378  59.224  51.584  1.00  0.00           C
ATOM   6728 4C21 POPEu 104      41.838  60.165  52.704  1.00  0.00           C
ATOM   6731 5C21 POPEu 104      41.339  59.734  54.084  1.00  0.00           C
ATOM   6734 6C21 POPEu 104      42.058  60.474  55.214  1.00  0.00           C
ATOM   6737 7C21 POPEu 104      41.608  60.044  56.614  1.00  0.00           C
ATOM   6740 8C21 POPEu 104      42.420  60.714  57.734  1.00  0.00           C
ATOM   6744  C33 POPEu 104      42.420  61.954  41.754  1.00  0.00           C
ATOM   6747  C34 POPEu 104      43.860  61.444  41.554  1.00  0.00           C
ATOM   6750  C35 POPEu 104      44.860  61.954  42.614  1.00  0.00           C
ATOM   6753  C36 POPEu 104      44.529  61.574  44.064  1.00  0.00           C
ATOM   6756  C37 POPEu 104      44.368  60.064  44.294  1.00  0.00           C
ATOM   6759  C38 POPEu 104      44.239  59.704  45.774  1.00  0.00           C
ATOM   6762  C39 POPEu 104      45.578  59.475  46.474  1.00  0.00           C
ATOM   6765 0C31 POPEu 104      45.419  59.484  48.004  1.00  0.00           C
ATOM   6768 1C31 POPEu 104      46.679  59.055  48.774  1.00  0.00           C
ATOM   6771 2C31 POPEu 104      46.500  59.134  50.304  1.00  0.00           C
ATOM   6774 3C31 POPEu 104      46.110  60.534  50.804  1.00  0.00           C
ATOM   6777 4C31 POPEu 104      46.058  60.644  52.334  1.00  0.00           C
ATOM   6780 5C31 POPEu 104      45.509  62.004  52.794  1.00  0.00           C
ATOM   6783 6C31 POPEu 104      45.509  62.155  54.324  1.00  0.00           C
ATOM   6787  NH3 POPEv 105     115.178  92.894  73.184  1.00  0.00           N
ATOM   6791  C12 POPEv 105     116.439  92.575  73.944  1.00  0.00           C
ATOM   6794  C11 POPEv 105     117.410  93.764  74.094  1.00  0.00           C
ATOM   6797  P   POPEv 105     119.739  92.525  74.454  1.00  0.00           P
ATOM   6798  O13 POPEv 105     120.958  93.314  74.164  1.00  0.00           O
ATOM   6799  O14 POPEv 105     119.898  91.384  75.374  1.00  0.00           O
ATOM   6800  O11 POPEv 105     119.219  91.915  73.104  1.00  0.00           O
ATOM   6801  O12 POPEv 105     118.549  93.445  74.894  1.00  0.00           O
ATOM   6802  C1  POPEv 105     120.079  91.664  71.994  1.00  0.00           C
ATOM   6805  C2  POPEv 105     119.568  92.405  70.734  1.00  0.00           C
ATOM   6807  O21 POPEv 105     120.318  92.064  69.574  1.00  0.00           O
ATOM   6808  C21 POPEv 105     120.299  90.794  69.174  1.00  0.00           C
ATOM   6809  O22 POPEv 105     119.519  89.945  69.574  1.00  0.00           O
ATOM   6810  C22 POPEv 105     121.449  90.574  68.184  1.00  0.00           C
ATOM   6813  C3  POPEv 105     119.708  93.934  70.964  1.00  0.00           C
ATOM   6816  O31 POPEv 105     119.058  94.745  69.974  1.00  0.00           O
ATOM   6817  C31 POPEv 105     117.748  94.765  69.954  1.00  0.00           C
ATOM   6818  O32 POPEv 105     116.979  94.105  70.634  1.00  0.00           O
ATOM   6819  C32 POPEv 105     117.348  95.855  68.964  1.00  0.00           C
ATOM   6822  C23 POPEv 105     121.069  90.864  66.714  1.00  0.00           C
ATOM   6825  C24 POPEv 105     122.299  91.055  65.804  1.00  0.00           C
ATOM   6828  C25 POPEv 105     121.968  91.655  64.434  1.00  0.00           C
ATOM   6831  C26 POPEv 105     121.579  90.624  63.364  1.00  0.00           C
ATOM   6834  C27 POPEv 105     122.818  89.984  62.694  1.00  0.00           C
ATOM   6837  C28 POPEv 105     122.519  89.304  61.344  1.00  0.00           C
ATOM   6840  C29 POPEv 105     123.749  88.594  60.844  1.00  0.00           C
ATOM   6842 0C21 POPEv 105     123.799  87.735  59.804  1.00  0.00           C
ATOM   6844 1C21 POPEv 105     122.669  87.364  58.884  1.00  0.00           C
ATOM   6847 2C21 POPEv 105     121.869  86.124  59.314  1.00  0.00           C
ATOM   6850 3C21 POPEv 105     120.948  85.624  58.194  1.00  0.00           C
ATOM   6853 4C21 POPEv 105     120.049  84.454  58.604  1.00  0.00           C
ATOM   6856 5C21 POPEv 105     119.100  83.994  57.474  1.00  0.00           C
ATOM   6859 6C21 POPEv 105     117.989  85.004  57.174  1.00  0.00           C
ATOM   6862 7C21 POPEv 105     116.990  84.525  56.114  1.00  0.00           C
ATOM   6865 8C21 POPEv 105     115.899  85.554  55.834  1.00  0.00           C
ATOM   6869  C33 POPEv 105     117.299  97.234  69.664  1.00  0.00           C
ATOM   6872  C34 POPEv 105     117.019  98.384  68.684  1.00  0.00           C
ATOM   6875  C35 POPEv 105     118.078  98.515  67.594  1.00  0.00           C
ATOM   6878  C36 POPEv 105     118.059  99.885  66.884  1.00  0.00           C
ATOM   6881  C37 POPEv 105     119.389 100.184  66.174  1.00  0.00           C
ATOM   6884  C38 POPEv 105     119.369 101.475  65.354  1.00  0.00           C
ATOM   6887  C39 POPEv 105     118.458 101.434  64.114  1.00  0.00           C
ATOM   6890 0C31 POPEv 105     118.759 100.254  63.184  1.00  0.00           C
ATOM   6893 1C31 POPEv 105     118.218 100.475  61.754  1.00  0.00           C
ATOM   6896 2C31 POPEv 105     119.208 101.264  60.874  1.00  0.00           C
ATOM   6899 3C31 POPEv 105     118.609 101.614  59.514  1.00  0.00           C
ATOM   6902 4C31 POPEv 105     119.599 102.344  58.594  1.00  0.00           C
ATOM   6905 5C31 POPEv 105     118.960 102.754  57.264  1.00  0.00           C
ATOM   6908 6C31 POPEv 105     119.959 103.404  56.304  1.00  0.00           C
ATOM   6912  NH3 POPEw 106      82.748  76.394  70.964  1.00  0.00           N
ATOM   6916  C12 POPEw 106      81.390  76.844  71.454  1.00  0.00           C
ATOM   6919  C11 POPEw 106      81.460  77.494  72.854  1.00  0.00           C
ATOM   6922  P   POPEw 106      79.898  79.434  73.834  1.00  0.00           P
ATOM   6923  O13 POPEw 106      79.158  79.284  75.094  1.00  0.00           O
ATOM   6924  O14 POPEw 106      81.139  80.244  73.894  1.00  0.00           O
ATOM   6925  O11 POPEw 106      78.989  80.174  72.794  1.00  0.00           O
ATOM   6926  O12 POPEw 106      80.178  78.004  73.204  1.00  0.00           O
ATOM   6927  C1  POPEw 106      78.399  79.564  71.644  1.00  0.00           C
ATOM   6930  C2  POPEw 106      78.959  80.174  70.334  1.00  0.00           C
ATOM   6932  O21 POPEw 106      78.819  79.164  69.324  1.00  0.00           O
ATOM   6933  C21 POPEw 106      78.648  79.614  68.094  1.00  0.00           C
ATOM   6934  O22 POPEw 106      78.660  80.785  67.754  1.00  0.00           O
ATOM   6935  C22 POPEw 106      78.469  78.434  67.154  1.00  0.00           C
ATOM   6938  C3  POPEw 106      80.448  80.614  70.494  1.00  0.00           C
ATOM   6941  O31 POPEw 106      81.089  80.884  69.224  1.00  0.00           O
ATOM   6942  C31 POPEw 106      81.968  80.004  68.804  1.00  0.00           C
ATOM   6943  O32 POPEw 106      82.319  78.994  69.384  1.00  0.00           O
ATOM   6944  C32 POPEw 106      82.488  80.414  67.444  1.00  0.00           C
ATOM   6947  C23 POPEw 106      79.618  78.384  66.134  1.00  0.00           C
ATOM   6950  C24 POPEw 106      79.438  77.265  65.104  1.00  0.00           C
ATOM   6953  C25 POPEw 106      78.688  77.665  63.834  1.00  0.00           C
ATOM   6956  C26 POPEw 106      79.600  78.344  62.794  1.00  0.00           C
ATOM   6959  C27 POPEw 106      78.828  78.754  61.524  1.00  0.00           C
ATOM   6962  C28 POPEw 106      79.729  79.335  60.424  1.00  0.00           C
ATOM   6965  C29 POPEw 106      80.469  78.294  59.624  1.00  0.00           C
ATOM   6967 0C21 POPEw 106      80.258  77.964  58.334  1.00  0.00           C
ATOM   6969 1C21 POPEw 106      79.229  78.524  57.384  1.00  0.00           C
ATOM   6972 2C21 POPEw 106      78.249  77.405  56.994  1.00  0.00           C
ATOM   6975 3C21 POPEw 106      77.199  77.824  55.954  1.00  0.00           C
ATOM   6978 4C21 POPEw 106      76.089  76.774  55.764  1.00  0.00           C
ATOM   6981 5C21 POPEw 106      76.599  75.405  55.284  1.00  0.00           C
ATOM   6984 6C21 POPEw 106      75.449  74.394  55.094  1.00  0.00           C
ATOM   6987 7C21 POPEw 106      75.899  73.074  54.474  1.00  0.00           C
ATOM   6990 8C21 POPEw 106      74.729  72.165  54.084  1.00  0.00           C
ATOM   6994  C33 POPEw 106      83.988  80.085  67.304  1.00  0.00           C
ATOM   6997  C34 POPEw 106      84.419  80.134  65.844  1.00  0.00           C
ATOM   7000  C35 POPEw 106      85.938  80.204  65.754  1.00  0.00           C
ATOM   7003  C36 POPEw 106      86.460  80.154  64.314  1.00  0.00           C
ATOM   7006  C37 POPEw 106      86.520  78.705  63.824  1.00  0.00           C
ATOM   7009  C38 POPEw 106      86.600  78.524  62.314  1.00  0.00           C
ATOM   7012  C39 POPEw 106      85.438  79.144  61.504  1.00  0.00           C
ATOM   7015 0C31 POPEw 106      85.229  78.355  60.204  1.00  0.00           C
ATOM   7018 1C31 POPEw 106      84.208  78.985  59.244  1.00  0.00           C
ATOM   7021 2C31 POPEw 106      83.969  78.064  58.034  1.00  0.00           C
ATOM   7024 3C31 POPEw 106      83.380  78.784  56.814  1.00  0.00           C
ATOM   7027 4C31 POPEw 106      84.419  79.654  56.094  1.00  0.00           C
ATOM   7030 5C31 POPEw 106      83.889  80.274  54.804  1.00  0.00           C
ATOM   7033 6C31 POPEw 106      84.988  80.945  53.984  1.00  0.00           C
ATOM   7037  NH3 POPEx 107       9.318   8.104  72.704  1.00  0.00           N
ATOM   7041  C12 POPEx 107      10.558   8.304  71.894  1.00  0.00           C
ATOM   7044  C11 POPEx 107      10.278   8.824  70.484  1.00  0.00           C
ATOM   7047  P   POPEx 107      12.429   8.094  69.134  1.00  0.00           P
ATOM   7048  O13 POPEx 107      13.738   8.774  69.014  1.00  0.00           O
ATOM   7049  O14 POPEx 107      12.408   6.814  69.884  1.00  0.00           O
ATOM   7050  O11 POPEx 107      11.738   8.004  67.714  1.00  0.00           O
ATOM   7051  O12 POPEx 107      11.509   9.164  69.854  1.00  0.00           O
ATOM   7052  C1  POPEx 107      11.618   9.214  66.944  1.00  0.00           C
ATOM   7055  C2  POPEx 107      10.209   9.294  66.274  1.00  0.00           C
ATOM   7057  O21 POPEx 107      10.068   8.284  65.254  1.00  0.00           O
ATOM   7058  C21 POPEx 107      10.798   8.524  64.164  1.00  0.00           C
ATOM   7059  O22 POPEx 107      11.679   9.344  64.044  1.00  0.00           O
ATOM   7060  C22 POPEx 107      10.268   7.694  63.014  1.00  0.00           C
ATOM   7063  C3  POPEx 107       9.708  10.684  65.784  1.00  0.00           C
ATOM   7066  O31 POPEx 107       8.278  10.805  66.004  1.00  0.00           O
ATOM   7067  C31 POPEx 107       7.478  10.434  65.014  1.00  0.00           C
ATOM   7068  O32 POPEx 107       7.848   9.984  63.944  1.00  0.00           O
ATOM   7069  C32 POPEx 107       6.028  10.654  65.434  1.00  0.00           C
ATOM   7072  C23 POPEx 107      10.459   8.474  61.694  1.00  0.00           C
ATOM   7075  C24 POPEx 107       9.648   7.884  60.544  1.00  0.00           C
ATOM   7078  C25 POPEx 107       8.198   8.384  60.484  1.00  0.00           C
ATOM   7081  C26 POPEx 107       8.068   9.764  59.814  1.00  0.00           C
ATOM   7084  C27 POPEx 107       6.738   9.934  59.064  1.00  0.00           C
ATOM   7087  C28 POPEx 107       6.678  11.194  58.174  1.00  0.00           C
ATOM   7090  C29 POPEx 107       7.658  11.134  57.024  1.00  0.00           C
ATOM   7092 0C21 POPEx 107       7.388  10.854  55.734  1.00  0.00           C
ATOM   7094 1C21 POPEx 107       6.048  10.554  55.124  1.00  0.00           C
ATOM   7097 2C21 POPEx 107       5.628  11.554  54.034  1.00  0.00           C
ATOM   7100 3C21 POPEx 107       5.789  13.024  54.444  1.00  0.00           C
ATOM   7103 4C21 POPEx 107       4.968  13.974  53.574  1.00  0.00           C
ATOM   7106 5C21 POPEx 107       5.319  15.444  53.824  1.00  0.00           C
ATOM   7109 6C21 POPEx 107       4.448  16.394  52.984  1.00  0.00           C
ATOM   7112 7C21 POPEx 107       4.888  17.864  53.104  1.00  0.00           C
ATOM   7115 8C21 POPEx 107       4.018  18.814  52.284  1.00  0.00           C
ATOM   7119  C33 POPEx 107       4.988  10.244  64.364  1.00  0.00           C
ATOM   7122  C34 POPEx 107       3.628   9.924  64.994  1.00  0.00           C
ATOM   7125  C35 POPEx 107       2.558   9.444  63.994  1.00  0.00           C
ATOM   7128  C36 POPEx 107       2.028  10.574  63.084  1.00  0.00           C
ATOM   7131  C37 POPEx 107       0.968  10.084  62.084  1.00  0.00           C
ATOM   7134  C38 POPEx 107       0.318  11.224  61.284  1.00  0.00           C
ATOM   7137  C39 POPEx 107       1.278  12.064  60.424  1.00  0.00           C
ATOM   7140 0C31 POPEx 107       1.718  11.414  59.114  1.00  0.00           C
ATOM   7143 1C31 POPEx 107       2.578  12.404  58.314  1.00  0.00           C
ATOM   7146 2C31 POPEx 107       2.848  11.974  56.864  1.00  0.00           C
ATOM   7149 3C31 POPEx 107       1.608  11.854  55.974  1.00  0.00           C
ATOM   7152 4C31 POPEx 107       0.678  13.074  55.924  1.00  0.00           C
ATOM   7155 5C31 POPEx 107      -0.521  12.834  54.994  1.00  0.00           C
ATOM   7158 6C31 POPEx 107      -1.631  13.874  55.144  1.00  0.00           C
ATOM   7162  NH3 POPEy 108      31.869  22.184  72.594  1.00  0.00           N
ATOM   7166  C12 POPEy 108      30.648  21.444  73.064  1.00  0.00           C
ATOM   7169  C11 POPEy 108      29.478  21.565  72.064  1.00  0.00           C
ATOM   7172  P   POPEy 108      27.049  20.584  71.774  1.00  0.00           P
ATOM   7173  O13 POPEy 108      26.269  20.784  73.024  1.00  0.00           O
ATOM   7174  O14 POPEy 108      26.878  21.594  70.714  1.00  0.00           O
ATOM   7175  O11 POPEy 108      26.770  19.134  71.224  1.00  0.00           O
ATOM   7176  O12 POPEy 108      28.568  20.475  72.214  1.00  0.00           O
ATOM   7177  C1  POPEy 108      26.198  18.934  69.924  1.00  0.00           C
ATOM   7180  C2  POPEy 108      27.178  18.114  69.044  1.00  0.00           C
ATOM   7182  O21 POPEy 108      26.828  17.874  67.664  1.00  0.00           O
ATOM   7183  C21 POPEy 108      25.779  18.324  67.054  1.00  0.00           C
ATOM   7184  O22 POPEy 108      24.839  18.934  67.514  1.00  0.00           O
ATOM   7185  C22 POPEy 108      25.838  17.854  65.604  1.00  0.00           C
ATOM   7188  C3  POPEy 108      27.538  16.764  69.724  1.00  0.00           C
ATOM   7191  O31 POPEy 108      28.099  15.844  68.754  1.00  0.00           O
ATOM   7192  C31 POPEy 108      27.318  14.814  68.444  1.00  0.00           C
ATOM   7193  O32 POPEy 108      26.628  14.194  69.254  1.00  0.00           O
ATOM   7194  C32 POPEy 108      27.348  14.604  66.934  1.00  0.00           C
ATOM   7197  C23 POPEy 108      25.759  19.004  64.594  1.00  0.00           C
ATOM   7200  C24 POPEy 108      25.438  18.475  63.194  1.00  0.00           C
ATOM   7203  C25 POPEy 108      25.858  19.434  62.084  1.00  0.00           C
ATOM   7206  C26 POPEy 108      25.219  19.055  60.744  1.00  0.00           C
ATOM   7209  C27 POPEy 108      25.538  20.044  59.624  1.00  0.00           C
ATOM   7212  C28 POPEy 108      24.738  19.754  58.344  1.00  0.00           C
ATOM   7215  C29 POPEy 108      25.000  20.784  57.264  1.00  0.00           C
ATOM   7217 0C21 POPEy 108      24.349  21.954  57.124  1.00  0.00           C
ATOM   7219 1C21 POPEy 108      23.218  22.475  57.974  1.00  0.00           C
ATOM   7222 2C21 POPEy 108      22.009  22.864  57.114  1.00  0.00           C
ATOM   7225 3C21 POPEy 108      20.879  23.544  57.894  1.00  0.00           C
ATOM   7228 4C21 POPEy 108      20.459  24.874  57.254  1.00  0.00           C
ATOM   7231 5C21 POPEy 108      19.158  25.475  57.794  1.00  0.00           C
ATOM   7234 6C21 POPEy 108      19.088  25.674  59.314  1.00  0.00           C
ATOM   7237 7C21 POPEy 108      17.709  26.225  59.694  1.00  0.00           C
ATOM   7240 8C21 POPEy 108      17.488  26.325  61.194  1.00  0.00           C
ATOM   7244  C33 POPEy 108      28.358  13.564  66.424  1.00  0.00           C
ATOM   7247  C34 POPEy 108      28.388  13.514  64.884  1.00  0.00           C
ATOM   7250  C35 POPEy 108      29.738  13.044  64.334  1.00  0.00           C
ATOM   7253  C36 POPEy 108      29.948  13.374  62.854  1.00  0.00           C
ATOM   7256  C37 POPEy 108      31.398  13.134  62.404  1.00  0.00           C
ATOM   7259  C38 POPEy 108      31.878  14.104  61.324  1.00  0.00           C
ATOM   7262  C39 POPEy 108      31.168  13.964  59.964  1.00  0.00           C
ATOM   7265 0C31 POPEy 108      31.558  12.694  59.194  1.00  0.00           C
ATOM   7268 1C31 POPEy 108      31.648  12.944  57.684  1.00  0.00           C
ATOM   7271 2C31 POPEy 108      31.948  11.674  56.894  1.00  0.00           C
ATOM   7274 3C31 POPEy 108      32.259  11.974  55.424  1.00  0.00           C
ATOM   7277 4C31 POPEy 108      32.728  10.714  54.674  1.00  0.00           C
ATOM   7280 5C31 POPEy 108      33.388  11.034  53.334  1.00  0.00           C
ATOM   7283 6C31 POPEy 108      33.698   9.784  52.524  1.00  0.00           C
ATOM   7287  NH3 POPEz 109      83.189 100.754  78.454  1.00  0.00           N
ATOM   7291  C12 POPEz 109      82.689 102.094  78.904  1.00  0.00           C
ATOM   7294  C11 POPEz 109      81.259 102.295  78.384  1.00  0.00           C
ATOM   7297  P   POPEz 109      80.578 104.854  78.244  1.00  0.00           P
ATOM   7298  O13 POPEz 109      79.509 105.635  78.914  1.00  0.00           O
ATOM   7299  O14 POPEz 109      81.928 105.464  78.184  1.00  0.00           O
ATOM   7300  O11 POPEz 109      80.118 104.644  76.774  1.00  0.00           O
ATOM   7301  O12 POPEz 109      80.648 103.445  78.954  1.00  0.00           O
ATOM   7302  C1  POPEz 109      80.889 104.164  75.674  1.00  0.00           C
ATOM   7305  C2  POPEz 109      80.448 104.935  74.424  1.00  0.00           C
ATOM   7307  O21 POPEz 109      81.329 104.665  73.314  1.00  0.00           O
ATOM   7308  C21 POPEz 109      81.078 103.534  72.664  1.00  0.00           C
ATOM   7309  O22 POPEz 109      80.420 102.604  73.044  1.00  0.00           O
ATOM   7310  C22 POPEz 109      81.758 103.685  71.294  1.00  0.00           C
ATOM   7313  C3  POPEz 109      80.448 106.454  74.754  1.00  0.00           C
ATOM   7316  O31 POPEz 109      80.629 107.335  73.634  1.00  0.00           O
ATOM   7317  C31 POPEz 109      79.539 107.435  72.874  1.00  0.00           C
ATOM   7318  O32 POPEz 109      78.508 106.814  73.064  1.00  0.00           O
ATOM   7319  C32 POPEz 109      79.770 108.384  71.714  1.00  0.00           C
ATOM   7322  C23 POPEz 109      81.479 102.585  70.254  1.00  0.00           C
ATOM   7325  C24 POPEz 109      80.219 102.784  69.394  1.00  0.00           C
ATOM   7328  C25 POPEz 109      78.909 102.394  70.104  1.00  0.00           C
ATOM   7331  C26 POPEz 109      77.779 102.094  69.114  1.00  0.00           C
ATOM   7334  C27 POPEz 109      76.508 101.564  69.804  1.00  0.00           C
ATOM   7337  C28 POPEz 109      75.579 100.794  68.844  1.00  0.00           C
ATOM   7340  C29 POPEz 109      74.878 101.684  67.834  1.00  0.00           C
ATOM   7342 0C21 POPEz 109      75.049 101.705  66.494  1.00  0.00           C
ATOM   7344 1C21 POPEz 109      76.008 100.855  65.684  1.00  0.00           C
ATOM   7347 2C21 POPEz 109      75.850  99.314  65.784  1.00  0.00           C
ATOM   7350 3C21 POPEz 109      75.018  98.635  64.684  1.00  0.00           C
ATOM   7353 4C21 POPEz 109      74.959  97.125  64.924  1.00  0.00           C
ATOM   7356 5C21 POPEz 109      74.359  96.325  63.764  1.00  0.00           C
ATOM   7359 6C21 POPEz 109      74.359  94.824  64.074  1.00  0.00           C
ATOM   7362 7C21 POPEz 109      73.508  93.994  63.104  1.00  0.00           C
ATOM   7365 8C21 POPEz 109      73.530  92.504  63.444  1.00  0.00           C
ATOM   7369  C33 POPEz 109      79.579 107.665  70.354  1.00  0.00           C
ATOM   7372  C34 POPEz 109      79.999 108.565  69.194  1.00  0.00           C
ATOM   7375  C35 POPEz 109      79.868 107.905  67.814  1.00  0.00           C
ATOM   7378  C36 POPEz 109      80.340 108.835  66.684  1.00  0.00           C
ATOM   7381  C37 POPEz 109      79.320 109.905  66.284  1.00  0.00           C
ATOM   7384  C38 POPEz 109      79.948 111.065  65.494  1.00  0.00           C
ATOM   7387  C39 POPEz 109      80.489 110.674  64.104  1.00  0.00           C
ATOM   7390 0C31 POPEz 109      79.379 110.495  63.064  1.00  0.00           C
ATOM   7393 1C31 POPEz 109      79.920 110.324  61.634  1.00  0.00           C
ATOM   7396 2C31 POPEz 109      78.789 110.154  60.604  1.00  0.00           C
ATOM   7399 3C31 POPEz 109      79.320 109.905  59.194  1.00  0.00           C
ATOM   7402 4C31 POPEz 109      78.188 109.665  58.174  1.00  0.00           C
ATOM   7405 5C31 POPEz 109      78.628 108.764  57.014  1.00  0.00           C
ATOM   7408 6C31 POPEz 109      77.488 108.394  56.064  1.00  0.00           C
ATOM   7412  NH3 POPE0 110      84.708  53.244  28.424  1.00  0.00           N
ATOM   7416  C12 POPE0 110      86.059  52.614  28.204  1.00  0.00           C
ATOM   7419  C11 POPE0 110      86.769  52.225  29.514  1.00  0.00           C
ATOM   7422  P   POPE0 110      88.949  53.664  29.944  1.00  0.00           P
ATOM   7423  O13 POPE0 110      89.589  52.684  29.054  1.00  0.00           O
ATOM   7424  O14 POPE0 110      89.039  55.084  29.564  1.00  0.00           O
ATOM   7425  O11 POPE0 110      89.509  53.504  31.414  1.00  0.00           O
ATOM   7426  O12 POPE0 110      87.420  53.344  30.104  1.00  0.00           O
ATOM   7427  C1  POPE0 110      90.629  52.655  31.684  1.00  0.00           C
ATOM   7430  C2  POPE0 110      90.578  52.184  33.164  1.00  0.00           C
ATOM   7432  O21 POPE0 110      91.869  52.074  33.804  1.00  0.00           O
ATOM   7433  C21 POPE0 110      92.468  53.214  34.104  1.00  0.00           C
ATOM   7434  O22 POPE0 110      92.249  54.305  33.604  1.00  0.00           O
ATOM   7435  C22 POPE0 110      93.368  53.004  35.334  1.00  0.00           C
ATOM   7438  C3  POPE0 110      89.868  50.815  33.324  1.00  0.00           C
ATOM   7441  O31 POPE0 110      89.879  50.394  34.704  1.00  0.00           O
ATOM   7442  C31 POPE0 110      88.738  50.474  35.364  1.00  0.00           C
ATOM   7443  O32 POPE0 110      87.649  50.725  34.874  1.00  0.00           O
ATOM   7444  C32 POPE0 110      88.979  50.284  36.864  1.00  0.00           C
ATOM   7447  C23 POPE0 110      94.599  52.085  35.134  1.00  0.00           C
ATOM   7450  C24 POPE0 110      95.519  52.054  36.374  1.00  0.00           C
ATOM   7453  C25 POPE0 110      96.329  53.344  36.584  1.00  0.00           C
ATOM   7456  C26 POPE0 110      97.109  53.344  37.914  1.00  0.00           C
ATOM   7459  C27 POPE0 110      97.559  54.754  38.324  1.00  0.00           C
ATOM   7462  C28 POPE0 110      98.359  54.835  39.644  1.00  0.00           C
ATOM   7465  C29 POPE0 110      97.559  54.354  40.814  1.00  0.00           C
ATOM   7467 0C21 POPE0 110      97.258  55.025  41.944  1.00  0.00           C
ATOM   7469 1C21 POPE0 110      97.669  56.415  42.364  1.00  0.00           C
ATOM   7472 2C21 POPE0 110      98.399  56.384  43.714  1.00  0.00           C
ATOM   7475 3C21 POPE0 110      98.259  57.665  44.554  1.00  0.00           C
ATOM   7478 4C21 POPE0 110      98.508  57.384  46.034  1.00  0.00           C
ATOM   7481 5C21 POPE0 110      98.240  58.585  46.964  1.00  0.00           C
ATOM   7484 6C21 POPE0 110      98.359  58.155  48.434  1.00  0.00           C
ATOM   7487 7C21 POPE0 110      98.209  59.305  49.444  1.00  0.00           C
ATOM   7490 8C21 POPE0 110      98.299  58.845  50.904  1.00  0.00           C
ATOM   7494  C33 POPE0 110      90.169  51.145  37.344  1.00  0.00           C
ATOM   7497  C34 POPE0 110      90.350  51.244  38.874  1.00  0.00           C
ATOM   7500  C35 POPE0 110      91.479  52.234  39.194  1.00  0.00           C
ATOM   7503  C36 POPE0 110      91.839  52.364  40.684  1.00  0.00           C
ATOM   7506  C37 POPE0 110      93.119  53.204  40.854  1.00  0.00           C
ATOM   7509  C38 POPE0 110      93.588  53.344  42.304  1.00  0.00           C
ATOM   7512  C39 POPE0 110      92.929  54.504  43.064  1.00  0.00           C
ATOM   7515 0C31 POPE0 110      93.829  55.744  43.234  1.00  0.00           C
ATOM   7518 1C31 POPE0 110      93.218  56.774  44.194  1.00  0.00           C
ATOM   7521 2C31 POPE0 110      94.100  58.015  44.364  1.00  0.00           C
ATOM   7524 3C31 POPE0 110      93.499  59.065  45.314  1.00  0.00           C
ATOM   7527 4C31 POPE0 110      93.849  58.864  46.794  1.00  0.00           C
ATOM   7530 5C31 POPE0 110      93.229  59.944  47.694  1.00  0.00           C
ATOM   7533 6C31 POPE0 110      93.709  59.884  49.144  1.00  0.00           C
ATOM   7537  NH3 POPE1 111     112.229  80.655  31.514  1.00  0.00           N
ATOM   7541  C12 POPE1 111     112.818  79.354  31.044  1.00  0.00           C
ATOM   7544  C11 POPE1 111     114.008  78.884  31.904  1.00  0.00           C
ATOM   7547  P   POPE1 111     114.170  76.434  30.884  1.00  0.00           P
ATOM   7548  O13 POPE1 111     113.119  76.714  29.884  1.00  0.00           O
ATOM   7549  O14 POPE1 111     115.569  76.524  30.414  1.00  0.00           O
ATOM   7550  O11 POPE1 111     113.919  75.055  31.614  1.00  0.00           O
ATOM   7551  O12 POPE1 111     114.020  77.464  32.064  1.00  0.00           O
ATOM   7552  C1  POPE1 111     113.479  74.905  32.974  1.00  0.00           C
ATOM   7555  C2  POPE1 111     114.490  74.034  33.784  1.00  0.00           C
ATOM   7557  O21 POPE1 111     114.039  73.864  35.144  1.00  0.00           O
ATOM   7558  C21 POPE1 111     114.459  74.644  36.114  1.00  0.00           C
ATOM   7559  O22 POPE1 111     114.920  75.765  36.014  1.00  0.00           O
ATOM   7560  C22 POPE1 111     114.188  73.884  37.434  1.00  0.00           C
ATOM   7563  C3  POPE1 111     115.938  74.554  33.594  1.00  0.00           C
ATOM   7566  O31 POPE1 111     116.928  73.905  34.444  1.00  0.00           O
ATOM   7567  C31 POPE1 111     118.159  74.335  34.144  1.00  0.00           C
ATOM   7568  O32 POPE1 111     118.399  75.144  33.264  1.00  0.00           O
ATOM   7569  C32 POPE1 111     119.170  73.744  35.134  1.00  0.00           C
ATOM   7572  C23 POPE1 111     114.529  74.574  38.784  1.00  0.00           C
ATOM   7575  C24 POPE1 111     115.899  74.195  39.374  1.00  0.00           C
ATOM   7578  C25 POPE1 111     115.958  74.464  40.894  1.00  0.00           C
ATOM   7581  C26 POPE1 111     117.159  73.875  41.644  1.00  0.00           C
ATOM   7584  C27 POPE1 111     117.249  74.405  43.084  1.00  0.00           C
ATOM   7587  C28 POPE1 111     118.448  73.845  43.894  1.00  0.00           C
ATOM   7590  C29 POPE1 111     118.148  72.504  44.504  1.00  0.00           C
ATOM   7592 0C21 POPE1 111     118.419  72.124  45.774  1.00  0.00           C
ATOM   7594 1C21 POPE1 111     119.148  72.924  46.834  1.00  0.00           C
ATOM   7597 2C21 POPE1 111     119.848  72.034  47.884  1.00  0.00           C
ATOM   7600 3C21 POPE1 111     118.878  71.324  48.834  1.00  0.00           C
ATOM   7603 4C21 POPE1 111     119.589  70.394  49.834  1.00  0.00           C
ATOM   7606 5C21 POPE1 111     118.618  69.754  50.844  1.00  0.00           C
ATOM   7609 6C21 POPE1 111     118.288  70.674  52.024  1.00  0.00           C
ATOM   7612 7C21 POPE1 111     117.079  70.195  52.844  1.00  0.00           C
ATOM   7615 8C21 POPE1 111     116.809  71.025  54.104  1.00  0.00           C
ATOM   7619  C33 POPE1 111     119.749  74.845  36.064  1.00  0.00           C
ATOM   7622  C34 POPE1 111     119.898  74.434  37.534  1.00  0.00           C
ATOM   7625  C35 POPE1 111     120.610  75.555  38.324  1.00  0.00           C
ATOM   7628  C36 POPE1 111     120.448  75.464  39.844  1.00  0.00           C
ATOM   7631  C37 POPE1 111     121.118  76.644  40.574  1.00  0.00           C
ATOM   7634  C38 POPE1 111     120.818  76.704  42.084  1.00  0.00           C
ATOM   7637  C39 POPE1 111     121.670  75.754  42.924  1.00  0.00           C
ATOM   7640 0C31 POPE1 111     123.069  76.305  43.264  1.00  0.00           C
ATOM   7643 1C31 POPE1 111     124.020  75.174  43.694  1.00  0.00           C
ATOM   7646 2C31 POPE1 111     125.438  75.635  44.024  1.00  0.00           C
ATOM   7649 3C31 POPE1 111     126.488  74.515  43.894  1.00  0.00           C
ATOM   7652 4C31 POPE1 111     126.020  73.144  44.404  1.00  0.00           C
ATOM   7655 5C31 POPE1 111     127.068  72.044  44.184  1.00  0.00           C
ATOM   7658 6C31 POPE1 111     126.520  70.635  44.384  1.00  0.00           C
ATOM   7662  NH3 POPE2 112     115.420  56.294  74.204  1.00  0.00           N
ATOM   7666  C12 POPE2 112     116.558  57.134  74.704  1.00  0.00           C
ATOM   7669  C11 POPE2 112     117.109  56.504  75.994  1.00  0.00           C
ATOM   7672  P   POPE2 112     119.579  55.804  75.654  1.00  0.00           P
ATOM   7673  O13 POPE2 112     120.929  56.225  76.044  1.00  0.00           O
ATOM   7674  O14 POPE2 112     119.229  54.445  76.134  1.00  0.00           O
ATOM   7675  O11 POPE2 112     119.449  55.854  74.074  1.00  0.00           O
ATOM   7676  O12 POPE2 112     118.489  56.815  76.194  1.00  0.00           O
ATOM   7677  C1  POPE2 112     120.479  56.555  73.344  1.00  0.00           C
ATOM   7680  C2  POPE2 112     120.139  56.724  71.834  1.00  0.00           C
ATOM   7682  O21 POPE2 112     119.198  57.815  71.684  1.00  0.00           O
ATOM   7683  C21 POPE2 112     119.239  58.414  70.494  1.00  0.00           C
ATOM   7684  O22 POPE2 112     120.099  58.265  69.644  1.00  0.00           O
ATOM   7685  C22 POPE2 112     118.008  59.324  70.344  1.00  0.00           C
ATOM   7688  C3  POPE2 112     119.609  55.394  71.214  1.00  0.00           C
ATOM   7691  O31 POPE2 112     119.789  55.324  69.784  1.00  0.00           O
ATOM   7692  C31 POPE2 112     118.759  55.714  69.034  1.00  0.00           C
ATOM   7693  O32 POPE2 112     117.659  56.054  69.454  1.00  0.00           O
ATOM   7694  C32 POPE2 112     119.219  55.835  67.574  1.00  0.00           C
ATOM   7697  C23 POPE2 112     117.429  59.364  68.904  1.00  0.00           C
ATOM   7700  C24 POPE2 112     116.269  60.364  68.784  1.00  0.00           C
ATOM   7703  C25 POPE2 112     115.740  60.614  67.364  1.00  0.00           C
ATOM   7706  C26 POPE2 112     114.789  59.544  66.784  1.00  0.00           C
ATOM   7709  C27 POPE2 112     114.118  60.044  65.484  1.00  0.00           C
ATOM   7712  C28 POPE2 112     112.999  59.134  64.914  1.00  0.00           C
ATOM   7715  C29 POPE2 112     112.208  59.874  63.864  1.00  0.00           C
ATOM   7717 0C21 POPE2 112     111.638  59.414  62.724  1.00  0.00           C
ATOM   7719 1C21 POPE2 112     111.609  58.004  62.194  1.00  0.00           C
ATOM   7722 2C21 POPE2 112     112.410  57.834  60.884  1.00  0.00           C
ATOM   7725 3C21 POPE2 112     111.839  58.604  59.674  1.00  0.00           C
ATOM   7728 4C21 POPE2 112     112.719  58.484  58.414  1.00  0.00           C
ATOM   7731 5C21 POPE2 112     112.659  59.714  57.494  1.00  0.00           C
ATOM   7734 6C21 POPE2 112     111.269  59.965  56.894  1.00  0.00           C
ATOM   7737 7C21 POPE2 112     111.209  61.244  56.054  1.00  0.00           C
ATOM   7740 8C21 POPE2 112     109.770  61.654  55.714  1.00  0.00           C
ATOM   7744  C33 POPE2 112     118.078  56.194  66.574  1.00  0.00           C
ATOM   7747  C34 POPE2 112     118.609  56.945  65.344  1.00  0.00           C
ATOM   7750  C35 POPE2 112     117.488  57.274  64.334  1.00  0.00           C
ATOM   7753  C36 POPE2 112     117.958  58.125  63.144  1.00  0.00           C
ATOM   7756  C37 POPE2 112     116.828  58.354  62.134  1.00  0.00           C
ATOM   7759  C38 POPE2 112     117.169  59.364  61.034  1.00  0.00           C
ATOM   7762  C39 POPE2 112     115.909  59.994  60.424  1.00  0.00           C
ATOM   7765 0C31 POPE2 112     115.299  61.094  61.304  1.00  0.00           C
ATOM   7768 1C31 POPE2 112     114.039  61.714  60.684  1.00  0.00           C
ATOM   7771 2C31 POPE2 112     113.679  63.085  61.274  1.00  0.00           C
ATOM   7774 3C31 POPE2 112     112.758  63.894  60.344  1.00  0.00           C
ATOM   7777 4C31 POPE2 112     112.589  65.355  60.784  1.00  0.00           C
ATOM   7780 5C31 POPE2 112     111.898  66.204  59.704  1.00  0.00           C
ATOM   7783 6C31 POPE2 112     111.819  67.695  60.054  1.00  0.00           C
ATOM   7787  NH3 POPE3 113      71.218 122.735  75.354  1.00  0.00           N
ATOM   7791  C12 POPE3 113      70.799 121.335  74.984  1.00  0.00           C
ATOM   7794  C11 POPE3 113      71.919 120.635  74.214  1.00  0.00           C
ATOM   7797  P   POPE3 113      74.070 119.335  75.004  1.00  0.00           P
ATOM   7798  O13 POPE3 113      74.659 119.144  73.664  1.00  0.00           O
ATOM   7799  O14 POPE3 113      75.008 119.454  76.134  1.00  0.00           O
ATOM   7800  O11 POPE3 113      73.079 118.144  75.324  1.00  0.00           O
ATOM   7801  O12 POPE3 113      73.089 120.585  75.024  1.00  0.00           O
ATOM   7802  C1  POPE3 113      73.609 116.894  75.764  1.00  0.00           C
ATOM   7805  C2  POPE3 113      74.119 116.094  74.554  1.00  0.00           C
ATOM   7807  O21 POPE3 113      72.960 115.764  73.764  1.00  0.00           O
ATOM   7808  C21 POPE3 113      73.159 115.184  72.614  1.00  0.00           C
ATOM   7809  O22 POPE3 113      73.698 114.114  72.414  1.00  0.00           O
ATOM   7810  C22 POPE3 113      72.648 116.114  71.524  1.00  0.00           C
ATOM   7813  C3  POPE3 113      74.999 114.894  74.964  1.00  0.00           C
ATOM   7816  O31 POPE3 113      75.969 114.654  73.934  1.00  0.00           O
ATOM   7817  C31 POPE3 113      76.349 113.394  73.834  1.00  0.00           C
ATOM   7818  O32 POPE3 113      76.058 112.504  74.624  1.00  0.00           O
ATOM   7819  C32 POPE3 113      77.019 113.194  72.474  1.00  0.00           C
ATOM   7822  C23 POPE3 113      73.578 115.954  70.314  1.00  0.00           C
ATOM   7825  C24 POPE3 113      73.718 117.154  69.394  1.00  0.00           C
ATOM   7828  C25 POPE3 113      74.600 116.814  68.184  1.00  0.00           C
ATOM   7831  C26 POPE3 113      74.709 118.004  67.234  1.00  0.00           C
ATOM   7834  C27 POPE3 113      75.548 117.744  65.974  1.00  0.00           C
ATOM   7837  C28 POPE3 113      75.538 118.994  65.094  1.00  0.00           C
ATOM   7840  C29 POPE3 113      76.499 118.945  63.934  1.00  0.00           C
ATOM   7842 0C21 POPE3 113      76.198 118.655  62.654  1.00  0.00           C
ATOM   7844 1C21 POPE3 113      74.850 118.235  62.134  1.00  0.00           C
ATOM   7847 2C21 POPE3 113      73.919 119.405  61.764  1.00  0.00           C
ATOM   7850 3C21 POPE3 113      72.889 119.015  60.694  1.00  0.00           C
ATOM   7853 4C21 POPE3 113      71.788 120.064  60.534  1.00  0.00           C
ATOM   7856 5C21 POPE3 113      71.148 120.134  59.144  1.00  0.00           C
ATOM   7859 6C21 POPE3 113      72.109 120.735  58.094  1.00  0.00           C
ATOM   7862 7C21 POPE3 113      71.419 121.045  56.774  1.00  0.00           C
ATOM   7865 8C21 POPE3 113      72.350 121.714  55.774  1.00  0.00           C
ATOM   7869  C33 POPE3 113      78.079 112.074  72.384  1.00  0.00           C
ATOM   7872  C34 POPE3 113      78.939 112.204  71.104  1.00  0.00           C
ATOM   7875  C35 POPE3 113      78.140 112.105  69.794  1.00  0.00           C
ATOM   7878  C36 POPE3 113      78.558 113.114  68.724  1.00  0.00           C
ATOM   7881  C37 POPE3 113      77.639 113.114  67.494  1.00  0.00           C
ATOM   7884  C38 POPE3 113      78.038 114.155  66.444  1.00  0.00           C
ATOM   7887  C39 POPE3 113      77.149 114.085  65.194  1.00  0.00           C
ATOM   7890 0C31 POPE3 113      77.680 114.964  64.054  1.00  0.00           C
ATOM   7893 1C31 POPE3 113      77.009 114.644  62.714  1.00  0.00           C
ATOM   7896 2C31 POPE3 113      77.739 115.294  61.534  1.00  0.00           C
ATOM   7899 3C31 POPE3 113      77.368 114.695  60.174  1.00  0.00           C
ATOM   7902 4C31 POPE3 113      75.868 114.724  59.854  1.00  0.00           C
ATOM   7905 5C31 POPE3 113      75.579 114.444  58.374  1.00  0.00           C
ATOM   7908 6C31 POPE3 113      74.079 114.385  58.054  1.00  0.00           C
ATOM   7912  NH3 POPE4 114      50.759  55.625  75.014  1.00  0.00           N
ATOM   7916  C12 POPE4 114      49.398  56.155  75.284  1.00  0.00           C
ATOM   7919  C11 POPE4 114      49.358  57.605  74.774  1.00  0.00           C
ATOM   7922  P   POPE4 114      49.808  58.944  72.564  1.00  0.00           P
ATOM   7923  O13 POPE4 114      50.578  58.794  71.314  1.00  0.00           O
ATOM   7924  O14 POPE4 114      48.349  59.105  72.464  1.00  0.00           O
ATOM   7925  O11 POPE4 114      50.389  60.155  73.394  1.00  0.00           O
ATOM   7926  O12 POPE4 114      50.069  57.704  73.524  1.00  0.00           O
ATOM   7927  C1  POPE4 114      51.709  60.674  73.164  1.00  0.00           C
ATOM   7930  C2  POPE4 114      51.648  62.085  72.504  1.00  0.00           C
ATOM   7932  O21 POPE4 114      52.959  62.714  72.504  1.00  0.00           O
ATOM   7933  C21 POPE4 114      53.519  62.945  71.334  1.00  0.00           C
ATOM   7934  O22 POPE4 114      53.148  62.514  70.254  1.00  0.00           O
ATOM   7935  C22 POPE4 114      54.780  63.794  71.534  1.00  0.00           C
ATOM   7938  C3  POPE4 114      50.718  62.975  73.374  1.00  0.00           C
ATOM   7941  O31 POPE4 114      50.718  64.364  72.964  1.00  0.00           O
ATOM   7942  C31 POPE4 114      49.520  64.934  72.744  1.00  0.00           C
ATOM   7943  O32 POPE4 114      49.189  66.004  73.244  1.00  0.00           O
ATOM   7944  C32 POPE4 114      48.729  64.164  71.684  1.00  0.00           C
ATOM   7947  C23 POPE4 114      55.459  64.294  70.224  1.00  0.00           C
ATOM   7950  C24 POPE4 114      56.319  63.254  69.484  1.00  0.00           C
ATOM   7953  C25 POPE4 114      57.238  63.845  68.404  1.00  0.00           C
ATOM   7956  C26 POPE4 114      58.589  64.314  68.984  1.00  0.00           C
ATOM   7959  C27 POPE4 114      59.438  65.125  67.994  1.00  0.00           C
ATOM   7962  C28 POPE4 114      60.840  65.434  68.554  1.00  0.00           C
ATOM   7965  C29 POPE4 114      61.479  66.555  67.774  1.00  0.00           C
ATOM   7967 0C21 POPE4 114      62.318  66.415  66.744  1.00  0.00           C
ATOM   7969 1C21 POPE4 114      62.789  65.114  66.134  1.00  0.00           C
ATOM   7972 2C21 POPE4 114      62.619  65.174  64.604  1.00  0.00           C
ATOM   7975 3C21 POPE4 114      63.340  64.024  63.884  1.00  0.00           C
ATOM   7978 4C21 POPE4 114      63.438  64.284  62.374  1.00  0.00           C
ATOM   7981 5C21 POPE4 114      62.090  64.125  61.664  1.00  0.00           C
ATOM   7984 6C21 POPE4 114      62.020  64.884  60.334  1.00  0.00           C
ATOM   7987 7C21 POPE4 114      60.578  65.085  59.884  1.00  0.00           C
ATOM   7990 8C21 POPE4 114      60.499  65.824  58.554  1.00  0.00           C
ATOM   7994  C33 POPE4 114      47.878  65.085  70.754  1.00  0.00           C
ATOM   7997  C34 POPE4 114      48.009  64.705  69.274  1.00  0.00           C
ATOM   8000  C35 POPE4 114      49.349  65.155  68.654  1.00  0.00           C
ATOM   8003  C36 POPE4 114      49.379  65.134  67.114  1.00  0.00           C
ATOM   8006  C37 POPE4 114      50.728  65.635  66.584  1.00  0.00           C
ATOM   8009  C38 POPE4 114      50.868  65.635  65.054  1.00  0.00           C
ATOM   8012  C39 POPE4 114      49.709  66.335  64.334  1.00  0.00           C
ATOM   8015 0C31 POPE4 114      49.958  66.485  62.824  1.00  0.00           C
ATOM   8018 1C31 POPE4 114      48.689  66.774  62.024  1.00  0.00           C
ATOM   8021 2C31 POPE4 114      48.750  68.044  61.174  1.00  0.00           C
ATOM   8024 3C31 POPE4 114      48.470  69.335  61.964  1.00  0.00           C
ATOM   8027 4C31 POPE4 114      48.519  70.564  61.044  1.00  0.00           C
ATOM   8030 5C31 POPE4 114      48.209  71.875  61.764  1.00  0.00           C
ATOM   8033 6C31 POPE4 114      48.078  73.044  60.784  1.00  0.00           C
ATOM   8037  NH3 POPE5 115      13.248   3.144  70.664  1.00  0.00           N
ATOM   8041  C12 POPE5 115      12.999   3.794  71.984  1.00  0.00           C
ATOM   8044  C11 POPE5 115      11.528   4.084  72.144  1.00  0.00           C
ATOM   8047  P   POPE5 115       9.858   4.944  73.894  1.00  0.00           P
ATOM   8048  O13 POPE5 115       9.308   3.664  74.414  1.00  0.00           O
ATOM   8049  O14 POPE5 115       9.749   6.174  74.704  1.00  0.00           O
ATOM   8050  O11 POPE5 115       9.158   5.284  72.514  1.00  0.00           O
ATOM   8051  O12 POPE5 115      11.338   4.774  73.384  1.00  0.00           O
ATOM   8052  C1  POPE5 115       7.798   5.004  72.204  1.00  0.00           C
ATOM   8055  C2  POPE5 115       7.689   4.744  70.674  1.00  0.00           C
ATOM   8057  O21 POPE5 115       6.348   4.674  70.204  1.00  0.00           O
ATOM   8058  C21 POPE5 115       5.578   5.724  70.204  1.00  0.00           C
ATOM   8059  O22 POPE5 115       5.708   6.754  70.854  1.00  0.00           O
ATOM   8060  C22 POPE5 115       4.518   5.474  69.124  1.00  0.00           C
ATOM   8063  C3  POPE5 115       8.328   3.384  70.284  1.00  0.00           C
ATOM   8066  O31 POPE5 115       8.249   3.094  68.854  1.00  0.00           O
ATOM   8067  C31 POPE5 115       9.269   3.614  68.164  1.00  0.00           C
ATOM   8068  O32 POPE5 115      10.209   4.214  68.654  1.00  0.00           O
ATOM   8069  C32 POPE5 115       9.269   3.114  66.714  1.00  0.00           C
ATOM   8072  C23 POPE5 115       5.218   5.154  67.784  1.00  0.00           C
ATOM   8075  C24 POPE5 115       4.328   5.224  66.534  1.00  0.00           C
ATOM   8078  C25 POPE5 115       5.208   5.274  65.284  1.00  0.00           C
ATOM   8081  C26 POPE5 115       4.448   5.554  63.984  1.00  0.00           C
ATOM   8084  C27 POPE5 115       5.438   5.864  62.854  1.00  0.00           C
ATOM   8087  C28 POPE5 115       4.778   6.404  61.574  1.00  0.00           C
ATOM   8090  C29 POPE5 115       3.988   5.374  60.814  1.00  0.00           C
ATOM   8092 0C21 POPE5 115       3.118   5.644  59.824  1.00  0.00           C
ATOM   8094 1C21 POPE5 115       2.798   7.024  59.294  1.00  0.00           C
ATOM   8097 2C21 POPE5 115       2.578   7.074  57.774  1.00  0.00           C
ATOM   8100 3C21 POPE5 115       3.828   6.714  56.944  1.00  0.00           C
ATOM   8103 4C21 POPE5 115       4.098   7.654  55.764  1.00  0.00           C
ATOM   8106 5C21 POPE5 115       3.278   7.384  54.484  1.00  0.00           C
ATOM   8109 6C21 POPE5 115       3.528   8.494  53.444  1.00  0.00           C
ATOM   8112 7C21 POPE5 115       2.658   8.394  52.184  1.00  0.00           C
ATOM   8115 8C21 POPE5 115       2.558   9.734  51.434  1.00  0.00           C
ATOM   8119  C33 POPE5 115       9.428   4.254  65.684  1.00  0.00           C
ATOM   8122  C34 POPE5 115      10.408   3.924  64.544  1.00  0.00           C
ATOM   8125  C35 POPE5 115       9.979   2.764  63.644  1.00  0.00           C
ATOM   8128  C36 POPE5 115       8.749   3.124  62.804  1.00  0.00           C
ATOM   8131  C37 POPE5 115       8.228   1.954  61.954  1.00  0.00           C
ATOM   8134  C38 POPE5 115       7.078   2.364  61.034  1.00  0.00           C
ATOM   8137  C39 POPE5 115       7.528   3.414  60.004  1.00  0.00           C
ATOM   8140 0C31 POPE5 115       6.638   3.494  58.754  1.00  0.00           C
ATOM   8143 1C31 POPE5 115       7.248   4.454  57.724  1.00  0.00           C
ATOM   8146 2C31 POPE5 115       6.618   4.324  56.334  1.00  0.00           C
ATOM   8149 3C31 POPE5 115       7.219   5.294  55.314  1.00  0.00           C
ATOM   8152 4C31 POPE5 115       6.629   5.094  53.914  1.00  0.00           C
ATOM   8155 5C31 POPE5 115       7.318   5.944  52.844  1.00  0.00           C
ATOM   8158 6C31 POPE5 115       6.798   5.664  51.434  1.00  0.00           C
ATOM   8162  NH3 POPE6 116      14.348  22.564  29.224  1.00  0.00           N
ATOM   8166  C12 POPE6 116      13.348  21.444  29.074  1.00  0.00           C
ATOM   8169  C11 POPE6 116      13.868  20.024  29.374  1.00  0.00           C
ATOM   8172  P   POPE6 116      12.438  17.944  30.204  1.00  0.00           P
ATOM   8173  O13 POPE6 116      11.538  17.774  31.364  1.00  0.00           O
ATOM   8174  O14 POPE6 116      11.828  17.794  28.864  1.00  0.00           O
ATOM   8175  O11 POPE6 116      13.768  17.094  30.304  1.00  0.00           O
ATOM   8176  O12 POPE6 116      12.959  19.424  30.304  1.00  0.00           O
ATOM   8177  C1  POPE6 116      14.649  17.104  31.424  1.00  0.00           C
ATOM   8180  C2  POPE6 116      14.238  16.084  32.554  1.00  0.00           C
ATOM   8182  O21 POPE6 116      14.139  16.725  33.844  1.00  0.00           O
ATOM   8183  C21 POPE6 116      15.249  17.194  34.384  1.00  0.00           C
ATOM   8184  O22 POPE6 116      16.349  17.235  33.854  1.00  0.00           O
ATOM   8185  C22 POPE6 116      14.968  17.654  35.814  1.00  0.00           C
ATOM   8188  C3  POPE6 116      15.138  14.805  32.564  1.00  0.00           C
ATOM   8191  O31 POPE6 116      14.598  13.774  33.424  1.00  0.00           O
ATOM   8192  C31 POPE6 116      15.249  13.494  34.534  1.00  0.00           C
ATOM   8193  O32 POPE6 116      16.208  14.094  34.984  1.00  0.00           O
ATOM   8194  C32 POPE6 116      14.589  12.304  35.224  1.00  0.00           C
ATOM   8197  C23 POPE6 116      15.789  16.814  36.824  1.00  0.00           C
ATOM   8200  C24 POPE6 116      15.589  17.194  38.294  1.00  0.00           C
ATOM   8203  C25 POPE6 116      16.609  16.524  39.234  1.00  0.00           C
ATOM   8206  C26 POPE6 116      16.478  14.994  39.374  1.00  0.00           C
ATOM   8209  C27 POPE6 116      17.479  14.414  40.384  1.00  0.00           C
ATOM   8212  C28 POPE6 116      17.169  12.954  40.774  1.00  0.00           C
ATOM   8215  C29 POPE6 116      18.109  12.414  41.834  1.00  0.00           C
ATOM   8217 0C21 POPE6 116      18.048  12.694  43.154  1.00  0.00           C
ATOM   8219 1C21 POPE6 116      17.058  13.604  43.824  1.00  0.00           C
ATOM   8222 2C21 POPE6 116      16.169  12.894  44.864  1.00  0.00           C
ATOM   8225 3C21 POPE6 116      16.869  12.584  46.204  1.00  0.00           C
ATOM   8228 4C21 POPE6 116      16.939  13.804  47.134  1.00  0.00           C
ATOM   8231 5C21 POPE6 116      17.608  13.514  48.484  1.00  0.00           C
ATOM   8234 6C21 POPE6 116      17.679  14.754  49.384  1.00  0.00           C
ATOM   8237 7C21 POPE6 116      17.988  14.394  50.844  1.00  0.00           C
ATOM   8240 8C21 POPE6 116      18.158  15.604  51.754  1.00  0.00           C
ATOM   8244  C33 POPE6 116      15.459  11.684  36.344  1.00  0.00           C
ATOM   8247  C34 POPE6 116      14.808  10.444  36.984  1.00  0.00           C
ATOM   8250  C35 POPE6 116      14.038  10.724  38.274  1.00  0.00           C
ATOM   8253  C36 POPE6 116      13.978   9.474  39.174  1.00  0.00           C
ATOM   8256  C37 POPE6 116      13.108   9.664  40.414  1.00  0.00           C
ATOM   8259  C38 POPE6 116      13.119   8.454  41.364  1.00  0.00           C
ATOM   8262  C39 POPE6 116      14.369   8.384  42.244  1.00  0.00           C
ATOM   8265 0C31 POPE6 116      14.488   7.094  43.074  1.00  0.00           C
ATOM   8268 1C31 POPE6 116      15.298   7.324  44.354  1.00  0.00           C
ATOM   8271 2C31 POPE6 116      15.858   6.044  45.014  1.00  0.00           C
ATOM   8274 3C31 POPE6 116      16.609   6.354  46.324  1.00  0.00           C
ATOM   8277 4C31 POPE6 116      17.388   5.164  46.894  1.00  0.00           C
ATOM   8280 5C31 POPE6 116      16.559   4.264  47.814  1.00  0.00           C
ATOM   8283 6C31 POPE6 116      17.308   3.004  48.264  1.00  0.00           C
ATOM   8287  NH3 POPE7 117      81.288  83.034  74.444  1.00  0.00           N
ATOM   8291  C12 POPE7 117      82.649  82.855  75.044  1.00  0.00           C
ATOM   8294  C11 POPE7 117      83.728  82.855  73.944  1.00  0.00           C
ATOM   8297  P   POPE7 117      85.118  85.044  73.794  1.00  0.00           P
ATOM   8298  O13 POPE7 117      84.910  86.465  73.454  1.00  0.00           O
ATOM   8299  O14 POPE7 117      85.489  84.745  75.184  1.00  0.00           O
ATOM   8300  O11 POPE7 117      86.238  84.444  72.884  1.00  0.00           O
ATOM   8301  O12 POPE7 117      83.858  84.164  73.374  1.00  0.00           O
ATOM   8302  C1  POPE7 117      86.628  85.014  71.634  1.00  0.00           C
ATOM   8305  C2  POPE7 117      85.508  84.945  70.564  1.00  0.00           C
ATOM   8307  O21 POPE7 117      86.139  84.634  69.314  1.00  0.00           O
ATOM   8308  C21 POPE7 117      85.508  83.825  68.484  1.00  0.00           C
ATOM   8309  O22 POPE7 117      84.479  83.204  68.714  1.00  0.00           O
ATOM   8310  C22 POPE7 117      86.299  83.804  67.174  1.00  0.00           C
ATOM   8313  C3  POPE7 117      84.749  86.314  70.514  1.00  0.00           C
ATOM   8316  O31 POPE7 117      84.249  86.664  69.214  1.00  0.00           O
ATOM   8317  C31 POPE7 117      84.879  87.575  68.454  1.00  0.00           C
ATOM   8318  O32 POPE7 117      84.309  88.174  67.564  1.00  0.00           O
ATOM   8319  C32 POPE7 117      86.378  87.774  68.734  1.00  0.00           C
ATOM   8322  C23 POPE7 117      85.410  83.804  65.914  1.00  0.00           C
ATOM   8325  C24 POPE7 117      84.509  85.044  65.814  1.00  0.00           C
ATOM   8328  C25 POPE7 117      84.229  85.504  64.384  1.00  0.00           C
ATOM   8331  C26 POPE7 117      83.648  84.424  63.454  1.00  0.00           C
ATOM   8334  C27 POPE7 117      83.469  84.984  62.034  1.00  0.00           C
ATOM   8337  C28 POPE7 117      83.539  83.915  60.934  1.00  0.00           C
ATOM   8340  C29 POPE7 117      83.609  84.584  59.584  1.00  0.00           C
ATOM   8342 0C21 POPE7 117      82.818  84.335  58.524  1.00  0.00           C
ATOM   8344 1C21 POPE7 117      81.739  83.294  58.474  1.00  0.00           C
ATOM   8347 2C21 POPE7 117      81.069  83.204  57.094  1.00  0.00           C
ATOM   8350 3C21 POPE7 117      80.159  81.965  57.004  1.00  0.00           C
ATOM   8353 4C21 POPE7 117      78.859  82.184  56.204  1.00  0.00           C
ATOM   8356 5C21 POPE7 117      79.038  82.575  54.734  1.00  0.00           C
ATOM   8359 6C21 POPE7 117      79.848  81.574  53.904  1.00  0.00           C
ATOM   8362 7C21 POPE7 117      79.758  81.885  52.404  1.00  0.00           C
ATOM   8365 8C21 POPE7 117      80.629  80.984  51.514  1.00  0.00           C
ATOM   8369  C33 POPE7 117      87.109  88.235  67.444  1.00  0.00           C
ATOM   8372  C34 POPE7 117      88.648  88.135  67.524  1.00  0.00           C
ATOM   8375  C35 POPE7 117      89.328  88.864  66.354  1.00  0.00           C
ATOM   8378  C36 POPE7 117      89.100  88.215  64.984  1.00  0.00           C
ATOM   8381  C37 POPE7 117      89.398  89.184  63.834  1.00  0.00           C
ATOM   8384  C38 POPE7 117      89.579  88.515  62.464  1.00  0.00           C
ATOM   8387  C39 POPE7 117      88.349  87.744  61.954  1.00  0.00           C
ATOM   8390 0C31 POPE7 117      88.218  87.885  60.424  1.00  0.00           C
ATOM   8393 1C31 POPE7 117      87.398  86.794  59.734  1.00  0.00           C
ATOM   8396 2C31 POPE7 117      88.199  85.504  59.534  1.00  0.00           C
ATOM   8399 3C31 POPE7 117      87.478  84.475  58.654  1.00  0.00           C
ATOM   8402 4C31 POPE7 117      88.359  83.254  58.354  1.00  0.00           C
ATOM   8405 5C31 POPE7 117      87.669  82.214  57.464  1.00  0.00           C
ATOM   8408 6C31 POPE7 117      88.399  80.875  57.474  1.00  0.00           C
ATOM   8412  NH3 POPE8 118      22.308   6.004  31.884  1.00  0.00           N
ATOM   8416  C12 POPE8 118      22.038   6.254  30.424  1.00  0.00           C
ATOM   8419  C11 POPE8 118      20.590   5.924  29.984  1.00  0.00           C
ATOM   8422  P   POPE8 118      18.228   6.984  29.584  1.00  0.00           P
ATOM   8423  O13 POPE8 118      17.738   8.244  29.014  1.00  0.00           O
ATOM   8424  O14 POPE8 118      17.948   5.694  28.864  1.00  0.00           O
ATOM   8425  O11 POPE8 118      17.658   6.824  31.044  1.00  0.00           O
ATOM   8426  O12 POPE8 118      19.789   7.094  29.844  1.00  0.00           O
ATOM   8427  C1  POPE8 118      17.959   7.814  32.044  1.00  0.00           C
ATOM   8430  C2  POPE8 118      17.859   7.204  33.464  1.00  0.00           C
ATOM   8432  O21 POPE8 118      18.328   8.154  34.444  1.00  0.00           O
ATOM   8433  C21 POPE8 118      17.798   8.054  35.664  1.00  0.00           C
ATOM   8434  O22 POPE8 118      16.848   7.354  35.984  1.00  0.00           O
ATOM   8435  C22 POPE8 118      18.558   8.974  36.634  1.00  0.00           C
ATOM   8438  C3  POPE8 118      18.708   5.914  33.534  1.00  0.00           C
ATOM   8441  O31 POPE8 118      18.218   5.034  34.554  1.00  0.00           O
ATOM   8442  C31 POPE8 118      18.878   5.054  35.684  1.00  0.00           C
ATOM   8443  O32 POPE8 118      19.898   5.674  35.934  1.00  0.00           O
ATOM   8444  C32 POPE8 118      18.179   4.124  36.664  1.00  0.00           C
ATOM   8447  C23 POPE8 118      18.358   8.554  38.114  1.00  0.00           C
ATOM   8450  C24 POPE8 118      19.029   9.504  39.104  1.00  0.00           C
ATOM   8453  C25 POPE8 118      19.388   8.844  40.454  1.00  0.00           C
ATOM   8456  C26 POPE8 118      18.198   8.384  41.314  1.00  0.00           C
ATOM   8459  C27 POPE8 118      18.578   7.294  42.334  1.00  0.00           C
ATOM   8462  C28 POPE8 118      19.349   7.754  43.604  1.00  0.00           C
ATOM   8465  C29 POPE8 118      19.759   6.504  44.354  1.00  0.00           C
ATOM   8467 0C21 POPE8 118      20.520   6.324  45.454  1.00  0.00           C
ATOM   8469 1C21 POPE8 118      21.148   7.314  46.394  1.00  0.00           C
ATOM   8472 2C21 POPE8 118      21.339   6.624  47.764  1.00  0.00           C
ATOM   8475 3C21 POPE8 118      22.009   7.484  48.844  1.00  0.00           C
ATOM   8478 4C21 POPE8 118      22.118   6.804  50.214  1.00  0.00           C
ATOM   8481 5C21 POPE8 118      20.759   6.624  50.924  1.00  0.00           C
ATOM   8484 6C21 POPE8 118      20.898   6.014  52.324  1.00  0.00           C
ATOM   8487 7C21 POPE8 118      19.548   5.724  52.984  1.00  0.00           C
ATOM   8490 8C21 POPE8 118      19.669   5.014  54.334  1.00  0.00           C
ATOM   8494  C33 POPE8 118      18.669   4.354  38.104  1.00  0.00           C
ATOM   8497  C34 POPE8 118      18.099   3.304  39.054  1.00  0.00           C
ATOM   8500  C35 POPE8 118      18.318   3.694  40.514  1.00  0.00           C
ATOM   8503  C36 POPE8 118      17.939   2.604  41.524  1.00  0.00           C
ATOM   8506  C37 POPE8 118      18.078   3.124  42.954  1.00  0.00           C
ATOM   8509  C38 POPE8 118      17.798   2.074  44.034  1.00  0.00           C
ATOM   8512  C39 POPE8 118      16.379   2.144  44.624  1.00  0.00           C
ATOM   8515 0C31 POPE8 118      15.259   1.824  43.624  1.00  0.00           C
ATOM   8518 1C31 POPE8 118      13.948   1.404  44.314  1.00  0.00           C
ATOM   8521 2C31 POPE8 118      13.269   2.534  45.104  1.00  0.00           C
ATOM   8524 3C31 POPE8 118      12.149   2.034  46.014  1.00  0.00           C
ATOM   8527 4C31 POPE8 118      11.058   3.094  46.244  1.00  0.00           C
ATOM   8530 5C31 POPE8 118      10.038   2.704  47.314  1.00  0.00           C
ATOM   8533 6C31 POPE8 118       8.799   3.594  47.334  1.00  0.00           C
ATOM   8537  NH3 POPE9 119       8.658  25.394  73.224  1.00  0.00           N
ATOM   8541  C12 POPE9 119       8.068  24.284  74.014  1.00  0.00           C
ATOM   8544  C11 POPE9 119       7.568  23.184  73.074  1.00  0.00           C
ATOM   8547  P   POPE9 119       5.478  22.064  74.144  1.00  0.00           P
ATOM   8548  O13 POPE9 119       5.368  21.284  75.384  1.00  0.00           O
ATOM   8549  O14 POPE9 119       4.978  23.454  74.224  1.00  0.00           O
ATOM   8550  O11 POPE9 119       4.908  21.254  72.914  1.00  0.00           O
ATOM   8551  O12 POPE9 119       7.028  22.124  73.844  1.00  0.00           O
ATOM   8552  C1  POPE9 119       5.408  19.924  72.654  1.00  0.00           C
ATOM   8555  C2  POPE9 119       5.638  19.684  71.144  1.00  0.00           C
ATOM   8557  O21 POPE9 119       5.689  18.254  70.884  1.00  0.00           O
ATOM   8558  C21 POPE9 119       4.928  17.864  69.864  1.00  0.00           C
ATOM   8559  O22 POPE9 119       3.958  18.475  69.434  1.00  0.00           O
ATOM   8560  C22 POPE9 119       5.488  16.554  69.274  1.00  0.00           C
ATOM   8563  C3  POPE9 119       6.948  20.324  70.624  1.00  0.00           C
ATOM   8566  O31 POPE9 119       7.048  20.114  69.204  1.00  0.00           O
ATOM   8567  C31 POPE9 119       6.299  20.934  68.494  1.00  0.00           C
ATOM   8568  O32 POPE9 119       5.798  21.974  68.874  1.00  0.00           O
ATOM   8569  C32 POPE9 119       6.188  20.354  67.104  1.00  0.00           C
ATOM   8572  C23 POPE9 119       4.999  16.204  67.834  1.00  0.00           C
ATOM   8575  C24 POPE9 119       6.008  16.474  66.704  1.00  0.00           C
ATOM   8578  C25 POPE9 119       6.828  15.234  66.314  1.00  0.00           C
ATOM   8581  C26 POPE9 119       7.938  15.484  65.274  1.00  0.00           C
ATOM   8584  C27 POPE9 119       8.768  14.225  64.954  1.00  0.00           C
ATOM   8587  C28 POPE9 119       9.828  14.454  63.854  1.00  0.00           C
ATOM   8590  C29 POPE9 119      10.958  13.454  63.894  1.00  0.00           C
ATOM   8592 0C21 POPE9 119      11.299  12.564  62.944  1.00  0.00           C
ATOM   8594 1C21 POPE9 119      10.628  12.334  61.604  1.00  0.00           C
ATOM   8597 2C21 POPE9 119      10.748  13.484  60.584  1.00  0.00           C
ATOM   8600 3C21 POPE9 119      12.199  13.844  60.234  1.00  0.00           C
ATOM   8603 4C21 POPE9 119      12.358  15.164  59.484  1.00  0.00           C
ATOM   8606 5C21 POPE9 119      13.828  15.604  59.384  1.00  0.00           C
ATOM   8609 6C21 POPE9 119      14.478  15.854  60.754  1.00  0.00           C
ATOM   8612 7C21 POPE9 119      15.798  16.614  60.644  1.00  0.00           C
ATOM   8615 8C21 POPE9 119      16.419  16.934  62.014  1.00  0.00           C
ATOM   8619  C33 POPE9 119       5.218  21.134  66.204  1.00  0.00           C
ATOM   8622  C34 POPE9 119       5.578  20.844  64.754  1.00  0.00           C
ATOM   8625  C35 POPE9 119       6.648  21.794  64.214  1.00  0.00           C
ATOM   8628  C36 POPE9 119       6.918  21.555  62.734  1.00  0.00           C
ATOM   8631  C37 POPE9 119       7.888  22.554  62.104  1.00  0.00           C
ATOM   8634  C38 POPE9 119       8.228  22.164  60.664  1.00  0.00           C
ATOM   8637  C39 POPE9 119       9.459  22.894  60.124  1.00  0.00           C
ATOM   8640 0C31 POPE9 119       9.828  22.464  58.704  1.00  0.00           C
ATOM   8643 1C31 POPE9 119      10.938  23.335  58.104  1.00  0.00           C
ATOM   8646 2C31 POPE9 119      11.518  22.734  56.824  1.00  0.00           C
ATOM   8649 3C31 POPE9 119      12.039  23.794  55.844  1.00  0.00           C
ATOM   8652 4C31 POPE9 119      10.919  24.344  54.954  1.00  0.00           C
ATOM   8655 5C31 POPE9 119      11.358  25.504  54.054  1.00  0.00           C
ATOM   8658 6C31 POPE9 119      10.188  26.134  53.294  1.00  0.00           C
ATOM   8662  NH3 POPE  120      -2.900 104.015  76.454  1.00  0.00           N
ATOM   8666  C12 POPE  120      -1.460 104.044  76.894  1.00  0.00           C
ATOM   8669  C11 POPE  120      -0.601 105.025  76.094  1.00  0.00           C
ATOM   8672  P   POPE  120       1.840 105.574  75.524  1.00  0.00           P
ATOM   8673  O13 POPE  120       2.158 106.585  76.554  1.00  0.00           O
ATOM   8674  O14 POPE  120       2.938 104.824  74.894  1.00  0.00           O
ATOM   8675  O11 POPE  120       0.999 106.225  74.364  1.00  0.00           O
ATOM   8676  O12 POPE  120       0.758 104.594  76.134  1.00  0.00           O
ATOM   8677  C1  POPE  120       1.428 107.344  73.604  1.00  0.00           C
ATOM   8680  C2  POPE  120       1.889 106.905  72.194  1.00  0.00           C
ATOM   8682  O21 POPE  120       2.259 108.015  71.374  1.00  0.00           O
ATOM   8683  C21 POPE  120       1.469 109.064  71.254  1.00  0.00           C
ATOM   8684  O22 POPE  120       0.248 109.074  71.394  1.00  0.00           O
ATOM   8685  C22 POPE  120       2.379 110.215  70.844  1.00  0.00           C
ATOM   8688  C3  POPE  120       0.908 105.925  71.474  1.00  0.00           C
ATOM   8691  O31 POPE  120       1.498 105.355  70.284  1.00  0.00           O
ATOM   8692  C31 POPE  120       1.398 105.814  69.034  1.00  0.00           C
ATOM   8693  O32 POPE  120       2.079 105.364  68.114  1.00  0.00           O
ATOM   8694  C32 POPE  120       0.339 106.885  68.754  1.00  0.00           C
ATOM   8697  C23 POPE  120       1.688 111.454  70.234  1.00  0.00           C
ATOM   8700  C24 POPE  120       2.730 112.385  69.594  1.00  0.00           C
ATOM   8703  C25 POPE  120       3.179 111.915  68.204  1.00  0.00           C
ATOM   8706  C26 POPE  120       2.239 112.364  67.074  1.00  0.00           C
ATOM   8709  C27 POPE  120       2.439 111.574  65.774  1.00  0.00           C
ATOM   8712  C28 POPE  120       1.629 112.114  64.584  1.00  0.00           C
ATOM   8715  C29 POPE  120       2.348 113.254  63.894  1.00  0.00           C
ATOM   8717 0C21 POPE  120       2.329 113.534  62.574  1.00  0.00           C
ATOM   8719 1C21 POPE  120       1.549 112.814  61.504  1.00  0.00           C
ATOM   8722 2C21 POPE  120       0.449 113.714  60.904  1.00  0.00           C
ATOM   8725 3C21 POPE  120      -0.410 112.984  59.864  1.00  0.00           C
ATOM   8728 4C21 POPE  120      -1.420 113.945  59.204  1.00  0.00           C
ATOM   8731 5C21 POPE  120      -2.400 113.254  58.244  1.00  0.00           C
ATOM   8734 6C21 POPE  120      -3.350 114.275  57.594  1.00  0.00           C
ATOM   8737 7C21 POPE  120      -4.300 113.674  56.554  1.00  0.00           C
ATOM   8740 8C21 POPE  120      -5.251 114.724  55.964  1.00  0.00           C
ATOM   8744  C33 POPE  120       0.949 107.984  67.854  1.00  0.00           C
ATOM   8747  C34 POPE  120      -0.061 108.994  67.324  1.00  0.00           C
ATOM   8750  C35 POPE  120      -0.271 108.875  65.804  1.00  0.00           C
ATOM   8753  C36 POPE  120      -0.920 107.554  65.374  1.00  0.00           C
ATOM   8756  C37 POPE  120      -1.311 107.504  63.884  1.00  0.00           C
ATOM   8759  C38 POPE  120      -0.141 107.725  62.924  1.00  0.00           C
ATOM   8762  C39 POPE  120      -0.421 107.175  61.514  1.00  0.00           C
ATOM   8765 0C31 POPE  120      -1.470 107.964  60.704  1.00  0.00           C
ATOM   8768 1C31 POPE  120      -1.711 107.324  59.324  1.00  0.00           C
ATOM   8771 2C31 POPE  120      -2.771 108.054  58.484  1.00  0.00           C
ATOM   8774 3C31 POPE  120      -2.240 109.314  57.764  1.00  0.00           C
ATOM   8777 4C31 POPE  120      -1.770 109.044  56.324  1.00  0.00           C
ATOM   8780 5C31 POPE  120      -1.381 110.335  55.584  1.00  0.00           C
ATOM   8783 6C31 POPE  120      -1.000 110.114  54.124  1.00  0.00           C
ATOM   8787  NH3 POPE  121       5.348  49.574  34.294  1.00  0.00           N
ATOM   8791  C12 POPE  121       4.068  48.944  34.764  1.00  0.00           C
ATOM   8794  C11 POPE  121       4.328  47.904  35.874  1.00  0.00           C
ATOM   8797  P   POPE  121       1.818  47.794  36.604  1.00  0.00           P
ATOM   8798  O13 POPE  121       1.158  48.244  35.344  1.00  0.00           O
ATOM   8799  O14 POPE  121       1.068  46.824  37.434  1.00  0.00           O
ATOM   8800  O11 POPE  121       2.308  49.024  37.434  1.00  0.00           O
ATOM   8801  O12 POPE  121       3.178  47.114  36.184  1.00  0.00           O
ATOM   8802  C1  POPE  121       1.808  49.305  38.744  1.00  0.00           C
ATOM   8805  C2  POPE  121       2.998  49.384  39.734  1.00  0.00           C
ATOM   8807  O21 POPE  121       2.708  48.694  40.964  1.00  0.00           O
ATOM   8808  C21 POPE  121       1.708  49.164  41.684  1.00  0.00           C
ATOM   8809  O22 POPE  121       1.098  50.194  41.504  1.00  0.00           O
ATOM   8810  C22 POPE  121       1.398  48.134  42.774  1.00  0.00           C
ATOM   8813  C3  POPE  121       3.538  50.835  39.914  1.00  0.00           C
ATOM   8816  O31 POPE  121       4.738  50.824  40.704  1.00  0.00           O
ATOM   8817  C31 POPE  121       4.968  51.454  41.864  1.00  0.00           C
ATOM   8818  O32 POPE  121       5.958  51.225  42.544  1.00  0.00           O
ATOM   8819  C32 POPE  121       3.948  52.525  42.284  1.00  0.00           C
ATOM   8822  C23 POPE  121       0.118  48.484  43.574  1.00  0.00           C
ATOM   8825  C24 POPE  121      -0.561  47.234  44.154  1.00  0.00           C
ATOM   8828  C25 POPE  121       0.258  46.495  45.224  1.00  0.00           C
ATOM   8831  C26 POPE  121       0.528  47.335  46.484  1.00  0.00           C
ATOM   8834  C27 POPE  121       0.828  46.464  47.714  1.00  0.00           C
ATOM   8837  C28 POPE  121       0.978  47.265  49.014  1.00  0.00           C
ATOM   8840  C29 POPE  121       2.258  48.065  49.054  1.00  0.00           C
ATOM   8842 0C21 POPE  121       3.208  48.034  50.014  1.00  0.00           C
ATOM   8844 1C21 POPE  121       3.178  47.204  51.274  1.00  0.00           C
ATOM   8847 2C21 POPE  121       2.498  47.934  52.454  1.00  0.00           C
ATOM   8850 3C21 POPE  121       3.318  49.105  53.004  1.00  0.00           C
ATOM   8853 4C21 POPE  121       2.708  49.714  54.274  1.00  0.00           C
ATOM   8856 5C21 POPE  121       3.628  50.744  54.944  1.00  0.00           C
ATOM   8859 6C21 POPE  121       3.128  51.164  56.334  1.00  0.00           C
ATOM   8862 7C21 POPE  121       4.198  51.835  57.194  1.00  0.00           C
ATOM   8865 8C21 POPE  121       3.818  51.934  58.674  1.00  0.00           C
ATOM   8869  C33 POPE  121       3.168  52.094  43.564  1.00  0.00           C
ATOM   8872  C34 POPE  121       1.708  52.564  43.614  1.00  0.00           C
ATOM   8875  C35 POPE  121       1.498  54.014  44.064  1.00  0.00           C
ATOM   8878  C36 POPE  121       1.808  54.254  45.544  1.00  0.00           C
ATOM   8881  C37 POPE  121       1.128  55.524  46.084  1.00  0.00           C
ATOM   8884  C38 POPE  121       1.348  55.744  47.594  1.00  0.00           C
ATOM   8887  C39 POPE  121       0.538  56.924  48.144  1.00  0.00           C
ATOM   8890 0C31 POPE  121       0.858  57.204  49.624  1.00  0.00           C
ATOM   8893 1C31 POPE  121       0.168  58.484  50.134  1.00  0.00           C
ATOM   8896 2C31 POPE  121       0.588  58.864  51.564  1.00  0.00           C
ATOM   8899 3C31 POPE  121       0.008  57.934  52.644  1.00  0.00           C
ATOM   8902 4C31 POPE  121       1.068  57.225  53.494  1.00  0.00           C
ATOM   8905 5C31 POPE  121       0.538  55.924  54.114  1.00  0.00           C
ATOM   8908 6C31 POPE  121       1.478  55.264  55.124  1.00  0.00           C
ATOM   8912  NH3 POPE  122      85.519  81.195  33.024  1.00  0.00           N
ATOM   8916  C12 POPE  122      86.288  81.725  31.844  1.00  0.00           C
ATOM   8919  C11 POPE  122      87.758  81.325  31.934  1.00  0.00           C
ATOM   8922  P   POPE  122      89.128  79.125  31.764  1.00  0.00           P
ATOM   8923  O13 POPE  122      88.738  77.805  31.204  1.00  0.00           O
ATOM   8924  O14 POPE  122      90.019  79.964  30.954  1.00  0.00           O
ATOM   8925  O11 POPE  122      89.719  79.034  33.214  1.00  0.00           O
ATOM   8926  O12 POPE  122      87.799  79.905  32.054  1.00  0.00           O
ATOM   8927  C1  POPE  122      90.529  77.985  33.734  1.00  0.00           C
ATOM   8930  C2  POPE  122      90.009  77.634  35.144  1.00  0.00           C
ATOM   8932  O21 POPE  122      90.919  76.704  35.754  1.00  0.00           O
ATOM   8933  C21 POPE  122      90.859  76.614  37.074  1.00  0.00           C
ATOM   8934  O22 POPE  122      90.169  77.294  37.814  1.00  0.00           O
ATOM   8935  C22 POPE  122      91.809  75.504  37.514  1.00  0.00           C
ATOM   8938  C3  POPE  122      88.559  77.065  35.064  1.00  0.00           C
ATOM   8941  O31 POPE  122      87.780  77.335  36.254  1.00  0.00           O
ATOM   8942  C31 POPE  122      87.019  78.434  36.214  1.00  0.00           C
ATOM   8943  O32 POPE  122      86.898  79.195  35.264  1.00  0.00           O
ATOM   8944  C32 POPE  122      86.309  78.614  37.544  1.00  0.00           C
ATOM   8947  C23 POPE  122      91.679  75.204  39.024  1.00  0.00           C
ATOM   8950  C24 POPE  122      92.808  74.294  39.524  1.00  0.00           C
ATOM   8953  C25 POPE  122      92.410  73.415  40.714  1.00  0.00           C
ATOM   8956  C26 POPE  122      92.049  74.125  42.024  1.00  0.00           C
ATOM   8959  C27 POPE  122      91.648  73.085  43.084  1.00  0.00           C
ATOM   8962  C28 POPE  122      91.238  73.655  44.464  1.00  0.00           C
ATOM   8965  C29 POPE  122      92.420  73.775  45.394  1.00  0.00           C
ATOM   8967 0C21 POPE  122      92.569  73.204  46.614  1.00  0.00           C
ATOM   8969 1C21 POPE  122      91.568  72.324  47.324  1.00  0.00           C
ATOM   8972 2C21 POPE  122      92.208  71.095  48.014  1.00  0.00           C
ATOM   8975 3C21 POPE  122      92.938  71.405  49.324  1.00  0.00           C
ATOM   8978 4C21 POPE  122      94.428  71.034  49.304  1.00  0.00           C
ATOM   8981 5C21 POPE  122      95.049  70.964  50.714  1.00  0.00           C
ATOM   8984 6C21 POPE  122      96.549  70.635  50.674  1.00  0.00           C
ATOM   8987 7C21 POPE  122      97.058  70.004  51.974  1.00  0.00           C
ATOM   8990 8C21 POPE  122      98.569  69.775  52.004  1.00  0.00           C
ATOM   8994  C33 POPE  122      85.289  79.774  37.494  1.00  0.00           C
ATOM   8997  C34 POPE  122      84.328  79.734  38.694  1.00  0.00           C
ATOM   9000  C35 POPE  122      85.019  79.885  40.064  1.00  0.00           C
ATOM   9003  C36 POPE  122      85.759  81.225  40.234  1.00  0.00           C
ATOM   9006  C37 POPE  122      86.109  81.504  41.704  1.00  0.00           C
ATOM   9009  C38 POPE  122      86.959  82.774  41.894  1.00  0.00           C
ATOM   9012  C39 POPE  122      86.860  83.334  43.314  1.00  0.00           C
ATOM   9015 0C31 POPE  122      87.608  82.525  44.384  1.00  0.00           C
ATOM   9018 1C31 POPE  122      87.219  82.975  45.804  1.00  0.00           C
ATOM   9021 2C31 POPE  122      88.089  82.374  46.924  1.00  0.00           C
ATOM   9024 3C31 POPE  122      89.008  83.404  47.594  1.00  0.00           C
ATOM   9027 4C31 POPE  122      90.089  83.954  46.654  1.00  0.00           C
ATOM   9030 5C31 POPE  122      90.868  85.125  47.274  1.00  0.00           C
ATOM   9033 6C31 POPE  122      91.979  85.624  46.354  1.00  0.00           C
ATOM   9037  NH3 POPE  123     112.999  30.464  73.764  1.00  0.00           N
ATOM   9041  C12 POPE  123     114.100  31.074  74.584  1.00  0.00           C
ATOM   9044  C11 POPE  123     115.238  31.565  73.694  1.00  0.00           C
ATOM   9047  P   POPE  123     117.089  33.324  73.874  1.00  0.00           P
ATOM   9048  O13 POPE  123     116.129  34.254  73.254  1.00  0.00           O
ATOM   9049  O14 POPE  123     118.059  33.884  74.844  1.00  0.00           O
ATOM   9050  O11 POPE  123     117.910  32.534  72.774  1.00  0.00           O
ATOM   9051  O12 POPE  123     116.279  32.134  74.524  1.00  0.00           O
ATOM   9052  C1  POPE  123     117.868  33.015  71.434  1.00  0.00           C
ATOM   9055  C2  POPE  123     118.349  31.914  70.454  1.00  0.00           C
ATOM   9057  O21 POPE  123     117.770  32.114  69.154  1.00  0.00           O
ATOM   9058  C21 POPE  123     116.508  31.794  68.974  1.00  0.00           C
ATOM   9059  O22 POPE  123     115.718  31.425  69.834  1.00  0.00           O
ATOM   9060  C22 POPE  123     116.189  31.944  67.494  1.00  0.00           C
ATOM   9063  C3  POPE  123     118.159  30.454  70.994  1.00  0.00           C
ATOM   9066  O31 POPE  123     118.178  29.485  69.924  1.00  0.00           O
ATOM   9067  C31 POPE  123     119.350  29.415  69.294  1.00  0.00           C
ATOM   9068  O32 POPE  123     120.410  29.844  69.714  1.00  0.00           O
ATOM   9069  C32 POPE  123     119.100  28.794  67.914  1.00  0.00           C
ATOM   9072  C23 POPE  123     114.939  31.134  67.084  1.00  0.00           C
ATOM   9075  C24 POPE  123     114.758  31.114  65.574  1.00  0.00           C
ATOM   9078  C25 POPE  123     113.409  30.484  65.174  1.00  0.00           C
ATOM   9081  C26 POPE  123     113.189  30.484  63.654  1.00  0.00           C
ATOM   9084  C27 POPE  123     111.708  30.384  63.284  1.00  0.00           C
ATOM   9087  C28 POPE  123     111.419  30.784  61.824  1.00  0.00           C
ATOM   9090  C29 POPE  123     112.249  29.954  60.894  1.00  0.00           C
ATOM   9092 0C21 POPE  123     111.898  28.774  60.354  1.00  0.00           C
ATOM   9094 1C21 POPE  123     110.569  28.084  60.484  1.00  0.00           C
ATOM   9097 2C21 POPE  123     110.108  27.564  59.114  1.00  0.00           C
ATOM   9100 3C21 POPE  123     110.128  28.634  58.014  1.00  0.00           C
ATOM   9103 4C21 POPE  123     109.640  28.124  56.664  1.00  0.00           C
ATOM   9106 5C21 POPE  123     108.129  27.894  56.594  1.00  0.00           C
ATOM   9109 6C21 POPE  123     107.738  27.384  55.204  1.00  0.00           C
ATOM   9112 7C21 POPE  123     106.238  27.094  55.114  1.00  0.00           C
ATOM   9115 8C21 POPE  123     105.839  26.464  53.794  1.00  0.00           C
ATOM   9119  C33 POPE  123     120.169  29.204  66.884  1.00  0.00           C
ATOM   9122  C34 POPE  123     119.968  28.524  65.524  1.00  0.00           C
ATOM   9125  C35 POPE  123     118.769  29.055  64.724  1.00  0.00           C
ATOM   9128  C36 POPE  123     118.458  28.214  63.474  1.00  0.00           C
ATOM   9131  C37 POPE  123     119.609  28.165  62.454  1.00  0.00           C
ATOM   9134  C38 POPE  123     119.309  27.264  61.254  1.00  0.00           C
ATOM   9137  C39 POPE  123     118.419  27.905  60.174  1.00  0.00           C
ATOM   9140 0C31 POPE  123     118.250  26.974  58.974  1.00  0.00           C
ATOM   9143 1C31 POPE  123     117.729  27.654  57.694  1.00  0.00           C
ATOM   9146 2C31 POPE  123     117.829  26.694  56.494  1.00  0.00           C
ATOM   9149 3C31 POPE  123     117.529  27.334  55.134  1.00  0.00           C
ATOM   9152 4C31 POPE  123     117.618  26.294  54.004  1.00  0.00           C
ATOM   9155 5C31 POPE  123     117.449  26.894  52.604  1.00  0.00           C
ATOM   9158 6C31 POPE  123     117.529  25.844  51.494  1.00  0.00           C
ATOM   9162  NH3 POPE  124     112.099  51.625  75.124  1.00  0.00           N
ATOM   9166  C12 POPE  124     113.609  51.675  75.264  1.00  0.00           C
ATOM   9169  C11 POPE  124     114.288  51.815  73.894  1.00  0.00           C
ATOM   9172  P   POPE  124     116.568  52.655  72.944  1.00  0.00           P
ATOM   9173  O13 POPE  124     116.209  54.084  72.924  1.00  0.00           O
ATOM   9174  O14 POPE  124     117.999  52.294  73.114  1.00  0.00           O
ATOM   9175  O11 POPE  124     115.999  51.924  71.644  1.00  0.00           O
ATOM   9176  O12 POPE  124     115.709  51.914  74.064  1.00  0.00           O
ATOM   9177  C1  POPE  124     116.698  50.815  71.074  1.00  0.00           C
ATOM   9180  C2  POPE  124     116.389  50.674  69.554  1.00  0.00           C
ATOM   9182  O21 POPE  124     117.338  49.714  69.054  1.00  0.00           O
ATOM   9183  C21 POPE  124     117.029  49.094  67.934  1.00  0.00           C
ATOM   9184  O22 POPE  124     116.008  49.204  67.294  1.00  0.00           O
ATOM   9185  C22 POPE  124     118.178  48.134  67.574  1.00  0.00           C
ATOM   9188  C3  POPE  124     116.498  52.054  68.824  1.00  0.00           C
ATOM   9191  O31 POPE  124     115.750  52.085  67.584  1.00  0.00           O
ATOM   9192  C31 POPE  124     115.089  53.225  67.334  1.00  0.00           C
ATOM   9193  O32 POPE  124     115.189  54.245  67.984  1.00  0.00           O
ATOM   9194  C32 POPE  124     114.160  53.085  66.134  1.00  0.00           C
ATOM   9197  C23 POPE  124     117.920  47.344  66.274  1.00  0.00           C
ATOM   9200  C24 POPE  124     119.109  46.485  65.824  1.00  0.00           C
ATOM   9203  C25 POPE  124     118.868  45.874  64.424  1.00  0.00           C
ATOM   9206  C26 POPE  124     120.069  45.165  63.774  1.00  0.00           C
ATOM   9209  C27 POPE  124     119.780  44.874  62.274  1.00  0.00           C
ATOM   9212  C28 POPE  124     120.890  44.125  61.534  1.00  0.00           C
ATOM   9215  C29 POPE  124     120.529  43.814  60.094  1.00  0.00           C
ATOM   9217 0C21 POPE  124     121.368  43.855  59.034  1.00  0.00           C
ATOM   9219 1C21 POPE  124     122.850  44.164  59.044  1.00  0.00           C
ATOM   9222 2C21 POPE  124     123.699  43.155  59.834  1.00  0.00           C
ATOM   9225 3C21 POPE  124     125.199  43.414  59.694  1.00  0.00           C
ATOM   9228 4C21 POPE  124     126.049  42.405  60.494  1.00  0.00           C
ATOM   9231 5C21 POPE  124     127.559  42.694  60.454  1.00  0.00           C
ATOM   9234 6C21 POPE  124     128.100  43.034  59.054  1.00  0.00           C
ATOM   9237 7C21 POPE  124     129.628  43.065  58.964  1.00  0.00           C
ATOM   9240 8C21 POPE  124     130.118  43.475  57.574  1.00  0.00           C
ATOM   9244  C33 POPE  124     114.350  54.204  65.074  1.00  0.00           C
ATOM   9247  C34 POPE  124     113.209  54.265  64.034  1.00  0.00           C
ATOM   9250  C35 POPE  124     112.969  52.964  63.234  1.00  0.00           C
ATOM   9253  C36 POPE  124     114.249  52.294  62.694  1.00  0.00           C
ATOM   9256  C37 POPE  124     113.928  51.044  61.874  1.00  0.00           C
ATOM   9259  C38 POPE  124     115.118  50.074  61.844  1.00  0.00           C
ATOM   9262  C39 POPE  124     114.868  48.775  61.044  1.00  0.00           C
ATOM   9265 0C31 POPE  124     114.659  49.034  59.554  1.00  0.00           C
ATOM   9268 1C31 POPE  124     114.558  47.735  58.734  1.00  0.00           C
ATOM   9271 2C31 POPE  124     114.389  47.985  57.224  1.00  0.00           C
ATOM   9274 3C31 POPE  124     113.269  49.004  56.924  1.00  0.00           C
ATOM   9277 4C31 POPE  124     112.888  49.094  55.444  1.00  0.00           C
ATOM   9280 5C31 POPE  124     111.749  50.105  55.234  1.00  0.00           C
ATOM   9283 6C31 POPE  124     111.389  50.294  53.764  1.00  0.00           C
ATOM   9287  NH3 POPE  125     106.850   2.944  27.514  1.00  0.00           N
ATOM   9291  C12 POPE  125     106.590   1.554  27.004  1.00  0.00           C
ATOM   9294  C11 POPE  125     107.179   0.484  27.944  1.00  0.00           C
ATOM   9297  P   POPE  125     106.008  -1.526  26.824  1.00  0.00           P
ATOM   9298  O13 POPE  125     105.750  -0.926  25.494  1.00  0.00           O
ATOM   9299  O14 POPE  125     106.148  -2.995  26.874  1.00  0.00           O
ATOM   9300  O11 POPE  125     104.898  -1.056  27.864  1.00  0.00           O
ATOM   9301  O12 POPE  125     107.328  -0.806  27.324  1.00  0.00           O
ATOM   9302  C1  POPE  125     104.698  -1.745  29.114  1.00  0.00           C
ATOM   9305  C2  POPE  125     104.160  -0.766  30.204  1.00  0.00           C
ATOM   9307  O21 POPE  125     104.128  -1.386  31.504  1.00  0.00           O
ATOM   9308  C21 POPE  125     103.339  -2.435  31.724  1.00  0.00           C
ATOM   9309  O22 POPE  125     102.608  -2.965  30.924  1.00  0.00           O
ATOM   9310  C22 POPE  125     103.530  -2.865  33.184  1.00  0.00           C
ATOM   9313  C3  POPE  125     102.808  -0.076  29.824  1.00  0.00           C
ATOM   9316  O31 POPE  125     102.618   1.184  30.524  1.00  0.00           O
ATOM   9317  C31 POPE  125     101.968   1.094  31.704  1.00  0.00           C
ATOM   9318  O32 POPE  125     101.520   0.064  32.174  1.00  0.00           O
ATOM   9319  C32 POPE  125     101.819   2.484  32.314  1.00  0.00           C
ATOM   9322  C23 POPE  125     102.359  -3.675  33.774  1.00  0.00           C
ATOM   9325  C24 POPE  125     101.139  -2.805  34.114  1.00  0.00           C
ATOM   9328  C25 POPE  125     100.199  -3.525  35.084  1.00  0.00           C
ATOM   9331  C26 POPE  125      99.170  -2.595  35.724  1.00  0.00           C
ATOM   9334  C27 POPE  125      98.419  -3.265  36.884  1.00  0.00           C
ATOM   9337  C28 POPE  125      97.649  -2.265  37.774  1.00  0.00           C
ATOM   9340  C29 POPE  125      97.239  -2.905  39.074  1.00  0.00           C
ATOM   9342 0C21 POPE  125      96.039  -2.855  39.674  1.00  0.00           C
ATOM   9344 1C21 POPE  125      94.809  -2.135  39.174  1.00  0.00           C
ATOM   9347 2C21 POPE  125      94.609  -0.776  39.874  1.00  0.00           C
ATOM   9350 3C21 POPE  125      94.579  -0.866  41.404  1.00  0.00           C
ATOM   9353 4C21 POPE  125      93.979   0.354  42.094  1.00  0.00           C
ATOM   9356 5C21 POPE  125      94.688   1.684  41.784  1.00  0.00           C
ATOM   9359 6C21 POPE  125      94.198   2.824  42.684  1.00  0.00           C
ATOM   9362 7C21 POPE  125      94.959   4.134  42.464  1.00  0.00           C
ATOM   9365 8C21 POPE  125      94.538   5.244  43.434  1.00  0.00           C
ATOM   9369  C33 POPE  125     101.579   2.544  33.834  1.00  0.00           C
ATOM   9372  C34 POPE  125     101.869   3.964  34.344  1.00  0.00           C
ATOM   9375  C35 POPE  125     101.708   4.154  35.854  1.00  0.00           C
ATOM   9378  C36 POPE  125     102.929   3.654  36.654  1.00  0.00           C
ATOM   9381  C37 POPE  125     102.829   4.044  38.134  1.00  0.00           C
ATOM   9384  C38 POPE  125     103.960   3.474  39.004  1.00  0.00           C
ATOM   9387  C39 POPE  125     103.709   2.044  39.514  1.00  0.00           C
ATOM   9390 0C31 POPE  125     104.179   1.884  40.964  1.00  0.00           C
ATOM   9393 1C31 POPE  125     103.749   0.564  41.624  1.00  0.00           C
ATOM   9396 2C31 POPE  125     104.179   0.454  43.104  1.00  0.00           C
ATOM   9399 3C31 POPE  125     103.598   1.564  43.984  1.00  0.00           C
ATOM   9402 4C31 POPE  125     103.939   1.414  45.474  1.00  0.00           C
ATOM   9405 5C31 POPE  125     103.259   2.494  46.324  1.00  0.00           C
ATOM   9408 6C31 POPE  125     103.329   2.224  47.834  1.00  0.00           C
ATOM   9412  NH3 POPE  126      45.798  77.394  79.684  1.00  0.00           N
ATOM   9416  C12 POPE  126      44.358  77.514  80.064  1.00  0.00           C
ATOM   9419  C11 POPE  126      43.889  78.954  79.844  1.00  0.00           C
ATOM   9422  P   POPE  126      43.199  80.014  82.104  1.00  0.00           P
ATOM   9423  O13 POPE  126      42.939  78.725  82.784  1.00  0.00           O
ATOM   9424  O14 POPE  126      43.600  81.135  82.984  1.00  0.00           O
ATOM   9425  O11 POPE  126      41.919  80.455  81.274  1.00  0.00           O
ATOM   9426  O12 POPE  126      44.268  79.774  80.964  1.00  0.00           O
ATOM   9427  C1  POPE  126      41.430  81.804  81.194  1.00  0.00           C
ATOM   9430  C2  POPE  126      41.959  82.695  79.994  1.00  0.00           C
ATOM   9432  O21 POPE  126      41.378  82.435  78.704  1.00  0.00           O
ATOM   9433  C21 POPE  126      40.119  82.735  78.524  1.00  0.00           C
ATOM   9434  O22 POPE  126      39.299  83.004  79.394  1.00  0.00           O
ATOM   9435  C22 POPE  126      39.808  82.754  77.004  1.00  0.00           C
ATOM   9438  C3  POPE  126      43.508  82.585  79.854  1.00  0.00           C
ATOM   9441  O31 POPE  126      44.109  83.604  79.034  1.00  0.00           O
ATOM   9442  C31 POPE  126      44.678  83.165  77.904  1.00  0.00           C
ATOM   9443  O32 POPE  126      44.449  82.105  77.344  1.00  0.00           O
ATOM   9444  C32 POPE  126      45.728  84.174  77.444  1.00  0.00           C
ATOM   9447  C23 POPE  126      40.569  83.825  76.174  1.00  0.00           C
ATOM   9450  C24 POPE  126      40.119  83.835  74.704  1.00  0.00           C
ATOM   9453  C25 POPE  126      40.910  84.815  73.814  1.00  0.00           C
ATOM   9456  C26 POPE  126      40.749  84.555  72.304  1.00  0.00           C
ATOM   9459  C27 POPE  126      41.378  85.674  71.444  1.00  0.00           C
ATOM   9462  C28 POPE  126      41.218  85.495  69.914  1.00  0.00           C
ATOM   9465  C29 POPE  126      41.768  86.714  69.194  1.00  0.00           C
ATOM   9467 0C21 POPE  126      41.628  87.044  67.894  1.00  0.00           C
ATOM   9469 1C21 POPE  126      40.868  86.314  66.814  1.00  0.00           C
ATOM   9472 2C21 POPE  126      40.049  87.305  65.954  1.00  0.00           C
ATOM   9475 3C21 POPE  126      40.899  88.194  65.024  1.00  0.00           C
ATOM   9478 4C21 POPE  126      40.469  89.675  64.984  1.00  0.00           C
ATOM   9481 5C21 POPE  126      40.639  90.394  66.324  1.00  0.00           C
ATOM   9484 6C21 POPE  126      40.509  91.915  66.214  1.00  0.00           C
ATOM   9487 7C21 POPE  126      40.398  92.595  67.584  1.00  0.00           C
ATOM   9490 8C21 POPE  126      40.209  94.105  67.554  1.00  0.00           C
ATOM   9494  C33 POPE  126      45.268  85.004  76.224  1.00  0.00           C
ATOM   9497  C34 POPE  126      46.409  85.894  75.704  1.00  0.00           C
ATOM   9500  C35 POPE  126      46.159  86.534  74.334  1.00  0.00           C
ATOM   9503  C36 POPE  126      46.328  85.525  73.194  1.00  0.00           C
ATOM   9506  C37 POPE  126      46.019  86.144  71.834  1.00  0.00           C
ATOM   9509  C38 POPE  126      46.040  85.085  70.734  1.00  0.00           C
ATOM   9512  C39 POPE  126      45.588  85.655  69.394  1.00  0.00           C
ATOM   9515 0C31 POPE  126      45.529  84.574  68.324  1.00  0.00           C
ATOM   9518 1C31 POPE  126      44.988  85.104  66.994  1.00  0.00           C
ATOM   9521 2C31 POPE  126      45.189  84.094  65.874  1.00  0.00           C
ATOM   9524 3C31 POPE  126      44.509  84.485  64.564  1.00  0.00           C
ATOM   9527 4C31 POPE  126      44.449  83.285  63.624  1.00  0.00           C
ATOM   9530 5C31 POPE  126      44.119  83.655  62.174  1.00  0.00           C
ATOM   9533 6C31 POPE  126      44.249  82.464  61.234  1.00  0.00           C
ATOM   9537  NH3 POPE  127      26.139  90.364  35.184  1.00  0.00           N
ATOM   9541  C12 POPE  127      26.628  89.044  34.704  1.00  0.00           C
ATOM   9544  C11 POPE  127      28.158  89.074  34.664  1.00  0.00           C
ATOM   9547  P   POPE  127      28.978  89.555  37.154  1.00  0.00           P
ATOM   9548  O13 POPE  127      30.068  88.915  37.924  1.00  0.00           O
ATOM   9549  O14 POPE  127      29.158  90.964  36.744  1.00  0.00           O
ATOM   9550  O11 POPE  127      27.568  89.444  37.854  1.00  0.00           O
ATOM   9551  O12 POPE  127      28.718  88.655  35.894  1.00  0.00           O
ATOM   9552  C1  POPE  127      27.369  89.184  39.244  1.00  0.00           C
ATOM   9555  C2  POPE  127      26.749  90.424  39.964  1.00  0.00           C
ATOM   9557  O21 POPE  127      26.819  90.355  41.394  1.00  0.00           O
ATOM   9558  C21 POPE  127      26.269  89.364  42.054  1.00  0.00           C
ATOM   9559  O22 POPE  127      25.590  88.454  41.604  1.00  0.00           O
ATOM   9560  C22 POPE  127      26.688  89.485  43.524  1.00  0.00           C
ATOM   9563  C3  POPE  127      25.328  90.785  39.434  1.00  0.00           C
ATOM   9566  O31 POPE  127      24.389  89.714  39.484  1.00  0.00           O
ATOM   9567  C31 POPE  127      23.249  89.815  40.144  1.00  0.00           C
ATOM   9568  O32 POPE  127      22.789  90.834  40.644  1.00  0.00           O
ATOM   9569  C32 POPE  127      22.619  88.425  40.124  1.00  0.00           C
ATOM   9572  C23 POPE  127      25.689  88.854  44.524  1.00  0.00           C
ATOM   9575  C24 POPE  127      24.959  89.874  45.404  1.00  0.00           C
ATOM   9578  C25 POPE  127      25.868  90.794  46.234  1.00  0.00           C
ATOM   9581  C26 POPE  127      26.828  90.064  47.184  1.00  0.00           C
ATOM   9584  C27 POPE  127      27.838  91.034  47.834  1.00  0.00           C
ATOM   9587  C28 POPE  127      28.318  90.614  49.234  1.00  0.00           C
ATOM   9590  C29 POPE  127      27.238  90.844  50.264  1.00  0.00           C
ATOM   9592 0C21 POPE  127      27.208  91.814  51.194  1.00  0.00           C
ATOM   9594 1C21 POPE  127      28.259  92.855  51.474  1.00  0.00           C
ATOM   9597 2C21 POPE  127      28.549  92.945  52.984  1.00  0.00           C
ATOM   9600 3C21 POPE  127      29.109  91.635  53.564  1.00  0.00           C
ATOM   9603 4C21 POPE  127      29.448  91.734  55.064  1.00  0.00           C
ATOM   9606 5C21 POPE  127      28.218  91.864  55.984  1.00  0.00           C
ATOM   9609 6C21 POPE  127      27.328  90.624  55.944  1.00  0.00           C
ATOM   9612 7C21 POPE  127      26.259  90.614  57.044  1.00  0.00           C
ATOM   9615 8C21 POPE  127      25.278  89.465  56.884  1.00  0.00           C
ATOM   9619  C33 POPE  127      21.339  88.194  40.974  1.00  0.00           C
ATOM   9622  C34 POPE  127      21.159  86.674  41.044  1.00  0.00           C
ATOM   9625  C35 POPE  127      19.898  86.015  41.614  1.00  0.00           C
ATOM   9628  C36 POPE  127      19.728  86.164  43.124  1.00  0.00           C
ATOM   9631  C37 POPE  127      19.139  87.525  43.454  1.00  0.00           C
ATOM   9634  C38 POPE  127      18.478  87.595  44.814  1.00  0.00           C
ATOM   9637  C39 POPE  127      17.669  88.884  44.964  1.00  0.00           C
ATOM   9640 0C31 POPE  127      16.889  88.915  46.284  1.00  0.00           C
ATOM   9643 1C31 POPE  127      15.408  89.225  46.084  1.00  0.00           C
ATOM   9646 2C31 POPE  127      14.568  88.854  47.314  1.00  0.00           C
ATOM   9649 3C31 POPE  127      14.979  89.614  48.584  1.00  0.00           C
ATOM   9652 4C31 POPE  127      14.348  89.024  49.844  1.00  0.00           C
ATOM   9655 5C31 POPE  127      14.808  89.734  51.114  1.00  0.00           C
ATOM   9658 6C31 POPE  127      14.189  89.155  52.384  1.00  0.00           C
ATOM   9662  NH3 POPE  128      92.738  15.634  73.814  1.00  0.00           N
ATOM   9666  C12 POPE  128      94.109  15.315  74.284  1.00  0.00           C
ATOM   9669  C11 POPE  128      94.239  13.834  74.574  1.00  0.00           C
ATOM   9672  P   POPE  128      95.938  12.694  73.024  1.00  0.00           P
ATOM   9673  O13 POPE  128      97.389  12.454  72.974  1.00  0.00           O
ATOM   9674  O14 POPE  128      95.049  11.514  73.044  1.00  0.00           O
ATOM   9675  O11 POPE  128      95.489  13.694  71.884  1.00  0.00           O
ATOM   9676  O12 POPE  128      95.610  13.464  74.364  1.00  0.00           O
ATOM   9677  C1  POPE  128      95.429  13.284  70.504  1.00  0.00           C
ATOM   9680  C2  POPE  128      94.968  14.494  69.634  1.00  0.00           C
ATOM   9682  O21 POPE  128      94.910  14.184  68.224  1.00  0.00           O
ATOM   9683  C21 POPE  128      93.699  14.264  67.674  1.00  0.00           C
ATOM   9684  O22 POPE  128      92.649  14.094  68.254  1.00  0.00           O
ATOM   9685  C22 POPE  128      93.809  14.655  66.184  1.00  0.00           C
ATOM   9688  C3  POPE  128      95.938  15.694  69.834  1.00  0.00           C
ATOM   9691  O31 POPE  128      96.779  15.975  68.694  1.00  0.00           O
ATOM   9692  C31 POPE  128      97.958  15.384  68.664  1.00  0.00           C
ATOM   9693  O32 POPE  128      98.448  14.674  69.534  1.00  0.00           O
ATOM   9694  C32 POPE  128      98.639  15.704  67.334  1.00  0.00           C
ATOM   9697  C23 POPE  128      92.468  14.544  65.414  1.00  0.00           C
ATOM   9700  C24 POPE  128      92.439  15.144  63.984  1.00  0.00           C
ATOM   9703  C25 POPE  128      93.569  14.735  63.034  1.00  0.00           C
ATOM   9706  C26 POPE  128      93.288  15.154  61.584  1.00  0.00           C
ATOM   9709  C27 POPE  128      94.369  14.674  60.604  1.00  0.00           C
ATOM   9712  C28 POPE  128      93.919  14.674  59.124  1.00  0.00           C
ATOM   9715  C29 POPE  128      93.759  16.064  58.564  1.00  0.00           C
ATOM   9717 0C21 POPE  128      94.640  16.714  57.774  1.00  0.00           C
ATOM   9719 1C21 POPE  128      95.979  16.204  57.284  1.00  0.00           C
ATOM   9722 2C21 POPE  128      97.130  17.104  57.774  1.00  0.00           C
ATOM   9725 3C21 POPE  128      98.479  16.714  57.174  1.00  0.00           C
ATOM   9728 4C21 POPE  128      99.599  17.684  57.554  1.00  0.00           C
ATOM   9731 5C21 POPE  128     100.740  17.734  56.534  1.00  0.00           C
ATOM   9734 6C21 POPE  128     101.638  16.495  56.524  1.00  0.00           C
ATOM   9737 7C21 POPE  128     102.669  16.554  55.384  1.00  0.00           C
ATOM   9740 8C21 POPE  128     103.749  15.475  55.484  1.00  0.00           C
ATOM   9744  C33 POPE  128      99.299  14.464  66.704  1.00  0.00           C
ATOM   9747  C34 POPE  128      99.649  14.704  65.234  1.00  0.00           C
ATOM   9750  C35 POPE  128     100.118  13.434  64.504  1.00  0.00           C
ATOM   9753  C36 POPE  128     100.079  13.584  62.974  1.00  0.00           C
ATOM   9756  C37 POPE  128      98.679  13.354  62.394  1.00  0.00           C
ATOM   9759  C38 POPE  128      98.598  13.444  60.874  1.00  0.00           C
ATOM   9762  C39 POPE  128      99.490  12.424  60.164  1.00  0.00           C
ATOM   9765 0C31 POPE  128      99.188  12.324  58.664  1.00  0.00           C
ATOM   9768 1C31 POPE  128     100.229  11.464  57.944  1.00  0.00           C
ATOM   9771 2C31 POPE  128      99.879  11.224  56.474  1.00  0.00           C
ATOM   9774 3C31 POPE  128     100.779  10.164  55.814  1.00  0.00           C
ATOM   9777 4C31 POPE  128     102.270  10.494  55.904  1.00  0.00           C
ATOM   9780 5C31 POPE  128     103.159   9.544  55.074  1.00  0.00           C
ATOM   9783 6C31 POPE  128     104.630   9.944  55.064  1.00  0.00           C
ATOM   9787  NH3 POPE  129      50.159 126.734  30.084  1.00  0.00           N
ATOM   9791  C12 POPE  129      50.028 127.294  28.704  1.00  0.00           C
ATOM   9794  C11 POPE  129      48.540 127.244  28.284  1.00  0.00           C
ATOM   9797  P   POPE  129      47.558 128.863  30.024  1.00  0.00           P
ATOM   9798  O13 POPE  129      48.808 128.963  30.824  1.00  0.00           O
ATOM   9799  O14 POPE  129      47.328 129.793  28.904  1.00  0.00           O
ATOM   9800  O11 POPE  129      46.308 128.803  30.984  1.00  0.00           O
ATOM   9801  O12 POPE  129      47.628 127.403  29.394  1.00  0.00           O
ATOM   9802  C1  POPE  129      46.328 129.653  32.144  1.00  0.00           C
ATOM   9805  C2  POPE  129      45.159 129.273  33.094  1.00  0.00           C
ATOM   9807  O21 POPE  129      45.028 130.083  34.284  1.00  0.00           O
ATOM   9808  C21 POPE  129      45.998 130.833  34.824  1.00  0.00           C
ATOM   9809  O22 POPE  129      45.840 131.993  35.164  1.00  0.00           O
ATOM   9810  C22 POPE  129      47.269 130.023  35.164  1.00  0.00           C
ATOM   9813  C3  POPE  129      45.159 127.753  33.424  1.00  0.00           C
ATOM   9816  O31 POPE  129      44.009 127.353  34.194  1.00  0.00           O
ATOM   9817  C31 POPE  129      44.179 127.274  35.494  1.00  0.00           C
ATOM   9818  O32 POPE  129      45.180 127.603  36.114  1.00  0.00           O
ATOM   9819  C32 POPE  129      42.929 126.634  36.084  1.00  0.00           C
ATOM   9822  C23 POPE  129      47.569 129.883  36.694  1.00  0.00           C
ATOM   9825  C24 POPE  129      49.069 129.623  36.934  1.00  0.00           C
ATOM   9828  C25 POPE  129      49.478 128.643  38.054  1.00  0.00           C
ATOM   9831  C26 POPE  129      48.558 128.493  39.284  1.00  0.00           C
ATOM   9834  C27 POPE  129      49.128 127.403  40.214  1.00  0.00           C
ATOM   9837  C28 POPE  129      48.218 126.984  41.384  1.00  0.00           C
ATOM   9840  C29 POPE  129      48.568 125.584  41.834  1.00  0.00           C
ATOM   9842 0C21 POPE  129      48.298 125.024  43.024  1.00  0.00           C
ATOM   9844 1C21 POPE  129      47.528 125.664  44.144  1.00  0.00           C
ATOM   9847 2C21 POPE  129      46.858 124.654  45.084  1.00  0.00           C
ATOM   9850 3C21 POPE  129      45.868 125.334  46.034  1.00  0.00           C
ATOM   9853 4C21 POPE  129      45.209 124.364  47.024  1.00  0.00           C
ATOM   9856 5C21 POPE  129      44.018 125.014  47.744  1.00  0.00           C
ATOM   9859 6C21 POPE  129      43.428 124.104  48.834  1.00  0.00           C
ATOM   9862 7C21 POPE  129      42.108 124.644  49.394  1.00  0.00           C
ATOM   9865 8C21 POPE  129      41.658 123.914  50.664  1.00  0.00           C
ATOM   9869  C33 POPE  129      42.959 126.654  37.614  1.00  0.00           C
ATOM   9872  C34 POPE  129      42.639 128.023  38.214  1.00  0.00           C
ATOM   9875  C35 POPE  129      42.299 127.893  39.694  1.00  0.00           C
ATOM   9878  C36 POPE  129      43.479 127.583  40.604  1.00  0.00           C
ATOM   9881  C37 POPE  129      42.959 127.224  41.994  1.00  0.00           C
ATOM   9884  C38 POPE  129      44.058 126.944  43.014  1.00  0.00           C
ATOM   9887  C39 POPE  129      44.579 128.203  43.724  1.00  0.00           C
ATOM   9890 0C31 POPE  129      43.530 128.853  44.644  1.00  0.00           C
ATOM   9893 1C31 POPE  129      44.169 129.733  45.724  1.00  0.00           C
ATOM   9896 2C31 POPE  129      43.178 130.213  46.784  1.00  0.00           C
ATOM   9899 3C31 POPE  129      42.689 129.103  47.724  1.00  0.00           C
ATOM   9902 4C31 POPE  129      41.928 129.653  48.934  1.00  0.00           C
ATOM   9905 5C31 POPE  129      41.389 128.533  49.844  1.00  0.00           C
ATOM   9908 6C31 POPE  129      40.599 129.053  51.044  1.00  0.00           C
ATOM   9912  NH3 POPE  130      14.308  63.744  38.754  1.00  0.00           N
ATOM   9916  C12 POPE  130      14.428  62.424  39.494  1.00  0.00           C
ATOM   9919  C11 POPE  130      13.139  61.574  39.404  1.00  0.00           C
ATOM   9922  P   POPE  130      11.068  63.085  39.824  1.00  0.00           P
ATOM   9923  O13 POPE  130      11.828  64.324  39.634  1.00  0.00           O
ATOM   9924  O14 POPE  130      10.398  62.544  38.614  1.00  0.00           O
ATOM   9925  O11 POPE  130      10.049  63.225  41.014  1.00  0.00           O
ATOM   9926  O12 POPE  130      12.128  62.024  40.304  1.00  0.00           O
ATOM   9927  C1  POPE  130      10.309  62.914  42.374  1.00  0.00           C
ATOM   9930  C2  POPE  130       9.248  61.905  42.884  1.00  0.00           C
ATOM   9932  O21 POPE  130       8.839  62.054  44.264  1.00  0.00           O
ATOM   9933  C21 POPE  130       9.629  62.525  45.194  1.00  0.00           C
ATOM   9934  O22 POPE  130      10.839  62.684  45.134  1.00  0.00           O
ATOM   9935  C22 POPE  130       8.768  62.725  46.454  1.00  0.00           C
ATOM   9938  C3  POPE  130       9.618  60.425  42.544  1.00  0.00           C
ATOM   9941  O31 POPE  130      10.798  59.994  43.274  1.00  0.00           O
ATOM   9942  C31 POPE  130      10.568  59.375  44.414  1.00  0.00           C
ATOM   9943  O32 POPE  130       9.518  58.874  44.764  1.00  0.00           O
ATOM   9944  C32 POPE  130      11.828  59.414  45.264  1.00  0.00           C
ATOM   9947  C23 POPE  130       9.468  63.464  47.634  1.00  0.00           C
ATOM   9950  C24 POPE  130       8.898  63.024  48.994  1.00  0.00           C
ATOM   9953  C25 POPE  130       9.388  63.875  50.174  1.00  0.00           C
ATOM   9956  C26 POPE  130       8.948  63.324  51.544  1.00  0.00           C
ATOM   9959  C27 POPE  130       9.288  64.274  52.704  1.00  0.00           C
ATOM   9962  C28 POPE  130       9.938  63.604  53.934  1.00  0.00           C
ATOM   9965  C29 POPE  130      11.288  62.995  53.654  1.00  0.00           C
ATOM   9967 0C21 POPE  130      12.488  63.595  53.814  1.00  0.00           C
ATOM   9969 1C21 POPE  130      12.718  65.014  54.274  1.00  0.00           C
ATOM   9972 2C21 POPE  130      13.469  65.114  55.614  1.00  0.00           C
ATOM   9975 3C21 POPE  130      12.688  64.504  56.794  1.00  0.00           C
ATOM   9978 4C21 POPE  130      12.968  65.214  58.114  1.00  0.00           C
ATOM   9981 5C21 POPE  130      12.318  64.544  59.324  1.00  0.00           C
ATOM   9984 6C21 POPE  130      12.529  65.355  60.604  1.00  0.00           C
ATOM   9987 7C21 POPE  130      12.028  64.655  61.874  1.00  0.00           C
ATOM   9990 8C21 POPE  130      12.768  63.364  62.224  1.00  0.00           C
ATOM   9994  C33 POPE  130      11.509  59.144  46.754  1.00  0.00           C
ATOM   9997  C34 POPE  130      12.688  59.405  47.684  1.00  0.00           C
ATOM  10000  C35 POPE  130      12.308  59.394  49.174  1.00  0.00           C
ATOM  10003  C36 POPE  130      11.459  58.184  49.574  1.00  0.00           C
ATOM  10006  C37 POPE  130      11.279  58.044  51.094  1.00  0.00           C
ATOM  10009  C38 POPE  130      10.558  56.735  51.494  1.00  0.00           C
ATOM  10012  C39 POPE  130      11.468  55.515  51.354  1.00  0.00           C
ATOM  10015 0C31 POPE  130      10.818  54.175  51.724  1.00  0.00           C
ATOM  10018 1C31 POPE  130      11.848  53.044  51.684  1.00  0.00           C
ATOM  10021 2C31 POPE  130      11.258  51.625  51.764  1.00  0.00           C
ATOM  10024 3C31 POPE  130      10.509  51.324  53.064  1.00  0.00           C
ATOM  10027 4C31 POPE  130      10.018  49.874  53.124  1.00  0.00           C
ATOM  10030 5C31 POPE  130       8.988  49.655  54.234  1.00  0.00           C
ATOM  10033 6C31 POPE  130       8.398  48.234  54.254  1.00  0.00           C
ATOM  10037  NH3 POPE  131      70.929  78.155  33.184  1.00  0.00           N
ATOM  10041  C12 POPE  131      70.358  79.354  33.874  1.00  0.00           C
ATOM  10044  C11 POPE  131      69.679  80.294  32.894  1.00  0.00           C
ATOM  10047  P   POPE  131      69.229  82.855  32.854  1.00  0.00           P
ATOM  10048  O13 POPE  131      70.529  83.344  32.384  1.00  0.00           O
ATOM  10049  O14 POPE  131      68.149  82.784  31.844  1.00  0.00           O
ATOM  10050  O11 POPE  131      68.709  83.835  33.984  1.00  0.00           O
ATOM  10051  O12 POPE  131      69.329  81.475  33.614  1.00  0.00           O
ATOM  10052  C1  POPE  131      69.649  84.434  34.874  1.00  0.00           C
ATOM  10055  C2  POPE  131      69.169  84.394  36.344  1.00  0.00           C
ATOM  10057  O21 POPE  131      70.358  84.475  37.154  1.00  0.00           O
ATOM  10058  C21 POPE  131      70.189  85.085  38.304  1.00  0.00           C
ATOM  10059  O22 POPE  131      69.189  85.655  38.684  1.00  0.00           O
ATOM  10060  C22 POPE  131      71.449  84.835  39.154  1.00  0.00           C
ATOM  10063  C3  POPE  131      68.379  83.095  36.714  1.00  0.00           C
ATOM  10066  O31 POPE  131      68.100  83.074  38.134  1.00  0.00           O
ATOM  10067  C31 POPE  131      66.839  83.095  38.514  1.00  0.00           C
ATOM  10068  O32 POPE  131      65.879  82.814  37.814  1.00  0.00           O
ATOM  10069  C32 POPE  131      66.769  83.434  40.014  1.00  0.00           C
ATOM  10072  C23 POPE  131      71.179  84.874  40.674  1.00  0.00           C
ATOM  10075  C24 POPE  131      72.438  84.574  41.504  1.00  0.00           C
ATOM  10078  C25 POPE  131      72.788  83.085  41.674  1.00  0.00           C
ATOM  10081  C26 POPE  131      73.670  82.835  42.914  1.00  0.00           C
ATOM  10084  C27 POPE  131      74.259  81.415  43.004  1.00  0.00           C
ATOM  10087  C28 POPE  131      75.148  81.234  44.254  1.00  0.00           C
ATOM  10090  C29 POPE  131      75.979  79.975  44.194  1.00  0.00           C
ATOM  10092 0C21 POPE  131      76.658  79.405  45.214  1.00  0.00           C
ATOM  10094 1C21 POPE  131      76.729  79.894  46.634  1.00  0.00           C
ATOM  10097 2C21 POPE  131      76.570  78.775  47.684  1.00  0.00           C
ATOM  10100 3C21 POPE  131      77.749  77.794  47.754  1.00  0.00           C
ATOM  10103 4C21 POPE  131      77.618  76.794  48.904  1.00  0.00           C
ATOM  10106 5C21 POPE  131      78.878  75.945  49.114  1.00  0.00           C
ATOM  10109 6C21 POPE  131      79.910  76.594  50.054  1.00  0.00           C
ATOM  10112 7C21 POPE  131      79.379  76.765  51.494  1.00  0.00           C
ATOM  10115 8C21 POPE  131      80.438  76.504  52.564  1.00  0.00           C
ATOM  10119  C33 POPE  131      66.449  84.924  40.304  1.00  0.00           C
ATOM  10122  C34 POPE  131      66.389  85.274  41.794  1.00  0.00           C
ATOM  10125  C35 POPE  131      67.599  84.905  42.664  1.00  0.00           C
ATOM  10128  C36 POPE  131      67.429  85.515  44.064  1.00  0.00           C
ATOM  10131  C37 POPE  131      68.449  85.004  45.084  1.00  0.00           C
ATOM  10134  C38 POPE  131      68.350  85.794  46.394  1.00  0.00           C
ATOM  10137  C39 POPE  131      69.339  85.344  47.474  1.00  0.00           C
ATOM  10140 0C31 POPE  131      70.780  85.704  47.134  1.00  0.00           C
ATOM  10143 1C31 POPE  131      71.779  85.284  48.224  1.00  0.00           C
ATOM  10146 2C31 POPE  131      73.199  85.534  47.714  1.00  0.00           C
ATOM  10149 3C31 POPE  131      74.320  85.554  48.754  1.00  0.00           C
ATOM  10152 4C31 POPE  131      74.988  84.205  48.964  1.00  0.00           C
ATOM  10155 5C31 POPE  131      76.339  84.335  49.684  1.00  0.00           C
ATOM  10158 6C31 POPE  131      76.960  82.995  50.054  1.00  0.00           C
ATOM  10162  NH3 POPE  132      76.100  29.884  27.894  1.00  0.00           N
ATOM  10166  C12 POPE  132      76.559  29.544  26.514  1.00  0.00           C
ATOM  10169  C11 POPE  132      76.499  28.054  26.154  1.00  0.00           C
ATOM  10172  P   POPE  132      78.718  27.594  24.784  1.00  0.00           P
ATOM  10173  O13 POPE  132      78.939  26.734  23.604  1.00  0.00           O
ATOM  10174  O14 POPE  132      79.469  28.864  24.874  1.00  0.00           O
ATOM  10175  O11 POPE  132      78.989  26.794  26.114  1.00  0.00           O
ATOM  10176  O12 POPE  132      77.170  27.884  24.904  1.00  0.00           O
ATOM  10177  C1  POPE  132      80.308  26.524  26.594  1.00  0.00           C
ATOM  10180  C2  POPE  132      80.588  27.225  27.954  1.00  0.00           C
ATOM  10182  O21 POPE  132      80.448  26.294  29.044  1.00  0.00           O
ATOM  10183  C21 POPE  132      81.498  26.264  29.854  1.00  0.00           C
ATOM  10184  O22 POPE  132      82.589  26.754  29.644  1.00  0.00           O
ATOM  10185  C22 POPE  132      81.118  25.614  31.184  1.00  0.00           C
ATOM  10188  C3  POPE  132      79.699  28.464  28.284  1.00  0.00           C
ATOM  10191  O31 POPE  132      80.178  29.155  29.474  1.00  0.00           O
ATOM  10192  C31 POPE  132      79.460  30.184  29.894  1.00  0.00           C
ATOM  10193  O32 POPE  132      78.299  30.384  29.584  1.00  0.00           O
ATOM  10194  C32 POPE  132      80.329  31.065  30.824  1.00  0.00           C
ATOM  10197  C23 POPE  132      81.660  26.384  32.394  1.00  0.00           C
ATOM  10200  C24 POPE  132      81.209  25.754  33.714  1.00  0.00           C
ATOM  10203  C25 POPE  132      81.600  26.584  34.944  1.00  0.00           C
ATOM  10206  C26 POPE  132      81.279  25.864  36.274  1.00  0.00           C
ATOM  10209  C27 POPE  132      82.519  25.204  36.894  1.00  0.00           C
ATOM  10212  C28 POPE  132      82.229  24.384  38.164  1.00  0.00           C
ATOM  10215  C29 POPE  132      83.399  23.514  38.554  1.00  0.00           C
ATOM  10217 0C21 POPE  132      83.839  23.235  39.794  1.00  0.00           C
ATOM  10219 1C21 POPE  132      83.250  23.704  41.104  1.00  0.00           C
ATOM  10222 2C21 POPE  132      84.160  23.324  42.294  1.00  0.00           C
ATOM  10225 3C21 POPE  132      83.508  23.684  43.644  1.00  0.00           C
ATOM  10228 4C21 POPE  132      84.339  23.265  44.874  1.00  0.00           C
ATOM  10231 5C21 POPE  132      84.309  21.744  45.134  1.00  0.00           C
ATOM  10234 6C21 POPE  132      84.949  21.355  46.474  1.00  0.00           C
ATOM  10237 7C21 POPE  132      85.178  19.844  46.604  1.00  0.00           C
ATOM  10240 8C21 POPE  132      85.969  19.485  47.864  1.00  0.00           C
ATOM  10244  C33 POPE  132      79.530  31.954  31.814  1.00  0.00           C
ATOM  10247  C34 POPE  132      80.140  33.335  32.164  1.00  0.00           C
ATOM  10250  C35 POPE  132      81.250  33.394  33.214  1.00  0.00           C
ATOM  10253  C36 POPE  132      80.798  33.574  34.674  1.00  0.00           C
ATOM  10256  C37 POPE  132      81.928  34.164  35.544  1.00  0.00           C
ATOM  10259  C38 POPE  132      81.739  34.004  37.064  1.00  0.00           C
ATOM  10262  C39 POPE  132      82.710  34.834  37.934  1.00  0.00           C
ATOM  10265 0C31 POPE  132      82.729  34.344  39.394  1.00  0.00           C
ATOM  10268 1C31 POPE  132      83.520  35.254  40.354  1.00  0.00           C
ATOM  10271 2C31 POPE  132      85.038  35.194  40.184  1.00  0.00           C
ATOM  10274 3C31 POPE  132      85.699  36.584  40.204  1.00  0.00           C
ATOM  10277 4C31 POPE  132      85.839  37.225  41.594  1.00  0.00           C
ATOM  10280 5C31 POPE  132      86.618  38.554  41.524  1.00  0.00           C
ATOM  10283 6C31 POPE  132      87.130  39.055  42.874  1.00  0.00           C
ATOM  10287  NH3 POPE  133       5.548  32.065  31.144  1.00  0.00           N
ATOM  10291  C12 POPE  133       4.878  33.254  31.764  1.00  0.00           C
ATOM  10294  C11 POPE  133       3.378  33.315  31.454  1.00  0.00           C
ATOM  10297  P   POPE  133       2.658  35.844  31.604  1.00  0.00           P
ATOM  10298  O13 POPE  133       3.498  35.874  30.374  1.00  0.00           O
ATOM  10299  O14 POPE  133       1.228  36.204  31.504  1.00  0.00           O
ATOM  10300  O11 POPE  133       3.378  36.785  32.684  1.00  0.00           O
ATOM  10301  O12 POPE  133       2.788  34.384  32.194  1.00  0.00           O
ATOM  10302  C1  POPE  133       2.578  37.675  33.474  1.00  0.00           C
ATOM  10305  C2  POPE  133       3.328  38.094  34.774  1.00  0.00           C
ATOM  10307  O21 POPE  133       2.398  38.674  35.724  1.00  0.00           O
ATOM  10308  C21 POPE  133       2.308  38.054  36.904  1.00  0.00           C
ATOM  10309  O22 POPE  133       2.828  36.984  37.174  1.00  0.00           O
ATOM  10310  C22 POPE  133       1.468  38.845  37.894  1.00  0.00           C
ATOM  10313  C3  POPE  133       4.428  39.134  34.434  1.00  0.00           C
ATOM  10316  O31 POPE  133       5.459  39.245  35.424  1.00  0.00           O
ATOM  10317  C31 POPE  133       5.279  40.095  36.434  1.00  0.00           C
ATOM  10318  O32 POPE  133       4.218  40.634  36.714  1.00  0.00           O
ATOM  10319  C32 POPE  133       6.618  40.324  37.134  1.00  0.00           C
ATOM  10322  C23 POPE  133       1.248  38.054  39.204  1.00  0.00           C
ATOM  10325  C24 POPE  133       0.358  38.824  40.184  1.00  0.00           C
ATOM  10328  C25 POPE  133      -0.072  38.024  41.424  1.00  0.00           C
ATOM  10331  C26 POPE  133       1.018  37.905  42.504  1.00  0.00           C
ATOM  10334  C27 POPE  133       0.478  37.234  43.774  1.00  0.00           C
ATOM  10337  C28 POPE  133       1.558  37.015  44.844  1.00  0.00           C
ATOM  10340  C29 POPE  133       0.908  36.304  45.994  1.00  0.00           C
ATOM  10342 0C21 POPE  133       0.698  36.754  47.244  1.00  0.00           C
ATOM  10344 1C21 POPE  133       1.168  38.064  47.834  1.00  0.00           C
ATOM  10347 2C21 POPE  133       1.458  37.875  49.334  1.00  0.00           C
ATOM  10350 3C21 POPE  133       2.588  36.884  49.644  1.00  0.00           C
ATOM  10353 4C21 POPE  133       2.268  35.995  50.854  1.00  0.00           C
ATOM  10356 5C21 POPE  133       3.318  34.904  51.094  1.00  0.00           C
ATOM  10359 6C21 POPE  133       2.988  34.034  52.314  1.00  0.00           C
ATOM  10362 7C21 POPE  133       3.928  32.824  52.474  1.00  0.00           C
ATOM  10365 8C21 POPE  133       3.578  31.925  53.664  1.00  0.00           C
ATOM  10369  C33 POPE  133       6.548  40.404  38.674  1.00  0.00           C
ATOM  10372  C34 POPE  133       7.938  40.625  39.274  1.00  0.00           C
ATOM  10375  C35 POPE  133       7.938  41.334  40.634  1.00  0.00           C
ATOM  10378  C36 POPE  133       7.298  40.534  41.794  1.00  0.00           C
ATOM  10381  C37 POPE  133       7.248  41.384  43.074  1.00  0.00           C
ATOM  10384  C38 POPE  133       6.778  40.634  44.334  1.00  0.00           C
ATOM  10387  C39 POPE  133       7.789  39.604  44.834  1.00  0.00           C
ATOM  10390 0C31 POPE  133       7.318  38.775  46.044  1.00  0.00           C
ATOM  10393 1C31 POPE  133       6.148  37.834  45.724  1.00  0.00           C
ATOM  10396 2C31 POPE  133       5.678  36.954  46.904  1.00  0.00           C
ATOM  10399 3C31 POPE  133       6.788  36.114  47.534  1.00  0.00           C
ATOM  10402 4C31 POPE  133       6.328  35.344  48.784  1.00  0.00           C
ATOM  10405 5C31 POPE  133       7.518  34.754  49.544  1.00  0.00           C
ATOM  10408 6C31 POPE  133       7.168  34.174  50.914  1.00  0.00           C
ATOM  10412  NH3 POPE  134     104.719  12.964  74.564  1.00  0.00           N
ATOM  10416  C12 POPE  134     104.309  11.634  73.984  1.00  0.00           C
ATOM  10419  C11 POPE  134     104.369  11.654  72.444  1.00  0.00           C
ATOM  10422  P   POPE  134     102.449   9.994  71.934  1.00  0.00           P
ATOM  10423  O13 POPE  134     102.099   9.784  73.344  1.00  0.00           O
ATOM  10424  O14 POPE  134     101.670  11.044  71.224  1.00  0.00           O
ATOM  10425  O11 POPE  134     102.389   8.624  71.164  1.00  0.00           O
ATOM  10426  O12 POPE  134     103.988  10.394  71.864  1.00  0.00           O
ATOM  10427  C1  POPE  134     102.410   8.444  69.754  1.00  0.00           C
ATOM  10430  C2  POPE  134     101.549   7.194  69.394  1.00  0.00           C
ATOM  10432  O21 POPE  134     101.508   6.984  67.954  1.00  0.00           O
ATOM  10433  C21 POPE  134     102.478   6.224  67.474  1.00  0.00           C
ATOM  10434  O22 POPE  134     103.409   5.754  68.124  1.00  0.00           O
ATOM  10435  C22 POPE  134     102.280   6.004  65.974  1.00  0.00           C
ATOM  10438  C3  POPE  134     100.099   7.334  69.934  1.00  0.00           C
ATOM  10441  O31 POPE  134      99.309   6.154  69.644  1.00  0.00           O
ATOM  10442  C31 POPE  134      98.469   6.254  68.624  1.00  0.00           C
ATOM  10443  O32 POPE  134      98.279   7.254  67.944  1.00  0.00           O
ATOM  10444  C32 POPE  134      97.719   4.944  68.404  1.00  0.00           C
ATOM  10447  C23 POPE  134     103.598   6.124  65.164  1.00  0.00           C
ATOM  10450  C24 POPE  134     103.578   5.334  63.844  1.00  0.00           C
ATOM  10453  C25 POPE  134     104.039   3.884  64.024  1.00  0.00           C
ATOM  10456  C26 POPE  134     104.439   3.194  62.714  1.00  0.00           C
ATOM  10459  C27 POPE  134     105.229   1.894  62.984  1.00  0.00           C
ATOM  10462  C28 POPE  134     105.538   1.084  61.704  1.00  0.00           C
ATOM  10465  C29 POPE  134     106.708   0.154  61.884  1.00  0.00           C
ATOM  10467 0C21 POPE  134     107.179  -0.686  60.944  1.00  0.00           C
ATOM  10469 1C21 POPE  134     106.590  -0.856  59.564  1.00  0.00           C
ATOM  10472 2C21 POPE  134     107.359  -0.096  58.464  1.00  0.00           C
ATOM  10475 3C21 POPE  134     106.648  -0.206  57.114  1.00  0.00           C
ATOM  10478 4C21 POPE  134     107.348   0.544  55.964  1.00  0.00           C
ATOM  10481 5C21 POPE  134     106.558   0.404  54.654  1.00  0.00           C
ATOM  10484 6C21 POPE  134     107.019   1.344  53.534  1.00  0.00           C
ATOM  10487 7C21 POPE  134     106.078   1.314  52.324  1.00  0.00           C
ATOM  10490 8C21 POPE  134     106.530   2.204  51.164  1.00  0.00           C
ATOM  10494  C33 POPE  134      97.920   4.414  66.964  1.00  0.00           C
ATOM  10497  C34 POPE  134      97.410   2.974  66.804  1.00  0.00           C
ATOM  10500  C35 POPE  134      97.549   2.444  65.374  1.00  0.00           C
ATOM  10503  C36 POPE  134      98.960   1.934  65.034  1.00  0.00           C
ATOM  10506  C37 POPE  134      99.079   1.574  63.544  1.00  0.00           C
ATOM  10509  C38 POPE  134     100.410   0.894  63.204  1.00  0.00           C
ATOM  10512  C39 POPE  134     100.329  -0.636  63.314  1.00  0.00           C
ATOM  10515 0C31 POPE  134     101.698  -1.326  63.214  1.00  0.00           C
ATOM  10518 1C31 POPE  134     101.568  -2.835  63.004  1.00  0.00           C
ATOM  10521 2C31 POPE  134     102.888  -3.585  63.234  1.00  0.00           C
ATOM  10524 3C31 POPE  134     102.710  -5.115  63.264  1.00  0.00           C
ATOM  10527 4C31 POPE  134     103.679  -5.815  64.224  1.00  0.00           C
ATOM  10530 5C31 POPE  134     103.288  -7.265  64.504  1.00  0.00           C
ATOM  10533 6C31 POPE  134     104.229  -7.955  65.504  1.00  0.00           C
ATOM  10537  NH3 POPE  135      23.108  25.765  72.534  1.00  0.00           N
ATOM  10541  C12 POPE  135      23.409  26.944  73.424  1.00  0.00           C
ATOM  10544  C11 POPE  135      24.109  28.054  72.644  1.00  0.00           C
ATOM  10547  P   POPE  135      25.319  30.294  73.054  1.00  0.00           P
ATOM  10548  O13 POPE  135      25.198  31.475  73.944  1.00  0.00           O
ATOM  10549  O14 POPE  135      26.709  29.864  72.844  1.00  0.00           O
ATOM  10550  O11 POPE  135      24.729  30.664  71.624  1.00  0.00           O
ATOM  10551  O12 POPE  135      24.448  29.084  73.564  1.00  0.00           O
ATOM  10552  C1  POPE  135      25.578  30.995  70.524  1.00  0.00           C
ATOM  10555  C2  POPE  135      25.828  29.834  69.534  1.00  0.00           C
ATOM  10557  O21 POPE  135      26.709  30.405  68.534  1.00  0.00           O
ATOM  10558  C21 POPE  135      27.678  29.614  68.124  1.00  0.00           C
ATOM  10559  O22 POPE  135      27.789  28.434  68.384  1.00  0.00           O
ATOM  10560  C22 POPE  135      28.680  30.424  67.304  1.00  0.00           C
ATOM  10563  C3  POPE  135      24.458  29.354  68.944  1.00  0.00           C
ATOM  10566  O31 POPE  135      24.568  28.134  68.174  1.00  0.00           O
ATOM  10567  C31 POPE  135      24.139  27.015  68.724  1.00  0.00           C
ATOM  10568  O32 POPE  135      23.609  26.884  69.814  1.00  0.00           O
ATOM  10569  C32 POPE  135      24.419  25.854  67.764  1.00  0.00           C
ATOM  10572  C23 POPE  135      30.038  29.725  67.114  1.00  0.00           C
ATOM  10575  C24 POPE  135      31.039  30.614  66.344  1.00  0.00           C
ATOM  10578  C25 POPE  135      30.768  30.675  64.834  1.00  0.00           C
ATOM  10581  C26 POPE  135      31.389  29.494  64.064  1.00  0.00           C
ATOM  10584  C27 POPE  135      30.689  29.254  62.724  1.00  0.00           C
ATOM  10587  C28 POPE  135      31.439  28.305  61.764  1.00  0.00           C
ATOM  10590  C29 POPE  135      31.488  26.864  62.204  1.00  0.00           C
ATOM  10592 0C21 POPE  135      31.189  25.784  61.454  1.00  0.00           C
ATOM  10594 1C21 POPE  135      30.749  25.774  60.014  1.00  0.00           C
ATOM  10597 2C21 POPE  135      31.378  24.655  59.164  1.00  0.00           C
ATOM  10600 3C21 POPE  135      32.878  24.824  58.914  1.00  0.00           C
ATOM  10603 4C21 POPE  135      33.398  23.844  57.844  1.00  0.00           C
ATOM  10606 5C21 POPE  135      34.930  23.884  57.684  1.00  0.00           C
ATOM  10609 6C21 POPE  135      35.428  22.924  56.594  1.00  0.00           C
ATOM  10612 7C21 POPE  135      36.949  22.774  56.584  1.00  0.00           C
ATOM  10615 8C21 POPE  135      37.468  21.824  55.494  1.00  0.00           C
ATOM  10619  C33 POPE  135      24.179  24.485  68.434  1.00  0.00           C
ATOM  10622  C34 POPE  135      24.439  23.314  67.474  1.00  0.00           C
ATOM  10625  C35 POPE  135      23.318  23.154  66.444  1.00  0.00           C
ATOM  10628  C36 POPE  135      23.619  22.085  65.384  1.00  0.00           C
ATOM  10631  C37 POPE  135      22.678  22.214  64.194  1.00  0.00           C
ATOM  10634  C38 POPE  135      22.819  21.144  63.114  1.00  0.00           C
ATOM  10637  C39 POPE  135      21.539  21.044  62.284  1.00  0.00           C
ATOM  10640 0C31 POPE  135      21.509  19.924  61.244  1.00  0.00           C
ATOM  10643 1C31 POPE  135      20.138  19.794  60.574  1.00  0.00           C
ATOM  10646 2C31 POPE  135      19.988  18.434  59.874  1.00  0.00           C
ATOM  10649 3C31 POPE  135      18.629  18.234  59.204  1.00  0.00           C
ATOM  10652 4C31 POPE  135      18.608  18.614  57.724  1.00  0.00           C
ATOM  10655 5C31 POPE  135      17.199  18.504  57.124  1.00  0.00           C
ATOM  10658 6C31 POPE  135      17.199  18.144  55.634  1.00  0.00           C
ATOM  10662  NH3 POPE  136       5.679  34.265  70.574  1.00  0.00           N
ATOM  10666  C12 POPE  136       5.539  35.524  71.414  1.00  0.00           C
ATOM  10669  C11 POPE  136       5.718  35.354  72.934  1.00  0.00           C
ATOM  10672  P   POPE  136       5.949  37.854  73.744  1.00  0.00           P
ATOM  10673  O13 POPE  136       4.879  37.745  74.764  1.00  0.00           O
ATOM  10674  O14 POPE  136       7.079  38.775  74.004  1.00  0.00           O
ATOM  10675  O11 POPE  136       5.339  38.175  72.344  1.00  0.00           O
ATOM  10676  O12 POPE  136       6.530  36.405  73.474  1.00  0.00           O
ATOM  10677  C1  POPE  136       5.000  39.515  71.984  1.00  0.00           C
ATOM  10680  C2  POPE  136       4.500  39.534  70.514  1.00  0.00           C
ATOM  10682  O21 POPE  136       3.179  38.975  70.374  1.00  0.00           O
ATOM  10683  C21 POPE  136       2.208  39.804  70.714  1.00  0.00           C
ATOM  10684  O22 POPE  136       2.339  40.835  71.334  1.00  0.00           O
ATOM  10685  C22 POPE  136       0.920  39.344  70.064  1.00  0.00           C
ATOM  10688  C3  POPE  136       5.438  38.734  69.594  1.00  0.00           C
ATOM  10691  O31 POPE  136       5.079  38.975  68.224  1.00  0.00           O
ATOM  10692  C31 POPE  136       4.279  38.064  67.684  1.00  0.00           C
ATOM  10693  O32 POPE  136       4.049  36.954  68.124  1.00  0.00           O
ATOM  10694  C32 POPE  136       3.568  38.715  66.494  1.00  0.00           C
ATOM  10697  C23 POPE  136       0.679  40.105  68.744  1.00  0.00           C
ATOM  10700  C24 POPE  136      -0.101  39.265  67.734  1.00  0.00           C
ATOM  10703  C25 POPE  136      -0.300  39.954  66.384  1.00  0.00           C
ATOM  10706  C26 POPE  136      -1.171  41.215  66.424  1.00  0.00           C
ATOM  10709  C27 POPE  136      -1.880  41.425  65.084  1.00  0.00           C
ATOM  10712  C28 POPE  136      -2.470  42.834  64.904  1.00  0.00           C
ATOM  10715  C29 POPE  136      -3.659  43.134  65.784  1.00  0.00           C
ATOM  10717 0C21 POPE  136      -4.860  43.554  65.344  1.00  0.00           C
ATOM  10719 1C21 POPE  136      -5.251  43.744  63.904  1.00  0.00           C
ATOM  10722 2C21 POPE  136      -4.580  44.934  63.194  1.00  0.00           C
ATOM  10725 3C21 POPE  136      -5.380  46.234  63.254  1.00  0.00           C
ATOM  10728 4C21 POPE  136      -4.630  47.454  62.704  1.00  0.00           C
ATOM  10731 5C21 POPE  136      -4.281  47.335  61.224  1.00  0.00           C
ATOM  10734 6C21 POPE  136      -3.540  48.564  60.704  1.00  0.00           C
ATOM  10737 7C21 POPE  136      -3.170  48.434  59.224  1.00  0.00           C
ATOM  10740 8C21 POPE  136      -2.421  49.644  58.674  1.00  0.00           C
ATOM  10744  C33 POPE  136       3.530  37.864  65.204  1.00  0.00           C
ATOM  10747  C34 POPE  136       2.739  38.614  64.124  1.00  0.00           C
ATOM  10750  C35 POPE  136       2.479  37.844  62.824  1.00  0.00           C
ATOM  10753  C36 POPE  136       1.538  38.674  61.944  1.00  0.00           C
ATOM  10756  C37 POPE  136       1.018  37.975  60.674  1.00  0.00           C
ATOM  10759  C38 POPE  136      -0.001  38.894  59.994  1.00  0.00           C
ATOM  10762  C39 POPE  136      -0.680  38.315  58.754  1.00  0.00           C
ATOM  10765 0C31 POPE  136      -1.660  39.324  58.144  1.00  0.00           C
ATOM  10768 1C31 POPE  136      -2.530  38.754  57.024  1.00  0.00           C
ATOM  10771 2C31 POPE  136      -3.850  39.524  56.804  1.00  0.00           C
ATOM  10774 3C31 POPE  136      -3.691  41.015  56.484  1.00  0.00           C
ATOM  10777 4C31 POPE  136      -3.160  41.285  55.074  1.00  0.00           C
ATOM  10780 5C31 POPE  136      -2.250  42.525  55.024  1.00  0.00           C
ATOM  10783 6C31 POPE  136      -1.700  42.805  53.624  1.00  0.00           C
ATOM  10787  NH3 POPE  137      45.788   9.954  29.534  1.00  0.00           N
ATOM  10791  C12 POPE  137      46.968   9.934  28.594  1.00  0.00           C
ATOM  10794  C11 POPE  137      46.838  10.944  27.444  1.00  0.00           C
ATOM  10797  P   POPE  137      49.099  12.164  26.904  1.00  0.00           P
ATOM  10798  O13 POPE  137      50.429  11.794  26.384  1.00  0.00           O
ATOM  10799  O14 POPE  137      48.508  13.414  26.364  1.00  0.00           O
ATOM  10800  O11 POPE  137      49.128  12.264  28.484  1.00  0.00           O
ATOM  10801  O12 POPE  137      48.059  10.984  26.674  1.00  0.00           O
ATOM  10802  C1  POPE  137      49.909  13.234  29.194  1.00  0.00           C
ATOM  10805  C2  POPE  137      50.408  12.624  30.544  1.00  0.00           C
ATOM  10807  O21 POPE  137      50.369  13.614  31.604  1.00  0.00           O
ATOM  10808  C21 POPE  137      51.430  14.225  32.104  1.00  0.00           C
ATOM  10809  O22 POPE  137      52.589  14.084  31.754  1.00  0.00           O
ATOM  10810  C22 POPE  137      50.998  15.114  33.274  1.00  0.00           C
ATOM  10813  C3  POPE  137      51.709  11.784  30.304  1.00  0.00           C
ATOM  10816  O31 POPE  137      52.248  11.084  31.454  1.00  0.00           O
ATOM  10817  C31 POPE  137      51.518  10.044  31.864  1.00  0.00           C
ATOM  10818  O32 POPE  137      50.398   9.774  31.494  1.00  0.00           O
ATOM  10819  C32 POPE  137      52.238   9.324  32.984  1.00  0.00           C
ATOM  10822  C23 POPE  137      52.108  15.884  34.034  1.00  0.00           C
ATOM  10825  C24 POPE  137      52.779  15.154  35.214  1.00  0.00           C
ATOM  10828  C25 POPE  137      51.838  14.394  36.174  1.00  0.00           C
ATOM  10831  C26 POPE  137      52.558  13.834  37.424  1.00  0.00           C
ATOM  10834  C27 POPE  137      51.949  12.514  37.924  1.00  0.00           C
ATOM  10837  C28 POPE  137      52.468  12.064  39.304  1.00  0.00           C
ATOM  10840  C29 POPE  137      51.938  10.704  39.704  1.00  0.00           C
ATOM  10842 0C21 POPE  137      51.068  10.434  40.694  1.00  0.00           C
ATOM  10844 1C21 POPE  137      50.419  11.474  41.574  1.00  0.00           C
ATOM  10847 2C21 POPE  137      49.309  10.914  42.494  1.00  0.00           C
ATOM  10850 3C21 POPE  137      49.828  10.084  43.684  1.00  0.00           C
ATOM  10853 4C21 POPE  137      49.179  10.514  45.004  1.00  0.00           C
ATOM  10856 5C21 POPE  137      49.828   9.954  46.274  1.00  0.00           C
ATOM  10859 6C21 POPE  137      49.398  10.774  47.494  1.00  0.00           C
ATOM  10862 7C21 POPE  137      50.058  10.344  48.804  1.00  0.00           C
ATOM  10865 8C21 POPE  137      49.898  11.374  49.914  1.00  0.00           C
ATOM  10869  C33 POPE  137      51.479   9.534  34.304  1.00  0.00           C
ATOM  10872  C34 POPE  137      52.299   9.214  35.544  1.00  0.00           C
ATOM  10875  C35 POPE  137      52.680   7.744  35.604  1.00  0.00           C
ATOM  10878  C36 POPE  137      52.768   7.254  37.054  1.00  0.00           C
ATOM  10881  C37 POPE  137      53.129   5.774  37.064  1.00  0.00           C
ATOM  10884  C38 POPE  137      52.908   5.074  38.384  1.00  0.00           C
ATOM  10887  C39 POPE  137      53.768   5.714  39.454  1.00  0.00           C
ATOM  10890 0C31 POPE  137      53.988   4.764  40.624  1.00  0.00           C
ATOM  10893 1C31 POPE  137      55.069   5.294  41.554  1.00  0.00           C
ATOM  10896 2C31 POPE  137      54.579   6.394  42.504  1.00  0.00           C
ATOM  10899 3C31 POPE  137      53.519   5.874  43.484  1.00  0.00           C
ATOM  10902 4C31 POPE  137      53.368   6.764  44.714  1.00  0.00           C
ATOM  10905 5C31 POPE  137      52.819   5.974  45.904  1.00  0.00           C
ATOM  10908 6C31 POPE  137      52.659   6.824  47.154  1.00  0.00           C
ATOM  10912  NH3 POPE  138      63.118  31.874  72.404  1.00  0.00           N
ATOM  10916  C12 POPE  138      61.739  32.225  72.904  1.00  0.00           C
ATOM  10919  C11 POPE  138      61.749  33.054  74.214  1.00  0.00           C
ATOM  10922  P   POPE  138      63.869  34.684  74.214  1.00  0.00           P
ATOM  10923  O13 POPE  138      64.210  35.664  75.274  1.00  0.00           O
ATOM  10924  O14 POPE  138      64.579  33.394  74.284  1.00  0.00           O
ATOM  10925  O11 POPE  138      64.119  35.315  72.804  1.00  0.00           O
ATOM  10926  O12 POPE  138      62.328  34.355  74.124  1.00  0.00           O
ATOM  10927  C1  POPE  138      63.178  36.174  72.174  1.00  0.00           C
ATOM  10930  C2  POPE  138      63.470  36.154  70.674  1.00  0.00           C
ATOM  10932  O21 POPE  138      62.919  37.324  70.044  1.00  0.00           O
ATOM  10933  C21 POPE  138      63.628  37.734  69.004  1.00  0.00           C
ATOM  10934  O22 POPE  138      64.780  37.414  68.754  1.00  0.00           O
ATOM  10935  C22 POPE  138      62.799  38.725  68.184  1.00  0.00           C
ATOM  10938  C3  POPE  138      62.908  34.864  70.024  1.00  0.00           C
ATOM  10941  O31 POPE  138      63.308  34.784  68.644  1.00  0.00           O
ATOM  10942  C31 POPE  138      63.059  33.614  68.094  1.00  0.00           C
ATOM  10943  O32 POPE  138      62.458  32.694  68.614  1.00  0.00           O
ATOM  10944  C32 POPE  138      63.670  33.604  66.684  1.00  0.00           C
ATOM  10947  C23 POPE  138      62.968  38.504  66.654  1.00  0.00           C
ATOM  10950  C24 POPE  138      63.199  39.814  65.904  1.00  0.00           C
ATOM  10953  C25 POPE  138      64.538  40.454  66.234  1.00  0.00           C
ATOM  10956  C26 POPE  138      64.709  41.805  65.524  1.00  0.00           C
ATOM  10959  C27 POPE  138      66.089  42.414  65.754  1.00  0.00           C
ATOM  10962  C28 POPE  138      66.328  43.655  64.864  1.00  0.00           C
ATOM  10965  C29 POPE  138      65.428  44.804  65.234  1.00  0.00           C
ATOM  10967 0C21 POPE  138      65.069  45.804  64.434  1.00  0.00           C
ATOM  10969 1C21 POPE  138      65.460  46.015  62.994  1.00  0.00           C
ATOM  10972 2C21 POPE  138      64.488  47.015  62.334  1.00  0.00           C
ATOM  10975 3C21 POPE  138      64.738  47.284  60.844  1.00  0.00           C
ATOM  10978 4C21 POPE  138      63.670  48.244  60.314  1.00  0.00           C
ATOM  10981 5C21 POPE  138      63.789  48.594  58.834  1.00  0.00           C
ATOM  10984 6C21 POPE  138      62.648  49.534  58.404  1.00  0.00           C
ATOM  10987 7C21 POPE  138      62.729  49.944  56.944  1.00  0.00           C
ATOM  10990 8C21 POPE  138      61.549  50.815  56.494  1.00  0.00           C
ATOM  10994  C33 POPE  138      62.648  33.444  65.534  1.00  0.00           C
ATOM  10997  C34 POPE  138      63.270  33.765  64.164  1.00  0.00           C
ATOM  11000  C35 POPE  138      63.259  35.264  63.834  1.00  0.00           C
ATOM  11003  C36 POPE  138      64.178  35.605  62.644  1.00  0.00           C
ATOM  11006  C37 POPE  138      64.139  37.085  62.224  1.00  0.00           C
ATOM  11009  C38 POPE  138      62.929  37.454  61.344  1.00  0.00           C
ATOM  11012  C39 POPE  138      63.199  38.574  60.334  1.00  0.00           C
ATOM  11015 0C31 POPE  138      62.009  38.814  59.394  1.00  0.00           C
ATOM  11018 1C31 POPE  138      62.369  39.524  58.084  1.00  0.00           C
ATOM  11021 2C31 POPE  138      61.299  39.364  56.994  1.00  0.00           C
ATOM  11024 3C31 POPE  138      59.909  39.874  57.394  1.00  0.00           C
ATOM  11027 4C31 POPE  138      58.869  39.644  56.284  1.00  0.00           C
ATOM  11030 5C31 POPE  138      57.488  40.225  56.614  1.00  0.00           C
ATOM  11033 6C31 POPE  138      56.578  40.344  55.394  1.00  0.00           C
ATOM  11037  NH3 POPE  139      11.588  80.195  34.714  1.00  0.00           N
ATOM  11041  C12 POPE  139      10.888  79.114  33.944  1.00  0.00           C
ATOM  11044  C11 POPE  139      11.368  77.714  34.404  1.00  0.00           C
ATOM  11047  P   POPE  139       9.328  76.294  33.484  1.00  0.00           P
ATOM  11048  O13 POPE  139       8.669  77.314  32.654  1.00  0.00           O
ATOM  11049  O14 POPE  139       9.209  74.884  33.054  1.00  0.00           O
ATOM  11050  O11 POPE  139       8.868  76.475  34.994  1.00  0.00           O
ATOM  11051  O12 POPE  139      10.888  76.664  33.564  1.00  0.00           O
ATOM  11052  C1  POPE  139       9.148  75.464  35.974  1.00  0.00           C
ATOM  11055  C2  POPE  139       9.169  76.085  37.414  1.00  0.00           C
ATOM  11057  O21 POPE  139       9.778  75.235  38.414  1.00  0.00           O
ATOM  11058  C21 POPE  139      11.089  75.044  38.314  1.00  0.00           C
ATOM  11059  O22 POPE  139      11.789  75.364  37.364  1.00  0.00           O
ATOM  11060  C22 POPE  139      11.588  74.274  39.554  1.00  0.00           C
ATOM  11063  C3  POPE  139       7.718  76.475  37.864  1.00  0.00           C
ATOM  11066  O31 POPE  139       7.219  75.714  38.984  1.00  0.00           O
ATOM  11067  C31 POPE  139       7.118  76.375  40.144  1.00  0.00           C
ATOM  11068  O32 POPE  139       7.528  77.504  40.344  1.00  0.00           O
ATOM  11069  C32 POPE  139       6.458  75.475  41.184  1.00  0.00           C
ATOM  11072  C23 POPE  139      12.098  75.155  40.734  1.00  0.00           C
ATOM  11075  C24 POPE  139      12.318  74.305  42.014  1.00  0.00           C
ATOM  11078  C25 POPE  139      12.269  75.044  43.364  1.00  0.00           C
ATOM  11081  C26 POPE  139      11.768  74.114  44.484  1.00  0.00           C
ATOM  11084  C27 POPE  139      11.898  74.665  45.914  1.00  0.00           C
ATOM  11087  C28 POPE  139      11.658  73.564  46.964  1.00  0.00           C
ATOM  11090  C29 POPE  139      12.039  73.934  48.384  1.00  0.00           C
ATOM  11092 0C21 POPE  139      12.638  73.135  49.284  1.00  0.00           C
ATOM  11094 1C21 POPE  139      13.058  71.695  49.044  1.00  0.00           C
ATOM  11097 2C21 POPE  139      14.339  71.244  49.764  1.00  0.00           C
ATOM  11100 3C21 POPE  139      15.598  72.034  49.354  1.00  0.00           C
ATOM  11103 4C21 POPE  139      16.679  72.015  50.444  1.00  0.00           C
ATOM  11106 5C21 POPE  139      17.859  72.924  50.074  1.00  0.00           C
ATOM  11109 6C21 POPE  139      18.959  72.945  51.134  1.00  0.00           C
ATOM  11112 7C21 POPE  139      20.058  73.954  50.794  1.00  0.00           C
ATOM  11115 8C21 POPE  139      20.979  74.274  51.974  1.00  0.00           C
ATOM  11119  C33 POPE  139       6.348  76.074  42.614  1.00  0.00           C
ATOM  11122  C34 POPE  139       6.669  75.014  43.694  1.00  0.00           C
ATOM  11125  C35 POPE  139       5.888  75.155  44.994  1.00  0.00           C
ATOM  11128  C36 POPE  139       6.439  76.225  45.954  1.00  0.00           C
ATOM  11131  C37 POPE  139       5.739  76.124  47.314  1.00  0.00           C
ATOM  11134  C38 POPE  139       5.988  77.305  48.244  1.00  0.00           C
ATOM  11137  C39 POPE  139       7.238  77.195  49.124  1.00  0.00           C
ATOM  11140 0C31 POPE  139       7.229  78.304  50.174  1.00  0.00           C
ATOM  11143 1C31 POPE  139       8.379  78.234  51.184  1.00  0.00           C
ATOM  11146 2C31 POPE  139       8.298  79.374  52.214  1.00  0.00           C
ATOM  11149 3C31 POPE  139       8.669  80.754  51.654  1.00  0.00           C
ATOM  11152 4C31 POPE  139      10.179  81.055  51.744  1.00  0.00           C
ATOM  11155 5C31 POPE  139      10.509  82.484  51.324  1.00  0.00           C
ATOM  11158 6C31 POPE  139      11.928  82.905  51.714  1.00  0.00           C
ATOM  11162  NH3 POPE  140      87.659  10.684  69.934  1.00  0.00           N
ATOM  11166  C12 POPE  140      88.569  10.644  71.144  1.00  0.00           C
ATOM  11169  C11 POPE  140      88.380   9.324  71.924  1.00  0.00           C
ATOM  11172  P   POPE  140      88.078   6.764  71.574  1.00  0.00           P
ATOM  11173  O13 POPE  140      89.188   6.174  72.364  1.00  0.00           O
ATOM  11174  O14 POPE  140      86.779   6.894  72.274  1.00  0.00           O
ATOM  11175  O11 POPE  140      87.850   5.954  70.224  1.00  0.00           O
ATOM  11176  O12 POPE  140      88.520   8.194  71.044  1.00  0.00           O
ATOM  11177  C1  POPE  140      88.429   6.384  68.984  1.00  0.00           C
ATOM  11180  C2  POPE  140      87.459   7.124  67.994  1.00  0.00           C
ATOM  11182  O21 POPE  140      87.910   8.474  67.744  1.00  0.00           O
ATOM  11183  C21 POPE  140      88.689   8.794  66.674  1.00  0.00           C
ATOM  11184  O22 POPE  140      88.699   9.914  66.194  1.00  0.00           O
ATOM  11185  C22 POPE  140      89.618   7.654  66.244  1.00  0.00           C
ATOM  11188  C3  POPE  140      85.999   7.174  68.534  1.00  0.00           C
ATOM  11191  O31 POPE  140      85.029   7.314  67.484  1.00  0.00           O
ATOM  11192  C31 POPE  140      84.838   8.514  66.964  1.00  0.00           C
ATOM  11193  O32 POPE  140      85.388   9.544  67.294  1.00  0.00           O
ATOM  11194  C32 POPE  140      83.819   8.384  65.834  1.00  0.00           C
ATOM  11197  C23 POPE  140      90.619   8.024  65.124  1.00  0.00           C
ATOM  11200  C24 POPE  140      91.618   6.884  64.934  1.00  0.00           C
ATOM  11203  C25 POPE  140      92.509   7.034  63.694  1.00  0.00           C
ATOM  11206  C26 POPE  140      92.770   5.674  63.044  1.00  0.00           C
ATOM  11209  C27 POPE  140      93.539   5.774  61.714  1.00  0.00           C
ATOM  11212  C28 POPE  140      93.670   4.404  61.014  1.00  0.00           C
ATOM  11215  C29 POPE  140      92.389   3.924  60.384  1.00  0.00           C
ATOM  11217 0C21 POPE  140      92.188   3.594  59.094  1.00  0.00           C
ATOM  11219 1C21 POPE  140      93.209   3.574  57.984  1.00  0.00           C
ATOM  11222 2C21 POPE  140      93.169   2.264  57.164  1.00  0.00           C
ATOM  11225 3C21 POPE  140      91.869   2.064  56.374  1.00  0.00           C
ATOM  11228 4C21 POPE  140      91.898   0.824  55.474  1.00  0.00           C
ATOM  11231 5C21 POPE  140      90.569   0.564  54.764  1.00  0.00           C
ATOM  11234 6C21 POPE  140      90.578  -0.726  53.924  1.00  0.00           C
ATOM  11237 7C21 POPE  140      89.219  -1.026  53.284  1.00  0.00           C
ATOM  11240 8C21 POPE  140      89.229  -2.295  52.424  1.00  0.00           C
ATOM  11244  C33 POPE  140      84.509   7.994  64.504  1.00  0.00           C
ATOM  11247  C34 POPE  140      83.878   8.564  63.234  1.00  0.00           C
ATOM  11250  C35 POPE  140      84.838   8.384  62.054  1.00  0.00           C
ATOM  11253  C36 POPE  140      84.249   8.714  60.674  1.00  0.00           C
ATOM  11256  C37 POPE  140      85.169   8.224  59.544  1.00  0.00           C
ATOM  11259  C38 POPE  140      84.679   8.544  58.124  1.00  0.00           C
ATOM  11262  C39 POPE  140      83.549   7.644  57.584  1.00  0.00           C
ATOM  11265 0C31 POPE  140      82.149   7.864  58.174  1.00  0.00           C
ATOM  11268 1C31 POPE  140      81.089   7.304  57.224  1.00  0.00           C
ATOM  11271 2C31 POPE  140      79.659   7.304  57.794  1.00  0.00           C
ATOM  11274 3C31 POPE  140      78.660   6.744  56.774  1.00  0.00           C
ATOM  11277 4C31 POPE  140      78.639   5.204  56.704  1.00  0.00           C
ATOM  11280 5C31 POPE  140      77.669   4.584  57.714  1.00  0.00           C
ATOM  11283 6C31 POPE  140      77.539   3.064  57.604  1.00  0.00           C
ATOM  11287  NH3 POPE  141       6.508 118.594  72.644  1.00  0.00           N
ATOM  11291  C12 POPE  141       5.848 119.935  72.514  1.00  0.00           C
ATOM  11294  C11 POPE  141       6.878 121.085  72.684  1.00  0.00           C
ATOM  11297  P   POPE  141       8.968 122.234  71.604  1.00  0.00           P
ATOM  11298  O13 POPE  141       8.328 123.504  72.044  1.00  0.00           O
ATOM  11299  O14 POPE  141      10.238 121.854  72.254  1.00  0.00           O
ATOM  11300  O11 POPE  141       9.158 122.364  70.014  1.00  0.00           O
ATOM  11301  O12 POPE  141       7.888 121.065  71.674  1.00  0.00           O
ATOM  11302  C1  POPE  141       9.868 123.534  69.544  1.00  0.00           C
ATOM  11305  C2  POPE  141      10.359 123.464  68.054  1.00  0.00           C
ATOM  11307  O21 POPE  141      10.418 124.835  67.584  1.00  0.00           O
ATOM  11308  C21 POPE  141      11.229 125.054  66.554  1.00  0.00           C
ATOM  11309  O22 POPE  141      12.009 124.254  66.074  1.00  0.00           O
ATOM  11310  C22 POPE  141      10.988 126.475  66.004  1.00  0.00           C
ATOM  11313  C3  POPE  141       9.439 122.644  67.104  1.00  0.00           C
ATOM  11316  O31 POPE  141      10.169 122.175  65.944  1.00  0.00           O
ATOM  11317  C31 POPE  141       9.818 122.644  64.744  1.00  0.00           C
ATOM  11318  O32 POPE  141       8.888 123.384  64.514  1.00  0.00           O
ATOM  11319  C32 POPE  141      10.778 122.074  63.694  1.00  0.00           C
ATOM  11322  C23 POPE  141      11.419 126.635  64.524  1.00  0.00           C
ATOM  11325  C24 POPE  141      11.078 128.014  63.924  1.00  0.00           C
ATOM  11328  C25 POPE  141      11.798 128.313  62.604  1.00  0.00           C
ATOM  11331  C26 POPE  141      11.058 127.913  61.314  1.00  0.00           C
ATOM  11334  C27 POPE  141      11.848 128.194  60.024  1.00  0.00           C
ATOM  11337  C28 POPE  141      11.698 129.624  59.424  1.00  0.00           C
ATOM  11340  C29 POPE  141      12.658 130.654  59.964  1.00  0.00           C
ATOM  11342 0C21 POPE  141      12.908 131.853  59.404  1.00  0.00           C
ATOM  11344 1C21 POPE  141      12.258 132.423  58.164  1.00  0.00           C
ATOM  11347 2C21 POPE  141      11.679 133.823  58.404  1.00  0.00           C
ATOM  11350 3C21 POPE  141      11.078 134.433  57.124  1.00  0.00           C
ATOM  11353 4C21 POPE  141      10.689 135.913  57.284  1.00  0.00           C
ATOM  11356 5C21 POPE  141      10.619 136.674  55.954  1.00  0.00           C
ATOM  11359 6C21 POPE  141      10.858 138.173  56.134  1.00  0.00           C
ATOM  11362 7C21 POPE  141      10.878 138.924  54.794  1.00  0.00           C
ATOM  11365 8C21 POPE  141      11.099 140.433  54.914  1.00  0.00           C
ATOM  11369  C33 POPE  141      10.148 121.874  62.304  1.00  0.00           C
ATOM  11372  C34 POPE  141      10.488 122.984  61.294  1.00  0.00           C
ATOM  11375  C35 POPE  141      11.988 123.004  60.954  1.00  0.00           C
ATOM  11378  C36 POPE  141      12.388 124.094  59.964  1.00  0.00           C
ATOM  11381  C37 POPE  141      13.908 124.345  60.034  1.00  0.00           C
ATOM  11384  C38 POPE  141      14.548 124.815  58.714  1.00  0.00           C
ATOM  11387  C39 POPE  141      14.439 123.764  57.614  1.00  0.00           C
ATOM  11390 0C31 POPE  141      15.459 123.975  56.484  1.00  0.00           C
ATOM  11393 1C31 POPE  141      15.359 122.885  55.404  1.00  0.00           C
ATOM  11396 2C31 POPE  141      16.559 122.864  54.454  1.00  0.00           C
ATOM  11399 3C31 POPE  141      16.388 123.725  53.194  1.00  0.00           C
ATOM  11402 4C31 POPE  141      15.468 123.085  52.144  1.00  0.00           C
ATOM  11405 5C31 POPE  141      15.429 123.875  50.824  1.00  0.00           C
ATOM  11408 6C31 POPE  141      14.649 123.155  49.714  1.00  0.00           C
ATOM  11412  NH3 POPE  142      60.250  75.284  36.214  1.00  0.00           N
ATOM  11416  C12 POPE  142      60.078  74.134  35.244  1.00  0.00           C
ATOM  11419  C11 POPE  142      58.648  73.555  35.244  1.00  0.00           C
ATOM  11422  P   POPE  142      57.808  71.225  36.044  1.00  0.00           P
ATOM  11423  O13 POPE  142      57.999  69.775  35.844  1.00  0.00           O
ATOM  11424  O14 POPE  142      56.430  71.745  35.924  1.00  0.00           O
ATOM  11425  O11 POPE  142      58.389  71.634  37.464  1.00  0.00           O
ATOM  11426  O12 POPE  142      58.680  72.124  35.064  1.00  0.00           O
ATOM  11427  C1  POPE  142      59.488  70.894  38.014  1.00  0.00           C
ATOM  11430  C2  POPE  142      60.639  71.765  38.624  1.00  0.00           C
ATOM  11432  O21 POPE  142      61.439  70.804  39.354  1.00  0.00           O
ATOM  11433  C21 POPE  142      61.788  71.095  40.584  1.00  0.00           C
ATOM  11434  O22 POPE  142      62.698  71.835  40.904  1.00  0.00           O
ATOM  11435  C22 POPE  142      60.829  70.445  41.554  1.00  0.00           C
ATOM  11438  C3  POPE  142      60.058  72.995  39.424  1.00  0.00           C
ATOM  11441  O31 POPE  142      60.938  73.725  40.294  1.00  0.00           O
ATOM  11442  C31 POPE  142      61.728  74.644  39.744  1.00  0.00           C
ATOM  11443  O32 POPE  142      61.849  74.814  38.534  1.00  0.00           O
ATOM  11444  C32 POPE  142      62.369  75.515  40.834  1.00  0.00           C
ATOM  11447  C23 POPE  142      61.569  69.665  42.654  1.00  0.00           C
ATOM  11450  C24 POPE  142      60.669  69.534  43.874  1.00  0.00           C
ATOM  11453  C25 POPE  142      61.238  68.624  44.954  1.00  0.00           C
ATOM  11456  C26 POPE  142      60.259  68.475  46.114  1.00  0.00           C
ATOM  11459  C27 POPE  142      60.718  67.415  47.114  1.00  0.00           C
ATOM  11462  C28 POPE  142      59.699  67.225  48.244  1.00  0.00           C
ATOM  11465  C29 POPE  142      60.078  66.044  49.104  1.00  0.00           C
ATOM  11467 0C21 POPE  142      60.459  66.085  50.394  1.00  0.00           C
ATOM  11469 1C21 POPE  142      60.588  67.314  51.254  1.00  0.00           C
ATOM  11472 2C21 POPE  142      59.338  67.555  52.124  1.00  0.00           C
ATOM  11475 3C21 POPE  142      59.639  68.555  53.244  1.00  0.00           C
ATOM  11478 4C21 POPE  142      58.400  69.094  53.974  1.00  0.00           C
ATOM  11481 5C21 POPE  142      58.808  69.864  55.234  1.00  0.00           C
ATOM  11484 6C21 POPE  142      57.729  70.794  55.804  1.00  0.00           C
ATOM  11487 7C21 POPE  142      58.319  71.704  56.884  1.00  0.00           C
ATOM  11490 8C21 POPE  142      57.299  72.665  57.504  1.00  0.00           C
ATOM  11494  C33 POPE  142      63.778  75.055  41.294  1.00  0.00           C
ATOM  11497  C34 POPE  142      64.108  75.384  42.764  1.00  0.00           C
ATOM  11500  C35 POPE  142      65.608  75.294  43.104  1.00  0.00           C
ATOM  11503  C36 POPE  142      65.889  75.314  44.614  1.00  0.00           C
ATOM  11506  C37 POPE  142      67.389  75.424  44.944  1.00  0.00           C
ATOM  11509  C38 POPE  142      67.689  75.754  46.404  1.00  0.00           C
ATOM  11512  C39 POPE  142      69.189  75.964  46.644  1.00  0.00           C
ATOM  11515 0C31 POPE  142      69.499  76.504  48.044  1.00  0.00           C
ATOM  11518 1C31 POPE  142      71.008  76.625  48.284  1.00  0.00           C
ATOM  11521 2C31 POPE  142      71.398  76.924  49.734  1.00  0.00           C
ATOM  11524 3C31 POPE  142      71.229  75.714  50.664  1.00  0.00           C
ATOM  11527 4C31 POPE  142      71.579  76.034  52.124  1.00  0.00           C
ATOM  11530 5C31 POPE  142      71.198  74.884  53.074  1.00  0.00           C
ATOM  11533 6C31 POPE  142      71.249  75.284  54.554  1.00  0.00           C
ATOM  11537  NH3 POPE  143      39.449   6.114  28.944  1.00  0.00           N
ATOM  11541  C12 POPE  143      38.769   4.994  28.234  1.00  0.00           C
ATOM  11544  C11 POPE  143      39.768   4.194  27.414  1.00  0.00           C
ATOM  11547  P   POPE  143      39.889   1.604  27.624  1.00  0.00           P
ATOM  11548  O13 POPE  143      39.248   0.464  26.954  1.00  0.00           O
ATOM  11549  O14 POPE  143      41.339   1.794  27.404  1.00  0.00           O
ATOM  11550  O11 POPE  143      39.509   1.674  29.184  1.00  0.00           O
ATOM  11551  O12 POPE  143      39.169   2.924  27.114  1.00  0.00           O
ATOM  11552  C1  POPE  143      39.198   0.424  29.824  1.00  0.00           C
ATOM  11555  C2  POPE  143      38.639   0.634  31.274  1.00  0.00           C
ATOM  11557  O21 POPE  143      39.718   0.564  32.234  1.00  0.00           O
ATOM  11558  C21 POPE  143      39.618   1.324  33.324  1.00  0.00           C
ATOM  11559  O22 POPE  143      38.729   2.114  33.564  1.00  0.00           O
ATOM  11560  C22 POPE  143      40.919   1.214  34.134  1.00  0.00           C
ATOM  11563  C3  POPE  143      37.519  -0.396  31.604  1.00  0.00           C
ATOM  11566  O31 POPE  143      36.808   0.034  32.774  1.00  0.00           O
ATOM  11567  C31 POPE  143      36.088  -0.896  33.394  1.00  0.00           C
ATOM  11568  O32 POPE  143      35.718  -1.945  32.904  1.00  0.00           O
ATOM  11569  C32 POPE  143      35.799  -0.416  34.814  1.00  0.00           C
ATOM  11572  C23 POPE  143      40.948   2.104  35.414  1.00  0.00           C
ATOM  11575  C24 POPE  143      42.378   2.544  35.774  1.00  0.00           C
ATOM  11578  C25 POPE  143      42.509   3.484  36.984  1.00  0.00           C
ATOM  11581  C26 POPE  143      42.589   2.744  38.334  1.00  0.00           C
ATOM  11584  C27 POPE  143      43.238   3.574  39.444  1.00  0.00           C
ATOM  11587  C28 POPE  143      43.400   2.764  40.754  1.00  0.00           C
ATOM  11590  C29 POPE  143      44.268   3.474  41.764  1.00  0.00           C
ATOM  11592 0C21 POPE  143      43.869   3.954  42.954  1.00  0.00           C
ATOM  11594 1C21 POPE  143      42.479   3.864  43.524  1.00  0.00           C
ATOM  11597 2C21 POPE  143      42.398   4.234  45.024  1.00  0.00           C
ATOM  11600 3C21 POPE  143      42.659   5.724  45.334  1.00  0.00           C
ATOM  11603 4C21 POPE  143      42.290   6.084  46.774  1.00  0.00           C
ATOM  11606 5C21 POPE  143      43.199   7.144  47.414  1.00  0.00           C
ATOM  11609 6C21 POPE  143      43.368   8.424  46.594  1.00  0.00           C
ATOM  11612 7C21 POPE  143      43.948   9.594  47.414  1.00  0.00           C
ATOM  11615 8C21 POPE  143      44.179  10.854  46.594  1.00  0.00           C
ATOM  11619  C33 POPE  143      36.569  -1.216  35.884  1.00  0.00           C
ATOM  11622  C34 POPE  143      36.729  -0.436  37.204  1.00  0.00           C
ATOM  11625  C35 POPE  143      35.459   0.194  37.784  1.00  0.00           C
ATOM  11628  C36 POPE  143      34.458  -0.826  38.334  1.00  0.00           C
ATOM  11631  C37 POPE  143      33.179  -0.156  38.864  1.00  0.00           C
ATOM  11634  C38 POPE  143      32.319  -1.076  39.734  1.00  0.00           C
ATOM  11637  C39 POPE  143      31.328  -1.915  38.914  1.00  0.00           C
ATOM  11640 0C31 POPE  143      30.648  -3.005  39.754  1.00  0.00           C
ATOM  11643 1C31 POPE  143      29.608  -3.775  38.924  1.00  0.00           C
ATOM  11646 2C31 POPE  143      29.209  -5.125  39.534  1.00  0.00           C
ATOM  11649 3C31 POPE  143      28.379  -5.985  38.574  1.00  0.00           C
ATOM  11652 4C31 POPE  143      26.988  -5.405  38.284  1.00  0.00           C
ATOM  11655 5C31 POPE  143      26.378  -5.945  36.994  1.00  0.00           C
ATOM  11658 6C31 POPE  143      25.139  -5.145  36.604  1.00  0.00           C
ATOM  11662  NH3 POPE  144      30.419  40.994  33.984  1.00  0.00           N
ATOM  11666  C12 POPE  144      30.938  42.015  33.004  1.00  0.00           C
ATOM  11669  C11 POPE  144      32.468  42.174  33.074  1.00  0.00           C
ATOM  11672  P   POPE  144      33.779  40.214  34.244  1.00  0.00           P
ATOM  11673  O13 POPE  144      32.619  39.765  35.034  1.00  0.00           O
ATOM  11674  O14 POPE  144      34.759  39.175  33.814  1.00  0.00           O
ATOM  11675  O11 POPE  144      34.468  41.355  35.074  1.00  0.00           O
ATOM  11676  O12 POPE  144      33.179  40.945  32.964  1.00  0.00           O
ATOM  11677  C1  POPE  144      35.448  41.145  36.094  1.00  0.00           C
ATOM  11680  C2  POPE  144      35.108  40.095  37.194  1.00  0.00           C
ATOM  11682  O21 POPE  144      35.328  40.634  38.514  1.00  0.00           O
ATOM  11683  C21 POPE  144      36.448  40.414  39.174  1.00  0.00           C
ATOM  11684  O22 POPE  144      37.500  40.004  38.714  1.00  0.00           O
ATOM  11685  C22 POPE  144      36.288  40.784  40.644  1.00  0.00           C
ATOM  11688  C3  POPE  144      35.708  38.694  36.944  1.00  0.00           C
ATOM  11691  O31 POPE  144      35.518  37.894  38.124  1.00  0.00           O
ATOM  11692  C31 POPE  144      35.828  36.614  37.964  1.00  0.00           C
ATOM  11693  O32 POPE  144      36.078  36.094  36.884  1.00  0.00           O
ATOM  11694  C32 POPE  144      35.769  35.894  39.304  1.00  0.00           C
ATOM  11697  C23 POPE  144      36.819  39.614  41.514  1.00  0.00           C
ATOM  11700  C24 POPE  144      36.849  39.895  43.014  1.00  0.00           C
ATOM  11703  C25 POPE  144      37.538  38.734  43.754  1.00  0.00           C
ATOM  11706  C26 POPE  144      37.448  38.874  45.284  1.00  0.00           C
ATOM  11709  C27 POPE  144      38.199  40.084  45.854  1.00  0.00           C
ATOM  11712  C28 POPE  144      37.878  40.294  47.344  1.00  0.00           C
ATOM  11715  C29 POPE  144      38.429  41.594  47.864  1.00  0.00           C
ATOM  11717 0C21 POPE  144      39.128  41.794  48.994  1.00  0.00           C
ATOM  11719 1C21 POPE  144      39.519  40.754  50.014  1.00  0.00           C
ATOM  11722 2C21 POPE  144      38.898  41.034  51.404  1.00  0.00           C
ATOM  11725 3C21 POPE  144      39.308  39.954  52.414  1.00  0.00           C
ATOM  11728 4C21 POPE  144      39.029  40.315  53.884  1.00  0.00           C
ATOM  11731 5C21 POPE  144      37.549  40.454  54.254  1.00  0.00           C
ATOM  11734 6C21 POPE  144      37.328  40.225  55.764  1.00  0.00           C
ATOM  11737 7C21 POPE  144      35.868  40.324  56.214  1.00  0.00           C
ATOM  11740 8C21 POPE  144      35.679  39.924  57.684  1.00  0.00           C
ATOM  11744  C33 POPE  144      34.679  36.444  40.264  1.00  0.00           C
ATOM  11747  C34 POPE  144      34.789  35.844  41.664  1.00  0.00           C
ATOM  11750  C35 POPE  144      33.849  36.544  42.664  1.00  0.00           C
ATOM  11753  C36 POPE  144      33.779  35.835  44.024  1.00  0.00           C
ATOM  11756  C37 POPE  144      34.948  36.104  44.974  1.00  0.00           C
ATOM  11759  C38 POPE  144      34.669  35.614  46.394  1.00  0.00           C
ATOM  11762  C39 POPE  144      33.858  36.614  47.244  1.00  0.00           C
ATOM  11765 0C31 POPE  144      34.729  37.754  47.814  1.00  0.00           C
ATOM  11768 1C31 POPE  144      34.169  38.374  49.104  1.00  0.00           C
ATOM  11771 2C31 POPE  144      35.249  39.114  49.904  1.00  0.00           C
ATOM  11774 3C31 POPE  144      34.828  39.414  51.354  1.00  0.00           C
ATOM  11777 4C31 POPE  144      34.238  40.815  51.564  1.00  0.00           C
ATOM  11780 5C31 POPE  144      33.750  40.984  53.004  1.00  0.00           C
ATOM  11783 6C31 POPE  144      33.339  42.414  53.374  1.00  0.00           C
ATOM  11787  NH3 POPE  145     122.049  34.945  31.904  1.00  0.00           N
ATOM  11791  C12 POPE  145     121.189  33.905  31.264  1.00  0.00           C
ATOM  11794  C11 POPE  145     120.788  32.834  32.284  1.00  0.00           C
ATOM  11797  P   POPE  145     120.049  30.354  32.254  1.00  0.00           P
ATOM  11798  O13 POPE  145     118.689  29.854  31.914  1.00  0.00           O
ATOM  11799  O14 POPE  145     121.189  29.515  31.844  1.00  0.00           O
ATOM  11800  O11 POPE  145     120.099  30.634  33.814  1.00  0.00           O
ATOM  11801  O12 POPE  145     120.248  31.744  31.554  1.00  0.00           O
ATOM  11802  C1  POPE  145     118.988  30.184  34.594  1.00  0.00           C
ATOM  11805  C2  POPE  145     119.068  30.605  36.084  1.00  0.00           C
ATOM  11807  O21 POPE  145     117.969  30.175  36.894  1.00  0.00           O
ATOM  11808  C21 POPE  145     117.000  29.334  36.624  1.00  0.00           C
ATOM  11809  O22 POPE  145     116.799  28.725  35.574  1.00  0.00           O
ATOM  11810  C22 POPE  145     116.170  29.225  37.914  1.00  0.00           C
ATOM  11813  C3  POPE  145     119.208  32.155  36.214  1.00  0.00           C
ATOM  11816  O31 POPE  145     118.419  32.714  37.284  1.00  0.00           O
ATOM  11817  C31 POPE  145     119.049  33.134  38.354  1.00  0.00           C
ATOM  11818  O32 POPE  145     120.229  32.984  38.614  1.00  0.00           O
ATOM  11819  C32 POPE  145     118.029  33.744  39.334  1.00  0.00           C
ATOM  11822  C23 POPE  145     116.990  28.694  39.124  1.00  0.00           C
ATOM  11825  C24 POPE  145     116.618  29.344  40.464  1.00  0.00           C
ATOM  11828  C25 POPE  145     115.189  29.044  40.944  1.00  0.00           C
ATOM  11831  C26 POPE  145     114.988  29.424  42.414  1.00  0.00           C
ATOM  11834  C27 POPE  145     113.609  29.084  42.994  1.00  0.00           C
ATOM  11837  C28 POPE  145     113.559  29.374  44.504  1.00  0.00           C
ATOM  11840  C29 POPE  145     112.258  28.934  45.144  1.00  0.00           C
ATOM  11842 0C21 POPE  145     111.409  29.714  45.834  1.00  0.00           C
ATOM  11844 1C21 POPE  145     111.590  31.195  46.094  1.00  0.00           C
ATOM  11847 2C21 POPE  145     112.478  31.454  47.324  1.00  0.00           C
ATOM  11850 3C21 POPE  145     112.789  32.954  47.524  1.00  0.00           C
ATOM  11853 4C21 POPE  145     112.999  33.324  48.994  1.00  0.00           C
ATOM  11856 5C21 POPE  145     113.718  34.664  49.174  1.00  0.00           C
ATOM  11859 6C21 POPE  145     113.949  35.024  50.654  1.00  0.00           C
ATOM  11862 7C21 POPE  145     114.828  36.265  50.824  1.00  0.00           C
ATOM  11865 8C21 POPE  145     115.099  36.634  52.284  1.00  0.00           C
ATOM  11869  C33 POPE  145     118.598  34.945  40.134  1.00  0.00           C
ATOM  11872  C34 POPE  145     117.808  35.245  41.414  1.00  0.00           C
ATOM  11875  C35 POPE  145     118.598  34.754  42.634  1.00  0.00           C
ATOM  11878  C36 POPE  145     117.789  34.664  43.934  1.00  0.00           C
ATOM  11881  C37 POPE  145     118.578  33.864  44.974  1.00  0.00           C
ATOM  11884  C38 POPE  145     117.748  33.405  46.184  1.00  0.00           C
ATOM  11887  C39 POPE  145     117.188  31.975  46.044  1.00  0.00           C
ATOM  11890 0C31 POPE  145     116.959  31.304  47.414  1.00  0.00           C
ATOM  11893 1C31 POPE  145     116.809  29.784  47.334  1.00  0.00           C
ATOM  11896 2C31 POPE  145     116.990  29.055  48.674  1.00  0.00           C
ATOM  11899 3C31 POPE  145     118.419  29.164  49.254  1.00  0.00           C
ATOM  11902 4C31 POPE  145     118.499  30.064  50.494  1.00  0.00           C
ATOM  11905 5C31 POPE  145     119.929  30.214  51.034  1.00  0.00           C
ATOM  11908 6C31 POPE  145     119.999  31.084  52.294  1.00  0.00           C
ATOM  11912  NH3 POPE  146      97.969 118.064  72.054  1.00  0.00           N
ATOM  11916  C12 POPE  146      97.729 119.374  72.764  1.00  0.00           C
ATOM  11919  C11 POPE  146      96.299 119.504  73.314  1.00  0.00           C
ATOM  11922  P   POPE  146      94.379 121.114  72.644  1.00  0.00           P
ATOM  11923  O13 POPE  146      93.520 119.964  73.024  1.00  0.00           O
ATOM  11924  O14 POPE  146      93.909 122.445  73.074  1.00  0.00           O
ATOM  11925  O11 POPE  146      94.669 121.124  71.084  1.00  0.00           O
ATOM  11926  O12 POPE  146      95.839 120.855  73.194  1.00  0.00           O
ATOM  11927  C1  POPE  146      95.329 122.274  70.534  1.00  0.00           C
ATOM  11930  C2  POPE  146      94.988 122.424  69.034  1.00  0.00           C
ATOM  11932  O21 POPE  146      95.368 123.754  68.654  1.00  0.00           O
ATOM  11933  C21 POPE  146      95.989 123.854  67.474  1.00  0.00           C
ATOM  11934  O22 POPE  146      96.279 122.914  66.744  1.00  0.00           O
ATOM  11935  C22 POPE  146      96.299 125.335  67.234  1.00  0.00           C
ATOM  11938  C3  POPE  146      93.469 122.214  68.774  1.00  0.00           C
ATOM  11941  O31 POPE  146      93.159 122.144  67.374  1.00  0.00           O
ATOM  11942  C31 POPE  146      93.390 120.995  66.774  1.00  0.00           C
ATOM  11943  O32 POPE  146      93.868 120.004  67.304  1.00  0.00           O
ATOM  11944  C32 POPE  146      92.948 121.094  65.314  1.00  0.00           C
ATOM  11947  C23 POPE  146      96.660 125.674  65.774  1.00  0.00           C
ATOM  11950  C24 POPE  146      95.529 125.344  64.794  1.00  0.00           C
ATOM  11953  C25 POPE  146      95.919 125.684  63.354  1.00  0.00           C
ATOM  11956  C26 POPE  146      95.219 124.805  62.314  1.00  0.00           C
ATOM  11959  C27 POPE  146      95.808 124.945  60.904  1.00  0.00           C
ATOM  11962  C28 POPE  146      95.199 123.934  59.924  1.00  0.00           C
ATOM  11965  C29 POPE  146      95.839 123.954  58.564  1.00  0.00           C
ATOM  11967 0C21 POPE  146      95.280 124.354  57.414  1.00  0.00           C
ATOM  11969 1C21 POPE  146      93.889 124.914  57.224  1.00  0.00           C
ATOM  11972 2C21 POPE  146      93.878 126.244  56.454  1.00  0.00           C
ATOM  11975 3C21 POPE  146      94.360 126.114  55.004  1.00  0.00           C
ATOM  11978 4C21 POPE  146      94.299 127.433  54.224  1.00  0.00           C
ATOM  11981 5C21 POPE  146      94.758 127.275  52.774  1.00  0.00           C
ATOM  11984 6C21 POPE  146      94.379 128.463  51.884  1.00  0.00           C
ATOM  11987 7C21 POPE  146      94.889 128.344  50.434  1.00  0.00           C
ATOM  11990 8C21 POPE  146      94.389 129.454  49.504  1.00  0.00           C
ATOM  11994  C33 POPE  146      94.148 121.254  64.354  1.00  0.00           C
ATOM  11997  C34 POPE  146      94.090 120.305  63.154  1.00  0.00           C
ATOM  12000  C35 POPE  146      95.340 120.455  62.264  1.00  0.00           C
ATOM  12003  C36 POPE  146      95.238 119.704  60.934  1.00  0.00           C
ATOM  12006  C37 POPE  146      96.558 119.765  60.144  1.00  0.00           C
ATOM  12009  C38 POPE  146      96.498 119.094  58.764  1.00  0.00           C
ATOM  12012  C39 POPE  146      95.709 119.914  57.724  1.00  0.00           C
ATOM  12015 0C31 POPE  146      95.299 119.085  56.504  1.00  0.00           C
ATOM  12018 1C31 POPE  146      94.299 119.824  55.594  1.00  0.00           C
ATOM  12021 2C31 POPE  146      93.639 118.904  54.554  1.00  0.00           C
ATOM  12024 3C31 POPE  146      94.558 118.464  53.404  1.00  0.00           C
ATOM  12027 4C31 POPE  146      94.599 119.444  52.224  1.00  0.00           C
ATOM  12030 5C31 POPE  146      94.698 118.714  50.874  1.00  0.00           C
ATOM  12033 6C31 POPE  146      94.500 119.594  49.644  1.00  0.00           C
ATOM  12037  NH3 POPE  147      17.149 101.695  36.694  1.00  0.00           N
ATOM  12041  C12 POPE  147      16.629 101.294  35.334  1.00  0.00           C
ATOM  12044  C11 POPE  147      17.448 100.134  34.774  1.00  0.00           C
ATOM  12047  P   POPE  147      16.928  97.644  34.334  1.00  0.00           P
ATOM  12048  O13 POPE  147      15.678  97.514  33.554  1.00  0.00           O
ATOM  12049  O14 POPE  147      18.169  97.654  33.534  1.00  0.00           O
ATOM  12050  O11 POPE  147      17.068  96.475  35.384  1.00  0.00           O
ATOM  12051  O12 POPE  147      16.878  98.924  35.244  1.00  0.00           O
ATOM  12052  C1  POPE  147      17.629  96.775  36.664  1.00  0.00           C
ATOM  12055  C2  POPE  147      16.518  97.084  37.674  1.00  0.00           C
ATOM  12057  O21 POPE  147      17.098  97.114  38.994  1.00  0.00           O
ATOM  12058  C21 POPE  147      17.618  98.285  39.324  1.00  0.00           C
ATOM  12059  O22 POPE  147      17.529  99.335  38.704  1.00  0.00           O
ATOM  12060  C22 POPE  147      18.358  98.124  40.654  1.00  0.00           C
ATOM  12063  C3  POPE  147      15.389  96.015  37.594  1.00  0.00           C
ATOM  12066  O31 POPE  147      14.439  96.094  38.674  1.00  0.00           O
ATOM  12067  C31 POPE  147      13.648  97.154  38.694  1.00  0.00           C
ATOM  12068  O32 POPE  147      13.599  98.025  37.834  1.00  0.00           O
ATOM  12069  C32 POPE  147      12.828  97.165  39.964  1.00  0.00           C
ATOM  12072  C23 POPE  147      17.379  98.034  41.834  1.00  0.00           C
ATOM  12075  C24 POPE  147      18.138  97.995  43.164  1.00  0.00           C
ATOM  12078  C25 POPE  147      17.219  98.384  44.324  1.00  0.00           C
ATOM  12081  C26 POPE  147      17.999  98.565  45.634  1.00  0.00           C
ATOM  12084  C27 POPE  147      17.058  98.975  46.774  1.00  0.00           C
ATOM  12087  C28 POPE  147      17.818  99.195  48.084  1.00  0.00           C
ATOM  12090  C29 POPE  147      17.328 100.434  48.774  1.00  0.00           C
ATOM  12092 0C21 POPE  147      16.448 100.484  49.784  1.00  0.00           C
ATOM  12094 1C21 POPE  147      15.778  99.284  50.404  1.00  0.00           C
ATOM  12097 2C21 POPE  147      14.799  99.724  51.504  1.00  0.00           C
ATOM  12100 3C21 POPE  147      15.499 100.294  52.744  1.00  0.00           C
ATOM  12103 4C21 POPE  147      14.528 100.834  53.804  1.00  0.00           C
ATOM  12106 5C21 POPE  147      13.978 102.224  53.484  1.00  0.00           C
ATOM  12109 6C21 POPE  147      13.209 102.814  54.674  1.00  0.00           C
ATOM  12112 7C21 POPE  147      12.738 104.254  54.444  1.00  0.00           C
ATOM  12115 8C21 POPE  147      12.199 104.905  55.724  1.00  0.00           C
ATOM  12119  C33 POPE  147      13.568  97.914  41.094  1.00  0.00           C
ATOM  12122  C34 POPE  147      12.709  98.044  42.344  1.00  0.00           C
ATOM  12125  C35 POPE  147      13.419  98.854  43.434  1.00  0.00           C
ATOM  12128  C36 POPE  147      12.568  99.044  44.694  1.00  0.00           C
ATOM  12131  C37 POPE  147      13.408  99.485  45.894  1.00  0.00           C
ATOM  12134  C38 POPE  147      12.599  99.654  47.184  1.00  0.00           C
ATOM  12137  C39 POPE  147      12.039 101.074  47.374  1.00  0.00           C
ATOM  12140 0C31 POPE  147      11.208 101.174  48.654  1.00  0.00           C
ATOM  12143 1C31 POPE  147      10.769 102.604  49.004  1.00  0.00           C
ATOM  12146 2C31 POPE  147      10.038 102.674  50.354  1.00  0.00           C
ATOM  12149 3C31 POPE  147       8.678 101.965  50.354  1.00  0.00           C
ATOM  12152 4C31 POPE  147       8.028 101.905  51.744  1.00  0.00           C
ATOM  12155 5C31 POPE  147       6.658 101.205  51.704  1.00  0.00           C
ATOM  12158 6C31 POPE  147       6.238 100.614  53.044  1.00  0.00           C
ATOM  12162  NH3 POPE  148       0.438  98.064  74.624  1.00  0.00           N
ATOM  12166  C12 POPE  148       1.558  99.074  74.524  1.00  0.00           C
ATOM  12169  C11 POPE  148       2.928  98.445  74.234  1.00  0.00           C
ATOM  12172  P   POPE  148       4.938  99.684  73.054  1.00  0.00           P
ATOM  12173  O13 POPE  148       5.588 101.015  73.194  1.00  0.00           O
ATOM  12174  O14 POPE  148       5.789  98.484  72.874  1.00  0.00           O
ATOM  12175  O11 POPE  148       3.888  99.745  71.884  1.00  0.00           O
ATOM  12176  O12 POPE  148       3.978  99.434  74.284  1.00  0.00           O
ATOM  12177  C1  POPE  148       4.008  98.934  70.714  1.00  0.00           C
ATOM  12180  C2  POPE  148       3.768  99.765  69.434  1.00  0.00           C
ATOM  12182  O21 POPE  148       4.848  99.555  68.504  1.00  0.00           O
ATOM  12183  C21 POPE  148       4.758  98.415  67.844  1.00  0.00           C
ATOM  12184  O22 POPE  148       3.878  97.585  67.964  1.00  0.00           O
ATOM  12185  C22 POPE  148       5.928  98.324  66.864  1.00  0.00           C
ATOM  12188  C3  POPE  148       3.688 101.284  69.764  1.00  0.00           C
ATOM  12191  O31 POPE  148       3.818 102.084  68.574  1.00  0.00           O
ATOM  12192  C31 POPE  148       2.828 101.975  67.714  1.00  0.00           C
ATOM  12193  O32 POPE  148       1.718 101.534  67.934  1.00  0.00           O
ATOM  12194  C32 POPE  148       3.318 102.455  66.354  1.00  0.00           C
ATOM  12197  C23 POPE  148       5.468  97.864  65.474  1.00  0.00           C
ATOM  12200  C24 POPE  148       6.648  97.625  64.524  1.00  0.00           C
ATOM  12203  C25 POPE  148       6.188  97.184  63.134  1.00  0.00           C
ATOM  12206  C26 POPE  148       7.378  97.014  62.184  1.00  0.00           C
ATOM  12209  C27 POPE  148       6.968  96.745  60.724  1.00  0.00           C
ATOM  12212  C28 POPE  148       8.209  96.465  59.854  1.00  0.00           C
ATOM  12215  C29 POPE  148       7.948  96.544  58.374  1.00  0.00           C
ATOM  12217 0C21 POPE  148       8.818  97.035  57.464  1.00  0.00           C
ATOM  12219 1C21 POPE  148      10.228  97.514  57.744  1.00  0.00           C
ATOM  12222 2C21 POPE  148      11.249  97.154  56.644  1.00  0.00           C
ATOM  12225 3C21 POPE  148      11.019  97.914  55.324  1.00  0.00           C
ATOM  12228 4C21 POPE  148      12.078  97.644  54.254  1.00  0.00           C
ATOM  12231 5C21 POPE  148      11.988  96.234  53.644  1.00  0.00           C
ATOM  12234 6C21 POPE  148      12.759  96.114  52.314  1.00  0.00           C
ATOM  12237 7C21 POPE  148      12.599  94.745  51.644  1.00  0.00           C
ATOM  12240 8C21 POPE  148      13.278  94.644  50.284  1.00  0.00           C
ATOM  12244  C33 POPE  148       3.058 101.384  65.274  1.00  0.00           C
ATOM  12247  C34 POPE  148       3.588 101.794  63.904  1.00  0.00           C
ATOM  12250  C35 POPE  148       5.118 101.684  63.824  1.00  0.00           C
ATOM  12253  C36 POPE  148       5.668 102.025  62.444  1.00  0.00           C
ATOM  12256  C37 POPE  148       7.178 101.794  62.344  1.00  0.00           C
ATOM  12259  C38 POPE  148       7.689 101.975  60.914  1.00  0.00           C
ATOM  12262  C39 POPE  148       9.209 101.845  60.784  1.00  0.00           C
ATOM  12265 0C31 POPE  148       9.648 102.074  59.334  1.00  0.00           C
ATOM  12268 1C31 POPE  148      11.169 102.004  59.134  1.00  0.00           C
ATOM  12271 2C31 POPE  148      11.919 103.244  59.644  1.00  0.00           C
ATOM  12274 3C31 POPE  148      13.399 103.204  59.234  1.00  0.00           C
ATOM  12277 4C31 POPE  148      14.109 104.564  59.284  1.00  0.00           C
ATOM  12280 5C31 POPE  148      15.389 104.555  58.444  1.00  0.00           C
ATOM  12283 6C31 POPE  148      16.138 105.894  58.424  1.00  0.00           C
ATOM  12287  NH3 POPE  149     116.118  80.265  75.704  1.00  0.00           N
ATOM  12291  C12 POPE  149     117.348  81.045  76.054  1.00  0.00           C
ATOM  12294  C11 POPE  149     118.240  81.254  74.814  1.00  0.00           C
ATOM  12297  P   POPE  149     118.829  83.784  74.634  1.00  0.00           P
ATOM  12298  O13 POPE  149     117.468  84.135  75.074  1.00  0.00           O
ATOM  12299  O14 POPE  149     119.939  84.684  74.974  1.00  0.00           O
ATOM  12300  O11 POPE  149     118.779  83.594  73.064  1.00  0.00           O
ATOM  12301  O12 POPE  149     119.170  82.295  75.064  1.00  0.00           O
ATOM  12302  C1  POPE  149     120.009  83.515  72.344  1.00  0.00           C
ATOM  12305  C2  POPE  149     120.499  84.924  71.924  1.00  0.00           C
ATOM  12307  O21 POPE  149     120.038  85.235  70.594  1.00  0.00           O
ATOM  12308  C21 POPE  149     118.759  85.525  70.474  1.00  0.00           C
ATOM  12309  O22 POPE  149     117.920  85.595  71.354  1.00  0.00           O
ATOM  12310  C22 POPE  149     118.448  85.785  69.014  1.00  0.00           C
ATOM  12313  C3  POPE  149     122.038  84.994  71.974  1.00  0.00           C
ATOM  12316  O31 POPE  149     122.519  86.205  71.344  1.00  0.00           O
ATOM  12317  C31 POPE  149     123.299  86.234  70.254  1.00  0.00           C
ATOM  12318  O32 POPE  149     123.549  87.254  69.644  1.00  0.00           O
ATOM  12319  C32 POPE  149     123.899  84.864  69.884  1.00  0.00           C
ATOM  12322  C23 POPE  149     118.329  84.485  68.194  1.00  0.00           C
ATOM  12325  C24 POPE  149     118.829  84.695  66.764  1.00  0.00           C
ATOM  12328  C25 POPE  149     118.660  83.445  65.904  1.00  0.00           C
ATOM  12331  C26 POPE  149     117.289  83.375  65.214  1.00  0.00           C
ATOM  12334  C27 POPE  149     117.188  82.144  64.304  1.00  0.00           C
ATOM  12337  C28 POPE  149     115.788  81.965  63.684  1.00  0.00           C
ATOM  12340  C29 POPE  149     115.788  80.764  62.784  1.00  0.00           C
ATOM  12342 0C21 POPE  149     114.708  80.154  62.264  1.00  0.00           C
ATOM  12344 1C21 POPE  149     113.259  80.574  62.394  1.00  0.00           C
ATOM  12347 2C21 POPE  149     112.468  79.795  63.464  1.00  0.00           C
ATOM  12350 3C21 POPE  149     112.758  78.284  63.554  1.00  0.00           C
ATOM  12353 4C21 POPE  149     111.749  77.564  64.454  1.00  0.00           C
ATOM  12356 5C21 POPE  149     112.280  76.244  65.044  1.00  0.00           C
ATOM  12359 6C21 POPE  149     112.969  76.445  66.404  1.00  0.00           C
ATOM  12362 7C21 POPE  149     113.399  75.134  67.074  1.00  0.00           C
ATOM  12365 8C21 POPE  149     114.249  75.324  68.334  1.00  0.00           C
ATOM  12369  C33 POPE  149     124.898  84.864  68.704  1.00  0.00           C
ATOM  12372  C34 POPE  149     125.788  83.614  68.744  1.00  0.00           C
ATOM  12375  C35 POPE  149     126.378  83.204  67.384  1.00  0.00           C
ATOM  12378  C36 POPE  149     125.410  82.364  66.544  1.00  0.00           C
ATOM  12381  C37 POPE  149     126.030  81.894  65.224  1.00  0.00           C
ATOM  12384  C38 POPE  149     125.089  80.995  64.414  1.00  0.00           C
ATOM  12387  C39 POPE  149     125.619  80.744  62.994  1.00  0.00           C
ATOM  12390 0C31 POPE  149     125.378  81.934  62.064  1.00  0.00           C
ATOM  12393 1C31 POPE  149     125.699  81.655  60.584  1.00  0.00           C
ATOM  12396 2C31 POPE  149     125.410  82.885  59.714  1.00  0.00           C
ATOM  12399 3C31 POPE  149     124.988  82.525  58.284  1.00  0.00           C
ATOM  12402 4C31 POPE  149     124.809  83.764  57.414  1.00  0.00           C
ATOM  12405 5C31 POPE  149     124.170  83.445  56.054  1.00  0.00           C
ATOM  12408 6C31 POPE  149     124.039  84.675  55.164  1.00  0.00           C
ATOM  12412  NH3 POPE  150      85.759  35.765  29.114  1.00  0.00           N
ATOM  12416  C12 POPE  150      85.219  37.124  29.444  1.00  0.00           C
ATOM  12419  C11 POPE  150      84.379  37.725  28.294  1.00  0.00           C
ATOM  12422  P   POPE  150      85.089  40.225  27.934  1.00  0.00           P
ATOM  12423  O13 POPE  150      84.258  41.215  27.224  1.00  0.00           O
ATOM  12424  O14 POPE  150      86.160  39.554  27.174  1.00  0.00           O
ATOM  12425  O11 POPE  150      85.709  40.914  29.234  1.00  0.00           O
ATOM  12426  O12 POPE  150      84.138  39.114  28.554  1.00  0.00           O
ATOM  12427  C1  POPE  150      85.189  42.074  29.884  1.00  0.00           C
ATOM  12430  C2  POPE  150      84.579  41.794  31.314  1.00  0.00           C
ATOM  12432  O21 POPE  150      85.610  41.964  32.324  1.00  0.00           O
ATOM  12433  C21 POPE  150      85.619  41.324  33.474  1.00  0.00           C
ATOM  12434  O22 POPE  150      84.898  40.414  33.834  1.00  0.00           O
ATOM  12435  C22 POPE  150      86.749  41.914  34.334  1.00  0.00           C
ATOM  12438  C3  POPE  150      83.759  40.474  31.294  1.00  0.00           C
ATOM  12441  O31 POPE  150      82.689  40.434  32.274  1.00  0.00           O
ATOM  12442  C31 POPE  150      82.249  39.184  32.484  1.00  0.00           C
ATOM  12443  O32 POPE  150      82.569  38.214  31.814  1.00  0.00           O
ATOM  12444  C32 POPE  150      81.269  39.175  33.654  1.00  0.00           C
ATOM  12447  C23 POPE  150      87.258  40.884  35.374  1.00  0.00           C
ATOM  12450  C24 POPE  150      88.399  41.384  36.274  1.00  0.00           C
ATOM  12453  C25 POPE  150      88.988  40.204  37.074  1.00  0.00           C
ATOM  12456  C26 POPE  150      89.719  40.565  38.374  1.00  0.00           C
ATOM  12459  C27 POPE  150      90.308  39.294  39.004  1.00  0.00           C
ATOM  12462  C28 POPE  150      91.030  39.554  40.344  1.00  0.00           C
ATOM  12465  C29 POPE  150      92.229  38.645  40.484  1.00  0.00           C
ATOM  12467 0C21 POPE  150      93.469  38.995  40.874  1.00  0.00           C
ATOM  12469 1C21 POPE  150      93.939  40.364  41.314  1.00  0.00           C
ATOM  12472 2C21 POPE  150      94.369  40.364  42.794  1.00  0.00           C
ATOM  12475 3C21 POPE  150      93.189  40.124  43.764  1.00  0.00           C
ATOM  12478 4C21 POPE  150      93.559  40.334  45.234  1.00  0.00           C
ATOM  12481 5C21 POPE  150      94.719  39.434  45.694  1.00  0.00           C
ATOM  12484 6C21 POPE  150      94.848  39.335  47.214  1.00  0.00           C
ATOM  12487 7C21 POPE  150      95.979  38.394  47.654  1.00  0.00           C
ATOM  12490 8C21 POPE  150      95.929  38.004  49.134  1.00  0.00           C
ATOM  12494  C33 POPE  150      81.590  38.114  34.734  1.00  0.00           C
ATOM  12497  C34 POPE  150      80.549  38.085  35.874  1.00  0.00           C
ATOM  12500  C35 POPE  150      80.619  39.265  36.864  1.00  0.00           C
ATOM  12503  C36 POPE  150      81.739  39.125  37.904  1.00  0.00           C
ATOM  12506  C37 POPE  150      81.898  40.364  38.814  1.00  0.00           C
ATOM  12509  C38 POPE  150      83.038  40.214  39.824  1.00  0.00           C
ATOM  12512  C39 POPE  150      83.508  41.534  40.444  1.00  0.00           C
ATOM  12515 0C31 POPE  150      82.488  42.225  41.374  1.00  0.00           C
ATOM  12518 1C31 POPE  150      82.208  41.485  42.684  1.00  0.00           C
ATOM  12521 2C31 POPE  150      81.139  42.204  43.524  1.00  0.00           C
ATOM  12524 3C31 POPE  150      80.549  41.314  44.624  1.00  0.00           C
ATOM  12527 4C31 POPE  150      81.579  40.824  45.654  1.00  0.00           C
ATOM  12530 5C31 POPE  150      81.030  39.714  46.554  1.00  0.00           C
ATOM  12533 6C31 POPE  150      82.038  39.274  47.604  1.00  0.00           C
ATOM  12537  NH3 POPE  151       9.478  89.245  77.974  1.00  0.00           N
ATOM  12541  C12 POPE  151      10.728  88.845  78.754  1.00  0.00           C
ATOM  12544  C11 POPE  151      10.978  87.305  78.754  1.00  0.00           C
ATOM  12547  P   POPE  151      12.809  85.464  78.964  1.00  0.00           P
ATOM  12548  O13 POPE  151      13.248  84.864  80.244  1.00  0.00           O
ATOM  12549  O14 POPE  151      11.778  84.704  78.244  1.00  0.00           O
ATOM  12550  O11 POPE  151      14.118  85.525  78.074  1.00  0.00           O
ATOM  12551  O12 POPE  151      12.308  86.965  79.194  1.00  0.00           O
ATOM  12552  C1  POPE  151      14.528  86.564  77.194  1.00  0.00           C
ATOM  12555  C2  POPE  151      14.348  86.174  75.684  1.00  0.00           C
ATOM  12557  O21 POPE  151      14.769  87.284  74.844  1.00  0.00           O
ATOM  12558  C21 POPE  151      15.068  86.975  73.584  1.00  0.00           C
ATOM  12559  O22 POPE  151      15.359  85.875  73.164  1.00  0.00           O
ATOM  12560  C22 POPE  151      14.828  88.204  72.704  1.00  0.00           C
ATOM  12563  C3  POPE  151      12.859  85.834  75.424  1.00  0.00           C
ATOM  12566  O31 POPE  151      12.518  85.715  74.024  1.00  0.00           O
ATOM  12567  C31 POPE  151      12.629  84.485  73.544  1.00  0.00           C
ATOM  12568  O32 POPE  151      12.908  83.484  74.184  1.00  0.00           O
ATOM  12569  C32 POPE  151      12.278  84.514  72.054  1.00  0.00           C
ATOM  12572  C23 POPE  151      15.818  88.355  71.524  1.00  0.00           C
ATOM  12575  C24 POPE  151      15.539  87.414  70.334  1.00  0.00           C
ATOM  12578  C25 POPE  151      16.538  87.644  69.194  1.00  0.00           C
ATOM  12581  C26 POPE  151      16.368  86.684  68.014  1.00  0.00           C
ATOM  12584  C27 POPE  151      17.299  86.994  66.844  1.00  0.00           C
ATOM  12587  C28 POPE  151      17.249  85.954  65.714  1.00  0.00           C
ATOM  12590  C29 POPE  151      15.908  85.824  65.024  1.00  0.00           C
ATOM  12592 0C21 POPE  151      15.658  85.934  63.714  1.00  0.00           C
ATOM  12594 1C21 POPE  151      16.648  86.284  62.644  1.00  0.00           C
ATOM  12597 2C21 POPE  151      17.728  85.235  62.314  1.00  0.00           C
ATOM  12600 3C21 POPE  151      17.188  83.894  61.794  1.00  0.00           C
ATOM  12603 4C21 POPE  151      18.318  82.984  61.324  1.00  0.00           C
ATOM  12606 5C21 POPE  151      17.868  81.564  60.954  1.00  0.00           C
ATOM  12609 6C21 POPE  151      19.068  80.674  60.654  1.00  0.00           C
ATOM  12612 7C21 POPE  151      18.718  79.234  60.284  1.00  0.00           C
ATOM  12615 8C21 POPE  151      19.959  78.364  60.044  1.00  0.00           C
ATOM  12619  C33 POPE  151      12.028  83.124  71.424  1.00  0.00           C
ATOM  12622  C34 POPE  151      11.358  83.254  70.044  1.00  0.00           C
ATOM  12625  C35 POPE  151      11.068  81.965  69.284  1.00  0.00           C
ATOM  12628  C36 POPE  151      10.328  82.234  67.964  1.00  0.00           C
ATOM  12631  C37 POPE  151       9.828  80.954  67.284  1.00  0.00           C
ATOM  12634  C38 POPE  151       8.638  81.155  66.324  1.00  0.00           C
ATOM  12637  C39 POPE  151       8.968  81.754  64.944  1.00  0.00           C
ATOM  12640 0C31 POPE  151       7.749  81.605  64.004  1.00  0.00           C
[truncated: 1,674,180 more chars]
