# Supplementary material for: Characterizing Membrane Association and Periplasmic Transfer of Bacterial Lipoproteins through Molecular Dynamics Simulations
Source: Structure. 2020 Apr 7;28(4):475–487.e3. doi: 10.1016/j.str.2020.01.012 (PMC7139219; doi:10.1016/j.str.2020.01.012)
Supplement: Data S1. Final Coordinates from Simulations (Y–Z), Related to Figure 3 [file mmc3.zip › Y-Z/YECR-4-atomistic.pdb]

TITLE     Protein
REMARK    THIS IS A SIMULATION BOX
CRYST1  129.167  129.167  115.071  90.00  90.00  90.00 P 1           1
MODEL        1
ATOM      1  N   CYSTA   1      61.824  57.839  69.969  1.00  0.00           N
ATOM      3  CA  CYSTA   1      62.563  59.029  69.649  1.00  0.00           C
ATOM      5  C   CYSTA   1      64.004  58.789  70.010  1.00  0.00           C
ATOM      6  O   CYSTA   1      64.313  58.719  71.201  1.00  0.00           O
ATOM      7  CB  CYSTA   1      62.003  60.259  70.400  1.00  0.00           C
ATOM     10  SG  CYSTA   1      61.504  61.529  69.220  1.00  0.00           S
ATOM     11  C1  CYSTA   1      61.543  62.869  70.451  1.00  0.00           C
ATOM     14  CA1 CYSTA   1      60.904  57.249  69.211  1.00  0.00           C
ATOM     15  OA1 CYSTA   1      60.293  56.309  69.701  1.00  0.00           O
ATOM     16  CA2 CYSTA   1      60.553  57.689  67.830  1.00  0.00           C
ATOM     19  C11 CYSTA   1      61.723  64.279  69.839  1.00  0.00           C
ATOM     21  O11 CYSTA   1      60.863  64.479  68.690  1.00  0.00           O
ATOM     22  CX1 CYSTA   1      59.553  64.279  68.951  1.00  0.00           C
ATOM     23  OX1 CYSTA   1      59.054  64.409  70.050  1.00  0.00           O
ATOM     24  CX2 CYSTA   1      58.864  63.619  67.750  1.00  0.00           C
ATOM     27  C12 CYSTA   1      63.233  64.529  69.491  1.00  0.00           C
ATOM     30  O12 CYSTA   1      63.694  63.639  68.470  1.00  0.00           O
ATOM     31  CD1 CYSTA   1      64.174  63.969  67.259  1.00  0.00           C
ATOM     32  OD1 CYSTA   1      64.493  63.139  66.430  1.00  0.00           O
ATOM     33  CD2 CYSTA   1      64.243  65.479  67.009  1.00  0.00           C
ATOM     36  CA3 CYSTA   1      61.313  56.849  66.770  1.00  0.00           C
ATOM     39  CA4 CYSTA   1      62.593  57.539  66.310  1.00  0.00           C
ATOM     42  CA5 CYSTA   1      63.594  56.619  65.590  1.00  0.00           C
ATOM     45  CA6 CYSTA   1      63.083  56.059  64.260  1.00  0.00           C
ATOM     48  CA7 CYSTA   1      64.194  56.009  63.210  1.00  0.00           C
ATOM     51  CA8 CYSTA   1      63.713  55.539  61.840  1.00  0.00           C
ATOM     54  CA9 CYSTA   1      64.803  55.599  60.759  1.00  0.00           C
ATOM     57 0CA1 CYSTA   1      65.243  57.049  60.479  1.00  0.00           C
ATOM     60 1CA1 CYSTA   1      66.294  57.169  59.361  1.00  0.00           C
ATOM     63 2CA1 CYSTA   1      66.723  58.629  59.189  1.00  0.00           C
ATOM     66 3CA1 CYSTA   1      67.833  58.839  58.150  1.00  0.00           C
ATOM     69 4CA1 CYSTA   1      67.434  58.529  56.700  1.00  0.00           C
ATOM     72 5CA1 CYSTA   1      66.303  59.429  56.171  1.00  0.00           C
ATOM     75 6CA1 CYSTA   1      66.023  59.229  54.679  1.00  0.00           C
ATOM     79  CD3 CYSTA   1      64.413  65.899  65.520  1.00  0.00           C
ATOM     82  CD4 CYSTA   1      65.803  65.619  64.951  1.00  0.00           C
ATOM     85  CD5 CYSTA   1      66.063  66.249  63.569  1.00  0.00           C
ATOM     88  CD6 CYSTA   1      66.773  65.299  62.589  1.00  0.00           C
ATOM     91  CD7 CYSTA   1      65.794  64.359  61.869  1.00  0.00           C
ATOM     94  CD8 CYSTA   1      66.523  63.359  60.959  1.00  0.00           C
ATOM     97  CD9 CYSTA   1      65.633  62.689  59.889  1.00  0.00           C
ATOM    100 0CD1 CYSTA   1      65.223  63.659  58.769  1.00  0.00           C
ATOM    103 1CD1 CYSTA   1      64.324  63.039  57.690  1.00  0.00           C
ATOM    106 2CD1 CYSTA   1      63.843  64.119  56.700  1.00  0.00           C
ATOM    109 3CD1 CYSTA   1      63.014  63.579  55.531  1.00  0.00           C
ATOM    112 4CD1 CYSTA   1      63.813  62.859  54.439  1.00  0.00           C
ATOM    115 5CD1 CYSTA   1      64.803  63.759  53.690  1.00  0.00           C
ATOM    118 6CD1 CYSTA   1      65.473  63.059  52.510  1.00  0.00           C
ATOM    122  CX3 CYSTA   1      57.593  64.349  67.241  1.00  0.00           C
ATOM    125  CX4 CYSTA   1      57.883  65.579  66.359  1.00  0.00           C
ATOM    128  CX5 CYSTA   1      58.293  65.259  64.910  1.00  0.00           C
ATOM    131  CX6 CYSTA   1      58.373  66.519  64.031  1.00  0.00           C
ATOM    134  CX7 CYSTA   1      58.354  66.259  62.510  1.00  0.00           C
ATOM    137  CX8 CYSTA   1      57.953  67.489  61.660  1.00  0.00           C
ATOM    140  CX9 CYSTA   1      58.983  68.589  61.660  1.00  0.00           C
ATOM    142 0CX1 CYSTA   1      58.964  69.719  60.921  1.00  0.00           C
ATOM    144 1CX1 CYSTA   1      57.903  70.119  59.920  1.00  0.00           C
ATOM    147 2CX1 CYSTA   1      57.414  71.579  60.080  1.00  0.00           C
ATOM    150 3CX1 CYSTA   1      56.534  72.009  58.900  1.00  0.00           C
ATOM    153 4CX1 CYSTA   1      56.094  73.488  58.890  1.00  0.00           C
ATOM    156 5CX1 CYSTA   1      55.083  73.849  59.979  1.00  0.00           C
ATOM    159 6CX1 CYSTA   1      54.293  75.139  59.660  1.00  0.00           C
ATOM    162 7CX1 CYSTA   1      53.243  75.489  60.721  1.00  0.00           C
ATOM    165 8CX1 CYSTA   1      52.514  76.819  60.471  1.00  0.00           C
ATOM    169  N   THR A   2      64.864  58.589  68.990  1.00  0.00           N
ATOM    171  CA  THR A   2      66.214  57.989  69.010  1.00  0.00           C
ATOM    173  CB  THR A   2      67.224  58.799  68.221  1.00  0.00           C
ATOM    175  OG1 THR A   2      66.913  58.619  66.851  1.00  0.00           O
ATOM    177  CG2 THR A   2      68.674  58.319  68.361  1.00  0.00           C
ATOM    181  C   THR A   2      66.723  57.419  70.310  1.00  0.00           C
ATOM    182  O   THR A   2      67.263  58.119  71.170  1.00  0.00           O
ATOM    183  N   VAL A   3      66.464  56.119  70.520  1.00  0.00           N
ATOM    185  CA  VAL A   3      65.563  55.749  71.619  1.00  0.00           C
ATOM    187  CB  VAL A   3      64.413  54.849  71.139  1.00  0.00           C
ATOM    189  CG1 VAL A   3      63.183  55.159  72.009  1.00  0.00           C
ATOM    193  CG2 VAL A   3      64.034  55.089  69.660  1.00  0.00           C
ATOM    197  C   VAL A   3      66.333  55.119  72.770  1.00  0.00           C
ATOM    198  O   VAL A   3      65.773  54.459  73.639  1.00  0.00           O
ATOM    199  N   THR A   4      67.663  55.349  72.810  1.00  0.00           N
ATOM    201  CA  THR A   4      68.544  54.679  73.760  1.00  0.00           C
ATOM    203  CB  THR A   4      68.943  53.279  73.299  1.00  0.00           C
ATOM    205  OG1 THR A   4      69.343  52.459  74.381  1.00  0.00           O
ATOM    207  CG2 THR A   4      70.083  53.269  72.280  1.00  0.00           C
ATOM    211  C   THR A   4      69.714  55.619  74.009  1.00  0.00           C
ATOM    212  O   THR A   4      69.743  56.709  73.451  1.00  0.00           O
ATOM    213  N   ARG A   5      70.654  55.309  74.929  1.00  0.00           N
ATOM    215  CA  ARG A   5      71.663  56.269  75.370  1.00  0.00           C
ATOM    217  CB  ARG A   5      72.464  55.859  76.610  1.00  0.00           C
ATOM    220  CG  ARG A   5      71.624  55.929  77.880  1.00  0.00           C
ATOM    223  CD  ARG A   5      71.773  54.649  78.679  1.00  0.00           C
ATOM    226  NE  ARG A   5      72.324  55.019  80.021  1.00  0.00           N
ATOM    228  CZ  ARG A   5      72.874  54.109  80.799  1.00  0.00           C
ATOM    229  NH1 ARG A   5      73.453  54.469  81.931  1.00  0.00           N
ATOM    232  NH2 ARG A   5      72.833  52.819  80.531  1.00  0.00           N
ATOM    235  C   ARG A   5      72.663  56.819  74.410  1.00  0.00           C
ATOM    236  O   ARG A   5      73.133  56.189  73.480  1.00  0.00           O
ATOM    237  N   GLN A   6      73.063  58.049  74.719  1.00  0.00           N
ATOM    239  CA  GLN A   6      73.864  58.849  73.869  1.00  0.00           C
ATOM    241  CB  GLN A   6      72.964  60.049  73.520  1.00  0.00           C
ATOM    244  CG  GLN A   6      73.343  60.869  72.280  1.00  0.00           C
ATOM    247  CD  GLN A   6      73.964  60.099  71.120  1.00  0.00           C
ATOM    248  OE1 GLN A   6      75.174  60.179  70.939  1.00  0.00           O
ATOM    249  NE2 GLN A   6      73.144  59.409  70.310  1.00  0.00           N
ATOM    252  C   GLN A   6      75.034  59.259  74.730  1.00  0.00           C
ATOM    253  O   GLN A   6      74.993  59.109  75.960  1.00  0.00           O
ATOM    254  N   ALA A   7      76.114  59.769  74.141  1.00  0.00           N
ATOM    256  CA  ALA A   7      77.014  60.659  74.839  1.00  0.00           C
ATOM    258  CB  ALA A   7      78.284  60.719  73.980  1.00  0.00           C
ATOM    262  C   ALA A   7      76.294  61.989  75.139  1.00  0.00           C
ATOM    263  O   ALA A   7      75.394  62.379  74.400  1.00  0.00           O
ATOM    264  N   HIS A   8      76.514  62.649  76.299  1.00  0.00           N
ATOM    266  CA  HIS A   8      75.343  63.179  76.979  1.00  0.00           C
ATOM    268  CB  HIS A   8      74.684  62.039  77.810  1.00  0.00           C
ATOM    271  ND1 HIS A   8      72.453  63.179  77.680  1.00  0.00           N
ATOM    272  CG  HIS A   8      73.203  62.079  78.031  1.00  0.00           C
ATOM    273  CE1 HIS A   8      71.193  62.819  77.910  1.00  0.00           C
ATOM    275  NE2 HIS A   8      71.104  61.549  78.370  1.00  0.00           N
ATOM    277  CD2 HIS A   8      72.394  61.069  78.451  1.00  0.00           C
ATOM    279  C   HIS A   8      75.663  64.399  77.840  1.00  0.00           C
ATOM    280  O   HIS A   8      76.723  64.549  78.451  1.00  0.00           O
ATOM    281  N   VAL A   9      74.703  65.329  77.870  1.00  0.00           N
ATOM    283  CA  VAL A   9      74.773  66.689  78.399  1.00  0.00           C
ATOM    285  CB  VAL A   9      75.193  67.779  77.400  1.00  0.00           C
ATOM    287  CG1 VAL A   9      74.913  69.219  77.860  1.00  0.00           C
ATOM    291  CG2 VAL A   9      76.694  67.659  77.100  1.00  0.00           C
ATOM    295  C   VAL A   9      73.354  66.859  78.830  1.00  0.00           C
ATOM    296  O   VAL A   9      72.484  67.329  78.101  1.00  0.00           O
ATOM    297  N   SER A  10      73.074  66.219  79.970  1.00  0.00           N
ATOM    299  CA  SER A  10      71.733  65.749  80.280  1.00  0.00           C
ATOM    301  CB  SER A  10      71.834  64.359  80.961  1.00  0.00           C
ATOM    304  OG  SER A  10      70.623  63.609  80.870  1.00  0.00           O
ATOM    306  C   SER A  10      71.074  66.789  81.171  1.00  0.00           C
ATOM    307  O   SER A  10      70.784  66.579  82.351  1.00  0.00           O
ATOM    308  N   GLU A  11      70.924  67.999  80.601  1.00  0.00           N
ATOM    310  CA  GLU A  11      71.023  69.239  81.340  1.00  0.00           C
ATOM    312  CB  GLU A  11      72.273  70.069  80.940  1.00  0.00           C
ATOM    315  CG  GLU A  11      73.563  69.649  81.711  1.00  0.00           C
ATOM    318  CD  GLU A  11      74.733  70.599  81.469  1.00  0.00           C
ATOM    319  OE1 GLU A  11      74.523  71.829  81.551  1.00  0.00           O
ATOM    320  OE2 GLU A  11      75.873  70.099  81.290  1.00  0.00           O
ATOM    321  C   GLU A  11      69.754  70.059  81.281  1.00  0.00           C
ATOM    322  O   GLU A  11      68.854  69.889  80.450  1.00  0.00           O
ATOM    323  N   VAL A  12      69.663  70.969  82.251  1.00  0.00           N
ATOM    325  CA  VAL A  12      68.544  71.839  82.479  1.00  0.00           C
ATOM    327  CB  VAL A  12      67.593  71.329  83.570  1.00  0.00           C
ATOM    329  CG1 VAL A  12      66.644  72.439  84.070  1.00  0.00           C
ATOM    333  CG2 VAL A  12      68.364  70.699  84.739  1.00  0.00           C
ATOM    337  C   VAL A  12      69.124  73.189  82.811  1.00  0.00           C
ATOM    338  O   VAL A  12      69.943  73.329  83.720  1.00  0.00           O
ATOM    339  N   ASP A  13      68.754  74.229  82.049  1.00  0.00           N
ATOM    341  CA  ASP A  13      69.243  75.579  82.239  1.00  0.00           C
ATOM    343  CB  ASP A  13      68.563  76.529  81.220  1.00  0.00           C
ATOM    346  CG  ASP A  13      69.074  76.379  79.800  1.00  0.00           C
ATOM    347  OD1 ASP A  13      69.303  75.249  79.299  1.00  0.00           O
ATOM    348  OD2 ASP A  13      69.194  77.429  79.120  1.00  0.00           O
ATOM    349  C   ASP A  13      68.993  76.149  83.660  1.00  0.00           C
ATOM    350  O   ASP A  13      67.904  76.079  84.219  1.00  0.00           O
ATOM    351  N   ALA A  14      70.004  76.819  84.260  1.00  0.00           N
ATOM    353  CA  ALA A  14      69.903  77.389  85.601  1.00  0.00           C
ATOM    355  CB  ALA A  14      71.333  77.679  86.089  1.00  0.00           C
ATOM    359  C   ALA A  14      69.074  78.679  85.689  1.00  0.00           C
ATOM    360  O   ALA A  14      68.703  79.149  86.760  1.00  0.00           O
ATOM    361  N   ALA A  15      68.824  79.279  84.509  1.00  0.00           N
ATOM    363  CA  ALA A  15      68.203  80.569  84.340  1.00  0.00           C
ATOM    365  CB  ALA A  15      68.953  81.349  83.230  1.00  0.00           C
ATOM    369  C   ALA A  15      66.764  80.419  83.911  1.00  0.00           C
ATOM    370  O   ALA A  15      65.864  81.088  84.421  1.00  0.00           O
ATOM    371  N   THR A  16      66.523  79.519  82.941  1.00  0.00           N
ATOM    373  CA  THR A  16      65.254  79.379  82.239  1.00  0.00           C
ATOM    375  CB  THR A  16      65.394  79.738  80.751  1.00  0.00           C
ATOM    377  OG1 THR A  16      64.194  79.549  80.021  1.00  0.00           O
ATOM    379  CG2 THR A  16      66.473  78.909  80.040  1.00  0.00           C
ATOM    383  C   THR A  16      64.663  77.999  82.491  1.00  0.00           C
ATOM    384  O   THR A  16      63.474  77.759  82.339  1.00  0.00           O
ATOM    385  N   GLY A  17      65.464  77.009  82.969  1.00  0.00           N
ATOM    387  CA  GLY A  17      64.953  75.709  83.400  1.00  0.00           C
ATOM    390  C   GLY A  17      64.503  74.809  82.281  1.00  0.00           C
ATOM    391  O   GLY A  17      63.824  73.809  82.491  1.00  0.00           O
ATOM    392  N   ILE A  18      64.894  75.139  81.040  1.00  0.00           N
ATOM    394  CA  ILE A  18      64.563  74.379  79.859  1.00  0.00           C
ATOM    396  CB  ILE A  18      64.743  75.189  78.569  1.00  0.00           C
ATOM    398  CG2 ILE A  18      64.194  74.349  77.410  1.00  0.00           C
ATOM    402  CG1 ILE A  18      63.953  76.529  78.580  1.00  0.00           C
ATOM    405  CD  ILE A  18      64.313  77.469  77.429  1.00  0.00           C
ATOM    409  C   ILE A  18      65.413  73.119  79.839  1.00  0.00           C
ATOM    410  O   ILE A  18      66.583  73.159  80.189  1.00  0.00           O
ATOM    411  N   VAL A  19      64.824  71.959  79.460  1.00  0.00           N
ATOM    413  CA  VAL A  19      65.514  70.689  79.421  1.00  0.00           C
ATOM    415  CB  VAL A  19      64.593  69.569  79.889  1.00  0.00           C
ATOM    417  CG1 VAL A  19      65.354  68.229  79.990  1.00  0.00           C
ATOM    421  CG2 VAL A  19      64.063  69.969  81.281  1.00  0.00           C
ATOM    425  C   VAL A  19      66.074  70.409  78.031  1.00  0.00           C
ATOM    426  O   VAL A  19      65.434  70.689  77.021  1.00  0.00           O
ATOM    427  N   ARG A  20      67.344  69.939  77.969  1.00  0.00           N
ATOM    429  CA  ARG A  20      68.133  69.899  76.749  1.00  0.00           C
ATOM    431  CB  ARG A  20      68.934  71.269  76.711  1.00  0.00           C
ATOM    434  CG  ARG A  20      68.233  72.639  77.030  1.00  0.00           C
ATOM    437  CD  ARG A  20      67.383  73.239  75.881  1.00  0.00           C
ATOM    440  NE  ARG A  20      66.894  74.649  76.150  1.00  0.00           N
ATOM    442  CZ  ARG A  20      67.453  75.789  75.741  1.00  0.00           C
ATOM    443  NH1 ARG A  20      68.703  76.079  76.039  1.00  0.00           N
ATOM    446  NH2 ARG A  20      66.733  76.729  75.150  1.00  0.00           N
ATOM    449  C   ARG A  20      69.074  68.628  76.820  1.00  0.00           C
ATOM    450  O   ARG A  20      69.733  68.439  77.840  1.00  0.00           O
ATOM    451  N   LEU A  21      69.174  67.689  75.790  1.00  0.00           N
ATOM    453  CA  LEU A  21      69.984  66.439  75.890  1.00  0.00           C
ATOM    455  CB  LEU A  21      69.074  65.179  76.100  1.00  0.00           C
ATOM    458  CG  LEU A  21      67.993  65.159  77.210  1.00  0.00           C
ATOM    460  CD1 LEU A  21      67.243  63.819  77.111  1.00  0.00           C
ATOM    464  CD2 LEU A  21      68.513  65.329  78.650  1.00  0.00           C
ATOM    468  C   LEU A  21      70.824  66.009  74.620  1.00  0.00           C
ATOM    469  O   LEU A  21      70.243  65.499  73.679  1.00  0.00           O
ATOM    470  N   VAL A  22      72.174  66.169  74.540  1.00  0.00           N
ATOM    472  CA  VAL A  22      73.004  66.039  73.290  1.00  0.00           C
ATOM    474  CB  VAL A  22      74.404  66.589  73.510  1.00  0.00           C
ATOM    476  CG1 VAL A  22      74.343  68.099  73.860  1.00  0.00           C
ATOM    480  CG2 VAL A  22      75.104  65.739  74.570  1.00  0.00           C
ATOM    484  C   VAL A  22      73.113  64.709  72.479  1.00  0.00           C
ATOM    485  O   VAL A  22      72.793  63.649  72.999  1.00  0.00           O
ATOM    486  N   TYR A  23      73.563  64.759  71.160  1.00  0.00           N
ATOM    488  CA  TYR A  23      73.784  63.669  70.160  1.00  0.00           C
ATOM    490  CB  TYR A  23      72.484  63.049  69.460  1.00  0.00           C
ATOM    493  CG  TYR A  23      71.203  62.769  70.211  1.00  0.00           C
ATOM    494  CD1 TYR A  23      70.523  63.799  70.869  1.00  0.00           C
ATOM    496  CE1 TYR A  23      69.243  63.619  71.381  1.00  0.00           C
ATOM    498  CZ  TYR A  23      68.604  62.399  71.240  1.00  0.00           C
ATOM    499  OH  TYR A  23      67.294  62.269  71.701  1.00  0.00           O
ATOM    501  CD2 TYR A  23      70.534  61.539  70.050  1.00  0.00           C
ATOM    503  CE2 TYR A  23      69.254  61.339  70.580  1.00  0.00           C
ATOM    505  C   TYR A  23      74.684  64.099  68.919  1.00  0.00           C
ATOM    506  O   TYR A  23      74.144  64.229  67.830  1.00  0.00           O
ATOM    507  N   ASP A  24      76.013  64.419  69.000  1.00  0.00           N
ATOM    509  CA  ASP A  24      76.924  64.899  67.891  1.00  0.00           C
ATOM    511  CB  ASP A  24      76.654  64.339  66.461  1.00  0.00           C
ATOM    514  CG  ASP A  24      76.413  62.829  66.461  1.00  0.00           C
ATOM    515  OD1 ASP A  24      77.273  62.089  67.009  1.00  0.00           O
ATOM    516  OD2 ASP A  24      75.404  62.409  65.850  1.00  0.00           O
ATOM    517  C   ASP A  24      77.394  66.409  67.860  1.00  0.00           C
ATOM    518  O   ASP A  24      78.253  66.779  68.631  1.00  0.00           O
ATOM    519  N   GLN A  25      76.924  67.409  67.061  1.00  0.00           N
ATOM    521  CA  GLN A  25      77.163  68.839  67.431  1.00  0.00           C
ATOM    523  CB  GLN A  25      78.574  69.429  67.079  1.00  0.00           C
ATOM    526  CG  GLN A  25      79.874  68.999  67.830  1.00  0.00           C
ATOM    529  CD  GLN A  25      80.233  69.679  69.171  1.00  0.00           C
ATOM    530  OE1 GLN A  25      81.324  70.249  69.270  1.00  0.00           O
ATOM    531  NE2 GLN A  25      79.394  69.639  70.211  1.00  0.00           N
ATOM    534  C   GLN A  25      76.104  69.859  66.910  1.00  0.00           C
ATOM    535  O   GLN A  25      75.883  69.969  65.710  1.00  0.00           O
ATOM    536  N   ALA A  26      75.444  70.639  67.810  1.00  0.00           N
ATOM    538  CA  ALA A  26      74.294  71.549  67.609  1.00  0.00           C
ATOM    540  CB  ALA A  26      73.224  71.128  66.570  1.00  0.00           C
ATOM    544  C   ALA A  26      73.644  71.629  68.979  1.00  0.00           C
ATOM    545  O   ALA A  26      74.214  71.059  69.910  1.00  0.00           O
ATOM    546  N   PHE A  27      72.464  72.269  69.189  1.00  0.00           N
ATOM    548  CA  PHE A  27      71.654  72.059  70.400  1.00  0.00           C
ATOM    550  CB  PHE A  27      72.093  72.979  71.580  1.00  0.00           C
ATOM    553  CG  PHE A  27      73.563  72.859  71.960  1.00  0.00           C
ATOM    554  CD1 PHE A  27      74.464  73.859  71.549  1.00  0.00           C
ATOM    556  CE1 PHE A  27      75.813  73.829  71.910  1.00  0.00           C
ATOM    558  CZ  PHE A  27      76.284  72.819  72.759  1.00  0.00           C
ATOM    560  CD2 PHE A  27      74.074  71.819  72.770  1.00  0.00           C
ATOM    562  CE2 PHE A  27      75.404  71.809  73.189  1.00  0.00           C
ATOM    564  C   PHE A  27      70.124  72.149  70.090  1.00  0.00           C
ATOM    565  O   PHE A  27      69.743  72.769  69.101  1.00  0.00           O
ATOM    566  N   LEU A  28      69.214  71.509  70.889  1.00  0.00           N
ATOM    568  CA  LEU A  28      67.754  71.359  70.679  1.00  0.00           C
ATOM    570  CB  LEU A  28      67.243  70.079  69.910  1.00  0.00           C
ATOM    573  CG  LEU A  28      67.674  69.849  68.439  1.00  0.00           C
ATOM    575  CD1 LEU A  28      67.014  68.569  67.860  1.00  0.00           C
ATOM    579  CD2 LEU A  28      67.263  71.029  67.571  1.00  0.00           C
ATOM    583  C   LEU A  28      67.023  71.239  72.030  1.00  0.00           C
ATOM    584  O   LEU A  28      67.593  71.039  73.101  1.00  0.00           O
ATOM    585  N   GLN A  29      65.684  71.279  71.960  1.00  0.00           N
ATOM    587  CA  GLN A  29      64.743  71.019  73.031  1.00  0.00           C
ATOM    589  CB  GLN A  29      63.643  72.099  72.929  1.00  0.00           C
ATOM    592  CG  GLN A  29      64.223  73.509  73.201  1.00  0.00           C
ATOM    595  CD  GLN A  29      63.233  74.689  73.131  1.00  0.00           C
ATOM    596  OE1 GLN A  29      63.664  75.819  73.340  1.00  0.00           O
ATOM    597  NE2 GLN A  29      61.943  74.429  72.840  1.00  0.00           N
ATOM    600  C   GLN A  29      64.124  69.629  72.910  1.00  0.00           C
ATOM    601  O   GLN A  29      64.133  69.029  71.830  1.00  0.00           O
ATOM    602  N   HIS A  30      63.513  69.089  73.990  1.00  0.00           N
ATOM    604  CA  HIS A  30      62.593  67.959  73.860  1.00  0.00           C
ATOM    606  CB  HIS A  30      62.053  67.339  75.180  1.00  0.00           C
ATOM    609  ND1 HIS A  30      64.124  67.189  76.509  1.00  0.00           N
ATOM    610  CG  HIS A  30      63.053  66.549  75.929  1.00  0.00           C
ATOM    611  CE1 HIS A  30      64.724  66.269  77.219  1.00  0.00           C
ATOM    613  NE2 HIS A  30      64.104  65.079  77.131  1.00  0.00           N
ATOM    615  CD2 HIS A  30      63.023  65.249  76.299  1.00  0.00           C
ATOM    617  C   HIS A  30      61.374  68.289  73.020  1.00  0.00           C
ATOM    618  O   HIS A  30      60.553  69.119  73.370  1.00  0.00           O
ATOM    619  N   ALA A  31      61.234  67.579  71.881  1.00  0.00           N
ATOM    621  CA  ALA A  31      59.953  67.129  71.391  1.00  0.00           C
ATOM    623  CB  ALA A  31      59.153  66.379  72.469  1.00  0.00           C
ATOM    627  C   ALA A  31      59.153  68.189  70.671  1.00  0.00           C
ATOM    628  O   ALA A  31      57.934  68.129  70.590  1.00  0.00           O
ATOM    629  N   HIS A  32      59.874  69.199  70.150  1.00  0.00           N
ATOM    631  CA  HIS A  32      59.343  70.529  69.910  1.00  0.00           C
ATOM    633  CB  HIS A  32      58.643  70.649  68.540  1.00  0.00           C
ATOM    636  ND1 HIS A  32      58.833  73.139  68.660  1.00  0.00           N
ATOM    637  CG  HIS A  32      58.134  72.029  68.229  1.00  0.00           C
ATOM    638  CE1 HIS A  32      58.113  74.169  68.259  1.00  0.00           C
ATOM    640  NE2 HIS A  32      57.014  73.779  67.571  1.00  0.00           N
ATOM    642  CD2 HIS A  32      57.014  72.409  67.550  1.00  0.00           C
ATOM    644  C   HIS A  32      58.443  71.069  70.999  1.00  0.00           C
ATOM    645  O   HIS A  32      57.234  71.139  70.829  1.00  0.00           O
ATOM    646  N   THR A  33      59.014  71.479  72.139  1.00  0.00           N
ATOM    648  CA  THR A  33      58.284  72.049  73.259  1.00  0.00           C
ATOM    650  CB  THR A  33      57.663  73.439  72.961  1.00  0.00           C
ATOM    652  OG1 THR A  33      57.813  74.239  74.130  1.00  0.00           O
ATOM    654  CG2 THR A  33      56.174  73.488  72.550  1.00  0.00           C
ATOM    658  C   THR A  33      57.374  71.099  74.020  1.00  0.00           C
ATOM    659  O   THR A  33      57.374  69.878  73.849  1.00  0.00           O
ATOM    660  N   ASP A  34      56.633  71.639  74.999  1.00  0.00           N
ATOM    662  CA  ASP A  34      55.693  70.979  75.881  1.00  0.00           C
ATOM    664  CB  ASP A  34      54.963  71.989  76.770  1.00  0.00           C
ATOM    667  CG  ASP A  34      55.854  72.789  77.701  1.00  0.00           C
ATOM    668  OD1 ASP A  34      57.063  72.479  77.851  1.00  0.00           O
ATOM    669  OD2 ASP A  34      55.214  73.659  78.361  1.00  0.00           O
ATOM    670  C   ASP A  34      54.584  70.209  75.169  1.00  0.00           C
ATOM    671  O   ASP A  34      54.144  70.549  74.090  1.00  0.00           O
ATOM    672  N   ARG A  35      54.063  69.159  75.820  1.00  0.00           N
ATOM    674  CA  ARG A  35      53.023  68.329  75.270  1.00  0.00           C
ATOM    676  CB  ARG A  35      53.563  67.079  74.540  1.00  0.00           C
ATOM    679  CG  ARG A  35      54.604  67.349  73.420  1.00  0.00           C
ATOM    682  CD  ARG A  35      55.063  66.059  72.730  1.00  0.00           C
ATOM    685  NE  ARG A  35      56.023  65.319  73.609  1.00  0.00           N
ATOM    687  CZ  ARG A  35      56.464  64.089  73.350  1.00  0.00           C
ATOM    688  NH1 ARG A  35      55.924  63.299  72.440  1.00  0.00           N
ATOM    691  NH2 ARG A  35      57.484  63.589  74.020  1.00  0.00           N
ATOM    694  C   ARG A  35      52.284  67.839  76.490  1.00  0.00           C
ATOM    695  O   ARG A  35      52.733  68.059  77.610  1.00  0.00           O
ATOM    696  N   TYR A  36      51.174  67.079  76.340  1.00  0.00           N
ATOM    698  CA  TYR A  36      50.424  66.549  77.479  1.00  0.00           C
ATOM    700  CB  TYR A  36      49.184  65.739  77.040  1.00  0.00           C
ATOM    703  CG  TYR A  36      48.344  66.619  76.201  1.00  0.00           C
ATOM    704  CD1 TYR A  36      47.554  67.629  76.781  1.00  0.00           C
ATOM    706  CE1 TYR A  36      46.784  68.479  75.980  1.00  0.00           C
ATOM    708  CZ  TYR A  36      46.803  68.309  74.590  1.00  0.00           C
ATOM    709  OH  TYR A  36      45.924  69.039  73.790  1.00  0.00           O
ATOM    711  CD2 TYR A  36      48.354  66.469  74.800  1.00  0.00           C
ATOM    713  CE2 TYR A  36      47.593  67.319  74.000  1.00  0.00           C
ATOM    715  C   TYR A  36      51.213  65.599  78.361  1.00  0.00           C
ATOM    716  O   TYR A  36      50.883  65.359  79.509  1.00  0.00           O
ATOM    717  N   VAL A  37      52.313  65.079  77.829  1.00  0.00           N
ATOM    719  CA  VAL A  37      53.183  64.149  78.499  1.00  0.00           C
ATOM    721  CB  VAL A  37      53.614  63.159  77.420  1.00  0.00           C
ATOM    723  CG1 VAL A  37      54.384  63.839  76.271  1.00  0.00           C
ATOM    727  CG2 VAL A  37      54.413  61.999  77.979  1.00  0.00           C
ATOM    731  C   VAL A  37      54.313  64.879  79.249  1.00  0.00           C
ATOM    732  O   VAL A  37      55.093  64.259  79.959  1.00  0.00           O
ATOM    733  N   SER A  38      54.343  66.239  79.211  1.00  0.00           N
ATOM    735  CA  SER A  38      55.374  67.089  79.830  1.00  0.00           C
ATOM    737  CB  SER A  38      55.083  68.599  79.690  1.00  0.00           C
ATOM    740  OG  SER A  38      53.783  68.969  80.169  1.00  0.00           O
ATOM    742  C   SER A  38      55.704  66.859  81.299  1.00  0.00           C
ATOM    743  O   SER A  38      56.863  66.969  81.679  1.00  0.00           O
ATOM    744  N   ARG A  39      54.724  66.509  82.160  1.00  0.00           N
ATOM    746  CA  ARG A  39      54.963  66.219  83.559  1.00  0.00           C
ATOM    748  CB  ARG A  39      53.633  65.919  84.331  1.00  0.00           C
ATOM    751  CG  ARG A  39      52.913  64.569  84.090  1.00  0.00           C
ATOM    754  CD  ARG A  39      53.323  63.369  84.970  1.00  0.00           C
ATOM    757  NE  ARG A  39      52.663  63.469  86.320  1.00  0.00           N
ATOM    759  CZ  ARG A  39      53.284  63.899  87.421  1.00  0.00           C
ATOM    760  NH1 ARG A  39      54.433  64.529  87.400  1.00  0.00           N
ATOM    763  NH2 ARG A  39      52.743  63.619  88.601  1.00  0.00           N
ATOM    766  C   ARG A  39      55.953  65.079  83.750  1.00  0.00           C
ATOM    767  O   ARG A  39      56.793  65.109  84.631  1.00  0.00           O
ATOM    768  N   GLY A  40      55.873  64.039  82.891  1.00  0.00           N
ATOM    770  CA  GLY A  40      56.694  62.849  82.999  1.00  0.00           C
ATOM    773  C   GLY A  40      57.993  62.949  82.299  1.00  0.00           C
ATOM    774  O   GLY A  40      58.953  62.279  82.671  1.00  0.00           O
ATOM    775  N   ILE A  41      58.083  63.789  81.259  1.00  0.00           N
ATOM    777  CA  ILE A  41      59.354  64.119  80.639  1.00  0.00           C
ATOM    779  CB  ILE A  41      59.184  64.999  79.410  1.00  0.00           C
ATOM    781  CG2 ILE A  41      60.563  65.439  78.860  1.00  0.00           C
ATOM    785  CG1 ILE A  41      58.334  64.259  78.370  1.00  0.00           C
ATOM    788  CD  ILE A  41      58.193  65.069  77.090  1.00  0.00           C
ATOM    792  C   ILE A  41      60.254  64.789  81.649  1.00  0.00           C
ATOM    793  O   ILE A  41      61.394  64.369  81.840  1.00  0.00           O
ATOM    794  N   ALA A  42      59.693  65.759  82.400  1.00  0.00           N
ATOM    796  CA  ALA A  42      60.354  66.369  83.531  1.00  0.00           C
ATOM    798  CB  ALA A  42      59.403  67.449  84.079  1.00  0.00           C
ATOM    802  C   ALA A  42      60.723  65.389  84.641  1.00  0.00           C
ATOM    803  O   ALA A  42      61.884  65.349  85.049  1.00  0.00           O
ATOM    804  N   ASP A  43      59.804  64.509  85.100  1.00  0.00           N
ATOM    806  CA  ASP A  43      60.133  63.499  86.101  1.00  0.00           C
ATOM    808  CB  ASP A  43      58.883  62.629  86.430  1.00  0.00           C
ATOM    811  CG  ASP A  43      57.714  63.379  87.061  1.00  0.00           C
ATOM    812  OD1 ASP A  43      57.874  64.499  87.579  1.00  0.00           O
ATOM    813  OD2 ASP A  43      56.613  62.749  87.090  1.00  0.00           O
ATOM    814  C   ASP A  43      61.254  62.529  85.681  1.00  0.00           C
ATOM    815  O   ASP A  43      62.214  62.309  86.421  1.00  0.00           O
ATOM    816  N   ARG A  44      61.184  61.979  84.459  1.00  0.00           N
ATOM    818  CA  ARG A  44      62.214  61.129  83.869  1.00  0.00           C
ATOM    820  CB  ARG A  44      61.723  60.439  82.570  1.00  0.00           C
ATOM    823  CG  ARG A  44      60.583  59.399  82.719  1.00  0.00           C
ATOM    826  CD  ARG A  44      60.114  58.879  81.350  1.00  0.00           C
ATOM    829  NE  ARG A  44      59.014  57.859  81.509  1.00  0.00           N
ATOM    831  CZ  ARG A  44      59.163  56.569  81.770  1.00  0.00           C
ATOM    832  NH1 ARG A  44      60.313  55.959  81.931  1.00  0.00           N
ATOM    835  NH2 ARG A  44      58.074  55.819  81.831  1.00  0.00           N
ATOM    838  C   ARG A  44      63.554  61.839  83.629  1.00  0.00           C
ATOM    839  O   ARG A  44      64.633  61.289  83.881  1.00  0.00           O
ATOM    840  N   ALA A  45      63.523  63.109  83.160  1.00  0.00           N
ATOM    842  CA  ALA A  45      64.703  63.949  82.990  1.00  0.00           C
ATOM    844  CB  ALA A  45      64.324  65.299  82.351  1.00  0.00           C
ATOM    848  C   ALA A  45      65.434  64.249  84.289  1.00  0.00           C
ATOM    849  O   ALA A  45      66.633  64.069  84.389  1.00  0.00           O
ATOM    850  N   CYS A  46      64.693  64.669  85.329  1.00  0.00           N
ATOM    852  CA  CYS A  46      65.233  64.909  86.660  1.00  0.00           C
ATOM    854  CB  CYS A  46      64.163  65.539  87.579  1.00  0.00           C
ATOM    857  SG  CYS A  46      63.694  67.199  86.991  1.00  0.00           S
ATOM    859  C   CYS A  46      65.813  63.669  87.299  1.00  0.00           C
ATOM    860  O   CYS A  46      66.883  63.689  87.899  1.00  0.00           O
ATOM    861  N   GLN A  47      65.133  62.519  87.120  1.00  0.00           N
ATOM    863  CA  GLN A  47      65.663  61.239  87.540  1.00  0.00           C
ATOM    865  CB  GLN A  47      64.584  60.169  87.251  1.00  0.00           C
ATOM    868  CG  GLN A  47      64.974  58.749  87.689  1.00  0.00           C
ATOM    871  CD  GLN A  47      63.824  57.779  87.439  1.00  0.00           C
ATOM    872  OE1 GLN A  47      63.354  57.559  86.320  1.00  0.00           O
ATOM    873  NE2 GLN A  47      63.303  57.169  88.531  1.00  0.00           N
ATOM    876  C   GLN A  47      66.974  60.909  86.840  1.00  0.00           C
ATOM    877  O   GLN A  47      67.953  60.529  87.479  1.00  0.00           O
ATOM    878  N   GLN A  48      67.063  61.149  85.520  1.00  0.00           N
ATOM    880  CA  GLN A  48      68.284  60.999  84.751  1.00  0.00           C
ATOM    882  CB  GLN A  48      67.944  61.189  83.251  1.00  0.00           C
ATOM    885  CG  GLN A  48      69.074  60.849  82.251  1.00  0.00           C
ATOM    888  CD  GLN A  48      69.404  59.359  82.229  1.00  0.00           C
ATOM    889  OE1 GLN A  48      68.544  58.479  82.320  1.00  0.00           O
ATOM    890  NE2 GLN A  48      70.703  59.029  82.071  1.00  0.00           N
ATOM    893  C   GLN A  48      69.424  61.939  85.210  1.00  0.00           C
ATOM    894  O   GLN A  48      70.604  61.559  85.230  1.00  0.00           O
ATOM    895  N   GLU A  49      69.083  63.179  85.650  1.00  0.00           N
ATOM    897  CA  GLU A  49      70.034  64.179  86.160  1.00  0.00           C
ATOM    899  CB  GLU A  49      69.363  65.519  86.609  1.00  0.00           C
ATOM    902  CG  GLU A  49      68.843  66.479  85.510  1.00  0.00           C
ATOM    905  CD  GLU A  49      68.023  67.629  86.101  1.00  0.00           C
ATOM    906  OE1 GLU A  49      68.523  68.319  87.029  1.00  0.00           O
ATOM    907  OE2 GLU A  49      66.873  67.859  85.630  1.00  0.00           O
ATOM    908  C   GLU A  49      70.843  63.689  87.339  1.00  0.00           C
ATOM    909  O   GLU A  49      72.003  64.059  87.531  1.00  0.00           O
ATOM    910  N   GLY A  50      70.214  62.849  88.200  1.00  0.00           N
ATOM    912  CA  GLY A  50      70.684  62.559  89.540  1.00  0.00           C
ATOM    915  C   GLY A  50      69.943  63.399  90.539  1.00  0.00           C
ATOM    916  O   GLY A  50      70.413  63.579  91.660  1.00  0.00           O
ATOM    917  N   TYR A  51      68.773  63.949  90.140  1.00  0.00           N
ATOM    919  CA  TYR A  51      67.904  64.759  90.970  1.00  0.00           C
ATOM    921  CB  TYR A  51      67.424  66.099  90.340  1.00  0.00           C
ATOM    924  CG  TYR A  51      68.443  67.209  90.479  1.00  0.00           C
ATOM    925  CD1 TYR A  51      69.703  67.069  89.891  1.00  0.00           C
ATOM    927  CE1 TYR A  51      70.644  68.099  89.951  1.00  0.00           C
ATOM    929  CZ  TYR A  51      70.333  69.309  90.549  1.00  0.00           C
ATOM    930  OH  TYR A  51      71.303  70.339  90.469  1.00  0.00           O
ATOM    932  CD2 TYR A  51      68.144  68.429  91.129  1.00  0.00           C
ATOM    934  CE2 TYR A  51      69.093  69.469  91.171  1.00  0.00           C
ATOM    936  C   TYR A  51      66.694  63.929  91.369  1.00  0.00           C
ATOM    937  O   TYR A  51      66.313  62.979  90.700  1.00  0.00           O
ATOM    938  N   THR A  52      66.114  64.239  92.549  1.00  0.00           N
ATOM    940  CA  THR A  52      65.144  63.389  93.209  1.00  0.00           C
ATOM    942  CB  THR A  52      64.724  63.919  94.579  1.00  0.00           C
ATOM    944  OG1 THR A  52      65.803  64.469  95.329  1.00  0.00           O
ATOM    946  CG2 THR A  52      64.154  62.739  95.380  1.00  0.00           C
ATOM    950  C   THR A  52      63.903  63.179  92.369  1.00  0.00           C
ATOM    951  O   THR A  52      63.373  62.079  92.270  1.00  0.00           O
ATOM    952  N   HIS A  53      63.464  64.249  91.701  1.00  0.00           N
ATOM    954  CA  HIS A  53      62.203  64.359  91.010  1.00  0.00           C
ATOM    956  CB  HIS A  53      60.984  63.919  91.861  1.00  0.00           C
ATOM    959  ND1 HIS A  53      61.444  64.539  94.299  1.00  0.00           N
ATOM    960  CG  HIS A  53      60.764  64.729  93.111  1.00  0.00           C
ATOM    961  CE1 HIS A  53      60.924  65.419  95.140  1.00  0.00           C
ATOM    963  NE2 HIS A  53      59.914  66.119  94.561  1.00  0.00           N
ATOM    965  CD2 HIS A  53      59.813  65.669  93.259  1.00  0.00           C
ATOM    967  C   HIS A  53      62.073  65.829  90.611  1.00  0.00           C
ATOM    968  O   HIS A  53      62.773  66.689  91.150  1.00  0.00           O
ATOM    969  N   ALA A  54      61.234  66.129  89.590  1.00  0.00           N
ATOM    971  CA  ALA A  54      60.844  67.469  89.229  1.00  0.00           C
ATOM    973  CB  ALA A  54      60.203  67.479  87.820  1.00  0.00           C
ATOM    977  C   ALA A  54      59.854  68.049  90.240  1.00  0.00           C
ATOM    978  O   ALA A  54      58.864  67.419  90.601  1.00  0.00           O
ATOM    979  N   VAL A  55      60.104  69.279  90.751  1.00  0.00           N
ATOM    981  CA  VAL A  55      59.133  69.939  91.609  1.00  0.00           C
ATOM    983  CB  VAL A  55      59.753  70.679  92.801  1.00  0.00           C
ATOM    985  CG1 VAL A  55      58.643  71.389  93.610  1.00  0.00           C
ATOM    989  CG2 VAL A  55      60.464  69.659  93.710  1.00  0.00           C
ATOM    993  C   VAL A  55      58.043  70.689  90.840  1.00  0.00           C
ATOM    994  O   VAL A  55      56.873  70.319  90.970  1.00  0.00           O
ATOM    995  N   PRO A  56      58.334  71.689  90.009  1.00  0.00           N
ATOM    996  CD  PRO A  56      59.493  72.559  90.201  1.00  0.00           C
ATOM    999  CA  PRO A  56      57.444  72.179  88.969  1.00  0.00           C
ATOM   1001  CB  PRO A  56      57.754  73.679  89.009  1.00  0.00           C
ATOM   1004  CG  PRO A  56      59.273  73.729  89.240  1.00  0.00           C
ATOM   1007  C   PRO A  56      57.784  71.629  87.579  1.00  0.00           C
ATOM   1008  O   PRO A  56      58.854  71.069  87.369  1.00  0.00           O
ATOM   1009  N   PHE A  57      56.894  71.859  86.600  1.00  0.00           N
ATOM   1011  CA  PHE A  57      57.243  71.849  85.201  1.00  0.00           C
ATOM   1013  CB  PHE A  57      56.933  70.489  84.480  1.00  0.00           C
ATOM   1016  CG  PHE A  57      55.473  70.149  84.471  1.00  0.00           C
ATOM   1017  CD1 PHE A  57      54.654  70.609  83.419  1.00  0.00           C
ATOM   1019  CE1 PHE A  57      53.284  70.329  83.400  1.00  0.00           C
ATOM   1021  CZ  PHE A  57      52.723  69.549  84.421  1.00  0.00           C
ATOM   1023  CD2 PHE A  57      54.903  69.349  85.469  1.00  0.00           C
ATOM   1025  CE2 PHE A  57      53.534  69.059  85.451  1.00  0.00           C
ATOM   1027  C   PHE A  57      56.554  73.049  84.529  1.00  0.00           C
ATOM   1028  O   PHE A  57      55.613  73.639  85.070  1.00  0.00           O
ATOM   1029  N   GLY A  58      57.024  73.439  83.340  1.00  0.00           N
ATOM   1031  CA  GLY A  58      56.534  74.559  82.570  1.00  0.00           C
ATOM   1034  C   GLY A  58      57.333  74.639  81.259  1.00  0.00           C
ATOM   1035  OT1 GLY A  58      58.233  73.779  81.080  1.00  0.00           O
ATOM   1036  OT2 GLY A  58      57.063  75.569  80.450  1.00  0.00           O
ATOM   1037  NH3 POPEB  59     105.954 110.909  69.211  1.00  0.00           N
ATOM   1041  C12 POPEB  59     104.574 111.448  68.930  1.00  0.00           C
ATOM   1044  C11 POPEB  59     103.483 110.669  69.689  1.00  0.00           C
ATOM   1047  P   POPEB  59     101.483 112.299  70.099  1.00  0.00           P
ATOM   1048  O13 POPEB  59     102.344 113.509  69.990  1.00  0.00           O
ATOM   1049  O14 POPEB  59     101.203 111.909  71.490  1.00  0.00           O
ATOM   1050  O11 POPEB  59     100.154 112.558  69.241  1.00  0.00           O
ATOM   1051  O12 POPEB  59     102.184 111.109  69.330  1.00  0.00           O
ATOM   1052  C1  POPEB  59     100.183 112.399  67.799  1.00  0.00           C
ATOM   1055  C2  POPEB  59      99.593 111.039  67.280  1.00  0.00           C
ATOM   1057  O21 POPEB  59      99.864 110.939  65.861  1.00  0.00           O
ATOM   1058  C21 POPEB  59     101.004 110.359  65.531  1.00  0.00           C
ATOM   1059  O22 POPEB  59     101.874 109.979  66.300  1.00  0.00           O
ATOM   1060  C22 POPEB  59     101.013 110.149  64.020  1.00  0.00           C
ATOM   1063  C3  POPEB  59      98.054 110.929  67.529  1.00  0.00           C
ATOM   1066  O31 POPEB  59      97.273 110.569  66.359  1.00  0.00           O
ATOM   1067  C31 POPEB  59      97.473 109.319  65.921  1.00  0.00           C
ATOM   1068  O32 POPEB  59      98.124 108.469  66.479  1.00  0.00           O
ATOM   1069  C32 POPEB  59      96.804 109.169  64.549  1.00  0.00           C
ATOM   1072  C23 POPEB  59     102.464 110.149  63.480  1.00  0.00           C
ATOM   1075  C24 POPEB  59     102.604 109.709  62.020  1.00  0.00           C
ATOM   1078  C25 POPEB  59     101.614 110.308  61.019  1.00  0.00           C
ATOM   1081  C26 POPEB  59     102.053 109.939  59.600  1.00  0.00           C
ATOM   1084  C27 POPEB  59     100.893 109.689  58.631  1.00  0.00           C
ATOM   1087  C28 POPEB  59     101.424 109.309  57.241  1.00  0.00           C
ATOM   1090  C29 POPEB  59     100.323 109.058  56.241  1.00  0.00           C
ATOM   1092 0C21 POPEB  59     100.104 109.729  55.099  1.00  0.00           C
ATOM   1094 1C21 POPEB  59     100.913 110.889  54.561  1.00  0.00           C
ATOM   1097 2C21 POPEB  59     100.193 112.229  54.790  1.00  0.00           C
ATOM   1100 3C21 POPEB  59     101.004 113.439  54.310  1.00  0.00           C
ATOM   1103 4C21 POPEB  59     100.133 114.689  54.170  1.00  0.00           C
ATOM   1106 5C21 POPEB  59     100.883 115.889  53.580  1.00  0.00           C
ATOM   1109 6C21 POPEB  59      99.973 116.779  52.720  1.00  0.00           C
ATOM   1112 7C21 POPEB  59     100.723 117.919  52.030  1.00  0.00           C
ATOM   1115 8C21 POPEB  59      99.824 118.729  51.089  1.00  0.00           C
ATOM   1119  C33 POPEB  59      97.354 107.959  63.779  1.00  0.00           C
ATOM   1122  C34 POPEB  59      97.043 108.039  62.280  1.00  0.00           C
ATOM   1125  C35 POPEB  59      95.574 107.729  61.939  1.00  0.00           C
ATOM   1128  C36 POPEB  59      95.313 107.808  60.429  1.00  0.00           C
ATOM   1131  C37 POPEB  59      93.974 107.199  60.019  1.00  0.00           C
ATOM   1134  C38 POPEB  59      93.764 107.229  58.491  1.00  0.00           C
ATOM   1137  C39 POPEB  59      92.523 106.429  58.049  1.00  0.00           C
ATOM   1140 0C31 POPEB  59      92.714 104.899  58.010  1.00  0.00           C
ATOM   1143 1C31 POPEB  59      93.474 104.399  56.781  1.00  0.00           C
ATOM   1146 2C31 POPEB  59      93.703 102.869  56.791  1.00  0.00           C
ATOM   1149 3C31 POPEB  59      92.444 102.029  56.540  1.00  0.00           C
ATOM   1152 4C31 POPEB  59      92.043 101.889  55.061  1.00  0.00           C
ATOM   1155 5C31 POPEB  59      90.784 101.019  54.889  1.00  0.00           C
ATOM   1158 6C31 POPEB  59      90.364 100.819  53.429  1.00  0.00           C
ATOM   1162  NH3 POPEC  60      26.714  49.649  30.389  1.00  0.00           N
ATOM   1166  C12 POPEC  60      27.803  50.189  29.490  1.00  0.00           C
ATOM   1169  C11 POPEC  60      28.104  51.689  29.720  1.00  0.00           C
ATOM   1172  P   POPEC  60      26.264  53.589  29.620  1.00  0.00           P
ATOM   1173  O13 POPEC  60      25.674  54.469  28.579  1.00  0.00           O
ATOM   1174  O14 POPEC  60      25.373  52.889  30.549  1.00  0.00           O
ATOM   1175  O11 POPEC  60      27.223  54.549  30.439  1.00  0.00           O
ATOM   1176  O12 POPEC  60      27.223  52.519  28.969  1.00  0.00           O
ATOM   1177  C1  POPEC  60      27.374  54.479  31.861  1.00  0.00           C
ATOM   1180  C2  POPEC  60      26.874  55.769  32.560  1.00  0.00           C
ATOM   1182  O21 POPEC  60      27.194  55.719  33.960  1.00  0.00           O
ATOM   1183  C21 POPEC  60      28.473  55.889  34.250  1.00  0.00           C
ATOM   1184  O22 POPEC  60      29.333  56.249  33.459  1.00  0.00           O
ATOM   1185  C22 POPEC  60      28.753  55.509  35.699  1.00  0.00           C
ATOM   1188  C3  POPEC  60      25.343  56.009  32.430  1.00  0.00           C
ATOM   1191  O31 POPEC  60      25.073  57.409  32.210  1.00  0.00           O
ATOM   1192  C31 POPEC  60      24.434  58.079  33.171  1.00  0.00           C
ATOM   1193  O32 POPEC  60      23.974  57.619  34.201  1.00  0.00           O
ATOM   1194  C32 POPEC  60      24.464  59.549  32.770  1.00  0.00           C
ATOM   1197  C23 POPEC  60      27.624  55.909  36.660  1.00  0.00           C
ATOM   1200  C24 POPEC  60      27.743  55.249  38.049  1.00  0.00           C
ATOM   1203  C25 POPEC  60      26.723  55.819  39.040  1.00  0.00           C
ATOM   1206  C26 POPEC  60      25.283  55.859  38.499  1.00  0.00           C
ATOM   1209  C27 POPEC  60      24.304  56.619  39.400  1.00  0.00           C
ATOM   1212  C28 POPEC  60      22.943  56.799  38.709  1.00  0.00           C
ATOM   1215  C29 POPEC  60      22.143  57.929  39.291  1.00  0.00           C
ATOM   1217 0C21 POPEC  60      21.864  59.059  38.620  1.00  0.00           C
ATOM   1219 1C21 POPEC  60      21.054  60.239  39.110  1.00  0.00           C
ATOM   1222 2C21 POPEC  60      20.594  60.249  40.590  1.00  0.00           C
ATOM   1225 3C21 POPEC  60      21.693  60.619  41.590  1.00  0.00           C
ATOM   1228 4C21 POPEC  60      21.174  60.599  43.031  1.00  0.00           C
ATOM   1231 5C21 POPEC  60      22.243  60.989  44.059  1.00  0.00           C
ATOM   1234 6C21 POPEC  60      21.823  60.689  45.499  1.00  0.00           C
ATOM   1237 7C21 POPEC  60      22.954  60.939  46.510  1.00  0.00           C
ATOM   1240 8C21 POPEC  60      22.633  60.419  47.910  1.00  0.00           C
ATOM   1244  C33 POPEC  60      24.403  60.559  33.930  1.00  0.00           C
ATOM   1247  C34 POPEC  60      22.984  60.949  34.330  1.00  0.00           C
ATOM   1250  C35 POPEC  60      22.913  62.289  35.070  1.00  0.00           C
ATOM   1253  C36 POPEC  60      21.693  62.359  36.009  1.00  0.00           C
ATOM   1256  C37 POPEC  60      21.693  63.559  36.960  1.00  0.00           C
ATOM   1259  C38 POPEC  60      20.354  63.689  37.690  1.00  0.00           C
ATOM   1262  C39 POPEC  60      20.373  64.709  38.830  1.00  0.00           C
ATOM   1265 0C31 POPEC  60      20.653  64.099  40.210  1.00  0.00           C
ATOM   1268 1C31 POPEC  60      20.534  65.149  41.320  1.00  0.00           C
ATOM   1271 2C31 POPEC  60      20.403  64.579  42.739  1.00  0.00           C
ATOM   1274 3C31 POPEC  60      20.273  65.709  43.769  1.00  0.00           C
ATOM   1277 4C31 POPEC  60      19.944  65.229  45.190  1.00  0.00           C
ATOM   1280 5C31 POPEC  60      19.874  66.399  46.180  1.00  0.00           C
ATOM   1283 6C31 POPEC  60      19.453  65.989  47.589  1.00  0.00           C
ATOM   1287  NH3 POPED  61      34.113 107.488  29.889  1.00  0.00           N
ATOM   1291  C12 POPED  61      34.864 108.719  29.450  1.00  0.00           C
ATOM   1294  C11 POPED  61      33.993 109.629  28.530  1.00  0.00           C
ATOM   1297  P   POPED  61      31.504 109.759  29.281  1.00  0.00           P
ATOM   1298  O13 POPED  61      31.644 108.488  30.019  1.00  0.00           O
ATOM   1299  O14 POPED  61      30.944 109.659  27.910  1.00  0.00           O
ATOM   1300  O11 POPED  61      30.663 110.828  30.120  1.00  0.00           O
ATOM   1301  O12 POPED  61      32.973 110.349  29.229  1.00  0.00           O
ATOM   1302  C1  POPED  61      31.194 111.389  31.330  1.00  0.00           C
ATOM   1305  C2  POPED  61      31.644 112.859  31.120  1.00  0.00           C
ATOM   1307  O21 POPED  61      32.413 113.319  32.250  1.00  0.00           O
ATOM   1308  C21 POPED  61      33.653 112.899  32.370  1.00  0.00           C
ATOM   1309  O22 POPED  61      34.293 112.289  31.539  1.00  0.00           O
ATOM   1310  C22 POPED  61      34.144 113.439  33.709  1.00  0.00           C
ATOM   1313  C3  POPED  61      30.443 113.839  30.931  1.00  0.00           C
ATOM   1316  O31 POPED  61      29.573 113.849  32.090  1.00  0.00           O
ATOM   1317  C31 POPED  61      28.983 115.018  32.370  1.00  0.00           C
ATOM   1318  O32 POPED  61      29.083 116.039  31.721  1.00  0.00           O
ATOM   1319  C32 POPED  61      28.174 114.919  33.649  1.00  0.00           C
ATOM   1322  C23 POPED  61      35.473 112.869  34.239  1.00  0.00           C
ATOM   1325  C24 POPED  61      35.484 112.989  35.769  1.00  0.00           C
ATOM   1328  C25 POPED  61      36.843 112.749  36.430  1.00  0.00           C
ATOM   1331  C26 POPED  61      36.714 112.798  37.960  1.00  0.00           C
ATOM   1334  C27 POPED  61      38.043 112.759  38.709  1.00  0.00           C
ATOM   1337  C28 POPED  61      37.874 112.908  40.239  1.00  0.00           C
ATOM   1340  C29 POPED  61      37.113 111.749  40.829  1.00  0.00           C
ATOM   1342 0C21 POPED  61      37.524 110.869  41.761  1.00  0.00           C
ATOM   1344 1C21 POPED  61      38.854 110.839  42.470  1.00  0.00           C
ATOM   1347 2C21 POPED  61      38.703 111.009  43.989  1.00  0.00           C
ATOM   1350 3C21 POPED  61      37.953 109.849  44.670  1.00  0.00           C
ATOM   1353 4C21 POPED  61      37.924 109.939  46.201  1.00  0.00           C
ATOM   1356 5C21 POPED  61      39.273 109.599  46.861  1.00  0.00           C
ATOM   1359 6C21 POPED  61      39.293 109.959  48.350  1.00  0.00           C
ATOM   1362 7C21 POPED  61      40.634 109.719  49.040  1.00  0.00           C
ATOM   1365 8C21 POPED  61      40.634 110.089  50.520  1.00  0.00           C
ATOM   1369  C33 POPED  61      28.983 115.308  34.910  1.00  0.00           C
ATOM   1372  C34 POPED  61      28.424 114.578  36.131  1.00  0.00           C
ATOM   1375  C35 POPED  61      26.913 114.839  36.269  1.00  0.00           C
ATOM   1378  C36 POPED  61      26.363 114.289  37.570  1.00  0.00           C
ATOM   1381  C37 POPED  61      24.844 114.438  37.660  1.00  0.00           C
ATOM   1384  C38 POPED  61      24.364 113.969  39.030  1.00  0.00           C
ATOM   1387  C39 POPED  61      22.943 114.399  39.400  1.00  0.00           C
ATOM   1390 0C31 POPED  61      22.583 113.959  40.820  1.00  0.00           C
ATOM   1393 1C31 POPED  61      21.333 114.648  41.370  1.00  0.00           C
ATOM   1396 2C31 POPED  61      21.284 114.599  42.900  1.00  0.00           C
ATOM   1399 3C31 POPED  61      19.853 114.549  43.439  1.00  0.00           C
ATOM   1402 4C31 POPED  61      19.794 114.859  44.940  1.00  0.00           C
ATOM   1405 5C31 POPED  61      18.354 114.899  45.470  1.00  0.00           C
ATOM   1408 6C31 POPED  61      18.283 115.338  46.939  1.00  0.00           C
ATOM   1412  NH3 POPEE  62      -0.827  52.059  26.090  1.00  0.00           N
ATOM   1416  C12 POPEE  62      -0.537  51.289  24.829  1.00  0.00           C
ATOM   1419  C11 POPEE  62      -0.067  49.849  25.130  1.00  0.00           C
ATOM   1422  P   POPEE  62       1.083  47.949  23.720  1.00  0.00           P
ATOM   1423  O13 POPEE  62       0.823  47.289  22.419  1.00  0.00           O
ATOM   1424  O14 POPEE  62       2.423  48.559  23.850  1.00  0.00           O
ATOM   1425  O11 POPEE  62       0.823  46.959  24.930  1.00  0.00           O
ATOM   1426  O12 POPEE  62       0.003  49.099  23.920  1.00  0.00           O
ATOM   1427  C1  POPEE  62       1.484  47.109  26.209  1.00  0.00           C
ATOM   1430  C2  POPEE  62       0.483  47.299  27.400  1.00  0.00           C
ATOM   1432  O21 POPEE  62       0.893  48.439  28.190  1.00  0.00           O
ATOM   1433  C21 POPEE  62       1.193  48.419  29.469  1.00  0.00           C
ATOM   1434  O22 POPEE  62       1.263  47.439  30.189  1.00  0.00           O
ATOM   1435  C22 POPEE  62       1.574  49.829  29.930  1.00  0.00           C
ATOM   1438  C3  POPEE  62       0.173  45.919  28.090  1.00  0.00           C
ATOM   1441  O31 POPEE  62      -1.177  45.809  28.549  1.00  0.00           O
ATOM   1442  C31 POPEE  62      -1.487  46.449  29.660  1.00  0.00           C
ATOM   1443  O32 POPEE  62      -1.957  47.569  29.720  1.00  0.00           O
ATOM   1444  C32 POPEE  62      -1.127  45.589  30.870  1.00  0.00           C
ATOM   1447  C23 POPEE  62       1.293  50.109  31.429  1.00  0.00           C
ATOM   1450  C24 POPEE  62       1.843  51.479  31.880  1.00  0.00           C
ATOM   1453  C25 POPEE  62       1.753  51.709  33.399  1.00  0.00           C
ATOM   1456  C26 POPEE  62       2.653  52.859  33.890  1.00  0.00           C
ATOM   1459  C27 POPEE  62       2.443  53.229  35.360  1.00  0.00           C
ATOM   1462  C28 POPEE  62       3.603  54.059  35.951  1.00  0.00           C
ATOM   1465  C29 POPEE  62       4.793  53.229  36.370  1.00  0.00           C
ATOM   1467 0C21 POPEE  62       5.594  53.469  37.420  1.00  0.00           C
ATOM   1469 1C21 POPEE  62       5.493  54.649  38.370  1.00  0.00           C
ATOM   1472 2C21 POPEE  62       4.964  54.229  39.740  1.00  0.00           C
ATOM   1475 3C21 POPEE  62       4.833  55.399  40.730  1.00  0.00           C
ATOM   1478 4C21 POPEE  62       4.253  54.939  42.079  1.00  0.00           C
ATOM   1481 5C21 POPEE  62       4.383  55.979  43.200  1.00  0.00           C
ATOM   1484 6C21 POPEE  62       3.063  56.679  43.580  1.00  0.00           C
ATOM   1487 7C21 POPEE  62       3.233  57.529  44.851  1.00  0.00           C
ATOM   1490 8C21 POPEE  62       1.933  58.179  45.330  1.00  0.00           C
ATOM   1494  C33 POPEE  62      -1.987  45.909  32.111  1.00  0.00           C
ATOM   1497  C34 POPEE  62      -1.557  45.069  33.311  1.00  0.00           C
ATOM   1500  C35 POPEE  62      -0.167  45.389  33.890  1.00  0.00           C
ATOM   1503  C36 POPEE  62      -0.167  46.469  34.990  1.00  0.00           C
ATOM   1506  C37 POPEE  62       0.113  47.889  34.460  1.00  0.00           C
ATOM   1509  C38 POPEE  62       0.383  48.919  35.569  1.00  0.00           C
ATOM   1512  C39 POPEE  62       1.714  48.709  36.300  1.00  0.00           C
ATOM   1515 0C31 POPEE  62       1.883  49.629  37.519  1.00  0.00           C
ATOM   1518 1C31 POPEE  62       3.213  49.379  38.250  1.00  0.00           C
ATOM   1521 2C31 POPEE  62       3.413  50.279  39.470  1.00  0.00           C
ATOM   1524 3C31 POPEE  62       4.583  49.809  40.340  1.00  0.00           C
ATOM   1527 4C31 POPEE  62       4.854  50.689  41.559  1.00  0.00           C
ATOM   1530 5C31 POPEE  62       6.093  50.249  42.330  1.00  0.00           C
ATOM   1533 6C31 POPEE  62       6.533  51.259  43.390  1.00  0.00           C
ATOM   1537  NH3 POPEF  63     112.374  18.609  29.221  1.00  0.00           N
ATOM   1541  C12 POPEF  63     113.843  18.329  29.160  1.00  0.00           C
ATOM   1544  C11 POPEF  63     114.143  16.879  28.769  1.00  0.00           C
ATOM   1547  P   POPEF  63     116.223  15.319  28.631  1.00  0.00           P
ATOM   1548  O13 POPEF  63     115.233  14.259  28.330  1.00  0.00           O
ATOM   1549  O14 POPEF  63     117.093  15.839  27.550  1.00  0.00           O
ATOM   1550  O11 POPEF  63     117.143  14.949  29.849  1.00  0.00           O
ATOM   1551  O12 POPEF  63     115.463  16.579  29.210  1.00  0.00           O
ATOM   1552  C1  POPEF  63     116.664  14.429  31.079  1.00  0.00           C
ATOM   1555  C2  POPEF  63     117.313  15.199  32.250  1.00  0.00           C
ATOM   1557  O21 POPEF  63     117.283  14.399  33.451  1.00  0.00           O
ATOM   1558  C21 POPEF  63     116.144  14.309  34.130  1.00  0.00           C
ATOM   1559  O22 POPEF  63     115.124  14.919  33.909  1.00  0.00           O
ATOM   1560  C22 POPEF  63     116.354  13.249  35.220  1.00  0.00           C
ATOM   1563  C3  POPEF  63     116.784  16.659  32.400  1.00  0.00           C
ATOM   1566  O31 POPEF  63     117.064  17.159  33.719  1.00  0.00           O
ATOM   1567  C31 POPEF  63     116.163  17.989  34.229  1.00  0.00           C
ATOM   1568  O32 POPEF  63     115.264  18.529  33.611  1.00  0.00           O
ATOM   1569  C32 POPEF  63     116.443  18.179  35.720  1.00  0.00           C
ATOM   1572  C23 POPEF  63     115.544  13.509  36.510  1.00  0.00           C
ATOM   1575  C24 POPEF  63     116.313  14.359  37.539  1.00  0.00           C
ATOM   1578  C25 POPEF  63     117.014  13.529  38.620  1.00  0.00           C
ATOM   1581  C26 POPEF  63     117.823  14.399  39.590  1.00  0.00           C
ATOM   1584  C27 POPEF  63     118.303  13.669  40.850  1.00  0.00           C
ATOM   1587  C28 POPEF  63     119.783  13.929  41.180  1.00  0.00           C
ATOM   1590  C29 POPEF  63     120.093  15.359  41.530  1.00  0.00           C
ATOM   1592 0C21 POPEF  63     120.313  15.849  42.760  1.00  0.00           C
ATOM   1594 1C21 POPEF  63     120.224  15.079  44.059  1.00  0.00           C
ATOM   1597 2C21 POPEF  63     119.844  15.989  45.239  1.00  0.00           C
ATOM   1600 3C21 POPEF  63     119.674  15.239  46.580  1.00  0.00           C
ATOM   1603 4C21 POPEF  63     120.954  14.539  47.061  1.00  0.00           C
ATOM   1606 5C21 POPEF  63     120.993  14.309  48.589  1.00  0.00           C
ATOM   1609 6C21 POPEF  63     119.953  13.309  49.110  1.00  0.00           C
ATOM   1612 7C21 POPEF  63     120.443  11.859  49.100  1.00  0.00           C
ATOM   1615 8C21 POPEF  63     119.403  10.879  49.619  1.00  0.00           C
ATOM   1619  C33 POPEF  63     115.183  17.959  36.580  1.00  0.00           C
ATOM   1622  C34 POPEF  63     115.423  18.329  38.041  1.00  0.00           C
ATOM   1625  C35 POPEF  63     114.154  18.419  38.900  1.00  0.00           C
ATOM   1628  C36 POPEF  63     113.684  17.079  39.480  1.00  0.00           C
ATOM   1631  C37 POPEF  63     112.803  16.259  38.529  1.00  0.00           C
ATOM   1634  C38 POPEF  63     112.003  15.169  39.271  1.00  0.00           C
ATOM   1637  C39 POPEF  63     112.854  14.009  39.800  1.00  0.00           C
ATOM   1640 0C31 POPEF  63     112.064  13.159  40.811  1.00  0.00           C
ATOM   1643 1C31 POPEF  63     112.504  11.699  40.861  1.00  0.00           C
ATOM   1646 2C31 POPEF  63     111.633  10.859  41.810  1.00  0.00           C
ATOM   1649 3C31 POPEF  63     112.064  10.949  43.270  1.00  0.00           C
ATOM   1652 4C31 POPEF  63     111.234   9.999  44.160  1.00  0.00           C
ATOM   1655 5C31 POPEF  63     111.614  10.089  45.640  1.00  0.00           C
ATOM   1658 6C31 POPEF  63     110.733   9.219  46.530  1.00  0.00           C
ATOM   1662  NH3 POPEG  64      85.434 128.799  29.519  1.00  0.00           N
ATOM   1666  C12 POPEG  64      86.464 128.609  28.449  1.00  0.00           C
ATOM   1669  C11 POPEG  64      86.104 127.449  27.510  1.00  0.00           C
ATOM   1672  P   POPEG  64      86.124 125.219  28.850  1.00  0.00           P
ATOM   1673  O13 POPEG  64      85.313 124.608  29.920  1.00  0.00           O
ATOM   1674  O14 POPEG  64      86.594 124.289  27.789  1.00  0.00           O
ATOM   1675  O11 POPEG  64      87.364 125.929  29.499  1.00  0.00           O
ATOM   1676  O12 POPEG  64      85.364 126.429  28.179  1.00  0.00           O
ATOM   1677  C1  POPEG  64      88.324 125.209  30.280  1.00  0.00           C
ATOM   1680  C2  POPEG  64      88.324 125.629  31.781  1.00  0.00           C
ATOM   1682  O21 POPEG  64      89.553 125.119  32.320  1.00  0.00           O
ATOM   1683  C21 POPEG  64      89.973 125.699  33.420  1.00  0.00           C
ATOM   1684  O22 POPEG  64      89.493 126.688  33.940  1.00  0.00           O
ATOM   1685  C22 POPEG  64      91.203 124.959  33.930  1.00  0.00           C
ATOM   1688  C3  POPEG  64      87.114 125.058  32.580  1.00  0.00           C
ATOM   1691  O31 POPEG  64      86.953 125.639  33.900  1.00  0.00           O
ATOM   1692  C31 POPEG  64      87.364 124.909  34.951  1.00  0.00           C
ATOM   1693  O32 POPEG  64      87.914 123.819  34.889  1.00  0.00           O
ATOM   1694  C32 POPEG  64      87.003 125.688  36.229  1.00  0.00           C
ATOM   1697  C23 POPEG  64      91.743 125.569  35.250  1.00  0.00           C
ATOM   1700  C24 POPEG  64      93.093 124.959  35.619  1.00  0.00           C
ATOM   1703  C25 POPEG  64      93.743 125.548  36.890  1.00  0.00           C
ATOM   1706  C26 POPEG  64      93.764 127.089  36.879  1.00  0.00           C
ATOM   1709  C27 POPEG  64      94.714 127.698  37.910  1.00  0.00           C
ATOM   1712  C28 POPEG  64      94.584 129.239  37.930  1.00  0.00           C
ATOM   1715  C29 POPEG  64      95.854 129.925  38.340  1.00  0.00           C
ATOM   1717 0C21 POPEG  64      96.163 130.396  39.561  1.00  0.00           C
ATOM   1719 1C21 POPEG  64      95.303 130.306  40.800  1.00  0.00           C
ATOM   1722 2C21 POPEG  64      94.633 131.656  41.120  1.00  0.00           C
ATOM   1725 3C21 POPEG  64      95.624 132.786  41.410  1.00  0.00           C
ATOM   1728 4C21 POPEG  64      94.953 133.995  42.061  1.00  0.00           C
ATOM   1731 5C21 POPEG  64      95.964 135.026  42.580  1.00  0.00           C
ATOM   1734 6C21 POPEG  64      95.333 135.996  43.589  1.00  0.00           C
ATOM   1737 7C21 POPEG  64      96.383 136.646  44.509  1.00  0.00           C
ATOM   1740 8C21 POPEG  64      95.764 137.576  45.549  1.00  0.00           C
ATOM   1744  C33 POPEG  64      87.364 124.949  37.550  1.00  0.00           C
ATOM   1747  C34 POPEG  64      86.623 125.529  38.769  1.00  0.00           C
ATOM   1750  C35 POPEG  64      87.143 126.889  39.250  1.00  0.00           C
ATOM   1753  C36 POPEG  64      86.393 127.439  40.479  1.00  0.00           C
ATOM   1756  C37 POPEG  64      87.034 128.738  40.990  1.00  0.00           C
ATOM   1759  C38 POPEG  64      86.293 129.405  42.160  1.00  0.00           C
ATOM   1762  C39 POPEG  64      86.953 130.736  42.550  1.00  0.00           C
ATOM   1765 0C31 POPEG  64      86.243 131.486  43.680  1.00  0.00           C
ATOM   1768 1C31 POPEG  64      86.812 132.896  43.900  1.00  0.00           C
ATOM   1771 2C31 POPEG  64      86.094 133.656  45.019  1.00  0.00           C
ATOM   1774 3C31 POPEG  64      86.734 133.476  46.400  1.00  0.00           C
ATOM   1777 4C31 POPEG  64      85.943 134.186  47.510  1.00  0.00           C
ATOM   1780 5C31 POPEG  64      86.713 134.296  48.830  1.00  0.00           C
ATOM   1783 6C31 POPEG  64      85.893 134.936  49.951  1.00  0.00           C
ATOM   1787  NH3 POPEH  65      29.844  75.569  31.721  1.00  0.00           N
ATOM   1791  C12 POPEH  65      29.033  76.749  32.181  1.00  0.00           C
ATOM   1794  C11 POPEH  65      28.844  76.739  33.709  1.00  0.00           C
ATOM   1797  P   POPEH  65      26.553  77.679  34.631  1.00  0.00           P
ATOM   1798  O13 POPEH  65      26.024  79.009  35.000  1.00  0.00           O
ATOM   1799  O14 POPEH  65      25.833  76.919  33.590  1.00  0.00           O
ATOM   1800  O11 POPEH  65      26.723  76.729  35.881  1.00  0.00           O
ATOM   1801  O12 POPEH  65      28.043  77.859  34.099  1.00  0.00           O
ATOM   1802  C1  POPEH  65      25.563  76.409  36.660  1.00  0.00           C
ATOM   1805  C2  POPEH  65      25.674  74.989  37.319  1.00  0.00           C
ATOM   1807  O21 POPEH  65      26.203  75.059  38.649  1.00  0.00           O
ATOM   1808  C21 POPEH  65      25.343  75.459  39.569  1.00  0.00           C
ATOM   1809  O22 POPEH  65      24.253  75.959  39.361  1.00  0.00           O
ATOM   1810  C22 POPEH  65      25.933  75.199  40.951  1.00  0.00           C
ATOM   1813  C3  POPEH  65      26.544  74.009  36.489  1.00  0.00           C
ATOM   1816  O31 POPEH  65      26.433  72.649  36.991  1.00  0.00           O
ATOM   1817  C31 POPEH  65      27.243  72.369  38.010  1.00  0.00           C
ATOM   1818  O32 POPEH  65      28.243  72.989  38.311  1.00  0.00           O
ATOM   1819  C32 POPEH  65      26.674  71.199  38.810  1.00  0.00           C
ATOM   1822  C23 POPEH  65      25.213  74.059  41.711  1.00  0.00           C
ATOM   1825  C24 POPEH  65      25.784  73.869  43.130  1.00  0.00           C
ATOM   1828  C25 POPEH  65      25.333  72.569  43.811  1.00  0.00           C
ATOM   1831  C26 POPEH  65      25.914  72.419  45.220  1.00  0.00           C
ATOM   1834  C27 POPEH  65      25.354  71.189  45.951  1.00  0.00           C
ATOM   1837  C28 POPEH  65      26.153  70.799  47.210  1.00  0.00           C
ATOM   1840  C29 POPEH  65      26.094  71.799  48.340  1.00  0.00           C
ATOM   1842 0C21 POPEH  65      25.133  71.859  49.281  1.00  0.00           C
ATOM   1844 1C21 POPEH  65      23.924  70.959  49.361  1.00  0.00           C
ATOM   1847 2C21 POPEH  65      23.194  71.099  50.710  1.00  0.00           C
ATOM   1850 3C21 POPEH  65      21.924  70.229  50.791  1.00  0.00           C
ATOM   1853 4C21 POPEH  65      21.184  70.409  52.131  1.00  0.00           C
ATOM   1856 5C21 POPEH  65      19.833  69.679  52.201  1.00  0.00           C
ATOM   1859 6C21 POPEH  65      19.934  68.149  52.009  1.00  0.00           C
ATOM   1862 7C21 POPEH  65      18.573  67.459  52.119  1.00  0.00           C
ATOM   1865 8C21 POPEH  65      18.643  65.949  51.861  1.00  0.00           C
ATOM   1869  C33 POPEH  65      27.493  70.939  40.099  1.00  0.00           C
ATOM   1872  C34 POPEH  65      26.973  69.799  40.980  1.00  0.00           C
ATOM   1875  C35 POPEH  65      27.833  69.649  42.230  1.00  0.00           C
ATOM   1878  C36 POPEH  65      27.353  68.579  43.221  1.00  0.00           C
ATOM   1881  C37 POPEH  65      28.194  68.619  44.509  1.00  0.00           C
ATOM   1884  C38 POPEH  65      27.703  67.679  45.619  1.00  0.00           C
ATOM   1887  C39 POPEH  65      28.514  67.879  46.910  1.00  0.00           C
ATOM   1890 0C31 POPEH  65      28.124  66.919  48.041  1.00  0.00           C
ATOM   1893 1C31 POPEH  65      28.393  67.529  49.421  1.00  0.00           C
ATOM   1896 2C31 POPEH  65      28.233  66.519  50.569  1.00  0.00           C
ATOM   1899 3C31 POPEH  65      28.143  67.199  51.939  1.00  0.00           C
ATOM   1902 4C31 POPEH  65      28.124  66.209  53.111  1.00  0.00           C
ATOM   1905 5C31 POPEH  65      29.503  65.639  53.451  1.00  0.00           C
ATOM   1908 6C31 POPEH  65      29.483  64.649  54.619  1.00  0.00           C
ATOM   1912  NH3 POPEI  66      11.544  84.209  28.031  1.00  0.00           N
ATOM   1916  C12 POPEI  66      12.384  85.219  27.299  1.00  0.00           C
ATOM   1919  C11 POPEI  66      13.893  84.929  27.381  1.00  0.00           C
ATOM   1922  P   POPEI  66      15.043  87.319  27.241  1.00  0.00           P
ATOM   1923  O13 POPEI  66      16.464  87.279  27.640  1.00  0.00           O
ATOM   1924  O14 POPEI  66      14.683  88.379  26.269  1.00  0.00           O
ATOM   1925  O11 POPEI  66      14.153  87.429  28.561  1.00  0.00           O
ATOM   1926  O12 POPEI  66      14.623  85.919  26.660  1.00  0.00           O
ATOM   1927  C1  POPEI  66      14.873  87.399  29.799  1.00  0.00           C
ATOM   1930  C2  POPEI  66      13.913  87.299  31.000  1.00  0.00           C
ATOM   1932  O21 POPEI  66      14.683  87.309  32.210  1.00  0.00           O
ATOM   1933  C21 POPEI  66      15.303  86.229  32.640  1.00  0.00           C
ATOM   1934  O22 POPEI  66      15.394  85.149  32.099  1.00  0.00           O
ATOM   1935  C22 POPEI  66      15.924  86.619  33.989  1.00  0.00           C
ATOM   1938  C3  POPEI  66      12.944  86.109  30.870  1.00  0.00           C
ATOM   1941  O31 POPEI  66      12.263  85.869  32.120  1.00  0.00           O
ATOM   1942  C31 POPEI  66      11.453  84.829  32.059  1.00  0.00           C
ATOM   1943  O32 POPEI  66      11.253  84.169  31.040  1.00  0.00           O
ATOM   1944  C32 POPEI  66      10.854  84.549  33.429  1.00  0.00           C
ATOM   1947  C23 POPEI  66      16.854  85.569  34.649  1.00  0.00           C
ATOM   1950  C24 POPEI  66      17.424  86.089  35.980  1.00  0.00           C
ATOM   1953  C25 POPEI  66      18.034  84.999  36.890  1.00  0.00           C
ATOM   1956  C26 POPEI  66      18.124  85.559  38.311  1.00  0.00           C
ATOM   1959  C27 POPEI  66      18.863  84.699  39.340  1.00  0.00           C
ATOM   1962  C28 POPEI  66      17.913  83.908  40.260  1.00  0.00           C
ATOM   1965  C29 POPEI  66      18.573  83.609  41.580  1.00  0.00           C
ATOM   1967 0C21 POPEI  66      18.293  84.149  42.790  1.00  0.00           C
ATOM   1969 1C21 POPEI  66      17.234  85.158  43.119  1.00  0.00           C
ATOM   1972 2C21 POPEI  66      16.434  84.779  44.380  1.00  0.00           C
ATOM   1975 3C21 POPEI  66      15.283  85.769  44.689  1.00  0.00           C
ATOM   1978 4C21 POPEI  66      14.153  85.718  43.650  1.00  0.00           C
ATOM   1981 5C21 POPEI  66      12.814  85.229  44.220  1.00  0.00           C
ATOM   1984 6C21 POPEI  66      11.743  85.069  43.130  1.00  0.00           C
ATOM   1987 7C21 POPEI  66      10.384  84.578  43.659  1.00  0.00           C
ATOM   1990 8C21 POPEI  66       9.303  84.569  42.580  1.00  0.00           C
ATOM   1994  C33 POPEI  66      11.333  83.188  33.979  1.00  0.00           C
ATOM   1997  C34 POPEI  66      10.943  82.929  35.439  1.00  0.00           C
ATOM   2000  C35 POPEI  66       9.533  82.359  35.601  1.00  0.00           C
ATOM   2003  C36 POPEI  66       9.064  82.349  37.061  1.00  0.00           C
ATOM   2006  C37 POPEI  66       7.623  81.839  37.230  1.00  0.00           C
ATOM   2009  C38 POPEI  66       7.003  82.279  38.569  1.00  0.00           C
ATOM   2012  C39 POPEI  66       6.484  83.719  38.529  1.00  0.00           C
ATOM   2015 0C31 POPEI  66       6.073  84.259  39.910  1.00  0.00           C
ATOM   2018 1C31 POPEI  66       5.514  85.688  39.829  1.00  0.00           C
ATOM   2021 2C31 POPEI  66       5.253  86.329  41.209  1.00  0.00           C
ATOM   2024 3C31 POPEI  66       4.093  85.679  41.960  1.00  0.00           C
ATOM   2027 4C31 POPEI  66       3.834  86.308  43.329  1.00  0.00           C
ATOM   2030 5C31 POPEI  66       2.603  85.699  44.020  1.00  0.00           C
ATOM   2033 6C31 POPEI  66       2.323  86.238  45.419  1.00  0.00           C
ATOM   2037  NH3 POPEJ  67     105.104  99.869  68.681  1.00  0.00           N
ATOM   2041  C12 POPEJ  67     105.873  99.959  69.959  1.00  0.00           C
ATOM   2044  C11 POPEJ  67     106.133  98.539  70.491  1.00  0.00           C
ATOM   2047  P   POPEJ  67     108.644  98.539  71.131  1.00  0.00           P
ATOM   2048  O13 POPEJ  67     109.374  99.559  71.900  1.00  0.00           O
ATOM   2049  O14 POPEJ  67     109.063  97.119  71.270  1.00  0.00           O
ATOM   2050  O11 POPEJ  67     108.644  98.918  69.579  1.00  0.00           O
ATOM   2051  O12 POPEJ  67     107.104  98.619  71.520  1.00  0.00           O
ATOM   2052  C1  POPEJ  67     109.654  99.759  69.010  1.00  0.00           C
ATOM   2055  C2  POPEJ  67     109.953  99.429  67.520  1.00  0.00           C
ATOM   2057  O21 POPEJ  67     109.083 100.109  66.601  1.00  0.00           O
ATOM   2058  C21 POPEJ  67     107.984  99.519  66.181  1.00  0.00           C
ATOM   2059  O22 POPEJ  67     107.114  99.029  66.890  1.00  0.00           O
ATOM   2060  C22 POPEJ  67     107.953  99.459  64.649  1.00  0.00           C
ATOM   2063  C3  POPEJ  67     110.124  97.899  67.249  1.00  0.00           C
ATOM   2066  O31 POPEJ  67     110.574  97.658  65.889  1.00  0.00           O
ATOM   2067  C31 POPEJ  67     111.743  97.039  65.741  1.00  0.00           C
ATOM   2068  O32 POPEJ  67     112.453  96.649  66.650  1.00  0.00           O
ATOM   2069  C32 POPEJ  67     112.064  96.879  64.260  1.00  0.00           C
ATOM   2072  C23 POPEJ  67     106.763 100.179  63.979  1.00  0.00           C
ATOM   2075  C24 POPEJ  67     106.673  99.769  62.500  1.00  0.00           C
ATOM   2078  C25 POPEJ  67     105.684 100.599  61.670  1.00  0.00           C
ATOM   2081  C26 POPEJ  67     105.824 100.289  60.169  1.00  0.00           C
ATOM   2084  C27 POPEJ  67     104.944 101.189  59.281  1.00  0.00           C
ATOM   2087  C28 POPEJ  67     105.163 100.979  57.761  1.00  0.00           C
ATOM   2090  C29 POPEJ  67     106.544 101.349  57.290  1.00  0.00           C
ATOM   2092 0C21 POPEJ  67     106.973 101.299  56.019  1.00  0.00           C
ATOM   2094 1C21 POPEJ  67     106.153 100.869  54.819  1.00  0.00           C
ATOM   2097 2C21 POPEJ  67     106.544  99.479  54.310  1.00  0.00           C
ATOM   2100 3C21 POPEJ  67     105.574  98.979  53.229  1.00  0.00           C
ATOM   2103 4C21 POPEJ  67     105.773  97.509  52.840  1.00  0.00           C
ATOM   2106 5C21 POPEJ  67     106.973  97.279  51.901  1.00  0.00           C
ATOM   2109 6C21 POPEJ  67     107.014  95.839  51.360  1.00  0.00           C
ATOM   2112 7C21 POPEJ  67     107.984  95.688  50.169  1.00  0.00           C
ATOM   2115 8C21 POPEJ  67     107.953  94.298  49.541  1.00  0.00           C
ATOM   2119  C33 POPEJ  67     112.333  98.209  63.499  1.00  0.00           C
ATOM   2122  C34 POPEJ  67     112.394  98.039  61.971  1.00  0.00           C
ATOM   2125  C35 POPEJ  67     113.604  97.238  61.451  1.00  0.00           C
ATOM   2128  C36 POPEJ  67     113.354  96.588  60.070  1.00  0.00           C
ATOM   2131  C37 POPEJ  67     114.394  95.519  59.709  1.00  0.00           C
ATOM   2134  C38 POPEJ  67     113.893  94.529  58.639  1.00  0.00           C
ATOM   2137  C39 POPEJ  67     114.143  95.009  57.209  1.00  0.00           C
ATOM   2140 0C31 POPEJ  67     113.393  94.149  56.190  1.00  0.00           C
ATOM   2143 1C31 POPEJ  67     113.743  94.529  54.749  1.00  0.00           C
ATOM   2146 2C31 POPEJ  67     112.923  93.738  53.729  1.00  0.00           C
ATOM   2149 3C31 POPEJ  67     113.184  94.228  52.300  1.00  0.00           C
ATOM   2152 4C31 POPEJ  67     112.394  93.449  51.250  1.00  0.00           C
ATOM   2155 5C31 POPEJ  67     112.584  94.048  49.860  1.00  0.00           C
ATOM   2158 6C31 POPEJ  67     111.734  93.349  48.800  1.00  0.00           C
ATOM   2162  NH3 POPEK  68      18.893  50.329  28.460  1.00  0.00           N
ATOM   2166  C12 POPEK  68      19.004  50.979  27.099  1.00  0.00           C
ATOM   2169  C11 POPEK  68      18.253  52.309  27.040  1.00  0.00           C
ATOM   2172  P   POPEK  68      19.023  54.489  28.309  1.00  0.00           P
ATOM   2173  O13 POPEK  68      18.904  54.969  29.689  1.00  0.00           O
ATOM   2174  O14 POPEK  68      18.594  55.389  27.210  1.00  0.00           O
ATOM   2175  O11 POPEK  68      20.534  54.099  28.020  1.00  0.00           O
ATOM   2176  O12 POPEK  68      18.333  53.049  28.260  1.00  0.00           O
ATOM   2177  C1  POPEK  68      21.533  54.289  29.039  1.00  0.00           C
ATOM   2180  C2  POPEK  68      21.693  53.059  29.970  1.00  0.00           C
ATOM   2182  O21 POPEK  68      22.543  53.469  31.061  1.00  0.00           O
ATOM   2183  C21 POPEK  68      22.413  52.799  32.181  1.00  0.00           C
ATOM   2184  O22 POPEK  68      21.553  51.969  32.430  1.00  0.00           O
ATOM   2185  C22 POPEK  68      23.484  53.259  33.179  1.00  0.00           C
ATOM   2188  C3  POPEK  68      22.304  51.859  29.189  1.00  0.00           C
ATOM   2191  O31 POPEK  68      21.934  50.589  29.770  1.00  0.00           O
ATOM   2192  C31 POPEK  68      22.894  49.919  30.419  1.00  0.00           C
ATOM   2193  O32 POPEK  68      24.083  50.179  30.419  1.00  0.00           O
ATOM   2194  C32 POPEK  68      22.253  48.799  31.240  1.00  0.00           C
ATOM   2197  C23 POPEK  68      23.694  52.299  34.369  1.00  0.00           C
ATOM   2200  C24 POPEK  68      24.713  52.849  35.369  1.00  0.00           C
ATOM   2203  C25 POPEK  68      24.903  51.989  36.631  1.00  0.00           C
ATOM   2206  C26 POPEK  68      23.653  51.919  37.519  1.00  0.00           C
ATOM   2209  C27 POPEK  68      23.803  50.999  38.750  1.00  0.00           C
ATOM   2212  C28 POPEK  68      23.813  51.739  40.099  1.00  0.00           C
ATOM   2215  C29 POPEK  68      25.094  52.499  40.360  1.00  0.00           C
ATOM   2217 0C21 POPEK  68      25.814  52.509  41.489  1.00  0.00           C
ATOM   2219 1C21 POPEK  68      25.513  51.759  42.770  1.00  0.00           C
ATOM   2222 2C21 POPEK  68      24.573  52.539  43.690  1.00  0.00           C
ATOM   2225 3C21 POPEK  68      24.564  52.019  45.140  1.00  0.00           C
ATOM   2228 4C21 POPEK  68      23.473  52.699  45.980  1.00  0.00           C
ATOM   2231 5C21 POPEK  68      23.524  52.369  47.479  1.00  0.00           C
ATOM   2234 6C21 POPEK  68      24.704  53.009  48.221  1.00  0.00           C
ATOM   2237 7C21 POPEK  68      24.503  53.029  49.740  1.00  0.00           C
ATOM   2240 8C21 POPEK  68      25.653  53.699  50.499  1.00  0.00           C
ATOM   2244  C33 POPEK  68      22.813  48.809  32.680  1.00  0.00           C
ATOM   2247  C34 POPEK  68      22.283  47.669  33.550  1.00  0.00           C
ATOM   2250  C35 POPEK  68      22.934  47.669  34.940  1.00  0.00           C
ATOM   2253  C36 POPEK  68      22.304  46.639  35.899  1.00  0.00           C
ATOM   2256  C37 POPEK  68      23.114  46.499  37.189  1.00  0.00           C
ATOM   2259  C38 POPEK  68      22.424  45.609  38.230  1.00  0.00           C
ATOM   2262  C39 POPEK  68      21.544  46.389  39.220  1.00  0.00           C
ATOM   2265 0C31 POPEK  68      22.353  47.049  40.349  1.00  0.00           C
ATOM   2268 1C31 POPEK  68      21.504  47.299  41.610  1.00  0.00           C
ATOM   2271 2C31 POPEK  68      22.323  47.699  42.840  1.00  0.00           C
ATOM   2274 3C31 POPEK  68      21.483  47.619  44.130  1.00  0.00           C
ATOM   2277 4C31 POPEK  68      22.274  47.959  45.400  1.00  0.00           C
ATOM   2280 5C31 POPEK  68      21.424  47.789  46.660  1.00  0.00           C
ATOM   2283 6C31 POPEK  68      22.153  48.159  47.950  1.00  0.00           C
ATOM   2287  NH3 POPEL  69      18.904  38.899  26.061  1.00  0.00           N
ATOM   2291  C12 POPEL  69      19.444  40.109  25.360  1.00  0.00           C
ATOM   2294  C11 POPEL  69      20.764  39.829  24.599  1.00  0.00           C
ATOM   2297  P   POPEL  69      22.493  40.239  26.580  1.00  0.00           P
ATOM   2298  O13 POPEL  69      23.953  40.069  26.499  1.00  0.00           O
ATOM   2299  O14 POPEL  69      21.993  41.289  27.490  1.00  0.00           O
ATOM   2300  O11 POPEL  69      21.813  38.849  26.999  1.00  0.00           O
ATOM   2301  O12 POPEL  69      21.893  40.529  25.140  1.00  0.00           O
ATOM   2302  C1  POPEL  69      21.463  38.639  28.379  1.00  0.00           C
ATOM   2305  C2  POPEL  69      22.434  37.699  29.139  1.00  0.00           C
ATOM   2307  O21 POPEL  69      21.893  37.589  30.471  1.00  0.00           O
ATOM   2308  C21 POPEL  69      22.274  36.519  31.150  1.00  0.00           C
ATOM   2309  O22 POPEL  69      22.783  35.519  30.690  1.00  0.00           O
ATOM   2310  C22 POPEL  69      21.983  36.769  32.630  1.00  0.00           C
ATOM   2313  C3  POPEL  69      23.844  38.329  29.200  1.00  0.00           C
ATOM   2316  O31 POPEL  69      24.713  37.679  30.149  1.00  0.00           O
ATOM   2317  C31 POPEL  69      25.524  38.489  30.819  1.00  0.00           C
ATOM   2318  O32 POPEL  69      25.473  39.709  30.809  1.00  0.00           O
ATOM   2319  C32 POPEL  69      26.563  37.669  31.580  1.00  0.00           C
ATOM   2322  C23 POPEL  69      21.993  35.479  33.480  1.00  0.00           C
ATOM   2325  C24 POPEL  69      20.663  34.709  33.439  1.00  0.00           C
ATOM   2328  C25 POPEL  69      19.464  35.459  34.059  1.00  0.00           C
ATOM   2331  C26 POPEL  69      19.583  35.689  35.580  1.00  0.00           C
ATOM   2334  C27 POPEL  69      19.004  37.039  36.029  1.00  0.00           C
ATOM   2337  C28 POPEL  69      19.144  37.259  37.550  1.00  0.00           C
ATOM   2340  C29 POPEL  69      18.684  38.649  37.939  1.00  0.00           C
ATOM   2342 0C21 POPEL  69      18.024  38.989  39.059  1.00  0.00           C
ATOM   2344 1C21 POPEL  69      17.684  38.049  40.190  1.00  0.00           C
ATOM   2347 2C21 POPEL  69      17.073  38.809  41.390  1.00  0.00           C
ATOM   2350 3C21 POPEL  69      16.703  37.869  42.550  1.00  0.00           C
ATOM   2353 4C21 POPEL  69      15.913  38.589  43.659  1.00  0.00           C
ATOM   2356 5C21 POPEL  69      15.023  37.649  44.491  1.00  0.00           C
ATOM   2359 6C21 POPEL  69      15.764  36.519  45.220  1.00  0.00           C
ATOM   2362 7C21 POPEL  69      14.784  35.559  45.920  1.00  0.00           C
ATOM   2365 8C21 POPEL  69      15.473  34.429  46.679  1.00  0.00           C
ATOM   2369  C33 POPEL  69      25.963  36.839  32.739  1.00  0.00           C
ATOM   2372  C34 POPEL  69      26.883  36.819  33.970  1.00  0.00           C
ATOM   2375  C35 POPEL  69      26.133  36.539  35.280  1.00  0.00           C
ATOM   2378  C36 POPEL  69      25.933  35.039  35.549  1.00  0.00           C
ATOM   2381  C37 POPEL  69      25.063  34.799  36.780  1.00  0.00           C
ATOM   2384  C38 POPEL  69      24.953  33.319  37.149  1.00  0.00           C
ATOM   2387  C39 POPEL  69      23.944  33.049  38.280  1.00  0.00           C
ATOM   2390 0C31 POPEL  69      24.383  33.599  39.639  1.00  0.00           C
ATOM   2393 1C31 POPEL  69      23.273  33.459  40.689  1.00  0.00           C
ATOM   2396 2C31 POPEL  69      23.733  33.729  42.131  1.00  0.00           C
ATOM   2399 3C31 POPEL  69      24.604  32.599  42.701  1.00  0.00           C
ATOM   2402 4C31 POPEL  69      24.864  32.729  44.200  1.00  0.00           C
ATOM   2405 5C31 POPEL  69      25.653  31.539  44.749  1.00  0.00           C
ATOM   2408 6C31 POPEL  69      25.873  31.599  46.260  1.00  0.00           C
ATOM   2412  NH3 POPEM  70     123.674   8.039  27.069  1.00  0.00           N
ATOM   2416  C12 POPEM  70     123.303   6.579  27.090  1.00  0.00           C
ATOM   2419  C11 POPEM  70     123.864   5.879  28.349  1.00  0.00           C
ATOM   2422  P   POPEM  70     126.414   5.069  28.509  1.00  0.00           P
ATOM   2423  O13 POPEM  70     125.934   3.729  28.070  1.00  0.00           O
ATOM   2424  O14 POPEM  70     127.601   5.589  27.800  1.00  0.00           O
ATOM   2425  O11 POPEM  70     126.703   5.009  30.070  1.00  0.00           O
ATOM   2426  O12 POPEM  70     125.243   6.099  28.431  1.00  0.00           O
ATOM   2427  C1  POPEM  70     125.654   4.749  31.000  1.00  0.00           C
ATOM   2430  C2  POPEM  70     126.084   3.669  32.040  1.00  0.00           C
ATOM   2432  O21 POPEM  70     126.703   4.299  33.179  1.00  0.00           O
ATOM   2433  C21 POPEM  70     126.504   3.679  34.319  1.00  0.00           C
ATOM   2434  O22 POPEM  70     125.883   2.629  34.460  1.00  0.00           O
ATOM   2435  C22 POPEM  70     127.151   4.479  35.439  1.00  0.00           C
ATOM   2438  C3  POPEM  70     127.031   2.619  31.399  1.00  0.00           C
ATOM   2441  O31 POPEM  70     127.131   1.449  32.229  1.00  0.00           O
ATOM   2442  C31 POPEM  70     128.261   1.079  32.919  1.00  0.00           C
ATOM   2443  O32 POPEM  70     128.281  -0.008  33.470  1.00  0.00           O
ATOM   2444  C32 POPEM  70     129.411   2.109  33.000  1.00  0.00           C
ATOM   2447  C23 POPEM  70     126.921   3.839  36.819  1.00  0.00           C
ATOM   2450  C24 POPEM  70     127.391   4.769  37.951  1.00  0.00           C
ATOM   2453  C25 POPEM  70     126.624   4.539  39.260  1.00  0.00           C
ATOM   2456  C26 POPEM  70     127.391   5.049  40.490  1.00  0.00           C
ATOM   2459  C27 POPEM  70     126.614   4.849  41.799  1.00  0.00           C
ATOM   2462  C28 POPEM  70     127.510   4.669  43.041  1.00  0.00           C
ATOM   2465  C29 POPEM  70     128.661   5.649  43.090  1.00  0.00           C
ATOM   2467 0C21 POPEM  70     128.781   6.749  43.849  1.00  0.00           C
ATOM   2469 1C21 POPEM  70     127.761   7.299  44.810  1.00  0.00           C
ATOM   2472 2C21 POPEM  70     128.281   7.399  46.260  1.00  0.00           C
ATOM   2475 3C21 POPEM  70     129.501   8.319  46.390  1.00  0.00           C
ATOM   2478 4C21 POPEM  70     129.711   8.849  47.821  1.00  0.00           C
ATOM   2481 5C21 POPEM  70     129.900  10.369  47.840  1.00  0.00           C
ATOM   2484 6C21 POPEM  70     130.071  10.929  49.261  1.00  0.00           C
ATOM   2487 7C21 POPEM  70     130.211  12.449  49.249  1.00  0.00           C
ATOM   2490 8C21 POPEM  70     130.351  13.049  50.651  1.00  0.00           C
ATOM   2494  C33 POPEM  70     130.141   2.129  34.379  1.00  0.00           C
ATOM   2497  C34 POPEM  70     131.221   3.229  34.480  1.00  0.00           C
ATOM   2500  C35 POPEM  70     131.491   3.719  35.920  1.00  0.00           C
ATOM   2503  C36 POPEM  70     132.271   2.739  36.809  1.00  0.00           C
ATOM   2506  C37 POPEM  70     132.051   3.049  38.311  1.00  0.00           C
ATOM   2509  C38 POPEM  70     132.820   2.119  39.260  1.00  0.00           C
ATOM   2512  C39 POPEM  70     132.061   1.809  40.569  1.00  0.00           C
ATOM   2515 0C31 POPEM  70     131.911   2.979  41.549  1.00  0.00           C
ATOM   2518 1C31 POPEM  70     131.081   2.599  42.780  1.00  0.00           C
ATOM   2521 2C31 POPEM  70     131.340   3.489  44.010  1.00  0.00           C
ATOM   2524 3C31 POPEM  70     130.421   3.159  45.190  1.00  0.00           C
ATOM   2527 4C31 POPEM  70     130.751   3.959  46.460  1.00  0.00           C
ATOM   2530 5C31 POPEM  70     129.881   3.579  47.660  1.00  0.00           C
ATOM   2533 6C31 POPEM  70     130.201   4.379  48.919  1.00  0.00           C
ATOM   2537  NH3 POPEN  71      58.493  96.499  72.529  1.00  0.00           N
ATOM   2541  C12 POPEN  71      59.054  97.349  71.410  1.00  0.00           C
ATOM   2544  C11 POPEN  71      59.273  98.799  71.869  1.00  0.00           C
ATOM   2547  P   POPEN  71      61.034  99.738  70.211  1.00  0.00           P
ATOM   2548  O13 POPEN  71      61.954  99.878  71.359  1.00  0.00           O
ATOM   2549  O14 POPEN  71      61.234  98.559  69.340  1.00  0.00           O
ATOM   2550  O11 POPEN  71      61.034 101.119  69.360  1.00  0.00           O
ATOM   2551  O12 POPEN  71      59.553  99.679  70.770  1.00  0.00           O
ATOM   2552  C1  POPEN  71      61.203 101.019  67.929  1.00  0.00           C
ATOM   2555  C2  POPEN  71      61.203 102.378  67.149  1.00  0.00           C
ATOM   2557  O21 POPEN  71      60.693 102.129  65.819  1.00  0.00           O
ATOM   2558  C21 POPEN  71      60.124 103.149  65.180  1.00  0.00           C
ATOM   2559  O22 POPEN  71      59.823 104.219  65.679  1.00  0.00           O
ATOM   2560  C22 POPEN  71      59.883 102.738  63.729  1.00  0.00           C
ATOM   2563  C3  POPEN  71      62.644 102.989  67.090  1.00  0.00           C
ATOM   2566  O31 POPEN  71      62.703 104.319  66.540  1.00  0.00           O
ATOM   2567  C31 POPEN  71      62.983 104.438  65.240  1.00  0.00           C
ATOM   2568  O32 POPEN  71      63.134 103.519  64.460  1.00  0.00           O
ATOM   2569  C32 POPEN  71      62.934 105.919  64.850  1.00  0.00           C
ATOM   2572  C23 POPEN  71      59.454 103.889  62.790  1.00  0.00           C
ATOM   2575  C24 POPEN  71      59.124 103.429  61.360  1.00  0.00           C
ATOM   2578  C25 POPEN  71      60.273 102.649  60.689  1.00  0.00           C
ATOM   2581  C26 POPEN  71      60.063 102.388  59.189  1.00  0.00           C
ATOM   2584  C27 POPEN  71      61.133 101.439  58.631  1.00  0.00           C
ATOM   2587  C28 POPEN  71      60.933 101.069  57.150  1.00  0.00           C
ATOM   2590  C29 POPEN  71      61.283 102.179  56.180  1.00  0.00           C
ATOM   2592 0C21 POPEN  71      62.354 102.189  55.369  1.00  0.00           C
ATOM   2594 1C21 POPEN  71      63.424 101.119  55.350  1.00  0.00           C
ATOM   2597 2C21 POPEN  71      64.654 101.548  54.530  1.00  0.00           C
ATOM   2600 3C21 POPEN  71      65.743 100.459  54.530  1.00  0.00           C
ATOM   2603 4C21 POPEN  71      66.863 100.758  53.519  1.00  0.00           C
ATOM   2606 5C21 POPEN  71      67.924  99.648  53.420  1.00  0.00           C
ATOM   2609 6C21 POPEN  71      67.333  98.289  53.031  1.00  0.00           C
ATOM   2612 7C21 POPEN  71      68.364  97.409  52.300  1.00  0.00           C
ATOM   2615 8C21 POPEN  71      67.773  96.149  51.679  1.00  0.00           C
ATOM   2619  C33 POPEN  71      64.194 106.408  64.101  1.00  0.00           C
ATOM   2622  C34 POPEN  71      64.313 105.919  62.650  1.00  0.00           C
ATOM   2625  C35 POPEN  71      63.604 106.779  61.600  1.00  0.00           C
ATOM   2628  C36 POPEN  71      62.104 106.968  61.840  1.00  0.00           C
ATOM   2631  C37 POPEN  71      61.364 107.449  60.590  1.00  0.00           C
ATOM   2634  C38 POPEN  71      59.924 107.879  60.881  1.00  0.00           C
ATOM   2637  C39 POPEN  71      59.144 108.169  59.590  1.00  0.00           C
ATOM   2640 0C31 POPEN  71      58.684 106.899  58.860  1.00  0.00           C
ATOM   2643 1C31 POPEN  71      57.374 107.099  58.080  1.00  0.00           C
ATOM   2646 2C31 POPEN  71      56.824 105.779  57.519  1.00  0.00           C
ATOM   2649 3C31 POPEN  71      57.554 105.308  56.260  1.00  0.00           C
ATOM   2652 4C31 POPEN  71      57.243 103.849  55.920  1.00  0.00           C
ATOM   2655 5C31 POPEN  71      57.754 103.439  54.541  1.00  0.00           C
ATOM   2658 6C31 POPEN  71      57.593 101.949  54.270  1.00  0.00           C
ATOM   2662  NH3 POPEO  72      12.274  61.499  69.741  1.00  0.00           N
ATOM   2666  C12 POPEO  72      11.343  61.779  70.881  1.00  0.00           C
ATOM   2669  C11 POPEO  72       9.963  61.119  70.721  1.00  0.00           C
ATOM   2672  P   POPEO  72       9.123  61.469  68.221  1.00  0.00           P
ATOM   2673  O13 POPEO  72       9.184  59.999  68.080  1.00  0.00           O
ATOM   2674  O14 POPEO  72       7.924  62.149  67.690  1.00  0.00           O
ATOM   2675  O11 POPEO  72      10.464  62.109  67.690  1.00  0.00           O
ATOM   2676  O12 POPEO  72       9.184  61.819  69.759  1.00  0.00           O
ATOM   2677  C1  POPEO  72      10.594  63.529  67.590  1.00  0.00           C
ATOM   2680  C2  POPEO  72      11.434  63.909  66.340  1.00  0.00           C
ATOM   2682  O21 POPEO  72      10.624  63.789  65.160  1.00  0.00           O
ATOM   2683  C21 POPEO  72      10.043  64.889  64.741  1.00  0.00           C
ATOM   2684  O22 POPEO  72      10.283  66.029  65.131  1.00  0.00           O
ATOM   2685  C22 POPEO  72       8.843  64.529  63.830  1.00  0.00           C
ATOM   2688  C3  POPEO  72      12.684  62.979  66.219  1.00  0.00           C
ATOM   2691  O31 POPEO  72      13.713  63.639  65.479  1.00  0.00           O
ATOM   2692  C31 POPEO  72      13.903  63.509  64.171  1.00  0.00           C
ATOM   2693  O32 POPEO  72      14.503  64.349  63.491  1.00  0.00           O
ATOM   2694  C32 POPEO  72      13.174  62.319  63.519  1.00  0.00           C
ATOM   2697  C23 POPEO  72       9.103  64.279  62.319  1.00  0.00           C
ATOM   2700  C24 POPEO  72       7.833  64.409  61.470  1.00  0.00           C
ATOM   2703  C25 POPEO  72       7.993  63.949  60.000  1.00  0.00           C
ATOM   2706  C26 POPEO  72       9.243  64.499  59.299  1.00  0.00           C
ATOM   2709  C27 POPEO  72       9.324  64.119  57.810  1.00  0.00           C
ATOM   2712  C28 POPEO  72       8.323  64.889  56.921  1.00  0.00           C
ATOM   2715  C29 POPEO  72       8.483  64.539  55.470  1.00  0.00           C
ATOM   2717 0C21 POPEO  72       8.144  65.289  54.410  1.00  0.00           C
ATOM   2719 1C21 POPEO  72       7.513  66.659  54.421  1.00  0.00           C
ATOM   2722 2C21 POPEO  72       8.384  67.699  53.690  1.00  0.00           C
ATOM   2725 3C21 POPEO  72       7.684  69.059  53.569  1.00  0.00           C
ATOM   2728 4C21 POPEO  72       8.573  70.129  52.910  1.00  0.00           C
ATOM   2731 5C21 POPEO  72       7.853  71.469  52.681  1.00  0.00           C
ATOM   2734 6C21 POPEO  72       6.634  71.359  51.740  1.00  0.00           C
ATOM   2737 7C21 POPEO  72       5.984  72.719  51.431  1.00  0.00           C
ATOM   2740 8C21 POPEO  72       4.764  72.589  50.511  1.00  0.00           C
ATOM   2744  C33 POPEO  72      13.404  62.239  61.991  1.00  0.00           C
ATOM   2747  C34 POPEO  72      12.304  61.469  61.240  1.00  0.00           C
ATOM   2750  C35 POPEO  72      12.523  61.439  59.720  1.00  0.00           C
ATOM   2753  C36 POPEO  72      11.614  60.429  59.011  1.00  0.00           C
ATOM   2756  C37 POPEO  72      11.924  60.279  57.510  1.00  0.00           C
ATOM   2759  C38 POPEO  72      11.113  59.169  56.840  1.00  0.00           C
ATOM   2762  C39 POPEO  72       9.693  59.589  56.431  1.00  0.00           C
ATOM   2765 0C31 POPEO  72       9.663  60.299  55.061  1.00  0.00           C
ATOM   2768 1C31 POPEO  72       8.264  60.759  54.640  1.00  0.00           C
ATOM   2771 2C31 POPEO  72       8.144  61.189  53.160  1.00  0.00           C
ATOM   2774 3C31 POPEO  72       9.344  61.969  52.599  1.00  0.00           C
ATOM   2777 4C31 POPEO  72       9.094  62.459  51.171  1.00  0.00           C
ATOM   2780 5C31 POPEO  72      10.364  62.979  50.470  1.00  0.00           C
ATOM   2783 6C31 POPEO  72      10.123  63.419  49.030  1.00  0.00           C
ATOM   2787  NH3 POPEP  73     109.803 105.399  24.820  1.00  0.00           N
ATOM   2791  C12 POPEP  73     110.523 104.099  24.610  1.00  0.00           C
ATOM   2794  C11 POPEP  73     111.804 103.959  25.471  1.00  0.00           C
ATOM   2797  P   POPEP  73     112.014 101.378  24.959  1.00  0.00           P
ATOM   2798  O13 POPEP  73     111.464 101.209  23.600  1.00  0.00           O
ATOM   2799  O14 POPEP  73     113.023 100.369  25.340  1.00  0.00           O
ATOM   2800  O11 POPEP  73     110.793 101.308  25.970  1.00  0.00           O
ATOM   2801  O12 POPEP  73     112.604 102.829  25.100  1.00  0.00           O
ATOM   2802  C1  POPEP  73     110.924 101.119  27.381  1.00  0.00           C
ATOM   2805  C2  POPEP  73     110.023 102.089  28.179  1.00  0.00           C
ATOM   2807  O21 POPEP  73     110.773 102.609  29.291  1.00  0.00           O
ATOM   2808  C21 POPEP  73     110.224 103.699  29.811  1.00  0.00           C
ATOM   2809  O22 POPEP  73     109.514 104.489  29.200  1.00  0.00           O
ATOM   2810  C22 POPEP  73     110.523 103.778  31.309  1.00  0.00           C
ATOM   2813  C3  POPEP  73     108.673 101.469  28.691  1.00  0.00           C
ATOM   2816  O31 POPEP  73     108.793 100.988  30.050  1.00  0.00           O
ATOM   2817  C31 POPEP  73     107.683 100.499  30.570  1.00  0.00           C
ATOM   2818  O32 POPEP  73     106.633 100.308  29.980  1.00  0.00           O
ATOM   2819  C32 POPEP  73     107.864 100.338  32.080  1.00  0.00           C
ATOM   2822  C23 POPEP  73     109.333 104.399  32.099  1.00  0.00           C
ATOM   2825  C24 POPEP  73     109.173 103.849  33.519  1.00  0.00           C
ATOM   2828  C25 POPEP  73     109.953 104.608  34.611  1.00  0.00           C
ATOM   2831  C26 POPEP  73     109.263 105.898  35.070  1.00  0.00           C
ATOM   2834  C27 POPEP  73     109.704 106.308  36.479  1.00  0.00           C
ATOM   2837  C28 POPEP  73     109.024 107.579  37.019  1.00  0.00           C
ATOM   2840  C29 POPEP  73     107.534 107.459  37.240  1.00  0.00           C
ATOM   2842 0C21 POPEP  73     106.874 107.919  38.311  1.00  0.00           C
ATOM   2844 1C21 POPEP  73     107.504 108.649  39.470  1.00  0.00           C
ATOM   2847 2C21 POPEP  73     106.454 108.979  40.549  1.00  0.00           C
ATOM   2850 3C21 POPEP  73     107.093 109.459  41.861  1.00  0.00           C
ATOM   2853 4C21 POPEP  73     106.044 109.608  42.970  1.00  0.00           C
ATOM   2856 5C21 POPEP  73     106.623 109.799  44.369  1.00  0.00           C
ATOM   2859 6C21 POPEP  73     107.473 108.599  44.819  1.00  0.00           C
ATOM   2862 7C21 POPEP  73     107.794 108.589  46.320  1.00  0.00           C
ATOM   2865 8C21 POPEP  73     108.644 107.388  46.711  1.00  0.00           C
ATOM   2869  C33 POPEP  73     108.483  98.999  32.529  1.00  0.00           C
ATOM   2872  C34 POPEP  73     108.784  99.079  34.030  1.00  0.00           C
ATOM   2875  C35 POPEP  73     109.143  97.738  34.670  1.00  0.00           C
ATOM   2878  C36 POPEP  73     109.114  97.829  36.201  1.00  0.00           C
ATOM   2881  C37 POPEP  73     108.843  96.488  36.890  1.00  0.00           C
ATOM   2884  C38 POPEP  73     108.434  96.688  38.350  1.00  0.00           C
ATOM   2887  C39 POPEP  73     107.883  95.408  38.989  1.00  0.00           C
ATOM   2890 0C31 POPEP  73     107.504  95.649  40.450  1.00  0.00           C
ATOM   2893 1C31 POPEP  73     107.003  94.409  41.201  1.00  0.00           C
ATOM   2896 2C31 POPEP  73     106.483  94.748  42.610  1.00  0.00           C
ATOM   2899 3C31 POPEP  73     107.514  95.469  43.490  1.00  0.00           C
ATOM   2902 4C31 POPEP  73     106.944  95.919  44.839  1.00  0.00           C
ATOM   2905 5C31 POPEP  73     107.413  97.329  45.220  1.00  0.00           C
ATOM   2908 6C31 POPEP  73     106.894  97.808  46.580  1.00  0.00           C
ATOM   2912  NH3 POPEQ  74      79.564  85.209  74.160  1.00  0.00           N
ATOM   2916  C12 POPEQ  74      80.104  84.719  75.479  1.00  0.00           C
ATOM   2919  C11 POPEQ  74      79.123  85.109  76.610  1.00  0.00           C
ATOM   2922  P   POPEQ  74      77.344  87.008  76.179  1.00  0.00           P
ATOM   2923  O13 POPEQ  74      77.313  88.469  75.951  1.00  0.00           O
ATOM   2924  O14 POPEQ  74      76.403  86.488  77.190  1.00  0.00           O
ATOM   2925  O11 POPEQ  74      77.133  86.259  74.789  1.00  0.00           O
ATOM   2926  O12 POPEQ  74      78.784  86.509  76.540  1.00  0.00           O
ATOM   2927  C1  POPEQ  74      75.873  86.429  74.110  1.00  0.00           C
ATOM   2930  C2  POPEQ  74      76.023  86.938  72.650  1.00  0.00           C
ATOM   2932  O21 POPEQ  74      76.493  85.858  71.840  1.00  0.00           O
ATOM   2933  C21 POPEQ  74      75.873  85.699  70.671  1.00  0.00           C
ATOM   2934  O22 POPEQ  74      74.984  86.389  70.201  1.00  0.00           O
ATOM   2935  C22 POPEQ  74      76.613  84.559  69.979  1.00  0.00           C
ATOM   2938  C3  POPEQ  74      76.993  88.159  72.501  1.00  0.00           C
ATOM   2941  O31 POPEQ  74      76.443  89.158  71.610  1.00  0.00           O
ATOM   2942  C31 POPEQ  74      76.764  89.119  70.330  1.00  0.00           C
ATOM   2943  O32 POPEQ  74      77.703  88.509  69.839  1.00  0.00           O
ATOM   2944  C32 POPEQ  74      75.784  89.979  69.520  1.00  0.00           C
ATOM   2947  C23 POPEQ  74      75.743  83.549  69.201  1.00  0.00           C
ATOM   2950  C24 POPEQ  74      75.544  83.878  67.711  1.00  0.00           C
ATOM   2953  C25 POPEQ  74      75.574  82.579  66.890  1.00  0.00           C
ATOM   2956  C26 POPEQ  74      75.324  82.738  65.391  1.00  0.00           C
ATOM   2959  C27 POPEQ  74      75.873  81.519  64.619  1.00  0.00           C
ATOM   2962  C28 POPEQ  74      75.553  81.549  63.119  1.00  0.00           C
ATOM   2965  C29 POPEQ  74      74.174  81.088  62.720  1.00  0.00           C
ATOM   2967 0C21 POPEQ  74      73.854  80.419  61.600  1.00  0.00           C
ATOM   2969 1C21 POPEQ  74      74.784  80.019  60.479  1.00  0.00           C
ATOM   2972 2C21 POPEQ  74      74.083  80.029  59.110  1.00  0.00           C
ATOM   2975 3C21 POPEQ  74      73.424  81.389  58.810  1.00  0.00           C
ATOM   2978 4C21 POPEQ  74      73.214  81.639  57.311  1.00  0.00           C
ATOM   2981 5C21 POPEQ  74      74.514  81.999  56.581  1.00  0.00           C
ATOM   2984 6C21 POPEQ  74      74.593  81.409  55.169  1.00  0.00           C
ATOM   2987 7C21 POPEQ  74      75.894  81.809  54.450  1.00  0.00           C
ATOM   2990 8C21 POPEQ  74      76.083  81.109  53.101  1.00  0.00           C
ATOM   2994  C33 POPEQ  74      75.354  89.309  68.189  1.00  0.00           C
ATOM   2997  C34 POPEQ  74      74.144  90.009  67.550  1.00  0.00           C
ATOM   3000  C35 POPEQ  74      73.773  89.479  66.149  1.00  0.00           C
ATOM   3003  C36 POPEQ  74      73.483  87.969  66.110  1.00  0.00           C
ATOM   3006  C37 POPEQ  74      73.373  87.388  64.689  1.00  0.00           C
ATOM   3009  C38 POPEQ  74      73.493  85.858  64.679  1.00  0.00           C
ATOM   3012  C39 POPEQ  74      73.373  85.219  63.280  1.00  0.00           C
ATOM   3015 0C31 POPEQ  74      74.514  85.618  62.350  1.00  0.00           C
ATOM   3018 1C31 POPEQ  74      74.483  84.919  60.980  1.00  0.00           C
ATOM   3021 2C31 POPEQ  74      75.733  85.259  60.150  1.00  0.00           C
ATOM   3024 3C31 POPEQ  74      75.913  84.429  58.881  1.00  0.00           C
ATOM   3027 4C31 POPEQ  74      77.284  84.689  58.241  1.00  0.00           C
ATOM   3030 5C31 POPEQ  74      77.534  83.849  56.991  1.00  0.00           C
ATOM   3033 6C31 POPEQ  74      78.883  84.149  56.320  1.00  0.00           C
ATOM   3037  NH3 POPER  75      91.553 103.109  70.980  1.00  0.00           N
ATOM   3041  C12 POPER  75      91.303 101.739  71.590  1.00  0.00           C
ATOM   3044  C11 POPER  75      90.964 100.699  70.499  1.00  0.00           C
ATOM   3047  P   POPER  75      90.814  98.069  70.150  1.00  0.00           P
ATOM   3048  O13 POPER  75      91.924  97.189  70.561  1.00  0.00           O
ATOM   3049  O14 POPER  75      89.473  97.449  70.201  1.00  0.00           O
ATOM   3050  O11 POPER  75      91.153  98.539  68.670  1.00  0.00           O
ATOM   3051  O12 POPER  75      90.843  99.379  71.050  1.00  0.00           O
ATOM   3052  C1  POPER  75      90.154  99.069  67.810  1.00  0.00           C
ATOM   3055  C2  POPER  75      90.803 100.009  66.781  1.00  0.00           C
ATOM   3057  O21 POPER  75      89.783 100.449  65.861  1.00  0.00           O
ATOM   3058  C21 POPER  75      89.193 101.569  66.260  1.00  0.00           C
ATOM   3059  O22 POPER  75      89.593 102.279  67.160  1.00  0.00           O
ATOM   3060  C22 POPER  75      88.004 101.889  65.351  1.00  0.00           C
ATOM   3063  C3  POPER  75      91.993  99.368  65.999  1.00  0.00           C
ATOM   3066  O31 POPER  75      91.693  98.109  65.360  1.00  0.00           O
ATOM   3067  C31 POPER  75      92.543  97.829  64.360  1.00  0.00           C
ATOM   3068  O32 POPER  75      93.393  98.599  63.951  1.00  0.00           O
ATOM   3069  C32 POPER  75      92.193  96.479  63.740  1.00  0.00           C
ATOM   3072  C23 POPER  75      87.724 103.398  65.499  1.00  0.00           C
ATOM   3075  C24 POPER  75      86.824 104.129  64.479  1.00  0.00           C
ATOM   3078  C25 POPER  75      85.434 103.549  64.270  1.00  0.00           C
ATOM   3081  C26 POPER  75      84.803 104.099  62.979  1.00  0.00           C
ATOM   3084  C27 POPER  75      83.474 103.429  62.620  1.00  0.00           C
ATOM   3087  C28 POPER  75      82.233 104.199  63.101  1.00  0.00           C
ATOM   3090  C29 POPER  75      82.084 104.249  64.600  1.00  0.00           C
ATOM   3092 0C21 POPER  75      81.524 105.249  65.310  1.00  0.00           C
ATOM   3094 1C21 POPER  75      80.893 106.499  64.741  1.00  0.00           C
ATOM   3097 2C21 POPER  75      81.433 107.798  65.351  1.00  0.00           C
ATOM   3100 3C21 POPER  75      80.644 109.009  64.829  1.00  0.00           C
ATOM   3103 4C21 POPER  75      81.104 110.379  65.351  1.00  0.00           C
ATOM   3106 5C21 POPER  75      82.084 111.069  64.390  1.00  0.00           C
ATOM   3109 6C21 POPER  75      82.324 112.539  64.749  1.00  0.00           C
ATOM   3112 7C21 POPER  75      83.284 113.218  63.769  1.00  0.00           C
ATOM   3115 8C21 POPER  75      83.404 114.729  63.979  1.00  0.00           C
ATOM   3119  C33 POPER  75      92.934  96.169  62.409  1.00  0.00           C
ATOM   3122  C34 POPER  75      92.174  96.539  61.120  1.00  0.00           C
ATOM   3125  C35 POPER  75      92.753  95.849  59.881  1.00  0.00           C
ATOM   3128  C36 POPER  75      91.964  96.099  58.579  1.00  0.00           C
ATOM   3131  C37 POPER  75      92.613  95.399  57.381  1.00  0.00           C
ATOM   3134  C38 POPER  75      91.874  95.539  56.040  1.00  0.00           C
ATOM   3137  C39 POPER  75      91.633  96.979  55.581  1.00  0.00           C
ATOM   3140 0C31 POPER  75      91.243  97.078  54.100  1.00  0.00           C
ATOM   3143 1C31 POPER  75      92.464  97.219  53.171  1.00  0.00           C
ATOM   3146 2C31 POPER  75      92.093  97.139  51.679  1.00  0.00           C
ATOM   3149 3C31 POPER  75      93.324  97.089  50.770  1.00  0.00           C
ATOM   3152 4C31 POPER  75      92.973  96.769  49.310  1.00  0.00           C
ATOM   3155 5C31 POPER  75      94.213  96.699  48.420  1.00  0.00           C
ATOM   3158 6C31 POPER  75      93.904  96.299  46.971  1.00  0.00           C
ATOM   3162  NH3 POPES  76       2.243  59.669  22.971  1.00  0.00           N
ATOM   3166  C12 POPES  76       3.484  60.169  23.650  1.00  0.00           C
ATOM   3169  C11 POPES  76       3.293  61.609  24.139  1.00  0.00           C
ATOM   3172  P   POPES  76       4.383  62.699  26.309  1.00  0.00           P
ATOM   3173  O13 POPES  76       4.293  64.169  26.131  1.00  0.00           O
ATOM   3174  O14 POPES  76       3.283  62.099  27.090  1.00  0.00           O
ATOM   3175  O11 POPES  76       5.784  62.279  26.899  1.00  0.00           O
ATOM   3176  O12 POPES  76       4.444  61.999  24.881  1.00  0.00           O
ATOM   3177  C1  POPES  76       5.974  60.899  27.270  1.00  0.00           C
ATOM   3180  C2  POPES  76       6.863  60.809  28.530  1.00  0.00           C
ATOM   3182  O21 POPES  76       6.063  60.869  29.720  1.00  0.00           O
ATOM   3183  C21 POPES  76       5.654  62.039  30.170  1.00  0.00           C
ATOM   3184  O22 POPES  76       5.703  63.109  29.599  1.00  0.00           O
ATOM   3185  C22 POPES  76       5.163  61.799  31.599  1.00  0.00           C
ATOM   3188  C3  POPES  76       8.033  61.829  28.449  1.00  0.00           C
ATOM   3191  O31 POPES  76       8.913  61.779  29.590  1.00  0.00           O
ATOM   3192  C31 POPES  76      10.184  62.029  29.299  1.00  0.00           C
ATOM   3193  O32 POPES  76      10.653  62.079  28.170  1.00  0.00           O
ATOM   3194  C32 POPES  76      10.974  62.239  30.580  1.00  0.00           C
ATOM   3197  C23 POPES  76       6.353  61.739  32.580  1.00  0.00           C
ATOM   3200  C24 POPES  76       5.924  61.539  34.040  1.00  0.00           C
ATOM   3203  C25 POPES  76       6.953  62.049  35.060  1.00  0.00           C
ATOM   3206  C26 POPES  76       6.263  62.869  36.160  1.00  0.00           C
ATOM   3209  C27 POPES  76       7.214  63.369  37.249  1.00  0.00           C
ATOM   3212  C28 POPES  76       6.474  64.079  38.399  1.00  0.00           C
ATOM   3215  C29 POPES  76       5.793  65.359  38.010  1.00  0.00           C
ATOM   3217 0C21 POPES  76       5.113  66.149  38.859  1.00  0.00           C
ATOM   3219 1C21 POPES  76       4.953  65.849  40.330  1.00  0.00           C
ATOM   3222 2C21 POPES  76       4.333  67.019  41.110  1.00  0.00           C
ATOM   3225 3C21 POPES  76       4.043  66.669  42.580  1.00  0.00           C
ATOM   3228 4C21 POPES  76       5.314  66.529  43.429  1.00  0.00           C
ATOM   3231 5C21 POPES  76       4.994  66.239  44.900  1.00  0.00           C
ATOM   3234 6C21 POPES  76       6.223  66.299  45.811  1.00  0.00           C
ATOM   3237 7C21 POPES  76       5.863  66.009  47.280  1.00  0.00           C
ATOM   3240 8C21 POPES  76       7.053  66.179  48.221  1.00  0.00           C
ATOM   3244  C33 POPES  76      10.364  63.289  31.530  1.00  0.00           C
ATOM   3247  C34 POPES  76      11.213  63.459  32.790  1.00  0.00           C
ATOM   3250  C35 POPES  76      10.603  64.369  33.859  1.00  0.00           C
ATOM   3253  C36 POPES  76      10.993  63.929  35.280  1.00  0.00           C
ATOM   3256  C37 POPES  76      12.514  64.039  35.559  1.00  0.00           C
ATOM   3259  C38 POPES  76      13.133  62.869  36.330  1.00  0.00           C
ATOM   3262  C39 POPES  76      13.003  62.999  37.860  1.00  0.00           C
ATOM   3265 0C31 POPES  76      11.553  63.199  38.311  1.00  0.00           C
ATOM   3268 1C31 POPES  76      11.384  63.089  39.829  1.00  0.00           C
ATOM   3271 2C31 POPES  76       9.913  63.229  40.239  1.00  0.00           C
ATOM   3274 3C31 POPES  76       9.693  63.019  41.740  1.00  0.00           C
ATOM   3277 4C31 POPES  76      10.264  64.149  42.620  1.00  0.00           C
ATOM   3280 5C31 POPES  76      10.174  63.819  44.110  1.00  0.00           C
ATOM   3283 6C31 POPES  76      10.674  64.949  45.010  1.00  0.00           C
ATOM   3287  NH3 POPET  77     120.954 122.668  72.079  1.00  0.00           N
ATOM   3291  C12 POPET  77     120.274 122.469  73.410  1.00  0.00           C
ATOM   3294  C11 POPET  77     118.764 122.299  73.241  1.00  0.00           C
ATOM   3297  P   POPET  77     117.963 121.749  70.829  1.00  0.00           P
ATOM   3298  O13 POPET  77     116.514 121.408  70.799  1.00  0.00           O
ATOM   3299  O14 POPET  77     118.364 123.149  70.640  1.00  0.00           O
ATOM   3300  O11 POPET  77     118.734 120.828  69.800  1.00  0.00           O
ATOM   3301  O12 POPET  77     118.464 121.299  72.259  1.00  0.00           O
ATOM   3302  C1  POPET  77     118.933 121.289  68.451  1.00  0.00           C
ATOM   3305  C2  POPET  77     120.023 120.459  67.669  1.00  0.00           C
ATOM   3307  O21 POPET  77     120.834 121.268  66.790  1.00  0.00           O
ATOM   3308  C21 POPET  77     120.193 121.989  65.869  1.00  0.00           C
ATOM   3309  O22 POPET  77     119.003 122.199  65.811  1.00  0.00           O
ATOM   3310  C22 POPET  77     121.223 122.439  64.839  1.00  0.00           C
ATOM   3313  C3  POPET  77     119.633 119.129  66.929  1.00  0.00           C
ATOM   3316  O31 POPET  77     118.954 119.309  65.671  1.00  0.00           O
ATOM   3317  C31 POPET  77     117.654 119.519  65.721  1.00  0.00           C
ATOM   3318  O32 POPET  77     116.944 119.468  66.711  1.00  0.00           O
ATOM   3319  C32 POPET  77     117.154 119.839  64.330  1.00  0.00           C
ATOM   3322  C23 POPET  77     120.562 123.099  63.610  1.00  0.00           C
ATOM   3325  C24 POPET  77     121.393 122.929  62.329  1.00  0.00           C
ATOM   3328  C25 POPET  77     121.313 121.499  61.760  1.00  0.00           C
ATOM   3331  C26 POPET  77     122.263 121.268  60.569  1.00  0.00           C
ATOM   3334  C27 POPET  77     121.913 120.009  59.759  1.00  0.00           C
ATOM   3337  C28 POPET  77     122.273 120.119  58.259  1.00  0.00           C
ATOM   3340  C29 POPET  77     121.433 121.189  57.589  1.00  0.00           C
ATOM   3342 0C21 POPET  77     121.812 122.029  56.610  1.00  0.00           C
ATOM   3344 1C21 POPET  77     123.124 122.029  55.861  1.00  0.00           C
ATOM   3347 2C21 POPET  77     122.904 122.078  54.331  1.00  0.00           C
ATOM   3350 3C21 POPET  77     122.354 123.429  53.839  1.00  0.00           C
ATOM   3353 4C21 POPET  77     122.123 123.498  52.319  1.00  0.00           C
ATOM   3356 5C21 POPET  77     121.723 124.909  51.869  1.00  0.00           C
ATOM   3359 6C21 POPET  77     121.343 125.018  50.380  1.00  0.00           C
ATOM   3362 7C21 POPET  77     122.453 124.578  49.421  1.00  0.00           C
ATOM   3365 8C21 POPET  77     122.114 124.869  47.950  1.00  0.00           C
ATOM   3369  C33 POPET  77     115.624 119.988  64.330  1.00  0.00           C
ATOM   3372  C34 POPET  77     115.093 120.249  62.920  1.00  0.00           C
ATOM   3375  C35 POPET  77     113.574 120.349  62.850  1.00  0.00           C
ATOM   3378  C36 POPET  77     113.133 120.578  61.400  1.00  0.00           C
ATOM   3381  C37 POPET  77     111.614 120.659  61.289  1.00  0.00           C
ATOM   3384  C38 POPET  77     111.074 120.499  59.860  1.00  0.00           C
ATOM   3387  C39 POPET  77     111.563 119.219  59.179  1.00  0.00           C
ATOM   3390 0C31 POPET  77     110.633 118.768  58.049  1.00  0.00           C
ATOM   3393 1C31 POPET  77     111.194 117.599  57.241  1.00  0.00           C
ATOM   3396 2C31 POPET  77     110.174 117.019  56.229  1.00  0.00           C
ATOM   3399 3C31 POPET  77     109.724 118.019  55.150  1.00  0.00           C
ATOM   3402 4C31 POPET  77     108.474 118.829  55.531  1.00  0.00           C
ATOM   3405 5C31 POPET  77     108.553 120.289  55.050  1.00  0.00           C
ATOM   3408 6C31 POPET  77     107.394 121.159  55.560  1.00  0.00           C
ATOM   3412  NH3 POPEU  78     108.793  54.589  29.050  1.00  0.00           N
ATOM   3416  C12 POPEU  78     109.754  55.449  28.280  1.00  0.00           C
ATOM   3419  C11 POPEU  78     110.544  56.359  29.239  1.00  0.00           C
ATOM   3422  P   POPEU  78     111.503  58.769  28.899  1.00  0.00           P
ATOM   3423  O13 POPEU  78     112.923  59.159  29.069  1.00  0.00           O
ATOM   3424  O14 POPEU  78     110.814  59.609  27.901  1.00  0.00           O
ATOM   3425  O11 POPEU  78     110.793  58.899  30.300  1.00  0.00           O
ATOM   3426  O12 POPEU  78     111.393  57.239  28.509  1.00  0.00           O
ATOM   3427  C1  POPEU  78     109.514  59.529  30.460  1.00  0.00           C
ATOM   3430  C2  POPEU  78     109.294  59.899  31.950  1.00  0.00           C
ATOM   3432  O21 POPEU  78     109.213  58.689  32.729  1.00  0.00           O
ATOM   3433  C21 POPEU  78     109.684  58.829  33.950  1.00  0.00           C
ATOM   3434  O22 POPEU  78     110.373  59.749  34.361  1.00  0.00           O
ATOM   3435  C22 POPEU  78     109.154  57.699  34.819  1.00  0.00           C
ATOM   3438  C3  POPEU  78     108.013  60.739  32.181  1.00  0.00           C
ATOM   3441  O31 POPEU  78     107.864  61.079  33.569  1.00  0.00           O
ATOM   3442  C31 POPEU  78     108.334  62.269  33.930  1.00  0.00           C
ATOM   3443  O32 POPEU  78     108.723  63.139  33.179  1.00  0.00           O
ATOM   3444  C32 POPEU  78     108.273  62.359  35.451  1.00  0.00           C
ATOM   3447  C23 POPEU  78     108.544  58.249  36.139  1.00  0.00           C
ATOM   3450  C24 POPEU  78     107.753  57.189  36.910  1.00  0.00           C
ATOM   3453  C25 POPEU  78     108.544  55.919  37.209  1.00  0.00           C
ATOM   3456  C26 POPEU  78     109.614  56.049  38.290  1.00  0.00           C
ATOM   3459  C27 POPEU  78     109.024  55.999  39.709  1.00  0.00           C
ATOM   3462  C28 POPEU  78     110.004  55.479  40.780  1.00  0.00           C
ATOM   3465  C29 POPEU  78     110.373  54.029  40.601  1.00  0.00           C
ATOM   3467 0C21 POPEU  78     109.763  52.949  41.120  1.00  0.00           C
ATOM   3469 1C21 POPEU  78     108.553  52.939  42.009  1.00  0.00           C
ATOM   3472 2C21 POPEU  78     108.913  52.609  43.470  1.00  0.00           C
ATOM   3475 3C21 POPEU  78     108.214  51.349  44.001  1.00  0.00           C
ATOM   3478 4C21 POPEU  78     108.614  51.089  45.461  1.00  0.00           C
ATOM   3481 5C21 POPEU  78     108.074  49.759  46.009  1.00  0.00           C
ATOM   3484 6C21 POPEU  78     108.594  49.459  47.421  1.00  0.00           C
ATOM   3487 7C21 POPEU  78     110.063  49.019  47.430  1.00  0.00           C
ATOM   3490 8C21 POPEU  78     110.613  48.669  48.811  1.00  0.00           C
ATOM   3494  C33 POPEU  78     108.563  63.759  36.041  1.00  0.00           C
ATOM   3497  C34 POPEU  78     108.214  63.759  37.539  1.00  0.00           C
ATOM   3500  C35 POPEU  78     109.033  64.729  38.389  1.00  0.00           C
ATOM   3503  C36 POPEU  78     108.854  64.419  39.889  1.00  0.00           C
ATOM   3506  C37 POPEU  78     110.014  64.899  40.759  1.00  0.00           C
ATOM   3509  C38 POPEU  78     110.313  63.959  41.921  1.00  0.00           C
ATOM   3512  C39 POPEU  78     109.444  64.189  43.171  1.00  0.00           C
ATOM   3515 0C31 POPEU  78     110.274  64.809  44.299  1.00  0.00           C
ATOM   3518 1C31 POPEU  78     109.523  64.939  45.630  1.00  0.00           C
ATOM   3521 2C31 POPEU  78     110.393  65.629  46.689  1.00  0.00           C
ATOM   3524 3C31 POPEU  78     109.783  65.619  48.090  1.00  0.00           C
ATOM   3527 4C31 POPEU  78     110.644  66.379  49.100  1.00  0.00           C
ATOM   3530 5C31 POPEU  78     110.143  66.249  50.549  1.00  0.00           C
ATOM   3533 6C31 POPEU  78     110.893  67.149  51.530  1.00  0.00           C
ATOM   3537  NH3 POPEV  79      14.863 101.919  70.741  1.00  0.00           N
ATOM   3541  C12 POPEV  79      15.444 100.578  70.479  1.00  0.00           C
ATOM   3544  C11 POPEV  79      16.573 100.639  69.439  1.00  0.00           C
ATOM   3547  P   POPEV  79      18.784 101.599  70.540  1.00  0.00           P
ATOM   3548  O13 POPEV  79      17.944 102.619  71.190  1.00  0.00           O
ATOM   3549  O14 POPEV  79      19.913 100.979  71.300  1.00  0.00           O
ATOM   3550  O11 POPEV  79      19.344 102.169  69.160  1.00  0.00           O
ATOM   3551  O12 POPEV  79      17.854 100.449  70.050  1.00  0.00           O
ATOM   3552  C1  POPEV  79      19.444 101.359  67.979  1.00  0.00           C
ATOM   3555  C2  POPEV  79      19.704 102.209  66.689  1.00  0.00           C
ATOM   3557  O21 POPEV  79      19.074 101.619  65.540  1.00  0.00           O
ATOM   3558  C21 POPEV  79      19.453 100.419  65.160  1.00  0.00           C
ATOM   3559  O22 POPEV  79      20.273  99.699  65.689  1.00  0.00           O
ATOM   3560  C22 POPEV  79      18.674 100.079  63.870  1.00  0.00           C
ATOM   3563  C3  POPEV  79      21.203 102.539  66.410  1.00  0.00           C
ATOM   3566  O31 POPEV  79      21.363 103.089  65.071  1.00  0.00           O
ATOM   3567  C31 POPEV  79      22.453 103.829  64.910  1.00  0.00           C
ATOM   3568  O32 POPEV  79      23.333 103.988  65.749  1.00  0.00           O
ATOM   3569  C32 POPEV  79      22.524 104.399  63.480  1.00  0.00           C
ATOM   3572  C23 POPEV  79      17.813  98.808  63.970  1.00  0.00           C
ATOM   3575  C24 POPEV  79      16.723  98.738  62.891  1.00  0.00           C
ATOM   3578  C25 POPEV  79      17.274  98.579  61.460  1.00  0.00           C
ATOM   3581  C26 POPEV  79      16.174  98.369  60.410  1.00  0.00           C
ATOM   3584  C27 POPEV  79      15.384  99.639  60.060  1.00  0.00           C
ATOM   3587  C28 POPEV  79      15.394  99.988  58.550  1.00  0.00           C
ATOM   3590  C29 POPEV  79      16.703 100.569  58.069  1.00  0.00           C
ATOM   3592 0C21 POPEV  79      16.903 101.769  57.490  1.00  0.00           C
ATOM   3594 1C21 POPEV  79      15.873 102.819  57.179  1.00  0.00           C
ATOM   3597 2C21 POPEV  79      15.423 102.789  55.700  1.00  0.00           C
ATOM   3600 3C21 POPEV  79      16.523 103.169  54.701  1.00  0.00           C
ATOM   3603 4C21 POPEV  79      16.014 103.139  53.250  1.00  0.00           C
ATOM   3606 5C21 POPEV  79      16.934 103.869  52.269  1.00  0.00           C
ATOM   3609 6C21 POPEV  79      16.354 103.889  50.850  1.00  0.00           C
ATOM   3612 7C21 POPEV  79      17.253 104.619  49.839  1.00  0.00           C
ATOM   3615 8C21 POPEV  79      16.674 104.608  48.420  1.00  0.00           C
ATOM   3619  C33 POPEV  79      22.973 105.889  63.429  1.00  0.00           C
ATOM   3622  C34 POPEV  79      22.913 106.539  62.030  1.00  0.00           C
ATOM   3625  C35 POPEV  79      21.874 105.939  61.061  1.00  0.00           C
ATOM   3628  C36 POPEV  79      21.684 106.739  59.759  1.00  0.00           C
ATOM   3631  C37 POPEV  79      20.534 106.149  58.919  1.00  0.00           C
ATOM   3634  C38 POPEV  79      19.973 107.108  57.850  1.00  0.00           C
ATOM   3637  C39 POPEV  79      18.643 106.609  57.249  1.00  0.00           C
ATOM   3640 0C31 POPEV  79      17.894 107.698  56.470  1.00  0.00           C
ATOM   3643 1C31 POPEV  79      16.453 107.289  56.101  1.00  0.00           C
ATOM   3646 2C31 POPEV  79      15.434 108.419  56.320  1.00  0.00           C
ATOM   3649 3C31 POPEV  79      15.073 108.638  57.799  1.00  0.00           C
ATOM   3652 4C31 POPEV  79      14.014 107.649  58.319  1.00  0.00           C
ATOM   3655 5C31 POPEV  79      13.713 107.819  59.811  1.00  0.00           C
ATOM   3658 6C31 POPEV  79      12.653 106.859  60.331  1.00  0.00           C
ATOM   3662  NH3 POPEW  80     122.394  67.629  71.601  1.00  0.00           N
ATOM   3666  C12 POPEW  80     121.723  68.959  71.770  1.00  0.00           C
ATOM   3669  C11 POPEW  80     122.624  70.039  71.149  1.00  0.00           C
ATOM   3672  P   POPEW  80     125.243  70.139  70.829  1.00  0.00           P
ATOM   3673  O13 POPEW  80     126.273  70.809  71.660  1.00  0.00           O
ATOM   3674  O14 POPEW  80     125.574  68.839  70.211  1.00  0.00           O
ATOM   3675  O11 POPEW  80     124.754  71.159  69.730  1.00  0.00           O
ATOM   3676  O12 POPEW  80     123.933  69.959  71.720  1.00  0.00           O
ATOM   3677  C1  POPEW  80     125.104  70.949  68.361  1.00  0.00           C
ATOM   3680  C2  POPEW  80     125.373  72.289  67.609  1.00  0.00           C
ATOM   3682  O21 POPEW  80     124.123  72.929  67.249  1.00  0.00           O
ATOM   3683  C21 POPEW  80     124.294  74.119  66.671  1.00  0.00           C
ATOM   3684  O22 POPEW  80     125.294  74.799  66.729  1.00  0.00           O
ATOM   3685  C22 POPEW  80     123.074  74.469  65.829  1.00  0.00           C
ATOM   3688  C3  POPEW  80     126.254  72.029  66.340  1.00  0.00           C
ATOM   3691  O31 POPEW  80     125.484  71.449  65.270  1.00  0.00           O
ATOM   3692  C31 POPEW  80     125.453  70.129  65.201  1.00  0.00           C
ATOM   3693  O32 POPEW  80     126.114  69.349  65.861  1.00  0.00           O
ATOM   3694  C32 POPEW  80     124.403  69.749  64.171  1.00  0.00           C
ATOM   3697  C23 POPEW  80     123.553  74.869  64.421  1.00  0.00           C
ATOM   3700  C24 POPEW  80     122.434  75.369  63.509  1.00  0.00           C
ATOM   3703  C25 POPEW  80     122.984  75.639  62.111  1.00  0.00           C
ATOM   3706  C26 POPEW  80     121.973  76.299  61.170  1.00  0.00           C
ATOM   3709  C27 POPEW  80     122.444  76.259  59.709  1.00  0.00           C
ATOM   3712  C28 POPEW  80     121.454  76.989  58.779  1.00  0.00           C
ATOM   3715  C29 POPEW  80     121.464  76.459  57.370  1.00  0.00           C
ATOM   3717 0C21 POPEW  80     122.023  77.049  56.300  1.00  0.00           C
ATOM   3719 1C21 POPEW  80     122.813  78.339  56.330  1.00  0.00           C
ATOM   3722 2C21 POPEW  80     123.703  78.509  55.080  1.00  0.00           C
ATOM   3725 3C21 POPEW  80     122.904  78.919  53.830  1.00  0.00           C
ATOM   3728 4C21 POPEW  80     123.673  78.739  52.510  1.00  0.00           C
ATOM   3731 5C21 POPEW  80     125.053  79.419  52.491  1.00  0.00           C
ATOM   3734 6C21 POPEW  80     125.764  79.249  51.131  1.00  0.00           C
ATOM   3737 7C21 POPEW  80     127.150  79.899  51.089  1.00  0.00           C
ATOM   3740 8C21 POPEW  80     127.801  79.839  49.710  1.00  0.00           C
ATOM   3744  C33 POPEW  80     124.984  68.809  63.101  1.00  0.00           C
ATOM   3747  C34 POPEW  80     124.123  68.889  61.851  1.00  0.00           C
ATOM   3750  C35 POPEW  80     124.614  67.989  60.721  1.00  0.00           C
ATOM   3753  C36 POPEW  80     123.913  68.329  59.400  1.00  0.00           C
ATOM   3756  C37 POPEW  80     124.674  67.769  58.200  1.00  0.00           C
ATOM   3759  C38 POPEW  80     124.063  68.179  56.851  1.00  0.00           C
ATOM   3762  C39 POPEW  80     125.034  67.989  55.671  1.00  0.00           C
ATOM   3765 0C31 POPEW  80     125.504  66.539  55.461  1.00  0.00           C
ATOM   3768 1C31 POPEW  80     126.840  66.229  56.150  1.00  0.00           C
ATOM   3771 2C31 POPEW  80     127.211  64.739  56.190  1.00  0.00           C
ATOM   3774 3C31 POPEW  80     127.360  64.059  54.830  1.00  0.00           C
ATOM   3777 4C31 POPEW  80     128.531  64.609  53.989  1.00  0.00           C
ATOM   3780 5C31 POPEW  80     128.531  64.009  52.580  1.00  0.00           C
ATOM   3783 6C31 POPEW  80     129.720  64.449  51.729  1.00  0.00           C
ATOM   3787  NH3 POPEX  81      54.573  18.339  70.729  1.00  0.00           N
ATOM   3791  C12 POPEX  81      53.243  17.839  70.220  1.00  0.00           C
ATOM   3794  C11 POPEX  81      53.104  16.309  70.281  1.00  0.00           C
ATOM   3797  P   POPEX  81      50.693  15.749  69.311  1.00  0.00           P
ATOM   3798  O13 POPEX  81      49.584  14.959  69.870  1.00  0.00           O
ATOM   3799  O14 POPEX  81      50.324  17.049  68.719  1.00  0.00           O
ATOM   3800  O11 POPEX  81      51.473  14.849  68.259  1.00  0.00           O
ATOM   3801  O12 POPEX  81      51.733  15.979  70.470  1.00  0.00           O
ATOM   3802  C1  POPEX  81      50.813  13.689  67.711  1.00  0.00           C
ATOM   3805  C2  POPEX  81      51.483  13.149  66.419  1.00  0.00           C
ATOM   3807  O21 POPEX  81      50.674  12.019  66.030  1.00  0.00           O
ATOM   3808  C21 POPEX  81      50.473  11.779  64.741  1.00  0.00           C
ATOM   3809  O22 POPEX  81      51.174  12.149  63.820  1.00  0.00           O
ATOM   3810  C22 POPEX  81      49.153  10.979  64.611  1.00  0.00           C
ATOM   3813  C3  POPEX  81      52.983  12.799  66.679  1.00  0.00           C
ATOM   3816  O31 POPEX  81      53.764  12.729  65.470  1.00  0.00           O
ATOM   3817  C31 POPEX  81      55.083  12.789  65.640  1.00  0.00           C
ATOM   3818  O32 POPEX  81      55.683  12.659  66.689  1.00  0.00           O
ATOM   3819  C32 POPEX  81      55.743  13.259  64.340  1.00  0.00           C
ATOM   3822  C23 POPEX  81      48.743  10.419  63.200  1.00  0.00           C
ATOM   3825  C24 POPEX  81      48.424   8.909  63.229  1.00  0.00           C
ATOM   3828  C25 POPEX  81      47.374   8.399  62.220  1.00  0.00           C
ATOM   3831  C26 POPEX  81      47.903   8.209  60.791  1.00  0.00           C
ATOM   3834  C27 POPEX  81      46.903   7.429  59.909  1.00  0.00           C
ATOM   3837  C28 POPEX  81      47.523   6.959  58.579  1.00  0.00           C
ATOM   3840  C29 POPEX  81      46.684   5.899  57.910  1.00  0.00           C
ATOM   3842 0C21 POPEX  81      47.104   4.989  57.020  1.00  0.00           C
ATOM   3844 1C21 POPEX  81      48.493   4.889  56.440  1.00  0.00           C
ATOM   3847 2C21 POPEX  81      48.464   4.999  54.900  1.00  0.00           C
ATOM   3850 3C21 POPEX  81      48.074   6.399  54.380  1.00  0.00           C
ATOM   3853 4C21 POPEX  81      47.583   6.369  52.920  1.00  0.00           C
ATOM   3856 5C21 POPEX  81      48.583   5.739  51.939  1.00  0.00           C
ATOM   3859 6C21 POPEX  81      47.983   5.459  50.560  1.00  0.00           C
ATOM   3862 7C21 POPEX  81      48.983   4.739  49.649  1.00  0.00           C
ATOM   3865 8C21 POPEX  81      48.424   4.359  48.280  1.00  0.00           C
ATOM   3869  C33 POPEX  81      54.833  13.069  63.111  1.00  0.00           C
ATOM   3872  C34 POPEX  81      55.483  13.469  61.791  1.00  0.00           C
ATOM   3875  C35 POPEX  81      54.384  13.709  60.759  1.00  0.00           C
ATOM   3878  C36 POPEX  81      54.844  13.849  59.310  1.00  0.00           C
ATOM   3881  C37 POPEX  81      53.614  14.079  58.429  1.00  0.00           C
ATOM   3884  C38 POPEX  81      53.804  13.699  56.950  1.00  0.00           C
ATOM   3887  C39 POPEX  81      54.854  14.539  56.229  1.00  0.00           C
ATOM   3890 0C31 POPEX  81      54.613  14.539  54.720  1.00  0.00           C
ATOM   3893 1C31 POPEX  81      55.593  15.409  53.931  1.00  0.00           C
ATOM   3896 2C31 POPEX  81      54.993  15.849  52.599  1.00  0.00           C
ATOM   3899 3C31 POPEX  81      55.964  16.589  51.670  1.00  0.00           C
ATOM   3902 4C31 POPEX  81      56.653  17.809  52.310  1.00  0.00           C
ATOM   3905 5C31 POPEX  81      57.444  18.629  51.279  1.00  0.00           C
ATOM   3908 6C31 POPEX  81      58.204  19.809  51.901  1.00  0.00           C
ATOM   3912  NH3 POPEY  82     100.784 105.319  24.250  1.00  0.00           N
ATOM   3916  C12 POPEY  82     102.133 105.189  23.549  1.00  0.00           C
ATOM   3919  C11 POPEY  82     103.383 105.298  24.480  1.00  0.00           C
ATOM   3922  P   POPEY  82     105.993 105.828  24.329  1.00  0.00           P
ATOM   3923  O13 POPEY  82     107.204 105.128  23.839  1.00  0.00           O
ATOM   3924  O14 POPEY  82     106.013 107.299  24.120  1.00  0.00           O
ATOM   3925  O11 POPEY  82     105.943 105.459  25.839  1.00  0.00           O
ATOM   3926  O12 POPEY  82     104.623 105.259  23.720  1.00  0.00           O
ATOM   3927  C1  POPEY  82     105.383 106.149  26.940  1.00  0.00           C
ATOM   3930  C2  POPEY  82     106.524 106.599  27.901  1.00  0.00           C
ATOM   3932  O21 POPEY  82     106.023 106.959  29.200  1.00  0.00           O
ATOM   3933  C21 POPEY  82     105.593 105.988  29.980  1.00  0.00           C
ATOM   3934  O22 POPEY  82     105.493 104.809  29.681  1.00  0.00           O
ATOM   3935  C22 POPEY  82     105.163 106.579  31.330  1.00  0.00           C
ATOM   3938  C3  POPEY  82     107.254 107.829  27.270  1.00  0.00           C
ATOM   3941  O31 POPEY  82     108.324 108.309  28.111  1.00  0.00           O
ATOM   3942  C31 POPEY  82     109.493 107.709  27.930  1.00  0.00           C
ATOM   3943  O32 POPEY  82     109.724 106.809  27.129  1.00  0.00           O
ATOM   3944  C32 POPEY  82     110.504 108.369  28.839  1.00  0.00           C
ATOM   3947  C23 POPEY  82     106.234 106.469  32.451  1.00  0.00           C
ATOM   3950  C24 POPEY  82     106.493 107.779  33.210  1.00  0.00           C
ATOM   3953  C25 POPEY  82     107.674 108.609  32.659  1.00  0.00           C
ATOM   3956  C26 POPEY  82     108.184 109.679  33.649  1.00  0.00           C
ATOM   3959  C27 POPEY  82     109.453 110.419  33.160  1.00  0.00           C
ATOM   3962  C28 POPEY  82     110.313 111.138  34.229  1.00  0.00           C
ATOM   3965  C29 POPEY  82     110.943 110.209  35.250  1.00  0.00           C
ATOM   3967 0C21 POPEY  82     111.083 110.399  36.580  1.00  0.00           C
ATOM   3969 1C21 POPEY  82     110.674 111.588  37.410  1.00  0.00           C
ATOM   3972 2C21 POPEY  82     111.784 112.099  38.360  1.00  0.00           C
ATOM   3975 3C21 POPEY  82     112.324 111.049  39.350  1.00  0.00           C
ATOM   3978 4C21 POPEY  82     113.184 111.649  40.470  1.00  0.00           C
ATOM   3981 5C21 POPEY  82     113.784 110.609  41.440  1.00  0.00           C
ATOM   3984 6C21 POPEY  82     115.043 109.899  40.920  1.00  0.00           C
ATOM   3987 7C21 POPEY  82     116.303 110.769  40.970  1.00  0.00           C
ATOM   3990 8C21 POPEY  82     117.584 110.049  40.560  1.00  0.00           C
ATOM   3994  C33 POPEY  82     111.313 107.339  29.620  1.00  0.00           C
ATOM   3997  C34 POPEY  82     112.283 107.999  30.601  1.00  0.00           C
ATOM   4000  C35 POPEY  82     112.174 107.329  31.969  1.00  0.00           C
ATOM   4003  C36 POPEY  82     113.113 107.919  33.021  1.00  0.00           C
ATOM   4006  C37 POPEY  82     113.124 106.999  34.239  1.00  0.00           C
ATOM   4009  C38 POPEY  82     113.784 107.589  35.489  1.00  0.00           C
ATOM   4012  C39 POPEY  82     113.743 106.579  36.640  1.00  0.00           C
ATOM   4015 0C31 POPEY  82     113.703 107.238  38.021  1.00  0.00           C
ATOM   4018 1C31 POPEY  82     113.144 106.308  39.099  1.00  0.00           C
ATOM   4021 2C31 POPEY  82     113.184 106.979  40.479  1.00  0.00           C
ATOM   4024 3C31 POPEY  82     112.613 106.128  41.630  1.00  0.00           C
ATOM   4027 4C31 POPEY  82     111.094 106.219  41.791  1.00  0.00           C
ATOM   4030 5C31 POPEY  82     110.613 105.589  43.101  1.00  0.00           C
ATOM   4033 6C31 POPEY  82     109.094 105.589  43.280  1.00  0.00           C
ATOM   4037  NH3 POPEZ  83      46.374  60.019  31.480  1.00  0.00           N
ATOM   4041  C12 POPEZ  83      46.854  60.619  30.179  1.00  0.00           C
ATOM   4044  C11 POPEZ  83      48.233  60.059  29.759  1.00  0.00           C
ATOM   4047  P   POPEZ  83      50.394  59.359  31.150  1.00  0.00           P
ATOM   4048  O13 POPEZ  83      49.794  58.139  31.721  1.00  0.00           O
ATOM   4049  O14 POPEZ  83      51.333  59.209  30.010  1.00  0.00           O
ATOM   4050  O11 POPEZ  83      51.034  60.259  32.271  1.00  0.00           O
ATOM   4051  O12 POPEZ  83      49.203  60.329  30.760  1.00  0.00           O
ATOM   4052  C1  POPEZ  83      52.253  59.989  32.939  1.00  0.00           C
ATOM   4055  C2  POPEZ  83      53.043  61.319  33.179  1.00  0.00           C
ATOM   4057  O21 POPEZ  83      54.243  61.149  33.979  1.00  0.00           O
ATOM   4058  C21 POPEZ  83      54.054  60.819  35.250  1.00  0.00           C
ATOM   4059  O22 POPEZ  83      52.993  60.499  35.749  1.00  0.00           O
ATOM   4060  C22 POPEZ  83      55.374  60.919  36.019  1.00  0.00           C
ATOM   4063  C3  POPEZ  83      52.123  62.479  33.701  1.00  0.00           C
ATOM   4066  O31 POPEZ  83      52.863  63.709  33.909  1.00  0.00           O
ATOM   4067  C31 POPEZ  83      52.883  64.409  35.070  1.00  0.00           C
ATOM   4068  O32 POPEZ  83      53.513  65.449  35.200  1.00  0.00           O
ATOM   4069  C32 POPEZ  83      52.073  63.809  36.219  1.00  0.00           C
ATOM   4072  C23 POPEZ  83      55.133  60.869  37.550  1.00  0.00           C
ATOM   4075  C24 POPEZ  83      56.424  60.879  38.381  1.00  0.00           C
ATOM   4078  C25 POPEZ  83      56.213  60.269  39.779  1.00  0.00           C
ATOM   4081  C26 POPEZ  83      57.354  60.519  40.770  1.00  0.00           C
ATOM   4084  C27 POPEZ  83      57.203  59.639  42.020  1.00  0.00           C
ATOM   4087  C28 POPEZ  83      58.204  59.949  43.151  1.00  0.00           C
ATOM   4090  C29 POPEZ  83      58.104  58.919  44.240  1.00  0.00           C
ATOM   4092 0C21 POPEZ  83      57.773  59.119  45.541  1.00  0.00           C
ATOM   4094 1C21 POPEZ  83      57.414  60.429  46.180  1.00  0.00           C
ATOM   4097 2C21 POPEZ  83      56.444  60.229  47.360  1.00  0.00           C
ATOM   4100 3C21 POPEZ  83      55.953  61.559  47.950  1.00  0.00           C
ATOM   4103 4C21 POPEZ  83      55.293  61.429  49.331  1.00  0.00           C
ATOM   4106 5C21 POPEZ  83      54.184  60.379  49.429  1.00  0.00           C
ATOM   4109 6C21 POPEZ  83      53.453  60.449  50.780  1.00  0.00           C
ATOM   4112 7C21 POPEZ  83      52.624  59.199  51.131  1.00  0.00           C
ATOM   4115 8C21 POPEZ  83      51.593  58.809  50.070  1.00  0.00           C
ATOM   4119  C33 POPEZ  83      52.273  64.589  37.539  1.00  0.00           C
ATOM   4122  C34 POPEZ  83      51.464  64.069  38.740  1.00  0.00           C
ATOM   4125  C35 POPEZ  83      51.743  62.599  39.099  1.00  0.00           C
ATOM   4128  C36 POPEZ  83      52.034  62.359  40.590  1.00  0.00           C
ATOM   4131  C37 POPEZ  83      52.463  60.909  40.881  1.00  0.00           C
ATOM   4134  C38 POPEZ  83      51.294  59.929  41.060  1.00  0.00           C
ATOM   4137  C39 POPEZ  83      50.904  59.659  42.519  1.00  0.00           C
ATOM   4140 0C31 POPEZ  83      49.944  58.459  42.620  1.00  0.00           C
ATOM   4143 1C31 POPEZ  83      49.573  58.049  44.059  1.00  0.00           C
ATOM   4146 2C31 POPEZ  83      50.523  57.029  44.710  1.00  0.00           C
ATOM   4149 3C31 POPEZ  83      49.753  55.969  45.511  1.00  0.00           C
ATOM   4152 4C31 POPEZ  83      50.634  54.859  46.101  1.00  0.00           C
ATOM   4155 5C31 POPEZ  83      51.044  55.109  47.561  1.00  0.00           C
ATOM   4158 6C31 POPEZ  83      51.793  53.919  48.171  1.00  0.00           C
ATOM   4162  NH3 POPEa  84     125.313  79.529  70.790  1.00  0.00           N
ATOM   4166  C12 POPEa  84     125.354  80.939  70.250  1.00  0.00           C
ATOM   4169  C11 POPEa  84     124.974  81.959  71.330  1.00  0.00           C
ATOM   4172  P   POPEa  84     123.703  84.129  70.549  1.00  0.00           P
ATOM   4173  O13 POPEa  84     122.604  83.279  70.039  1.00  0.00           O
ATOM   4174  O14 POPEa  84     123.394  84.929  71.760  1.00  0.00           O
ATOM   4175  O11 POPEa  84     124.174  85.099  69.410  1.00  0.00           O
ATOM   4176  O12 POPEa  84     125.004  83.289  70.819  1.00  0.00           O
ATOM   4177  C1  POPEa  84     124.094  84.599  68.070  1.00  0.00           C
ATOM   4180  C2  POPEa  84     125.193  85.229  67.209  1.00  0.00           C
ATOM   4182  O21 POPEa  84     124.874  85.079  65.819  1.00  0.00           O
ATOM   4183  C21 POPEa  84     123.914  85.869  65.369  1.00  0.00           C
ATOM   4184  O22 POPEa  84     123.303  86.688  66.030  1.00  0.00           O
ATOM   4185  C22 POPEa  84     123.773  85.639  63.870  1.00  0.00           C
ATOM   4188  C3  POPEa  84     126.594  84.619  67.510  1.00  0.00           C
ATOM   4191  O31 POPEa  84     126.881  83.469  66.679  1.00  0.00           O
ATOM   4192  C31 POPEa  84     127.541  83.729  65.570  1.00  0.00           C
ATOM   4193  O32 POPEa  84     127.870  84.829  65.150  1.00  0.00           O
ATOM   4194  C32 POPEa  84     127.821  82.408  64.839  1.00  0.00           C
ATOM   4197  C23 POPEa  84     125.164  85.589  63.179  1.00  0.00           C
ATOM   4200  C24 POPEa  84     125.104  85.408  61.660  1.00  0.00           C
ATOM   4203  C25 POPEa  84     125.634  86.639  60.910  1.00  0.00           C
ATOM   4206  C26 POPEa  84     126.094  86.329  59.479  1.00  0.00           C
ATOM   4209  C27 POPEa  84     127.081  87.399  58.979  1.00  0.00           C
ATOM   4212  C28 POPEa  84     127.901  86.929  57.770  1.00  0.00           C
ATOM   4215  C29 POPEa  84     128.871  87.999  57.350  1.00  0.00           C
ATOM   4217 0C21 POPEa  84     129.201  88.358  56.101  1.00  0.00           C
ATOM   4219 1C21 POPEa  84     128.730  87.729  54.810  1.00  0.00           C
ATOM   4222 2C21 POPEa  84     129.931  87.139  54.049  1.00  0.00           C
ATOM   4225 3C21 POPEa  84     129.540  86.499  52.710  1.00  0.00           C
ATOM   4228 4C21 POPEa  84     130.761  85.959  51.971  1.00  0.00           C
ATOM   4231 5C21 POPEa  84     130.410  85.249  50.651  1.00  0.00           C
ATOM   4234 6C21 POPEa  84     131.641  84.629  49.979  1.00  0.00           C
ATOM   4237 7C21 POPEa  84     131.311  83.859  48.701  1.00  0.00           C
ATOM   4240 8C21 POPEa  84     132.510  83.179  48.041  1.00  0.00           C
ATOM   4244  C33 POPEa  84     128.861  82.579  63.719  1.00  0.00           C
ATOM   4247  C34 POPEa  84     128.911  81.369  62.780  1.00  0.00           C
ATOM   4250  C35 POPEa  84     130.031  81.449  61.740  1.00  0.00           C
ATOM   4253  C36 POPEa  84     129.980  80.289  60.741  1.00  0.00           C
ATOM   4256  C37 POPEa  84     130.991  80.449  59.611  1.00  0.00           C
ATOM   4259  C38 POPEa  84     131.150  79.179  58.769  1.00  0.00           C
ATOM   4262  C39 POPEa  84     132.391  79.159  57.860  1.00  0.00           C
ATOM   4265 0C31 POPEa  84     132.571  80.409  56.999  1.00  0.00           C
ATOM   4268 1C31 POPEa  84     133.561  80.189  55.840  1.00  0.00           C
ATOM   4271 2C31 POPEa  84     133.620  81.389  54.900  1.00  0.00           C
ATOM   4274 3C31 POPEa  84     134.441  81.169  53.620  1.00  0.00           C
ATOM   4277 4C31 POPEa  84     133.971  79.969  52.770  1.00  0.00           C
ATOM   4280 5C31 POPEa  84     134.151  80.199  51.269  1.00  0.00           C
ATOM   4283 6C31 POPEa  84     133.681  79.029  50.410  1.00  0.00           C
ATOM   4287  NH3 POPEb  85     119.854  28.339  69.491  1.00  0.00           N
ATOM   4291  C12 POPEb  85     118.684  29.159  69.031  1.00  0.00           C
ATOM   4294  C11 POPEb  85     117.584  29.279  70.099  1.00  0.00           C
ATOM   4297  P   POPEb  85     114.984  29.559  69.819  1.00  0.00           P
ATOM   4298  O13 POPEb  85     114.833  28.619  70.959  1.00  0.00           O
ATOM   4299  O14 POPEb  85     114.114  30.759  69.819  1.00  0.00           O
ATOM   4300  O11 POPEb  85     114.593  28.729  68.520  1.00  0.00           O
ATOM   4301  O12 POPEb  85     116.474  29.979  69.540  1.00  0.00           O
ATOM   4302  C1  POPEb  85     115.093  29.139  67.241  1.00  0.00           C
ATOM   4305  C2  POPEb  85     114.413  28.349  66.069  1.00  0.00           C
ATOM   4307  O21 POPEb  85     114.483  29.069  64.811  1.00  0.00           O
ATOM   4308  C21 POPEb  85     115.694  29.229  64.290  1.00  0.00           C
ATOM   4309  O22 POPEb  85     116.743  28.849  64.759  1.00  0.00           O
ATOM   4310  C22 POPEb  85     115.523  30.009  62.979  1.00  0.00           C
ATOM   4313  C3  POPEb  85     112.904  28.059  66.330  1.00  0.00           C
ATOM   4316  O31 POPEb  85     112.423  27.069  65.391  1.00  0.00           O
ATOM   4317  C31 POPEb  85     111.104  26.949  65.360  1.00  0.00           C
ATOM   4318  O32 POPEb  85     110.303  27.679  65.929  1.00  0.00           O
ATOM   4319  C32 POPEb  85     110.753  25.659  64.619  1.00  0.00           C
ATOM   4322  C23 POPEb  85     116.874  30.389  62.329  1.00  0.00           C
ATOM   4325  C24 POPEb  85     116.684  31.379  61.159  1.00  0.00           C
ATOM   4328  C25 POPEb  85     118.004  31.929  60.601  1.00  0.00           C
ATOM   4331  C26 POPEb  85     118.284  31.459  59.160  1.00  0.00           C
ATOM   4334  C27 POPEb  85     119.493  32.169  58.519  1.00  0.00           C
ATOM   4337  C28 POPEb  85     119.743  31.679  57.079  1.00  0.00           C
ATOM   4340  C29 POPEb  85     120.934  32.339  56.431  1.00  0.00           C
ATOM   4342 0C21 POPEb  85     120.934  33.489  55.741  1.00  0.00           C
ATOM   4344 1C21 POPEb  85     119.763  34.409  55.511  1.00  0.00           C
ATOM   4347 2C21 POPEb  85     119.444  34.599  54.010  1.00  0.00           C
ATOM   4350 3C21 POPEb  85     120.574  35.249  53.200  1.00  0.00           C
ATOM   4353 4C21 POPEb  85     120.093  35.769  51.840  1.00  0.00           C
ATOM   4356 5C21 POPEb  85     121.254  36.159  50.899  1.00  0.00           C
ATOM   4359 6C21 POPEb  85     122.003  37.419  51.339  1.00  0.00           C
ATOM   4362 7C21 POPEb  85     123.393  37.499  50.710  1.00  0.00           C
ATOM   4365 8C21 POPEb  85     124.173  38.739  51.150  1.00  0.00           C
ATOM   4369  C33 POPEb  85     109.343  25.679  64.000  1.00  0.00           C
ATOM   4372  C34 POPEb  85     109.343  26.169  62.550  1.00  0.00           C
ATOM   4375  C35 POPEb  85     107.923  26.279  61.950  1.00  0.00           C
ATOM   4378  C36 POPEb  85     107.973  26.729  60.490  1.00  0.00           C
ATOM   4381  C37 POPEb  85     106.604  27.009  59.850  1.00  0.00           C
ATOM   4384  C38 POPEb  85     106.804  27.469  58.410  1.00  0.00           C
ATOM   4387  C39 POPEb  85     105.513  27.819  57.669  1.00  0.00           C
ATOM   4390 0C31 POPEb  85     105.824  28.339  56.260  1.00  0.00           C
ATOM   4393 1C31 POPEb  85     104.574  28.789  55.479  1.00  0.00           C
ATOM   4396 2C31 POPEb  85     104.874  29.079  53.989  1.00  0.00           C
ATOM   4399 3C31 POPEb  85     106.033  30.069  53.769  1.00  0.00           C
ATOM   4402 4C31 POPEb  85     106.313  30.309  52.290  1.00  0.00           C
ATOM   4405 5C31 POPEb  85     107.493  31.259  52.070  1.00  0.00           C
ATOM   4408 6C31 POPEb  85     107.753  31.589  50.601  1.00  0.00           C
ATOM   4412  NH3 POPEc  86      50.383  77.839  32.710  1.00  0.00           N
ATOM   4416  C12 POPEc  86      50.413  79.339  32.599  1.00  0.00           C
ATOM   4419  C11 POPEc  86      51.833  79.909  32.799  1.00  0.00           C
ATOM   4422  P   POPEc  86      52.154  82.529  32.299  1.00  0.00           P
ATOM   4423  O13 POPEc  86      53.503  82.389  31.729  1.00  0.00           O
ATOM   4424  O14 POPEc  86      51.054  82.849  31.350  1.00  0.00           O
ATOM   4425  O11 POPEc  86      52.174  83.699  33.381  1.00  0.00           O
ATOM   4426  O12 POPEc  86      51.743  81.279  33.160  1.00  0.00           O
ATOM   4427  C1  POPEc  86      52.514  83.419  34.749  1.00  0.00           C
ATOM   4430  C2  POPEc  86      51.554  84.158  35.720  1.00  0.00           C
ATOM   4432  O21 POPEc  86      51.913  83.918  37.100  1.00  0.00           O
ATOM   4433  C21 POPEc  86      51.743  82.709  37.589  1.00  0.00           C
ATOM   4434  O22 POPEc  86      51.444  81.689  37.000  1.00  0.00           O
ATOM   4435  C22 POPEc  86      51.954  82.768  39.099  1.00  0.00           C
ATOM   4438  C3  POPEc  86      50.044  83.889  35.430  1.00  0.00           C
ATOM   4441  O31 POPEc  86      49.184  84.639  36.320  1.00  0.00           O
ATOM   4442  C31 POPEc  86      48.523  83.918  37.240  1.00  0.00           C
ATOM   4443  O32 POPEc  86      48.443  82.709  37.279  1.00  0.00           O
ATOM   4444  C32 POPEc  86      47.913  84.849  38.300  1.00  0.00           C
ATOM   4447  C23 POPEc  86      51.063  81.709  39.770  1.00  0.00           C
ATOM   4450  C24 POPEc  86      51.054  81.849  41.290  1.00  0.00           C
ATOM   4453  C25 POPEc  86      49.854  81.139  41.910  1.00  0.00           C
ATOM   4456  C26 POPEc  86      49.773  81.389  43.410  1.00  0.00           C
ATOM   4459  C27 POPEc  86      48.694  80.549  44.099  1.00  0.00           C
ATOM   4462  C28 POPEc  86      48.344  81.059  45.511  1.00  0.00           C
ATOM   4465  C29 POPEc  86      49.553  81.149  46.410  1.00  0.00           C
ATOM   4467 0C21 POPEc  86      49.563  81.759  47.599  1.00  0.00           C
ATOM   4469 1C21 POPEc  86      48.373  82.389  48.291  1.00  0.00           C
ATOM   4472 2C21 POPEc  86      48.383  82.099  49.800  1.00  0.00           C
ATOM   4475 3C21 POPEc  86      48.144  80.619  50.169  1.00  0.00           C
ATOM   4478 4C21 POPEc  86      48.363  80.379  51.670  1.00  0.00           C
ATOM   4481 5C21 POPEc  86      47.964  78.979  52.149  1.00  0.00           C
ATOM   4484 6C21 POPEc  86      48.883  77.859  51.641  1.00  0.00           C
ATOM   4487 7C21 POPEc  86      48.523  76.489  52.240  1.00  0.00           C
ATOM   4490 8C21 POPEc  86      49.403  75.339  51.749  1.00  0.00           C
ATOM   4494  C33 POPEc  86      47.174  84.039  39.390  1.00  0.00           C
ATOM   4497  C34 POPEc  86      46.574  84.869  40.541  1.00  0.00           C
ATOM   4500  C35 POPEc  86      45.863  83.979  41.590  1.00  0.00           C
ATOM   4503  C36 POPEc  86      45.964  84.529  43.020  1.00  0.00           C
ATOM   4506  C37 POPEc  86      45.284  83.609  44.059  1.00  0.00           C
ATOM   4509  C38 POPEc  86      45.444  84.149  45.490  1.00  0.00           C
ATOM   4512  C39 POPEc  86      44.984  83.169  46.580  1.00  0.00           C
ATOM   4515 0C31 POPEc  86      43.453  83.099  46.781  1.00  0.00           C
ATOM   4518 1C31 POPEc  86      43.113  82.299  48.041  1.00  0.00           C
ATOM   4521 2C31 POPEc  86      41.613  82.198  48.340  1.00  0.00           C
ATOM   4524 3C31 POPEc  86      41.313  81.659  49.759  1.00  0.00           C
ATOM   4527 4C31 POPEc  86      42.034  80.339  50.070  1.00  0.00           C
ATOM   4530 5C31 POPEc  86      41.743  79.799  51.470  1.00  0.00           C
ATOM   4533 6C31 POPEc  86      42.563  78.549  51.791  1.00  0.00           C
ATOM   4537  NH3 POPEd  87      36.133 113.289  29.840  1.00  0.00           N
ATOM   4541  C12 POPEd  87      35.843 114.759  30.050  1.00  0.00           C
ATOM   4544  C11 POPEd  87      34.514 115.229  29.410  1.00  0.00           C
ATOM   4547  P   POPEd  87      33.414 117.698  29.420  1.00  0.00           P
ATOM   4548  O13 POPEd  87      34.063 119.029  29.429  1.00  0.00           O
ATOM   4549  O14 POPEd  87      32.374 117.518  28.390  1.00  0.00           O
ATOM   4550  O11 POPEd  87      32.804 117.369  30.830  1.00  0.00           O
ATOM   4551  O12 POPEd  87      34.574 116.629  29.221  1.00  0.00           O
ATOM   4552  C1  POPEd  87      33.544 117.119  32.030  1.00  0.00           C
ATOM   4555  C2  POPEd  87      33.894 118.409  32.820  1.00  0.00           C
ATOM   4557  O21 POPEd  87      33.933 118.179  34.229  1.00  0.00           O
ATOM   4558  C21 POPEd  87      35.004 117.639  34.759  1.00  0.00           C
ATOM   4559  O22 POPEd  87      35.854 116.989  34.180  1.00  0.00           O
ATOM   4560  C22 POPEd  87      34.993 118.139  36.219  1.00  0.00           C
ATOM   4563  C3  POPEd  87      32.854 119.539  32.609  1.00  0.00           C
ATOM   4566  O31 POPEd  87      33.254 120.699  33.370  1.00  0.00           O
ATOM   4567  C31 POPEd  87      32.773 121.019  34.569  1.00  0.00           C
ATOM   4568  O32 POPEd  87      33.203 121.949  35.239  1.00  0.00           O
ATOM   4569  C32 POPEd  87      31.614 120.158  35.089  1.00  0.00           C
ATOM   4572  C23 POPEd  87      36.233 117.889  37.100  1.00  0.00           C
ATOM   4575  C24 POPEd  87      36.174 118.719  38.399  1.00  0.00           C
ATOM   4578  C25 POPEd  87      34.864 118.549  39.189  1.00  0.00           C
ATOM   4581  C26 POPEd  87      34.773 119.419  40.461  1.00  0.00           C
ATOM   4584  C27 POPEd  87      33.433 119.239  41.180  1.00  0.00           C
ATOM   4587  C28 POPEd  87      33.363 119.869  42.589  1.00  0.00           C
ATOM   4590  C29 POPEd  87      33.313 121.369  42.620  1.00  0.00           C
ATOM   4592 0C21 POPEd  87      32.514 122.129  43.390  1.00  0.00           C
ATOM   4594 1C21 POPEd  87      31.514 121.639  44.421  1.00  0.00           C
ATOM   4597 2C21 POPEd  87      30.053 121.719  43.931  1.00  0.00           C
ATOM   4600 3C21 POPEd  87      29.063 121.169  44.959  1.00  0.00           C
ATOM   4603 4C21 POPEd  87      27.604 121.268  44.491  1.00  0.00           C
ATOM   4606 5C21 POPEd  87      26.604 120.539  45.400  1.00  0.00           C
ATOM   4609 6C21 POPEd  87      26.583 121.049  46.851  1.00  0.00           C
ATOM   4612 7C21 POPEd  87      25.554 120.319  47.729  1.00  0.00           C
ATOM   4615 8C21 POPEd  87      25.653 120.709  49.211  1.00  0.00           C
ATOM   4619  C33 POPEd  87      31.133 120.679  36.470  1.00  0.00           C
ATOM   4622  C34 POPEd  87      29.924 119.919  37.030  1.00  0.00           C
ATOM   4625  C35 POPEd  87      30.213 118.449  37.319  1.00  0.00           C
ATOM   4628  C36 POPEd  87      29.144 117.808  38.220  1.00  0.00           C
ATOM   4631  C37 POPEd  87      29.743 117.008  39.379  1.00  0.00           C
ATOM   4634  C38 POPEd  87      28.714 116.649  40.461  1.00  0.00           C
ATOM   4637  C39 POPEd  87      29.323 115.979  41.700  1.00  0.00           C
ATOM   4640 0C31 POPEd  87      30.233 116.919  42.491  1.00  0.00           C
ATOM   4643 1C31 POPEd  87      30.633 116.359  43.860  1.00  0.00           C
ATOM   4646 2C31 POPEd  87      31.544 117.329  44.631  1.00  0.00           C
ATOM   4649 3C31 POPEd  87      31.893 116.839  46.040  1.00  0.00           C
ATOM   4652 4C31 POPEd  87      32.504 117.938  46.901  1.00  0.00           C
ATOM   4655 5C31 POPEd  87      32.734 117.479  48.350  1.00  0.00           C
ATOM   4658 6C31 POPEd  87      33.233 118.589  49.270  1.00  0.00           C
ATOM   4662  NH3 POPEe  88      47.403  31.109  30.140  1.00  0.00           N
ATOM   4666  C12 POPEe  88      46.063  31.039  29.450  1.00  0.00           C
ATOM   4669  C11 POPEe  88      46.213  30.959  27.919  1.00  0.00           C
ATOM   4672  P   POPEe  88      44.043  32.119  27.090  1.00  0.00           P
ATOM   4673  O13 POPEe  88      44.773  33.309  27.580  1.00  0.00           O
ATOM   4674  O14 POPEe  88      43.443  32.119  25.730  1.00  0.00           O
ATOM   4675  O11 POPEe  88      42.833  31.709  28.031  1.00  0.00           O
ATOM   4676  O12 POPEe  88      44.953  30.839  27.250  1.00  0.00           O
ATOM   4677  C1  POPEe  88      42.554  32.399  29.239  1.00  0.00           C
ATOM   4680  C2  POPEe  88      41.954  31.449  30.319  1.00  0.00           C
ATOM   4682  O21 POPEe  88      41.833  32.149  31.569  1.00  0.00           O
ATOM   4683  C21 POPEe  88      42.934  32.439  32.259  1.00  0.00           C
ATOM   4684  O22 POPEe  88      44.083  32.229  31.920  1.00  0.00           O
ATOM   4685  C22 POPEe  88      42.523  33.069  33.600  1.00  0.00           C
ATOM   4688  C3  POPEe  88      42.694  30.079  30.430  1.00  0.00           C
ATOM   4691  O31 POPEe  88      41.983  29.059  31.170  1.00  0.00           O
ATOM   4692  C31 POPEe  88      42.354  28.939  32.451  1.00  0.00           C
ATOM   4693  O32 POPEe  88      43.023  29.739  33.069  1.00  0.00           O
ATOM   4694  C32 POPEe  88      41.924  27.579  32.989  1.00  0.00           C
ATOM   4697  C23 POPEe  88      43.594  32.859  34.709  1.00  0.00           C
ATOM   4700  C24 POPEe  88      43.383  33.799  35.889  1.00  0.00           C
ATOM   4703  C25 POPEe  88      44.473  33.719  36.970  1.00  0.00           C
ATOM   4706  C26 POPEe  88      44.514  34.969  37.849  1.00  0.00           C
ATOM   4709  C27 POPEe  88      43.303  35.169  38.760  1.00  0.00           C
ATOM   4712  C28 POPEe  88      43.383  36.489  39.561  1.00  0.00           C
ATOM   4715  C29 POPEe  88      42.214  36.679  40.479  1.00  0.00           C
ATOM   4717 0C21 POPEe  88      42.224  36.929  41.810  1.00  0.00           C
ATOM   4719 1C21 POPEe  88      43.443  37.049  42.690  1.00  0.00           C
ATOM   4722 2C21 POPEe  88      43.664  38.449  43.291  1.00  0.00           C
ATOM   4725 3C21 POPEe  88      44.944  38.479  44.141  1.00  0.00           C
ATOM   4728 4C21 POPEe  88      45.163  39.739  44.991  1.00  0.00           C
ATOM   4731 5C21 POPEe  88      46.444  39.619  45.840  1.00  0.00           C
ATOM   4734 6C21 POPEe  88      46.684  40.819  46.781  1.00  0.00           C
ATOM   4737 7C21 POPEe  88      48.034  40.719  47.500  1.00  0.00           C
ATOM   4740 8C21 POPEe  88      48.223  41.789  48.580  1.00  0.00           C
ATOM   4744  C33 POPEe  88      42.883  27.099  34.099  1.00  0.00           C
ATOM   4747  C34 POPEe  88      42.414  27.359  35.549  1.00  0.00           C
ATOM   4750  C35 POPEe  88      42.024  28.819  35.861  1.00  0.00           C
ATOM   4753  C36 POPEe  88      41.803  29.049  37.361  1.00  0.00           C
ATOM   4756  C37 POPEe  88      41.104  30.389  37.640  1.00  0.00           C
ATOM   4759  C38 POPEe  88      40.943  30.689  39.140  1.00  0.00           C
ATOM   4762  C39 POPEe  88      39.953  31.829  39.421  1.00  0.00           C
ATOM   4765 0C31 POPEe  88      40.444  33.209  38.960  1.00  0.00           C
ATOM   4768 1C31 POPEe  88      39.363  34.039  38.250  1.00  0.00           C
ATOM   4771 2C31 POPEe  88      38.184  34.499  39.119  1.00  0.00           C
ATOM   4774 3C31 POPEe  88      38.544  35.549  40.169  1.00  0.00           C
ATOM   4777 4C31 POPEe  88      37.304  36.109  40.881  1.00  0.00           C
ATOM   4780 5C31 POPEe  88      37.653  37.159  41.939  1.00  0.00           C
ATOM   4783 6C31 POPEe  88      36.433  37.929  42.470  1.00  0.00           C
ATOM   4787  NH3 POPEf  89      56.333  91.238  30.401  1.00  0.00           N
ATOM   4791  C12 POPEf  89      55.264  92.049  31.099  1.00  0.00           C
ATOM   4794  C11 POPEf  89      55.593  93.539  31.079  1.00  0.00           C
ATOM   4797  P   POPEf  89      54.203  94.699  33.031  1.00  0.00           P
ATOM   4798  O13 POPEf  89      54.773  96.029  33.280  1.00  0.00           O
ATOM   4799  O14 POPEf  89      52.743  94.559  33.249  1.00  0.00           O
ATOM   4800  O11 POPEf  89      55.044  93.589  33.810  1.00  0.00           O
ATOM   4801  O12 POPEf  89      54.464  94.279  31.521  1.00  0.00           O
ATOM   4802  C1  POPEf  89      55.924  93.918  34.889  1.00  0.00           C
ATOM   4805  C2  POPEf  89      55.293  93.569  36.260  1.00  0.00           C
ATOM   4807  O21 POPEf  89      55.883  94.349  37.319  1.00  0.00           O
ATOM   4808  C21 POPEf  89      57.034  93.948  37.840  1.00  0.00           C
ATOM   4809  O22 POPEf  89      57.813  93.149  37.361  1.00  0.00           O
ATOM   4810  C22 POPEf  89      57.203  94.608  39.201  1.00  0.00           C
ATOM   4813  C3  POPEf  89      55.264  92.029  36.520  1.00  0.00           C
ATOM   4816  O31 POPEf  89      54.703  91.709  37.820  1.00  0.00           O
ATOM   4817  C31 POPEf  89      54.543  90.399  37.979  1.00  0.00           C
ATOM   4818  O32 POPEf  89      55.023  89.549  37.240  1.00  0.00           O
ATOM   4819  C32 POPEf  89      53.764  90.119  39.250  1.00  0.00           C
ATOM   4822  C23 POPEf  89      57.754  96.049  39.099  1.00  0.00           C
ATOM   4825  C24 POPEf  89      57.913  96.709  40.479  1.00  0.00           C
ATOM   4828  C25 POPEf  89      59.104  96.159  41.279  1.00  0.00           C
ATOM   4831  C26 POPEf  89      59.184  96.709  42.710  1.00  0.00           C
ATOM   4834  C27 POPEf  89      60.333  96.069  43.490  1.00  0.00           C
ATOM   4837  C28 POPEf  89      60.553  96.688  44.881  1.00  0.00           C
ATOM   4840  C29 POPEf  89      61.833  96.229  45.531  1.00  0.00           C
ATOM   4842 0C21 POPEf  89      61.964  95.489  46.650  1.00  0.00           C
ATOM   4844 1C21 POPEf  89      60.863  94.959  47.540  1.00  0.00           C
ATOM   4847 2C21 POPEf  89      61.104  95.308  49.020  1.00  0.00           C
ATOM   4850 3C21 POPEf  89      60.054  94.689  49.951  1.00  0.00           C
ATOM   4853 4C21 POPEf  89      60.424  94.829  51.440  1.00  0.00           C
ATOM   4856 5C21 POPEf  89      59.343  94.259  52.370  1.00  0.00           C
ATOM   4859 6C21 POPEf  89      59.804  94.188  53.830  1.00  0.00           C
ATOM   4862 7C21 POPEf  89      58.684  93.759  54.790  1.00  0.00           C
ATOM   4865 8C21 POPEf  89      59.163  93.579  56.229  1.00  0.00           C
ATOM   4869  C33 POPEf  89      53.144  88.699  39.299  1.00  0.00           C
ATOM   4872  C34 POPEf  89      52.333  88.539  40.590  1.00  0.00           C
ATOM   4875  C35 POPEf  89      51.543  87.219  40.689  1.00  0.00           C
ATOM   4878  C36 POPEf  89      50.904  87.108  42.079  1.00  0.00           C
ATOM   4881  C37 POPEf  89      50.413  85.699  42.430  1.00  0.00           C
ATOM   4884  C38 POPEf  89      50.293  85.478  43.940  1.00  0.00           C
ATOM   4887  C39 POPEf  89      49.333  86.439  44.649  1.00  0.00           C
ATOM   4890 0C31 POPEf  89      49.473  86.329  46.180  1.00  0.00           C
ATOM   4893 1C31 POPEf  89      48.614  87.359  46.921  1.00  0.00           C
ATOM   4896 2C31 POPEf  89      49.004  87.509  48.390  1.00  0.00           C
ATOM   4899 3C31 POPEf  89      48.913  86.219  49.211  1.00  0.00           C
ATOM   4902 4C31 POPEf  89      49.124  86.479  50.710  1.00  0.00           C
ATOM   4905 5C31 POPEf  89      48.924  85.238  51.590  1.00  0.00           C
ATOM   4908 6C31 POPEf  89      49.083  85.559  53.069  1.00  0.00           C
ATOM   4912  NH3 POPEg  90      77.513  40.739  72.389  1.00  0.00           N
ATOM   4916  C12 POPEg  90      76.434  40.779  73.440  1.00  0.00           C
ATOM   4919  C11 POPEg  90      75.074  40.209  73.020  1.00  0.00           C
ATOM   4922  P   POPEg  90      72.913  39.189  74.179  1.00  0.00           P
ATOM   4923  O13 POPEg  90      72.983  37.939  74.970  1.00  0.00           O
ATOM   4924  O14 POPEg  90      71.904  40.209  74.549  1.00  0.00           O
ATOM   4925  O11 POPEg  90      72.764  38.769  72.669  1.00  0.00           O
ATOM   4926  O12 POPEg  90      74.334  39.899  74.211  1.00  0.00           O
ATOM   4927  C1  POPEg  90      72.023  39.569  71.760  1.00  0.00           C
ATOM   4930  C2  POPEg  90      71.974  38.869  70.369  1.00  0.00           C
ATOM   4932  O21 POPEg  90      71.943  39.909  69.369  1.00  0.00           O
ATOM   4933  C21 POPEg  90      72.464  39.579  68.189  1.00  0.00           C
ATOM   4934  O22 POPEg  90      72.894  38.499  67.860  1.00  0.00           O
ATOM   4935  C22 POPEg  90      72.403  40.799  67.270  1.00  0.00           C
ATOM   4938  C3  POPEg  90      70.743  37.919  70.299  1.00  0.00           C
ATOM   4941  O31 POPEg  90      70.663  37.249  69.020  1.00  0.00           O
ATOM   4942  C31 POPEg  90      69.544  37.479  68.319  1.00  0.00           C
ATOM   4943  O32 POPEg  90      68.544  37.989  68.789  1.00  0.00           O
ATOM   4944  C32 POPEg  90      69.733  37.139  66.851  1.00  0.00           C
ATOM   4947  C23 POPEg  90      72.934  40.479  65.850  1.00  0.00           C
ATOM   4950  C24 POPEg  90      72.983  41.719  64.951  1.00  0.00           C
ATOM   4953  C25 POPEg  90      73.674  41.479  63.600  1.00  0.00           C
ATOM   4956  C26 POPEg  90      73.574  42.699  62.680  1.00  0.00           C
ATOM   4959  C27 POPEg  90      74.184  42.469  61.289  1.00  0.00           C
ATOM   4962  C28 POPEg  90      74.284  43.769  60.461  1.00  0.00           C
ATOM   4965  C29 POPEg  90      75.063  43.639  59.170  1.00  0.00           C
ATOM   4967 0C21 POPEg  90      75.013  44.489  58.130  1.00  0.00           C
ATOM   4969 1C21 POPEg  90      74.174  45.739  58.031  1.00  0.00           C
ATOM   4972 2C21 POPEg  90      74.974  47.049  58.101  1.00  0.00           C
ATOM   4975 3C21 POPEg  90      75.813  47.359  56.840  1.00  0.00           C
ATOM   4978 4C21 POPEg  90      75.743  48.829  56.410  1.00  0.00           C
ATOM   4981 5C21 POPEg  90      76.413  49.839  57.350  1.00  0.00           C
ATOM   4984 6C21 POPEg  90      77.944  49.789  57.290  1.00  0.00           C
ATOM   4987 7C21 POPEg  90      78.583  50.969  58.010  1.00  0.00           C
ATOM   4990 8C21 POPEg  90      80.113  50.949  57.971  1.00  0.00           C
ATOM   4994  C33 POPEg  90      69.023  38.169  65.939  1.00  0.00           C
ATOM   4997  C34 POPEg  90      69.243  37.869  64.460  1.00  0.00           C
ATOM   5000  C35 POPEg  90      68.663  38.929  63.509  1.00  0.00           C
ATOM   5003  C36 POPEg  90      68.874  38.599  62.020  1.00  0.00           C
ATOM   5006  C37 POPEg  90      68.284  39.629  61.040  1.00  0.00           C
ATOM   5009  C38 POPEg  90      68.623  39.339  59.569  1.00  0.00           C
ATOM   5012  C39 POPEg  90      70.093  39.579  59.170  1.00  0.00           C
ATOM   5015 0C31 POPEg  90      70.203  40.509  57.950  1.00  0.00           C
ATOM   5018 1C31 POPEg  90      71.644  40.809  57.490  1.00  0.00           C
ATOM   5021 2C31 POPEg  90      71.633  41.789  56.311  1.00  0.00           C
ATOM   5024 3C31 POPEg  90      73.034  42.189  55.811  1.00  0.00           C
ATOM   5027 4C31 POPEg  90      73.714  41.129  54.930  1.00  0.00           C
ATOM   5030 5C31 POPEg  90      74.873  40.409  55.619  1.00  0.00           C
ATOM   5033 6C31 POPEg  90      75.633  39.469  54.679  1.00  0.00           C
ATOM   5037  NH3 POPEh  91     112.254  73.488  72.730  1.00  0.00           N
ATOM   5041  C12 POPEh  91     113.104  74.099  71.650  1.00  0.00           C
ATOM   5044  C11 POPEh  91     114.473  73.409  71.549  1.00  0.00           C
ATOM   5047  P   POPEh  91     116.194  73.709  69.540  1.00  0.00           P
ATOM   5048  O13 POPEh  91     116.324  74.849  68.610  1.00  0.00           O
ATOM   5049  O14 POPEh  91     117.444  73.259  70.211  1.00  0.00           O
ATOM   5050  O11 POPEh  91     115.534  72.469  68.840  1.00  0.00           O
ATOM   5051  O12 POPEh  91     115.283  74.189  70.701  1.00  0.00           O
ATOM   5052  C1  POPEh  91     114.254  72.539  68.221  1.00  0.00           C
ATOM   5055  C2  POPEh  91     114.312  73.239  66.830  1.00  0.00           C
ATOM   5057  O21 POPEh  91     112.984  73.359  66.321  1.00  0.00           O
ATOM   5058  C21 POPEh  91     112.204  74.249  66.960  1.00  0.00           C
ATOM   5059  O22 POPEh  91     112.523  74.909  67.921  1.00  0.00           O
ATOM   5060  C22 POPEh  91     110.834  74.249  66.289  1.00  0.00           C
ATOM   5063  C3  POPEh  91     115.243  72.409  65.869  1.00  0.00           C
ATOM   5066  O31 POPEh  91     115.204  72.789  64.471  1.00  0.00           O
ATOM   5067  C31 POPEh  91     115.174  71.759  63.600  1.00  0.00           C
ATOM   5068  O32 POPEh  91     115.183  70.579  63.930  1.00  0.00           O
ATOM   5069  C32 POPEh  91     115.204  72.199  62.131  1.00  0.00           C
ATOM   5072  C23 POPEh  91     109.824  75.239  66.910  1.00  0.00           C
ATOM   5075  C24 POPEh  91     108.793  75.699  65.869  1.00  0.00           C
ATOM   5078  C25 POPEh  91     109.354  76.669  64.819  1.00  0.00           C
ATOM   5081  C26 POPEh  91     108.703  76.489  63.429  1.00  0.00           C
ATOM   5084  C27 POPEh  91     109.383  77.369  62.370  1.00  0.00           C
ATOM   5087  C28 POPEh  91     108.983  77.019  60.929  1.00  0.00           C
ATOM   5090  C29 POPEh  91     107.514  77.269  60.710  1.00  0.00           C
ATOM   5092 0C21 POPEh  91     106.614  76.409  60.190  1.00  0.00           C
ATOM   5094 1C21 POPEh  91     106.913  75.039  59.631  1.00  0.00           C
ATOM   5097 2C21 POPEh  91     105.824  74.639  58.620  1.00  0.00           C
ATOM   5100 3C21 POPEh  91     105.974  73.219  58.060  1.00  0.00           C
ATOM   5103 4C21 POPEh  91     107.104  73.049  57.041  1.00  0.00           C
ATOM   5106 5C21 POPEh  91     106.734  72.009  55.970  1.00  0.00           C
ATOM   5109 6C21 POPEh  91     107.783  71.829  54.860  1.00  0.00           C
ATOM   5112 7C21 POPEh  91     107.283  70.859  53.779  1.00  0.00           C
ATOM   5115 8C21 POPEh  91     108.194  70.749  52.550  1.00  0.00           C
ATOM   5119  C33 POPEh  91     114.763  71.039  61.190  1.00  0.00           C
ATOM   5122  C34 POPEh  91     114.944  71.289  59.679  1.00  0.00           C
ATOM   5125  C35 POPEh  91     114.693  70.049  58.789  1.00  0.00           C
ATOM   5128  C36 POPEh  91     115.294  68.729  59.310  1.00  0.00           C
ATOM   5131  C37 POPEh  91     115.133  67.519  58.369  1.00  0.00           C
ATOM   5134  C38 POPEh  91     114.083  66.509  58.849  1.00  0.00           C
ATOM   5137  C39 POPEh  91     113.954  65.219  58.020  1.00  0.00           C
ATOM   5140 0C31 POPEh  91     115.214  64.349  57.999  1.00  0.00           C
ATOM   5143 1C31 POPEh  91     115.004  63.019  57.259  1.00  0.00           C
ATOM   5146 2C31 POPEh  91     116.284  62.179  57.189  1.00  0.00           C
ATOM   5149 3C31 POPEh  91     116.144  60.909  56.349  1.00  0.00           C
ATOM   5152 4C31 POPEh  91     117.254  59.899  56.641  1.00  0.00           C
ATOM   5155 5C31 POPEh  91     117.163  58.629  55.791  1.00  0.00           C
ATOM   5158 6C31 POPEh  91     118.253  57.599  56.139  1.00  0.00           C
ATOM   5162  NH3 POPEi  92      66.654  27.819  31.490  1.00  0.00           N
ATOM   5166  C12 POPEi  92      67.723  28.769  31.009  1.00  0.00           C
ATOM   5169  C11 POPEi  92      67.203  29.569  29.799  1.00  0.00           C
ATOM   5172  P   POPEi  92      66.174  31.979  29.689  1.00  0.00           P
ATOM   5173  O13 POPEi  92      67.523  32.539  29.900  1.00  0.00           O
ATOM   5174  O14 POPEi  92      65.674  32.089  28.290  1.00  0.00           O
ATOM   5175  O11 POPEi  92      65.233  32.739  30.719  1.00  0.00           O
ATOM   5176  O12 POPEi  92      66.163  30.469  30.219  1.00  0.00           O
ATOM   5177  C1  POPEi  92      65.784  33.039  32.019  1.00  0.00           C
ATOM   5180  C2  POPEi  92      64.644  33.239  33.059  1.00  0.00           C
ATOM   5182  O21 POPEi  92      65.114  33.959  34.229  1.00  0.00           O
ATOM   5183  C21 POPEi  92      66.004  33.369  34.990  1.00  0.00           C
ATOM   5184  O22 POPEi  92      66.534  32.289  34.829  1.00  0.00           O
ATOM   5185  C22 POPEi  92      66.303  34.329  36.160  1.00  0.00           C
ATOM   5188  C3  POPEi  92      63.934  31.889  33.389  1.00  0.00           C
ATOM   5191  O31 POPEi  92      63.253  31.889  34.660  1.00  0.00           O
ATOM   5192  C31 POPEi  92      62.024  32.359  34.709  1.00  0.00           C
ATOM   5193  O32 POPEi  92      61.424  32.939  33.810  1.00  0.00           O
ATOM   5194  C32 POPEi  92      61.453  31.999  36.069  1.00  0.00           C
ATOM   5197  C23 POPEi  92      67.493  33.889  37.050  1.00  0.00           C
ATOM   5200  C24 POPEi  92      67.983  35.019  37.979  1.00  0.00           C
ATOM   5203  C25 POPEi  92      67.653  34.789  39.470  1.00  0.00           C
ATOM   5206  C26 POPEi  92      68.144  35.939  40.360  1.00  0.00           C
ATOM   5209  C27 POPEi  92      68.203  35.569  41.851  1.00  0.00           C
ATOM   5212  C28 POPEi  92      68.864  36.669  42.710  1.00  0.00           C
ATOM   5215  C29 POPEi  92      68.913  36.299  44.169  1.00  0.00           C
ATOM   5217 0C21 POPEi  92      69.763  36.819  45.080  1.00  0.00           C
ATOM   5219 1C21 POPEi  92      70.813  37.879  44.819  1.00  0.00           C
ATOM   5222 2C21 POPEi  92      70.644  39.119  45.710  1.00  0.00           C
ATOM   5225 3C21 POPEi  92      70.993  38.909  47.189  1.00  0.00           C
ATOM   5228 4C21 POPEi  92      70.753  40.189  48.011  1.00  0.00           C
ATOM   5231 5C21 POPEi  92      71.094  40.019  49.491  1.00  0.00           C
ATOM   5234 6C21 POPEi  92      70.803  41.309  50.280  1.00  0.00           C
ATOM   5237 7C21 POPEi  92      71.123  41.189  51.770  1.00  0.00           C
ATOM   5240 8C21 POPEi  92      70.843  42.509  52.500  1.00  0.00           C
ATOM   5244  C33 POPEi  92      61.793  32.999  37.201  1.00  0.00           C
ATOM   5247  C34 POPEi  92      61.213  32.459  38.509  1.00  0.00           C
ATOM   5250  C35 POPEi  92      61.653  33.199  39.779  1.00  0.00           C
ATOM   5253  C36 POPEi  92      61.453  32.299  41.019  1.00  0.00           C
ATOM   5256  C37 POPEi  92      61.694  32.999  42.360  1.00  0.00           C
ATOM   5259  C38 POPEi  92      62.273  32.069  43.439  1.00  0.00           C
ATOM   5262  C39 POPEi  92      61.473  30.779  43.690  1.00  0.00           C
ATOM   5265 0C31 POPEi  92      62.174  29.869  44.710  1.00  0.00           C
ATOM   5268 1C31 POPEi  92      61.394  28.569  44.959  1.00  0.00           C
ATOM   5271 2C31 POPEi  92      62.094  27.589  45.910  1.00  0.00           C
ATOM   5274 3C31 POPEi  92      62.073  28.009  47.381  1.00  0.00           C
ATOM   5277 4C31 POPEi  92      60.714  27.769  48.069  1.00  0.00           C
ATOM   5280 5C31 POPEi  92      60.714  28.169  49.549  1.00  0.00           C
ATOM   5283 6C31 POPEi  92      59.454  27.729  50.290  1.00  0.00           C
ATOM   5287  NH3 POPEj  93      55.964 122.479  26.550  1.00  0.00           N
ATOM   5291  C12 POPEj  93      55.504 121.408  27.490  1.00  0.00           C
ATOM   5294  C11 POPEj  93      56.653 121.039  28.439  1.00  0.00           C
ATOM   5297  P   POPEj  93      56.903 118.449  28.269  1.00  0.00           P
ATOM   5298  O13 POPEj  93      55.964 118.118  27.170  1.00  0.00           O
ATOM   5299  O14 POPEj  93      58.334 118.649  27.930  1.00  0.00           O
ATOM   5300  O11 POPEj  93      56.803 117.339  29.399  1.00  0.00           O
ATOM   5301  O12 POPEj  93      56.394 119.759  29.009  1.00  0.00           O
ATOM   5302  C1  POPEj  93      55.984 117.499  30.560  1.00  0.00           C
ATOM   5305  C2  POPEj  93      56.764 117.238  31.869  1.00  0.00           C
ATOM   5307  O21 POPEj  93      55.784 117.409  32.910  1.00  0.00           O
ATOM   5308  C21 POPEj  93      55.873 116.609  33.950  1.00  0.00           C
ATOM   5309  O22 POPEj  93      56.743 115.779  34.130  1.00  0.00           O
ATOM   5310  C22 POPEj  93      54.623 116.859  34.811  1.00  0.00           C
ATOM   5313  C3  POPEj  93      57.964 118.188  32.090  1.00  0.00           C
ATOM   5316  O31 POPEj  93      58.964 117.609  32.971  1.00  0.00           O
ATOM   5317  C31 POPEj  93      58.964 117.999  34.239  1.00  0.00           C
ATOM   5318  O32 POPEj  93      58.174 118.768  34.759  1.00  0.00           O
ATOM   5319  C32 POPEj  93      60.144 117.319  34.951  1.00  0.00           C
ATOM   5322  C23 POPEj  93      54.693 116.399  36.289  1.00  0.00           C
ATOM   5325  C24 POPEj  93      55.413 117.409  37.201  1.00  0.00           C
ATOM   5328  C25 POPEj  93      54.794 117.509  38.611  1.00  0.00           C
ATOM   5331  C26 POPEj  93      55.174 116.369  39.561  1.00  0.00           C
ATOM   5334  C27 POPEj  93      54.514 116.448  40.960  1.00  0.00           C
ATOM   5337  C28 POPEj  93      54.773 117.789  41.669  1.00  0.00           C
ATOM   5340  C29 POPEj  93      54.373 117.789  43.119  1.00  0.00           C
ATOM   5342 0C21 POPEj  93      55.044 118.379  44.130  1.00  0.00           C
ATOM   5344 1C21 POPEj  93      56.313 119.188  43.989  1.00  0.00           C
ATOM   5347 2C21 POPEj  93      57.554 118.369  44.369  1.00  0.00           C
ATOM   5350 3C21 POPEj  93      57.714 118.109  45.881  1.00  0.00           C
ATOM   5353 4C21 POPEj  93      58.083 119.379  46.669  1.00  0.00           C
ATOM   5356 5C21 POPEj  93      58.243 119.109  48.171  1.00  0.00           C
ATOM   5359 6C21 POPEj  93      59.584 118.449  48.530  1.00  0.00           C
ATOM   5362 7C21 POPEj  93      59.613 117.999  50.000  1.00  0.00           C
ATOM   5365 8C21 POPEj  93      60.953 117.439  50.450  1.00  0.00           C
ATOM   5369  C33 POPEj  93      60.434 117.889  36.359  1.00  0.00           C
ATOM   5372  C34 POPEj  93      61.153 119.259  36.330  1.00  0.00           C
ATOM   5375  C35 POPEj  93      60.483 120.308  37.230  1.00  0.00           C
ATOM   5378  C36 POPEj  93      60.514 119.969  38.729  1.00  0.00           C
ATOM   5381  C37 POPEj  93      59.124 119.878  39.369  1.00  0.00           C
ATOM   5384  C38 POPEj  93      59.144 119.438  40.840  1.00  0.00           C
ATOM   5387  C39 POPEj  93      59.823 120.429  41.810  1.00  0.00           C
ATOM   5390 0C31 POPEj  93      59.004 121.709  42.041  1.00  0.00           C
ATOM   5393 1C31 POPEj  93      59.674 122.689  43.020  1.00  0.00           C
ATOM   5396 2C31 POPEj  93      58.833 123.959  43.210  1.00  0.00           C
ATOM   5399 3C31 POPEj  93      59.553 125.058  44.020  1.00  0.00           C
ATOM   5402 4C31 POPEj  93      59.524 124.819  45.531  1.00  0.00           C
ATOM   5405 5C31 POPEj  93      60.214 125.959  46.279  1.00  0.00           C
ATOM   5408 6C31 POPEj  93      60.254 125.789  47.799  1.00  0.00           C
ATOM   5412  NH3 POPEk  94     100.784  31.079  70.910  1.00  0.00           N
ATOM   5416  C12 POPEk  94      99.534  31.179  70.080  1.00  0.00           C
ATOM   5419  C11 POPEk  94      98.393  30.379  70.710  1.00  0.00           C
ATOM   5422  P   POPEk  94      95.854  30.319  70.190  1.00  0.00           P
ATOM   5423  O13 POPEk  94      95.633  29.339  71.279  1.00  0.00           O
ATOM   5424  O14 POPEk  94      95.434  31.709  70.470  1.00  0.00           O
ATOM   5425  O11 POPEk  94      95.084  29.839  68.900  1.00  0.00           O
ATOM   5426  O12 POPEk  94      97.364  30.279  69.730  1.00  0.00           O
ATOM   5427  C1  POPEk  94      95.604  28.889  67.970  1.00  0.00           C
ATOM   5430  C2  POPEk  94      95.434  29.409  66.531  1.00  0.00           C
ATOM   5432  O21 POPEk  94      95.924  28.429  65.590  1.00  0.00           O
ATOM   5433  C21 POPEk  94      95.143  27.379  65.400  1.00  0.00           C
ATOM   5434  O22 POPEk  94      95.274  26.289  65.929  1.00  0.00           O
ATOM   5435  C22 POPEk  94      94.033  27.719  64.410  1.00  0.00           C
ATOM   5438  C3  POPEk  94      96.173  30.769  66.310  1.00  0.00           C
ATOM   5441  O31 POPEk  94      96.163  31.069  64.899  1.00  0.00           O
ATOM   5442  C31 POPEk  94      97.364  30.989  64.330  1.00  0.00           C
ATOM   5443  O32 POPEk  94      98.424  31.309  64.839  1.00  0.00           O
ATOM   5444  C32 POPEk  94      97.214  30.099  63.111  1.00  0.00           C
ATOM   5447  C23 POPEk  94      93.553  26.449  63.659  1.00  0.00           C
ATOM   5450  C24 POPEk  94      92.344  26.699  62.750  1.00  0.00           C
ATOM   5453  C25 POPEk  94      91.983  25.439  61.950  1.00  0.00           C
ATOM   5456  C26 POPEk  94      90.674  25.559  61.159  1.00  0.00           C
ATOM   5459  C27 POPEk  94      90.393  24.299  60.331  1.00  0.00           C
ATOM   5462  C28 POPEk  94      89.164  24.399  59.410  1.00  0.00           C
ATOM   5465  C29 POPEk  94      87.873  24.629  60.150  1.00  0.00           C
ATOM   5467 0C21 POPEk  94      87.133  23.679  60.749  1.00  0.00           C
ATOM   5469 1C21 POPEk  94      87.473  22.209  60.791  1.00  0.00           C
ATOM   5472 2C21 POPEk  94      86.313  21.329  61.300  1.00  0.00           C
ATOM   5475 3C21 POPEk  94      86.763  19.929  61.760  1.00  0.00           C
ATOM   5478 4C21 POPEk  94      87.403  19.059  60.671  1.00  0.00           C
ATOM   5481 5C21 POPEk  94      86.393  18.529  59.639  1.00  0.00           C
ATOM   5484 6C21 POPEk  94      87.074  17.569  58.649  1.00  0.00           C
ATOM   5487 7C21 POPEk  94      86.104  16.829  57.720  1.00  0.00           C
ATOM   5490 8C21 POPEk  94      86.794  15.839  56.791  1.00  0.00           C
ATOM   5494  C33 POPEk  94      98.393  30.139  62.119  1.00  0.00           C
ATOM   5497  C34 POPEk  94      98.793  28.739  61.641  1.00  0.00           C
ATOM   5500  C35 POPEk  94      97.654  27.759  61.310  1.00  0.00           C
ATOM   5503  C36 POPEk  94      96.824  28.169  60.089  1.00  0.00           C
ATOM   5506  C37 POPEk  94      95.714  27.149  59.839  1.00  0.00           C
ATOM   5509  C38 POPEk  94      95.124  27.269  58.439  1.00  0.00           C
ATOM   5512  C39 POPEk  94      94.154  26.129  58.140  1.00  0.00           C
ATOM   5515 0C31 POPEk  94      93.924  25.959  56.641  1.00  0.00           C
ATOM   5518 1C31 POPEk  94      93.023  24.759  56.360  1.00  0.00           C
ATOM   5521 2C31 POPEk  94      92.794  24.539  54.860  1.00  0.00           C
ATOM   5524 3C31 POPEk  94      91.833  23.369  54.611  1.00  0.00           C
ATOM   5527 4C31 POPEk  94      90.383  23.689  55.010  1.00  0.00           C
ATOM   5530 5C31 POPEk  94      89.514  22.429  55.080  1.00  0.00           C
ATOM   5533 6C31 POPEk  94      88.013  22.719  55.131  1.00  0.00           C
ATOM   5537  NH3 POPEl  95      88.793  34.149  29.330  1.00  0.00           N
ATOM   5541  C12 POPEl  95      88.062  35.229  28.579  1.00  0.00           C
ATOM   5544  C11 POPEl  95      87.624  36.359  29.519  1.00  0.00           C
ATOM   5547  P   POPEl  95      87.484  38.579  28.041  1.00  0.00           P
ATOM   5548  O13 POPEl  95      88.943  38.399  27.819  1.00  0.00           O
ATOM   5549  O14 POPEl  95      86.693  38.849  26.820  1.00  0.00           O
ATOM   5550  O11 POPEl  95      87.324  39.769  29.080  1.00  0.00           O
ATOM   5551  O12 POPEl  95      86.883  37.329  28.790  1.00  0.00           O
ATOM   5552  C1  POPEl  95      87.873  39.759  30.419  1.00  0.00           C
ATOM   5555  C2  POPEl  95      86.794  39.899  31.539  1.00  0.00           C
ATOM   5557  O21 POPEl  95      87.344  39.489  32.820  1.00  0.00           O
ATOM   5558  C21 POPEl  95      87.354  40.389  33.800  1.00  0.00           C
ATOM   5559  O22 POPEl  95      87.154  41.589  33.660  1.00  0.00           O
ATOM   5560  C22 POPEl  95      87.464  39.729  35.180  1.00  0.00           C
ATOM   5563  C3  POPEl  95      85.583  38.979  31.220  1.00  0.00           C
ATOM   5566  O31 POPEl  95      84.684  38.779  32.329  1.00  0.00           O
ATOM   5567  C31 POPEl  95      84.844  37.629  33.000  1.00  0.00           C
ATOM   5568  O32 POPEl  95      85.803  36.889  32.910  1.00  0.00           O
ATOM   5569  C32 POPEl  95      83.563  37.329  33.779  1.00  0.00           C
ATOM   5572  C23 POPEl  95      88.633  40.339  35.980  1.00  0.00           C
ATOM   5575  C24 POPEl  95      88.784  39.799  37.410  1.00  0.00           C
ATOM   5578  C25 POPEl  95      87.663  40.169  38.420  1.00  0.00           C
ATOM   5581  C26 POPEl  95      87.543  41.659  38.779  1.00  0.00           C
ATOM   5584  C27 POPEl  95      86.983  41.879  40.201  1.00  0.00           C
ATOM   5587  C28 POPEl  95      86.594  43.339  40.499  1.00  0.00           C
ATOM   5590  C29 POPEl  95      86.374  43.589  41.971  1.00  0.00           C
ATOM   5592 0C21 POPEl  95      85.714  44.609  42.529  1.00  0.00           C
ATOM   5594 1C21 POPEl  95      85.043  45.769  41.831  1.00  0.00           C
ATOM   5597 2C21 POPEl  95      83.594  46.009  42.300  1.00  0.00           C
ATOM   5600 3C21 POPEl  95      83.104  47.429  42.020  1.00  0.00           C
ATOM   5603 4C21 POPEl  95      81.723  47.699  42.650  1.00  0.00           C
ATOM   5606 5C21 POPEl  95      81.354  49.189  42.710  1.00  0.00           C
ATOM   5609 6C21 POPEl  95      81.303  49.869  41.339  1.00  0.00           C
ATOM   5612 7C21 POPEl  95      80.743  51.289  41.431  1.00  0.00           C
ATOM   5615 8C21 POPEl  95      80.743  52.009  40.080  1.00  0.00           C
ATOM   5619  C33 POPEl  95      83.773  36.749  35.200  1.00  0.00           C
ATOM   5622  C34 POPEl  95      83.904  37.829  36.279  1.00  0.00           C
ATOM   5625  C35 POPEl  95      83.803  37.269  37.700  1.00  0.00           C
ATOM   5628  C36 POPEl  95      83.824  38.349  38.779  1.00  0.00           C
ATOM   5631  C37 POPEl  95      83.854  37.779  40.201  1.00  0.00           C
ATOM   5634  C38 POPEl  95      84.284  38.829  41.220  1.00  0.00           C
ATOM   5637  C39 POPEl  95      84.143  38.409  42.690  1.00  0.00           C
ATOM   5640 0C31 POPEl  95      82.693  38.519  43.200  1.00  0.00           C
ATOM   5643 1C31 POPEl  95      82.604  38.799  44.710  1.00  0.00           C
ATOM   5646 2C31 POPEl  95      81.153  39.119  45.131  1.00  0.00           C
ATOM   5649 3C31 POPEl  95      80.993  39.539  46.599  1.00  0.00           C
ATOM   5652 4C31 POPEl  95      81.104  38.369  47.580  1.00  0.00           C
ATOM   5655 5C31 POPEl  95      80.843  38.789  49.030  1.00  0.00           C
ATOM   5658 6C31 POPEl  95      80.674  37.589  49.970  1.00  0.00           C
ATOM   5662  NH3 POPEm  96      21.133  77.839  72.490  1.00  0.00           N
ATOM   5666  C12 POPEm  96      21.124  78.689  73.720  1.00  0.00           C
ATOM   5669  C11 POPEm  96      20.154  79.869  73.550  1.00  0.00           C
ATOM   5672  P   POPEm  96      20.803  82.379  73.510  1.00  0.00           P
ATOM   5673  O13 POPEm  96      19.403  82.829  73.670  1.00  0.00           O
ATOM   5674  O14 POPEm  96      21.574  82.299  74.760  1.00  0.00           O
ATOM   5675  O11 POPEm  96      21.563  83.309  72.479  1.00  0.00           O
ATOM   5676  O12 POPEm  96      20.793  80.929  72.851  1.00  0.00           O
ATOM   5677  C1  POPEm  96      20.893  83.778  71.310  1.00  0.00           C
ATOM   5680  C2  POPEm  96      20.984  82.759  70.141  1.00  0.00           C
ATOM   5682  O21 POPEm  96      21.284  83.369  68.870  1.00  0.00           O
ATOM   5683  C21 POPEm  96      20.524  84.379  68.451  1.00  0.00           C
ATOM   5684  O22 POPEm  96      19.643  84.929  69.080  1.00  0.00           O
ATOM   5685  C22 POPEm  96      20.924  84.738  67.020  1.00  0.00           C
ATOM   5688  C3  POPEm  96      19.753  81.799  70.060  1.00  0.00           C
ATOM   5691  O31 POPEm  96      20.124  80.519  69.491  1.00  0.00           O
ATOM   5692  C31 POPEm  96      19.993  80.449  68.179  1.00  0.00           C
ATOM   5693  O32 POPEm  96      19.593  81.339  67.451  1.00  0.00           O
ATOM   5694  C32 POPEm  96      20.434  79.059  67.740  1.00  0.00           C
ATOM   5697  C23 POPEm  96      19.683  84.748  66.079  1.00  0.00           C
ATOM   5700  C24 POPEm  96      19.993  84.359  64.619  1.00  0.00           C
ATOM   5703  C25 POPEm  96      20.583  82.938  64.491  1.00  0.00           C
ATOM   5706  C26 POPEm  96      20.343  82.279  63.130  1.00  0.00           C
ATOM   5709  C27 POPEm  96      21.114  80.959  62.979  1.00  0.00           C
ATOM   5712  C28 POPEm  96      20.534  80.019  61.910  1.00  0.00           C
ATOM   5715  C29 POPEm  96      20.534  80.679  60.549  1.00  0.00           C
ATOM   5717 0C21 POPEm  96      21.374  80.389  59.541  1.00  0.00           C
ATOM   5719 1C21 POPEm  96      22.473  79.369  59.579  1.00  0.00           C
ATOM   5722 2C21 POPEm  96      21.953  77.979  59.170  1.00  0.00           C
ATOM   5725 3C21 POPEm  96      23.073  76.939  59.081  1.00  0.00           C
ATOM   5728 4C21 POPEm  96      22.534  75.539  58.760  1.00  0.00           C
ATOM   5731 5C21 POPEm  96      23.503  74.679  57.939  1.00  0.00           C
ATOM   5734 6C21 POPEm  96      24.844  74.409  58.620  1.00  0.00           C
ATOM   5737 7C21 POPEm  96      25.714  73.449  57.799  1.00  0.00           C
ATOM   5740 8C21 POPEm  96      27.093  73.199  58.410  1.00  0.00           C
ATOM   5744  C33 POPEm  96      20.143  78.739  66.260  1.00  0.00           C
ATOM   5747  C34 POPEm  96      21.124  77.759  65.590  1.00  0.00           C
ATOM   5750  C35 POPEm  96      22.594  78.179  65.710  1.00  0.00           C
ATOM   5753  C36 POPEm  96      23.484  77.409  64.730  1.00  0.00           C
ATOM   5756  C37 POPEm  96      24.973  77.609  65.039  1.00  0.00           C
ATOM   5759  C38 POPEm  96      25.924  76.889  64.070  1.00  0.00           C
ATOM   5762  C39 POPEm  96      25.524  75.419  63.860  1.00  0.00           C
ATOM   5765 0C31 POPEm  96      26.663  74.529  63.361  1.00  0.00           C
ATOM   5768 1C31 POPEm  96      26.203  73.069  63.299  1.00  0.00           C
ATOM   5771 2C31 POPEm  96      27.323  72.049  63.060  1.00  0.00           C
ATOM   5774 3C31 POPEm  96      27.223  70.839  64.000  1.00  0.00           C
ATOM   5777 4C31 POPEm  96      25.873  70.109  63.909  1.00  0.00           C
ATOM   5780 5C31 POPEm  96      25.573  69.279  65.160  1.00  0.00           C
ATOM   5783 6C31 POPEm  96      24.184  68.639  65.141  1.00  0.00           C
ATOM   5787  NH3 POPEn  97      29.604  30.169  25.389  1.00  0.00           N
ATOM   5791  C12 POPEn  97      28.414  30.849  26.020  1.00  0.00           C
ATOM   5794  C11 POPEn  97      27.053  30.279  25.560  1.00  0.00           C
ATOM   5797  P   POPEn  97      25.413  30.729  27.589  1.00  0.00           P
ATOM   5798  O13 POPEn  97      24.204  29.869  27.480  1.00  0.00           O
ATOM   5799  O14 POPEn  97      26.514  30.159  28.379  1.00  0.00           O
ATOM   5800  O11 POPEn  97      24.993  32.139  28.140  1.00  0.00           O
ATOM   5801  O12 POPEn  97      25.933  30.979  26.110  1.00  0.00           O
ATOM   5802  C1  POPEn  97      25.684  32.779  29.210  1.00  0.00           C
ATOM   5805  C2  POPEn  97      24.983  32.599  30.601  1.00  0.00           C
ATOM   5807  O21 POPEn  97      25.843  31.879  31.500  1.00  0.00           O
ATOM   5808  C21 POPEn  97      26.823  32.609  32.010  1.00  0.00           C
ATOM   5809  O22 POPEn  97      27.014  33.789  31.799  1.00  0.00           O
ATOM   5810  C22 POPEn  97      27.703  31.719  32.890  1.00  0.00           C
ATOM   5813  C3  POPEn  97      23.624  31.859  30.471  1.00  0.00           C
ATOM   5816  O31 POPEn  97      22.984  31.649  31.739  1.00  0.00           O
ATOM   5817  C31 POPEn  97      21.854  30.959  31.599  1.00  0.00           C
ATOM   5818  O32 POPEn  97      21.313  30.719  30.520  1.00  0.00           O
ATOM   5819  C32 POPEn  97      21.354  30.479  32.951  1.00  0.00           C
ATOM   5822  C23 POPEn  97      28.094  32.409  34.210  1.00  0.00           C
ATOM   5825  C24 POPEn  97      29.114  31.589  35.010  1.00  0.00           C
ATOM   5828  C25 POPEn  97      29.083  31.889  36.520  1.00  0.00           C
ATOM   5831  C26 POPEn  97      29.664  33.259  36.910  1.00  0.00           C
ATOM   5834  C27 POPEn  97      29.093  33.809  38.230  1.00  0.00           C
ATOM   5837  C28 POPEn  97      29.093  32.829  39.421  1.00  0.00           C
ATOM   5840  C29 POPEn  97      30.473  32.579  39.969  1.00  0.00           C
ATOM   5842 0C21 POPEn  97      30.753  32.259  41.250  1.00  0.00           C
ATOM   5844 1C21 POPEn  97      29.753  31.989  42.351  1.00  0.00           C
ATOM   5847 2C21 POPEn  97      30.343  30.999  43.370  1.00  0.00           C
ATOM   5850 3C21 POPEn  97      29.434  30.759  44.590  1.00  0.00           C
ATOM   5853 4C21 POPEn  97      30.133  29.919  45.671  1.00  0.00           C
ATOM   5856 5C21 POPEn  97      29.534  30.109  47.070  1.00  0.00           C
ATOM   5859 6C21 POPEn  97      30.243  29.249  48.119  1.00  0.00           C
ATOM   5862 7C21 POPEn  97      29.813  29.579  49.561  1.00  0.00           C
ATOM   5865 8C21 POPEn  97      30.554  28.749  50.611  1.00  0.00           C
ATOM   5869  C33 POPEn  97      21.614  28.959  33.140  1.00  0.00           C
ATOM   5872  C34 POPEn  97      21.114  28.399  34.480  1.00  0.00           C
ATOM   5875  C35 POPEn  97      21.973  28.859  35.671  1.00  0.00           C
ATOM   5878  C36 POPEn  97      21.784  27.979  36.921  1.00  0.00           C
ATOM   5881  C37 POPEn  97      22.873  28.239  37.960  1.00  0.00           C
ATOM   5884  C38 POPEn  97      22.894  27.219  39.099  1.00  0.00           C
ATOM   5887  C39 POPEn  97      21.723  27.339  40.089  1.00  0.00           C
ATOM   5890 0C31 POPEn  97      21.844  28.569  40.999  1.00  0.00           C
ATOM   5893 1C31 POPEn  97      20.743  28.639  42.070  1.00  0.00           C
ATOM   5896 2C31 POPEn  97      21.014  29.729  43.119  1.00  0.00           C
ATOM   5899 3C31 POPEn  97      21.094  29.169  44.550  1.00  0.00           C
ATOM   5902 4C31 POPEn  97      21.453  30.249  45.590  1.00  0.00           C
ATOM   5905 5C31 POPEn  97      21.433  29.699  47.020  1.00  0.00           C
ATOM   5908 6C31 POPEn  97      21.813  30.739  48.069  1.00  0.00           C
ATOM   5912  NH3 POPEo  98      54.683  55.219  29.069  1.00  0.00           N
ATOM   5916  C12 POPEo  98      54.804  56.109  27.870  1.00  0.00           C
ATOM   5919  C11 POPEo  98      53.983  57.389  28.041  1.00  0.00           C
ATOM   5922  P   POPEo  98      55.453  59.379  27.210  1.00  0.00           P
ATOM   5923  O13 POPEo  98      56.273  59.469  25.970  1.00  0.00           O
ATOM   5924  O14 POPEo  98      54.903  60.639  27.750  1.00  0.00           O
ATOM   5925  O11 POPEo  98      56.324  58.719  28.340  1.00  0.00           O
ATOM   5926  O12 POPEo  98      54.273  58.339  27.010  1.00  0.00           O
ATOM   5927  C1  POPEo  98      57.593  59.279  28.650  1.00  0.00           C
ATOM   5930  C2  POPEo  98      58.464  58.279  29.450  1.00  0.00           C
ATOM   5932  O21 POPEo  98      58.074  58.229  30.830  1.00  0.00           O
ATOM   5933  C21 POPEo  98      57.214  57.299  31.170  1.00  0.00           C
ATOM   5934  O22 POPEo  98      56.624  56.539  30.430  1.00  0.00           O
ATOM   5935  C22 POPEo  98      57.183  57.229  32.690  1.00  0.00           C
ATOM   5938  C3  POPEo  98      59.944  58.709  29.410  1.00  0.00           C
ATOM   5941  O31 POPEo  98      60.793  57.589  29.710  1.00  0.00           O
ATOM   5942  C31 POPEo  98      61.843  57.849  30.479  1.00  0.00           C
ATOM   5943  O32 POPEo  98      62.144  58.939  30.931  1.00  0.00           O
ATOM   5944  C32 POPEo  98      62.523  56.509  30.800  1.00  0.00           C
ATOM   5947  C23 POPEo  98      56.313  56.049  33.129  1.00  0.00           C
ATOM   5950  C24 POPEo  98      56.514  55.699  34.600  1.00  0.00           C
ATOM   5953  C25 POPEo  98      55.904  56.719  35.549  1.00  0.00           C
ATOM   5956  C26 POPEo  98      55.793  56.139  36.960  1.00  0.00           C
ATOM   5959  C27 POPEo  98      54.953  57.029  37.869  1.00  0.00           C
ATOM   5962  C28 POPEo  98      54.763  56.409  39.260  1.00  0.00           C
ATOM   5965  C29 POPEo  98      53.953  57.349  40.110  1.00  0.00           C
ATOM   5967 0C21 POPEo  98      54.063  57.489  41.440  1.00  0.00           C
ATOM   5969 1C21 POPEo  98      54.934  56.679  42.370  1.00  0.00           C
ATOM   5972 2C21 POPEo  98      54.514  56.969  43.820  1.00  0.00           C
ATOM   5975 3C21 POPEo  98      55.254  56.129  44.870  1.00  0.00           C
ATOM   5978 4C21 POPEo  98      54.784  56.499  46.279  1.00  0.00           C
ATOM   5981 5C21 POPEo  98      55.403  55.639  47.400  1.00  0.00           C
ATOM   5984 6C21 POPEo  98      54.924  56.089  48.779  1.00  0.00           C
ATOM   5987 7C21 POPEo  98      55.243  55.089  49.900  1.00  0.00           C
ATOM   5990 8C21 POPEo  98      54.734  55.529  51.269  1.00  0.00           C
ATOM   5994  C33 POPEo  98      64.043  56.619  31.049  1.00  0.00           C
ATOM   5997  C34 POPEo  98      64.474  56.169  32.459  1.00  0.00           C
ATOM   6000  C35 POPEo  98      65.493  55.029  32.440  1.00  0.00           C
ATOM   6003  C36 POPEo  98      65.733  54.419  33.830  1.00  0.00           C
ATOM   6006  C37 POPEo  98      66.743  53.269  33.769  1.00  0.00           C
ATOM   6009  C38 POPEo  98      66.723  52.349  35.000  1.00  0.00           C
ATOM   6012  C39 POPEo  98      67.733  52.689  36.090  1.00  0.00           C
ATOM   6015 0C31 POPEo  98      67.773  51.599  37.160  1.00  0.00           C
ATOM   6018 1C31 POPEo  98      68.864  51.789  38.230  1.00  0.00           C
ATOM   6021 2C31 POPEo  98      69.063  50.529  39.080  1.00  0.00           C
ATOM   6024 3C31 POPEo  98      68.343  50.569  40.439  1.00  0.00           C
ATOM   6027 4C31 POPEo  98      69.154  51.289  41.530  1.00  0.00           C
ATOM   6030 5C31 POPEo  98      68.513  51.199  42.910  1.00  0.00           C
ATOM   6033 6C31 POPEo  98      69.303  51.909  44.010  1.00  0.00           C
ATOM   6037  NH3 POPEp  99      76.743  68.009  26.639  1.00  0.00           N
ATOM   6041  C12 POPEp  99      75.764  66.869  26.840  1.00  0.00           C
ATOM   6044  C11 POPEp  99      76.364  65.499  26.490  1.00  0.00           C
ATOM   6047  P   POPEp  99      75.243  63.459  27.810  1.00  0.00           P
ATOM   6048  O13 POPEp  99      74.243  63.979  28.769  1.00  0.00           O
ATOM   6049  O14 POPEp  99      75.013  62.089  27.299  1.00  0.00           O
ATOM   6050  O11 POPEp  99      76.674  63.539  28.479  1.00  0.00           O
ATOM   6051  O12 POPEp  99      75.383  64.469  26.599  1.00  0.00           O
ATOM   6052  C1  POPEp  99      77.383  62.429  29.039  1.00  0.00           C
ATOM   6055  C2  POPEp  99      77.263  62.399  30.601  1.00  0.00           C
ATOM   6057  O21 POPEp  99      78.324  63.129  31.250  1.00  0.00           O
ATOM   6058  C21 POPEp  99      79.493  62.549  31.360  1.00  0.00           C
ATOM   6059  O22 POPEp  99      79.824  61.469  30.910  1.00  0.00           O
ATOM   6060  C22 POPEp  99      80.423  63.479  32.160  1.00  0.00           C
ATOM   6063  C3  POPEp  99      77.023  60.949  31.150  1.00  0.00           C
ATOM   6066  O31 POPEp  99      76.843  60.889  32.589  1.00  0.00           O
ATOM   6067  C31 POPEp  99      76.294  59.729  32.960  1.00  0.00           C
ATOM   6068  O32 POPEp  99      75.993  58.829  32.189  1.00  0.00           O
ATOM   6069  C32 POPEp  99      76.063  59.659  34.480  1.00  0.00           C
ATOM   6072  C23 POPEp  99      80.364  63.329  33.709  1.00  0.00           C
ATOM   6075  C24 POPEp  99      80.723  64.649  34.421  1.00  0.00           C
ATOM   6078  C25 POPEp  99      80.954  64.609  35.939  1.00  0.00           C
ATOM   6081  C26 POPEp  99      81.124  66.039  36.489  1.00  0.00           C
ATOM   6084  C27 POPEp  99      81.083  66.129  38.030  1.00  0.00           C
ATOM   6087  C28 POPEp  99      81.083  67.589  38.560  1.00  0.00           C
ATOM   6090  C29 POPEp  99      80.714  67.629  40.019  1.00  0.00           C
ATOM   6092 0C21 POPEp  99      81.413  68.139  41.050  1.00  0.00           C
ATOM   6094 1C21 POPEp  99      82.774  68.799  41.030  1.00  0.00           C
ATOM   6097 2C21 POPEp  99      83.743  68.259  42.090  1.00  0.00           C
ATOM   6100 3C21 POPEp  99      84.243  66.829  41.781  1.00  0.00           C
ATOM   6103 4C21 POPEp  99      85.283  66.289  42.780  1.00  0.00           C
ATOM   6106 5C21 POPEp  99      84.754  66.189  44.211  1.00  0.00           C
ATOM   6109 6C21 POPEp  99      85.684  65.419  45.160  1.00  0.00           C
ATOM   6112 7C21 POPEp  99      85.193  65.439  46.619  1.00  0.00           C
ATOM   6115 8C21 POPEp  99      86.114  64.669  47.580  1.00  0.00           C
ATOM   6119  C33 POPEp  99      77.284  59.219  35.330  1.00  0.00           C
ATOM   6122  C34 POPEp  99      76.854  59.039  36.799  1.00  0.00           C
ATOM   6125  C35 POPEp  99      77.743  58.149  37.690  1.00  0.00           C
ATOM   6128  C36 POPEp  99      79.193  58.599  37.939  1.00  0.00           C
ATOM   6131  C37 POPEp  99      79.654  58.269  39.369  1.00  0.00           C
ATOM   6134  C38 POPEp  99      81.053  58.789  39.730  1.00  0.00           C
ATOM   6137  C39 POPEp  99      81.363  58.749  41.241  1.00  0.00           C
ATOM   6140 0C31 POPEp  99      81.474  57.339  41.851  1.00  0.00           C
ATOM   6143 1C31 POPEp  99      81.563  57.399  43.381  1.00  0.00           C
ATOM   6146 2C31 POPEp  99      81.913  56.069  44.059  1.00  0.00           C
ATOM   6149 3C31 POPEp  99      81.874  56.149  45.601  1.00  0.00           C
ATOM   6152 4C31 POPEp  99      82.963  57.049  46.201  1.00  0.00           C
ATOM   6155 5C31 POPEp  99      82.704  57.419  47.669  1.00  0.00           C
ATOM   6158 6C31 POPEp  99      83.784  58.329  48.250  1.00  0.00           C
ATOM   6162  NH3 POPEq 100      28.013 123.249  26.590  1.00  0.00           N
ATOM   6166  C12 POPEq 100      27.394 122.978  25.259  1.00  0.00           C
ATOM   6169  C11 POPEq 100      28.253 122.008  24.420  1.00  0.00           C
ATOM   6172  P   POPEq 100      29.344 120.028  25.839  1.00  0.00           P
ATOM   6173  O13 POPEq 100      30.633 120.139  25.149  1.00  0.00           O
ATOM   6174  O14 POPEq 100      28.904 118.679  26.250  1.00  0.00           O
ATOM   6175  O11 POPEq 100      29.393 120.979  27.120  1.00  0.00           O
ATOM   6176  O12 POPEq 100      28.223 120.688  24.951  1.00  0.00           O
ATOM   6177  C1  POPEq 100      29.004 120.449  28.410  1.00  0.00           C
ATOM   6180  C2  POPEq 100      29.573 121.259  29.611  1.00  0.00           C
ATOM   6182  O21 POPEq 100      28.573 121.329  30.640  1.00  0.00           O
ATOM   6183  C21 POPEq 100      29.023 121.539  31.869  1.00  0.00           C
ATOM   6184  O22 POPEq 100      30.174 121.369  32.241  1.00  0.00           O
ATOM   6185  C22 POPEq 100      27.884 122.019  32.750  1.00  0.00           C
ATOM   6188  C3  POPEq 100      29.934 122.719  29.180  1.00  0.00           C
ATOM   6191  O31 POPEq 100      30.413 123.549  30.230  1.00  0.00           O
ATOM   6192  C31 POPEq 100      31.684 123.389  30.549  1.00  0.00           C
ATOM   6193  O32 POPEq 100      32.444 122.579  30.040  1.00  0.00           O
ATOM   6194  C32 POPEq 100      32.004 124.499  31.569  1.00  0.00           C
ATOM   6197  C23 POPEq 100      28.034 121.529  34.210  1.00  0.00           C
ATOM   6200  C24 POPEq 100      26.973 122.108  35.150  1.00  0.00           C
ATOM   6203  C25 POPEq 100      27.234 123.559  35.590  1.00  0.00           C
ATOM   6206  C26 POPEq 100      26.024 124.179  36.289  1.00  0.00           C
ATOM   6209  C27 POPEq 100      26.293 125.578  36.840  1.00  0.00           C
ATOM   6212  C28 POPEq 100      25.003 126.329  37.230  1.00  0.00           C
ATOM   6215  C29 POPEq 100      24.214 125.629  38.311  1.00  0.00           C
ATOM   6217 0C21 POPEq 100      23.803 126.149  39.480  1.00  0.00           C
ATOM   6219 1C21 POPEq 100      24.083 127.539  39.979  1.00  0.00           C
ATOM   6222 2C21 POPEq 100      24.093 127.558  41.520  1.00  0.00           C
ATOM   6225 3C21 POPEq 100      24.634 128.878  42.079  1.00  0.00           C
ATOM   6228 4C21 POPEq 100      24.634 128.918  43.610  1.00  0.00           C
ATOM   6231 5C21 POPEq 100      23.214 128.988  44.211  1.00  0.00           C
ATOM   6234 6C21 POPEq 100      23.214 129.139  45.730  1.00  0.00           C
ATOM   6237 7C21 POPEq 100      21.793 129.319  46.290  1.00  0.00           C
ATOM   6240 8C21 POPEq 100      21.774 129.545  47.799  1.00  0.00           C
ATOM   6244  C33 POPEq 100      33.194 124.228  32.519  1.00  0.00           C
ATOM   6247  C34 POPEq 100      33.593 125.469  33.329  1.00  0.00           C
ATOM   6250  C35 POPEq 100      32.574 125.858  34.410  1.00  0.00           C
ATOM   6253  C36 POPEq 100      33.034 127.008  35.320  1.00  0.00           C
ATOM   6256  C37 POPEq 100      32.014 127.378  36.409  1.00  0.00           C
ATOM   6259  C38 POPEq 100      32.594 128.389  37.410  1.00  0.00           C
ATOM   6262  C39 POPEq 100      31.553 129.099  38.300  1.00  0.00           C
ATOM   6265 0C31 POPEq 100      30.604 128.169  39.059  1.00  0.00           C
ATOM   6268 1C31 POPEq 100      30.073 128.808  40.360  1.00  0.00           C
ATOM   6271 2C31 POPEq 100      28.913 128.029  40.980  1.00  0.00           C
ATOM   6274 3C31 POPEq 100      28.684 128.309  42.470  1.00  0.00           C
ATOM   6277 4C31 POPEq 100      28.484 129.785  42.821  1.00  0.00           C
ATOM   6280 5C31 POPEq 100      28.323 130.016  44.331  1.00  0.00           C
ATOM   6283 6C31 POPEq 100      28.184 131.495  44.701  1.00  0.00           C
ATOM   6287  NH3 POPEr 101     108.983  89.729  27.150  1.00  0.00           N
ATOM   6291  C12 POPEr 101     108.464  90.849  26.309  1.00  0.00           C
ATOM   6294  C11 POPEr 101     109.543  91.529  25.471  1.00  0.00           C
ATOM   6297  P   POPEr 101     108.483  93.899  25.170  1.00  0.00           P
ATOM   6298  O13 POPEr 101     107.104  93.799  25.700  1.00  0.00           O
ATOM   6299  O14 POPEr 101     108.653  94.959  24.150  1.00  0.00           O
ATOM   6300  O11 POPEr 101     109.473  94.188  26.370  1.00  0.00           O
ATOM   6301  O12 POPEr 101     108.924  92.488  24.599  1.00  0.00           O
ATOM   6302  C1  POPEr 101     109.123  94.199  27.759  1.00  0.00           C
ATOM   6305  C2  POPEr 101     110.204  94.969  28.579  1.00  0.00           C
ATOM   6307  O21 POPEr 101     109.903  95.018  29.990  1.00  0.00           O
ATOM   6308  C21 POPEr 101     109.864  93.908  30.710  1.00  0.00           C
ATOM   6309  O22 POPEr 101     110.053  92.768  30.300  1.00  0.00           O
ATOM   6310  C22 POPEr 101     109.483  94.289  32.150  1.00  0.00           C
ATOM   6313  C3  POPEr 101     110.333  96.429  28.031  1.00  0.00           C
ATOM   6316  O31 POPEr 101     111.633  97.059  28.260  1.00  0.00           O
ATOM   6317  C31 POPEr 101     111.654  98.048  29.169  1.00  0.00           C
ATOM   6318  O32 POPEr 101     110.733  98.349  29.900  1.00  0.00           O
ATOM   6319  C32 POPEr 101     112.993  98.768  29.030  1.00  0.00           C
ATOM   6322  C23 POPEr 101     110.143  93.429  33.249  1.00  0.00           C
ATOM   6325  C24 POPEr 101     110.523  94.279  34.480  1.00  0.00           C
ATOM   6328  C25 POPEr 101     111.094  93.498  35.671  1.00  0.00           C
ATOM   6331  C26 POPEr 101     110.014  92.908  36.590  1.00  0.00           C
ATOM   6334  C27 POPEr 101     110.574  92.289  37.890  1.00  0.00           C
ATOM   6337  C28 POPEr 101     111.243  93.319  38.839  1.00  0.00           C
ATOM   6340  C29 POPEr 101     112.714  93.078  39.030  1.00  0.00           C
ATOM   6342 0C21 POPEr 101     113.424  93.349  40.140  1.00  0.00           C
ATOM   6344 1C21 POPEr 101     112.883  93.959  41.400  1.00  0.00           C
ATOM   6347 2C21 POPEr 101     113.734  93.609  42.640  1.00  0.00           C
ATOM   6350 3C21 POPEr 101     113.493  92.189  43.151  1.00  0.00           C
ATOM   6353 4C21 POPEr 101     114.453  91.839  44.291  1.00  0.00           C
ATOM   6356 5C21 POPEr 101     113.983  90.659  45.160  1.00  0.00           C
ATOM   6359 6C21 POPEr 101     114.193  89.298  44.491  1.00  0.00           C
ATOM   6362 7C21 POPEr 101     113.843  88.139  45.439  1.00  0.00           C
ATOM   6365 8C21 POPEr 101     114.033  86.759  44.810  1.00  0.00           C
ATOM   6369  C33 POPEr 101     113.264  99.809  30.140  1.00  0.00           C
ATOM   6372  C34 POPEr 101     113.784  99.149  31.409  1.00  0.00           C
ATOM   6375  C35 POPEr 101     114.203 100.158  32.490  1.00  0.00           C
ATOM   6378  C36 POPEr 101     113.023 100.639  33.350  1.00  0.00           C
ATOM   6381  C37 POPEr 101     113.413 101.828  34.239  1.00  0.00           C
ATOM   6384  C38 POPEr 101     112.313 102.229  35.220  1.00  0.00           C
ATOM   6387  C39 POPEr 101     112.303 101.399  36.510  1.00  0.00           C
ATOM   6390 0C31 POPEr 101     111.223 101.849  37.519  1.00  0.00           C
ATOM   6393 1C31 POPEr 101     109.794 101.459  37.110  1.00  0.00           C
ATOM   6396 2C31 POPEr 101     108.764 101.819  38.199  1.00  0.00           C
ATOM   6399 3C31 POPEr 101     107.324 101.439  37.830  1.00  0.00           C
ATOM   6402 4C31 POPEr 101     106.763 102.248  36.640  1.00  0.00           C
ATOM   6405 5C31 POPEr 101     105.243 102.119  36.510  1.00  0.00           C
ATOM   6408 6C31 POPEr 101     104.684 103.089  35.479  1.00  0.00           C
ATOM   6412  NH3 POPEs 102      83.253  96.439  71.650  1.00  0.00           N
ATOM   6416  C12 POPEs 102      82.553  95.399  72.490  1.00  0.00           C
ATOM   6419  C11 POPEs 102      81.563  94.489  71.729  1.00  0.00           C
ATOM   6422  P   POPEs 102      79.453  93.889  73.131  1.00  0.00           P
ATOM   6423  O13 POPEs 102      78.913  92.768  73.939  1.00  0.00           O
ATOM   6424  O14 POPEs 102      79.473  95.249  73.720  1.00  0.00           O
ATOM   6425  O11 POPEs 102      78.703  93.948  71.749  1.00  0.00           O
ATOM   6426  O12 POPEs 102      80.934  93.569  72.650  1.00  0.00           O
ATOM   6427  C1  POPEs 102      77.263  93.939  71.729  1.00  0.00           C
ATOM   6430  C2  POPEs 102      76.663  94.719  70.531  1.00  0.00           C
ATOM   6432  O21 POPEs 102      77.154  94.158  69.299  1.00  0.00           O
ATOM   6433  C21 POPEs 102      76.273  94.119  68.311  1.00  0.00           C
ATOM   6434  O22 POPEs 102      75.063  94.209  68.429  1.00  0.00           O
ATOM   6435  C22 POPEs 102      76.993  93.969  66.971  1.00  0.00           C
ATOM   6438  C3  POPEs 102      76.983  96.249  70.601  1.00  0.00           C
ATOM   6441  O31 POPEs 102      76.563  96.968  69.421  1.00  0.00           O
ATOM   6442  C31 POPEs 102      75.254  97.199  69.311  1.00  0.00           C
ATOM   6443  O32 POPEs 102      74.394  96.879  70.099  1.00  0.00           O
ATOM   6444  C32 POPEs 102      74.974  97.859  67.951  1.00  0.00           C
ATOM   6447  C23 POPEs 102      76.953  92.518  66.451  1.00  0.00           C
ATOM   6450  C24 POPEs 102      77.923  92.279  65.281  1.00  0.00           C
ATOM   6453  C25 POPEs 102      77.394  92.709  63.900  1.00  0.00           C
ATOM   6456  C26 POPEs 102      76.254  91.819  63.381  1.00  0.00           C
ATOM   6459  C27 POPEs 102      75.974  92.039  61.890  1.00  0.00           C
ATOM   6462  C28 POPEs 102      74.644  91.439  61.419  1.00  0.00           C
ATOM   6465  C29 POPEs 102      74.644  89.939  61.409  1.00  0.00           C
ATOM   6467 0C21 POPEs 102      74.924  89.149  60.350  1.00  0.00           C
ATOM   6469 1C21 POPEs 102      75.333  89.589  58.970  1.00  0.00           C
ATOM   6472 2C21 POPEs 102      74.464  89.009  57.831  1.00  0.00           C
ATOM   6475 3C21 POPEs 102      74.523  87.479  57.740  1.00  0.00           C
ATOM   6478 4C21 POPEs 102      73.854  86.868  56.501  1.00  0.00           C
ATOM   6481 5C21 POPEs 102      72.413  87.359  56.300  1.00  0.00           C
ATOM   6484 6C21 POPEs 102      71.633  86.518  55.280  1.00  0.00           C
ATOM   6487 7C21 POPEs 102      70.243  87.129  55.061  1.00  0.00           C
ATOM   6490 8C21 POPEs 102      69.404  86.469  53.979  1.00  0.00           C
ATOM   6494  C33 POPEs 102      73.784  97.199  67.230  1.00  0.00           C
ATOM   6497  C34 POPEs 102      73.934  97.209  65.701  1.00  0.00           C
ATOM   6500  C35 POPEs 102      72.733  96.588  64.959  1.00  0.00           C
ATOM   6503  C36 POPEs 102      72.403  95.149  65.400  1.00  0.00           C
ATOM   6506  C37 POPEs 102      71.493  94.409  64.421  1.00  0.00           C
ATOM   6509  C38 POPEs 102      70.873  93.139  65.039  1.00  0.00           C
ATOM   6512  C39 POPEs 102      70.074  92.299  64.040  1.00  0.00           C
ATOM   6515 0C31 POPEs 102      70.943  91.329  63.221  1.00  0.00           C
ATOM   6518 1C31 POPEs 102      70.124  90.379  62.339  1.00  0.00           C
ATOM   6521 2C31 POPEs 102      70.993  89.289  61.700  1.00  0.00           C
ATOM   6524 3C31 POPEs 102      70.193  88.258  60.889  1.00  0.00           C
ATOM   6527 4C31 POPEs 102      71.094  87.169  60.299  1.00  0.00           C
ATOM   6530 5C31 POPEs 102      70.304  86.128  59.479  1.00  0.00           C
ATOM   6533 6C31 POPEs 102      71.163  84.999  58.919  1.00  0.00           C
ATOM   6537  NH3 POPEt 103      86.924  53.689  28.420  1.00  0.00           N
ATOM   6541  C12 POPEt 103      87.883  54.759  28.899  1.00  0.00           C
ATOM   6544  C11 POPEt 103      89.114  54.099  29.540  1.00  0.00           C
ATOM   6547  P   POPEt 103      90.043  56.009  31.110  1.00  0.00           P
ATOM   6548  O13 POPEt 103      91.464  56.329  31.439  1.00  0.00           O
ATOM   6549  O14 POPEt 103      89.083  57.079  30.769  1.00  0.00           O
ATOM   6550  O11 POPEt 103      89.453  55.009  32.160  1.00  0.00           O
ATOM   6551  O12 POPEt 103      90.154  55.009  29.910  1.00  0.00           O
ATOM   6552  C1  POPEt 103      89.973  54.829  33.480  1.00  0.00           C
ATOM   6555  C2  POPEt 103      89.234  53.639  34.151  1.00  0.00           C
ATOM   6557  O21 POPEt 103      90.053  53.029  35.169  1.00  0.00           O
ATOM   6558  C21 POPEt 103      90.004  53.729  36.310  1.00  0.00           C
ATOM   6559  O22 POPEt 103      89.574  54.869  36.390  1.00  0.00           O
ATOM   6560  C22 POPEt 103      90.504  52.909  37.490  1.00  0.00           C
ATOM   6563  C3  POPEt 103      88.813  52.599  33.049  1.00  0.00           C
ATOM   6566  O31 POPEt 103      88.874  51.219  33.420  1.00  0.00           O
ATOM   6567  C31 POPEt 103      88.004  50.849  34.330  1.00  0.00           C
ATOM   6568  O32 POPEt 103      87.043  51.499  34.709  1.00  0.00           O
ATOM   6569  C32 POPEt 103      88.504  49.549  34.940  1.00  0.00           C
ATOM   6572  C23 POPEt 103      90.163  53.659  38.800  1.00  0.00           C
ATOM   6575  C24 POPEt 103      90.303  52.819  40.080  1.00  0.00           C
ATOM   6578  C25 POPEt 103      90.124  53.699  41.330  1.00  0.00           C
ATOM   6581  C26 POPEt 103      90.423  52.959  42.640  1.00  0.00           C
ATOM   6584  C27 POPEt 103      90.723  53.919  43.811  1.00  0.00           C
ATOM   6587  C28 POPEt 103      91.083  53.219  45.131  1.00  0.00           C
ATOM   6590  C29 POPEt 103      92.354  52.409  45.010  1.00  0.00           C
ATOM   6592 0C21 POPEt 103      92.833  51.489  45.861  1.00  0.00           C
ATOM   6594 1C21 POPEt 103      92.224  51.089  47.189  1.00  0.00           C
ATOM   6597 2C21 POPEt 103      93.303  50.819  48.259  1.00  0.00           C
ATOM   6600 3C21 POPEt 103      92.663  50.439  49.600  1.00  0.00           C
ATOM   6603 4C21 POPEt 103      93.644  49.809  50.601  1.00  0.00           C
ATOM   6606 5C21 POPEt 103      93.424  48.299  50.791  1.00  0.00           C
ATOM   6609 6C21 POPEt 103      94.083  47.769  52.079  1.00  0.00           C
ATOM   6612 7C21 POPEt 103      93.703  46.319  52.400  1.00  0.00           C
ATOM   6615 8C21 POPEt 103      94.114  45.889  53.811  1.00  0.00           C
ATOM   6619  C33 POPEt 103      90.014  49.589  35.309  1.00  0.00           C
ATOM   6622  C34 POPEt 103      90.824  48.509  34.590  1.00  0.00           C
ATOM   6625  C35 POPEt 103      92.333  48.559  34.881  1.00  0.00           C
ATOM   6628  C36 POPEt 103      92.663  48.079  36.300  1.00  0.00           C
ATOM   6631  C37 POPEt 103      94.024  48.569  36.809  1.00  0.00           C
ATOM   6634  C38 POPEt 103      94.213  48.309  38.311  1.00  0.00           C
ATOM   6637  C39 POPEt 103      94.343  46.829  38.681  1.00  0.00           C
ATOM   6640 0C31 POPEt 103      94.413  46.619  40.201  1.00  0.00           C
ATOM   6643 1C31 POPEt 103      94.973  45.229  40.549  1.00  0.00           C
ATOM   6646 2C31 POPEt 103      94.693  44.749  41.980  1.00  0.00           C
ATOM   6649 3C31 POPEt 103      95.113  45.719  43.090  1.00  0.00           C
ATOM   6652 4C31 POPEt 103      93.913  46.209  43.910  1.00  0.00           C
ATOM   6655 5C31 POPEt 103      94.304  47.179  45.029  1.00  0.00           C
ATOM   6658 6C31 POPEt 103      93.113  47.569  45.920  1.00  0.00           C
ATOM   6662  NH3 POPEu 104      62.024  23.349  31.599  1.00  0.00           N
ATOM   6666  C12 POPEu 104      63.034  22.559  30.800  1.00  0.00           C
ATOM   6669  C11 POPEu 104      64.404  22.459  31.500  1.00  0.00           C
ATOM   6672  P   POPEu 104      65.733  20.389  30.500  1.00  0.00           P
ATOM   6673  O13 POPEu 104      64.544  19.579  30.819  1.00  0.00           O
ATOM   6674  O14 POPEu 104      66.343  20.149  29.180  1.00  0.00           O
ATOM   6675  O11 POPEu 104      66.834  20.119  31.620  1.00  0.00           O
ATOM   6676  O12 POPEu 104      65.383  21.929  30.611  1.00  0.00           O
ATOM   6677  C1  POPEu 104      66.684  18.889  32.361  1.00  0.00           C
ATOM   6680  C2  POPEu 104      67.833  18.579  33.361  1.00  0.00           C
ATOM   6682  O21 POPEu 104      67.364  18.439  34.709  1.00  0.00           O
ATOM   6683  C21 POPEu 104      66.863  19.509  35.320  1.00  0.00           C
ATOM   6684  O22 POPEu 104      66.563  20.569  34.800  1.00  0.00           O
ATOM   6685  C22 POPEu 104      66.723  19.199  36.809  1.00  0.00           C
ATOM   6688  C3  POPEu 104      69.014  19.579  33.269  1.00  0.00           C
ATOM   6691  O31 POPEu 104      70.004  19.299  34.291  1.00  0.00           O
ATOM   6692  C31 POPEu 104      71.273  19.399  33.900  1.00  0.00           C
ATOM   6693  O32 POPEu 104      71.663  19.819  32.830  1.00  0.00           O
ATOM   6694  C32 POPEu 104      72.144  18.709  34.940  1.00  0.00           C
ATOM   6697  C23 POPEu 104      67.303  20.329  37.681  1.00  0.00           C
ATOM   6700  C24 POPEu 104      67.214  20.009  39.180  1.00  0.00           C
ATOM   6703  C25 POPEu 104      67.583  21.189  40.099  1.00  0.00           C
ATOM   6706  C26 POPEu 104      69.014  21.709  39.920  1.00  0.00           C
ATOM   6709  C27 POPEu 104      69.373  22.869  40.870  1.00  0.00           C
ATOM   6712  C28 POPEu 104      69.534  22.449  42.339  1.00  0.00           C
ATOM   6715  C29 POPEu 104      70.343  23.469  43.119  1.00  0.00           C
ATOM   6717 0C21 POPEu 104      70.383  23.609  44.450  1.00  0.00           C
ATOM   6719 1C21 POPEu 104      69.623  22.809  45.479  1.00  0.00           C
ATOM   6722 2C21 POPEu 104      69.113  23.689  46.641  1.00  0.00           C
ATOM   6725 3C21 POPEu 104      68.063  24.719  46.220  1.00  0.00           C
ATOM   6728 4C21 POPEu 104      67.504  25.569  47.381  1.00  0.00           C
ATOM   6731 5C21 POPEu 104      68.563  26.459  48.041  1.00  0.00           C
ATOM   6734 6C21 POPEu 104      67.993  27.419  49.110  1.00  0.00           C
ATOM   6737 7C21 POPEu 104      69.083  28.029  50.000  1.00  0.00           C
ATOM   6740 8C21 POPEu 104      68.563  29.059  50.999  1.00  0.00           C
ATOM   6744  C33 POPEu 104      72.394  19.569  36.190  1.00  0.00           C
ATOM   6747  C34 POPEu 104      72.583  18.699  37.431  1.00  0.00           C
ATOM   6750  C35 POPEu 104      71.243  18.219  38.010  1.00  0.00           C
ATOM   6753  C36 POPEu 104      71.413  17.319  39.239  1.00  0.00           C
ATOM   6756  C37 POPEu 104      70.124  17.249  40.061  1.00  0.00           C
ATOM   6759  C38 POPEu 104      70.243  16.369  41.311  1.00  0.00           C
ATOM   6762  C39 POPEu 104      68.993  16.389  42.201  1.00  0.00           C
ATOM   6765 0C31 POPEu 104      68.614  17.799  42.669  1.00  0.00           C
ATOM   6768 1C31 POPEu 104      67.574  17.799  43.790  1.00  0.00           C
ATOM   6771 2C31 POPEu 104      67.373  19.199  44.390  1.00  0.00           C
ATOM   6774 3C31 POPEu 104      66.263  19.239  45.429  1.00  0.00           C
ATOM   6777 4C31 POPEu 104      66.263  20.539  46.229  1.00  0.00           C
ATOM   6780 5C31 POPEu 104      65.144  20.579  47.280  1.00  0.00           C
ATOM   6783 6C31 POPEu 104      65.284  21.759  48.230  1.00  0.00           C
ATOM   6787  NH3 POPEv 105     129.951   8.719  70.689  1.00  0.00           N
ATOM   6791  C12 POPEv 105     128.461   8.599  70.531  1.00  0.00           C
ATOM   6794  C11 POPEv 105     127.719   8.649  71.869  1.00  0.00           C
ATOM   6797  P   POPEv 105     125.084   8.939  72.171  1.00  0.00           P
ATOM   6798  O13 POPEv 105     125.163   8.569  73.600  1.00  0.00           O
ATOM   6799  O14 POPEv 105     124.094   9.999  71.869  1.00  0.00           O
ATOM   6800  O11 POPEv 105     124.724   7.659  71.340  1.00  0.00           O
ATOM   6801  O12 POPEv 105     126.524   9.379  71.671  1.00  0.00           O
ATOM   6802  C1  POPEv 105     125.043   7.379  69.969  1.00  0.00           C
ATOM   6805  C2  POPEv 105     124.363   8.319  68.919  1.00  0.00           C
ATOM   6807  O21 POPEv 105     123.964   7.639  67.701  1.00  0.00           O
ATOM   6808  C21 POPEv 105     124.923   6.949  67.069  1.00  0.00           C
ATOM   6809  O22 POPEv 105     126.104   6.969  67.370  1.00  0.00           O
ATOM   6810  C22 POPEv 105     124.343   6.179  65.881  1.00  0.00           C
ATOM   6813  C3  POPEv 105     125.214   9.589  68.600  1.00  0.00           C
ATOM   6816  O31 POPEv 105     124.424  10.679  68.080  1.00  0.00           O
ATOM   6817  C31 POPEv 105     124.534  10.959  66.799  1.00  0.00           C
ATOM   6818  O32 POPEv 105     124.964  10.209  65.929  1.00  0.00           O
ATOM   6819  C32 POPEv 105     124.284  12.439  66.590  1.00  0.00           C
ATOM   6822  C23 POPEv 105     125.383   5.489  64.951  1.00  0.00           C
ATOM   6825  C24 POPEv 105     124.623   4.599  63.970  1.00  0.00           C
ATOM   6828  C25 POPEv 105     125.443   4.199  62.740  1.00  0.00           C
ATOM   6831  C26 POPEv 105     124.643   3.239  61.840  1.00  0.00           C
ATOM   6834  C27 POPEv 105     125.393   2.759  60.611  1.00  0.00           C
ATOM   6837  C28 POPEv 105     124.564   1.729  59.811  1.00  0.00           C
ATOM   6840  C29 POPEv 105     123.424   2.349  59.030  1.00  0.00           C
ATOM   6842 0C21 POPEv 105     122.943   1.859  57.880  1.00  0.00           C
ATOM   6844 1C21 POPEv 105     123.454   0.599  57.230  1.00  0.00           C
ATOM   6847 2C21 POPEv 105     122.724   0.229  55.920  1.00  0.00           C
ATOM   6850 3C21 POPEv 105     123.124   1.089  54.710  1.00  0.00           C
ATOM   6853 4C21 POPEv 105     122.493   0.559  53.420  1.00  0.00           C
ATOM   6856 5C21 POPEv 105     122.943   1.289  52.149  1.00  0.00           C
ATOM   6859 6C21 POPEv 105     122.464   0.549  50.890  1.00  0.00           C
ATOM   6862 7C21 POPEv 105     122.844   1.249  49.579  1.00  0.00           C
ATOM   6865 8C21 POPEv 105     122.514   0.399  48.350  1.00  0.00           C
ATOM   6869  C33 POPEv 105     125.404  13.259  67.270  1.00  0.00           C
ATOM   6872  C34 POPEv 105     125.743  14.539  66.490  1.00  0.00           C
ATOM   6875  C35 POPEv 105     126.524  14.329  65.190  1.00  0.00           C
ATOM   6878  C36 POPEv 105     127.930  13.749  65.400  1.00  0.00           C
ATOM   6881  C37 POPEv 105     128.820  13.879  64.150  1.00  0.00           C
ATOM   6884  C38 POPEv 105     129.299  15.319  63.900  1.00  0.00           C
ATOM   6887  C39 POPEv 105     129.531  15.639  62.409  1.00  0.00           C
ATOM   6890 0C31 POPEv 105     130.681  14.839  61.799  1.00  0.00           C
ATOM   6893 1C31 POPEv 105     130.980  15.269  60.350  1.00  0.00           C
ATOM   6896 2C31 POPEv 105     132.381  14.849  59.889  1.00  0.00           C
ATOM   6899 3C31 POPEv 105     132.570  13.329  59.709  1.00  0.00           C
ATOM   6902 4C31 POPEv 105     134.051  12.949  59.870  1.00  0.00           C
ATOM   6905 5C31 POPEv 105     134.361  11.469  59.679  1.00  0.00           C
ATOM   6908 6C31 POPEv 105     135.829  11.159  59.959  1.00  0.00           C
ATOM   6912  NH3 POPEw 106      20.503  48.609  70.260  1.00  0.00           N
ATOM   6916  C12 POPEw 106      20.003  47.829  71.451  1.00  0.00           C
ATOM   6919  C11 POPEw 106      21.194  47.249  72.230  1.00  0.00           C
ATOM   6922  P   POPEw 106      23.644  47.769  72.991  1.00  0.00           P
ATOM   6923  O13 POPEw 106      24.313  48.939  73.589  1.00  0.00           O
ATOM   6924  O14 POPEw 106      23.414  46.609  73.881  1.00  0.00           O
ATOM   6925  O11 POPEw 106      24.383  47.279  71.679  1.00  0.00           O
ATOM   6926  O12 POPEw 106      22.213  48.249  72.440  1.00  0.00           O
ATOM   6927  C1  POPEw 106      23.863  47.539  70.380  1.00  0.00           C
ATOM   6930  C2  POPEw 106      24.953  47.349  69.299  1.00  0.00           C
ATOM   6932  O21 POPEw 106      24.613  47.769  67.961  1.00  0.00           O
ATOM   6933  C21 POPEw 106      23.393  48.009  67.550  1.00  0.00           C
ATOM   6934  O22 POPEw 106      22.344  47.859  68.160  1.00  0.00           O
ATOM   6935  C22 POPEw 106      23.514  48.579  66.139  1.00  0.00           C
ATOM   6938  C3  POPEw 106      25.493  45.899  69.281  1.00  0.00           C
ATOM   6941  O31 POPEw 106      26.663  45.779  68.439  1.00  0.00           O
ATOM   6942  C31 POPEw 106      26.463  45.259  67.230  1.00  0.00           C
ATOM   6943  O32 POPEw 106      25.454  44.699  66.840  1.00  0.00           O
ATOM   6944  C32 POPEw 106      27.754  45.419  66.430  1.00  0.00           C
ATOM   6947  C23 POPEw 106      24.004  50.039  66.201  1.00  0.00           C
ATOM   6950  C24 POPEw 106      24.514  50.599  64.870  1.00  0.00           C
ATOM   6953  C25 POPEw 106      25.773  49.909  64.320  1.00  0.00           C
ATOM   6956  C26 POPEw 106      26.433  50.729  63.210  1.00  0.00           C
ATOM   6959  C27 POPEw 106      27.703  50.069  62.650  1.00  0.00           C
ATOM   6962  C28 POPEw 106      28.403  50.919  61.570  1.00  0.00           C
ATOM   6965  C29 POPEw 106      28.974  52.189  62.160  1.00  0.00           C
ATOM   6967 0C21 POPEw 106      28.633  53.459  61.869  1.00  0.00           C
ATOM   6969 1C21 POPEw 106      27.624  53.959  60.861  1.00  0.00           C
ATOM   6972 2C21 POPEw 106      28.184  55.049  59.931  1.00  0.00           C
ATOM   6975 3C21 POPEw 106      27.093  56.009  59.421  1.00  0.00           C
ATOM   6978 4C21 POPEw 106      26.763  57.089  60.461  1.00  0.00           C
ATOM   6981 5C21 POPEw 106      25.413  57.779  60.220  1.00  0.00           C
ATOM   6984 6C21 POPEw 106      25.073  58.809  61.300  1.00  0.00           C
ATOM   6987 7C21 POPEw 106      23.644  59.349  61.240  1.00  0.00           C
ATOM   6990 8C21 POPEw 106      23.373  60.359  62.360  1.00  0.00           C
ATOM   6994  C33 POPEw 106      27.724  46.679  65.520  1.00  0.00           C
ATOM   6997  C34 POPEw 106      28.963  46.819  64.619  1.00  0.00           C
ATOM   7000  C35 POPEw 106      30.294  47.009  65.360  1.00  0.00           C
ATOM   7003  C36 POPEw 106      31.374  47.589  64.429  1.00  0.00           C
ATOM   7006  C37 POPEw 106      32.784  47.699  65.029  1.00  0.00           C
ATOM   7009  C38 POPEw 106      33.754  48.209  63.960  1.00  0.00           C
ATOM   7012  C39 POPEw 106      35.234  48.289  64.369  1.00  0.00           C
ATOM   7015 0C31 POPEw 106      36.174  48.419  63.160  1.00  0.00           C
ATOM   7018 1C31 POPEw 106      35.833  49.579  62.209  1.00  0.00           C
ATOM   7021 2C31 POPEw 106      36.583  49.639  60.850  1.00  0.00           C
ATOM   7024 3C31 POPEw 106      38.124  49.769  60.780  1.00  0.00           C
ATOM   7027 4C31 POPEw 106      38.924  48.519  61.181  1.00  0.00           C
ATOM   7030 5C31 POPEw 106      40.424  48.829  61.349  1.00  0.00           C
ATOM   7033 6C31 POPEw 106      41.234  47.589  61.740  1.00  0.00           C
ATOM   7037  NH3 POPEx 107      20.703  31.759  69.611  1.00  0.00           N
ATOM   7041  C12 POPEx 107      20.034  30.759  70.499  1.00  0.00           C
ATOM   7044  C11 POPEx 107      21.044  29.729  71.040  1.00  0.00           C
ATOM   7047  P   POPEx 107      22.394  27.619  70.479  1.00  0.00           P
ATOM   7048  O13 POPEx 107      23.674  28.019  71.089  1.00  0.00           O
ATOM   7049  O14 POPEx 107      21.483  26.719  71.229  1.00  0.00           O
ATOM   7050  O11 POPEx 107      22.724  26.839  69.150  1.00  0.00           O
ATOM   7051  O12 POPEx 107      21.583  28.909  69.979  1.00  0.00           O
ATOM   7052  C1  POPEx 107      23.733  27.359  68.280  1.00  0.00           C
ATOM   7055  C2  POPEx 107      23.354  27.039  66.820  1.00  0.00           C
ATOM   7057  O21 POPEx 107      24.354  27.599  65.951  1.00  0.00           O
ATOM   7058  C21 POPEx 107      25.264  26.729  65.520  1.00  0.00           C
ATOM   7059  O22 POPEx 107      25.243  25.529  65.710  1.00  0.00           O
ATOM   7060  C22 POPEx 107      26.333  27.469  64.709  1.00  0.00           C
ATOM   7063  C3  POPEx 107      21.973  27.649  66.510  1.00  0.00           C
ATOM   7066  O31 POPEx 107      21.413  27.019  65.351  1.00  0.00           O
ATOM   7067  C31 POPEx 107      20.154  26.629  65.421  1.00  0.00           C
ATOM   7068  O32 POPEx 107      19.393  26.829  66.359  1.00  0.00           O
ATOM   7069  C32 POPEx 107      19.844  25.829  64.160  1.00  0.00           C
ATOM   7072  C23 POPEx 107      26.103  27.349  63.179  1.00  0.00           C
ATOM   7075  C24 POPEx 107      27.353  27.719  62.360  1.00  0.00           C
ATOM   7078  C25 POPEx 107      27.113  27.659  60.840  1.00  0.00           C
ATOM   7081  C26 POPEx 107      27.003  29.039  60.201  1.00  0.00           C
ATOM   7084  C27 POPEx 107      28.363  29.749  60.070  1.00  0.00           C
ATOM   7087  C28 POPEx 107      28.214  31.239  59.749  1.00  0.00           C
ATOM   7090  C29 POPEx 107      29.523  31.869  59.369  1.00  0.00           C
ATOM   7092 0C21 POPEx 107      29.764  32.639  58.291  1.00  0.00           C
ATOM   7094 1C21 POPEx 107      28.743  33.079  57.280  1.00  0.00           C
ATOM   7097 2C21 POPEx 107      28.924  34.559  56.880  1.00  0.00           C
ATOM   7100 3C21 POPEx 107      28.633  35.549  58.010  1.00  0.00           C
ATOM   7103 4C21 POPEx 107      29.864  36.329  58.509  1.00  0.00           C
ATOM   7106 5C21 POPEx 107      30.503  37.239  57.451  1.00  0.00           C
ATOM   7109 6C21 POPEx 107      29.634  38.439  57.061  1.00  0.00           C
ATOM   7112 7C21 POPEx 107      30.343  39.349  56.050  1.00  0.00           C
ATOM   7115 8C21 POPEx 107      29.503  40.549  55.590  1.00  0.00           C
ATOM   7119  C33 POPEx 107      19.604  26.719  62.920  1.00  0.00           C
ATOM   7122  C34 POPEx 107      20.843  27.299  62.201  1.00  0.00           C
ATOM   7125  C35 POPEx 107      21.893  26.269  61.760  1.00  0.00           C
ATOM   7128  C36 POPEx 107      22.813  26.829  60.671  1.00  0.00           C
ATOM   7131  C37 POPEx 107      23.503  25.749  59.819  1.00  0.00           C
ATOM   7134  C38 POPEx 107      23.993  26.339  58.491  1.00  0.00           C
ATOM   7137  C39 POPEx 107      24.604  25.309  57.539  1.00  0.00           C
ATOM   7140 0C31 POPEx 107      24.794  25.869  56.120  1.00  0.00           C
ATOM   7143 1C31 POPEx 107      25.543  24.899  55.201  1.00  0.00           C
ATOM   7146 2C31 POPEx 107      25.594  25.389  53.750  1.00  0.00           C
ATOM   7149 3C31 POPEx 107      26.723  24.739  52.950  1.00  0.00           C
ATOM   7152 4C31 POPEx 107      26.934  25.349  51.559  1.00  0.00           C
ATOM   7155 5C31 POPEx 107      28.333  25.069  50.990  1.00  0.00           C
ATOM   7158 6C31 POPEx 107      28.554  25.649  49.590  1.00  0.00           C
ATOM   7162  NH3 POPEy 108      70.544  49.589  71.570  1.00  0.00           N
ATOM   7166  C12 POPEy 108      70.584  48.359  72.451  1.00  0.00           C
ATOM   7169  C11 POPEy 108      71.153  48.619  73.860  1.00  0.00           C
ATOM   7172  P   POPEy 108      73.144  50.299  73.569  1.00  0.00           P
ATOM   7173  O13 POPEy 108      72.154  51.259  74.090  1.00  0.00           O
ATOM   7174  O14 POPEy 108      74.544  50.459  73.970  1.00  0.00           O
ATOM   7175  O11 POPEy 108      73.034  50.329  71.979  1.00  0.00           O
ATOM   7176  O12 POPEy 108      72.574  48.849  73.869  1.00  0.00           O
ATOM   7177  C1  POPEy 108      73.623  51.499  71.391  1.00  0.00           C
ATOM   7180  C2  POPEy 108      73.644  51.449  69.850  1.00  0.00           C
ATOM   7182  O21 POPEy 108      72.294  51.389  69.330  1.00  0.00           O
ATOM   7183  C21 POPEy 108      72.163  52.119  68.210  1.00  0.00           C
ATOM   7184  O22 POPEy 108      73.053  52.759  67.701  1.00  0.00           O
ATOM   7185  C22 POPEy 108      70.733  51.999  67.669  1.00  0.00           C
ATOM   7188  C3  POPEy 108      74.514  50.299  69.281  1.00  0.00           C
ATOM   7191  O31 POPEy 108      75.333  50.819  68.210  1.00  0.00           O
ATOM   7192  C31 POPEy 108      74.894  50.619  66.960  1.00  0.00           C
ATOM   7193  O32 POPEy 108      74.074  49.789  66.630  1.00  0.00           O
ATOM   7194  C32 POPEy 108      75.563  51.659  66.050  1.00  0.00           C
ATOM   7197  C23 POPEy 108      70.553  52.699  66.289  1.00  0.00           C
ATOM   7200  C24 POPEy 108      70.453  54.229  66.391  1.00  0.00           C
ATOM   7203  C25 POPEy 108      71.094  54.989  65.220  1.00  0.00           C
ATOM   7206  C26 POPEy 108      70.233  55.129  63.960  1.00  0.00           C
ATOM   7209  C27 POPEy 108      70.764  56.299  63.119  1.00  0.00           C
ATOM   7212  C28 POPEy 108      69.943  56.599  61.861  1.00  0.00           C
ATOM   7215  C29 POPEy 108      70.434  57.909  61.269  1.00  0.00           C
ATOM   7217 0C21 POPEy 108      71.354  58.049  60.299  1.00  0.00           C
ATOM   7219 1C21 POPEy 108      72.084  56.929  59.579  1.00  0.00           C
ATOM   7222 2C21 POPEy 108      71.733  56.919  58.090  1.00  0.00           C
ATOM   7225 3C21 POPEy 108      72.254  58.149  57.339  1.00  0.00           C
ATOM   7228 4C21 POPEy 108      71.993  58.069  55.840  1.00  0.00           C
ATOM   7231 5C21 POPEy 108      72.333  59.359  55.080  1.00  0.00           C
ATOM   7234 6C21 POPEy 108      73.803  59.759  55.160  1.00  0.00           C
ATOM   7237 7C21 POPEy 108      74.113  61.029  54.361  1.00  0.00           C
ATOM   7240 8C21 POPEy 108      75.563  61.469  54.520  1.00  0.00           C
ATOM   7244  C33 POPEy 108      74.743  52.039  64.790  1.00  0.00           C
ATOM   7247  C34 POPEy 108      75.124  53.439  64.299  1.00  0.00           C
ATOM   7250  C35 POPEy 108      74.464  53.889  62.979  1.00  0.00           C
ATOM   7253  C36 POPEy 108      74.873  53.029  61.781  1.00  0.00           C
ATOM   7256  C37 POPEy 108      74.614  53.689  60.420  1.00  0.00           C
ATOM   7259  C38 POPEy 108      75.193  52.849  59.270  1.00  0.00           C
ATOM   7262  C39 POPEy 108      75.333  53.609  57.950  1.00  0.00           C
ATOM   7265 0C31 POPEy 108      74.063  53.599  57.090  1.00  0.00           C
ATOM   7268 1C31 POPEy 108      74.313  54.209  55.700  1.00  0.00           C
ATOM   7271 2C31 POPEy 108      73.144  53.999  54.720  1.00  0.00           C
ATOM   7274 3C31 POPEy 108      73.513  54.189  53.241  1.00  0.00           C
ATOM   7277 4C31 POPEy 108      74.534  53.159  52.729  1.00  0.00           C
ATOM   7280 5C31 POPEy 108      74.633  53.089  51.201  1.00  0.00           C
ATOM   7283 6C31 POPEy 108      76.074  52.979  50.679  1.00  0.00           C
ATOM   7287  NH3 POPEz 109      92.963  32.129  71.419  1.00  0.00           N
ATOM   7291  C12 POPEz 109      93.474  31.719  72.770  1.00  0.00           C
ATOM   7294  C11 POPEz 109      92.364  31.779  73.819  1.00  0.00           C
ATOM   7297  P   POPEz 109      91.234  29.469  74.249  1.00  0.00           P
ATOM   7298  O13 POPEz 109      89.903  28.879  74.031  1.00  0.00           O
ATOM   7299  O14 POPEz 109      91.673  29.679  75.640  1.00  0.00           O
ATOM   7300  O11 POPEz 109      92.313  28.579  73.499  1.00  0.00           O
ATOM   7301  O12 POPEz 109      91.313  30.859  73.499  1.00  0.00           O
ATOM   7302  C1  POPEz 109      92.204  27.169  73.370  1.00  0.00           C
ATOM   7305  C2  POPEz 109      92.184  26.749  71.869  1.00  0.00           C
ATOM   7307  O21 POPEz 109      92.464  25.349  71.820  1.00  0.00           O
ATOM   7308  C21 POPEz 109      92.403  24.559  70.741  1.00  0.00           C
ATOM   7309  O22 POPEz 109      92.813  23.399  70.741  1.00  0.00           O
ATOM   7310  C22 POPEz 109      91.854  25.179  69.451  1.00  0.00           C
ATOM   7313  C3  POPEz 109      93.243  27.579  71.089  1.00  0.00           C
ATOM   7316  O31 POPEz 109      92.873  27.829  69.720  1.00  0.00           O
ATOM   7317  C31 POPEz 109      92.303  28.999  69.471  1.00  0.00           C
ATOM   7318  O32 POPEz 109      92.034  29.869  70.281  1.00  0.00           O
ATOM   7319  C32 POPEz 109      92.053  29.149  67.991  1.00  0.00           C
ATOM   7322  C23 POPEz 109      91.343  24.169  68.389  1.00  0.00           C
ATOM   7325  C24 POPEz 109      90.934  24.879  67.090  1.00  0.00           C
ATOM   7328  C25 POPEz 109      90.274  23.969  66.040  1.00  0.00           C
ATOM   7331  C26 POPEz 109      91.234  23.019  65.310  1.00  0.00           C
ATOM   7334  C27 POPEz 109      90.504  22.169  64.260  1.00  0.00           C
ATOM   7337  C28 POPEz 109      91.424  21.119  63.620  1.00  0.00           C
ATOM   7340  C29 POPEz 109      90.694  20.279  62.599  1.00  0.00           C
ATOM   7342 0C21 POPEz 109      90.674  18.939  62.510  1.00  0.00           C
ATOM   7344 1C21 POPEz 109      91.404  17.959  63.400  1.00  0.00           C
ATOM   7347 2C21 POPEz 109      92.553  17.239  62.680  1.00  0.00           C
ATOM   7350 3C21 POPEz 109      92.114  16.199  61.641  1.00  0.00           C
ATOM   7353 4C21 POPEz 109      93.223  15.879  60.630  1.00  0.00           C
ATOM   7356 5C21 POPEz 109      92.813  14.859  59.561  1.00  0.00           C
ATOM   7359 6C21 POPEz 109      92.263  15.509  58.280  1.00  0.00           C
ATOM   7362 7C21 POPEz 109      91.684  14.489  57.290  1.00  0.00           C
ATOM   7365 8C21 POPEz 109      91.023  15.119  56.060  1.00  0.00           C
ATOM   7369  C33 POPEz 109      90.604  29.589  67.740  1.00  0.00           C
ATOM   7372  C34 POPEz 109      90.473  30.249  66.370  1.00  0.00           C
ATOM   7375  C35 POPEz 109      89.053  30.739  66.110  1.00  0.00           C
ATOM   7378  C36 POPEz 109      88.044  29.579  66.139  1.00  0.00           C
ATOM   7381  C37 POPEz 109      86.944  29.699  65.080  1.00  0.00           C
ATOM   7384  C38 POPEz 109      87.294  28.979  63.760  1.00  0.00           C
ATOM   7387  C39 POPEz 109      88.483  29.609  63.010  1.00  0.00           C
ATOM   7390 0C31 POPEz 109      88.504  29.299  61.511  1.00  0.00           C
ATOM   7393 1C31 POPEz 109      89.714  29.929  60.799  1.00  0.00           C
ATOM   7396 2C31 POPEz 109      89.584  29.939  59.270  1.00  0.00           C
ATOM   7399 3C31 POPEz 109      89.523  28.539  58.649  1.00  0.00           C
ATOM   7402 4C31 POPEz 109      89.312  28.599  57.131  1.00  0.00           C
ATOM   7405 5C31 POPEz 109      89.263  27.219  56.479  1.00  0.00           C
ATOM   7408 6C31 POPEz 109      88.933  27.299  54.991  1.00  0.00           C
ATOM   7412  NH3 POPE0 110      67.993  64.829  29.039  1.00  0.00           N
ATOM   7416  C12 POPE0 110      67.074  63.819  28.420  1.00  0.00           C
ATOM   7419  C11 POPE0 110      66.863  62.589  29.320  1.00  0.00           C
ATOM   7422  P   POPE0 110      66.074  60.089  29.080  1.00  0.00           P
ATOM   7423  O13 POPE0 110      65.193  59.419  28.101  1.00  0.00           O
ATOM   7424  O14 POPE0 110      67.324  59.389  29.440  1.00  0.00           O
ATOM   7425  O11 POPE0 110      65.304  60.439  30.439  1.00  0.00           O
ATOM   7426  O12 POPE0 110      66.453  61.509  28.479  1.00  0.00           O
ATOM   7427  C1  POPE0 110      65.953  60.069  31.669  1.00  0.00           C
ATOM   7430  C2  POPE0 110      65.203  60.489  32.979  1.00  0.00           C
ATOM   7432  O21 POPE0 110      64.264  59.459  33.370  1.00  0.00           O
ATOM   7433  C21 POPE0 110      63.554  59.619  34.480  1.00  0.00           C
ATOM   7434  O22 POPE0 110      63.433  60.649  35.109  1.00  0.00           O
ATOM   7435  C22 POPE0 110      63.023  58.269  34.969  1.00  0.00           C
ATOM   7438  C3  POPE0 110      64.663  61.949  32.890  1.00  0.00           C
ATOM   7441  O31 POPE0 110      64.924  62.709  34.099  1.00  0.00           O
ATOM   7442  C31 POPE0 110      64.054  63.669  34.379  1.00  0.00           C
ATOM   7443  O32 POPE0 110      63.193  64.079  33.611  1.00  0.00           O
ATOM   7444  C32 POPE0 110      64.373  64.299  35.730  1.00  0.00           C
ATOM   7447  C23 POPE0 110      61.674  57.829  34.361  1.00  0.00           C
ATOM   7450  C24 POPE0 110      60.434  58.489  34.969  1.00  0.00           C
ATOM   7453  C25 POPE0 110      59.854  57.759  36.201  1.00  0.00           C
ATOM   7456  C26 POPE0 110      60.543  58.099  37.529  1.00  0.00           C
ATOM   7459  C27 POPE0 110      59.893  57.399  38.729  1.00  0.00           C
ATOM   7462  C28 POPE0 110      60.523  57.819  40.070  1.00  0.00           C
ATOM   7465  C29 POPE0 110      60.044  56.939  41.190  1.00  0.00           C
ATOM   7467 0C21 POPE0 110      60.644  56.719  42.370  1.00  0.00           C
ATOM   7469 1C21 POPE0 110      61.903  57.359  42.900  1.00  0.00           C
ATOM   7472 2C21 POPE0 110      61.714  57.989  44.299  1.00  0.00           C
ATOM   7475 3C21 POPE0 110      61.213  56.999  45.369  1.00  0.00           C
ATOM   7478 4C21 POPE0 110      61.013  57.609  46.770  1.00  0.00           C
ATOM   7481 5C21 POPE0 110      60.264  56.639  47.701  1.00  0.00           C
ATOM   7484 6C21 POPE0 110      59.874  57.239  49.049  1.00  0.00           C
ATOM   7487 7C21 POPE0 110      59.083  56.239  49.909  1.00  0.00           C
ATOM   7490 8C21 POPE0 110      58.594  56.759  51.260  1.00  0.00           C
ATOM   7494  C33 POPE0 110      64.174  63.369  36.949  1.00  0.00           C
ATOM   7497  C34 POPE0 110      64.883  63.919  38.189  1.00  0.00           C
ATOM   7500  C35 POPE0 110      64.724  63.099  39.491  1.00  0.00           C
ATOM   7503  C36 POPE0 110      65.144  61.629  39.361  1.00  0.00           C
ATOM   7506  C37 POPE0 110      63.953  60.689  39.150  1.00  0.00           C
ATOM   7509  C38 POPE0 110      64.313  59.399  38.399  1.00  0.00           C
ATOM   7512  C39 POPE0 110      65.354  58.509  39.080  1.00  0.00           C
ATOM   7515 0C31 POPE0 110      65.703  57.289  38.210  1.00  0.00           C
ATOM   7518 1C31 POPE0 110      66.714  56.339  38.870  1.00  0.00           C
ATOM   7521 2C31 POPE0 110      66.114  54.979  39.260  1.00  0.00           C
ATOM   7524 3C31 POPE0 110      64.913  55.059  40.229  1.00  0.00           C
ATOM   7527 4C31 POPE0 110      64.303  53.689  40.549  1.00  0.00           C
ATOM   7530 5C31 POPE0 110      65.093  52.909  41.610  1.00  0.00           C
ATOM   7533 6C31 POPE0 110      64.623  51.459  41.781  1.00  0.00           C
ATOM   7537  NH3 POPE1 111      16.434 114.228  26.969  1.00  0.00           N
ATOM   7541  C12 POPE1 111      16.383 112.829  26.450  1.00  0.00           C
ATOM   7544  C11 POPE1 111      14.934 112.349  26.320  1.00  0.00           C
ATOM   7547  P   POPE1 111      13.674 110.099  26.240  1.00  0.00           P
ATOM   7548  O13 POPE1 111      12.543 110.679  25.479  1.00  0.00           O
ATOM   7549  O14 POPE1 111      14.014 108.689  25.960  1.00  0.00           O
ATOM   7550  O11 POPE1 111      13.484 110.298  27.800  1.00  0.00           O
ATOM   7551  O12 POPE1 111      14.963 110.969  25.949  1.00  0.00           O
ATOM   7552  C1  POPE1 111      14.243 109.539  28.750  1.00  0.00           C
ATOM   7555  C2  POPE1 111      13.443 109.328  30.059  1.00  0.00           C
ATOM   7557  O21 POPE1 111      14.283 109.589  31.209  1.00  0.00           O
ATOM   7558  C21 POPE1 111      15.104 108.659  31.630  1.00  0.00           C
ATOM   7559  O22 POPE1 111      15.503 107.689  31.009  1.00  0.00           O
ATOM   7560  C22 POPE1 111      15.464 108.959  33.090  1.00  0.00           C
ATOM   7563  C3  POPE1 111      12.693 107.959  30.080  1.00  0.00           C
ATOM   7566  O31 POPE1 111      12.313 107.459  31.380  1.00  0.00           O
ATOM   7567  C31 POPE1 111      11.473 108.149  32.140  1.00  0.00           C
ATOM   7568  O32 POPE1 111      11.024 109.249  31.899  1.00  0.00           O
ATOM   7569  C32 POPE1 111      11.063 107.229  33.311  1.00  0.00           C
ATOM   7572  C23 POPE1 111      15.823 107.698  33.909  1.00  0.00           C
ATOM   7575  C24 POPE1 111      15.933 107.989  35.419  1.00  0.00           C
ATOM   7578  C25 POPE1 111      16.213 106.739  36.269  1.00  0.00           C
ATOM   7581  C26 POPE1 111      15.793 106.909  37.739  1.00  0.00           C
ATOM   7584  C27 POPE1 111      16.663 107.899  38.529  1.00  0.00           C
ATOM   7587  C28 POPE1 111      16.483 107.779  40.061  1.00  0.00           C
ATOM   7590  C29 POPE1 111      15.093 108.118  40.531  1.00  0.00           C
ATOM   7592 0C21 POPE1 111      14.554 107.768  41.711  1.00  0.00           C
ATOM   7594 1C21 POPE1 111      15.264 107.008  42.809  1.00  0.00           C
ATOM   7597 2C21 POPE1 111      14.724 105.569  42.929  1.00  0.00           C
ATOM   7600 3C21 POPE1 111      15.503 104.738  43.960  1.00  0.00           C
ATOM   7603 4C21 POPE1 111      14.903 103.349  44.211  1.00  0.00           C
ATOM   7606 5C21 POPE1 111      15.764 102.539  45.181  1.00  0.00           C
ATOM   7609 6C21 POPE1 111      15.093 101.238  45.671  1.00  0.00           C
ATOM   7612 7C21 POPE1 111      15.974 100.478  46.669  1.00  0.00           C
ATOM   7615 8C21 POPE1 111      15.273  99.269  47.280  1.00  0.00           C
ATOM   7619  C33 POPE1 111      12.204 106.479  34.049  1.00  0.00           C
ATOM   7622  C34 POPE1 111      11.694 105.298  34.910  1.00  0.00           C
ATOM   7625  C35 POPE1 111      11.104 105.669  36.279  1.00  0.00           C
ATOM   7628  C36 POPE1 111      12.104 105.618  37.451  1.00  0.00           C
ATOM   7631  C37 POPE1 111      11.464 105.139  38.769  1.00  0.00           C
ATOM   7634  C38 POPE1 111      12.493 104.969  39.899  1.00  0.00           C
ATOM   7637  C39 POPE1 111      12.024 104.119  41.089  1.00  0.00           C
ATOM   7640 0C31 POPE1 111      11.113 104.878  42.070  1.00  0.00           C
ATOM   7643 1C31 POPE1 111      10.993 104.259  43.460  1.00  0.00           C
ATOM   7646 2C31 POPE1 111      10.093 105.049  44.421  1.00  0.00           C
ATOM   7649 3C31 POPE1 111      10.624 106.459  44.701  1.00  0.00           C
ATOM   7652 4C31 POPE1 111      10.214 107.008  46.069  1.00  0.00           C
ATOM   7655 5C31 POPE1 111      10.933 108.328  46.400  1.00  0.00           C
ATOM   7658 6C31 POPE1 111      10.683 108.808  47.830  1.00  0.00           C
ATOM   7662  NH3 POPE2 112     126.104  21.119  70.869  1.00  0.00           N
ATOM   7666  C12 POPE2 112     124.763  21.239  71.549  1.00  0.00           C
ATOM   7669  C11 POPE2 112     123.893  20.009  71.330  1.00  0.00           C
ATOM   7672  P   POPE2 112     121.553  19.119  71.999  1.00  0.00           P
ATOM   7673  O13 POPE2 112     122.043  18.009  72.840  1.00  0.00           O
ATOM   7674  O14 POPE2 112     120.224  19.679  72.370  1.00  0.00           O
ATOM   7675  O11 POPE2 112     121.483  18.609  70.510  1.00  0.00           O
ATOM   7676  O12 POPE2 112     122.624  20.269  71.939  1.00  0.00           O
ATOM   7677  C1  POPE2 112     120.924  19.389  69.460  1.00  0.00           C
ATOM   7680  C2  POPE2 112     121.474  18.859  68.110  1.00  0.00           C
ATOM   7682  O21 POPE2 112     120.843  19.529  67.009  1.00  0.00           O
ATOM   7683  C21 POPE2 112     121.303  20.749  66.749  1.00  0.00           C
ATOM   7684  O22 POPE2 112     122.193  21.319  67.350  1.00  0.00           O
ATOM   7685  C22 POPE2 112     120.544  21.279  65.540  1.00  0.00           C
ATOM   7688  C3  POPE2 112     121.223  17.329  67.970  1.00  0.00           C
ATOM   7691  O31 POPE2 112     122.003  16.769  66.890  1.00  0.00           O
ATOM   7692  C31 POPE2 112     121.533  16.209  65.759  1.00  0.00           C
ATOM   7693  O32 POPE2 112     122.263  15.539  65.039  1.00  0.00           O
ATOM   7694  C32 POPE2 112     120.093  16.559  65.391  1.00  0.00           C
ATOM   7697  C23 POPE2 112     121.184  20.799  64.229  1.00  0.00           C
ATOM   7700  C24 POPE2 112     120.174  20.619  63.090  1.00  0.00           C
ATOM   7703  C25 POPE2 112     119.363  21.879  62.729  1.00  0.00           C
ATOM   7706  C26 POPE2 112     118.663  21.719  61.381  1.00  0.00           C
ATOM   7709  C27 POPE2 112     118.284  23.059  60.729  1.00  0.00           C
ATOM   7712  C28 POPE2 112     117.233  22.929  59.611  1.00  0.00           C
ATOM   7715  C29 POPE2 112     117.794  22.439  58.299  1.00  0.00           C
ATOM   7717 0C21 POPE2 112     117.074  22.269  57.179  1.00  0.00           C
ATOM   7719 1C21 POPE2 112     115.583  22.519  57.049  1.00  0.00           C
ATOM   7722 2C21 POPE2 112     115.243  23.809  56.290  1.00  0.00           C
ATOM   7725 3C21 POPE2 112     115.723  23.809  54.830  1.00  0.00           C
ATOM   7728 4C21 POPE2 112     114.993  24.849  53.960  1.00  0.00           C
ATOM   7731 5C21 POPE2 112     115.443  24.839  52.479  1.00  0.00           C
ATOM   7734 6C21 POPE2 112     115.163  23.509  51.761  1.00  0.00           C
ATOM   7737 7C21 POPE2 112     115.593  23.519  50.290  1.00  0.00           C
ATOM   7740 8C21 POPE2 112     115.294  22.199  49.570  1.00  0.00           C
ATOM   7744  C33 POPE2 112     120.034  16.759  63.860  1.00  0.00           C
ATOM   7747  C34 POPE2 112     118.614  16.939  63.299  1.00  0.00           C
ATOM   7750  C35 POPE2 112     118.703  17.339  61.819  1.00  0.00           C
ATOM   7753  C36 POPE2 112     117.383  17.399  61.061  1.00  0.00           C
ATOM   7756  C37 POPE2 112     117.553  18.229  59.780  1.00  0.00           C
ATOM   7759  C38 POPE2 112     116.354  18.239  58.839  1.00  0.00           C
ATOM   7762  C39 POPE2 112     116.094  16.889  58.150  1.00  0.00           C
ATOM   7765 0C31 POPE2 112     115.193  17.059  56.921  1.00  0.00           C
ATOM   7768 1C31 POPE2 112     114.614  15.739  56.381  1.00  0.00           C
ATOM   7771 2C31 POPE2 112     114.123  15.799  54.921  1.00  0.00           C
ATOM   7774 3C31 POPE2 112     112.893  16.679  54.640  1.00  0.00           C
ATOM   7777 4C31 POPE2 112     113.214  18.169  54.471  1.00  0.00           C
ATOM   7780 5C31 POPE2 112     111.993  19.009  54.049  1.00  0.00           C
ATOM   7783 6C31 POPE2 112     112.243  20.509  54.141  1.00  0.00           C
ATOM   7787  NH3 POPE3 113     109.813  19.609  72.469  1.00  0.00           N
ATOM   7791  C12 POPE3 113     111.163  19.249  73.061  1.00  0.00           C
ATOM   7794  C11 POPE3 113     112.193  18.839  71.979  1.00  0.00           C
ATOM   7797  P   POPE3 113     114.773  19.499  72.009  1.00  0.00           P
ATOM   7798  O13 POPE3 113     115.034  20.709  72.810  1.00  0.00           O
ATOM   7799  O14 POPE3 113     115.934  18.589  71.820  1.00  0.00           O
ATOM   7800  O11 POPE3 113     114.363  19.929  70.540  1.00  0.00           O
ATOM   7801  O12 POPE3 113     113.504  18.699  72.539  1.00  0.00           O
ATOM   7802  C1  POPE3 113     114.604  19.069  69.400  1.00  0.00           C
ATOM   7805  C2  POPE3 113     113.773  19.549  68.171  1.00  0.00           C
ATOM   7807  O21 POPE3 113     114.213  19.089  66.881  1.00  0.00           O
ATOM   7808  C21 POPE3 113     114.324  17.819  66.590  1.00  0.00           C
ATOM   7809  O22 POPE3 113     114.312  16.879  67.370  1.00  0.00           O
ATOM   7810  C22 POPE3 113     114.503  17.659  65.071  1.00  0.00           C
ATOM   7813  C3  POPE3 113     113.703  21.109  68.160  1.00  0.00           C
ATOM   7816  O31 POPE3 113     113.653  21.689  66.830  1.00  0.00           O
ATOM   7817  C31 POPE3 113     114.894  21.859  66.349  1.00  0.00           C
ATOM   7818  O32 POPE3 113     115.913  21.399  66.820  1.00  0.00           O
ATOM   7819  C32 POPE3 113     114.874  22.799  65.150  1.00  0.00           C
ATOM   7822  C23 POPE3 113     113.424  18.389  64.229  1.00  0.00           C
ATOM   7825  C24 POPE3 113     113.563  18.179  62.710  1.00  0.00           C
ATOM   7828  C25 POPE3 113     113.614  16.709  62.249  1.00  0.00           C
ATOM   7831  C26 POPE3 113     112.344  15.909  62.570  1.00  0.00           C
ATOM   7834  C27 POPE3 113     112.624  14.539  63.200  1.00  0.00           C
ATOM   7837  C28 POPE3 113     113.083  13.419  62.249  1.00  0.00           C
ATOM   7840  C29 POPE3 113     114.413  13.629  61.600  1.00  0.00           C
ATOM   7842 0C21 POPE3 113     114.844  12.979  60.510  1.00  0.00           C
ATOM   7844 1C21 POPE3 113     114.053  11.929  59.769  1.00  0.00           C
ATOM   7847 2C21 POPE3 113     114.154  12.119  58.249  1.00  0.00           C
ATOM   7850 3C21 POPE3 113     113.663  10.879  57.490  1.00  0.00           C
ATOM   7853 4C21 POPE3 113     114.014  10.919  55.999  1.00  0.00           C
ATOM   7856 5C21 POPE3 113     113.074  11.819  55.181  1.00  0.00           C
ATOM   7859 6C21 POPE3 113     113.513  11.859  53.720  1.00  0.00           C
ATOM   7862 7C21 POPE3 113     112.493  12.539  52.790  1.00  0.00           C
ATOM   7865 8C21 POPE3 113     113.034  12.669  51.370  1.00  0.00           C
ATOM   7869  C33 POPE3 113     114.663  22.069  63.800  1.00  0.00           C
ATOM   7872  C34 POPE3 113     114.824  22.979  62.580  1.00  0.00           C
ATOM   7875  C35 POPE3 113     114.154  24.359  62.750  1.00  0.00           C
ATOM   7878  C36 POPE3 113     114.094  25.209  61.479  1.00  0.00           C
ATOM   7881  C37 POPE3 113     113.483  26.589  61.781  1.00  0.00           C
ATOM   7884  C38 POPE3 113     113.303  27.489  60.549  1.00  0.00           C
ATOM   7887  C39 POPE3 113     112.204  26.989  59.600  1.00  0.00           C
ATOM   7890 0C31 POPE3 113     111.794  28.069  58.600  1.00  0.00           C
ATOM   7893 1C31 POPE3 113     110.653  27.659  57.659  1.00  0.00           C
ATOM   7896 2C31 POPE3 113     110.143  28.829  56.799  1.00  0.00           C
ATOM   7899 3C31 POPE3 113     111.153  29.309  55.750  1.00  0.00           C
ATOM   7902 4C31 POPE3 113     110.694  30.569  55.000  1.00  0.00           C
ATOM   7905 5C31 POPE3 113     111.734  31.029  53.970  1.00  0.00           C
ATOM   7908 6C31 POPE3 113     111.343  32.319  53.250  1.00  0.00           C
ATOM   7912  NH3 POPE4 114      22.134 106.769  72.149  1.00  0.00           N
ATOM   7916  C12 POPE4 114      22.213 108.258  72.280  1.00  0.00           C
ATOM   7919  C11 POPE4 114      23.233 108.719  73.329  1.00  0.00           C
ATOM   7922  P   POPE4 114      24.643 110.898  73.701  1.00  0.00           P
ATOM   7923  O13 POPE4 114      25.264 110.109  74.770  1.00  0.00           O
ATOM   7924  O14 POPE4 114      24.453 112.339  73.980  1.00  0.00           O
ATOM   7925  O11 POPE4 114      25.493 110.679  72.389  1.00  0.00           O
ATOM   7926  O12 POPE4 114      23.273 110.158  73.390  1.00  0.00           O
ATOM   7927  C1  POPE4 114      24.894 110.609  71.089  1.00  0.00           C
ATOM   7930  C2  POPE4 114      25.884 111.079  69.979  1.00  0.00           C
ATOM   7932  O21 POPE4 114      25.454 110.629  68.681  1.00  0.00           O
ATOM   7933  C21 POPE4 114      24.364 111.189  68.189  1.00  0.00           C
ATOM   7934  O22 POPE4 114      23.614 111.979  68.751  1.00  0.00           O
ATOM   7935  C22 POPE4 114      24.184 110.739  66.729  1.00  0.00           C
ATOM   7938  C3  POPE4 114      27.344 110.569  70.211  1.00  0.00           C
ATOM   7941  O31 POPE4 114      28.233 110.969  69.141  1.00  0.00           O
ATOM   7942  C31 POPE4 114      28.384 110.079  68.179  1.00  0.00           C
ATOM   7943  O32 POPE4 114      28.133 108.889  68.259  1.00  0.00           O
ATOM   7944  C32 POPE4 114      28.883 110.769  66.900  1.00  0.00           C
ATOM   7947  C23 POPE4 114      23.583 111.859  65.840  1.00  0.00           C
ATOM   7950  C24 POPE4 114      24.204 111.938  64.429  1.00  0.00           C
ATOM   7953  C25 POPE4 114      23.944 110.709  63.550  1.00  0.00           C
ATOM   7956  C26 POPE4 114      24.514 110.919  62.131  1.00  0.00           C
ATOM   7959  C27 POPE4 114      24.503 109.629  61.300  1.00  0.00           C
ATOM   7962  C28 POPE4 114      25.294 109.719  59.990  1.00  0.00           C
ATOM   7965  C29 POPE4 114      24.613 110.559  58.930  1.00  0.00           C
ATOM   7967 0C21 POPE4 114      24.214 110.139  57.720  1.00  0.00           C
ATOM   7969 1C21 POPE4 114      24.354 108.729  57.189  1.00  0.00           C
ATOM   7972 2C21 POPE4 114      25.784 108.358  56.760  1.00  0.00           C
ATOM   7975 3C21 POPE4 114      25.924 106.849  56.510  1.00  0.00           C
ATOM   7978 4C21 POPE4 114      27.374 106.359  56.360  1.00  0.00           C
ATOM   7981 5C21 POPE4 114      28.073 106.839  55.080  1.00  0.00           C
ATOM   7984 6C21 POPE4 114      29.434 106.149  54.881  1.00  0.00           C
ATOM   7987 7C21 POPE4 114      30.163 106.619  53.620  1.00  0.00           C
ATOM   7990 8C21 POPE4 114      31.533 105.969  53.429  1.00  0.00           C
ATOM   7994  C33 POPE4 114      28.484 109.969  65.640  1.00  0.00           C
ATOM   7997  C34 POPE4 114      28.583 110.699  64.290  1.00  0.00           C
ATOM   8000  C35 POPE4 114      27.954 109.899  63.130  1.00  0.00           C
ATOM   8003  C36 POPE4 114      28.714 108.609  62.761  1.00  0.00           C
ATOM   8006  C37 POPE4 114      27.993 107.738  61.711  1.00  0.00           C
ATOM   8009  C38 POPE4 114      28.733 106.418  61.440  1.00  0.00           C
ATOM   8012  C39 POPE4 114      28.143 105.539  60.320  1.00  0.00           C
ATOM   8015 0C31 POPE4 114      26.693 105.079  60.541  1.00  0.00           C
ATOM   8018 1C31 POPE4 114      26.203 104.109  59.450  1.00  0.00           C
ATOM   8021 2C31 POPE4 114      24.683 103.878  59.479  1.00  0.00           C
ATOM   8024 3C31 POPE4 114      24.153 102.999  58.340  1.00  0.00           C
ATOM   8027 4C31 POPE4 114      24.093 103.729  56.991  1.00  0.00           C
ATOM   8030 5C31 POPE4 114      23.323 102.949  55.910  1.00  0.00           C
ATOM   8033 6C31 POPE4 114      23.184 103.729  54.600  1.00  0.00           C
ATOM   8037  NH3 POPE5 115      12.604  40.169  71.359  1.00  0.00           N
ATOM   8041  C12 POPE5 115      11.983  40.899  72.520  1.00  0.00           C
ATOM   8044  C11 POPE5 115      13.083  41.729  73.189  1.00  0.00           C
ATOM   8047  P   POPE5 115      12.484  44.239  73.410  1.00  0.00           P
ATOM   8048  O13 POPE5 115      13.854  44.589  72.999  1.00  0.00           O
ATOM   8049  O14 POPE5 115      11.783  45.139  74.351  1.00  0.00           O
ATOM   8050  O11 POPE5 115      11.623  44.069  72.100  1.00  0.00           O
ATOM   8051  O12 POPE5 115      12.493  42.759  73.990  1.00  0.00           O
ATOM   8052  C1  POPE5 115      10.984  45.279  71.650  1.00  0.00           C
ATOM   8055  C2  POPE5 115       9.973  44.979  70.520  1.00  0.00           C
ATOM   8057  O21 POPE5 115      10.453  44.119  69.471  1.00  0.00           O
ATOM   8058  C21 POPE5 115      11.614  44.309  68.900  1.00  0.00           C
ATOM   8059  O22 POPE5 115      12.593  44.899  69.340  1.00  0.00           O
ATOM   8060  C22 POPE5 115      11.503  43.749  67.479  1.00  0.00           C
ATOM   8063  C3  POPE5 115       9.433  46.299  69.899  1.00  0.00           C
ATOM   8066  O31 POPE5 115       8.594  46.029  68.760  1.00  0.00           O
ATOM   8067  C31 POPE5 115       7.293  46.259  68.919  1.00  0.00           C
ATOM   8068  O32 POPE5 115       6.764  46.739  69.899  1.00  0.00           O
ATOM   8069  C32 POPE5 115       6.583  45.839  67.631  1.00  0.00           C
ATOM   8072  C23 POPE5 115      11.924  44.779  66.400  1.00  0.00           C
ATOM   8075  C24 POPE5 115      11.573  44.319  64.969  1.00  0.00           C
ATOM   8078  C25 POPE5 115      12.113  45.259  63.881  1.00  0.00           C
ATOM   8081  C26 POPE5 115      11.373  45.089  62.539  1.00  0.00           C
ATOM   8084  C27 POPE5 115      11.944  45.969  61.419  1.00  0.00           C
ATOM   8087  C28 POPE5 115      11.073  45.939  60.140  1.00  0.00           C
ATOM   8090  C29 POPE5 115      11.813  45.549  58.881  1.00  0.00           C
ATOM   8092 0C21 POPE5 115      11.874  46.249  57.720  1.00  0.00           C
ATOM   8094 1C21 POPE5 115      11.223  47.579  57.431  1.00  0.00           C
ATOM   8097 2C21 POPE5 115       9.854  47.379  56.770  1.00  0.00           C
ATOM   8100 3C21 POPE5 115       9.144  48.679  56.381  1.00  0.00           C
ATOM   8103 4C21 POPE5 115       7.684  48.399  55.999  1.00  0.00           C
ATOM   8106 5C21 POPE5 115       6.934  49.609  55.439  1.00  0.00           C
ATOM   8109 6C21 POPE5 115       7.383  50.009  54.040  1.00  0.00           C
ATOM   8112 7C21 POPE5 115       6.263  50.699  53.270  1.00  0.00           C
ATOM   8115 8C21 POPE5 115       6.574  50.869  51.791  1.00  0.00           C
ATOM   8119  C33 POPE5 115       6.953  46.769  66.440  1.00  0.00           C
ATOM   8122  C34 POPE5 115       6.263  48.139  66.540  1.00  0.00           C
ATOM   8125  C35 POPE5 115       6.753  49.139  65.479  1.00  0.00           C
ATOM   8128  C36 POPE5 115       8.194  49.629  65.721  1.00  0.00           C
ATOM   8131  C37 POPE5 115       8.623  50.689  64.689  1.00  0.00           C
ATOM   8134  C38 POPE5 115       8.464  52.149  65.150  1.00  0.00           C
ATOM   8137  C39 POPE5 115       8.694  53.159  64.010  1.00  0.00           C
ATOM   8140 0C31 POPE5 115       7.543  53.249  62.999  1.00  0.00           C
ATOM   8143 1C31 POPE5 115       7.903  54.099  61.770  1.00  0.00           C
ATOM   8146 2C31 POPE5 115       6.743  54.279  60.759  1.00  0.00           C
ATOM   8149 3C31 POPE5 115       6.434  52.999  59.979  1.00  0.00           C
ATOM   8152 4C31 POPE5 115       5.433  53.149  58.820  1.00  0.00           C
ATOM   8155 5C31 POPE5 115       5.123  51.789  58.171  1.00  0.00           C
ATOM   8158 6C31 POPE5 115       4.123  51.879  57.020  1.00  0.00           C
ATOM   8162  NH3 POPE6 116     101.833  59.319  30.549  1.00  0.00           N
ATOM   8166  C12 POPE6 116     102.993  58.609  29.910  1.00  0.00           C
ATOM   8169  C11 POPE6 116     104.363  59.079  30.401  1.00  0.00           C
ATOM   8172  P   POPE6 116     105.743  56.879  29.980  1.00  0.00           P
ATOM   8173  O13 POPE6 116     104.663  56.059  29.410  1.00  0.00           O
ATOM   8174  O14 POPE6 116     107.104  56.599  29.480  1.00  0.00           O
ATOM   8175  O11 POPE6 116     105.694  56.779  31.550  1.00  0.00           O
ATOM   8176  O12 POPE6 116     105.423  58.419  29.710  1.00  0.00           O
ATOM   8177  C1  POPE6 116     104.614  56.119  32.210  1.00  0.00           C
ATOM   8180  C2  POPE6 116     104.854  56.249  33.729  1.00  0.00           C
ATOM   8182  O21 POPE6 116     103.883  55.469  34.480  1.00  0.00           O
ATOM   8183  C21 POPE6 116     104.413  55.039  35.619  1.00  0.00           C
ATOM   8184  O22 POPE6 116     105.574  54.709  35.780  1.00  0.00           O
ATOM   8185  C22 POPE6 116     103.424  55.169  36.771  1.00  0.00           C
ATOM   8188  C3  POPE6 116     104.783  57.729  34.201  1.00  0.00           C
ATOM   8191  O31 POPE6 116     103.604  58.019  34.969  1.00  0.00           O
ATOM   8192  C31 POPE6 116     102.484  58.279  34.299  1.00  0.00           C
ATOM   8193  O32 POPE6 116     102.383  58.439  33.101  1.00  0.00           O
ATOM   8194  C32 POPE6 116     101.334  58.389  35.309  1.00  0.00           C
ATOM   8197  C23 POPE6 116     104.193  55.229  38.119  1.00  0.00           C
ATOM   8200  C24 POPE6 116     103.343  55.729  39.299  1.00  0.00           C
ATOM   8203  C25 POPE6 116     103.253  57.259  39.379  1.00  0.00           C
ATOM   8206  C26 POPE6 116     102.354  57.709  40.541  1.00  0.00           C
ATOM   8209  C27 POPE6 116     102.403  59.219  40.780  1.00  0.00           C
ATOM   8212  C28 POPE6 116     101.293  59.749  41.711  1.00  0.00           C
ATOM   8215  C29 POPE6 116     101.334  59.159  43.101  1.00  0.00           C
ATOM   8217 0C21 POPE6 116     101.533  59.819  44.261  1.00  0.00           C
ATOM   8219 1C21 POPE6 116     101.773  61.299  44.429  1.00  0.00           C
ATOM   8222 2C21 POPE6 116     103.264  61.609  44.670  1.00  0.00           C
ATOM   8225 3C21 POPE6 116     103.714  61.269  46.101  1.00  0.00           C
ATOM   8228 4C21 POPE6 116     105.163  61.689  46.400  1.00  0.00           C
ATOM   8231 5C21 POPE6 116     106.214  60.709  45.840  1.00  0.00           C
ATOM   8234 6C21 POPE6 116     107.604  60.959  46.431  1.00  0.00           C
ATOM   8237 7C21 POPE6 116     108.673  60.049  45.811  1.00  0.00           C
ATOM   8240 8C21 POPE6 116     110.043  60.229  46.470  1.00  0.00           C
ATOM   8244  C33 POPE6 116     100.554  59.719  35.190  1.00  0.00           C
ATOM   8247  C34 POPE6 116      99.783  60.109  36.460  1.00  0.00           C
ATOM   8250  C35 POPE6 116     100.554  61.089  37.381  1.00  0.00           C
ATOM   8253  C36 POPE6 116      99.833  61.309  38.719  1.00  0.00           C
ATOM   8256  C37 POPE6 116     100.283  62.519  39.561  1.00  0.00           C
ATOM   8259  C38 POPE6 116      99.312  62.779  40.741  1.00  0.00           C
ATOM   8262  C39 POPE6 116      99.564  64.089  41.501  1.00  0.00           C
ATOM   8265 0C31 POPE6 116      98.673  65.259  41.030  1.00  0.00           C
ATOM   8268 1C31 POPE6 116      98.983  66.639  41.641  1.00  0.00           C
ATOM   8271 2C31 POPE6 116      98.343  66.939  42.999  1.00  0.00           C
ATOM   8274 3C31 POPE6 116      99.003  66.259  44.211  1.00  0.00           C
ATOM   8277 4C31 POPE6 116      98.464  66.799  45.541  1.00  0.00           C
ATOM   8280 5C31 POPE6 116      99.094  66.139  46.770  1.00  0.00           C
ATOM   8283 6C31 POPE6 116      98.413  66.559  48.081  1.00  0.00           C
ATOM   8287  NH3 POPE7 117      93.443 126.439  72.851  1.00  0.00           N
ATOM   8291  C12 POPE7 117      92.823 127.798  72.870  1.00  0.00           C
ATOM   8294  C11 POPE7 117      93.743 128.819  73.560  1.00  0.00           C
ATOM   8297  P   POPE7 117      92.403 130.625  74.839  1.00  0.00           P
ATOM   8298  O13 POPE7 117      91.454 130.576  75.980  1.00  0.00           O
ATOM   8299  O14 POPE7 117      93.413 131.696  74.830  1.00  0.00           O
ATOM   8300  O11 POPE7 117      91.703 130.636  73.429  1.00  0.00           O
ATOM   8301  O12 POPE7 117      93.153 129.239  74.800  1.00  0.00           O
ATOM   8302  C1  POPE7 117      90.364 130.345  73.119  1.00  0.00           C
ATOM   8305  C2  POPE7 117      90.204 130.426  71.570  1.00  0.00           C
ATOM   8307  O21 POPE7 117      90.824 129.249  70.991  1.00  0.00           O
ATOM   8308  C21 POPE7 117      90.523 129.029  69.730  1.00  0.00           C
ATOM   8309  O22 POPE7 117      89.674 129.636  69.101  1.00  0.00           O
ATOM   8310  C22 POPE7 117      91.293 127.819  69.220  1.00  0.00           C
ATOM   8313  C3  POPE7 117      90.834 131.755  71.030  1.00  0.00           C
ATOM   8316  O31 POPE7 117      90.113 132.296  69.899  1.00  0.00           O
ATOM   8317  C31 POPE7 117      90.773 132.476  68.760  1.00  0.00           C
ATOM   8318  O32 POPE7 117      91.973 132.315  68.579  1.00  0.00           O
ATOM   8319  C32 POPE7 117      89.813 132.856  67.641  1.00  0.00           C
ATOM   8322  C23 POPE7 117      91.433 127.938  67.690  1.00  0.00           C
ATOM   8325  C24 POPE7 117      91.913 126.669  66.999  1.00  0.00           C
ATOM   8328  C25 POPE7 117      91.794 126.879  65.479  1.00  0.00           C
ATOM   8331  C26 POPE7 117      92.043 125.639  64.619  1.00  0.00           C
ATOM   8334  C27 POPE7 117      91.173 124.409  64.951  1.00  0.00           C
ATOM   8337  C28 POPE7 117      91.604 123.139  64.189  1.00  0.00           C
ATOM   8340  C29 POPE7 117      90.574 122.059  64.360  1.00  0.00           C
ATOM   8342 0C21 POPE7 117      90.133 121.199  63.421  1.00  0.00           C
ATOM   8344 1C21 POPE7 117      90.613 121.079  61.991  1.00  0.00           C
ATOM   8347 2C21 POPE7 117      89.473 121.179  60.959  1.00  0.00           C
ATOM   8350 3C21 POPE7 117      89.923 120.699  59.579  1.00  0.00           C
ATOM   8353 4C21 POPE7 117      88.824 120.809  58.509  1.00  0.00           C
ATOM   8356 5C21 POPE7 117      89.073 119.888  57.311  1.00  0.00           C
ATOM   8359 6C21 POPE7 117      88.334 120.319  56.030  1.00  0.00           C
ATOM   8362 7C21 POPE7 117      86.804 120.338  56.171  1.00  0.00           C
ATOM   8365 8C21 POPE7 117      86.094 120.929  54.951  1.00  0.00           C
ATOM   8369  C33 POPE7 117      90.283 132.306  66.270  1.00  0.00           C
ATOM   8372  C34 POPE7 117      89.514 132.926  65.099  1.00  0.00           C
ATOM   8375  C35 POPE7 117      90.214 132.725  63.740  1.00  0.00           C
ATOM   8378  C36 POPE7 117      90.084 131.306  63.160  1.00  0.00           C
ATOM   8381  C37 POPE7 117      88.633 130.956  62.799  1.00  0.00           C
ATOM   8384  C38 POPE7 117      88.493 129.946  61.660  1.00  0.00           C
ATOM   8387  C39 POPE7 117      89.014 130.456  60.299  1.00  0.00           C
ATOM   8390 0C31 POPE7 117      88.413 129.696  59.110  1.00  0.00           C
ATOM   8393 1C31 POPE7 117      88.793 130.296  57.750  1.00  0.00           C
ATOM   8396 2C31 POPE7 117      88.163 129.496  56.610  1.00  0.00           C
ATOM   8399 3C31 POPE7 117      88.413 130.076  55.210  1.00  0.00           C
ATOM   8402 4C31 POPE7 117      89.333 129.199  54.351  1.00  0.00           C
ATOM   8405 5C31 POPE7 117      89.143 129.456  52.850  1.00  0.00           C
ATOM   8408 6C31 POPE7 117      90.014 128.549  51.960  1.00  0.00           C
ATOM   8412  NH3 POPE8 118     114.923  88.029  27.389  1.00  0.00           N
ATOM   8416  C12 POPE8 118     114.953  89.539  27.389  1.00  0.00           C
ATOM   8419  C11 POPE8 118     115.504  90.069  26.061  1.00  0.00           C
ATOM   8422  P   POPE8 118     114.934  92.518  25.240  1.00  0.00           P
ATOM   8423  O13 POPE8 118     115.824  93.649  24.870  1.00  0.00           O
ATOM   8424  O14 POPE8 118     114.273  91.798  24.139  1.00  0.00           O
ATOM   8425  O11 POPE8 118     113.824  93.039  26.220  1.00  0.00           O
ATOM   8426  O12 POPE8 118     115.723  91.479  26.139  1.00  0.00           O
ATOM   8427  C1  POPE8 118     114.173  93.859  27.340  1.00  0.00           C
ATOM   8430  C2  POPE8 118     114.073  93.078  28.680  1.00  0.00           C
ATOM   8432  O21 POPE8 118     113.303  93.778  29.670  1.00  0.00           O
ATOM   8433  C21 POPE8 118     113.824  94.939  30.050  1.00  0.00           C
ATOM   8434  O22 POPE8 118     114.623  95.609  29.420  1.00  0.00           O
ATOM   8435  C22 POPE8 118     113.273  95.308  31.429  1.00  0.00           C
ATOM   8438  C3  POPE8 118     115.434  92.609  29.281  1.00  0.00           C
ATOM   8441  O31 POPE8 118     115.143  91.949  30.531  1.00  0.00           O
ATOM   8442  C31 POPE8 118     116.124  91.418  31.230  1.00  0.00           C
ATOM   8443  O32 POPE8 118     117.294  91.299  30.900  1.00  0.00           O
ATOM   8444  C32 POPE8 118     115.534  90.909  32.540  1.00  0.00           C
ATOM   8447  C23 POPE8 118     114.394  95.779  32.381  1.00  0.00           C
ATOM   8450  C24 POPE8 118     113.863  96.459  33.639  1.00  0.00           C
ATOM   8453  C25 POPE8 118     114.304  95.799  34.959  1.00  0.00           C
ATOM   8456  C26 POPE8 118     113.803  96.599  36.170  1.00  0.00           C
ATOM   8459  C27 POPE8 118     114.514  96.229  37.479  1.00  0.00           C
ATOM   8462  C28 POPE8 118     114.304  97.279  38.579  1.00  0.00           C
ATOM   8465  C29 POPE8 118     112.893  97.319  39.090  1.00  0.00           C
ATOM   8467 0C21 POPE8 118     112.523  97.798  40.290  1.00  0.00           C
ATOM   8469 1C21 POPE8 118     113.454  98.398  41.311  1.00  0.00           C
ATOM   8472 2C21 POPE8 118     113.723  97.419  42.459  1.00  0.00           C
ATOM   8475 3C21 POPE8 118     114.643  98.019  43.519  1.00  0.00           C
ATOM   8478 4C21 POPE8 118     115.004  97.039  44.640  1.00  0.00           C
ATOM   8481 5C21 POPE8 118     113.854  96.629  45.569  1.00  0.00           C
ATOM   8484 6C21 POPE8 118     113.203  97.789  46.339  1.00  0.00           C
ATOM   8487 7C21 POPE8 118     112.243  97.329  47.459  1.00  0.00           C
ATOM   8490 8C21 POPE8 118     110.993  96.599  46.939  1.00  0.00           C
ATOM   8494  C33 POPE8 118     115.344  91.999  33.620  1.00  0.00           C
ATOM   8497  C34 POPE8 118     114.473  91.529  34.800  1.00  0.00           C
ATOM   8500  C35 POPE8 118     115.113  90.438  35.650  1.00  0.00           C
ATOM   8503  C36 POPE8 118     114.154  89.869  36.710  1.00  0.00           C
ATOM   8506  C37 POPE8 118     114.813  88.799  37.589  1.00  0.00           C
ATOM   8509  C38 POPE8 118     113.834  88.059  38.509  1.00  0.00           C
ATOM   8512  C39 POPE8 118     113.113  88.979  39.509  1.00  0.00           C
ATOM   8515 0C31 POPE8 118     112.143  88.179  40.391  1.00  0.00           C
ATOM   8518 1C31 POPE8 118     111.343  89.079  41.349  1.00  0.00           C
ATOM   8521 2C31 POPE8 118     110.383  88.258  42.230  1.00  0.00           C
ATOM   8524 3C31 POPE8 118     110.214  88.839  43.639  1.00  0.00           C
ATOM   8527 4C31 POPE8 118     109.464  90.179  43.709  1.00  0.00           C
ATOM   8530 5C31 POPE8 118     109.473  90.749  45.131  1.00  0.00           C
ATOM   8533 6C31 POPE8 118     108.754  92.099  45.270  1.00  0.00           C
ATOM   8537  NH3 POPE9 119     118.253  41.709  70.829  1.00  0.00           N
ATOM   8541  C12 POPE9 119     119.403  41.609  69.870  1.00  0.00           C
ATOM   8544  C11 POPE9 119     120.644  42.309  70.439  1.00  0.00           C
ATOM   8547  P   POPE9 119     122.733  40.929  69.749  1.00  0.00           P
ATOM   8548  O13 POPE9 119     123.504  41.139  70.991  1.00  0.00           O
ATOM   8549  O14 POPE9 119     121.983  39.659  69.660  1.00  0.00           O
ATOM   8550  O11 POPE9 119     123.703  41.059  68.540  1.00  0.00           O
ATOM   8551  O12 POPE9 119     121.723  42.119  69.540  1.00  0.00           O
ATOM   8552  C1  POPE9 119     123.253  41.049  67.179  1.00  0.00           C
ATOM   8555  C2  POPE9 119     123.974  42.149  66.359  1.00  0.00           C
ATOM   8557  O21 POPE9 119     124.424  41.619  65.099  1.00  0.00           O
ATOM   8558  C21 POPE9 119     123.474  41.419  64.201  1.00  0.00           C
ATOM   8559  O22 POPE9 119     122.273  41.569  64.390  1.00  0.00           O
ATOM   8560  C22 POPE9 119     124.104  40.969  62.891  1.00  0.00           C
ATOM   8563  C3  POPE9 119     125.193  42.749  67.149  1.00  0.00           C
ATOM   8566  O31 POPE9 119     126.033  43.579  66.300  1.00  0.00           O
ATOM   8567  C31 POPE9 119     127.261  43.109  66.110  1.00  0.00           C
ATOM   8568  O32 POPE9 119     127.830  42.289  66.799  1.00  0.00           O
ATOM   8569  C32 POPE9 119     127.860  43.649  64.819  1.00  0.00           C
ATOM   8572  C23 POPE9 119     123.653  41.879  61.721  1.00  0.00           C
ATOM   8575  C24 POPE9 119     124.523  41.719  60.479  1.00  0.00           C
ATOM   8578  C25 POPE9 119     124.304  40.419  59.709  1.00  0.00           C
ATOM   8581  C26 POPE9 119     125.224  40.299  58.480  1.00  0.00           C
ATOM   8584  C27 POPE9 119     125.053  38.949  57.770  1.00  0.00           C
ATOM   8587  C28 POPE9 119     126.144  38.689  56.700  1.00  0.00           C
ATOM   8590  C29 POPE9 119     126.053  37.289  56.171  1.00  0.00           C
ATOM   8592 0C21 POPE9 119     126.483  36.859  54.959  1.00  0.00           C
ATOM   8594 1C21 POPE9 119     127.160  37.679  53.890  1.00  0.00           C
ATOM   8597 2C21 POPE9 119     128.641  37.929  54.220  1.00  0.00           C
ATOM   8600 3C21 POPE9 119     129.451  38.409  52.999  1.00  0.00           C
ATOM   8603 4C21 POPE9 119     130.850  38.899  53.399  1.00  0.00           C
ATOM   8606 5C21 POPE9 119     131.760  39.199  52.201  1.00  0.00           C
ATOM   8609 6C21 POPE9 119     132.230  37.939  51.451  1.00  0.00           C
ATOM   8612 7C21 POPE9 119     133.380  38.239  50.470  1.00  0.00           C
ATOM   8615 8C21 POPE9 119     133.750  37.059  49.561  1.00  0.00           C
ATOM   8619  C33 POPE9 119     128.781  42.579  64.211  1.00  0.00           C
ATOM   8622  C34 POPE9 119     129.350  42.959  62.840  1.00  0.00           C
ATOM   8625  C35 POPE9 119     130.120  41.779  62.241  1.00  0.00           C
ATOM   8628  C36 POPE9 119     130.751  42.059  60.869  1.00  0.00           C
ATOM   8631  C37 POPE9 119     132.040  42.889  60.929  1.00  0.00           C
ATOM   8634  C38 POPE9 119     132.671  42.979  59.541  1.00  0.00           C
ATOM   8637  C39 POPE9 119     134.070  43.579  59.479  1.00  0.00           C
ATOM   8640 0C31 POPE9 119     134.701  43.239  58.130  1.00  0.00           C
ATOM   8643 1C31 POPE9 119     136.031  43.939  57.810  1.00  0.00           C
ATOM   8646 2C31 POPE9 119     136.551  43.449  56.460  1.00  0.00           C
ATOM   8649 3C31 POPE9 119     137.771  44.209  55.960  1.00  0.00           C
ATOM   8652 4C31 POPE9 119     138.410  43.529  54.749  1.00  0.00           C
ATOM   8655 5C31 POPE9 119     139.650  44.289  54.249  1.00  0.00           C
ATOM   8658 6C31 POPE9 119     140.380  43.569  53.111  1.00  0.00           C
ATOM   8662  NH3 POPE  120      63.464  46.559  72.319  1.00  0.00           N
ATOM   8666  C12 POPE  120      62.034  46.309  71.960  1.00  0.00           C
ATOM   8669  C11 POPE  120      61.884  45.189  70.910  1.00  0.00           C
ATOM   8672  P   POPE  120      59.303  44.929  71.251  1.00  0.00           P
ATOM   8673  O13 POPE  120      59.573  43.719  72.069  1.00  0.00           O
ATOM   8674  O14 POPE  120      58.983  46.199  71.929  1.00  0.00           O
ATOM   8675  O11 POPE  120      58.183  44.619  70.169  1.00  0.00           O
ATOM   8676  O12 POPE  120      60.574  45.219  70.340  1.00  0.00           O
ATOM   8677  C1  POPE  120      58.453  44.339  68.800  1.00  0.00           C
ATOM   8680  C2  POPE  120      58.083  45.549  67.891  1.00  0.00           C
ATOM   8682  O21 POPE  120      58.633  45.549  66.549  1.00  0.00           O
ATOM   8683  C21 POPE  120      59.104  44.479  65.951  1.00  0.00           C
ATOM   8684  O22 POPE  120      59.054  43.319  66.340  1.00  0.00           O
ATOM   8685  C22 POPE  120      59.734  44.959  64.639  1.00  0.00           C
ATOM   8688  C3  POPE  120      58.443  46.909  68.579  1.00  0.00           C
ATOM   8691  O31 POPE  120      58.174  48.059  67.770  1.00  0.00           O
ATOM   8692  C31 POPE  120      59.184  48.489  67.030  1.00  0.00           C
ATOM   8693  O32 POPE  120      60.273  47.959  66.910  1.00  0.00           O
ATOM   8694  C32 POPE  120      58.783  49.779  66.330  1.00  0.00           C
ATOM   8697  C23 POPE  120      60.663  43.899  64.010  1.00  0.00           C
ATOM   8700  C24 POPE  120      61.504  44.489  62.880  1.00  0.00           C
ATOM   8703  C25 POPE  120      60.704  44.829  61.619  1.00  0.00           C
ATOM   8706  C26 POPE  120      61.604  45.279  60.461  1.00  0.00           C
ATOM   8709  C27 POPE  120      60.834  45.479  59.151  1.00  0.00           C
ATOM   8712  C28 POPE  120      61.703  45.999  57.999  1.00  0.00           C
ATOM   8715  C29 POPE  120      62.784  45.009  57.659  1.00  0.00           C
ATOM   8717 0C21 POPE  120      62.964  44.389  56.479  1.00  0.00           C
ATOM   8719 1C21 POPE  120      62.193  44.599  55.201  1.00  0.00           C
ATOM   8722 2C21 POPE  120      63.113  44.349  53.989  1.00  0.00           C
ATOM   8725 3C21 POPE  120      63.474  42.869  53.790  1.00  0.00           C
ATOM   8728 4C21 POPE  120      64.514  42.639  52.690  1.00  0.00           C
ATOM   8731 5C21 POPE  120      64.784  41.149  52.440  1.00  0.00           C
ATOM   8734 6C21 POPE  120      65.983  40.919  51.520  1.00  0.00           C
ATOM   8737 7C21 POPE  120      66.214  39.449  51.180  1.00  0.00           C
ATOM   8740 8C21 POPE  120      67.464  39.209  50.330  1.00  0.00           C
ATOM   8744  C33 POPE  120      57.354  49.759  65.741  1.00  0.00           C
ATOM   8747  C34 POPE  120      57.323  50.279  64.290  1.00  0.00           C
ATOM   8750  C35 POPE  120      58.034  49.339  63.291  1.00  0.00           C
ATOM   8753  C36 POPE  120      57.983  49.909  61.880  1.00  0.00           C
ATOM   8756  C37 POPE  120      58.703  49.089  60.799  1.00  0.00           C
ATOM   8759  C38 POPE  120      58.404  49.669  59.421  1.00  0.00           C
ATOM   8762  C39 POPE  120      59.293  49.129  58.299  1.00  0.00           C
ATOM   8765 0C31 POPE  120      58.743  49.449  56.900  1.00  0.00           C
ATOM   8768 1C31 POPE  120      59.844  49.759  55.881  1.00  0.00           C
ATOM   8771 2C31 POPE  120      59.324  49.779  54.439  1.00  0.00           C
ATOM   8774 3C31 POPE  120      60.424  50.159  53.439  1.00  0.00           C
ATOM   8777 4C31 POPE  120      60.033  49.929  51.971  1.00  0.00           C
ATOM   8780 5C31 POPE  120      61.164  50.349  51.019  1.00  0.00           C
ATOM   8783 6C31 POPE  120      60.904  50.109  49.530  1.00  0.00           C
ATOM   8787  NH3 POPE  121      46.993 123.799  26.569  1.00  0.00           N
ATOM   8791  C12 POPE  121      46.983 123.509  25.110  1.00  0.00           C
ATOM   8794  C11 POPE  121      46.424 122.099  24.910  1.00  0.00           C
ATOM   8797  P   POPE  121      48.503 120.618  25.560  1.00  0.00           P
ATOM   8798  O13 POPE  121      48.464 119.169  25.839  1.00  0.00           O
ATOM   8799  O14 POPE  121      48.993 121.069  24.239  1.00  0.00           O
ATOM   8800  O11 POPE  121      49.243 121.378  26.729  1.00  0.00           O
ATOM   8801  O12 POPE  121      47.034 121.149  25.790  1.00  0.00           O
ATOM   8802  C1  POPE  121      48.983 121.019  28.090  1.00  0.00           C
ATOM   8805  C2  POPE  121      50.304 120.649  28.820  1.00  0.00           C
ATOM   8807  O21 POPE  121      50.014 119.849  29.980  1.00  0.00           O
ATOM   8808  C21 POPE  121      49.363 120.438  30.970  1.00  0.00           C
ATOM   8809  O22 POPE  121      48.913 121.579  30.960  1.00  0.00           O
ATOM   8810  C22 POPE  121      49.203 119.489  32.129  1.00  0.00           C
ATOM   8813  C3  POPE  121      51.243 121.859  29.139  1.00  0.00           C
ATOM   8816  O31 POPE  121      52.504 121.408  29.681  1.00  0.00           O
ATOM   8817  C31 POPE  121      52.833 121.789  30.920  1.00  0.00           C
ATOM   8818  O32 POPE  121      52.243 122.609  31.599  1.00  0.00           O
ATOM   8819  C32 POPE  121      54.093 121.039  31.320  1.00  0.00           C
ATOM   8822  C23 POPE  121      49.473 120.229  33.451  1.00  0.00           C
ATOM   8825  C24 POPE  121      49.674 119.239  34.590  1.00  0.00           C
ATOM   8828  C25 POPE  121      49.914 119.949  35.910  1.00  0.00           C
ATOM   8831  C26 POPE  121      50.333 118.979  37.009  1.00  0.00           C
ATOM   8834  C27 POPE  121      50.293 119.669  38.381  1.00  0.00           C
ATOM   8837  C28 POPE  121      51.083 118.899  39.449  1.00  0.00           C
ATOM   8840  C29 POPE  121      50.413 117.599  39.829  1.00  0.00           C
ATOM   8842 0C21 POPE  121      49.823 117.319  40.999  1.00  0.00           C
ATOM   8844 1C21 POPE  121      49.703 118.258  42.189  1.00  0.00           C
ATOM   8847 2C21 POPE  121      50.424 117.709  43.439  1.00  0.00           C
ATOM   8850 3C21 POPE  121      49.464 116.989  44.390  1.00  0.00           C
ATOM   8853 4C21 POPE  121      50.163 116.009  45.340  1.00  0.00           C
ATOM   8856 5C21 POPE  121      51.304 116.629  46.150  1.00  0.00           C
ATOM   8859 6C21 POPE  121      51.913 115.609  47.120  1.00  0.00           C
ATOM   8862 7C21 POPE  121      53.063 116.189  47.929  1.00  0.00           C
ATOM   8865 8C21 POPE  121      53.503 115.268  49.059  1.00  0.00           C
ATOM   8869  C33 POPE  121      54.303 120.949  32.849  1.00  0.00           C
ATOM   8872  C34 POPE  121      54.963 122.209  33.429  1.00  0.00           C
ATOM   8875  C35 POPE  121      55.403 122.078  34.889  1.00  0.00           C
ATOM   8878  C36 POPE  121      54.233 122.108  35.881  1.00  0.00           C
ATOM   8881  C37 POPE  121      54.664 122.089  37.361  1.00  0.00           C
ATOM   8884  C38 POPE  121      53.443 122.148  38.269  1.00  0.00           C
ATOM   8887  C39 POPE  121      53.724 122.148  39.770  1.00  0.00           C
ATOM   8890 0C31 POPE  121      52.414 122.369  40.541  1.00  0.00           C
ATOM   8893 1C31 POPE  121      52.493 122.259  42.070  1.00  0.00           C
ATOM   8896 2C31 POPE  121      51.073 122.339  42.660  1.00  0.00           C
ATOM   8899 3C31 POPE  121      51.013 122.399  44.189  1.00  0.00           C
ATOM   8902 4C31 POPE  121      49.563 122.269  44.689  1.00  0.00           C
ATOM   8905 5C31 POPE  121      49.424 122.339  46.220  1.00  0.00           C
ATOM   8908 6C31 POPE  121      47.993 122.099  46.720  1.00  0.00           C
ATOM   8912  NH3 POPE  122      25.674  41.299  28.101  1.00  0.00           N
ATOM   8916  C12 POPE  122      25.264  42.739  27.960  1.00  0.00           C
ATOM   8919  C11 POPE  122      26.323  43.609  28.639  1.00  0.00           C
ATOM   8922  P   POPE  122      25.684  45.749  30.059  1.00  0.00           P
ATOM   8923  O13 POPE  122      25.063  47.069  29.780  1.00  0.00           O
ATOM   8924  O14 POPE  122      24.983  44.809  30.970  1.00  0.00           O
ATOM   8925  O11 POPE  122      27.113  46.049  30.679  1.00  0.00           O
ATOM   8926  O12 POPE  122      25.933  44.989  28.691  1.00  0.00           O
ATOM   8927  C1  POPE  122      28.073  44.979  30.769  1.00  0.00           C
ATOM   8930  C2  POPE  122      29.444  45.379  31.380  1.00  0.00           C
ATOM   8932  O21 POPE  122      29.374  45.539  32.799  1.00  0.00           O
ATOM   8933  C21 POPE  122      28.753  46.559  33.319  1.00  0.00           C
ATOM   8934  O22 POPE  122      28.323  47.549  32.750  1.00  0.00           O
ATOM   8935  C22 POPE  122      28.723  46.309  34.829  1.00  0.00           C
ATOM   8938  C3  POPE  122      30.113  46.539  30.601  1.00  0.00           C
ATOM   8941  O31 POPE  122      31.303  47.009  31.260  1.00  0.00           O
ATOM   8942  C31 POPE  122      31.323  48.289  31.590  1.00  0.00           C
ATOM   8943  O32 POPE  122      30.513  49.139  31.290  1.00  0.00           O
ATOM   8944  C32 POPE  122      32.534  48.529  32.480  1.00  0.00           C
ATOM   8947  C23 POPE  122      27.663  47.119  35.590  1.00  0.00           C
ATOM   8950  C24 POPE  122      27.794  46.879  37.100  1.00  0.00           C
ATOM   8953  C25 POPE  122      26.844  47.719  37.960  1.00  0.00           C
ATOM   8956  C26 POPE  122      27.083  47.429  39.439  1.00  0.00           C
ATOM   8959  C27 POPE  122      26.333  48.349  40.410  1.00  0.00           C
ATOM   8962  C28 POPE  122      26.404  47.889  41.890  1.00  0.00           C
ATOM   8965  C29 POPE  122      27.783  47.469  42.360  1.00  0.00           C
ATOM   8967 0C21 POPE  122      28.054  46.679  43.420  1.00  0.00           C
ATOM   8969 1C21 POPE  122      27.053  46.089  44.390  1.00  0.00           C
ATOM   8972 2C21 POPE  122      27.164  46.689  45.811  1.00  0.00           C
ATOM   8975 3C21 POPE  122      26.944  48.219  45.820  1.00  0.00           C
ATOM   8978 4C21 POPE  122      26.684  48.839  47.201  1.00  0.00           C
ATOM   8981 5C21 POPE  122      27.773  48.579  48.250  1.00  0.00           C
ATOM   8984 6C21 POPE  122      27.694  49.589  49.410  1.00  0.00           C
ATOM   8987 7C21 POPE  122      28.614  49.229  50.581  1.00  0.00           C
ATOM   8990 8C21 POPE  122      28.684  50.289  51.679  1.00  0.00           C
ATOM   8994  C33 POPE  122      32.333  47.959  33.900  1.00  0.00           C
ATOM   8997  C34 POPE  122      33.363  48.519  34.870  1.00  0.00           C
ATOM   9000  C35 POPE  122      32.953  48.459  36.349  1.00  0.00           C
ATOM   9003  C36 POPE  122      33.043  47.069  36.970  1.00  0.00           C
ATOM   9006  C37 POPE  122      33.293  47.119  38.490  1.00  0.00           C
ATOM   9009  C38 POPE  122      32.913  45.809  39.180  1.00  0.00           C
ATOM   9012  C39 POPE  122      33.243  45.789  40.679  1.00  0.00           C
ATOM   9015 0C31 POPE  122      32.453  46.799  41.520  1.00  0.00           C
ATOM   9018 1C31 POPE  122      32.664  46.629  43.031  1.00  0.00           C
ATOM   9021 2C31 POPE  122      31.983  47.739  43.820  1.00  0.00           C
ATOM   9024 3C31 POPE  122      32.234  47.689  45.340  1.00  0.00           C
ATOM   9027 4C31 POPE  122      33.714  47.909  45.689  1.00  0.00           C
ATOM   9030 5C31 POPE  122      33.953  48.059  47.189  1.00  0.00           C
ATOM   9033 6C31 POPE  122      35.444  48.199  47.500  1.00  0.00           C
ATOM   9037  NH3 POPE  123      13.913  27.109  69.759  1.00  0.00           N
ATOM   9041  C12 POPE  123      13.183  25.839  69.410  1.00  0.00           C
ATOM   9044  C11 POPE  123      12.333  25.389  70.601  1.00  0.00           C
ATOM   9047  P   POPE  123      13.033  23.459  72.230  1.00  0.00           P
ATOM   9048  O13 POPE  123      14.264  23.139  72.999  1.00  0.00           O
ATOM   9049  O14 POPE  123      11.743  23.199  72.891  1.00  0.00           O
ATOM   9050  O11 POPE  123      13.113  22.659  70.869  1.00  0.00           O
ATOM   9051  O12 POPE  123      13.163  24.949  71.679  1.00  0.00           O
ATOM   9052  C1  POPE  123      12.744  21.289  70.749  1.00  0.00           C
ATOM   9055  C2  POPE  123      12.183  20.999  69.330  1.00  0.00           C
ATOM   9057  O21 POPE  123      12.873  19.849  68.800  1.00  0.00           O
ATOM   9058  C21 POPE  123      12.174  19.209  67.880  1.00  0.00           C
ATOM   9059  O22 POPE  123      10.974  19.329  67.680  1.00  0.00           O
ATOM   9060  C22 POPE  123      13.083  18.309  67.061  1.00  0.00           C
ATOM   9063  C3  POPE  123      12.384  22.199  68.350  1.00  0.00           C
ATOM   9066  O31 POPE  123      11.863  21.929  67.020  1.00  0.00           O
ATOM   9067  C31 POPE  123      12.154  22.879  66.131  1.00  0.00           C
ATOM   9068  O32 POPE  123      12.703  23.929  66.410  1.00  0.00           O
ATOM   9069  C32 POPE  123      11.644  22.499  64.749  1.00  0.00           C
ATOM   9072  C23 POPE  123      13.573  19.019  65.780  1.00  0.00           C
ATOM   9075  C24 POPE  123      13.723  18.079  64.569  1.00  0.00           C
ATOM   9078  C25 POPE  123      13.854  18.879  63.259  1.00  0.00           C
ATOM   9081  C26 POPE  123      14.134  18.009  62.030  1.00  0.00           C
ATOM   9084  C27 POPE  123      13.924  18.759  60.710  1.00  0.00           C
ATOM   9087  C28 POPE  123      13.994  17.859  59.460  1.00  0.00           C
ATOM   9090  C29 POPE  123      15.364  17.319  59.151  1.00  0.00           C
ATOM   9092 0C21 POPE  123      15.833  17.059  57.920  1.00  0.00           C
ATOM   9094 1C21 POPE  123      15.083  17.199  56.619  1.00  0.00           C
ATOM   9097 2C21 POPE  123      15.384  16.049  55.630  1.00  0.00           C
ATOM   9100 3C21 POPE  123      16.813  16.099  55.061  1.00  0.00           C
ATOM   9103 4C21 POPE  123      17.243  14.839  54.291  1.00  0.00           C
ATOM   9106 5C21 POPE  123      16.483  14.589  52.990  1.00  0.00           C
ATOM   9109 6C21 POPE  123      16.864  13.239  52.389  1.00  0.00           C
ATOM   9112 7C21 POPE  123      16.063  12.889  51.131  1.00  0.00           C
ATOM   9115 8C21 POPE  123      16.364  11.489  50.601  1.00  0.00           C
ATOM   9119  C33 POPE  123      12.684  22.769  63.639  1.00  0.00           C
ATOM   9122  C34 POPE  123      12.154  22.419  62.241  1.00  0.00           C
ATOM   9125  C35 POPE  123      13.224  22.569  61.149  1.00  0.00           C
ATOM   9128  C36 POPE  123      12.833  23.539  60.029  1.00  0.00           C
ATOM   9131  C37 POPE  123      11.703  22.999  59.130  1.00  0.00           C
ATOM   9134  C38 POPE  123      10.974  24.119  58.369  1.00  0.00           C
ATOM   9137  C39 POPE  123      11.774  24.789  57.249  1.00  0.00           C
ATOM   9140 0C31 POPE  123      11.043  26.039  56.740  1.00  0.00           C
ATOM   9143 1C31 POPE  123      11.714  26.719  55.541  1.00  0.00           C
ATOM   9146 2C31 POPE  123      11.243  28.169  55.350  1.00  0.00           C
ATOM   9149 3C31 POPE  123      11.874  28.839  54.119  1.00  0.00           C
ATOM   9152 4C31 POPE  123      11.753  30.369  54.130  1.00  0.00           C
ATOM   9155 5C31 POPE  123      12.514  31.029  52.979  1.00  0.00           C
ATOM   9158 6C31 POPE  123      12.493  32.559  53.041  1.00  0.00           C
ATOM   9162  NH3 POPE  124      28.054   8.399  72.650  1.00  0.00           N
ATOM   9166  C12 POPE  124      27.594   9.469  73.609  1.00  0.00           C
ATOM   9169  C11 POPE  124      27.234  10.789  72.880  1.00  0.00           C
ATOM   9172  P   POPE  124      25.113  11.859  74.009  1.00  0.00           P
ATOM   9173  O13 POPE  124      24.483  10.539  74.190  1.00  0.00           O
ATOM   9174  O14 POPE  124      25.003  12.739  75.189  1.00  0.00           O
ATOM   9175  O11 POPE  124      24.604  12.579  72.701  1.00  0.00           O
ATOM   9176  O12 POPE  124      26.674  11.729  73.810  1.00  0.00           O
ATOM   9177  C1  POPE  124      23.583  12.139  71.790  1.00  0.00           C
ATOM   9180  C2  POPE  124      24.123  11.789  70.351  1.00  0.00           C
ATOM   9182  O21 POPE  124      23.314  12.369  69.299  1.00  0.00           O
ATOM   9183  C21 POPE  124      23.793  13.449  68.701  1.00  0.00           C
ATOM   9184  O22 POPE  124      24.593  14.229  69.179  1.00  0.00           O
ATOM   9185  C22 POPE  124      23.284  13.519  67.241  1.00  0.00           C
ATOM   9188  C3  POPE  124      24.104  10.249  70.071  1.00  0.00           C
ATOM   9191  O31 POPE  124      24.514   9.979  68.701  1.00  0.00           O
ATOM   9192  C31 POPE  124      23.944   8.899  68.150  1.00  0.00           C
ATOM   9193  O32 POPE  124      23.393   8.009  68.779  1.00  0.00           O
ATOM   9194  C32 POPE  124      24.033   9.019  66.619  1.00  0.00           C
ATOM   9197  C23 POPE  124      24.344  13.119  66.190  1.00  0.00           C
ATOM   9200  C24 POPE  124      23.874  13.299  64.741  1.00  0.00           C
ATOM   9203  C25 POPE  124      23.753  14.769  64.299  1.00  0.00           C
ATOM   9206  C26 POPE  124      23.874  14.909  62.780  1.00  0.00           C
ATOM   9209  C27 POPE  124      23.983  16.359  62.280  1.00  0.00           C
ATOM   9212  C28 POPE  124      24.014  16.419  60.741  1.00  0.00           C
ATOM   9215  C29 POPE  124      24.234  17.819  60.229  1.00  0.00           C
ATOM   9217 0C21 POPE  124      24.514  18.159  58.960  1.00  0.00           C
ATOM   9219 1C21 POPE  124      24.664  17.219  57.790  1.00  0.00           C
ATOM   9222 2C21 POPE  124      25.014  17.949  56.479  1.00  0.00           C
ATOM   9225 3C21 POPE  124      26.363  18.699  56.510  1.00  0.00           C
ATOM   9228 4C21 POPE  124      26.653  19.479  55.220  1.00  0.00           C
ATOM   9231 5C21 POPE  124      27.954  20.299  55.299  1.00  0.00           C
ATOM   9234 6C21 POPE  124      29.204  19.459  55.590  1.00  0.00           C
ATOM   9237 7C21 POPE  124      30.493  20.289  55.611  1.00  0.00           C
ATOM   9240 8C21 POPE  124      31.743  19.449  55.881  1.00  0.00           C
ATOM   9244  C33 POPE  124      24.063   7.679  65.850  1.00  0.00           C
ATOM   9247  C34 POPE  124      24.023   7.869  64.320  1.00  0.00           C
ATOM   9250  C35 POPE  124      24.144   6.559  63.530  1.00  0.00           C
ATOM   9253  C36 POPE  124      24.543   6.769  62.061  1.00  0.00           C
ATOM   9256  C37 POPE  124      24.853   5.459  61.310  1.00  0.00           C
ATOM   9259  C38 POPE  124      25.814   5.589  60.110  1.00  0.00           C
ATOM   9262  C39 POPE  124      25.604   6.819  59.200  1.00  0.00           C
ATOM   9265 0C31 POPE  124      24.313   6.789  58.369  1.00  0.00           C
ATOM   9268 1C31 POPE  124      24.144   8.099  57.580  1.00  0.00           C
ATOM   9271 2C31 POPE  124      23.104   8.039  56.460  1.00  0.00           C
ATOM   9274 3C31 POPE  124      23.594   7.289  55.220  1.00  0.00           C
ATOM   9277 4C31 POPE  124      22.683   7.499  54.001  1.00  0.00           C
ATOM   9280 5C31 POPE  124      23.223   6.819  52.729  1.00  0.00           C
ATOM   9283 6C31 POPE  124      22.473   7.249  51.470  1.00  0.00           C
ATOM   9287  NH3 POPE  125      68.163  78.439  30.670  1.00  0.00           N
ATOM   9291  C12 POPE  125      68.074  79.149  29.351  1.00  0.00           C
ATOM   9294  C11 POPE  125      67.854  80.679  29.490  1.00  0.00           C
ATOM   9297  P   POPE  125      70.264  81.679  29.750  1.00  0.00           P
ATOM   9298  O13 POPE  125      70.584  80.709  28.670  1.00  0.00           O
ATOM   9299  O14 POPE  125      70.354  83.118  29.420  1.00  0.00           O
ATOM   9300  O11 POPE  125      71.224  81.389  30.991  1.00  0.00           O
ATOM   9301  O12 POPE  125      68.824  81.309  30.319  1.00  0.00           O
ATOM   9302  C1  POPE  125      70.993  82.109  32.220  1.00  0.00           C
ATOM   9305  C2  POPE  125      71.983  81.699  33.361  1.00  0.00           C
ATOM   9307  O21 POPE  125      71.243  81.649  34.600  1.00  0.00           O
ATOM   9308  C21 POPE  125      71.523  80.629  35.401  1.00  0.00           C
ATOM   9309  O22 POPE  125      72.333  79.749  35.190  1.00  0.00           O
ATOM   9310  C22 POPE  125      70.654  80.699  36.640  1.00  0.00           C
ATOM   9313  C3  POPE  125      73.203  82.669  33.499  1.00  0.00           C
ATOM   9316  O31 POPE  125      74.233  82.099  34.361  1.00  0.00           O
ATOM   9317  C31 POPE  125      74.254  82.529  35.611  1.00  0.00           C
ATOM   9318  O32 POPE  125      73.754  83.559  36.019  1.00  0.00           O
ATOM   9319  C32 POPE  125      74.924  81.519  36.530  1.00  0.00           C
ATOM   9322  C23 POPE  125      70.714  79.369  37.431  1.00  0.00           C
ATOM   9325  C24 POPE  125      69.873  79.359  38.719  1.00  0.00           C
ATOM   9328  C25 POPE  125      70.413  80.279  39.819  1.00  0.00           C
ATOM   9331  C26 POPE  125      69.794  79.949  41.190  1.00  0.00           C
ATOM   9334  C27 POPE  125      70.343  80.839  42.319  1.00  0.00           C
ATOM   9337  C28 POPE  125      69.993  80.319  43.729  1.00  0.00           C
ATOM   9340  C29 POPE  125      70.854  79.139  44.130  1.00  0.00           C
ATOM   9342 0C21 POPE  125      71.514  78.949  45.290  1.00  0.00           C
ATOM   9344 1C21 POPE  125      71.504  79.829  46.520  1.00  0.00           C
ATOM   9347 2C21 POPE  125      71.184  78.989  47.780  1.00  0.00           C
ATOM   9350 3C21 POPE  125      71.273  79.799  49.090  1.00  0.00           C
ATOM   9353 4C21 POPE  125      71.004  78.929  50.321  1.00  0.00           C
ATOM   9356 5C21 POPE  125      71.534  79.539  51.630  1.00  0.00           C
ATOM   9359 6C21 POPE  125      71.174  78.739  52.880  1.00  0.00           C
ATOM   9362 7C21 POPE  125      71.993  79.129  54.110  1.00  0.00           C
ATOM   9365 8C21 POPE  125      71.543  78.429  55.400  1.00  0.00           C
ATOM   9369  C33 POPE  125      74.593  81.819  38.021  1.00  0.00           C
ATOM   9372  C34 POPE  125      74.964  80.649  38.940  1.00  0.00           C
ATOM   9375  C35 POPE  125      74.464  80.799  40.380  1.00  0.00           C
ATOM   9378  C36 POPE  125      75.434  81.529  41.311  1.00  0.00           C
ATOM   9381  C37 POPE  125      74.813  81.719  42.701  1.00  0.00           C
ATOM   9384  C38 POPE  125      75.764  82.349  43.709  1.00  0.00           C
ATOM   9387  C39 POPE  125      75.023  82.859  44.959  1.00  0.00           C
ATOM   9390 0C31 POPE  125      75.953  83.559  45.970  1.00  0.00           C
ATOM   9393 1C31 POPE  125      76.784  82.589  46.819  1.00  0.00           C
ATOM   9396 2C31 POPE  125      77.714  83.289  47.821  1.00  0.00           C
ATOM   9399 3C31 POPE  125      76.983  83.859  49.049  1.00  0.00           C
ATOM   9402 4C31 POPE  125      77.953  84.359  50.120  1.00  0.00           C
ATOM   9405 5C31 POPE  125      77.243  84.819  51.400  1.00  0.00           C
ATOM   9408 6C31 POPE  125      78.193  85.249  52.529  1.00  0.00           C
ATOM   9412  NH3 POPE  126      28.573 114.748  73.840  1.00  0.00           N
ATOM   9416  C12 POPE  126      28.444 115.489  72.550  1.00  0.00           C
ATOM   9419  C11 POPE  126      27.234 116.429  72.580  1.00  0.00           C
ATOM   9422  P   POPE  126      27.543 117.899  70.439  1.00  0.00           P
ATOM   9423  O13 POPE  126      26.563 118.959  70.141  1.00  0.00           O
ATOM   9424  O14 POPE  126      28.803 118.279  71.120  1.00  0.00           O
ATOM   9425  O11 POPE  126      27.924 117.119  69.130  1.00  0.00           O
ATOM   9426  O12 POPE  126      26.823 116.728  71.251  1.00  0.00           O
ATOM   9427  C1  POPE  126      27.093 116.109  68.550  1.00  0.00           C
ATOM   9430  C2  POPE  126      26.453 116.609  67.220  1.00  0.00           C
ATOM   9432  O21 POPE  126      27.364 117.399  66.430  1.00  0.00           O
ATOM   9433  C21 POPE  126      28.624 116.979  66.391  1.00  0.00           C
ATOM   9434  O22 POPE  126      29.593 117.658  66.689  1.00  0.00           O
ATOM   9435  C22 POPE  126      28.723 115.578  65.749  1.00  0.00           C
ATOM   9438  C3  POPE  126      25.174 117.429  67.501  1.00  0.00           C
ATOM   9441  O31 POPE  126      24.653 117.999  66.279  1.00  0.00           O
ATOM   9442  C31 POPE  126      25.003 119.259  66.040  1.00  0.00           C
ATOM   9443  O32 POPE  126      25.473 120.028  66.860  1.00  0.00           O
ATOM   9444  C32 POPE  126      24.704 119.589  64.590  1.00  0.00           C
ATOM   9447  C23 POPE  126      30.104 115.329  65.090  1.00  0.00           C
ATOM   9450  C24 POPE  126      30.224 113.948  64.410  1.00  0.00           C
ATOM   9453  C25 POPE  126      29.623 113.829  62.999  1.00  0.00           C
ATOM   9456  C26 POPE  126      30.343 114.719  61.971  1.00  0.00           C
ATOM   9459  C27 POPE  126      29.864 114.608  60.510  1.00  0.00           C
ATOM   9462  C28 POPE  126      30.493 113.469  59.701  1.00  0.00           C
ATOM   9465  C29 POPE  126      29.894 112.119  60.010  1.00  0.00           C
ATOM   9467 0C21 POPE  126      28.863 111.558  59.351  1.00  0.00           C
ATOM   9469 1C21 POPE  126      28.104 112.179  58.210  1.00  0.00           C
ATOM   9472 2C21 POPE  126      28.533 111.569  56.861  1.00  0.00           C
ATOM   9475 3C21 POPE  126      27.743 112.129  55.671  1.00  0.00           C
ATOM   9478 4C21 POPE  126      28.223 111.509  54.361  1.00  0.00           C
ATOM   9481 5C21 POPE  126      27.583 112.119  53.111  1.00  0.00           C
ATOM   9484 6C21 POPE  126      28.054 113.549  52.850  1.00  0.00           C
ATOM   9487 7C21 POPE  126      27.724 114.018  51.431  1.00  0.00           C
ATOM   9490 8C21 POPE  126      28.223 115.438  51.131  1.00  0.00           C
ATOM   9494  C33 POPE  126      23.624 120.679  64.421  1.00  0.00           C
ATOM   9497  C34 POPE  126      23.013 120.629  63.010  1.00  0.00           C
ATOM   9500  C35 POPE  126      23.944 121.059  61.869  1.00  0.00           C
ATOM   9503  C36 POPE  126      23.303 120.739  60.520  1.00  0.00           C
ATOM   9506  C37 POPE  126      24.214 121.009  59.330  1.00  0.00           C
ATOM   9509  C38 POPE  126      23.644 120.379  58.049  1.00  0.00           C
ATOM   9512  C39 POPE  126      24.583 120.559  56.851  1.00  0.00           C
ATOM   9515 0C31 POPE  126      24.333 119.489  55.780  1.00  0.00           C
ATOM   9518 1C31 POPE  126      25.283 119.599  54.579  1.00  0.00           C
ATOM   9521 2C31 POPE  126      25.384 118.299  53.769  1.00  0.00           C
ATOM   9524 3C31 POPE  126      24.023 117.749  53.311  1.00  0.00           C
ATOM   9527 4C31 POPE  126      24.153 116.399  52.589  1.00  0.00           C
ATOM   9530 5C31 POPE  126      22.803 115.799  52.210  1.00  0.00           C
ATOM   9533 6C31 POPE  126      22.884 114.368  51.670  1.00  0.00           C
ATOM   9537  NH3 POPE  127      89.073  18.389  29.110  1.00  0.00           N
ATOM   9541  C12 POPE  127      89.133  16.949  28.660  1.00  0.00           C
ATOM   9544  C11 POPE  127      87.803  16.209  28.880  1.00  0.00           C
ATOM   9547  P   POPE  127      86.413  17.069  30.910  1.00  0.00           P
ATOM   9548  O13 POPE  127      85.063  16.609  30.489  1.00  0.00           O
ATOM   9549  O14 POPE  127      86.843  18.459  30.590  1.00  0.00           O
ATOM   9550  O11 POPE  127      86.673  16.789  32.440  1.00  0.00           O
ATOM   9551  O12 POPE  127      87.493  16.129  30.271  1.00  0.00           O
ATOM   9552  C1  POPE  127      86.454  15.519  33.059  1.00  0.00           C
ATOM   9555  C2  POPE  127      87.764  14.729  33.361  1.00  0.00           C
ATOM   9557  O21 POPE  127      87.604  13.909  34.530  1.00  0.00           O
ATOM   9558  C21 POPE  127      87.693  14.449  35.720  1.00  0.00           C
ATOM   9559  O22 POPE  127      87.833  15.629  35.991  1.00  0.00           O
ATOM   9560  C22 POPE  127      87.624  13.359  36.791  1.00  0.00           C
ATOM   9563  C3  POPE  127      89.003  15.679  33.410  1.00  0.00           C
ATOM   9566  O31 POPE  127      90.143  14.989  33.989  1.00  0.00           O
ATOM   9567  C31 POPE  127      90.913  15.729  34.769  1.00  0.00           C
ATOM   9568  O32 POPE  127      90.974  16.939  34.800  1.00  0.00           O
ATOM   9569  C32 POPE  127      91.713  14.739  35.629  1.00  0.00           C
ATOM   9572  C23 POPE  127      87.593  13.949  38.220  1.00  0.00           C
ATOM   9575  C24 POPE  127      86.863  13.059  39.239  1.00  0.00           C
ATOM   9578  C25 POPE  127      87.553  11.719  39.550  1.00  0.00           C
ATOM   9581  C26 POPE  127      88.734  11.839  40.531  1.00  0.00           C
ATOM   9584  C27 POPE  127      88.334  12.109  41.991  1.00  0.00           C
ATOM   9587  C28 POPE  127      89.493  12.269  42.999  1.00  0.00           C
ATOM   9590  C29 POPE  127      90.333  11.029  43.151  1.00  0.00           C
ATOM   9592 0C21 POPE  127      91.533  10.949  43.760  1.00  0.00           C
ATOM   9594 1C21 POPE  127      92.254  12.079  44.460  1.00  0.00           C
ATOM   9597 2C21 POPE  127      93.133  11.589  45.630  1.00  0.00           C
ATOM   9600 3C21 POPE  127      92.354  11.049  46.840  1.00  0.00           C
ATOM   9603 4C21 POPE  127      93.243  10.339  47.869  1.00  0.00           C
ATOM   9606 5C21 POPE  127      92.563  10.019  49.220  1.00  0.00           C
ATOM   9609 6C21 POPE  127      91.153   9.429  49.071  1.00  0.00           C
ATOM   9612 7C21 POPE  127      90.593   8.839  50.380  1.00  0.00           C
ATOM   9615 8C21 POPE  127      89.193   8.259  50.220  1.00  0.00           C
ATOM   9619  C33 POPE  127      92.724  15.359  36.610  1.00  0.00           C
ATOM   9622  C34 POPE  127      93.314  14.279  37.529  1.00  0.00           C
ATOM   9625  C35 POPE  127      94.133  14.799  38.719  1.00  0.00           C
ATOM   9628  C36 POPE  127      93.253  15.149  39.931  1.00  0.00           C
ATOM   9631  C37 POPE  127      94.044  15.219  41.241  1.00  0.00           C
ATOM   9634  C38 POPE  127      93.153  15.499  42.470  1.00  0.00           C
ATOM   9637  C39 POPE  127      93.913  15.489  43.811  1.00  0.00           C
ATOM   9640 0C31 POPE  127      95.104  16.459  43.870  1.00  0.00           C
ATOM   9643 1C31 POPE  127      95.904  16.349  45.181  1.00  0.00           C
ATOM   9646 2C31 POPE  127      95.743  17.559  46.110  1.00  0.00           C
ATOM   9649 3C31 POPE  127      94.354  17.689  46.749  1.00  0.00           C
ATOM   9652 4C31 POPE  127      94.343  18.829  47.760  1.00  0.00           C
ATOM   9655 5C31 POPE  127      92.973  19.129  48.350  1.00  0.00           C
ATOM   9658 6C31 POPE  127      93.004  20.399  49.200  1.00  0.00           C
ATOM   9662  NH3 POPE  128      50.683  91.399  72.241  1.00  0.00           N
ATOM   9666  C12 POPE  128      49.433  90.949  72.961  1.00  0.00           C
ATOM   9669  C11 POPE  128      48.604  92.129  73.490  1.00  0.00           C
ATOM   9672  P   POPE  128      46.034  92.779  73.580  1.00  0.00           P
ATOM   9673  O13 POPE  128      45.363  92.779  74.900  1.00  0.00           O
ATOM   9674  O14 POPE  128      46.434  94.109  73.061  1.00  0.00           O
ATOM   9675  O11 POPE  128      45.023  92.148  72.520  1.00  0.00           O
ATOM   9676  O12 POPE  128      47.243  91.749  73.580  1.00  0.00           O
ATOM   9677  C1  POPE  128      45.424  91.209  71.520  1.00  0.00           C
ATOM   9680  C2  POPE  128      45.933  91.859  70.201  1.00  0.00           C
ATOM   9682  O21 POPE  128      45.674  90.988  69.080  1.00  0.00           O
ATOM   9683  C21 POPE  128      46.534  90.049  68.740  1.00  0.00           C
ATOM   9684  O22 POPE  128      47.493  89.669  69.381  1.00  0.00           O
ATOM   9685  C22 POPE  128      46.063  89.459  67.410  1.00  0.00           C
ATOM   9688  C3  POPE  128      47.403  92.378  70.270  1.00  0.00           C
ATOM   9691  O31 POPE  128      47.874  92.849  68.990  1.00  0.00           O
ATOM   9692  C31 POPE  128      47.674  94.139  68.770  1.00  0.00           C
ATOM   9693  O32 POPE  128      47.164  94.929  69.561  1.00  0.00           O
ATOM   9694  C32 POPE  128      48.074  94.468  67.339  1.00  0.00           C
ATOM   9697  C23 POPE  128      46.943  88.349  66.760  1.00  0.00           C
ATOM   9700  C24 POPE  128      48.074  88.899  65.889  1.00  0.00           C
ATOM   9703  C25 POPE  128      47.644  89.508  64.530  1.00  0.00           C
ATOM   9706  C26 POPE  128      47.453  88.469  63.400  1.00  0.00           C
ATOM   9709  C27 POPE  128      47.273  89.099  62.009  1.00  0.00           C
ATOM   9712  C28 POPE  128      47.414  88.109  60.840  1.00  0.00           C
ATOM   9715  C29 POPE  128      46.273  87.129  60.679  1.00  0.00           C
ATOM   9717 0C21 POPE  128      45.383  87.078  59.671  1.00  0.00           C
ATOM   9719 1C21 POPE  128      45.313  87.989  58.470  1.00  0.00           C
ATOM   9722 2C21 POPE  128      44.924  87.309  57.139  1.00  0.00           C
ATOM   9725 3C21 POPE  128      45.163  88.269  55.960  1.00  0.00           C
ATOM   9728 4C21 POPE  128      44.413  87.938  54.660  1.00  0.00           C
ATOM   9731 5C21 POPE  128      44.914  86.699  53.910  1.00  0.00           C
ATOM   9734 6C21 POPE  128      44.433  86.699  52.440  1.00  0.00           C
ATOM   9737 7C21 POPE  128      44.813  85.438  51.660  1.00  0.00           C
ATOM   9740 8C21 POPE  128      45.093  85.688  50.169  1.00  0.00           C
ATOM   9744  C33 POPE  128      47.034  93.969  66.330  1.00  0.00           C
ATOM   9747  C34 POPE  128      47.313  94.519  64.940  1.00  0.00           C
ATOM   9750  C35 POPE  128      46.114  94.419  64.000  1.00  0.00           C
ATOM   9753  C36 POPE  128      45.543  93.009  63.860  1.00  0.00           C
ATOM   9756  C37 POPE  128      44.534  92.938  62.710  1.00  0.00           C
ATOM   9759  C38 POPE  128      43.913  91.548  62.560  1.00  0.00           C
ATOM   9762  C39 POPE  128      43.293  91.268  61.181  1.00  0.00           C
ATOM   9765 0C31 POPE  128      42.663  89.869  61.089  1.00  0.00           C
ATOM   9768 1C31 POPE  128      41.493  89.669  62.061  1.00  0.00           C
ATOM   9771 2C31 POPE  128      41.743  88.579  63.119  1.00  0.00           C
ATOM   9774 3C31 POPE  128      41.534  87.159  62.589  1.00  0.00           C
ATOM   9777 4C31 POPE  128      40.054  86.759  62.539  1.00  0.00           C
ATOM   9780 5C31 POPE  128      39.823  85.359  61.960  1.00  0.00           C
ATOM   9783 6C31 POPE  128      38.354  84.919  62.049  1.00  0.00           C
ATOM   9787  NH3 POPE  129      88.544  27.059  27.210  1.00  0.00           N
ATOM   9791  C12 POPE  129      87.674  26.449  26.131  1.00  0.00           C
ATOM   9794  C11 POPE  129      86.254  27.059  26.139  1.00  0.00           C
ATOM   9797  P   POPE  129      84.623  24.999  26.110  1.00  0.00           P
ATOM   9798  O13 POPE  129      83.364  25.459  26.739  1.00  0.00           O
ATOM   9799  O14 POPE  129      84.574  23.839  25.189  1.00  0.00           O
ATOM   9800  O11 POPE  129      85.663  24.639  27.241  1.00  0.00           O
ATOM   9801  O12 POPE  129      85.323  26.239  25.419  1.00  0.00           O
ATOM   9802  C1  POPE  129      85.373  23.779  28.330  1.00  0.00           C
ATOM   9805  C2  POPE  129      85.113  24.629  29.590  1.00  0.00           C
ATOM   9807  O21 POPE  129      86.053  24.249  30.619  1.00  0.00           O
ATOM   9808  C21 POPE  129      86.533  25.279  31.290  1.00  0.00           C
ATOM   9809  O22 POPE  129      86.594  26.429  30.879  1.00  0.00           O
ATOM   9810  C22 POPE  129      86.953  24.839  32.680  1.00  0.00           C
ATOM   9813  C3  POPE  129      83.663  24.449  30.110  1.00  0.00           C
ATOM   9816  O31 POPE  129      83.583  24.879  31.480  1.00  0.00           O
ATOM   9817  C31 POPE  129      82.413  25.309  31.910  1.00  0.00           C
ATOM   9818  O32 POPE  129      81.413  25.449  31.209  1.00  0.00           O
ATOM   9819  C32 POPE  129      82.604  25.499  33.420  1.00  0.00           C
ATOM   9822  C23 POPE  129      86.804  26.019  33.660  1.00  0.00           C
ATOM   9825  C24 POPE  129      87.043  25.649  35.130  1.00  0.00           C
ATOM   9828  C25 POPE  129      85.883  24.949  35.850  1.00  0.00           C
ATOM   9831  C26 POPE  129      86.144  24.829  37.361  1.00  0.00           C
ATOM   9834  C27 POPE  129      84.934  24.309  38.160  1.00  0.00           C
ATOM   9837  C28 POPE  129      85.143  24.549  39.670  1.00  0.00           C
ATOM   9840  C29 POPE  129      84.033  24.039  40.569  1.00  0.00           C
ATOM   9842 0C21 POPE  129      84.143  23.099  41.530  1.00  0.00           C
ATOM   9844 1C21 POPE  129      85.393  22.329  41.890  1.00  0.00           C
ATOM   9847 2C21 POPE  129      85.684  22.259  43.399  1.00  0.00           C
ATOM   9850 3C21 POPE  129      84.763  21.289  44.141  1.00  0.00           C
ATOM   9853 4C21 POPE  129      85.364  20.829  45.479  1.00  0.00           C
ATOM   9856 5C21 POPE  129      85.703  21.989  46.410  1.00  0.00           C
ATOM   9859 6C21 POPE  129      86.124  21.499  47.790  1.00  0.00           C
ATOM   9862 7C21 POPE  129      86.354  22.649  48.769  1.00  0.00           C
ATOM   9865 8C21 POPE  129      86.503  22.139  50.201  1.00  0.00           C
ATOM   9869  C33 POPE  129      81.424  25.949  34.319  1.00  0.00           C
ATOM   9872  C34 POPE  129      81.934  25.839  35.769  1.00  0.00           C
ATOM   9875  C35 POPE  129      81.133  26.569  36.850  1.00  0.00           C
ATOM   9878  C36 POPE  129      81.874  26.499  38.199  1.00  0.00           C
ATOM   9881  C37 POPE  129      81.354  27.479  39.250  1.00  0.00           C
ATOM   9884  C38 POPE  129      82.204  27.509  40.520  1.00  0.00           C
ATOM   9887  C39 POPE  129      81.804  28.659  41.451  1.00  0.00           C
ATOM   9890 0C31 POPE  129      82.693  28.779  42.690  1.00  0.00           C
ATOM   9893 1C31 POPE  129      82.204  29.889  43.631  1.00  0.00           C
ATOM   9896 2C31 POPE  129      83.113  30.109  44.851  1.00  0.00           C
ATOM   9899 3C31 POPE  129      83.223  28.909  45.811  1.00  0.00           C
ATOM   9902 4C31 POPE  129      81.883  28.499  46.431  1.00  0.00           C
ATOM   9905 5C31 POPE  129      82.053  27.519  47.599  1.00  0.00           C
ATOM   9908 6C31 POPE  129      80.723  27.159  48.270  1.00  0.00           C
ATOM   9912  NH3 POPE  130     103.093 127.779  30.520  1.00  0.00           N
ATOM   9916  C12 POPE  130     104.453 128.379  30.730  1.00  0.00           C
ATOM   9919  C11 POPE  130     104.343 129.886  31.009  1.00  0.00           C
ATOM   9922  P   POPE  130     105.854 131.466  32.440  1.00  0.00           P
ATOM   9923  O13 POPE  130     105.154 132.716  32.050  1.00  0.00           O
ATOM   9924  O14 POPE  130     107.294 131.565  32.770  1.00  0.00           O
ATOM   9925  O11 POPE  130     105.074 130.716  33.590  1.00  0.00           O
ATOM   9926  O12 POPE  130     105.653 130.426  31.260  1.00  0.00           O
ATOM   9927  C1  POPE  130     105.743 130.276  34.769  1.00  0.00           C
ATOM   9930  C2  POPE  130     106.334 128.849  34.639  1.00  0.00           C
ATOM   9932  O21 POPE  130     106.153 128.179  35.910  1.00  0.00           O
ATOM   9933  C21 POPE  130     104.993 127.589  36.079  1.00  0.00           C
ATOM   9934  O22 POPE  130     104.123 127.479  35.229  1.00  0.00           O
ATOM   9935  C22 POPE  130     104.913 127.059  37.510  1.00  0.00           C
ATOM   9938  C3  POPE  130     107.844 128.859  34.260  1.00  0.00           C
ATOM   9941  O31 POPE  130     108.533 127.668  34.670  1.00  0.00           O
ATOM   9942  C31 POPE  130     109.104 127.518  35.881  1.00  0.00           C
ATOM   9943  O32 POPE  130     109.623 126.469  36.219  1.00  0.00           O
ATOM   9944  C32 POPE  130     109.053 128.749  36.780  1.00  0.00           C
ATOM   9947  C23 POPE  130     103.954 125.858  37.640  1.00  0.00           C
ATOM   9950  C24 POPE  130     103.743 125.469  39.110  1.00  0.00           C
ATOM   9953  C25 POPE  130     103.214 124.048  39.280  1.00  0.00           C
ATOM   9956  C26 POPE  130     102.984 123.689  40.759  1.00  0.00           C
ATOM   9959  C27 POPE  130     102.643 122.209  40.939  1.00  0.00           C
ATOM   9962  C28 POPE  130     102.413 121.798  42.409  1.00  0.00           C
ATOM   9965  C29 POPE  130     102.233 120.308  42.519  1.00  0.00           C
ATOM   9967 0C21 POPE  130     102.364 119.569  43.639  1.00  0.00           C
ATOM   9969 1C21 POPE  130     102.663 120.058  45.029  1.00  0.00           C
ATOM   9972 2C21 POPE  130     101.664 119.479  46.050  1.00  0.00           C
ATOM   9975 3C21 POPE  130     100.243 120.069  45.951  1.00  0.00           C
ATOM   9978 4C21 POPE  130      99.294 119.489  47.000  1.00  0.00           C
ATOM   9981 5C21 POPE  130      98.023 120.338  47.210  1.00  0.00           C
ATOM   9984 6C21 POPE  130      97.104 119.759  48.291  1.00  0.00           C
ATOM   9987 7C21 POPE  130      96.293 120.839  49.030  1.00  0.00           C
ATOM   9990 8C21 POPE  130      95.404 120.279  50.140  1.00  0.00           C
ATOM   9994  C33 POPE  130     109.643 128.429  38.171  1.00  0.00           C
ATOM   9997  C34 POPE  130     108.843 127.419  39.000  1.00  0.00           C
ATOM  10000  C35 POPE  130     109.743 126.688  40.000  1.00  0.00           C
ATOM  10003  C36 POPE  130     109.024 125.639  40.850  1.00  0.00           C
ATOM  10006  C37 POPE  130     109.973 124.979  41.861  1.00  0.00           C
ATOM  10009  C38 POPE  130     109.333 123.839  42.669  1.00  0.00           C
ATOM  10012  C39 POPE  130     108.113 124.249  43.499  1.00  0.00           C
ATOM  10015 0C31 POPE  130     108.454 125.168  44.679  1.00  0.00           C
ATOM  10018 1C31 POPE  130     107.224 125.599  45.479  1.00  0.00           C
ATOM  10021 2C31 POPE  130     107.593 126.169  46.851  1.00  0.00           C
ATOM  10024 3C31 POPE  130     107.193 125.229  47.999  1.00  0.00           C
ATOM  10027 4C31 POPE  130     107.943 125.509  49.299  1.00  0.00           C
ATOM  10030 5C31 POPE  130     107.574 124.569  50.439  1.00  0.00           C
ATOM  10033 6C31 POPE  130     108.364 124.839  51.720  1.00  0.00           C
ATOM  10037  NH3 POPE  131      13.443  34.479  28.290  1.00  0.00           N
ATOM  10041  C12 POPE  131      12.413  35.209  29.110  1.00  0.00           C
ATOM  10044  C11 POPE  131      11.684  36.269  28.249  1.00  0.00           C
ATOM  10047  P   POPE  131       9.243  36.329  29.250  1.00  0.00           P
ATOM  10048  O13 POPE  131       8.214  36.979  28.410  1.00  0.00           O
ATOM  10049  O14 POPE  131       9.303  34.839  29.270  1.00  0.00           O
ATOM  10050  O11 POPE  131       9.044  36.839  30.710  1.00  0.00           O
ATOM  10051  O12 POPE  131      10.674  36.949  28.980  1.00  0.00           O
ATOM  10052  C1  POPE  131       9.203  38.219  31.040  1.00  0.00           C
ATOM  10055  C2  POPE  131       7.824  38.759  31.500  1.00  0.00           C
ATOM  10057  O21 POPE  131       7.843  40.129  31.940  1.00  0.00           O
ATOM  10058  C21 POPE  131       8.683  40.549  32.869  1.00  0.00           C
ATOM  10059  O22 POPE  131       9.514  39.879  33.470  1.00  0.00           O
ATOM  10060  C22 POPE  131       8.363  42.029  33.179  1.00  0.00           C
ATOM  10063  C3  POPE  131       7.183  37.809  32.550  1.00  0.00           C
ATOM  10066  O31 POPE  131       5.943  38.259  33.140  1.00  0.00           O
ATOM  10067  C31 POPE  131       4.833  38.179  32.389  1.00  0.00           C
ATOM  10068  O32 POPE  131       4.804  37.839  31.220  1.00  0.00           O
ATOM  10069  C32 POPE  131       3.634  38.529  33.290  1.00  0.00           C
ATOM  10072  C23 POPE  131       9.583  42.879  33.590  1.00  0.00           C
ATOM  10075  C24 POPE  131       9.194  44.339  33.890  1.00  0.00           C
ATOM  10078  C25 POPE  131       8.474  44.509  35.239  1.00  0.00           C
ATOM  10081  C26 POPE  131       9.433  44.619  36.440  1.00  0.00           C
ATOM  10084  C27 POPE  131       8.814  44.129  37.760  1.00  0.00           C
ATOM  10087  C28 POPE  131       9.424  44.769  39.020  1.00  0.00           C
ATOM  10090  C29 POPE  131      10.904  44.539  39.180  1.00  0.00           C
ATOM  10092 0C21 POPE  131      11.514  43.679  40.029  1.00  0.00           C
ATOM  10094 1C21 POPE  131      10.854  42.719  40.990  1.00  0.00           C
ATOM  10097 2C21 POPE  131      11.424  42.819  42.430  1.00  0.00           C
ATOM  10100 3C21 POPE  131      12.884  42.359  42.561  1.00  0.00           C
ATOM  10103 4C21 POPE  131      13.393  42.389  44.010  1.00  0.00           C
ATOM  10106 5C21 POPE  131      12.853  41.249  44.881  1.00  0.00           C
ATOM  10109 6C21 POPE  131      13.133  41.459  46.370  1.00  0.00           C
ATOM  10112 7C21 POPE  131      12.663  40.289  47.240  1.00  0.00           C
ATOM  10115 8C21 POPE  131      12.593  40.629  48.741  1.00  0.00           C
ATOM  10119  C33 POPE  131       2.953  37.329  34.010  1.00  0.00           C
ATOM  10122  C34 POPE  131       2.243  37.709  35.330  1.00  0.00           C
ATOM  10125  C35 POPE  131       3.194  37.859  36.530  1.00  0.00           C
ATOM  10128  C36 POPE  131       3.423  36.539  37.270  1.00  0.00           C
ATOM  10131  C37 POPE  131       4.503  36.659  38.370  1.00  0.00           C
ATOM  10134  C38 POPE  131       4.643  35.369  39.189  1.00  0.00           C
ATOM  10137  C39 POPE  131       3.634  35.279  40.340  1.00  0.00           C
ATOM  10140 0C31 POPE  131       4.174  35.789  41.689  1.00  0.00           C
ATOM  10143 1C31 POPE  131       5.273  34.889  42.269  1.00  0.00           C
ATOM  10146 2C31 POPE  131       5.424  34.999  43.790  1.00  0.00           C
ATOM  10149 3C31 POPE  131       6.413  33.979  44.351  1.00  0.00           C
ATOM  10152 4C31 POPE  131       6.804  34.199  45.820  1.00  0.00           C
ATOM  10155 5C31 POPE  131       5.734  33.759  46.819  1.00  0.00           C
ATOM  10158 6C31 POPE  131       6.233  33.779  48.259  1.00  0.00           C
ATOM  10162  NH3 POPE  132      38.523   4.479  26.429  1.00  0.00           N
ATOM  10166  C12 POPE  132      38.903   4.589  24.990  1.00  0.00           C
ATOM  10169  C11 POPE  132      37.703   4.679  24.039  1.00  0.00           C
ATOM  10172  P   POPE  132      35.933   6.479  24.710  1.00  0.00           P
ATOM  10173  O13 POPE  132      35.953   7.959  24.829  1.00  0.00           O
ATOM  10174  O14 POPE  132      34.723   5.799  24.190  1.00  0.00           O
ATOM  10175  O11 POPE  132      36.243   5.889  26.150  1.00  0.00           O
ATOM  10176  O12 POPE  132      37.234   6.009  23.960  1.00  0.00           O
ATOM  10177  C1  POPE  132      35.273   6.149  27.160  1.00  0.00           C
ATOM  10180  C2  POPE  132      35.824   7.139  28.210  1.00  0.00           C
ATOM  10182  O21 POPE  132      36.184   6.359  29.361  1.00  0.00           O
ATOM  10183  C21 POPE  132      37.153   6.839  30.089  1.00  0.00           C
ATOM  10184  O22 POPE  132      37.924   7.739  29.770  1.00  0.00           O
ATOM  10185  C22 POPE  132      37.034   6.169  31.450  1.00  0.00           C
ATOM  10188  C3  POPE  132      34.753   8.219  28.590  1.00  0.00           C
ATOM  10191  O31 POPE  132      34.973   8.859  29.860  1.00  0.00           O
ATOM  10192  C31 POPE  132      35.813   9.879  29.881  1.00  0.00           C
ATOM  10193  O32 POPE  132      36.484  10.269  28.939  1.00  0.00           O
ATOM  10194  C32 POPE  132      35.863  10.449  31.300  1.00  0.00           C
ATOM  10197  C23 POPE  132      38.054   6.729  32.451  1.00  0.00           C
ATOM  10200  C24 POPE  132      37.993   6.019  33.800  1.00  0.00           C
ATOM  10203  C25 POPE  132      36.944   6.539  34.791  1.00  0.00           C
ATOM  10206  C26 POPE  132      37.144   5.879  36.160  1.00  0.00           C
ATOM  10209  C27 POPE  132      36.174   6.389  37.240  1.00  0.00           C
ATOM  10212  C28 POPE  132      36.344   5.679  38.611  1.00  0.00           C
ATOM  10215  C29 POPE  132      37.653   5.969  39.291  1.00  0.00           C
ATOM  10217 0C21 POPE  132      38.034   5.529  40.499  1.00  0.00           C
ATOM  10219 1C21 POPE  132      37.234   4.609  41.400  1.00  0.00           C
ATOM  10222 2C21 POPE  132      38.143   3.729  42.280  1.00  0.00           C
ATOM  10225 3C21 POPE  132      38.733   4.469  43.499  1.00  0.00           C
ATOM  10228 4C21 POPE  132      39.734   3.609  44.281  1.00  0.00           C
ATOM  10231 5C21 POPE  132      40.264   4.289  45.560  1.00  0.00           C
ATOM  10234 6C21 POPE  132      39.243   4.369  46.720  1.00  0.00           C
ATOM  10237 7C21 POPE  132      38.894   2.999  47.330  1.00  0.00           C
ATOM  10240 8C21 POPE  132      37.933   3.099  48.519  1.00  0.00           C
ATOM  10244  C33 POPE  132      34.574  11.229  31.700  1.00  0.00           C
ATOM  10247  C34 POPE  132      33.523  10.399  32.459  1.00  0.00           C
ATOM  10250  C35 POPE  132      33.903  10.119  33.919  1.00  0.00           C
ATOM  10253  C36 POPE  132      32.723   9.669  34.800  1.00  0.00           C
ATOM  10256  C37 POPE  132      33.194   9.139  36.170  1.00  0.00           C
ATOM  10259  C38 POPE  132      32.063   8.749  37.149  1.00  0.00           C
ATOM  10262  C39 POPE  132      32.624   8.269  38.499  1.00  0.00           C
ATOM  10265 0C31 POPE  132      31.553   7.649  39.410  1.00  0.00           C
ATOM  10268 1C31 POPE  132      32.014   7.549  40.881  1.00  0.00           C
ATOM  10271 2C31 POPE  132      31.903   8.889  41.610  1.00  0.00           C
ATOM  10274 3C31 POPE  132      30.803   8.909  42.681  1.00  0.00           C
ATOM  10277 4C31 POPE  132      31.253   8.299  44.020  1.00  0.00           C
ATOM  10280 5C31 POPE  132      30.213   8.449  45.140  1.00  0.00           C
ATOM  10283 6C31 POPE  132      30.723   7.969  46.489  1.00  0.00           C
ATOM  10287  NH3 POPE  133      94.444  22.789  29.611  1.00  0.00           N
ATOM  10291  C12 POPE  133      95.113  21.569  29.060  1.00  0.00           C
ATOM  10294  C11 POPE  133      96.094  21.939  27.930  1.00  0.00           C
ATOM  10297  P   POPE  133      97.014  19.739  26.651  1.00  0.00           P
ATOM  10298  O13 POPE  133      96.023  20.039  25.590  1.00  0.00           O
ATOM  10299  O14 POPE  133      98.424  19.559  26.250  1.00  0.00           O
ATOM  10300  O11 POPE  133      96.573  18.469  27.510  1.00  0.00           O
ATOM  10301  O12 POPE  133      97.043  20.899  27.730  1.00  0.00           O
ATOM  10302  C1  POPE  133      96.363  18.529  28.920  1.00  0.00           C
ATOM  10305  C2  POPE  133      96.614  17.149  29.620  1.00  0.00           C
ATOM  10307  O21 POPE  133      95.814  16.999  30.809  1.00  0.00           O
ATOM  10308  C21 POPE  133      95.954  17.909  31.759  1.00  0.00           C
ATOM  10309  O22 POPE  133      96.703  18.869  31.729  1.00  0.00           O
ATOM  10310  C22 POPE  133      95.084  17.549  32.971  1.00  0.00           C
ATOM  10313  C3  POPE  133      98.133  16.879  29.860  1.00  0.00           C
ATOM  10316  O31 POPE  133      98.364  15.519  30.300  1.00  0.00           O
ATOM  10317  C31 POPE  133      99.263  15.169  31.240  1.00  0.00           C
ATOM  10318  O32 POPE  133      99.564  14.009  31.469  1.00  0.00           O
ATOM  10319  C32 POPE  133      99.844  16.329  32.050  1.00  0.00           C
ATOM  10322  C23 POPE  133      95.113  18.709  33.989  1.00  0.00           C
ATOM  10325  C24 POPE  133      94.543  18.389  35.369  1.00  0.00           C
ATOM  10328  C25 POPE  133      94.794  19.569  36.310  1.00  0.00           C
ATOM  10331  C26 POPE  133      94.973  19.169  37.780  1.00  0.00           C
ATOM  10334  C27 POPE  133      93.673  18.769  38.480  1.00  0.00           C
ATOM  10337  C28 POPE  133      93.834  18.789  40.019  1.00  0.00           C
ATOM  10340  C29 POPE  133      92.534  18.629  40.759  1.00  0.00           C
ATOM  10342 0C21 POPE  133      92.074  19.349  41.799  1.00  0.00           C
ATOM  10344 1C21 POPE  133      92.714  20.519  42.491  1.00  0.00           C
ATOM  10347 2C21 POPE  133      92.123  20.709  43.900  1.00  0.00           C
ATOM  10350 3C21 POPE  133      92.643  21.979  44.579  1.00  0.00           C
ATOM  10353 4C21 POPE  133      91.894  22.289  45.881  1.00  0.00           C
ATOM  10356 5C21 POPE  133      92.613  23.359  46.689  1.00  0.00           C
ATOM  10359 6C21 POPE  133      91.883  23.739  47.990  1.00  0.00           C
ATOM  10362 7C21 POPE  133      92.844  24.379  48.989  1.00  0.00           C
ATOM  10365 8C21 POPE  133      92.193  24.779  50.309  1.00  0.00           C
ATOM  10369  C33 POPE  133     100.954  15.879  33.031  1.00  0.00           C
ATOM  10372  C34 POPE  133     101.454  17.009  33.930  1.00  0.00           C
ATOM  10375  C35 POPE  133     102.783  16.689  34.631  1.00  0.00           C
ATOM  10378  C36 POPE  133     103.013  17.549  35.881  1.00  0.00           C
ATOM  10381  C37 POPE  133     102.254  17.009  37.100  1.00  0.00           C
ATOM  10384  C38 POPE  133     102.643  17.639  38.451  1.00  0.00           C
ATOM  10387  C39 POPE  133     104.073  17.299  38.890  1.00  0.00           C
ATOM  10390 0C31 POPE  133     104.312  17.529  40.391  1.00  0.00           C
ATOM  10393 1C31 POPE  133     105.723  17.089  40.811  1.00  0.00           C
ATOM  10396 2C31 POPE  133     105.954  16.969  42.319  1.00  0.00           C
ATOM  10399 3C31 POPE  133     105.493  18.179  43.151  1.00  0.00           C
ATOM  10402 4C31 POPE  133     104.063  18.019  43.690  1.00  0.00           C
ATOM  10405 5C31 POPE  133     103.764  18.959  44.860  1.00  0.00           C
ATOM  10408 6C31 POPE  133     102.434  18.619  45.541  1.00  0.00           C
ATOM  10412  NH3 POPE  134      39.503  34.939  70.400  1.00  0.00           N
ATOM  10416  C12 POPE  134      39.623  36.099  71.340  1.00  0.00           C
ATOM  10419  C11 POPE  134      41.083  36.539  71.479  1.00  0.00           C
ATOM  10422  P   POPE  134      43.214  35.039  71.020  1.00  0.00           P
ATOM  10423  O13 POPE  134      43.924  36.249  70.570  1.00  0.00           O
ATOM  10424  O14 POPE  134      43.973  34.149  71.910  1.00  0.00           O
ATOM  10425  O11 POPE  134      42.574  34.239  69.819  1.00  0.00           O
ATOM  10426  O12 POPE  134      41.903  35.419  71.811  1.00  0.00           O
ATOM  10427  C1  POPE  134      42.924  34.569  68.480  1.00  0.00           C
ATOM  10430  C2  POPE  134      42.294  33.539  67.501  1.00  0.00           C
ATOM  10432  O21 POPE  134      41.803  34.169  66.310  1.00  0.00           O
ATOM  10433  C21 POPE  134      40.723  34.929  66.391  1.00  0.00           C
ATOM  10434  O22 POPE  134      40.233  35.409  67.410  1.00  0.00           O
ATOM  10435  C22 POPE  134      40.264  35.159  64.951  1.00  0.00           C
ATOM  10438  C3  POPE  134      41.213  32.619  68.160  1.00  0.00           C
ATOM  10441  O31 POPE  134      40.293  32.099  67.189  1.00  0.00           O
ATOM  10442  C31 POPE  134      40.723  31.089  66.461  1.00  0.00           C
ATOM  10443  O32 POPE  134      41.764  30.459  66.650  1.00  0.00           O
ATOM  10444  C32 POPE  134      39.714  30.839  65.340  1.00  0.00           C
ATOM  10447  C23 POPE  134      39.493  36.479  64.709  1.00  0.00           C
ATOM  10450  C24 POPE  134      38.824  36.469  63.329  1.00  0.00           C
ATOM  10453  C25 POPE  134      38.214  37.829  62.950  1.00  0.00           C
ATOM  10456  C26 POPE  134      37.413  37.769  61.630  1.00  0.00           C
ATOM  10459  C27 POPE  134      36.874  39.149  61.240  1.00  0.00           C
ATOM  10462  C28 POPE  134      35.824  39.079  60.110  1.00  0.00           C
ATOM  10465  C29 POPE  134      35.363  40.459  59.701  1.00  0.00           C
ATOM  10467 0C21 POPE  134      35.243  40.939  58.439  1.00  0.00           C
ATOM  10469 1C21 POPE  134      35.503  40.199  57.150  1.00  0.00           C
ATOM  10472 2C21 POPE  134      36.653  40.799  56.330  1.00  0.00           C
ATOM  10475 3C21 POPE  134      36.843  40.029  55.010  1.00  0.00           C
ATOM  10478 4C21 POPE  134      37.993  40.529  54.130  1.00  0.00           C
ATOM  10481 5C21 POPE  134      39.373  40.339  54.790  1.00  0.00           C
ATOM  10484 6C21 POPE  134      40.523  40.329  53.790  1.00  0.00           C
ATOM  10487 7C21 POPE  134      41.894  40.179  54.460  1.00  0.00           C
ATOM  10490 8C21 POPE  134      43.053  40.349  53.480  1.00  0.00           C
ATOM  10494  C33 POPE  134      40.293  30.019  64.171  1.00  0.00           C
ATOM  10497  C34 POPE  134      39.594  30.269  62.820  1.00  0.00           C
ATOM  10500  C35 POPE  134      39.644  31.729  62.329  1.00  0.00           C
ATOM  10503  C36 POPE  134      39.743  31.849  60.799  1.00  0.00           C
ATOM  10506  C37 POPE  134      38.523  31.279  60.050  1.00  0.00           C
ATOM  10509  C38 POPE  134      38.604  31.359  58.509  1.00  0.00           C
ATOM  10512  C39 POPE  134      38.293  32.749  57.920  1.00  0.00           C
ATOM  10515 0C31 POPE  134      36.793  33.049  57.869  1.00  0.00           C
ATOM  10518 1C31 POPE  134      36.464  34.389  57.189  1.00  0.00           C
ATOM  10521 2C31 POPE  134      34.983  34.489  56.799  1.00  0.00           C
ATOM  10524 3C31 POPE  134      34.593  35.809  56.110  1.00  0.00           C
ATOM  10527 4C31 POPE  134      35.433  36.089  54.860  1.00  0.00           C
ATOM  10530 5C31 POPE  134      34.784  37.099  53.910  1.00  0.00           C
ATOM  10533 6C31 POPE  134      35.663  37.379  52.690  1.00  0.00           C
ATOM  10537  NH3 POPE  135      48.474 131.005  69.049  1.00  0.00           N
ATOM  10541  C12 POPE  135      48.204 130.636  70.491  1.00  0.00           C
ATOM  10544  C11 POPE  135      48.344 129.119  70.749  1.00  0.00           C
ATOM  10547  P   POPE  135      47.653 127.119  69.141  1.00  0.00           P
ATOM  10548  O13 POPE  135      46.483 126.979  68.241  1.00  0.00           O
ATOM  10549  O14 POPE  135      48.004 125.959  69.990  1.00  0.00           O
ATOM  10550  O11 POPE  135      48.934 127.609  68.361  1.00  0.00           O
ATOM  10551  O12 POPE  135      47.364 128.369  70.050  1.00  0.00           O
ATOM  10552  C1  POPE  135      49.804 126.649  67.729  1.00  0.00           C
ATOM  10555  C2  POPE  135      49.534 126.599  66.209  1.00  0.00           C
ATOM  10557  O21 POPE  135      50.693 126.138  65.479  1.00  0.00           O
ATOM  10558  C21 POPE  135      50.964 124.859  65.549  1.00  0.00           C
ATOM  10559  O22 POPE  135      50.504 124.069  66.359  1.00  0.00           O
ATOM  10560  C22 POPE  135      51.894 124.468  64.400  1.00  0.00           C
ATOM  10563  C3  POPE  135      49.163 128.009  65.679  1.00  0.00           C
ATOM  10566  O31 POPE  135      49.214 128.069  64.229  1.00  0.00           O
ATOM  10567  C31 POPE  135      50.363 128.539  63.750  1.00  0.00           C
ATOM  10568  O32 POPE  135      51.213 129.109  64.410  1.00  0.00           O
ATOM  10569  C32 POPE  135      50.473 128.239  62.259  1.00  0.00           C
ATOM  10572  C23 POPE  135      53.383 124.419  64.819  1.00  0.00           C
ATOM  10575  C24 POPE  135      54.333 124.508  63.610  1.00  0.00           C
ATOM  10578  C25 POPE  135      54.413 123.239  62.761  1.00  0.00           C
ATOM  10581  C26 POPE  135      55.273 123.439  61.500  1.00  0.00           C
ATOM  10584  C27 POPE  135      55.403 122.159  60.660  1.00  0.00           C
ATOM  10587  C28 POPE  135      56.073 122.409  59.299  1.00  0.00           C
ATOM  10590  C29 POPE  135      56.394 121.109  58.610  1.00  0.00           C
ATOM  10592 0C21 POPE  135      56.083 120.769  57.339  1.00  0.00           C
ATOM  10594 1C21 POPE  135      55.394 121.639  56.330  1.00  0.00           C
ATOM  10597 2C21 POPE  135      53.883 121.378  56.229  1.00  0.00           C
ATOM  10600 3C21 POPE  135      53.503 119.919  55.920  1.00  0.00           C
ATOM  10603 4C21 POPE  135      52.014 119.789  55.590  1.00  0.00           C
ATOM  10606 5C21 POPE  135      51.483 118.349  55.700  1.00  0.00           C
ATOM  10609 6C21 POPE  135      52.234 117.329  54.819  1.00  0.00           C
ATOM  10612 7C21 POPE  135      51.703 115.909  55.000  1.00  0.00           C
ATOM  10615 8C21 POPE  135      52.463 114.878  54.170  1.00  0.00           C
ATOM  10619  C33 POPE  135      51.924 128.389  61.760  1.00  0.00           C
ATOM  10622  C34 POPE  135      52.084 128.358  60.229  1.00  0.00           C
ATOM  10625  C35 POPE  135      51.554 127.078  59.579  1.00  0.00           C
ATOM  10628  C36 POPE  135      52.174 125.799  60.150  1.00  0.00           C
ATOM  10631  C37 POPE  135      51.554 124.519  59.569  1.00  0.00           C
ATOM  10634  C38 POPE  135      51.884 124.298  58.080  1.00  0.00           C
ATOM  10637  C39 POPE  135      50.683 124.479  57.131  1.00  0.00           C
ATOM  10640 0C31 POPE  135      51.044 124.029  55.710  1.00  0.00           C
ATOM  10643 1C31 POPE  135      50.203 124.699  54.619  1.00  0.00           C
ATOM  10646 2C31 POPE  135      50.743 124.359  53.221  1.00  0.00           C
ATOM  10649 3C31 POPE  135      50.093 125.158  52.090  1.00  0.00           C
ATOM  10652 4C31 POPE  135      48.684 124.689  51.729  1.00  0.00           C
ATOM  10655 5C31 POPE  135      48.134 125.408  50.490  1.00  0.00           C
ATOM  10658 6C31 POPE  135      46.803 124.809  50.029  1.00  0.00           C
ATOM  10662  NH3 POPE  136     133.020  22.019  70.721  1.00  0.00           N
ATOM  10666  C12 POPE  136     131.641  21.549  71.110  1.00  0.00           C
ATOM  10669  C11 POPE  136     131.111  20.409  70.220  1.00  0.00           C
ATOM  10672  P   POPE  136     129.020  18.809  70.131  1.00  0.00           P
ATOM  10673  O13 POPE  136     129.831  17.609  70.451  1.00  0.00           O
ATOM  10674  O14 POPE  136     127.580  18.839  70.470  1.00  0.00           O
ATOM  10675  O11 POPE  136     129.090  18.939  68.569  1.00  0.00           O
ATOM  10676  O12 POPE  136     129.740  20.159  70.540  1.00  0.00           O
ATOM  10677  C1  POPE  136     128.520  20.089  67.939  1.00  0.00           C
ATOM  10680  C2  POPE  136     127.730  19.619  66.720  1.00  0.00           C
ATOM  10682  O21 POPE  136     127.460  20.769  65.899  1.00  0.00           O
ATOM  10683  C21 POPE  136     127.510  20.549  64.600  1.00  0.00           C
ATOM  10684  O22 POPE  136     127.941  19.539  64.060  1.00  0.00           O
ATOM  10685  C22 POPE  136     126.870  21.719  63.870  1.00  0.00           C
ATOM  10688  C3  POPE  136     126.424  18.899  67.149  1.00  0.00           C
ATOM  10691  O31 POPE  136     125.873  18.129  66.079  1.00  0.00           O
ATOM  10692  C31 POPE  136     124.953  18.729  65.320  1.00  0.00           C
ATOM  10693  O32 POPE  136     124.493  19.829  65.499  1.00  0.00           O
ATOM  10694  C32 POPE  136     124.553  17.749  64.229  1.00  0.00           C
ATOM  10697  C23 POPE  136     127.251  21.749  62.370  1.00  0.00           C
ATOM  10700  C24 POPE  136     126.163  22.429  61.540  1.00  0.00           C
ATOM  10703  C25 POPE  136     126.654  22.789  60.131  1.00  0.00           C
ATOM  10706  C26 POPE  136     125.674  23.699  59.390  1.00  0.00           C
ATOM  10709  C27 POPE  136     124.394  22.979  58.960  1.00  0.00           C
ATOM  10712  C28 POPE  136     123.334  23.939  58.389  1.00  0.00           C
ATOM  10715  C29 POPE  136     122.394  23.229  57.459  1.00  0.00           C
ATOM  10717 0C21 POPE  136     122.484  23.239  56.110  1.00  0.00           C
ATOM  10719 1C21 POPE  136     123.523  23.989  55.321  1.00  0.00           C
ATOM  10722 2C21 POPE  136     124.864  23.229  55.190  1.00  0.00           C
ATOM  10725 3C21 POPE  136     124.794  21.969  54.299  1.00  0.00           C
ATOM  10728 4C21 POPE  136     124.584  22.249  52.809  1.00  0.00           C
ATOM  10731 5C21 POPE  136     125.714  23.049  52.140  1.00  0.00           C
ATOM  10734 6C21 POPE  136     127.090  22.369  52.230  1.00  0.00           C
ATOM  10737 7C21 POPE  136     128.150  23.069  51.370  1.00  0.00           C
ATOM  10740 8C21 POPE  136     129.501  22.379  51.431  1.00  0.00           C
ATOM  10744  C33 POPE  136     124.543  18.339  62.799  1.00  0.00           C
ATOM  10747  C34 POPE  136     124.173  17.249  61.770  1.00  0.00           C
ATOM  10750  C35 POPE  136     125.264  16.189  61.560  1.00  0.00           C
ATOM  10753  C36 POPE  136     124.754  14.889  60.910  1.00  0.00           C
ATOM  10756  C37 POPE  136     124.584  14.959  59.390  1.00  0.00           C
ATOM  10759  C38 POPE  136     124.413  13.549  58.789  1.00  0.00           C
ATOM  10762  C39 POPE  136     124.333  13.509  57.259  1.00  0.00           C
ATOM  10765 0C31 POPE  136     123.044  14.109  56.700  1.00  0.00           C
ATOM  10768 1C31 POPE  136     122.514  13.419  55.429  1.00  0.00           C
ATOM  10771 2C31 POPE  136     122.003  11.989  55.679  1.00  0.00           C
ATOM  10774 3C31 POPE  136     121.424  11.329  54.429  1.00  0.00           C
ATOM  10777 4C31 POPE  136     121.194   9.819  54.611  1.00  0.00           C
ATOM  10780 5C31 POPE  136     121.033   9.089  53.280  1.00  0.00           C
ATOM  10783 6C31 POPE  136     121.094   7.559  53.420  1.00  0.00           C
ATOM  10787  NH3 POPE  137      40.683  31.589  25.849  1.00  0.00           N
ATOM  10791  C12 POPE  137      39.343  32.229  25.611  1.00  0.00           C
ATOM  10794  C11 POPE  137      38.593  32.569  26.899  1.00  0.00           C
ATOM  10797  P   POPE  137      35.984  32.899  26.560  1.00  0.00           P
ATOM  10798  O13 POPE  137      35.194  33.779  25.670  1.00  0.00           O
ATOM  10799  O14 POPE  137      35.914  31.449  26.279  1.00  0.00           O
ATOM  10800  O11 POPE  137      35.493  33.149  28.049  1.00  0.00           O
ATOM  10801  O12 POPE  137      37.473  33.379  26.580  1.00  0.00           O
ATOM  10802  C1  POPE  137      35.674  32.129  29.050  1.00  0.00           C
ATOM  10805  C2  POPE  137      35.313  32.699  30.450  1.00  0.00           C
ATOM  10807  O21 POPE  137      35.993  32.029  31.509  1.00  0.00           O
ATOM  10808  C21 POPE  137      35.663  30.789  31.799  1.00  0.00           C
ATOM  10809  O22 POPE  137      34.723  30.159  31.330  1.00  0.00           O
ATOM  10810  C22 POPE  137      36.633  30.279  32.860  1.00  0.00           C
ATOM  10813  C3  POPE  137      33.803  32.919  30.710  1.00  0.00           C
ATOM  10816  O31 POPE  137      33.644  34.149  31.450  1.00  0.00           O
ATOM  10817  C31 POPE  137      33.293  34.119  32.710  1.00  0.00           C
ATOM  10818  O32 POPE  137      33.184  33.139  33.420  1.00  0.00           O
ATOM  10819  C32 POPE  137      33.163  35.569  33.189  1.00  0.00           C
ATOM  10822  C23 POPE  137      36.993  28.799  32.630  1.00  0.00           C
ATOM  10825  C24 POPE  137      37.993  28.259  33.660  1.00  0.00           C
ATOM  10828  C25 POPE  137      37.473  28.299  35.109  1.00  0.00           C
ATOM  10831  C26 POPE  137      38.073  27.169  35.959  1.00  0.00           C
ATOM  10834  C27 POPE  137      37.583  27.179  37.410  1.00  0.00           C
ATOM  10837  C28 POPE  137      37.964  25.879  38.150  1.00  0.00           C
ATOM  10840  C29 POPE  137      37.664  25.939  39.620  1.00  0.00           C
ATOM  10842 0C21 POPE  137      36.554  25.489  40.239  1.00  0.00           C
ATOM  10844 1C21 POPE  137      35.343  24.829  39.610  1.00  0.00           C
ATOM  10847 2C21 POPE  137      34.753  23.729  40.511  1.00  0.00           C
ATOM  10850 3C21 POPE  137      33.343  23.299  40.080  1.00  0.00           C
ATOM  10853 4C21 POPE  137      32.734  22.219  40.980  1.00  0.00           C
ATOM  10856 5C21 POPE  137      31.233  21.989  40.710  1.00  0.00           C
ATOM  10859 6C21 POPE  137      30.933  21.309  39.361  1.00  0.00           C
ATOM  10862 7C21 POPE  137      29.813  21.979  38.560  1.00  0.00           C
ATOM  10865 8C21 POPE  137      29.704  21.429  37.139  1.00  0.00           C
ATOM  10869  C33 POPE  137      31.774  35.919  33.769  1.00  0.00           C
ATOM  10872  C34 POPE  137      31.704  37.429  34.040  1.00  0.00           C
ATOM  10875  C35 POPE  137      30.403  37.909  34.701  1.00  0.00           C
ATOM  10878  C36 POPE  137      30.174  37.339  36.100  1.00  0.00           C
ATOM  10881  C37 POPE  137      29.214  38.179  36.929  1.00  0.00           C
ATOM  10884  C38 POPE  137      28.813  37.479  38.230  1.00  0.00           C
ATOM  10887  C39 POPE  137      28.043  38.389  39.201  1.00  0.00           C
ATOM  10890 0C31 POPE  137      27.524  37.599  40.410  1.00  0.00           C
ATOM  10893 1C31 POPE  137      26.874  38.499  41.470  1.00  0.00           C
ATOM  10896 2C31 POPE  137      25.893  37.719  42.360  1.00  0.00           C
ATOM  10899 3C31 POPE  137      26.223  37.839  43.860  1.00  0.00           C
ATOM  10902 4C31 POPE  137      25.294  36.969  44.720  1.00  0.00           C
ATOM  10905 5C31 POPE  137      25.684  36.959  46.201  1.00  0.00           C
ATOM  10908 6C31 POPE  137      24.734  36.119  47.061  1.00  0.00           C
ATOM  10912  NH3 POPE  138      20.604   5.439  72.090  1.00  0.00           N
ATOM  10916  C12 POPE  138      22.023   5.579  71.601  1.00  0.00           C
ATOM  10919  C11 POPE  138      23.003   5.499  72.770  1.00  0.00           C
ATOM  10922  P   POPE  138      25.554   5.629  73.290  1.00  0.00           P
ATOM  10923  O13 POPE  138      25.534   6.929  74.031  1.00  0.00           O
ATOM  10924  O14 POPE  138      25.653   4.409  74.120  1.00  0.00           O
ATOM  10925  O11 POPE  138      26.793   5.689  72.311  1.00  0.00           O
ATOM  10926  O12 POPE  138      24.333   5.559  72.280  1.00  0.00           O
ATOM  10927  C1  POPE  138      26.704   5.979  70.899  1.00  0.00           C
ATOM  10930  C2  POPE  138      26.404   4.749  69.931  1.00  0.00           C
ATOM  10932  O21 POPE  138      27.503   4.409  69.049  1.00  0.00           O
ATOM  10933  C21 POPE  138      27.903   5.369  68.210  1.00  0.00           C
ATOM  10934  O22 POPE  138      27.464   6.509  68.201  1.00  0.00           O
ATOM  10935  C22 POPE  138      29.023   4.889  67.300  1.00  0.00           C
ATOM  10938  C3  POPE  138      25.063   4.949  69.130  1.00  0.00           C
ATOM  10941  O31 POPE  138      24.613   3.799  68.369  1.00  0.00           O
ATOM  10942  C31 POPE  138      24.844   3.829  67.049  1.00  0.00           C
ATOM  10943  O32 POPE  138      25.534   4.639  66.470  1.00  0.00           O
ATOM  10944  C32 POPE  138      24.074   2.709  66.349  1.00  0.00           C
ATOM  10947  C23 POPE  138      28.904   5.439  65.850  1.00  0.00           C
ATOM  10950  C24 POPE  138      29.774   4.639  64.870  1.00  0.00           C
ATOM  10953  C25 POPE  138      29.564   4.919  63.369  1.00  0.00           C
ATOM  10956  C26 POPE  138      30.063   6.289  62.869  1.00  0.00           C
ATOM  10959  C27 POPE  138      29.723   6.489  61.390  1.00  0.00           C
ATOM  10962  C28 POPE  138      29.883   7.939  60.881  1.00  0.00           C
ATOM  10965  C29 POPE  138      31.333   8.359  60.861  1.00  0.00           C
ATOM  10967 0C21 POPE  138      32.093   8.579  59.769  1.00  0.00           C
ATOM  10969 1C21 POPE  138      31.663   8.489  58.329  1.00  0.00           C
ATOM  10972 2C21 POPE  138      31.903   7.119  57.669  1.00  0.00           C
ATOM  10975 3C21 POPE  138      33.354   6.849  57.249  1.00  0.00           C
ATOM  10978 4C21 POPE  138      33.593   5.439  56.679  1.00  0.00           C
ATOM  10981 5C21 POPE  138      35.063   5.159  56.300  1.00  0.00           C
ATOM  10984 6C21 POPE  138      35.503   5.729  54.940  1.00  0.00           C
ATOM  10987 7C21 POPE  138      36.793   5.089  54.390  1.00  0.00           C
ATOM  10990 8C21 POPE  138      37.234   5.669  53.041  1.00  0.00           C
ATOM  10994  C33 POPE  138      24.304   2.689  64.819  1.00  0.00           C
ATOM  10997  C34 POPE  138      23.403   1.649  64.141  1.00  0.00           C
ATOM  11000  C35 POPE  138      23.983   1.009  62.860  1.00  0.00           C
ATOM  11003  C36 POPE  138      23.703   1.769  61.549  1.00  0.00           C
ATOM  11006  C37 POPE  138      23.764   0.809  60.350  1.00  0.00           C
ATOM  11009  C38 POPE  138      23.243   1.369  59.020  1.00  0.00           C
ATOM  11012  C39 POPE  138      24.193   2.349  58.340  1.00  0.00           C
ATOM  11015 0C31 POPE  138      23.893   2.509  56.840  1.00  0.00           C
ATOM  11018 1C31 POPE  138      24.993   3.269  56.089  1.00  0.00           C
ATOM  11021 2C31 POPE  138      24.683   3.479  54.600  1.00  0.00           C
ATOM  11024 3C31 POPE  138      24.483   2.169  53.820  1.00  0.00           C
ATOM  11027 4C31 POPE  138      24.713   2.329  52.310  1.00  0.00           C
ATOM  11030 5C31 POPE  138      24.534   1.019  51.549  1.00  0.00           C
ATOM  11033 6C31 POPE  138      24.853   1.129  50.061  1.00  0.00           C
ATOM  11037  NH3 POPE  139     119.623  63.959  30.401  1.00  0.00           N
ATOM  11041  C12 POPE  139     119.453  64.989  29.310  1.00  0.00           C
ATOM  11044  C11 POPE  139     120.104  66.329  29.689  1.00  0.00           C
ATOM  11047  P   POPE  139     119.783  68.839  29.110  1.00  0.00           P
ATOM  11048  O13 POPE  139     119.984  69.719  27.950  1.00  0.00           O
ATOM  11049  O14 POPE  139     118.513  69.069  29.840  1.00  0.00           O
ATOM  11050  O11 POPE  139     121.044  68.999  30.080  1.00  0.00           O
ATOM  11051  O12 POPE  139     119.833  67.309  28.691  1.00  0.00           O
ATOM  11052  C1  POPE  139     120.893  69.089  31.500  1.00  0.00           C
ATOM  11055  C2  POPE  139     122.243  68.859  32.241  1.00  0.00           C
ATOM  11057  O21 POPE  139     122.023  69.029  33.660  1.00  0.00           O
ATOM  11058  C21 POPE  139     121.903  67.899  34.330  1.00  0.00           C
ATOM  11059  O22 POPE  139     122.163  66.779  33.909  1.00  0.00           O
ATOM  11060  C22 POPE  139     121.214  68.099  35.679  1.00  0.00           C
ATOM  11063  C3  POPE  139     123.334  69.829  31.680  1.00  0.00           C
ATOM  11066  O31 POPE  139     124.094  70.479  32.710  1.00  0.00           O
ATOM  11067  C31 POPE  139     123.583  71.649  33.069  1.00  0.00           C
ATOM  11068  O32 POPE  139     122.543  72.119  32.650  1.00  0.00           O
ATOM  11069  C32 POPE  139     124.553  72.349  34.000  1.00  0.00           C
ATOM  11072  C23 POPE  139     121.953  68.999  36.689  1.00  0.00           C
ATOM  11075  C24 POPE  139     121.013  69.339  37.860  1.00  0.00           C
ATOM  11078  C25 POPE  139     121.693  70.039  39.040  1.00  0.00           C
ATOM  11081  C26 POPE  139     121.824  69.119  40.270  1.00  0.00           C
ATOM  11084  C27 POPE  139     122.204  69.889  41.540  1.00  0.00           C
ATOM  11087  C28 POPE  139     122.464  69.019  42.780  1.00  0.00           C
ATOM  11090  C29 POPE  139     121.254  68.219  43.200  1.00  0.00           C
ATOM  11092 0C21 POPE  139     120.574  68.289  44.361  1.00  0.00           C
ATOM  11094 1C21 POPE  139     120.864  69.199  45.531  1.00  0.00           C
ATOM  11097 2C21 POPE  139     119.813  70.329  45.590  1.00  0.00           C
ATOM  11100 3C21 POPE  139     120.113  71.329  46.720  1.00  0.00           C
ATOM  11103 4C21 POPE  139     119.154  72.519  46.729  1.00  0.00           C
ATOM  11106 5C21 POPE  139     117.724  72.159  47.170  1.00  0.00           C
ATOM  11109 6C21 POPE  139     116.773  73.359  47.090  1.00  0.00           C
ATOM  11112 7C21 POPE  139     115.583  73.259  48.041  1.00  0.00           C
ATOM  11115 8C21 POPE  139     114.564  74.389  47.849  1.00  0.00           C
ATOM  11119  C33 POPE  139     123.983  72.469  35.430  1.00  0.00           C
ATOM  11122  C34 POPE  139     124.984  73.189  36.330  1.00  0.00           C
ATOM  11125  C35 POPE  139     124.643  73.089  37.820  1.00  0.00           C
ATOM  11128  C36 POPE  139     125.733  73.739  38.670  1.00  0.00           C
ATOM  11131  C37 POPE  139     125.354  73.859  40.150  1.00  0.00           C
ATOM  11134  C38 POPE  139     126.524  74.349  41.019  1.00  0.00           C
ATOM  11137  C39 POPE  139     127.381  73.209  41.559  1.00  0.00           C
ATOM  11140 0C31 POPE  139     126.781  72.539  42.799  1.00  0.00           C
ATOM  11143 1C31 POPE  139     127.701  71.459  43.399  1.00  0.00           C
ATOM  11146 2C31 POPE  139     127.201  70.929  44.749  1.00  0.00           C
ATOM  11149 3C31 POPE  139     126.044  69.929  44.640  1.00  0.00           C
ATOM  11152 4C31 POPE  139     125.534  69.499  46.019  1.00  0.00           C
ATOM  11155 5C31 POPE  139     124.903  68.099  46.040  1.00  0.00           C
ATOM  11158 6C31 POPE  139     124.503  67.659  47.451  1.00  0.00           C
ATOM  11162  NH3 POPE  140     104.284  40.689  68.160  1.00  0.00           N
ATOM  11166  C12 POPE  140     105.694  40.149  68.249  1.00  0.00           C
ATOM  11169  C11 POPE  140     106.723  41.269  68.399  1.00  0.00           C
ATOM  11172  P   POPE  140     107.704  42.449  70.499  1.00  0.00           P
ATOM  11173  O13 POPE  140     107.154  43.249  71.619  1.00  0.00           O
ATOM  11174  O14 POPE  140     108.644  41.339  70.840  1.00  0.00           O
ATOM  11175  O11 POPE  140     108.404  43.389  69.439  1.00  0.00           O
ATOM  11176  O12 POPE  140     106.493  41.919  69.639  1.00  0.00           O
ATOM  11177  C1  POPE  140     109.643  44.059  69.649  1.00  0.00           C
ATOM  11180  C2  POPE  140     109.883  45.259  68.670  1.00  0.00           C
ATOM  11182  O21 POPE  140     109.243  45.009  67.410  1.00  0.00           O
ATOM  11183  C21 POPE  140     107.953  45.219  67.259  1.00  0.00           C
ATOM  11184  O22 POPE  140     107.143  45.599  68.090  1.00  0.00           O
ATOM  11185  C22 POPE  140     107.613  44.899  65.811  1.00  0.00           C
ATOM  11188  C3  POPE  140     109.543  46.639  69.330  1.00  0.00           C
ATOM  11191  O31 POPE  140     109.324  47.709  68.389  1.00  0.00           O
ATOM  11192  C31 POPE  140     110.393  48.379  67.929  1.00  0.00           C
ATOM  11193  O32 POPE  140     111.544  48.139  68.229  1.00  0.00           O
ATOM  11194  C32 POPE  140     109.934  49.479  66.991  1.00  0.00           C
ATOM  11197  C23 POPE  140     106.404  45.709  65.330  1.00  0.00           C
ATOM  11200  C24 POPE  140     106.374  45.889  63.810  1.00  0.00           C
ATOM  11203  C25 POPE  140     105.924  44.649  63.049  1.00  0.00           C
ATOM  11206  C26 POPE  140     104.424  44.359  63.229  1.00  0.00           C
ATOM  11209  C27 POPE  140     103.964  43.299  62.220  1.00  0.00           C
ATOM  11212  C28 POPE  140     102.453  43.009  62.290  1.00  0.00           C
ATOM  11215  C29 POPE  140     102.104  42.149  61.100  1.00  0.00           C
ATOM  11217 0C21 POPE  140     101.643  42.579  59.920  1.00  0.00           C
ATOM  11219 1C21 POPE  140     101.343  43.989  59.499  1.00  0.00           C
ATOM  11222 2C21 POPE  140     101.973  44.359  58.150  1.00  0.00           C
ATOM  11225 3C21 POPE  140     101.293  45.579  57.510  1.00  0.00           C
ATOM  11228 4C21 POPE  140     101.354  45.579  55.970  1.00  0.00           C
ATOM  11231 5C21 POPE  140     102.733  45.939  55.391  1.00  0.00           C
ATOM  11234 6C21 POPE  140     102.764  45.789  53.870  1.00  0.00           C
ATOM  11237 7C21 POPE  140     103.924  46.529  53.210  1.00  0.00           C
ATOM  11240 8C21 POPE  140     103.983  46.349  51.689  1.00  0.00           C
ATOM  11244  C33 POPE  140     109.164  48.929  65.770  1.00  0.00           C
ATOM  11247  C34 POPE  140     108.343  50.009  65.060  1.00  0.00           C
ATOM  11250  C35 POPE  140     109.154  51.089  64.340  1.00  0.00           C
ATOM  11253  C36 POPE  140     109.123  50.869  62.831  1.00  0.00           C
ATOM  11256  C37 POPE  140     109.964  51.889  62.069  1.00  0.00           C
ATOM  11259  C38 POPE  140     110.183  51.519  60.590  1.00  0.00           C
ATOM  11262  C39 POPE  140     108.924  51.519  59.720  1.00  0.00           C
ATOM  11265 0C31 POPE  140     109.263  51.189  58.249  1.00  0.00           C
ATOM  11268 1C31 POPE  140     108.133  51.489  57.259  1.00  0.00           C
ATOM  11271 2C31 POPE  140     108.574  51.369  55.791  1.00  0.00           C
ATOM  11274 3C31 POPE  140     108.843  49.939  55.321  1.00  0.00           C
ATOM  11277 4C31 POPE  140     108.673  49.779  53.811  1.00  0.00           C
ATOM  11280 5C31 POPE  140     108.933  48.359  53.311  1.00  0.00           C
ATOM  11283 6C31 POPE  140     108.504  48.139  51.861  1.00  0.00           C
ATOM  11287  NH3 POPE  141      98.144 129.466  68.881  1.00  0.00           N
ATOM  11291  C12 POPE  141      98.093 129.556  70.380  1.00  0.00           C
ATOM  11294  C11 POPE  141      98.184 128.218  71.160  1.00  0.00           C
ATOM  11297  P   POPE  141      96.723 126.199  72.009  1.00  0.00           P
ATOM  11298  O13 POPE  141      97.984 125.449  71.929  1.00  0.00           O
ATOM  11299  O14 POPE  141      96.094 126.378  73.350  1.00  0.00           O
ATOM  11300  O11 POPE  141      95.633 125.539  71.050  1.00  0.00           O
ATOM  11301  O12 POPE  141      96.903 127.609  71.321  1.00  0.00           O
ATOM  11302  C1  POPE  141      95.354 126.049  69.741  1.00  0.00           C
ATOM  11305  C2  POPE  141      96.514 125.949  68.701  1.00  0.00           C
ATOM  11307  O21 POPE  141      95.943 126.289  67.410  1.00  0.00           O
ATOM  11308  C21 POPE  141      96.684 126.999  66.560  1.00  0.00           C
ATOM  11309  O22 POPE  141      97.643 127.668  66.881  1.00  0.00           O
ATOM  11310  C22 POPE  141      96.153 126.809  65.120  1.00  0.00           C
ATOM  11313  C3  POPE  141      97.224 124.549  68.639  1.00  0.00           C
ATOM  11316  O31 POPE  141      96.404 123.509  68.040  1.00  0.00           O
ATOM  11317  C31 POPE  141      97.023 122.729  67.149  1.00  0.00           C
ATOM  11318  O32 POPE  141      98.223 122.719  66.921  1.00  0.00           O
ATOM  11319  C32 POPE  141      96.044 121.769  66.461  1.00  0.00           C
ATOM  11322  C23 POPE  141      96.673 127.738  64.000  1.00  0.00           C
ATOM  11325  C24 POPE  141      96.354 127.108  62.620  1.00  0.00           C
ATOM  11328  C25 POPE  141      96.843 127.879  61.381  1.00  0.00           C
ATOM  11331  C26 POPE  141      98.194 128.579  61.560  1.00  0.00           C
ATOM  11334  C27 POPE  141      98.843 128.948  60.220  1.00  0.00           C
ATOM  11337  C28 POPE  141      99.514 130.326  60.220  1.00  0.00           C
ATOM  11340  C29 POPE  141      98.513 131.446  60.099  1.00  0.00           C
ATOM  11342 0C21 POPE  141      98.004 131.905  58.940  1.00  0.00           C
ATOM  11344 1C21 POPE  141      98.404 131.396  57.580  1.00  0.00           C
ATOM  11347 2C21 POPE  141      98.264 132.456  56.470  1.00  0.00           C
ATOM  11350 3C21 POPE  141      98.863 131.946  55.160  1.00  0.00           C
ATOM  11353 4C21 POPE  141      98.824 132.956  54.010  1.00  0.00           C
ATOM  11356 5C21 POPE  141      99.574 132.406  52.780  1.00  0.00           C
ATOM  11359 6C21 POPE  141      99.593 133.346  51.571  1.00  0.00           C
ATOM  11362 7C21 POPE  141     100.743 132.996  50.619  1.00  0.00           C
ATOM  11365 8C21 POPE  141     100.703 133.726  49.281  1.00  0.00           C
ATOM  11369  C33 POPE  141      96.303 121.789  64.931  1.00  0.00           C
ATOM  11372  C34 POPE  141      95.264 121.039  64.070  1.00  0.00           C
ATOM  11375  C35 POPE  141      95.993 120.128  63.090  1.00  0.00           C
ATOM  11378  C36 POPE  141      95.124 119.399  62.061  1.00  0.00           C
ATOM  11381  C37 POPE  141      95.934 118.209  61.540  1.00  0.00           C
ATOM  11384  C38 POPE  141      95.224 117.329  60.520  1.00  0.00           C
ATOM  11387  C39 POPE  141      95.583 117.658  59.070  1.00  0.00           C
ATOM  11390 0C31 POPE  141      95.034 116.548  58.179  1.00  0.00           C
ATOM  11393 1C31 POPE  141      95.133 116.769  56.679  1.00  0.00           C
ATOM  11396 2C31 POPE  141      94.674 115.489  55.960  1.00  0.00           C
ATOM  11399 3C31 POPE  141      94.203 115.709  54.520  1.00  0.00           C
ATOM  11402 4C31 POPE  141      95.313 116.209  53.601  1.00  0.00           C
ATOM  11405 5C31 POPE  141      94.913 116.069  52.119  1.00  0.00           C
ATOM  11408 6C31 POPE  141      96.013 116.518  51.159  1.00  0.00           C
ATOM  11412  NH3 POPE  142      83.813  13.929  29.030  1.00  0.00           N
ATOM  11416  C12 POPE  142      82.563  13.999  29.870  1.00  0.00           C
ATOM  11419  C11 POPE  142      81.443  14.669  29.050  1.00  0.00           C
ATOM  11422  P   POPE  142      79.993  13.299  27.270  1.00  0.00           P
ATOM  11423  O13 POPE  142      79.033  14.339  26.830  1.00  0.00           O
ATOM  11424  O14 POPE  142      80.453  12.309  26.260  1.00  0.00           O
ATOM  11425  O11 POPE  142      79.483  12.569  28.590  1.00  0.00           O
ATOM  11426  O12 POPE  142      81.303  14.019  27.789  1.00  0.00           O
ATOM  11427  C1  POPE  142      78.264  12.989  29.229  1.00  0.00           C
ATOM  11430  C2  POPE  142      78.464  13.189  30.760  1.00  0.00           C
ATOM  11432  O21 POPE  142      77.874  12.109  31.509  1.00  0.00           O
ATOM  11433  C21 POPE  142      78.703  11.289  32.129  1.00  0.00           C
ATOM  11434  O22 POPE  142      79.894  11.149  31.920  1.00  0.00           O
ATOM  11435  C22 POPE  142      77.934  10.519  33.210  1.00  0.00           C
ATOM  11438  C3  POPE  142      77.843  14.529  31.260  1.00  0.00           C
ATOM  11441  O31 POPE  142      78.574  14.999  32.400  1.00  0.00           O
ATOM  11442  C31 POPE  142      78.303  14.379  33.541  1.00  0.00           C
ATOM  11443  O32 POPE  142      77.233  13.879  33.849  1.00  0.00           O
ATOM  11444  C32 POPE  142      79.623  14.259  34.319  1.00  0.00           C
ATOM  11447  C23 POPE  142      78.854   9.949  34.319  1.00  0.00           C
ATOM  11450  C24 POPE  142      78.133   9.309  35.531  1.00  0.00           C
ATOM  11453  C25 POPE  142      76.684   8.839  35.330  1.00  0.00           C
ATOM  11456  C26 POPE  142      76.083   8.219  36.599  1.00  0.00           C
ATOM  11459  C27 POPE  142      74.544   8.279  36.640  1.00  0.00           C
ATOM  11462  C28 POPE  142      73.894   7.369  37.700  1.00  0.00           C
ATOM  11465  C29 POPE  142      74.363   7.679  39.110  1.00  0.00           C
ATOM  11467 0C21 POPE  142      74.563   6.799  40.099  1.00  0.00           C
ATOM  11469 1C21 POPE  142      74.354   5.299  40.080  1.00  0.00           C
ATOM  11472 2C21 POPE  142      75.644   4.509  40.391  1.00  0.00           C
ATOM  11475 3C21 POPE  142      76.254   4.799  41.770  1.00  0.00           C
ATOM  11478 4C21 POPE  142      77.523   3.979  42.030  1.00  0.00           C
ATOM  11481 5C21 POPE  142      78.253   4.319  43.350  1.00  0.00           C
ATOM  11484 6C21 POPE  142      78.644   5.799  43.499  1.00  0.00           C
ATOM  11487 7C21 POPE  142      79.543   6.059  44.710  1.00  0.00           C
ATOM  11490 8C21 POPE  142      79.854   7.549  44.909  1.00  0.00           C
ATOM  11494  C33 POPE  142      79.663  15.049  35.640  1.00  0.00           C
ATOM  11497  C34 POPE  142      79.133  14.269  36.850  1.00  0.00           C
ATOM  11500  C35 POPE  142      80.034  14.409  38.080  1.00  0.00           C
ATOM  11503  C36 POPE  142      79.553  13.599  39.291  1.00  0.00           C
ATOM  11506  C37 POPE  142      78.253  14.149  39.910  1.00  0.00           C
ATOM  11509  C38 POPE  142      77.983  13.639  41.339  1.00  0.00           C
ATOM  11512  C39 POPE  142      78.943  14.249  42.360  1.00  0.00           C
ATOM  11515 0C31 POPE  142      78.604  13.909  43.820  1.00  0.00           C
ATOM  11518 1C31 POPE  142      78.974  12.469  44.220  1.00  0.00           C
ATOM  11521 2C31 POPE  142      79.294  12.349  45.721  1.00  0.00           C
ATOM  11524 3C31 POPE  142      79.953  11.009  46.089  1.00  0.00           C
ATOM  11527 4C31 POPE  142      80.803  11.119  47.360  1.00  0.00           C
ATOM  11530 5C31 POPE  142      81.614   9.869  47.690  1.00  0.00           C
ATOM  11533 6C31 POPE  142      82.753  10.169  48.659  1.00  0.00           C
ATOM  11537  NH3 POPE  143       5.964  55.299  26.099  1.00  0.00           N
ATOM  11541  C12 POPE  143       5.734  54.679  24.750  1.00  0.00           C
ATOM  11544  C11 POPE  143       5.523  53.159  24.849  1.00  0.00           C
ATOM  11547  P   POPE  143       3.593  52.739  26.669  1.00  0.00           P
ATOM  11548  O13 POPE  143       4.333  53.709  27.510  1.00  0.00           O
ATOM  11549  O14 POPE  143       2.123  52.879  26.560  1.00  0.00           O
ATOM  11550  O11 POPE  143       3.953  51.249  27.150  1.00  0.00           O
ATOM  11551  O12 POPE  143       4.183  52.829  25.210  1.00  0.00           O
ATOM  11552  C1  POPE  143       5.324  50.849  27.290  1.00  0.00           C
ATOM  11555  C2  POPE  143       5.514  49.659  28.269  1.00  0.00           C
ATOM  11557  O21 POPE  143       6.873  49.209  28.111  1.00  0.00           O
ATOM  11558  C21 POPE  143       7.783  49.119  29.080  1.00  0.00           C
ATOM  11559  O22 POPE  143       8.934  48.759  28.899  1.00  0.00           O
ATOM  11560  C22 POPE  143       7.323  49.519  30.489  1.00  0.00           C
ATOM  11563  C3  POPE  143       4.543  48.499  27.889  1.00  0.00           C
ATOM  11566  O31 POPE  143       4.873  47.219  28.470  1.00  0.00           O
ATOM  11567  C31 POPE  143       4.664  47.049  29.770  1.00  0.00           C
ATOM  11568  O32 POPE  143       4.233  47.899  30.541  1.00  0.00           O
ATOM  11569  C32 POPE  143       5.184  45.659  30.140  1.00  0.00           C
ATOM  11572  C23 POPE  143       8.393  49.249  31.599  1.00  0.00           C
ATOM  11575  C24 POPE  143       7.903  49.699  32.989  1.00  0.00           C
ATOM  11578  C25 POPE  143       8.823  49.339  34.169  1.00  0.00           C
ATOM  11581  C26 POPE  143       8.283  49.919  35.489  1.00  0.00           C
ATOM  11584  C27 POPE  143       8.994  49.379  36.739  1.00  0.00           C
ATOM  11587  C28 POPE  143       8.434  49.969  38.049  1.00  0.00           C
ATOM  11590  C29 POPE  143       8.884  49.189  39.250  1.00  0.00           C
ATOM  11592 0C21 POPE  143       9.633  49.639  40.270  1.00  0.00           C
ATOM  11594 1C21 POPE  143      10.193  51.029  40.400  1.00  0.00           C
ATOM  11597 2C21 POPE  143      11.113  51.179  41.619  1.00  0.00           C
ATOM  11600 3C21 POPE  143      10.364  51.149  42.961  1.00  0.00           C
ATOM  11603 4C21 POPE  143      11.293  51.409  44.141  1.00  0.00           C
ATOM  11606 5C21 POPE  143      10.633  51.149  45.499  1.00  0.00           C
ATOM  11609 6C21 POPE  143      11.663  51.109  46.630  1.00  0.00           C
ATOM  11612 7C21 POPE  143      11.024  50.799  47.990  1.00  0.00           C
ATOM  11615 8C21 POPE  143      12.033  50.669  49.130  1.00  0.00           C
ATOM  11619  C33 POPE  143       5.234  45.419  31.660  1.00  0.00           C
ATOM  11622  C34 POPE  143       3.823  45.329  32.250  1.00  0.00           C
ATOM  11625  C35 POPE  143       3.813  44.859  33.709  1.00  0.00           C
ATOM  11628  C36 POPE  143       4.674  45.739  34.620  1.00  0.00           C
ATOM  11631  C37 POPE  143       4.373  45.449  36.090  1.00  0.00           C
ATOM  11634  C38 POPE  143       5.263  46.179  37.090  1.00  0.00           C
ATOM  11637  C39 POPE  143       5.054  45.669  38.520  1.00  0.00           C
ATOM  11640 0C31 POPE  143       6.033  46.309  39.509  1.00  0.00           C
ATOM  11643 1C31 POPE  143       6.104  45.559  40.850  1.00  0.00           C
ATOM  11646 2C31 POPE  143       7.164  46.159  41.781  1.00  0.00           C
ATOM  11649 3C31 POPE  143       7.444  45.279  43.011  1.00  0.00           C
ATOM  11652 4C31 POPE  143       8.694  45.719  43.779  1.00  0.00           C
ATOM  11655 5C31 POPE  143       9.014  44.789  44.951  1.00  0.00           C
ATOM  11658 6C31 POPE  143      10.333  45.119  45.640  1.00  0.00           C
ATOM  11662  NH3 POPE  144      53.034 105.359  31.651  1.00  0.00           N
ATOM  11666  C12 POPE  144      52.294 104.438  30.719  1.00  0.00           C
ATOM  11669  C11 POPE  144      51.833 103.139  31.399  1.00  0.00           C
ATOM  11672  P   POPE  144      53.303 102.518  33.499  1.00  0.00           P
ATOM  11673  O13 POPE  144      54.054 103.778  33.649  1.00  0.00           O
ATOM  11674  O14 POPE  144      52.043 102.349  34.250  1.00  0.00           O
ATOM  11675  O11 POPE  144      54.174 101.229  33.719  1.00  0.00           O
ATOM  11676  O12 POPE  144      52.913 102.399  31.969  1.00  0.00           O
ATOM  11677  C1  POPE  144      54.014 100.379  34.870  1.00  0.00           C
ATOM  11680  C2  POPE  144      54.584  98.969  34.561  1.00  0.00           C
ATOM  11682  O21 POPE  144      54.654  98.149  35.741  1.00  0.00           O
ATOM  11683  C21 POPE  144      53.513  97.738  36.209  1.00  0.00           C
ATOM  11684  O22 POPE  144      52.424  97.849  35.671  1.00  0.00           O
ATOM  11685  C22 POPE  144      53.773  97.209  37.630  1.00  0.00           C
ATOM  11688  C3  POPE  144      56.003  99.069  33.979  1.00  0.00           C
ATOM  11691  O31 POPE  144      56.913  99.648  34.931  1.00  0.00           O
ATOM  11692  C31 POPE  144      57.414 100.849  34.649  1.00  0.00           C
ATOM  11693  O32 POPE  144      57.344 101.418  33.579  1.00  0.00           O
ATOM  11694  C32 POPE  144      58.174 101.339  35.870  1.00  0.00           C
ATOM  11697  C23 POPE  144      52.493  96.709  38.340  1.00  0.00           C
ATOM  11700  C24 POPE  144      52.723  96.448  39.840  1.00  0.00           C
ATOM  11703  C25 POPE  144      52.863  97.749  40.660  1.00  0.00           C
ATOM  11706  C26 POPE  144      52.883  97.479  42.160  1.00  0.00           C
ATOM  11709  C27 POPE  144      52.383  98.669  42.990  1.00  0.00           C
ATOM  11712  C28 POPE  144      52.053  98.279  44.450  1.00  0.00           C
ATOM  11715  C29 POPE  144      50.844  99.029  44.970  1.00  0.00           C
ATOM  11717 0C21 POPE  144      49.724  98.479  45.450  1.00  0.00           C
ATOM  11719 1C21 POPE  144      49.473  96.999  45.619  1.00  0.00           C
ATOM  11722 2C21 POPE  144      50.054  96.499  46.950  1.00  0.00           C
ATOM  11725 3C21 POPE  144      50.083  94.969  46.980  1.00  0.00           C
ATOM  11728 4C21 POPE  144      50.543  94.379  48.311  1.00  0.00           C
ATOM  11731 5C21 POPE  144      50.324  92.869  48.280  1.00  0.00           C
ATOM  11734 6C21 POPE  144      50.964  92.108  49.439  1.00  0.00           C
ATOM  11737 7C21 POPE  144      50.583  90.629  49.390  1.00  0.00           C
ATOM  11740 8C21 POPE  144      51.304  89.799  50.450  1.00  0.00           C
ATOM  11744  C33 POPE  144      57.304 101.289  37.139  1.00  0.00           C
ATOM  11747  C34 POPE  144      58.123 101.539  38.410  1.00  0.00           C
ATOM  11750  C35 POPE  144      57.234 101.679  39.639  1.00  0.00           C
ATOM  11753  C36 POPE  144      58.023 102.029  40.899  1.00  0.00           C
ATOM  11756  C37 POPE  144      57.073 102.469  42.020  1.00  0.00           C
ATOM  11759  C38 POPE  144      57.793 103.029  43.259  1.00  0.00           C
ATOM  11762  C39 POPE  144      58.614 101.999  44.049  1.00  0.00           C
ATOM  11765 0C31 POPE  144      57.813 100.749  44.429  1.00  0.00           C
ATOM  11768 1C31 POPE  144      58.394 100.018  45.651  1.00  0.00           C
ATOM  11771 2C31 POPE  144      57.653  98.709  45.951  1.00  0.00           C
ATOM  11774 3C31 POPE  144      58.113  98.039  47.249  1.00  0.00           C
ATOM  11777 4C31 POPE  144      57.674  98.799  48.509  1.00  0.00           C
ATOM  11780 5C31 POPE  144      57.793  97.959  49.780  1.00  0.00           C
ATOM  11783 6C31 POPE  144      57.113  98.619  50.980  1.00  0.00           C
ATOM  11787  NH3 POPE  145      23.893  63.499  30.861  1.00  0.00           N
ATOM  11791  C12 POPE  145      23.003  64.629  30.430  1.00  0.00           C
ATOM  11794  C11 POPE  145      22.573  64.409  28.980  1.00  0.00           C
ATOM  11797  P   POPE  145      20.773  62.909  27.819  1.00  0.00           P
ATOM  11798  O13 POPE  145      19.844  64.039  27.979  1.00  0.00           O
ATOM  11799  O14 POPE  145      21.264  62.679  26.439  1.00  0.00           O
ATOM  11800  O11 POPE  145      20.003  61.609  28.290  1.00  0.00           O
ATOM  11801  O12 POPE  145      21.973  63.109  28.850  1.00  0.00           O
ATOM  11802  C1  POPE  145      19.044  61.699  29.361  1.00  0.00           C
ATOM  11805  C2  POPE  145      18.854  60.309  30.029  1.00  0.00           C
ATOM  11807  O21 POPE  145      18.044  60.349  31.220  1.00  0.00           O
ATOM  11808  C21 POPE  145      18.463  61.049  32.241  1.00  0.00           C
ATOM  11809  O22 POPE  145      19.434  61.799  32.280  1.00  0.00           O
ATOM  11810  C22 POPE  145      17.483  60.899  33.410  1.00  0.00           C
ATOM  11813  C3  POPE  145      20.224  59.589  30.259  1.00  0.00           C
ATOM  11816  O31 POPE  145      20.024  58.229  30.700  1.00  0.00           O
ATOM  11817  C31 POPE  145      20.233  58.019  31.999  1.00  0.00           C
ATOM  11818  O32 POPE  145      20.583  58.879  32.790  1.00  0.00           O
ATOM  11819  C32 POPE  145      19.903  56.589  32.389  1.00  0.00           C
ATOM  11822  C23 POPE  145      17.363  59.489  34.030  1.00  0.00           C
ATOM  11825  C24 POPE  145      16.644  59.479  35.401  1.00  0.00           C
ATOM  11828  C25 POPE  145      16.993  60.669  36.320  1.00  0.00           C
ATOM  11831  C26 POPE  145      16.623  60.479  37.790  1.00  0.00           C
ATOM  11834  C27 POPE  145      16.833  61.759  38.611  1.00  0.00           C
ATOM  11837  C28 POPE  145      16.674  61.549  40.120  1.00  0.00           C
ATOM  11840  C29 POPE  145      16.924  62.819  40.890  1.00  0.00           C
ATOM  11842 0C21 POPE  145      16.204  63.319  41.910  1.00  0.00           C
ATOM  11844 1C21 POPE  145      14.984  62.699  42.550  1.00  0.00           C
ATOM  11847 2C21 POPE  145      15.153  62.529  44.080  1.00  0.00           C
ATOM  11850 3C21 POPE  145      15.093  63.859  44.860  1.00  0.00           C
ATOM  11853 4C21 POPE  145      15.123  63.639  46.370  1.00  0.00           C
ATOM  11856 5C21 POPE  145      14.953  64.949  47.149  1.00  0.00           C
ATOM  11859 6C21 POPE  145      14.943  64.729  48.671  1.00  0.00           C
ATOM  11862 7C21 POPE  145      14.774  66.039  49.460  1.00  0.00           C
ATOM  11865 8C21 POPE  145      14.623  65.819  50.960  1.00  0.00           C
ATOM  11869  C33 POPE  145      20.684  56.109  33.639  1.00  0.00           C
ATOM  11872  C34 POPE  145      19.973  54.989  34.410  1.00  0.00           C
ATOM  11875  C35 POPE  145      19.033  55.489  35.521  1.00  0.00           C
ATOM  11878  C36 POPE  145      19.764  56.089  36.739  1.00  0.00           C
ATOM  11881  C37 POPE  145      18.813  56.669  37.799  1.00  0.00           C
ATOM  11884  C38 POPE  145      18.604  55.739  39.000  1.00  0.00           C
ATOM  11887  C39 POPE  145      17.553  56.259  40.000  1.00  0.00           C
ATOM  11890 0C31 POPE  145      17.964  57.489  40.811  1.00  0.00           C
ATOM  11893 1C31 POPE  145      16.794  58.059  41.641  1.00  0.00           C
ATOM  11896 2C31 POPE  145      17.223  59.059  42.729  1.00  0.00           C
ATOM  11899 3C31 POPE  145      17.514  58.389  44.080  1.00  0.00           C
ATOM  11902 4C31 POPE  145      17.833  59.409  45.190  1.00  0.00           C
ATOM  11905 5C31 POPE  145      17.913  58.759  46.580  1.00  0.00           C
ATOM  11908 6C31 POPE  145      18.184  59.759  47.710  1.00  0.00           C
ATOM  11912  NH3 POPE  146      67.443   9.839  67.711  1.00  0.00           N
ATOM  11916  C12 POPE  146      68.693   9.409  68.439  1.00  0.00           C
ATOM  11919  C11 POPE  146      68.383   8.869  69.850  1.00  0.00           C
ATOM  11922  P   POPE  146      66.303   7.239  69.689  1.00  0.00           P
ATOM  11923  O13 POPE  146      65.834   6.789  71.009  1.00  0.00           O
ATOM  11924  O14 POPE  146      65.654   8.439  69.090  1.00  0.00           O
ATOM  11925  O11 POPE  146      66.273   6.039  68.639  1.00  0.00           O
ATOM  11926  O12 POPE  146      67.863   7.549  69.780  1.00  0.00           O
ATOM  11927  C1  POPE  146      66.464   6.369  67.259  1.00  0.00           C
ATOM  11930  C2  POPE  146      66.593   5.119  66.340  1.00  0.00           C
ATOM  11932  O21 POPE  146      66.773   5.399  64.940  1.00  0.00           O
ATOM  11933  C21 POPE  146      66.934   6.579  64.400  1.00  0.00           C
ATOM  11934  O22 POPE  146      67.104   7.649  64.951  1.00  0.00           O
ATOM  11935  C22 POPE  146      66.873   6.379  62.891  1.00  0.00           C
ATOM  11938  C3  POPE  146      65.413   4.109  66.461  1.00  0.00           C
ATOM  11941  O31 POPE  146      65.514   3.079  65.429  1.00  0.00           O
ATOM  11942  C31 POPE  146      64.873   3.379  64.290  1.00  0.00           C
ATOM  11943  O32 POPE  146      63.983   4.199  64.171  1.00  0.00           O
ATOM  11944  C32 POPE  146      65.453   2.589  63.130  1.00  0.00           C
ATOM  11947  C23 POPE  146      66.913   7.709  62.111  1.00  0.00           C
ATOM  11950  C24 POPE  146      66.983   7.409  60.619  1.00  0.00           C
ATOM  11953  C25 POPE  146      67.104   8.629  59.701  1.00  0.00           C
ATOM  11956  C26 POPE  146      68.464   9.329  59.749  1.00  0.00           C
ATOM  11959  C27 POPE  146      68.973   9.729  58.350  1.00  0.00           C
ATOM  11962  C28 POPE  146      68.074  10.779  57.669  1.00  0.00           C
ATOM  11965  C29 POPE  146      68.513  11.329  56.330  1.00  0.00           C
ATOM  11967 0C21 POPE  146      69.663  11.959  56.019  1.00  0.00           C
ATOM  11969 1C21 POPE  146      70.803  12.289  56.960  1.00  0.00           C
ATOM  11972 2C21 POPE  146      71.383  13.719  56.861  1.00  0.00           C
ATOM  11975 3C21 POPE  146      72.493  13.929  57.901  1.00  0.00           C
ATOM  11978 4C21 POPE  146      72.953  15.379  58.101  1.00  0.00           C
ATOM  11981 5C21 POPE  146      74.034  15.839  57.111  1.00  0.00           C
ATOM  11984 6C21 POPE  146      74.644  17.189  57.490  1.00  0.00           C
ATOM  11987 7C21 POPE  146      75.674  17.689  56.460  1.00  0.00           C
ATOM  11990 8C21 POPE  146      76.364  18.989  56.861  1.00  0.00           C
ATOM  11994  C33 POPE  146      65.083   3.109  61.711  1.00  0.00           C
ATOM  11997  C34 POPE  146      63.864   2.399  61.110  1.00  0.00           C
ATOM  12000  C35 POPE  146      64.154   0.939  60.710  1.00  0.00           C
ATOM  12003  C36 POPE  146      62.883   0.142  60.350  1.00  0.00           C
ATOM  12006  C37 POPE  146      63.174  -1.358  60.261  1.00  0.00           C
ATOM  12009  C38 POPE  146      61.933  -2.248  60.401  1.00  0.00           C
ATOM  12012  C39 POPE  146      60.873  -2.058  59.299  1.00  0.00           C
ATOM  12015 0C31 POPE  146      61.444  -2.278  57.891  1.00  0.00           C
ATOM  12018 1C31 POPE  146      60.354  -2.398  56.819  1.00  0.00           C
ATOM  12021 2C31 POPE  146      60.974  -2.568  55.429  1.00  0.00           C
ATOM  12024 3C31 POPE  146      59.934  -2.908  54.351  1.00  0.00           C
ATOM  12027 4C31 POPE  146      60.563  -2.888  52.950  1.00  0.00           C
ATOM  12030 5C31 POPE  146      59.534  -3.148  51.840  1.00  0.00           C
ATOM  12033 6C31 POPE  146      59.184  -4.618  51.670  1.00  0.00           C
ATOM  12037  NH3 POPE  147      71.633  13.739  27.730  1.00  0.00           N
ATOM  12041  C12 POPE  147      70.153  13.699  28.041  1.00  0.00           C
ATOM  12044  C11 POPE  147      69.474  12.459  27.430  1.00  0.00           C
ATOM  12047  P   POPE  147      66.924  12.999  27.849  1.00  0.00           P
ATOM  12048  O13 POPE  147      66.943  14.269  28.620  1.00  0.00           O
ATOM  12049  O14 POPE  147      66.574  13.139  26.420  1.00  0.00           O
ATOM  12050  O11 POPE  147      65.873  12.069  28.561  1.00  0.00           O
ATOM  12051  O12 POPE  147      68.243  12.189  28.070  1.00  0.00           O
ATOM  12052  C1  POPE  147      66.083  11.679  29.920  1.00  0.00           C
ATOM  12055  C2  POPE  147      64.844  10.949  30.500  1.00  0.00           C
ATOM  12057  O21 POPE  147      64.844  11.139  31.929  1.00  0.00           O
ATOM  12058  C21 POPE  147      65.834  10.609  32.609  1.00  0.00           C
ATOM  12059  O22 POPE  147      66.633   9.779  32.210  1.00  0.00           O
ATOM  12060  C22 POPE  147      65.873  11.269  33.979  1.00  0.00           C
ATOM  12063  C3  POPE  147      64.674   9.469  30.019  1.00  0.00           C
ATOM  12066  O31 POPE  147      63.424   8.869  30.419  1.00  0.00           O
ATOM  12067  C31 POPE  147      63.443   8.189  31.550  1.00  0.00           C
ATOM  12068  O32 POPE  147      63.174   8.639  32.650  1.00  0.00           O
ATOM  12069  C32 POPE  147      63.864   6.739  31.330  1.00  0.00           C
ATOM  12072  C23 POPE  147      65.794  10.239  35.120  1.00  0.00           C
ATOM  12075  C24 POPE  147      65.983  10.899  36.479  1.00  0.00           C
ATOM  12078  C25 POPE  147      65.663   9.979  37.660  1.00  0.00           C
ATOM  12081  C26 POPE  147      66.633   8.789  37.790  1.00  0.00           C
ATOM  12084  C27 POPE  147      66.403   8.019  39.099  1.00  0.00           C
ATOM  12087  C28 POPE  147      67.464   6.929  39.340  1.00  0.00           C
ATOM  12090  C29 POPE  147      67.383   6.409  40.750  1.00  0.00           C
ATOM  12092 0C21 POPE  147      68.343   6.439  41.689  1.00  0.00           C
ATOM  12094 1C21 POPE  147      69.743   6.989  41.549  1.00  0.00           C
ATOM  12097 2C21 POPE  147      70.144   7.929  42.710  1.00  0.00           C
ATOM  12100 3C21 POPE  147      70.354   7.229  44.059  1.00  0.00           C
ATOM  12103 4C21 POPE  147      69.214   7.419  45.070  1.00  0.00           C
ATOM  12106 5C21 POPE  147      69.553   6.799  46.431  1.00  0.00           C
ATOM  12109 6C21 POPE  147      68.394   6.839  47.440  1.00  0.00           C
ATOM  12112 7C21 POPE  147      68.784   6.249  48.800  1.00  0.00           C
ATOM  12115 8C21 POPE  147      67.614   6.159  49.780  1.00  0.00           C
ATOM  12119  C33 POPE  147      65.114   6.379  32.181  1.00  0.00           C
ATOM  12122  C34 POPE  147      65.124   4.939  32.729  1.00  0.00           C
ATOM  12125  C35 POPE  147      64.043   4.679  33.789  1.00  0.00           C
ATOM  12128  C36 POPE  147      64.074   3.279  34.421  1.00  0.00           C
ATOM  12131  C37 POPE  147      62.944   3.119  35.439  1.00  0.00           C
ATOM  12134  C38 POPE  147      63.083   1.859  36.310  1.00  0.00           C
ATOM  12137  C39 POPE  147      61.973   1.719  37.361  1.00  0.00           C
ATOM  12140 0C31 POPE  147      61.903   2.829  38.410  1.00  0.00           C
ATOM  12143 1C31 POPE  147      63.134   2.859  39.319  1.00  0.00           C
ATOM  12146 2C31 POPE  147      62.944   3.849  40.479  1.00  0.00           C
ATOM  12149 3C31 POPE  147      64.113   3.869  41.470  1.00  0.00           C
ATOM  12152 4C31 POPE  147      63.903   4.999  42.491  1.00  0.00           C
ATOM  12155 5C31 POPE  147      65.034   5.149  43.509  1.00  0.00           C
ATOM  12158 6C31 POPE  147      64.924   6.449  44.310  1.00  0.00           C
ATOM  12162  NH3 POPE  148     116.583  99.748  71.279  1.00  0.00           N
ATOM  12166  C12 POPE  148     115.834  98.529  70.829  1.00  0.00           C
ATOM  12169  C11 POPE  148     116.354  98.039  69.471  1.00  0.00           C
ATOM  12172  P   POPE  148     115.993  95.459  69.351  1.00  0.00           P
ATOM  12173  O13 POPE  148     116.973  95.459  70.451  1.00  0.00           O
ATOM  12174  O14 POPE  148     114.754  94.669  69.600  1.00  0.00           O
ATOM  12175  O11 POPE  148     116.754  94.919  68.080  1.00  0.00           O
ATOM  12176  O12 POPE  148     115.593  96.929  68.990  1.00  0.00           O
ATOM  12177  C1  POPE  148     116.104  94.298  66.971  1.00  0.00           C
ATOM  12180  C2  POPE  148     115.694  95.298  65.850  1.00  0.00           C
ATOM  12182  O21 POPE  148     115.534  94.569  64.611  1.00  0.00           O
ATOM  12183  C21 POPE  148     114.403  93.878  64.520  1.00  0.00           C
ATOM  12184  O22 POPE  148     113.533  93.839  65.369  1.00  0.00           O
ATOM  12185  C22 POPE  148     114.333  93.179  63.179  1.00  0.00           C
ATOM  12188  C3  POPE  148     116.754  96.429  65.660  1.00  0.00           C
ATOM  12191  O31 POPE  148     116.723  97.049  64.351  1.00  0.00           O
ATOM  12192  C31 POPE  148     117.493  96.418  63.459  1.00  0.00           C
ATOM  12193  O32 POPE  148     118.062  95.349  63.639  1.00  0.00           O
ATOM  12194  C32 POPE  148     117.563  97.199  62.150  1.00  0.00           C
ATOM  12197  C23 POPE  148     112.883  92.738  62.831  1.00  0.00           C
ATOM  12200  C24 POPE  148     112.133  93.799  62.030  1.00  0.00           C
ATOM  12203  C25 POPE  148     110.663  93.439  61.770  1.00  0.00           C
ATOM  12206  C26 POPE  148     110.004  94.409  60.780  1.00  0.00           C
ATOM  12209  C27 POPE  148     108.563  94.018  60.461  1.00  0.00           C
ATOM  12212  C28 POPE  148     108.013  94.599  59.141  1.00  0.00           C
ATOM  12215  C29 POPE  148     107.823  96.099  59.090  1.00  0.00           C
ATOM  12217 0C21 POPE  148     108.124  96.909  58.060  1.00  0.00           C
ATOM  12219 1C21 POPE  148     108.734  96.509  56.740  1.00  0.00           C
ATOM  12222 2C21 POPE  148     109.824  97.479  56.229  1.00  0.00           C
ATOM  12225 3C21 POPE  148     110.364  97.049  54.860  1.00  0.00           C
ATOM  12228 4C21 POPE  148     111.533  97.899  54.319  1.00  0.00           C
ATOM  12231 5C21 POPE  148     111.133  99.289  53.790  1.00  0.00           C
ATOM  12234 6C21 POPE  148     111.293 100.408  54.830  1.00  0.00           C
ATOM  12237 7C21 POPE  148     111.133 101.819  54.220  1.00  0.00           C
ATOM  12240 8C21 POPE  148     111.383 102.938  55.229  1.00  0.00           C
ATOM  12244  C33 POPE  148     118.544  96.518  61.170  1.00  0.00           C
ATOM  12247  C34 POPE  148     118.893  97.339  59.920  1.00  0.00           C
ATOM  12250  C35 POPE  148     117.893  97.159  58.769  1.00  0.00           C
ATOM  12253  C36 POPE  148     118.404  97.798  57.469  1.00  0.00           C
ATOM  12256  C37 POPE  148     117.624  97.329  56.229  1.00  0.00           C
ATOM  12259  C38 POPE  148     118.203  97.919  54.940  1.00  0.00           C
ATOM  12262  C39 POPE  148     117.224  97.829  53.760  1.00  0.00           C
ATOM  12265 0C31 POPE  148     116.053  98.819  53.881  1.00  0.00           C
ATOM  12268 1C31 POPE  148     116.254 100.079  53.020  1.00  0.00           C
ATOM  12271 2C31 POPE  148     115.084 101.059  53.151  1.00  0.00           C
ATOM  12274 3C31 POPE  148     115.063 102.148  52.070  1.00  0.00           C
ATOM  12277 4C31 POPE  148     114.833 101.588  50.660  1.00  0.00           C
ATOM  12280 5C31 POPE  148     114.604 102.689  49.631  1.00  0.00           C
ATOM  12283 6C31 POPE  148     114.413 102.139  48.221  1.00  0.00           C
ATOM  12287  NH3 POPE  149     105.593  46.899  69.910  1.00  0.00           N
ATOM  12291  C12 POPE  149     104.864  46.739  71.201  1.00  0.00           C
ATOM  12294  C11 POPE  149     103.773  45.669  71.079  1.00  0.00           C
ATOM  12297  P   POPE  149     101.623  46.439  72.350  1.00  0.00           P
ATOM  12298  O13 POPE  149     100.604  45.659  71.630  1.00  0.00           O
ATOM  12299  O14 POPE  149     101.383  46.779  73.771  1.00  0.00           O
ATOM  12300  O11 POPE  149     101.924  47.769  71.531  1.00  0.00           O
ATOM  12301  O12 POPE  149     102.984  45.659  72.259  1.00  0.00           O
ATOM  12302  C1  POPE  149     101.173  48.959  71.820  1.00  0.00           C
ATOM  12305  C2  POPE  149      99.944  49.099  70.889  1.00  0.00           C
ATOM  12307  O21 POPE  149     100.233  49.809  69.660  1.00  0.00           O
ATOM  12308  C21 POPE  149     100.443  51.109  69.759  1.00  0.00           C
ATOM  12309  O22 POPE  149     100.694  51.729  70.770  1.00  0.00           O
ATOM  12310  C22 POPE  149     100.233  51.759  68.399  1.00  0.00           C
ATOM  12313  C3  POPE  149      98.653  49.619  71.619  1.00  0.00           C
ATOM  12316  O31 POPE  149      97.473  49.709  70.790  1.00  0.00           O
ATOM  12317  C31 POPE  149      96.944  48.549  70.380  1.00  0.00           C
ATOM  12318  O32 POPE  149      97.434  47.449  70.561  1.00  0.00           O
ATOM  12319  C32 POPE  149      95.663  48.829  69.600  1.00  0.00           C
ATOM  12322  C23 POPE  149      98.803  52.329  68.290  1.00  0.00           C
ATOM  12325  C24 POPE  149      98.233  52.199  66.881  1.00  0.00           C
ATOM  12328  C25 POPE  149      96.794  52.699  66.811  1.00  0.00           C
ATOM  12331  C26 POPE  149      96.023  52.159  65.610  1.00  0.00           C
ATOM  12334  C27 POPE  149      94.574  52.649  65.610  1.00  0.00           C
ATOM  12337  C28 POPE  149      93.694  51.959  64.561  1.00  0.00           C
ATOM  12340  C29 POPE  149      94.024  52.409  63.160  1.00  0.00           C
ATOM  12342 0C21 POPE  149      93.253  53.159  62.350  1.00  0.00           C
ATOM  12344 1C21 POPE  149      91.874  53.689  62.659  1.00  0.00           C
ATOM  12347 2C21 POPE  149      90.864  53.479  61.511  1.00  0.00           C
ATOM  12350 3C21 POPE  149      91.214  54.279  60.250  1.00  0.00           C
ATOM  12353 4C21 POPE  149      90.014  54.409  59.299  1.00  0.00           C
ATOM  12356 5C21 POPE  149      90.393  54.889  57.891  1.00  0.00           C
ATOM  12359 6C21 POPE  149      89.143  55.299  57.100  1.00  0.00           C
ATOM  12362 7C21 POPE  149      89.424  55.579  55.619  1.00  0.00           C
ATOM  12365 8C21 POPE  149      88.243  56.229  54.900  1.00  0.00           C
ATOM  12369  C33 POPE  149      95.313  47.679  68.631  1.00  0.00           C
ATOM  12372  C34 POPE  149      96.363  47.519  67.520  1.00  0.00           C
ATOM  12375  C35 POPE  149      95.824  46.789  66.279  1.00  0.00           C
ATOM  12378  C36 POPE  149      94.923  47.689  65.429  1.00  0.00           C
ATOM  12381  C37 POPE  149      94.503  47.089  64.080  1.00  0.00           C
ATOM  12384  C38 POPE  149      93.523  48.019  63.319  1.00  0.00           C
ATOM  12387  C39 POPE  149      93.443  47.609  61.851  1.00  0.00           C
ATOM  12390 0C31 POPE  149      92.604  48.459  60.881  1.00  0.00           C
ATOM  12393 1C31 POPE  149      92.823  47.999  59.421  1.00  0.00           C
ATOM  12396 2C31 POPE  149      92.093  48.889  58.421  1.00  0.00           C
ATOM  12399 3C31 POPE  149      92.413  48.629  56.939  1.00  0.00           C
ATOM  12402 4C31 POPE  149      91.633  49.619  56.050  1.00  0.00           C
ATOM  12405 5C31 POPE  149      92.003  49.579  54.570  1.00  0.00           C
ATOM  12408 6C31 POPE  149      91.354  50.699  53.760  1.00  0.00           C
ATOM  12412  NH3 POPE  150      23.583 116.968  29.559  1.00  0.00           N
ATOM  12416  C12 POPE  150      22.993 116.109  28.479  1.00  0.00           C
ATOM  12419  C11 POPE  150      21.574 116.558  28.140  1.00  0.00           C
ATOM  12422  P   POPE  150      20.484 114.259  27.441  1.00  0.00           P
ATOM  12423  O13 POPE  150      19.123 114.119  26.861  1.00  0.00           O
ATOM  12424  O14 POPE  150      21.483 113.269  26.990  1.00  0.00           O
ATOM  12425  O11 POPE  150      20.354 114.249  29.021  1.00  0.00           O
ATOM  12426  O12 POPE  150      21.024 115.718  27.120  1.00  0.00           O
ATOM  12427  C1  POPE  150      20.354 113.118  29.889  1.00  0.00           C
ATOM  12430  C2  POPE  150      19.223 113.218  30.970  1.00  0.00           C
ATOM  12432  O21 POPE  150      19.543 112.378  32.111  1.00  0.00           O
ATOM  12433  C21 POPE  150      19.004 112.789  33.259  1.00  0.00           C
ATOM  12434  O22 POPE  150      18.313 113.778  33.410  1.00  0.00           O
ATOM  12435  C22 POPE  150      19.323 111.789  34.390  1.00  0.00           C
ATOM  12438  C3  POPE  150      17.833 112.849  30.349  1.00  0.00           C
ATOM  12441  O31 POPE  150      16.733 113.009  31.279  1.00  0.00           O
ATOM  12442  C31 POPE  150      15.633 113.589  30.800  1.00  0.00           C
ATOM  12443  O32 POPE  150      15.444 113.839  29.611  1.00  0.00           O
ATOM  12444  C32 POPE  150      14.743 114.109  31.920  1.00  0.00           C
ATOM  12447  C23 POPE  150      18.684 112.269  35.710  1.00  0.00           C
ATOM  12450  C24 POPE  150      18.863 111.369  36.960  1.00  0.00           C
ATOM  12453  C25 POPE  150      18.213 112.099  38.150  1.00  0.00           C
ATOM  12456  C26 POPE  150      18.243 111.429  39.530  1.00  0.00           C
ATOM  12459  C27 POPE  150      17.573 112.369  40.549  1.00  0.00           C
ATOM  12462  C28 POPE  150      17.633 111.929  42.030  1.00  0.00           C
ATOM  12465  C29 POPE  150      16.553 110.969  42.451  1.00  0.00           C
ATOM  12467 0C21 POPE  150      15.493 111.259  43.250  1.00  0.00           C
ATOM  12469 1C21 POPE  150      15.203 112.589  43.890  1.00  0.00           C
ATOM  12472 2C21 POPE  150      14.274 112.499  45.110  1.00  0.00           C
ATOM  12475 3C21 POPE  150      14.033 113.869  45.770  1.00  0.00           C
ATOM  12478 4C21 POPE  150      12.844 113.869  46.740  1.00  0.00           C
ATOM  12481 5C21 POPE  150      12.543 115.238  47.381  1.00  0.00           C
ATOM  12484 6C21 POPE  150      12.274 116.339  46.339  1.00  0.00           C
ATOM  12487 7C21 POPE  150      11.703 117.619  46.971  1.00  0.00           C
ATOM  12490 8C21 POPE  150      11.424 118.719  45.939  1.00  0.00           C
ATOM  12494  C33 POPE  150      13.613 113.169  32.370  1.00  0.00           C
ATOM  12497  C34 POPE  150      13.913 112.359  33.639  1.00  0.00           C
ATOM  12500  C35 POPE  150      12.614 111.828  34.271  1.00  0.00           C
ATOM  12503  C36 POPE  150      12.814 110.988  35.541  1.00  0.00           C
ATOM  12506  C37 POPE  150      11.503 110.799  36.330  1.00  0.00           C
ATOM  12509  C38 POPE  150      11.644 109.849  37.519  1.00  0.00           C
ATOM  12512  C39 POPE  150      10.434 109.888  38.471  1.00  0.00           C
ATOM  12515 0C31 POPE  150      10.543 110.998  39.540  1.00  0.00           C
ATOM  12518 1C31 POPE  150       9.493 110.889  40.660  1.00  0.00           C
ATOM  12521 2C31 POPE  150       9.913 111.649  41.921  1.00  0.00           C
ATOM  12524 3C31 POPE  150       9.083 111.259  43.151  1.00  0.00           C
ATOM  12527 4C31 POPE  150       9.543 111.968  44.439  1.00  0.00           C
ATOM  12530 5C31 POPE  150       8.703 111.569  45.660  1.00  0.00           C
ATOM  12533 6C31 POPE  150       9.214 112.179  46.971  1.00  0.00           C
ATOM  12537  NH3 POPE  151      21.763  11.359  75.370  1.00  0.00           N
ATOM  12541  C12 POPE  151      20.884  10.539  74.479  1.00  0.00           C
ATOM  12544  C11 POPE  151      19.704   9.949  75.281  1.00  0.00           C
ATOM  12547  P   POPE  151      18.704   8.639  73.221  1.00  0.00           P
ATOM  12548  O13 POPE  151      19.434   7.409  73.589  1.00  0.00           O
ATOM  12549  O14 POPE  151      17.344   8.469  72.660  1.00  0.00           O
ATOM  12550  O11 POPE  151      19.613   9.449  72.220  1.00  0.00           O
ATOM  12551  O12 POPE  151      18.604   9.599  74.451  1.00  0.00           O
ATOM  12552  C1  POPE  151      19.104  10.309  71.219  1.00  0.00           C
ATOM  12555  C2  POPE  151      19.304   9.689  69.819  1.00  0.00           C
ATOM  12557  O21 POPE  151      19.313  10.769  68.870  1.00  0.00           O
ATOM  12558  C21 POPE  151      20.174  10.629  67.880  1.00  0.00           C
ATOM  12559  O22 POPE  151      21.133   9.879  67.860  1.00  0.00           O
ATOM  12560  C22 POPE  151      19.683  11.419  66.689  1.00  0.00           C
ATOM  12563  C3  POPE  151      18.184   8.699  69.400  1.00  0.00           C
ATOM  12566  O31 POPE  151      18.634   7.769  68.410  1.00  0.00           O
ATOM  12567  C31 POPE  151      19.114   6.619  68.870  1.00  0.00           C
ATOM  12568  O32 POPE  151      19.153   6.299  70.050  1.00  0.00           O
ATOM  12569  C32 POPE  151      19.593   5.719  67.729  1.00  0.00           C
ATOM  12572  C23 POPE  151      19.553  10.439  65.520  1.00  0.00           C
ATOM  12575  C24 POPE  151      18.713  11.019  64.390  1.00  0.00           C
ATOM  12578  C25 POPE  151      19.464  12.029  63.540  1.00  0.00           C
ATOM  12581  C26 POPE  151      20.384  11.379  62.500  1.00  0.00           C
ATOM  12584  C27 POPE  151      20.884  12.429  61.520  1.00  0.00           C
ATOM  12587  C28 POPE  151      21.833  11.869  60.461  1.00  0.00           C
ATOM  12590  C29 POPE  151      22.394  12.959  59.590  1.00  0.00           C
ATOM  12592 0C21 POPE  151      21.774  13.509  58.519  1.00  0.00           C
ATOM  12594 1C21 POPE  151      20.413  13.129  57.999  1.00  0.00           C
ATOM  12597 2C21 POPE  151      20.473  12.069  56.890  1.00  0.00           C
ATOM  12600 3C21 POPE  151      21.264  12.509  55.651  1.00  0.00           C
ATOM  12603 4C21 POPE  151      21.344  11.389  54.611  1.00  0.00           C
ATOM  12606 5C21 POPE  151      22.264  11.729  53.429  1.00  0.00           C
ATOM  12609 6C21 POPE  151      21.623  12.709  52.440  1.00  0.00           C
ATOM  12612 7C21 POPE  151      22.473  12.919  51.180  1.00  0.00           C
ATOM  12615 8C21 POPE  151      21.674  13.549  50.040  1.00  0.00           C
ATOM  12619  C33 POPE  151      20.143   6.449  66.479  1.00  0.00           C
ATOM  12622  C34 POPE  151      19.374   6.099  65.201  1.00  0.00           C
ATOM  12625  C35 POPE  151      20.073   6.569  63.919  1.00  0.00           C
ATOM  12628  C36 POPE  151      19.883   5.609  62.729  1.00  0.00           C
ATOM  12631  C37 POPE  151      20.793   5.959  61.549  1.00  0.00           C
ATOM  12634  C38 POPE  151      20.984   4.839  60.520  1.00  0.00           C
ATOM  12637  C39 POPE  151      19.993   4.889  59.351  1.00  0.00           C
ATOM  12640 0C31 POPE  151      20.513   4.099  58.140  1.00  0.00           C
[truncated: 1,674,180 more chars]
