# Supplementary material for: Characterizing Membrane Association and Periplasmic Transfer of Bacterial Lipoproteins through Molecular Dynamics Simulations
Source: Structure. 2020 Apr 7;28(4):475–487.e3. doi: 10.1016/j.str.2020.01.012 (PMC7139219; doi:10.1016/j.str.2020.01.012)
Supplement: Data S1. Final Coordinates from Simulations (Y–Z), Related to Figure 3 [file mmc3.zip › Y-Z/YECR-5-atomistic.pdb]

TITLE     Protein
REMARK    THIS IS A SIMULATION BOX
CRYST1  129.253  129.253  114.901  90.00  90.00  90.00 P 1           1
MODEL        1
ATOM      1  N   CYSTA   1      72.352  68.021  70.360  1.00  0.00           N
ATOM      3  CA  CYSTA   1      72.432  68.212  71.819  1.00  0.00           C
ATOM      5  C   CYSTA   1      73.482  69.201  72.330  1.00  0.00           C
ATOM      6  O   CYSTA   1      73.152  70.371  72.500  1.00  0.00           O
ATOM      7  CB  CYSTA   1      72.512  66.932  72.729  1.00  0.00           C
ATOM     10  SG  CYSTA   1      71.462  65.492  72.389  1.00  0.00           S
ATOM     11  C1  CYSTA   1      69.852  66.091  71.809  1.00  0.00           C
ATOM     14  CA1 CYSTA   1      72.972  67.051  69.680  1.00  0.00           C
ATOM     15  OA1 CYSTA   1      73.902  66.462  70.209  1.00  0.00           O
ATOM     16  CA2 CYSTA   1      72.532  66.571  68.311  1.00  0.00           C
ATOM     19  C11 CYSTA   1      68.762  64.981  71.790  1.00  0.00           C
ATOM     21  O11 CYSTA   1      68.001  65.011  73.010  1.00  0.00           O
ATOM     22  CX1 CYSTA   1      66.822  65.611  72.900  1.00  0.00           C
ATOM     23  OX1 CYSTA   1      66.462  66.301  71.960  1.00  0.00           O
ATOM     24  CX2 CYSTA   1      65.911  65.172  74.049  1.00  0.00           C
ATOM     27  C12 CYSTA   1      69.312  63.531  71.599  1.00  0.00           C
ATOM     30  O12 CYSTA   1      68.172  62.672  71.400  1.00  0.00           O
ATOM     31  CD1 CYSTA   1      68.053  62.091  70.229  1.00  0.00           C
ATOM     32  OD1 CYSTA   1      68.942  61.621  69.540  1.00  0.00           O
ATOM     33  CD2 CYSTA   1      66.622  62.361  69.760  1.00  0.00           C
ATOM     36  CA3 CYSTA   1      72.161  67.643  67.251  1.00  0.00           C
ATOM     39  CA4 CYSTA   1      70.642  67.852  67.069  1.00  0.00           C
ATOM     42  CA5 CYSTA   1      70.292  68.911  66.010  1.00  0.00           C
ATOM     45  CA6 CYSTA   1      69.672  68.421  64.680  1.00  0.00           C
ATOM     48  CA7 CYSTA   1      70.532  67.451  63.849  1.00  0.00           C
ATOM     51  CA8 CYSTA   1      69.932  67.252  62.451  1.00  0.00           C
ATOM     54  CA9 CYSTA   1      70.652  66.161  61.630  1.00  0.00           C
ATOM     57 0CA1 CYSTA   1      70.132  66.032  60.190  1.00  0.00           C
ATOM     60 1CA1 CYSTA   1      70.632  67.161  59.260  1.00  0.00           C
ATOM     63 2CA1 CYSTA   1      70.072  67.041  57.840  1.00  0.00           C
ATOM     66 3CA1 CYSTA   1      70.622  68.111  56.880  1.00  0.00           C
ATOM     69 4CA1 CYSTA   1      72.072  67.852  56.430  1.00  0.00           C
ATOM     72 5CA1 CYSTA   1      72.532  68.841  55.360  1.00  0.00           C
ATOM     75 6CA1 CYSTA   1      73.882  68.481  54.719  1.00  0.00           C
ATOM     79  CD3 CYSTA   1      66.592  62.922  68.319  1.00  0.00           C
ATOM     82  CD4 CYSTA   1      67.712  63.911  67.979  1.00  0.00           C
ATOM     85  CD5 CYSTA   1      67.441  64.721  66.720  1.00  0.00           C
ATOM     88  CD6 CYSTA   1      66.962  63.881  65.530  1.00  0.00           C
ATOM     91  CD7 CYSTA   1      67.132  64.651  64.220  1.00  0.00           C
ATOM     94  CD8 CYSTA   1      66.412  63.971  63.059  1.00  0.00           C
ATOM     97  CD9 CYSTA   1      66.852  64.541  61.700  1.00  0.00           C
ATOM    100 0CD1 CYSTA   1      65.992  64.001  60.559  1.00  0.00           C
ATOM    103 1CD1 CYSTA   1      66.583  64.331  59.180  1.00  0.00           C
ATOM    106 2CD1 CYSTA   1      65.803  63.641  58.059  1.00  0.00           C
ATOM    109 3CD1 CYSTA   1      66.611  63.511  56.760  1.00  0.00           C
ATOM    112 4CD1 CYSTA   1      66.922  64.831  56.040  1.00  0.00           C
ATOM    115 5CD1 CYSTA   1      65.693  65.511  55.419  1.00  0.00           C
ATOM    118 6CD1 CYSTA   1      66.091  66.562  54.369  1.00  0.00           C
ATOM    122  CX3 CYSTA   1      64.432  65.011  73.620  1.00  0.00           C
ATOM    125  CX4 CYSTA   1      63.562  64.341  74.701  1.00  0.00           C
ATOM    128  CX5 CYSTA   1      62.053  64.353  74.379  1.00  0.00           C
ATOM    131  CX6 CYSTA   1      61.642  63.431  73.220  1.00  0.00           C
ATOM    134  CX7 CYSTA   1      60.122  63.391  72.989  1.00  0.00           C
ATOM    137  CX8 CYSTA   1      59.682  62.361  71.930  1.00  0.00           C
ATOM    140  CX9 CYSTA   1      60.102  62.681  70.520  1.00  0.00           C
ATOM    142 0CX1 CYSTA   1      59.292  62.691  69.449  1.00  0.00           C
ATOM    144 1CX1 CYSTA   1      57.822  62.361  69.470  1.00  0.00           C
ATOM    147 2CX1 CYSTA   1      57.271  62.221  68.040  1.00  0.00           C
ATOM    150 3CX1 CYSTA   1      55.812  61.731  68.030  1.00  0.00           C
ATOM    153 4CX1 CYSTA   1      55.231  61.751  66.619  1.00  0.00           C
ATOM    156 5CX1 CYSTA   1      53.981  60.881  66.470  1.00  0.00           C
ATOM    159 6CX1 CYSTA   1      53.232  61.211  65.190  1.00  0.00           C
ATOM    162 7CX1 CYSTA   1      52.152  60.191  64.840  1.00  0.00           C
ATOM    165 8CX1 CYSTA   1      51.312  60.591  63.639  1.00  0.00           C
ATOM    169  N   THR A   2      74.732  68.751  72.669  1.00  0.00           N
ATOM    171  CA  THR A   2      75.702  69.382  73.599  1.00  0.00           C
ATOM    173  CB  THR A   2      75.122  70.151  74.830  1.00  0.00           C
ATOM    175  OG1 THR A   2      75.731  71.411  74.979  1.00  0.00           O
ATOM    177  CG2 THR A   2      75.302  69.471  76.179  1.00  0.00           C
ATOM    181  C   THR A   2      76.792  68.392  74.080  1.00  0.00           C
ATOM    182  O   THR A   2      77.922  68.782  74.340  1.00  0.00           O
ATOM    183  N   VAL A   3      76.502  67.061  74.210  1.00  0.00           N
ATOM    185  CA  VAL A   3      77.522  65.981  74.280  1.00  0.00           C
ATOM    187  CB  VAL A   3      78.613  66.072  73.189  1.00  0.00           C
ATOM    189  CG1 VAL A   3      79.541  64.841  73.171  1.00  0.00           C
ATOM    193  CG2 VAL A   3      77.913  66.142  71.809  1.00  0.00           C
ATOM    197  C   VAL A   3      78.062  65.743  75.701  1.00  0.00           C
ATOM    198  O   VAL A   3      79.121  65.191  75.980  1.00  0.00           O
ATOM    199  N   THR A   4      77.272  66.151  76.690  1.00  0.00           N
ATOM    201  CA  THR A   4      77.721  66.291  78.061  1.00  0.00           C
ATOM    203  CB  THR A   4      77.242  67.651  78.600  1.00  0.00           C
ATOM    205  OG1 THR A   4      78.252  68.621  78.399  1.00  0.00           O
ATOM    207  CG2 THR A   4      76.872  67.791  80.070  1.00  0.00           C
ATOM    211  C   THR A   4      77.312  65.072  78.860  1.00  0.00           C
ATOM    212  O   THR A   4      76.252  65.041  79.479  1.00  0.00           O
ATOM    213  N   ARG A   5      78.122  63.981  78.869  1.00  0.00           N
ATOM    215  CA  ARG A   5      77.872  62.861  79.789  1.00  0.00           C
ATOM    217  CB  ARG A   5      77.362  61.532  79.180  1.00  0.00           C
ATOM    220  CG  ARG A   5      75.882  61.422  79.600  1.00  0.00           C
ATOM    223  CD  ARG A   5      75.142  60.102  79.470  1.00  0.00           C
ATOM    226  NE  ARG A   5      73.762  60.602  79.680  1.00  0.00           N
ATOM    228  CZ  ARG A   5      72.682  59.881  79.789  1.00  0.00           C
ATOM    229  NH1 ARG A   5      71.542  60.521  79.780  1.00  0.00           N
ATOM    232  NH2 ARG A   5      72.652  58.591  79.979  1.00  0.00           N
ATOM    235  C   ARG A   5      78.841  62.631  80.910  1.00  0.00           C
ATOM    236  O   ARG A   5      78.812  61.611  81.579  1.00  0.00           O
ATOM    237  N   GLN A   6      79.582  63.671  81.271  1.00  0.00           N
ATOM    239  CA  GLN A   6      79.532  64.081  82.650  1.00  0.00           C
ATOM    241  CB  GLN A   6      80.632  63.411  83.480  1.00  0.00           C
ATOM    244  CG  GLN A   6      80.423  63.421  85.029  1.00  0.00           C
ATOM    247  CD  GLN A   6      81.163  64.493  85.840  1.00  0.00           C
ATOM    248  OE1 GLN A   6      81.163  64.481  87.071  1.00  0.00           O
ATOM    249  NE2 GLN A   6      81.891  65.411  85.169  1.00  0.00           N
ATOM    252  C   GLN A   6      79.662  65.591  82.599  1.00  0.00           C
ATOM    253  O   GLN A   6      80.552  66.121  81.940  1.00  0.00           O
ATOM    254  N   ALA A   7      78.782  66.371  83.240  1.00  0.00           N
ATOM    256  CA  ALA A   7      77.662  65.911  84.030  1.00  0.00           C
ATOM    258  CB  ALA A   7      77.512  66.801  85.271  1.00  0.00           C
ATOM    262  C   ALA A   7      76.422  66.021  83.181  1.00  0.00           C
ATOM    263  O   ALA A   7      76.083  67.102  82.750  1.00  0.00           O
ATOM    264  N   HIS A   8      75.672  64.941  82.950  1.00  0.00           N
ATOM    266  CA  HIS A   8      74.303  65.143  82.510  1.00  0.00           C
ATOM    268  CB  HIS A   8      73.842  64.251  81.340  1.00  0.00           C
ATOM    271  ND1 HIS A   8      73.053  64.493  79.031  1.00  0.00           N
ATOM    272  CG  HIS A   8      72.962  64.931  80.329  1.00  0.00           C
ATOM    273  CE1 HIS A   8      72.042  65.051  78.390  1.00  0.00           C
ATOM    275  NE2 HIS A   8      71.291  65.822  79.210  1.00  0.00           N
ATOM    277  CD2 HIS A   8      71.882  65.761  80.460  1.00  0.00           C
ATOM    279  C   HIS A   8      73.513  64.801  83.720  1.00  0.00           C
ATOM    280  O   HIS A   8      73.492  63.661  84.180  1.00  0.00           O
ATOM    281  N   VAL A   9      72.852  65.822  84.240  1.00  0.00           N
ATOM    283  CA  VAL A   9      71.712  65.691  85.090  1.00  0.00           C
ATOM    285  CB  VAL A   9      71.771  66.751  86.180  1.00  0.00           C
ATOM    287  CG1 VAL A   9      70.852  66.411  87.360  1.00  0.00           C
ATOM    291  CG2 VAL A   9      73.222  66.901  86.710  1.00  0.00           C
ATOM    295  C   VAL A   9      70.642  65.901  84.030  1.00  0.00           C
ATOM    296  O   VAL A   9      70.622  66.932  83.361  1.00  0.00           O
ATOM    297  N   SER A  10      69.822  64.861  83.720  1.00  0.00           N
ATOM    299  CA  SER A  10      68.833  64.901  82.619  1.00  0.00           C
ATOM    301  CB  SER A  10      68.322  63.471  82.251  1.00  0.00           C
ATOM    304  OG  SER A  10      67.913  63.381  80.881  1.00  0.00           O
ATOM    306  C   SER A  10      67.642  65.712  83.060  1.00  0.00           C
ATOM    307  O   SER A  10      66.771  66.061  82.270  1.00  0.00           O
ATOM    308  N   GLU A  11      67.682  66.002  84.370  1.00  0.00           N
ATOM    310  CA  GLU A  11      67.072  67.081  85.080  1.00  0.00           C
ATOM    312  CB  GLU A  11      67.622  68.502  84.819  1.00  0.00           C
ATOM    315  CG  GLU A  11      68.791  68.782  85.790  1.00  0.00           C
ATOM    318  CD  GLU A  11      69.502  70.121  85.660  1.00  0.00           C
ATOM    319  OE1 GLU A  11      70.312  70.441  86.579  1.00  0.00           O
ATOM    320  OE2 GLU A  11      69.332  70.841  84.650  1.00  0.00           O
ATOM    321  C   GLU A  11      65.612  66.971  85.329  1.00  0.00           C
ATOM    322  O   GLU A  11      64.782  67.661  84.760  1.00  0.00           O
ATOM    323  N   VAL A  12      65.312  66.132  86.330  1.00  0.00           N
ATOM    325  CA  VAL A  12      64.062  66.121  87.020  1.00  0.00           C
ATOM    327  CB  VAL A  12      63.382  64.752  86.971  1.00  0.00           C
ATOM    329  CG1 VAL A  12      62.201  64.682  87.960  1.00  0.00           C
ATOM    333  CG2 VAL A  12      64.392  63.611  87.211  1.00  0.00           C
ATOM    337  C   VAL A  12      64.271  66.673  88.430  1.00  0.00           C
ATOM    338  O   VAL A  12      65.002  66.111  89.250  1.00  0.00           O
ATOM    339  N   ASP A  13      63.633  67.821  88.741  1.00  0.00           N
ATOM    341  CA  ASP A  13      63.712  68.451  90.049  1.00  0.00           C
ATOM    343  CB  ASP A  13      62.822  69.721  90.140  1.00  0.00           C
ATOM    346  CG  ASP A  13      63.222  70.852  89.210  1.00  0.00           C
ATOM    347  OD1 ASP A  13      64.072  70.603  88.330  1.00  0.00           O
ATOM    348  OD2 ASP A  13      62.701  71.981  89.380  1.00  0.00           O
ATOM    349  C   ASP A  13      63.222  67.541  91.160  1.00  0.00           C
ATOM    350  O   ASP A  13      62.201  66.861  91.031  1.00  0.00           O
ATOM    351  N   ALA A  14      63.882  67.511  92.330  1.00  0.00           N
ATOM    353  CA  ALA A  14      63.422  66.621  93.380  1.00  0.00           C
ATOM    355  CB  ALA A  14      64.542  66.451  94.419  1.00  0.00           C
ATOM    359  C   ALA A  14      62.112  67.021  94.059  1.00  0.00           C
ATOM    360  O   ALA A  14      61.392  66.161  94.559  1.00  0.00           O
ATOM    361  N   ALA A  15      61.762  68.331  94.070  1.00  0.00           N
ATOM    363  CA  ALA A  15      60.662  68.841  94.870  1.00  0.00           C
ATOM    365  CB  ALA A  15      61.112  70.191  95.460  1.00  0.00           C
ATOM    369  C   ALA A  15      59.392  69.121  94.070  1.00  0.00           C
ATOM    370  O   ALA A  15      58.321  69.401  94.611  1.00  0.00           O
ATOM    371  N   THR A  16      59.501  69.081  92.739  1.00  0.00           N
ATOM    373  CA  THR A  16      58.391  69.423  91.861  1.00  0.00           C
ATOM    375  CB  THR A  16      58.513  70.852  91.290  1.00  0.00           C
ATOM    377  OG1 THR A  16      57.432  71.181  90.441  1.00  0.00           O
ATOM    379  CG2 THR A  16      59.822  71.102  90.550  1.00  0.00           C
ATOM    383  C   THR A  16      58.263  68.362  90.790  1.00  0.00           C
ATOM    384  O   THR A  16      57.162  68.091  90.309  1.00  0.00           O
ATOM    385  N   GLY A  17      59.361  67.672  90.399  1.00  0.00           N
ATOM    387  CA  GLY A  17      59.352  66.701  89.319  1.00  0.00           C
ATOM    390  C   GLY A  17      59.322  67.311  87.950  1.00  0.00           C
ATOM    391  O   GLY A  17      59.042  66.652  86.959  1.00  0.00           O
ATOM    392  N   ILE A  18      59.652  68.621  87.829  1.00  0.00           N
ATOM    394  CA  ILE A  18      59.792  69.322  86.559  1.00  0.00           C
ATOM    396  CB  ILE A  18      60.021  70.831  86.680  1.00  0.00           C
ATOM    398  CG2 ILE A  18      60.353  71.441  85.301  1.00  0.00           C
ATOM    402  CG1 ILE A  18      58.771  71.533  87.230  1.00  0.00           C
ATOM    405  CD  ILE A  18      58.972  73.011  87.619  1.00  0.00           C
ATOM    409  C   ILE A  18      60.912  68.721  85.751  1.00  0.00           C
ATOM    410  O   ILE A  18      62.022  68.572  86.250  1.00  0.00           O
ATOM    411  N   VAL A  19      60.652  68.421  84.471  1.00  0.00           N
ATOM    413  CA  VAL A  19      61.692  67.961  83.580  1.00  0.00           C
ATOM    415  CB  VAL A  19      61.222  66.871  82.631  1.00  0.00           C
ATOM    417  CG1 VAL A  19      62.442  66.331  81.840  1.00  0.00           C
ATOM    421  CG2 VAL A  19      60.602  65.743  83.470  1.00  0.00           C
ATOM    425  C   VAL A  19      62.271  69.173  82.850  1.00  0.00           C
ATOM    426  O   VAL A  19      61.572  69.931  82.180  1.00  0.00           O
ATOM    427  N   ARG A  20      63.591  69.371  82.990  1.00  0.00           N
ATOM    429  CA  ARG A  20      64.382  70.402  82.351  1.00  0.00           C
ATOM    431  CB  ARG A  20      65.132  71.331  83.340  1.00  0.00           C
ATOM    434  CG  ARG A  20      64.271  71.993  84.419  1.00  0.00           C
ATOM    437  CD  ARG A  20      63.181  72.911  83.881  1.00  0.00           C
ATOM    440  NE  ARG A  20      62.583  73.541  85.099  1.00  0.00           N
ATOM    442  CZ  ARG A  20      63.181  74.493  85.790  1.00  0.00           C
ATOM    443  NH1 ARG A  20      64.122  75.261  85.290  1.00  0.00           N
ATOM    446  NH2 ARG A  20      62.902  74.671  87.059  1.00  0.00           N
ATOM    449  C   ARG A  20      65.472  69.771  81.530  1.00  0.00           C
ATOM    450  O   ARG A  20      66.083  68.782  81.931  1.00  0.00           O
ATOM    451  N   LEU A  21      65.803  70.382  80.390  1.00  0.00           N
ATOM    453  CA  LEU A  21      67.042  70.062  79.719  1.00  0.00           C
ATOM    455  CB  LEU A  21      66.792  69.231  78.430  1.00  0.00           C
ATOM    458  CG  LEU A  21      66.302  67.791  78.709  1.00  0.00           C
ATOM    460  CD1 LEU A  21      65.862  67.102  77.410  1.00  0.00           C
ATOM    464  CD2 LEU A  21      67.372  66.941  79.400  1.00  0.00           C
ATOM    468  C   LEU A  21      67.782  71.352  79.451  1.00  0.00           C
ATOM    469  O   LEU A  21      67.201  72.431  79.389  1.00  0.00           O
ATOM    470  N   VAL A  22      69.122  71.243  79.319  1.00  0.00           N
ATOM    472  CA  VAL A  22      70.032  72.361  79.280  1.00  0.00           C
ATOM    474  CB  VAL A  22      70.972  72.411  80.500  1.00  0.00           C
ATOM    476  CG1 VAL A  22      70.172  72.311  81.800  1.00  0.00           C
ATOM    480  CG2 VAL A  22      72.012  71.291  80.460  1.00  0.00           C
ATOM    484  C   VAL A  22      70.862  72.282  78.000  1.00  0.00           C
ATOM    485  O   VAL A  22      71.151  71.201  77.479  1.00  0.00           O
ATOM    486  N   TYR A  23      71.282  73.441  77.470  1.00  0.00           N
ATOM    488  CA  TYR A  23      72.222  73.591  76.380  1.00  0.00           C
ATOM    490  CB  TYR A  23      71.622  73.801  74.940  1.00  0.00           C
ATOM    493  CG  TYR A  23      70.302  73.141  74.600  1.00  0.00           C
ATOM    494  CD1 TYR A  23      69.132  73.341  75.360  1.00  0.00           C
ATOM    496  CE1 TYR A  23      67.942  72.681  75.040  1.00  0.00           C
ATOM    498  CZ  TYR A  23      67.872  71.891  73.889  1.00  0.00           C
ATOM    499  OH  TYR A  23      66.682  71.181  73.620  1.00  0.00           O
ATOM    501  CD2 TYR A  23      70.192  72.411  73.399  1.00  0.00           C
ATOM    503  CE2 TYR A  23      68.982  71.792  73.040  1.00  0.00           C
ATOM    505  C   TYR A  23      72.902  74.892  76.799  1.00  0.00           C
ATOM    506  O   TYR A  23      72.263  75.651  77.521  1.00  0.00           O
ATOM    507  N   ASP A  24      74.172  75.151  76.389  1.00  0.00           N
ATOM    509  CA  ASP A  24      74.912  76.382  76.690  1.00  0.00           C
ATOM    511  CB  ASP A  24      74.652  77.451  75.631  1.00  0.00           C
ATOM    514  CG  ASP A  24      74.892  76.971  74.210  1.00  0.00           C
ATOM    515  OD1 ASP A  24      75.682  76.021  73.950  1.00  0.00           O
ATOM    516  OD2 ASP A  24      74.222  77.572  73.340  1.00  0.00           O
ATOM    517  C   ASP A  24      74.712  76.941  78.101  1.00  0.00           C
ATOM    518  O   ASP A  24      75.242  76.401  79.070  1.00  0.00           O
ATOM    519  N   GLN A  25      73.912  78.031  78.280  1.00  0.00           N
ATOM    521  CA  GLN A  25      73.373  78.362  79.590  1.00  0.00           C
ATOM    523  CB  GLN A  25      74.142  79.551  80.239  1.00  0.00           C
ATOM    526  CG  GLN A  25      75.632  79.281  80.601  1.00  0.00           C
ATOM    529  CD  GLN A  25      75.822  78.511  81.900  1.00  0.00           C
ATOM    530  OE1 GLN A  25      76.751  78.791  82.661  1.00  0.00           O
ATOM    531  NE2 GLN A  25      74.941  77.532  82.180  1.00  0.00           N
ATOM    534  C   GLN A  25      71.882  78.681  79.590  1.00  0.00           C
ATOM    535  O   GLN A  25      71.471  79.761  79.180  1.00  0.00           O
ATOM    536  N   ALA A  26      71.042  77.791  80.161  1.00  0.00           N
ATOM    538  CA  ALA A  26      69.602  77.911  80.189  1.00  0.00           C
ATOM    540  CB  ALA A  26      68.951  78.091  78.790  1.00  0.00           C
ATOM    544  C   ALA A  26      68.992  76.661  80.770  1.00  0.00           C
ATOM    545  O   ALA A  26      69.532  75.562  80.660  1.00  0.00           O
ATOM    546  N   PHE A  27      67.812  76.801  81.411  1.00  0.00           N
ATOM    548  CA  PHE A  27      67.042  75.661  81.861  1.00  0.00           C
ATOM    550  CB  PHE A  27      66.762  75.641  83.391  1.00  0.00           C
ATOM    553  CG  PHE A  27      68.042  75.531  84.149  1.00  0.00           C
ATOM    554  CD1 PHE A  27      68.752  76.691  84.520  1.00  0.00           C
ATOM    556  CE1 PHE A  27      69.941  76.591  85.250  1.00  0.00           C
ATOM    558  CZ  PHE A  27      70.422  75.331  85.620  1.00  0.00           C
ATOM    560  CD2 PHE A  27      68.522  74.281  84.549  1.00  0.00           C
ATOM    562  CE2 PHE A  27      69.722  74.173  85.271  1.00  0.00           C
ATOM    564  C   PHE A  27      65.712  75.731  81.171  1.00  0.00           C
ATOM    565  O   PHE A  27      64.922  76.652  81.381  1.00  0.00           O
ATOM    566  N   LEU A  28      65.422  74.731  80.329  1.00  0.00           N
ATOM    568  CA  LEU A  28      64.271  74.752  79.479  1.00  0.00           C
ATOM    570  CB  LEU A  28      64.722  74.682  78.000  1.00  0.00           C
ATOM    573  CG  LEU A  28      65.352  75.992  77.470  1.00  0.00           C
ATOM    575  CD1 LEU A  28      65.472  75.941  75.930  1.00  0.00           C
ATOM    579  CD2 LEU A  28      64.602  77.282  77.890  1.00  0.00           C
ATOM    583  C   LEU A  28      63.391  73.572  79.840  1.00  0.00           C
ATOM    584  O   LEU A  28      63.802  72.422  79.771  1.00  0.00           O
ATOM    585  N   GLN A  29      62.152  73.852  80.271  1.00  0.00           N
ATOM    587  CA  GLN A  29      61.142  72.841  80.530  1.00  0.00           C
ATOM    589  CB  GLN A  29      59.862  73.441  81.160  1.00  0.00           C
ATOM    592  CG  GLN A  29      60.012  74.451  82.330  1.00  0.00           C
ATOM    595  CD  GLN A  29      58.662  74.962  82.870  1.00  0.00           C
ATOM    596  OE1 GLN A  29      58.572  75.391  84.030  1.00  0.00           O
ATOM    597  NE2 GLN A  29      57.572  74.871  82.071  1.00  0.00           N
ATOM    600  C   GLN A  29      60.763  72.161  79.210  1.00  0.00           C
ATOM    601  O   GLN A  29      60.852  72.761  78.139  1.00  0.00           O
ATOM    602  N   HIS A  30      60.343  70.881  79.190  1.00  0.00           N
ATOM    604  CA  HIS A  30      59.892  70.251  77.940  1.00  0.00           C
ATOM    606  CB  HIS A  30      59.571  68.743  78.101  1.00  0.00           C
ATOM    609  ND1 HIS A  30      61.712  68.051  79.040  1.00  0.00           N
ATOM    610  CG  HIS A  30      60.803  67.911  78.030  1.00  0.00           C
ATOM    611  CE1 HIS A  30      62.701  67.242  78.729  1.00  0.00           C
ATOM    613  NE2 HIS A  30      62.472  66.581  77.569  1.00  0.00           N
ATOM    615  CD2 HIS A  30      61.242  67.011  77.110  1.00  0.00           C
ATOM    617  C   HIS A  30      58.701  70.911  77.289  1.00  0.00           C
ATOM    618  O   HIS A  30      57.583  70.781  77.781  1.00  0.00           O
ATOM    619  N   ALA A  31      58.911  71.602  76.150  1.00  0.00           N
ATOM    621  CA  ALA A  31      57.892  71.812  75.150  1.00  0.00           C
ATOM    623  CB  ALA A  31      57.172  70.481  74.800  1.00  0.00           C
ATOM    627  C   ALA A  31      56.902  72.951  75.410  1.00  0.00           C
ATOM    628  O   ALA A  31      55.803  72.923  74.850  1.00  0.00           O
ATOM    629  N   HIS A  32      57.252  74.001  76.190  1.00  0.00           N
ATOM    631  CA  HIS A  32      56.302  74.922  76.840  1.00  0.00           C
ATOM    633  CB  HIS A  32      55.722  76.072  75.951  1.00  0.00           C
ATOM    636  ND1 HIS A  32      54.763  77.261  78.039  1.00  0.00           N
ATOM    637  CG  HIS A  32      54.972  77.201  76.660  1.00  0.00           C
ATOM    638  CE1 HIS A  32      54.021  78.341  78.220  1.00  0.00           C
ATOM    640  NE2 HIS A  32      53.802  79.011  77.070  1.00  0.00           N
ATOM    642  CD2 HIS A  32      54.402  78.281  76.060  1.00  0.00           C
ATOM    644  C   HIS A  32      55.152  74.221  77.560  1.00  0.00           C
ATOM    645  O   HIS A  32      53.992  74.551  77.389  1.00  0.00           O
ATOM    646  N   THR A  33      55.493  73.231  78.369  1.00  0.00           N
ATOM    648  CA  THR A  33      54.592  72.431  79.180  1.00  0.00           C
ATOM    650  CB  THR A  33      53.451  73.141  79.929  1.00  0.00           C
ATOM    652  OG1 THR A  33      53.263  72.541  81.209  1.00  0.00           O
ATOM    654  CG2 THR A  33      52.112  73.103  79.210  1.00  0.00           C
ATOM    658  C   THR A  33      54.233  71.111  78.539  1.00  0.00           C
ATOM    659  O   THR A  33      54.711  70.712  77.479  1.00  0.00           O
ATOM    660  N   ASP A  34      53.432  70.352  79.289  1.00  0.00           N
ATOM    662  CA  ASP A  34      52.731  69.161  78.930  1.00  0.00           C
ATOM    664  CB  ASP A  34      51.593  68.931  79.920  1.00  0.00           C
ATOM    667  CG  ASP A  34      52.022  68.782  81.349  1.00  0.00           C
ATOM    668  OD1 ASP A  34      53.212  68.642  81.700  1.00  0.00           O
ATOM    669  OD2 ASP A  34      51.032  68.672  82.120  1.00  0.00           O
ATOM    670  C   ASP A  34      52.053  69.152  77.580  1.00  0.00           C
ATOM    671  O   ASP A  34      51.692  70.161  76.979  1.00  0.00           O
ATOM    672  N   ARG A  35      51.792  67.941  77.110  1.00  0.00           N
ATOM    674  CA  ARG A  35      51.072  67.731  75.899  1.00  0.00           C
ATOM    676  CB  ARG A  35      52.013  67.751  74.660  1.00  0.00           C
ATOM    679  CG  ARG A  35      52.822  69.041  74.470  1.00  0.00           C
ATOM    682  CD  ARG A  35      53.682  69.051  73.210  1.00  0.00           C
ATOM    685  NE  ARG A  35      54.812  68.103  73.430  1.00  0.00           N
ATOM    687  CZ  ARG A  35      55.582  67.651  72.451  1.00  0.00           C
ATOM    688  NH1 ARG A  35      55.301  67.831  71.180  1.00  0.00           N
ATOM    691  NH2 ARG A  35      56.663  66.951  72.739  1.00  0.00           N
ATOM    694  C   ARG A  35      50.542  66.341  76.100  1.00  0.00           C
ATOM    695  O   ARG A  35      50.922  65.661  77.049  1.00  0.00           O
ATOM    696  N   TYR A  36      49.693  65.841  75.200  1.00  0.00           N
ATOM    698  CA  TYR A  36      49.202  64.471  75.200  1.00  0.00           C
ATOM    700  CB  TYR A  36      48.402  64.221  73.930  1.00  0.00           C
ATOM    703  CG  TYR A  36      47.341  65.231  73.740  1.00  0.00           C
ATOM    704  CD1 TYR A  36      46.112  65.032  74.360  1.00  0.00           C
ATOM    706  CE1 TYR A  36      45.072  65.932  74.130  1.00  0.00           C
ATOM    708  CZ  TYR A  36      45.271  67.021  73.280  1.00  0.00           C
ATOM    709  OH  TYR A  36      44.233  67.923  73.080  1.00  0.00           O
ATOM    711  CD2 TYR A  36      47.532  66.322  72.860  1.00  0.00           C
ATOM    713  CE2 TYR A  36      46.481  67.212  72.630  1.00  0.00           C
ATOM    715  C   TYR A  36      50.271  63.401  75.090  1.00  0.00           C
ATOM    716  O   TYR A  36      50.091  62.251  75.450  1.00  0.00           O
ATOM    717  N   VAL A  37      51.432  63.792  74.540  1.00  0.00           N
ATOM    719  CA  VAL A  37      52.583  62.951  74.369  1.00  0.00           C
ATOM    721  CB  VAL A  37      53.352  63.461  73.129  1.00  0.00           C
ATOM    723  CG1 VAL A  37      53.701  64.941  73.300  1.00  0.00           C
ATOM    727  CG2 VAL A  37      54.612  62.652  72.771  1.00  0.00           C
ATOM    731  C   VAL A  37      53.402  62.981  75.660  1.00  0.00           C
ATOM    732  O   VAL A  37      54.482  62.402  75.741  1.00  0.00           O
ATOM    733  N   SER A  38      52.902  63.641  76.741  1.00  0.00           N
ATOM    735  CA  SER A  38      53.622  63.781  78.000  1.00  0.00           C
ATOM    737  CB  SER A  38      52.853  64.531  79.120  1.00  0.00           C
ATOM    740  OG  SER A  38      51.582  63.931  79.439  1.00  0.00           O
ATOM    742  C   SER A  38      54.072  62.481  78.609  1.00  0.00           C
ATOM    743  O   SER A  38      55.201  62.381  79.079  1.00  0.00           O
ATOM    744  N   ARG A  39      53.212  61.451  78.550  1.00  0.00           N
ATOM    746  CA  ARG A  39      53.502  60.121  79.070  1.00  0.00           C
ATOM    748  CB  ARG A  39      52.271  59.181  78.830  1.00  0.00           C
ATOM    751  CG  ARG A  39      52.092  58.541  77.429  1.00  0.00           C
ATOM    754  CD  ARG A  39      52.913  57.281  77.100  1.00  0.00           C
ATOM    757  NE  ARG A  39      52.182  56.071  77.590  1.00  0.00           N
ATOM    759  CZ  ARG A  39      52.432  55.441  78.729  1.00  0.00           C
ATOM    760  NH1 ARG A  39      53.251  55.911  79.649  1.00  0.00           N
ATOM    763  NH2 ARG A  39      51.852  54.291  78.989  1.00  0.00           N
ATOM    766  C   ARG A  39      54.771  59.591  78.420  1.00  0.00           C
ATOM    767  O   ARG A  39      55.681  59.121  79.090  1.00  0.00           O
ATOM    768  N   GLY A  40      54.902  59.731  77.079  1.00  0.00           N
ATOM    770  CA  GLY A  40      56.013  59.211  76.299  1.00  0.00           C
ATOM    773  C   GLY A  40      57.271  60.021  76.439  1.00  0.00           C
ATOM    774  O   GLY A  40      58.373  59.471  76.419  1.00  0.00           O
ATOM    775  N   ILE A  41      57.141  61.361  76.601  1.00  0.00           N
ATOM    777  CA  ILE A  41      58.251  62.241  76.939  1.00  0.00           C
ATOM    779  CB  ILE A  41      57.853  63.731  76.991  1.00  0.00           C
ATOM    781  CG2 ILE A  41      59.042  64.621  77.440  1.00  0.00           C
ATOM    785  CG1 ILE A  41      57.282  64.231  75.650  1.00  0.00           C
ATOM    788  CD  ILE A  41      56.582  65.581  75.799  1.00  0.00           C
ATOM    792  C   ILE A  41      58.841  61.882  78.280  1.00  0.00           C
ATOM    793  O   ILE A  41      60.052  61.711  78.390  1.00  0.00           O
ATOM    794  N   ALA A  42      57.972  61.691  79.299  1.00  0.00           N
ATOM    796  CA  ALA A  42      58.362  61.311  80.639  1.00  0.00           C
ATOM    798  CB  ALA A  42      57.071  61.222  81.480  1.00  0.00           C
ATOM    802  C   ALA A  42      59.103  59.991  80.681  1.00  0.00           C
ATOM    803  O   ALA A  42      60.201  59.911  81.229  1.00  0.00           O
ATOM    804  N   ASP A  43      58.572  58.951  80.029  1.00  0.00           N
ATOM    806  CA  ASP A  43      59.192  57.642  79.900  1.00  0.00           C
ATOM    808  CB  ASP A  43      58.193  56.761  79.110  1.00  0.00           C
ATOM    811  CG  ASP A  43      57.001  56.431  79.979  1.00  0.00           C
ATOM    812  OD1 ASP A  43      57.182  56.222  81.199  1.00  0.00           O
ATOM    813  OD2 ASP A  43      55.891  56.241  79.410  1.00  0.00           O
ATOM    814  C   ASP A  43      60.553  57.631  79.200  1.00  0.00           C
ATOM    815  O   ASP A  43      61.533  57.081  79.701  1.00  0.00           O
ATOM    816  N   ARG A  44      60.652  58.311  78.039  1.00  0.00           N
ATOM    818  CA  ARG A  44      61.902  58.551  77.330  1.00  0.00           C
ATOM    820  CB  ARG A  44      61.652  59.321  76.021  1.00  0.00           C
ATOM    823  CG  ARG A  44      60.951  58.501  74.929  1.00  0.00           C
ATOM    826  CD  ARG A  44      60.572  59.422  73.771  1.00  0.00           C
ATOM    829  NE  ARG A  44      59.932  58.611  72.680  1.00  0.00           N
ATOM    831  CZ  ARG A  44      60.642  57.981  71.750  1.00  0.00           C
ATOM    832  NH1 ARG A  44      61.952  57.971  71.710  1.00  0.00           N
ATOM    835  NH2 ARG A  44      59.972  57.271  70.881  1.00  0.00           N
ATOM    838  C   ARG A  44      62.943  59.352  78.101  1.00  0.00           C
ATOM    839  O   ARG A  44      64.132  59.051  78.080  1.00  0.00           O
ATOM    840  N   ALA A  45      62.492  60.431  78.771  1.00  0.00           N
ATOM    842  CA  ALA A  45      63.303  61.271  79.631  1.00  0.00           C
ATOM    844  CB  ALA A  45      62.492  62.481  80.140  1.00  0.00           C
ATOM    848  C   ALA A  45      63.822  60.492  80.821  1.00  0.00           C
ATOM    849  O   ALA A  45      65.012  60.492  81.120  1.00  0.00           O
ATOM    850  N   CYS A  46      62.962  59.721  81.480  1.00  0.00           N
ATOM    852  CA  CYS A  46      63.362  58.822  82.529  1.00  0.00           C
ATOM    854  CB  CYS A  46      62.152  58.221  83.270  1.00  0.00           C
ATOM    857  SG  CYS A  46      61.142  59.471  84.100  1.00  0.00           S
ATOM    859  C   CYS A  46      64.332  57.731  82.071  1.00  0.00           C
ATOM    860  O   CYS A  46      65.232  57.351  82.829  1.00  0.00           O
ATOM    861  N   GLN A  47      64.192  57.171  80.849  1.00  0.00           N
ATOM    863  CA  GLN A  47      65.132  56.211  80.290  1.00  0.00           C
ATOM    865  CB  GLN A  47      64.682  55.731  78.880  1.00  0.00           C
ATOM    868  CG  GLN A  47      65.542  54.571  78.311  1.00  0.00           C
ATOM    871  CD  GLN A  47      64.971  54.081  76.979  1.00  0.00           C
ATOM    872  OE1 GLN A  47      64.712  54.841  76.050  1.00  0.00           O
ATOM    873  NE2 GLN A  47      64.682  52.761  76.889  1.00  0.00           N
ATOM    876  C   GLN A  47      66.512  56.812  80.189  1.00  0.00           C
ATOM    877  O   GLN A  47      67.492  56.271  80.700  1.00  0.00           O
ATOM    878  N   GLN A  48      66.552  58.031  79.640  1.00  0.00           N
ATOM    880  CA  GLN A  48      67.721  58.871  79.479  1.00  0.00           C
ATOM    882  CB  GLN A  48      67.263  60.191  78.810  1.00  0.00           C
ATOM    885  CG  GLN A  48      68.382  61.141  78.360  1.00  0.00           C
ATOM    888  CD  GLN A  48      69.092  60.571  77.140  1.00  0.00           C
ATOM    889  OE1 GLN A  48      68.472  59.931  76.279  1.00  0.00           O
ATOM    890  NE2 GLN A  48      70.402  60.841  77.009  1.00  0.00           N
ATOM    893  C   GLN A  48      68.422  59.161  80.799  1.00  0.00           C
ATOM    894  O   GLN A  48      69.642  59.132  80.910  1.00  0.00           O
ATOM    895  N   GLU A  49      67.662  59.401  81.889  1.00  0.00           N
ATOM    897  CA  GLU A  49      68.182  59.551  83.251  1.00  0.00           C
ATOM    899  CB  GLU A  49      67.072  59.691  84.331  1.00  0.00           C
ATOM    902  CG  GLU A  49      66.202  60.971  84.310  1.00  0.00           C
ATOM    905  CD  GLU A  49      65.083  60.881  85.350  1.00  0.00           C
ATOM    906  OE1 GLU A  49      65.372  60.611  86.540  1.00  0.00           O
ATOM    907  OE2 GLU A  49      63.902  61.101  84.959  1.00  0.00           O
ATOM    908  C   GLU A  49      69.052  58.391  83.720  1.00  0.00           C
ATOM    909  O   GLU A  49      69.982  58.591  84.501  1.00  0.00           O
ATOM    910  N   GLY A  50      68.712  57.141  83.309  1.00  0.00           N
ATOM    912  CA  GLY A  50      69.222  55.911  83.900  1.00  0.00           C
ATOM    915  C   GLY A  50      68.262  55.331  84.900  1.00  0.00           C
ATOM    916  O   GLY A  50      68.622  54.431  85.650  1.00  0.00           O
ATOM    917  N   TYR A  51      67.021  55.841  84.959  1.00  0.00           N
ATOM    919  CA  TYR A  51      65.982  55.301  85.790  1.00  0.00           C
ATOM    921  CB  TYR A  51      65.002  56.411  86.290  1.00  0.00           C
ATOM    924  CG  TYR A  51      65.572  57.131  87.500  1.00  0.00           C
ATOM    925  CD1 TYR A  51      66.852  57.731  87.479  1.00  0.00           C
ATOM    927  CE1 TYR A  51      67.392  58.331  88.629  1.00  0.00           C
ATOM    929  CZ  TYR A  51      66.652  58.351  89.819  1.00  0.00           C
ATOM    930  OH  TYR A  51      67.232  58.861  91.001  1.00  0.00           O
ATOM    932  CD2 TYR A  51      64.833  57.201  88.699  1.00  0.00           C
ATOM    934  CE2 TYR A  51      65.372  57.791  89.851  1.00  0.00           C
ATOM    936  C   TYR A  51      65.292  54.161  85.049  1.00  0.00           C
ATOM    937  O   TYR A  51      65.482  53.962  83.849  1.00  0.00           O
ATOM    938  N   THR A  52      64.512  53.331  85.760  1.00  0.00           N
ATOM    940  CA  THR A  52      63.833  52.201  85.119  1.00  0.00           C
ATOM    942  CB  THR A  52      63.402  51.141  86.120  1.00  0.00           C
ATOM    944  OG1 THR A  52      64.553  50.701  86.840  1.00  0.00           O
ATOM    946  CG2 THR A  52      62.873  49.911  85.389  1.00  0.00           C
ATOM    950  C   THR A  52      62.642  52.582  84.230  1.00  0.00           C
ATOM    951  O   THR A  52      62.521  52.101  83.100  1.00  0.00           O
ATOM    952  N   HIS A  53      61.772  53.481  84.711  1.00  0.00           N
ATOM    954  CA  HIS A  53      60.652  54.011  83.951  1.00  0.00           C
ATOM    956  CB  HIS A  53      59.562  52.951  83.660  1.00  0.00           C
ATOM    959  ND1 HIS A  53      59.752  51.352  85.581  1.00  0.00           N
ATOM    960  CG  HIS A  53      59.012  52.301  84.900  1.00  0.00           C
ATOM    961  CE1 HIS A  53      58.972  50.941  86.551  1.00  0.00           C
ATOM    963  NE2 HIS A  53      57.783  51.562  86.540  1.00  0.00           N
ATOM    965  CD2 HIS A  53      57.792  52.442  85.480  1.00  0.00           C
ATOM    967  C   HIS A  53      60.012  55.181  84.690  1.00  0.00           C
ATOM    968  O   HIS A  53      60.142  55.291  85.919  1.00  0.00           O
ATOM    969  N   ALA A  54      59.262  56.071  83.980  1.00  0.00           N
ATOM    971  CA  ALA A  54      58.342  56.992  84.620  1.00  0.00           C
ATOM    973  CB  ALA A  54      57.853  58.141  83.720  1.00  0.00           C
ATOM    977  C   ALA A  54      57.123  56.262  85.140  1.00  0.00           C
ATOM    978  O   ALA A  54      56.222  55.831  84.419  1.00  0.00           O
ATOM    979  N   VAL A  55      57.092  56.071  86.460  1.00  0.00           N
ATOM    981  CA  VAL A  55      55.902  55.621  87.150  1.00  0.00           C
ATOM    983  CB  VAL A  55      56.242  55.181  88.559  1.00  0.00           C
ATOM    985  CG1 VAL A  55      54.962  54.751  89.270  1.00  0.00           C
ATOM    989  CG2 VAL A  55      57.211  54.001  88.510  1.00  0.00           C
ATOM    993  C   VAL A  55      54.742  56.621  87.111  1.00  0.00           C
ATOM    994  O   VAL A  55      53.652  56.222  86.700  1.00  0.00           O
ATOM    995  N   PRO A  56      54.942  57.911  87.430  1.00  0.00           N
ATOM    996  CD  PRO A  56      55.722  58.331  88.601  1.00  0.00           C
ATOM    999  CA  PRO A  56      53.872  58.852  87.190  1.00  0.00           C
ATOM   1001  CB  PRO A  56      53.622  59.441  88.589  1.00  0.00           C
ATOM   1004  CG  PRO A  56      55.021  59.571  89.191  1.00  0.00           C
ATOM   1007  C   PRO A  56      54.373  59.902  86.241  1.00  0.00           C
ATOM   1008  O   PRO A  56      55.572  60.051  86.001  1.00  0.00           O
ATOM   1009  N   PHE A  57      53.412  60.621  85.660  1.00  0.00           N
ATOM   1011  CA  PHE A  57      53.622  61.861  84.979  1.00  0.00           C
ATOM   1013  CB  PHE A  57      53.682  61.691  83.430  1.00  0.00           C
ATOM   1016  CG  PHE A  57      52.382  61.192  82.840  1.00  0.00           C
ATOM   1017  CD1 PHE A  57      51.451  62.101  82.319  1.00  0.00           C
ATOM   1019  CE1 PHE A  57      50.231  61.652  81.810  1.00  0.00           C
ATOM   1021  CZ  PHE A  57      49.932  60.291  81.810  1.00  0.00           C
ATOM   1023  CD2 PHE A  57      52.083  59.811  82.820  1.00  0.00           C
ATOM   1025  CE2 PHE A  57      50.852  59.361  82.309  1.00  0.00           C
ATOM   1027  C   PHE A  57      52.502  62.761  85.480  1.00  0.00           C
ATOM   1028  O   PHE A  57      51.372  62.341  85.700  1.00  0.00           O
ATOM   1029  N   GLY A  58      52.832  64.021  85.721  1.00  0.00           N
ATOM   1031  CA  GLY A  58      51.882  65.081  85.980  1.00  0.00           C
ATOM   1034  C   GLY A  58      52.333  66.282  85.161  1.00  0.00           C
ATOM   1035  OT1 GLY A  58      53.552  66.411  84.879  1.00  0.00           O
ATOM   1036  OT2 GLY A  58      51.442  67.051  84.730  1.00  0.00           O
ATOM   1037  NH3 POPEB  59     102.292  86.572  67.910  1.00  0.00           N
ATOM   1041  C12 POPEB  59     101.791  87.841  68.529  1.00  0.00           C
ATOM   1044  C11 POPEB  59     100.501  88.261  67.799  1.00  0.00           C
ATOM   1047  P   POPEB  59     100.072  89.552  65.530  1.00  0.00           P
ATOM   1048  O13 POPEB  59      99.501  90.632  66.370  1.00  0.00           O
ATOM   1049  O14 POPEB  59     100.973  89.972  64.430  1.00  0.00           O
ATOM   1050  O11 POPEB  59      98.922  88.661  64.920  1.00  0.00           O
ATOM   1051  O12 POPEB  59     100.821  88.501  66.430  1.00  0.00           O
ATOM   1052  C1  POPEB  59      98.361  89.033  63.660  1.00  0.00           C
ATOM   1055  C2  POPEB  59      96.872  88.592  63.590  1.00  0.00           C
ATOM   1057  O21 POPEB  59      96.611  87.493  62.709  1.00  0.00           O
ATOM   1058  C21 POPEB  59      97.031  87.503  61.470  1.00  0.00           C
ATOM   1059  O22 POPEB  59      97.752  88.302  60.920  1.00  0.00           O
ATOM   1060  C22 POPEB  59      96.471  86.262  60.769  1.00  0.00           C
ATOM   1063  C3  POPEB  59      95.852  89.762  63.370  1.00  0.00           C
ATOM   1066  O31 POPEB  59      96.122  90.602  62.230  1.00  0.00           O
ATOM   1067  C31 POPEB  59      95.441  90.392  61.110  1.00  0.00           C
ATOM   1068  O32 POPEB  59      94.732  89.441  60.870  1.00  0.00           O
ATOM   1069  C32 POPEB  59      95.721  91.551  60.150  1.00  0.00           C
ATOM   1072  C23 POPEB  59      95.942  86.561  59.361  1.00  0.00           C
ATOM   1075  C24 POPEB  59      96.303  85.462  58.360  1.00  0.00           C
ATOM   1078  C25 POPEB  59      95.882  85.861  56.939  1.00  0.00           C
ATOM   1081  C26 POPEB  59      96.592  85.051  55.850  1.00  0.00           C
ATOM   1084  C27 POPEB  59      95.641  84.111  55.120  1.00  0.00           C
ATOM   1087  C28 POPEB  59      96.393  83.132  54.211  1.00  0.00           C
ATOM   1090  C29 POPEB  59      95.432  82.122  53.630  1.00  0.00           C
ATOM   1092 0C21 POPEB  59      95.622  80.791  53.620  1.00  0.00           C
ATOM   1094 1C21 POPEB  59      96.831  80.061  54.130  1.00  0.00           C
ATOM   1097 2C21 POPEB  59      96.651  78.532  54.059  1.00  0.00           C
ATOM   1100 3C21 POPEB  59      96.592  77.981  52.620  1.00  0.00           C
ATOM   1103 4C21 POPEB  59      97.982  77.751  52.020  1.00  0.00           C
ATOM   1106 5C21 POPEB  59      97.992  77.742  50.479  1.00  0.00           C
ATOM   1109 6C21 POPEB  59      97.822  79.141  49.870  1.00  0.00           C
ATOM   1112 7C21 POPEB  59      98.192  79.191  48.389  1.00  0.00           C
ATOM   1115 8C21 POPEB  59      98.041  80.592  47.790  1.00  0.00           C
ATOM   1119  C33 POPEB  59      96.072  91.061  58.720  1.00  0.00           C
ATOM   1122  C34 POPEB  59      96.241  92.242  57.750  1.00  0.00           C
ATOM   1125  C35 POPEB  59      96.712  91.852  56.330  1.00  0.00           C
ATOM   1128  C36 POPEB  59      96.012  90.602  55.770  1.00  0.00           C
ATOM   1131  C37 POPEB  59      96.533  90.201  54.389  1.00  0.00           C
ATOM   1134  C38 POPEB  59      96.332  88.711  54.110  1.00  0.00           C
ATOM   1137  C39 POPEB  59      96.882  88.242  52.750  1.00  0.00           C
ATOM   1140 0C31 POPEB  59      98.332  88.641  52.479  1.00  0.00           C
ATOM   1143 1C31 POPEB  59      98.943  87.941  51.260  1.00  0.00           C
ATOM   1146 2C31 POPEB  59     100.401  88.372  51.010  1.00  0.00           C
ATOM   1149 3C31 POPEB  59     101.132  87.512  49.970  1.00  0.00           C
ATOM   1152 4C31 POPEB  59     100.492  87.493  48.580  1.00  0.00           C
ATOM   1155 5C31 POPEB  59     101.271  86.611  47.599  1.00  0.00           C
ATOM   1158 6C31 POPEB  59     100.552  86.432  46.260  1.00  0.00           C
ATOM   1162  NH3 POPEC  60      48.412  45.102  34.399  1.00  0.00           N
ATOM   1166  C12 POPEC  60      48.362  45.172  32.900  1.00  0.00           C
ATOM   1169  C11 POPEC  60      49.452  44.291  32.260  1.00  0.00           C
ATOM   1172  P   POPEC  60      48.422  42.691  30.430  1.00  0.00           P
ATOM   1173  O13 POPEC  60      49.423  41.691  30.000  1.00  0.00           O
ATOM   1174  O14 POPEC  60      47.333  43.041  29.490  1.00  0.00           O
ATOM   1175  O11 POPEC  60      47.752  42.131  31.739  1.00  0.00           O
ATOM   1176  O12 POPEC  60      49.152  44.011  30.900  1.00  0.00           O
ATOM   1177  C1  POPEC  60      46.463  41.501  31.660  1.00  0.00           C
ATOM   1180  C2  POPEC  60      45.632  41.771  32.940  1.00  0.00           C
ATOM   1182  O21 POPEC  60      46.402  41.331  34.060  1.00  0.00           O
ATOM   1183  C21 POPEC  60      46.692  42.251  34.951  1.00  0.00           C
ATOM   1184  O22 POPEC  60      46.392  43.431  34.880  1.00  0.00           O
ATOM   1185  C22 POPEC  60      47.642  41.652  35.980  1.00  0.00           C
ATOM   1188  C3  POPEC  60      44.292  41.001  32.900  1.00  0.00           C
ATOM   1191  O31 POPEC  60      43.482  41.252  34.069  1.00  0.00           O
ATOM   1192  C31 POPEC  60      42.731  42.341  34.030  1.00  0.00           C
ATOM   1193  O32 POPEC  60      42.902  43.271  33.260  1.00  0.00           O
ATOM   1194  C32 POPEC  60      41.593  42.191  35.050  1.00  0.00           C
ATOM   1197  C23 POPEC  60      47.382  42.191  37.410  1.00  0.00           C
ATOM   1200  C24 POPEC  60      46.242  41.451  38.110  1.00  0.00           C
ATOM   1203  C25 POPEC  60      46.632  40.032  38.540  1.00  0.00           C
ATOM   1206  C26 POPEC  60      46.743  39.881  40.061  1.00  0.00           C
ATOM   1209  C27 POPEC  60      46.952  38.421  40.489  1.00  0.00           C
ATOM   1212  C28 POPEC  60      46.982  38.221  42.020  1.00  0.00           C
ATOM   1215  C29 POPEC  60      48.173  38.891  42.631  1.00  0.00           C
ATOM   1217 0C21 POPEC  60      48.752  38.601  43.811  1.00  0.00           C
ATOM   1219 1C21 POPEC  60      48.321  37.561  44.819  1.00  0.00           C
ATOM   1222 2C21 POPEC  60      47.642  38.201  46.050  1.00  0.00           C
ATOM   1225 3C21 POPEC  60      48.513  39.211  46.819  1.00  0.00           C
ATOM   1228 4C21 POPEC  60      47.731  39.941  47.910  1.00  0.00           C
ATOM   1231 5C21 POPEC  60      48.482  41.182  48.440  1.00  0.00           C
ATOM   1234 6C21 POPEC  60      47.602  42.071  49.319  1.00  0.00           C
ATOM   1237 7C21 POPEC  60      48.292  43.391  49.701  1.00  0.00           C
ATOM   1240 8C21 POPEC  60      47.382  44.321  50.510  1.00  0.00           C
ATOM   1244  C33 POPEC  60      41.463  43.361  36.050  1.00  0.00           C
ATOM   1247  C34 POPEC  60      40.862  42.871  37.380  1.00  0.00           C
ATOM   1250  C35 POPEC  60      40.812  43.922  38.500  1.00  0.00           C
ATOM   1253  C36 POPEC  60      41.013  43.281  39.889  1.00  0.00           C
ATOM   1256  C37 POPEC  60      40.732  44.201  41.090  1.00  0.00           C
ATOM   1259  C38 POPEC  60      39.243  44.312  41.440  1.00  0.00           C
ATOM   1262  C39 POPEC  60      38.963  44.801  42.860  1.00  0.00           C
ATOM   1265 0C31 POPEC  60      39.212  43.722  43.919  1.00  0.00           C
ATOM   1268 1C31 POPEC  60      38.752  44.181  45.299  1.00  0.00           C
ATOM   1271 2C31 POPEC  60      38.922  43.102  46.381  1.00  0.00           C
ATOM   1274 3C31 POPEC  60      38.562  43.671  47.760  1.00  0.00           C
ATOM   1277 4C31 POPEC  60      38.583  42.611  48.870  1.00  0.00           C
ATOM   1280 5C31 POPEC  60      38.222  43.221  50.220  1.00  0.00           C
ATOM   1283 6C31 POPEC  60      38.162  42.211  51.370  1.00  0.00           C
ATOM   1287  NH3 POPED  61      65.943  97.801  30.150  1.00  0.00           N
ATOM   1291  C12 POPED  61      67.341  97.411  29.799  1.00  0.00           C
ATOM   1294  C11 POPED  61      68.001  98.411  28.850  1.00  0.00           C
ATOM   1297  P   POPED  61      70.542  99.091  28.910  1.00  0.00           P
ATOM   1298  O13 POPED  61      71.701  98.501  28.219  1.00  0.00           O
ATOM   1299  O14 POPED  61      70.072 100.432  28.470  1.00  0.00           O
ATOM   1300  O11 POPED  61      70.782  99.081  30.489  1.00  0.00           O
ATOM   1301  O12 POPED  61      69.372  98.042  28.739  1.00  0.00           O
ATOM   1302  C1  POPED  61      70.083  99.832  31.500  1.00  0.00           C
ATOM   1305  C2  POPED  61      71.022 100.331  32.670  1.00  0.00           C
ATOM   1307  O21 POPED  61      70.982  99.422  33.800  1.00  0.00           O
ATOM   1308  C21 POPED  61      70.262  99.661  34.889  1.00  0.00           C
ATOM   1309  O22 POPED  61      69.271 100.361  34.969  1.00  0.00           O
ATOM   1310  C22 POPED  61      70.862  98.862  36.069  1.00  0.00           C
ATOM   1313  C3  POPED  61      70.782 101.842  33.041  1.00  0.00           C
ATOM   1316  O31 POPED  61      71.762 102.572  33.800  1.00  0.00           O
ATOM   1317  C31 POPED  61      72.752 102.111  34.530  1.00  0.00           C
ATOM   1318  O32 POPED  61      73.032 100.963  34.800  1.00  0.00           O
ATOM   1319  C32 POPED  61      73.532 103.372  34.959  1.00  0.00           C
ATOM   1322  C23 POPED  61      70.731  99.562  37.450  1.00  0.00           C
ATOM   1325  C24 POPED  61      69.602  98.993  38.340  1.00  0.00           C
ATOM   1328  C25 POPED  61      69.693  99.441  39.810  1.00  0.00           C
ATOM   1331  C26 POPED  61      69.152  98.391  40.811  1.00  0.00           C
ATOM   1334  C27 POPED  61      69.392  98.811  42.271  1.00  0.00           C
ATOM   1337  C28 POPED  61      68.782  97.861  43.329  1.00  0.00           C
ATOM   1340  C29 POPED  61      69.612  96.652  43.680  1.00  0.00           C
ATOM   1342 0C21 POPED  61      69.623  96.012  44.880  1.00  0.00           C
ATOM   1344 1C21 POPED  61      68.842  96.393  46.120  1.00  0.00           C
ATOM   1347 2C21 POPED  61      69.583  96.051  47.440  1.00  0.00           C
ATOM   1350 3C21 POPED  61      69.341  94.611  47.939  1.00  0.00           C
ATOM   1353 4C21 POPED  61      70.212  94.252  49.150  1.00  0.00           C
ATOM   1356 5C21 POPED  61      69.852  92.923  49.819  1.00  0.00           C
ATOM   1359 6C21 POPED  61      70.002  91.691  48.910  1.00  0.00           C
ATOM   1362 7C21 POPED  61      69.742  90.371  49.649  1.00  0.00           C
ATOM   1365 8C21 POPED  61      69.862  89.142  48.750  1.00  0.00           C
ATOM   1369  C33 POPED  61      74.852 103.132  35.730  1.00  0.00           C
ATOM   1372  C34 POPED  61      74.693 103.072  37.250  1.00  0.00           C
ATOM   1375  C35 POPED  61      76.051 103.111  37.970  1.00  0.00           C
ATOM   1378  C36 POPED  61      75.932 103.312  39.490  1.00  0.00           C
ATOM   1381  C37 POPED  61      77.301 103.451  40.169  1.00  0.00           C
ATOM   1384  C38 POPED  61      77.212 103.732  41.680  1.00  0.00           C
ATOM   1387  C39 POPED  61      76.742 105.152  42.041  1.00  0.00           C
ATOM   1390 0C31 POPED  61      76.642 105.361  43.550  1.00  0.00           C
ATOM   1393 1C31 POPED  61      76.091 106.742  43.940  1.00  0.00           C
ATOM   1396 2C31 POPED  61      76.282 107.073  45.430  1.00  0.00           C
ATOM   1399 3C31 POPED  61      75.432 106.243  46.410  1.00  0.00           C
ATOM   1402 4C31 POPED  61      75.782 106.602  47.860  1.00  0.00           C
ATOM   1405 5C31 POPED  61      74.812 106.051  48.930  1.00  0.00           C
ATOM   1408 6C31 POPED  61      75.092 106.642  50.321  1.00  0.00           C
ATOM   1412  NH3 POPEE  62     113.992 122.951  26.880  1.00  0.00           N
ATOM   1416  C12 POPEE  62     113.542 121.581  26.470  1.00  0.00           C
ATOM   1419  C11 POPEE  62     113.262 121.441  24.970  1.00  0.00           C
ATOM   1422  P   POPEE  62     114.021 118.971  24.569  1.00  0.00           P
ATOM   1423  O13 POPEE  62     113.582 117.932  23.620  1.00  0.00           O
ATOM   1424  O14 POPEE  62     115.371 119.532  24.339  1.00  0.00           O
ATOM   1425  O11 POPEE  62     113.992 118.291  25.990  1.00  0.00           O
ATOM   1426  O12 POPEE  62     112.912 120.091  24.650  1.00  0.00           O
ATOM   1427  C1  POPEE  62     113.111 117.192  26.220  1.00  0.00           C
ATOM   1430  C2  POPEE  62     112.871 116.892  27.729  1.00  0.00           C
ATOM   1432  O21 POPEE  62     111.831 117.743  28.250  1.00  0.00           O
ATOM   1433  C21 POPEE  62     112.152 118.951  28.640  1.00  0.00           C
ATOM   1434  O22 POPEE  62     113.221 119.521  28.530  1.00  0.00           O
ATOM   1435  C22 POPEE  62     110.961 119.592  29.330  1.00  0.00           C
ATOM   1438  C3  POPEE  62     114.142 116.761  28.630  1.00  0.00           C
ATOM   1441  O31 POPEE  62     113.712 116.211  29.890  1.00  0.00           O
ATOM   1442  C31 POPEE  62     113.782 116.941  30.979  1.00  0.00           C
ATOM   1443  O32 POPEE  62     114.422 117.962  31.160  1.00  0.00           O
ATOM   1444  C32 POPEE  62     112.801 116.292  31.969  1.00  0.00           C
ATOM   1447  C23 POPEE  62     111.042 119.462  30.870  1.00  0.00           C
ATOM   1450  C24 POPEE  62     110.382 120.651  31.580  1.00  0.00           C
ATOM   1453  C25 POPEE  62     110.511 120.602  33.111  1.00  0.00           C
ATOM   1456  C26 POPEE  62     109.981 121.861  33.809  1.00  0.00           C
ATOM   1459  C27 POPEE  62     110.672 123.132  33.311  1.00  0.00           C
ATOM   1462  C28 POPEE  62     110.581 124.322  34.270  1.00  0.00           C
ATOM   1465  C29 POPEE  62     111.253 125.532  33.680  1.00  0.00           C
ATOM   1467 0C21 POPEE  62     112.392 126.113  34.100  1.00  0.00           C
ATOM   1469 1C21 POPEE  62     113.272 125.672  35.250  1.00  0.00           C
ATOM   1472 2C21 POPEE  62     114.692 126.262  35.179  1.00  0.00           C
ATOM   1475 3C21 POPEE  62     115.412 126.243  36.540  1.00  0.00           C
ATOM   1478 4C21 POPEE  62     116.912 126.551  36.460  1.00  0.00           C
ATOM   1481 5C21 POPEE  62     117.532 126.752  37.850  1.00  0.00           C
ATOM   1484 6C21 POPEE  62     119.072 126.792  37.840  1.00  0.00           C
ATOM   1487 7C21 POPEE  62     119.641 127.332  39.160  1.00  0.00           C
ATOM   1490 8C21 POPEE  62     121.163 127.223  39.280  1.00  0.00           C
ATOM   1494  C33 POPEE  62     113.022 116.631  33.460  1.00  0.00           C
ATOM   1497  C34 POPEE  62     112.201 115.721  34.399  1.00  0.00           C
ATOM   1500  C35 POPEE  62     112.742 115.782  35.840  1.00  0.00           C
ATOM   1503  C36 POPEE  62     112.022 114.951  36.931  1.00  0.00           C
ATOM   1506  C37 POPEE  62     112.432 115.411  38.340  1.00  0.00           C
ATOM   1509  C38 POPEE  62     111.632 114.811  39.509  1.00  0.00           C
ATOM   1512  C39 POPEE  62     111.901 115.562  40.829  1.00  0.00           C
ATOM   1515 0C31 POPEE  62     112.612 114.713  41.901  1.00  0.00           C
ATOM   1518 1C31 POPEE  62     112.771 115.451  43.250  1.00  0.00           C
ATOM   1521 2C31 POPEE  62     112.842 114.492  44.439  1.00  0.00           C
ATOM   1524 3C31 POPEE  62     114.102 113.622  44.471  1.00  0.00           C
ATOM   1527 4C31 POPEE  62     113.971 112.441  45.439  1.00  0.00           C
ATOM   1530 5C31 POPEE  62     115.252 111.591  45.520  1.00  0.00           C
ATOM   1533 6C31 POPEE  62     115.032 110.243  46.219  1.00  0.00           C
ATOM   1537  NH3 POPEF  63     123.442 128.501  28.041  1.00  0.00           N
ATOM   1541  C12 POPEF  63     122.171 128.971  27.370  1.00  0.00           C
ATOM   1544  C11 POPEF  63     121.443 127.771  26.750  1.00  0.00           C
ATOM   1547  P   POPEF  63     119.342 127.382  25.280  1.00  0.00           P
ATOM   1548  O13 POPEF  63     119.512 128.183  24.040  1.00  0.00           O
ATOM   1549  O14 POPEF  63     119.781 125.973  25.320  1.00  0.00           O
ATOM   1550  O11 POPEF  63     117.833 127.461  25.750  1.00  0.00           O
ATOM   1551  O12 POPEF  63     120.112 128.161  26.410  1.00  0.00           O
ATOM   1552  C1  POPEF  63     117.322 128.622  26.420  1.00  0.00           C
ATOM   1555  C2  POPEF  63     117.111 128.323  27.930  1.00  0.00           C
ATOM   1557  O21 POPEF  63     116.091 129.191  28.449  1.00  0.00           O
ATOM   1558  C21 POPEF  63     116.443 130.212  29.220  1.00  0.00           C
ATOM   1559  O22 POPEF  63     117.442 130.896  29.120  1.00  0.00           O
ATOM   1560  C22 POPEF  63     115.382 130.352  30.319  1.00  0.00           C
ATOM   1563  C3  POPEF  63     118.451 128.291  28.720  1.00  0.00           C
ATOM   1566  O31 POPEF  63     118.251 128.212  30.150  1.00  0.00           O
ATOM   1567  C31 POPEF  63     119.431 128.282  30.770  1.00  0.00           C
ATOM   1568  O32 POPEF  63     120.501 128.452  30.229  1.00  0.00           O
ATOM   1569  C32 POPEF  63     119.242 128.021  32.260  1.00  0.00           C
ATOM   1572  C23 POPEF  63     115.921 130.965  31.630  1.00  0.00           C
ATOM   1575  C24 POPEF  63     115.322 130.312  32.889  1.00  0.00           C
ATOM   1578  C25 POPEF  63     115.932 130.905  34.170  1.00  0.00           C
ATOM   1581  C26 POPEF  63     115.501 130.221  35.489  1.00  0.00           C
ATOM   1584  C27 POPEF  63     115.921 131.075  36.700  1.00  0.00           C
ATOM   1587  C28 POPEF  63     115.562 130.502  38.090  1.00  0.00           C
ATOM   1590  C29 POPEF  63     115.482 131.635  39.090  1.00  0.00           C
ATOM   1592 0C21 POPEF  63     115.322 131.616  40.430  1.00  0.00           C
ATOM   1594 1C21 POPEF  63     115.193 130.441  41.381  1.00  0.00           C
ATOM   1597 2C21 POPEF  63     115.322 130.945  42.840  1.00  0.00           C
ATOM   1600 3C21 POPEF  63     114.632 130.061  43.900  1.00  0.00           C
ATOM   1603 4C21 POPEF  63     114.762 130.641  45.309  1.00  0.00           C
ATOM   1606 5C21 POPEF  63     114.111 129.792  46.410  1.00  0.00           C
ATOM   1609 6C21 POPEF  63     114.822 128.452  46.660  1.00  0.00           C
ATOM   1612 7C21 POPEF  63     114.151 127.612  47.760  1.00  0.00           C
ATOM   1615 8C21 POPEF  63     114.932 126.351  48.101  1.00  0.00           C
ATOM   1619  C33 POPEF  63     120.242 126.952  32.750  1.00  0.00           C
ATOM   1622  C34 POPEF  63     120.182 126.771  34.260  1.00  0.00           C
ATOM   1625  C35 POPEF  63     121.082 125.651  34.800  1.00  0.00           C
ATOM   1628  C36 POPEF  63     120.283 124.382  35.120  1.00  0.00           C
ATOM   1631  C37 POPEF  63     120.982 123.473  36.130  1.00  0.00           C
ATOM   1634  C38 POPEF  63     120.283 122.122  36.320  1.00  0.00           C
ATOM   1637  C39 POPEF  63     120.172 121.742  37.790  1.00  0.00           C
ATOM   1640 0C31 POPEF  63     118.992 122.391  38.490  1.00  0.00           C
ATOM   1643 1C31 POPEF  63     118.822 121.831  39.899  1.00  0.00           C
ATOM   1646 2C31 POPEF  63     117.621 122.432  40.630  1.00  0.00           C
ATOM   1649 3C31 POPEF  63     117.842 123.911  40.920  1.00  0.00           C
ATOM   1652 4C31 POPEF  63     116.802 124.521  41.860  1.00  0.00           C
ATOM   1655 5C31 POPEF  63     117.102 126.012  42.050  1.00  0.00           C
ATOM   1658 6C31 POPEF  63     116.192 126.691  43.069  1.00  0.00           C
ATOM   1662  NH3 POPEG  64     115.872 105.802  24.960  1.00  0.00           N
ATOM   1666  C12 POPEG  64     116.942 104.742  24.890  1.00  0.00           C
ATOM   1669  C11 POPEG  64     118.321 105.361  24.590  1.00  0.00           C
ATOM   1672  P   POPEG  64     119.571 103.021  24.799  1.00  0.00           P
ATOM   1673  O13 POPEG  64     120.942 102.591  24.431  1.00  0.00           O
ATOM   1674  O14 POPEG  64     118.451 102.052  24.680  1.00  0.00           O
ATOM   1675  O11 POPEG  64     119.592 103.521  26.309  1.00  0.00           O
ATOM   1676  O12 POPEG  64     119.232 104.392  24.109  1.00  0.00           O
ATOM   1677  C1  POPEG  64     120.432 102.962  27.330  1.00  0.00           C
ATOM   1680  C2  POPEG  64     120.003 103.473  28.739  1.00  0.00           C
ATOM   1682  O21 POPEG  64     120.751 102.801  29.790  1.00  0.00           O
ATOM   1683  C21 POPEG  64     121.122 103.551  30.819  1.00  0.00           C
ATOM   1684  O22 POPEG  64     121.031 104.762  30.870  1.00  0.00           O
ATOM   1685  C22 POPEG  64     121.712 102.701  31.950  1.00  0.00           C
ATOM   1688  C3  POPEG  64     118.461 103.282  28.979  1.00  0.00           C
ATOM   1691  O31 POPEG  64     117.912 104.422  29.670  1.00  0.00           O
ATOM   1692  C31 POPEG  64     117.941 104.361  30.990  1.00  0.00           C
ATOM   1693  O32 POPEG  64     118.092 103.372  31.670  1.00  0.00           O
ATOM   1694  C32 POPEG  64     117.892 105.791  31.520  1.00  0.00           C
ATOM   1697  C23 POPEG  64     120.672 102.372  33.070  1.00  0.00           C
ATOM   1700  C24 POPEG  64     121.282 101.801  34.361  1.00  0.00           C
ATOM   1703  C25 POPEG  64     122.141 102.801  35.160  1.00  0.00           C
ATOM   1706  C26 POPEG  64     121.352 103.862  35.940  1.00  0.00           C
ATOM   1709  C27 POPEG  64     122.273 104.982  36.470  1.00  0.00           C
ATOM   1712  C28 POPEG  64     121.533 105.992  37.370  1.00  0.00           C
ATOM   1715  C29 POPEG  64     121.642 105.691  38.849  1.00  0.00           C
ATOM   1717 0C21 POPEG  64     122.152 106.542  39.771  1.00  0.00           C
ATOM   1719 1C21 POPEG  64     122.693 107.923  39.460  1.00  0.00           C
ATOM   1722 2C21 POPEG  64     123.192 108.732  40.681  1.00  0.00           C
ATOM   1725 3C21 POPEG  64     122.062 109.252  41.580  1.00  0.00           C
ATOM   1728 4C21 POPEG  64     122.602 110.152  42.701  1.00  0.00           C
ATOM   1731 5C21 POPEG  64     121.551 110.592  43.741  1.00  0.00           C
ATOM   1734 6C21 POPEG  64     120.572 111.673  43.259  1.00  0.00           C
ATOM   1737 7C21 POPEG  64     119.582 112.073  44.380  1.00  0.00           C
ATOM   1740 8C21 POPEG  64     118.542 113.121  43.960  1.00  0.00           C
ATOM   1744  C33 POPEG  64     117.102 105.951  32.830  1.00  0.00           C
ATOM   1747  C34 POPEG  64     116.662 107.402  33.010  1.00  0.00           C
ATOM   1750  C35 POPEG  64     115.541 107.581  34.030  1.00  0.00           C
ATOM   1753  C36 POPEG  64     116.012 107.482  35.479  1.00  0.00           C
ATOM   1756  C37 POPEG  64     114.822 107.551  36.450  1.00  0.00           C
ATOM   1759  C38 POPEG  64     115.252 107.673  37.920  1.00  0.00           C
ATOM   1762  C39 POPEG  64     115.852 106.381  38.480  1.00  0.00           C
ATOM   1765 0C31 POPEG  64     116.751 106.631  39.690  1.00  0.00           C
ATOM   1768 1C31 POPEG  64     117.363 105.322  40.190  1.00  0.00           C
ATOM   1771 2C31 POPEG  64     118.072 105.462  41.540  1.00  0.00           C
ATOM   1774 3C31 POPEG  64     118.432 104.091  42.111  1.00  0.00           C
ATOM   1777 4C31 POPEG  64     118.841 104.121  43.580  1.00  0.00           C
ATOM   1780 5C31 POPEG  64     118.692 102.731  44.220  1.00  0.00           C
ATOM   1783 6C31 POPEG  64     119.083 102.721  45.700  1.00  0.00           C
ATOM   1787  NH3 POPEH  65      12.182 111.602  28.479  1.00  0.00           N
ATOM   1791  C12 POPEH  65      11.892 113.072  28.470  1.00  0.00           C
ATOM   1794  C11 POPEH  65      12.832 113.872  29.390  1.00  0.00           C
ATOM   1797  P   POPEH  65      12.832 115.992  30.920  1.00  0.00           P
ATOM   1798  O13 POPEH  65      13.802 116.912  30.290  1.00  0.00           O
ATOM   1799  O14 POPEH  65      11.692 116.602  31.660  1.00  0.00           O
ATOM   1800  O11 POPEH  65      13.662 115.031  31.861  1.00  0.00           O
ATOM   1801  O12 POPEH  65      12.192 115.072  29.799  1.00  0.00           O
ATOM   1802  C1  POPEH  65      13.102 114.292  32.930  1.00  0.00           C
ATOM   1805  C2  POPEH  65      14.042 114.312  34.180  1.00  0.00           C
ATOM   1807  O21 POPEH  65      13.302 113.822  35.320  1.00  0.00           O
ATOM   1808  C21 POPEH  65      13.362 112.521  35.500  1.00  0.00           C
ATOM   1809  O22 POPEH  65      13.962 111.721  34.800  1.00  0.00           O
ATOM   1810  C22 POPEH  65      12.512 112.152  36.720  1.00  0.00           C
ATOM   1813  C3  POPEH  65      14.542 115.761  34.469  1.00  0.00           C
ATOM   1816  O31 POPEH  65      14.742 116.051  35.870  1.00  0.00           O
ATOM   1817  C31 POPEH  65      15.752 115.411  36.450  1.00  0.00           C
ATOM   1818  O32 POPEH  65      16.502 114.622  35.881  1.00  0.00           O
ATOM   1819  C32 POPEH  65      15.902 115.861  37.890  1.00  0.00           C
ATOM   1822  C23 POPEH  65      13.332 111.812  38.000  1.00  0.00           C
ATOM   1825  C24 POPEH  65      12.452 111.082  39.030  1.00  0.00           C
ATOM   1828  C25 POPEH  65      13.202 110.562  40.271  1.00  0.00           C
ATOM   1831  C26 POPEH  65      13.672 111.631  41.270  1.00  0.00           C
ATOM   1834  C27 POPEH  65      12.512 112.321  42.000  1.00  0.00           C
ATOM   1837  C28 POPEH  65      12.912 112.962  43.350  1.00  0.00           C
ATOM   1840  C29 POPEH  65      13.172 111.933  44.421  1.00  0.00           C
ATOM   1842 0C21 POPEH  65      12.732 111.922  45.689  1.00  0.00           C
ATOM   1844 1C21 POPEH  65      11.912 112.981  46.381  1.00  0.00           C
ATOM   1847 2C21 POPEH  65      12.602 113.442  47.680  1.00  0.00           C
ATOM   1850 3C21 POPEH  65      11.782 114.511  48.420  1.00  0.00           C
ATOM   1853 4C21 POPEH  65      12.612 115.361  49.401  1.00  0.00           C
ATOM   1856 5C21 POPEH  65      11.792 116.521  49.970  1.00  0.00           C
ATOM   1859 6C21 POPEH  65      12.632 117.531  50.759  1.00  0.00           C
ATOM   1862 7C21 POPEH  65      13.042 117.052  52.160  1.00  0.00           C
ATOM   1865 8C21 POPEH  65      13.862 118.081  52.930  1.00  0.00           C
ATOM   1869  C33 POPEH  65      16.272 114.723  38.870  1.00  0.00           C
ATOM   1872  C34 POPEH  65      16.302 115.191  40.330  1.00  0.00           C
ATOM   1875  C35 POPEH  65      14.932 115.642  40.850  1.00  0.00           C
ATOM   1878  C36 POPEH  65      14.992 116.271  42.240  1.00  0.00           C
ATOM   1881  C37 POPEH  65      13.662 116.941  42.620  1.00  0.00           C
ATOM   1884  C38 POPEH  65      13.672 117.561  44.021  1.00  0.00           C
ATOM   1887  C39 POPEH  65      12.292 118.062  44.431  1.00  0.00           C
ATOM   1890 0C31 POPEH  65      12.282 118.841  45.759  1.00  0.00           C
ATOM   1893 1C31 POPEH  65      10.882 119.371  46.090  1.00  0.00           C
ATOM   1896 2C31 POPEH  65      10.872 120.301  47.310  1.00  0.00           C
ATOM   1899 3C31 POPEH  65       9.462 120.833  47.650  1.00  0.00           C
ATOM   1902 4C31 POPEH  65       8.832 121.701  46.549  1.00  0.00           C
ATOM   1905 5C31 POPEH  65       7.472 122.271  46.980  1.00  0.00           C
ATOM   1908 6C31 POPEH  65       6.702 123.011  45.889  1.00  0.00           C
ATOM   1912  NH3 POPEI  66      -2.361  33.891  31.939  1.00  0.00           N
ATOM   1916  C12 POPEI  66      -2.631  35.371  32.050  1.00  0.00           C
ATOM   1919  C11 POPEI  66      -1.448  36.181  32.650  1.00  0.00           C
ATOM   1922  P   POPEI  66      -0.898  34.611  34.701  1.00  0.00           P
ATOM   1923  O13 POPEI  66      -2.201  33.951  34.969  1.00  0.00           O
ATOM   1924  O14 POPEI  66      -0.018  33.891  33.739  1.00  0.00           O
ATOM   1925  O11 POPEI  66      -0.068  34.951  35.980  1.00  0.00           O
ATOM   1926  O12 POPEI  66      -1.228  35.991  34.040  1.00  0.00           O
ATOM   1927  C1  POPEI  66       0.032  33.961  37.009  1.00  0.00           C
ATOM   1930  C2  POPEI  66       1.342  34.091  37.830  1.00  0.00           C
ATOM   1932  O21 POPEI  66       1.152  35.111  38.830  1.00  0.00           O
ATOM   1933  C21 POPEI  66       1.652  34.791  40.010  1.00  0.00           C
ATOM   1934  O22 POPEI  66       2.322  33.811  40.271  1.00  0.00           O
ATOM   1935  C22 POPEI  66       1.152  35.781  41.060  1.00  0.00           C
ATOM   1938  C3  POPEI  66       2.582  34.431  36.970  1.00  0.00           C
ATOM   1941  O31 POPEI  66       3.742  34.371  37.830  1.00  0.00           O
ATOM   1942  C31 POPEI  66       4.432  35.492  37.960  1.00  0.00           C
ATOM   1943  O32 POPEI  66       4.452  36.411  37.160  1.00  0.00           O
ATOM   1944  C32 POPEI  66       5.182  35.431  39.299  1.00  0.00           C
ATOM   1947  C23 POPEI  66       1.612  35.411  42.491  1.00  0.00           C
ATOM   1950  C24 POPEI  66       0.572  35.851  43.521  1.00  0.00           C
ATOM   1953  C25 POPEI  66       0.692  35.211  44.910  1.00  0.00           C
ATOM   1956  C26 POPEI  66      -0.598  35.431  45.710  1.00  0.00           C
ATOM   1959  C27 POPEI  66      -0.728  34.541  46.950  1.00  0.00           C
ATOM   1962  C28 POPEI  66      -2.121  34.641  47.620  1.00  0.00           C
ATOM   1965  C29 POPEI  66      -2.241  35.761  48.620  1.00  0.00           C
ATOM   1967 0C21 POPEI  66      -1.971  35.652  49.930  1.00  0.00           C
ATOM   1969 1C21 POPEI  66      -1.458  34.411  50.619  1.00  0.00           C
ATOM   1972 2C21 POPEI  66      -2.451  33.821  51.630  1.00  0.00           C
ATOM   1975 3C21 POPEI  66      -3.721  33.221  51.000  1.00  0.00           C
ATOM   1978 4C21 POPEI  66      -4.541  32.431  52.030  1.00  0.00           C
ATOM   1981 5C21 POPEI  66      -5.331  31.251  51.430  1.00  0.00           C
ATOM   1984 6C21 POPEI  66      -5.601  30.151  52.459  1.00  0.00           C
ATOM   1987 7C21 POPEI  66      -6.111  28.851  51.840  1.00  0.00           C
ATOM   1990 8C21 POPEI  66      -6.221  27.691  52.830  1.00  0.00           C
ATOM   1994  C33 POPEI  66       4.932  36.641  40.239  1.00  0.00           C
ATOM   1997  C34 POPEI  66       5.642  36.501  41.600  1.00  0.00           C
ATOM   2000  C35 POPEI  66       5.292  37.611  42.599  1.00  0.00           C
ATOM   2003  C36 POPEI  66       6.282  37.731  43.779  1.00  0.00           C
ATOM   2006  C37 POPEI  66       5.872  38.821  44.790  1.00  0.00           C
ATOM   2009  C38 POPEI  66       7.012  39.421  45.610  1.00  0.00           C
ATOM   2012  C39 POPEI  66       7.702  38.461  46.590  1.00  0.00           C
ATOM   2015 0C31 POPEI  66       8.732  39.191  47.469  1.00  0.00           C
ATOM   2018 1C31 POPEI  66       9.612  38.241  48.300  1.00  0.00           C
ATOM   2021 2C31 POPEI  66      10.882  38.891  48.849  1.00  0.00           C
ATOM   2024 3C31 POPEI  66      10.692  39.761  50.099  1.00  0.00           C
ATOM   2027 4C31 POPEI  66      10.262  38.951  51.330  1.00  0.00           C
ATOM   2030 5C31 POPEI  66      10.742  39.571  52.650  1.00  0.00           C
ATOM   2033 6C31 POPEI  66      10.472  38.651  53.849  1.00  0.00           C
ATOM   2037  NH3 POPEJ  67      51.663 101.201  74.140  1.00  0.00           N
ATOM   2041  C12 POPEJ  67      51.292 101.533  75.561  1.00  0.00           C
ATOM   2044  C11 POPEJ  67      51.451 100.322  76.500  1.00  0.00           C
ATOM   2047  P   POPEJ  67      50.112  98.323  75.469  1.00  0.00           P
ATOM   2048  O13 POPEJ  67      51.411  97.612  75.421  1.00  0.00           O
ATOM   2049  O14 POPEJ  67      48.892  97.512  75.689  1.00  0.00           O
ATOM   2050  O11 POPEJ  67      50.012  99.152  74.140  1.00  0.00           O
ATOM   2051  O12 POPEJ  67      50.292  99.482  76.521  1.00  0.00           O
ATOM   2052  C1  POPEJ  67      49.412  98.671  72.939  1.00  0.00           C
ATOM   2055  C2  POPEJ  67      50.112  97.411  72.349  1.00  0.00           C
ATOM   2057  O21 POPEJ  67      50.122  97.482  70.920  1.00  0.00           O
ATOM   2058  C21 POPEJ  67      51.032  98.333  70.470  1.00  0.00           C
ATOM   2059  O22 POPEJ  67      51.812  98.962  71.160  1.00  0.00           O
ATOM   2060  C22 POPEJ  67      50.951  98.431  68.959  1.00  0.00           C
ATOM   2063  C3  POPEJ  67      49.402  96.122  72.830  1.00  0.00           C
ATOM   2066  O31 POPEJ  67      49.693  94.961  72.030  1.00  0.00           O
ATOM   2067  C31 POPEJ  67      48.841  94.482  71.110  1.00  0.00           C
ATOM   2068  O32 POPEJ  67      48.992  93.402  70.569  1.00  0.00           O
ATOM   2069  C32 POPEJ  67      47.652  95.402  70.780  1.00  0.00           C
ATOM   2072  C23 POPEJ  67      52.341  98.411  68.311  1.00  0.00           C
ATOM   2075  C24 POPEJ  67      52.232  98.183  66.799  1.00  0.00           C
ATOM   2078  C25 POPEJ  67      53.542  98.382  66.040  1.00  0.00           C
ATOM   2081  C26 POPEJ  67      54.652  97.451  66.540  1.00  0.00           C
ATOM   2084  C27 POPEJ  67      55.902  97.472  65.660  1.00  0.00           C
ATOM   2087  C28 POPEJ  67      56.943  96.471  66.190  1.00  0.00           C
ATOM   2090  C29 POPEJ  67      58.202  97.141  66.680  1.00  0.00           C
ATOM   2092 0C21 POPEJ  67      59.452  96.782  66.349  1.00  0.00           C
ATOM   2094 1C21 POPEJ  67      59.862  95.611  65.489  1.00  0.00           C
ATOM   2097 2C21 POPEJ  67      60.751  96.012  64.309  1.00  0.00           C
ATOM   2100 3C21 POPEJ  67      60.042  96.792  63.189  1.00  0.00           C
ATOM   2103 4C21 POPEJ  67      60.943  96.922  61.960  1.00  0.00           C
ATOM   2106 5C21 POPEJ  67      60.782  95.761  60.959  1.00  0.00           C
ATOM   2109 6C21 POPEJ  67      61.642  95.951  59.709  1.00  0.00           C
ATOM   2112 7C21 POPEJ  67      61.112  95.152  58.521  1.00  0.00           C
ATOM   2115 8C21 POPEJ  67      61.842  95.441  57.201  1.00  0.00           C
ATOM   2119  C33 POPEJ  67      47.013  95.021  69.430  1.00  0.00           C
ATOM   2122  C34 POPEJ  67      46.091  96.113  68.880  1.00  0.00           C
ATOM   2125  C35 POPEJ  67      45.882  95.942  67.370  1.00  0.00           C
ATOM   2128  C36 POPEJ  67      47.053  96.512  66.559  1.00  0.00           C
ATOM   2131  C37 POPEJ  67      47.201  95.861  65.180  1.00  0.00           C
ATOM   2134  C38 POPEJ  67      48.342  96.502  64.379  1.00  0.00           C
ATOM   2137  C39 POPEJ  67      48.732  95.702  63.139  1.00  0.00           C
ATOM   2140 0C31 POPEJ  67      47.771  95.861  61.949  1.00  0.00           C
ATOM   2143 1C31 POPEJ  67      48.303  95.122  60.720  1.00  0.00           C
ATOM   2146 2C31 POPEJ  67      47.302  95.021  59.561  1.00  0.00           C
ATOM   2149 3C31 POPEJ  67      48.001  94.462  58.311  1.00  0.00           C
ATOM   2152 4C31 POPEJ  67      47.053  94.111  57.160  1.00  0.00           C
ATOM   2155 5C31 POPEJ  67      47.822  93.743  55.881  1.00  0.00           C
ATOM   2158 6C31 POPEJ  67      46.943  93.261  54.730  1.00  0.00           C
ATOM   2162  NH3 POPEK  68      98.181  99.261  27.460  1.00  0.00           N
ATOM   2166  C12 POPEK  68      97.621  99.173  28.860  1.00  0.00           C
ATOM   2169  C11 POPEK  68      97.503 100.562  29.490  1.00  0.00           C
ATOM   2172  P   POPEK  68      95.091 101.521  29.069  1.00  0.00           P
ATOM   2173  O13 POPEK  68      94.882 102.712  29.910  1.00  0.00           O
ATOM   2174  O14 POPEK  68      94.302 101.493  27.819  1.00  0.00           O
ATOM   2175  O11 POPEK  68      94.773 100.212  29.890  1.00  0.00           O
ATOM   2176  O12 POPEK  68      96.621 101.372  28.720  1.00  0.00           O
ATOM   2177  C1  POPEK  68      93.642 100.122  30.770  1.00  0.00           C
ATOM   2180  C2  POPEK  68      93.911  99.191  32.000  1.00  0.00           C
ATOM   2182  O21 POPEK  68      93.663  99.951  33.189  1.00  0.00           O
ATOM   2183  C21 POPEK  68      93.262  99.282  34.250  1.00  0.00           C
ATOM   2184  O22 POPEK  68      92.952  98.092  34.280  1.00  0.00           O
ATOM   2185  C22 POPEK  68      93.302 100.201  35.460  1.00  0.00           C
ATOM   2188  C3  POPEK  68      95.371  98.671  32.010  1.00  0.00           C
ATOM   2191  O31 POPEK  68      95.611  97.652  33.010  1.00  0.00           O
ATOM   2192  C31 POPEK  68      96.393  98.002  34.040  1.00  0.00           C
ATOM   2193  O32 POPEK  68      96.791  99.121  34.260  1.00  0.00           O
ATOM   2194  C32 POPEK  68      96.702  96.752  34.880  1.00  0.00           C
ATOM   2197  C23 POPEK  68      93.832  99.471  36.710  1.00  0.00           C
ATOM   2200  C24 POPEK  68      95.193 100.003  37.180  1.00  0.00           C
ATOM   2203  C25 POPEK  68      95.053 101.152  38.189  1.00  0.00           C
ATOM   2206  C26 POPEK  68      96.091 101.061  39.309  1.00  0.00           C
ATOM   2209  C27 POPEK  68      95.832 101.992  40.500  1.00  0.00           C
ATOM   2212  C28 POPEK  68      95.471 103.431  40.099  1.00  0.00           C
ATOM   2215  C29 POPEK  68      95.131 104.422  41.190  1.00  0.00           C
ATOM   2217 0C21 POPEK  68      95.401 104.441  42.510  1.00  0.00           C
ATOM   2219 1C21 POPEK  68      96.171 103.482  43.389  1.00  0.00           C
ATOM   2222 2C21 POPEK  68      97.643 103.911  43.560  1.00  0.00           C
ATOM   2225 3C21 POPEK  68      97.812 105.271  44.260  1.00  0.00           C
ATOM   2228 4C21 POPEK  68      99.251 105.481  44.771  1.00  0.00           C
ATOM   2231 5C21 POPEK  68      99.592 106.941  45.070  1.00  0.00           C
ATOM   2234 6C21 POPEK  68     100.973 107.083  45.730  1.00  0.00           C
ATOM   2237 7C21 POPEK  68     101.422 108.542  45.881  1.00  0.00           C
ATOM   2240 8C21 POPEK  68     102.833 108.652  46.460  1.00  0.00           C
ATOM   2244  C33 POPEK  68      97.413  97.092  36.219  1.00  0.00           C
ATOM   2247  C34 POPEK  68      98.181  95.911  36.819  1.00  0.00           C
ATOM   2250  C35 POPEK  68      97.372  95.131  37.860  1.00  0.00           C
ATOM   2253  C36 POPEK  68      97.402  95.791  39.250  1.00  0.00           C
ATOM   2256  C37 POPEK  68      96.303  95.301  40.201  1.00  0.00           C
ATOM   2259  C38 POPEK  68      96.533  95.712  41.670  1.00  0.00           C
ATOM   2262  C39 POPEK  68      96.962  97.172  41.869  1.00  0.00           C
ATOM   2265 0C31 POPEK  68      97.311  97.461  43.329  1.00  0.00           C
ATOM   2268 1C31 POPEK  68      97.842  98.881  43.550  1.00  0.00           C
ATOM   2271 2C31 POPEK  68      98.192  99.131  45.029  1.00  0.00           C
ATOM   2274 3C31 POPEK  68      98.572 100.581  45.321  1.00  0.00           C
ATOM   2277 4C31 POPEK  68      98.762 100.861  46.819  1.00  0.00           C
ATOM   2280 5C31 POPEK  68      98.572 102.342  47.181  1.00  0.00           C
ATOM   2283 6C31 POPEK  68      98.122 102.551  48.630  1.00  0.00           C
ATOM   2287  NH3 POPEL  69      16.432  93.582  31.660  1.00  0.00           N
ATOM   2291  C12 POPEL  69      17.512  92.612  31.230  1.00  0.00           C
ATOM   2294  C11 POPEL  69      17.832  91.533  32.290  1.00  0.00           C
ATOM   2297  P   POPEL  69      15.542  90.392  32.850  1.00  0.00           P
ATOM   2298  O13 POPEL  69      15.232  91.782  33.210  1.00  0.00           O
ATOM   2299  O14 POPEL  69      14.642  89.723  31.890  1.00  0.00           O
ATOM   2300  O11 POPEL  69      15.592  89.452  34.100  1.00  0.00           O
ATOM   2301  O12 POPEL  69      16.992  90.371  32.250  1.00  0.00           O
ATOM   2302  C1  POPEL  69      16.182  89.853  35.340  1.00  0.00           C
ATOM   2305  C2  POPEL  69      16.052  88.711  36.380  1.00  0.00           C
ATOM   2307  O21 POPEL  69      14.752  88.732  36.991  1.00  0.00           O
ATOM   2308  C21 POPEL  69      14.022  87.643  36.791  1.00  0.00           C
ATOM   2309  O22 POPEL  69      13.972  87.021  35.730  1.00  0.00           O
ATOM   2310  C22 POPEL  69      13.372  87.301  38.139  1.00  0.00           C
ATOM   2313  C3  POPEL  69      17.102  88.862  37.510  1.00  0.00           C
ATOM   2316  O31 POPEL  69      16.712  88.102  38.660  1.00  0.00           O
ATOM   2317  C31 POPEL  69      16.742  88.711  39.819  1.00  0.00           C
ATOM   2318  O32 POPEL  69      17.232  89.811  40.050  1.00  0.00           O
ATOM   2319  C32 POPEL  69      15.982  87.831  40.819  1.00  0.00           C
ATOM   2322  C23 POPEL  69      12.132  86.393  38.090  1.00  0.00           C
ATOM   2325  C24 POPEL  69      11.702  85.902  39.490  1.00  0.00           C
ATOM   2328  C25 POPEL  69      11.122  86.962  40.420  1.00  0.00           C
ATOM   2331  C26 POPEL  69      10.692  86.432  41.799  1.00  0.00           C
ATOM   2334  C27 POPEL  69      10.132  87.531  42.720  1.00  0.00           C
ATOM   2337  C28 POPEL  69       9.922  87.092  44.180  1.00  0.00           C
ATOM   2340  C29 POPEL  69      11.222  86.992  44.930  1.00  0.00           C
ATOM   2342 0C21 POPEL  69      11.382  86.621  46.209  1.00  0.00           C
ATOM   2344 1C21 POPEL  69      10.302  86.182  47.160  1.00  0.00           C
ATOM   2347 2C21 POPEL  69      10.682  84.891  47.910  1.00  0.00           C
ATOM   2350 3C21 POPEL  69      10.762  83.652  47.000  1.00  0.00           C
ATOM   2353 4C21 POPEL  69      11.192  82.372  47.739  1.00  0.00           C
ATOM   2356 5C21 POPEL  69      10.312  82.001  48.940  1.00  0.00           C
ATOM   2359 6C21 POPEL  69       8.842  81.742  48.580  1.00  0.00           C
ATOM   2362 7C21 POPEL  69       8.032  81.301  49.810  1.00  0.00           C
ATOM   2365 8C21 POPEL  69       6.592  80.891  49.500  1.00  0.00           C
ATOM   2369  C33 POPEL  69      16.382  88.121  42.280  1.00  0.00           C
ATOM   2372  C34 POPEL  69      15.402  87.542  43.311  1.00  0.00           C
ATOM   2375  C35 POPEL  69      15.902  87.861  44.719  1.00  0.00           C
ATOM   2378  C36 POPEL  69      14.932  87.441  45.819  1.00  0.00           C
ATOM   2381  C37 POPEL  69      15.482  87.792  47.210  1.00  0.00           C
ATOM   2384  C38 POPEL  69      14.832  86.982  48.329  1.00  0.00           C
ATOM   2387  C39 POPEL  69      15.422  87.311  49.701  1.00  0.00           C
ATOM   2390 0C31 POPEL  69      14.732  88.492  50.400  1.00  0.00           C
ATOM   2393 1C31 POPEL  69      15.022  88.482  51.901  1.00  0.00           C
ATOM   2396 2C31 POPEL  69      14.522  89.732  52.620  1.00  0.00           C
ATOM   2399 3C31 POPEL  69      14.682  89.641  54.141  1.00  0.00           C
ATOM   2402 4C31 POPEL  69      14.392  90.992  54.800  1.00  0.00           C
ATOM   2405 5C31 POPEL  69      14.752  91.051  56.290  1.00  0.00           C
ATOM   2408 6C31 POPEL  69      14.632  92.472  56.830  1.00  0.00           C
ATOM   2412  NH3 POPEM  70      90.271  27.871  28.990  1.00  0.00           N
ATOM   2416  C12 POPEM  70      90.152  28.621  27.690  1.00  0.00           C
ATOM   2419  C11 POPEM  70      88.922  29.561  27.720  1.00  0.00           C
ATOM   2422  P   POPEM  70      90.102  31.851  27.320  1.00  0.00           P
ATOM   2423  O13 POPEM  70      91.362  31.581  26.609  1.00  0.00           O
ATOM   2424  O14 POPEM  70      89.522  33.201  27.130  1.00  0.00           O
ATOM   2425  O11 POPEM  70      90.283  31.531  28.840  1.00  0.00           O
ATOM   2426  O12 POPEM  70      89.062  30.741  26.910  1.00  0.00           O
ATOM   2427  C1  POPEM  70      89.781  32.381  29.870  1.00  0.00           C
ATOM   2430  C2  POPEM  70      90.992  32.871  30.681  1.00  0.00           C
ATOM   2432  O21 POPEM  70      90.501  33.521  31.861  1.00  0.00           O
ATOM   2433  C21 POPEM  70      90.152  32.681  32.819  1.00  0.00           C
ATOM   2434  O22 POPEM  70      90.382  31.481  32.840  1.00  0.00           O
ATOM   2435  C22 POPEM  70      89.291  33.421  33.830  1.00  0.00           C
ATOM   2438  C3  POPEM  70      91.872  33.831  29.840  1.00  0.00           C
ATOM   2441  O31 POPEM  70      93.242  33.801  30.280  1.00  0.00           O
ATOM   2442  C31 POPEM  70      93.482  34.591  31.309  1.00  0.00           C
ATOM   2443  O32 POPEM  70      92.693  35.352  31.820  1.00  0.00           O
ATOM   2444  C32 POPEM  70      94.913  34.371  31.791  1.00  0.00           C
ATOM   2447  C23 POPEM  70      89.202  32.731  35.200  1.00  0.00           C
ATOM   2450  C24 POPEM  70      90.261  33.211  36.201  1.00  0.00           C
ATOM   2453  C25 POPEM  70      91.682  33.351  35.629  1.00  0.00           C
ATOM   2456  C26 POPEM  70      92.761  32.992  36.640  1.00  0.00           C
ATOM   2459  C27 POPEM  70      93.302  31.581  36.390  1.00  0.00           C
ATOM   2462  C28 POPEM  70      93.981  30.931  37.599  1.00  0.00           C
ATOM   2465  C29 POPEM  70      95.112  31.791  38.100  1.00  0.00           C
ATOM   2467 0C21 POPEM  70      96.422  31.521  37.989  1.00  0.00           C
ATOM   2469 1C21 POPEM  70      97.041  30.291  37.370  1.00  0.00           C
ATOM   2472 2C21 POPEM  70      97.363  29.211  38.420  1.00  0.00           C
ATOM   2475 3C21 POPEM  70      98.321  29.731  39.500  1.00  0.00           C
ATOM   2478 4C21 POPEM  70      98.771  28.681  40.531  1.00  0.00           C
ATOM   2481 5C21 POPEM  70     100.042  29.181  41.241  1.00  0.00           C
ATOM   2484 6C21 POPEM  70     100.552  28.281  42.370  1.00  0.00           C
ATOM   2487 7C21 POPEM  70     101.992  28.641  42.771  1.00  0.00           C
ATOM   2490 8C21 POPEM  70     102.442  28.051  44.100  1.00  0.00           C
ATOM   2494  C33 POPEM  70      95.152  35.161  33.100  1.00  0.00           C
ATOM   2497  C34 POPEM  70      96.572  34.992  33.670  1.00  0.00           C
ATOM   2500  C35 POPEM  70      96.931  33.531  33.990  1.00  0.00           C
ATOM   2503  C36 POPEM  70      97.971  32.941  33.030  1.00  0.00           C
ATOM   2506  C37 POPEM  70      98.482  31.591  33.560  1.00  0.00           C
ATOM   2509  C38 POPEM  70      99.913  31.581  34.139  1.00  0.00           C
ATOM   2512  C39 POPEM  70     100.322  32.761  35.021  1.00  0.00           C
ATOM   2515 0C31 POPEM  70     101.443  32.371  36.000  1.00  0.00           C
ATOM   2518 1C31 POPEM  70     102.092  33.551  36.739  1.00  0.00           C
ATOM   2521 2C31 POPEM  70     103.402  33.181  37.450  1.00  0.00           C
ATOM   2524 3C31 POPEM  70     103.232  32.221  38.639  1.00  0.00           C
ATOM   2527 4C31 POPEM  70     102.822  32.941  39.931  1.00  0.00           C
ATOM   2530 5C31 POPEM  70     102.192  32.001  40.960  1.00  0.00           C
ATOM   2533 6C31 POPEM  70     102.012  32.631  42.340  1.00  0.00           C
ATOM   2537  NH3 POPEN  71      50.472  51.731  72.951  1.00  0.00           N
ATOM   2541  C12 POPEN  71      49.833  51.241  74.220  1.00  0.00           C
ATOM   2544  C11 POPEN  71      48.333  51.081  74.070  1.00  0.00           C
ATOM   2547  P   POPEN  71      46.192  51.271  75.580  1.00  0.00           P
ATOM   2548  O13 POPEN  71      45.632  49.931  75.410  1.00  0.00           O
ATOM   2549  O14 POPEN  71      45.922  51.992  76.840  1.00  0.00           O
ATOM   2550  O11 POPEN  71      45.702  52.111  74.319  1.00  0.00           O
ATOM   2551  O12 POPEN  71      47.752  51.161  75.370  1.00  0.00           O
ATOM   2552  C1  POPEN  71      45.751  53.541  74.280  1.00  0.00           C
ATOM   2555  C2  POPEN  71      45.413  54.041  72.840  1.00  0.00           C
ATOM   2557  O21 POPEN  71      46.492  53.762  71.930  1.00  0.00           O
ATOM   2558  C21 POPEN  71      47.292  54.721  71.529  1.00  0.00           C
ATOM   2559  O22 POPEN  71      47.502  55.781  72.079  1.00  0.00           O
ATOM   2560  C22 POPEN  71      47.962  54.271  70.220  1.00  0.00           C
ATOM   2563  C3  POPEN  71      44.701  55.431  72.700  1.00  0.00           C
ATOM   2566  O31 POPEN  71      43.963  55.422  71.459  1.00  0.00           O
ATOM   2567  C31 POPEN  71      44.233  56.281  70.510  1.00  0.00           C
ATOM   2568  O32 POPEN  71      44.822  57.341  70.619  1.00  0.00           O
ATOM   2569  C32 POPEN  71      43.682  55.751  69.189  1.00  0.00           C
ATOM   2572  C23 POPEN  71      48.552  55.451  69.410  1.00  0.00           C
ATOM   2575  C24 POPEN  71      48.662  55.142  67.900  1.00  0.00           C
ATOM   2578  C25 POPEN  71      49.443  56.222  67.139  1.00  0.00           C
ATOM   2581  C26 POPEN  71      49.163  56.271  65.619  1.00  0.00           C
ATOM   2584  C27 POPEN  71      49.262  54.921  64.889  1.00  0.00           C
ATOM   2587  C28 POPEN  71      49.012  55.031  63.370  1.00  0.00           C
ATOM   2590  C29 POPEN  71      47.652  55.611  63.069  1.00  0.00           C
ATOM   2592 0C21 POPEN  71      46.673  55.051  62.340  1.00  0.00           C
ATOM   2594 1C21 POPEN  71      46.762  53.741  61.610  1.00  0.00           C
ATOM   2597 2C21 POPEN  71      45.642  53.551  60.569  1.00  0.00           C
ATOM   2600 3C21 POPEN  71      45.792  54.431  59.309  1.00  0.00           C
ATOM   2603 4C21 POPEN  71      45.161  55.821  59.449  1.00  0.00           C
ATOM   2606 5C21 POPEN  71      45.252  56.652  58.160  1.00  0.00           C
ATOM   2609 6C21 POPEN  71      44.443  57.951  58.259  1.00  0.00           C
ATOM   2612 7C21 POPEN  71      44.562  58.801  57.000  1.00  0.00           C
ATOM   2615 8C21 POPEN  71      43.771  60.111  57.061  1.00  0.00           C
ATOM   2619  C33 POPEN  71      44.672  56.091  68.049  1.00  0.00           C
ATOM   2622  C34 POPEN  71      44.443  55.371  66.710  1.00  0.00           C
ATOM   2625  C35 POPEN  71      44.672  53.861  66.701  1.00  0.00           C
ATOM   2628  C36 POPEN  71      44.822  53.351  65.250  1.00  0.00           C
ATOM   2631  C37 POPEN  71      44.763  51.831  65.090  1.00  0.00           C
ATOM   2634  C38 POPEN  71      45.032  51.361  63.650  1.00  0.00           C
ATOM   2637  C39 POPEN  71      44.322  50.082  63.199  1.00  0.00           C
ATOM   2640 0C31 POPEN  71      44.562  48.822  64.040  1.00  0.00           C
ATOM   2643 1C31 POPEN  71      43.532  47.731  63.680  1.00  0.00           C
ATOM   2646 2C31 POPEN  71      43.782  46.371  64.351  1.00  0.00           C
ATOM   2649 3C31 POPEN  71      44.872  45.541  63.680  1.00  0.00           C
ATOM   2652 4C31 POPEN  71      44.872  44.102  64.210  1.00  0.00           C
ATOM   2655 5C31 POPEN  71      45.961  43.231  63.590  1.00  0.00           C
ATOM   2658 6C31 POPEN  71      45.611  41.731  63.580  1.00  0.00           C
ATOM   2662  NH3 POPEO  72      13.302 127.482  74.970  1.00  0.00           N
ATOM   2666  C12 POPEO  72      13.792 128.721  74.260  1.00  0.00           C
ATOM   2669  C11 POPEO  72      14.652 129.611  75.169  1.00  0.00           C
ATOM   2672  P   POPEO  72      17.162 129.231  75.780  1.00  0.00           P
ATOM   2673  O13 POPEO  72      16.772 128.132  76.680  1.00  0.00           O
ATOM   2674  O14 POPEO  72      17.482 130.551  76.380  1.00  0.00           O
ATOM   2675  O11 POPEO  72      18.372 128.811  74.850  1.00  0.00           O
ATOM   2676  O12 POPEO  72      16.002 129.452  74.740  1.00  0.00           O
ATOM   2677  C1  POPEO  72      18.372 127.542  74.160  1.00  0.00           C
ATOM   2680  C2  POPEO  72      17.442 127.531  72.910  1.00  0.00           C
ATOM   2682  O21 POPEO  72      17.532 126.281  72.190  1.00  0.00           O
ATOM   2683  C21 POPEO  72      18.583 126.031  71.440  1.00  0.00           C
ATOM   2684  O22 POPEO  72      19.632 126.661  71.440  1.00  0.00           O
ATOM   2685  C22 POPEO  72      18.322 124.821  70.549  1.00  0.00           C
ATOM   2688  C3  POPEO  72      17.622 128.801  72.000  1.00  0.00           C
ATOM   2691  O31 POPEO  72      16.392 129.371  71.510  1.00  0.00           O
ATOM   2692  C31 POPEO  72      15.852 128.822  70.430  1.00  0.00           C
ATOM   2693  O32 POPEO  72      15.992 127.682  70.050  1.00  0.00           O
ATOM   2694  C32 POPEO  72      15.112 129.951  69.680  1.00  0.00           C
ATOM   2697  C23 POPEO  72      17.702 125.212  69.180  1.00  0.00           C
ATOM   2700  C24 POPEO  72      17.812 124.091  68.139  1.00  0.00           C
ATOM   2703  C25 POPEO  72      17.332 124.501  66.750  1.00  0.00           C
ATOM   2706  C26 POPEO  72      17.642 123.463  65.660  1.00  0.00           C
ATOM   2709  C27 POPEO  72      16.692 123.603  64.449  1.00  0.00           C
ATOM   2712  C28 POPEO  72      17.092 122.673  63.290  1.00  0.00           C
ATOM   2715  C29 POPEO  72      16.002 122.441  62.271  1.00  0.00           C
ATOM   2717 0C21 POPEO  72      16.142 122.332  60.940  1.00  0.00           C
ATOM   2719 1C21 POPEO  72      17.432 122.402  60.139  1.00  0.00           C
ATOM   2722 2C21 POPEO  72      17.312 123.323  58.910  1.00  0.00           C
ATOM   2725 3C21 POPEO  72      18.652 123.492  58.181  1.00  0.00           C
ATOM   2728 4C21 POPEO  72      18.532 124.212  56.830  1.00  0.00           C
ATOM   2731 5C21 POPEO  72      18.222 125.712  56.991  1.00  0.00           C
ATOM   2734 6C21 POPEO  72      18.222 126.481  55.660  1.00  0.00           C
ATOM   2737 7C21 POPEO  72      18.532 127.971  55.850  1.00  0.00           C
ATOM   2740 8C21 POPEO  72      18.662 128.752  54.541  1.00  0.00           C
ATOM   2744  C33 POPEO  72      14.552 129.482  68.319  1.00  0.00           C
ATOM   2747  C34 POPEO  72      14.302 130.621  67.311  1.00  0.00           C
ATOM   2750  C35 POPEO  72      15.582 131.055  66.570  1.00  0.00           C
ATOM   2753  C36 POPEO  72      15.332 131.505  65.120  1.00  0.00           C
ATOM   2756  C37 POPEO  72      16.602 131.445  64.260  1.00  0.00           C
ATOM   2759  C38 POPEO  72      16.312 131.505  62.750  1.00  0.00           C
ATOM   2762  C39 POPEO  72      15.912 132.895  62.240  1.00  0.00           C
ATOM   2765 0C31 POPEO  72      15.232 132.794  60.860  1.00  0.00           C
ATOM   2768 1C31 POPEO  72      15.152 134.135  60.120  1.00  0.00           C
ATOM   2771 2C31 POPEO  72      16.342 134.445  59.189  1.00  0.00           C
ATOM   2774 3C31 POPEO  72      16.532 133.435  58.059  1.00  0.00           C
ATOM   2777 4C31 POPEO  72      17.532 133.904  57.000  1.00  0.00           C
ATOM   2780 5C31 POPEO  72      17.842 132.814  55.969  1.00  0.00           C
ATOM   2783 6C31 POPEO  72      18.912 133.214  54.950  1.00  0.00           C
ATOM   2787  NH3 POPEP  73      33.181   7.451  29.850  1.00  0.00           N
ATOM   2791  C12 POPEP  73      33.632   8.791  29.300  1.00  0.00           C
ATOM   2794  C11 POPEP  73      33.542   9.861  30.400  1.00  0.00           C
ATOM   2797  P   POPEP  73      34.673  12.211  30.090  1.00  0.00           P
ATOM   2798  O13 POPEP  73      35.911  11.591  29.550  1.00  0.00           O
ATOM   2799  O14 POPEP  73      34.342  13.591  29.660  1.00  0.00           O
ATOM   2800  O11 POPEP  73      34.772  12.171  31.690  1.00  0.00           O
ATOM   2801  O12 POPEP  73      33.482  11.191  29.830  1.00  0.00           O
ATOM   2802  C1  POPEP  73      33.602  12.331  32.529  1.00  0.00           C
ATOM   2805  C2  POPEP  73      33.712  11.581  33.910  1.00  0.00           C
ATOM   2807  O21 POPEP  73      32.572  11.981  34.709  1.00  0.00           O
ATOM   2808  C21 POPEP  73      32.202  11.111  35.660  1.00  0.00           C
ATOM   2809  O22 POPEP  73      32.672  10.001  35.811  1.00  0.00           O
ATOM   2810  C22 POPEP  73      31.232  11.751  36.650  1.00  0.00           C
ATOM   2813  C3  POPEP  73      35.062  11.911  34.620  1.00  0.00           C
ATOM   2816  O31 POPEP  73      35.352  11.131  35.811  1.00  0.00           O
ATOM   2817  C31 POPEP  73      35.002  11.701  36.970  1.00  0.00           C
ATOM   2818  O32 POPEP  73      34.422  12.771  37.069  1.00  0.00           O
ATOM   2819  C32 POPEP  73      35.422  10.851  38.181  1.00  0.00           C
ATOM   2822  C23 POPEP  73      30.112  10.771  37.040  1.00  0.00           C
ATOM   2825  C24 POPEP  73      29.452  11.121  38.381  1.00  0.00           C
ATOM   2828  C25 POPEP  73      28.332  10.131  38.670  1.00  0.00           C
ATOM   2831  C26 POPEP  73      27.722  10.241  40.070  1.00  0.00           C
ATOM   2834  C27 POPEP  73      26.422   9.441  40.160  1.00  0.00           C
ATOM   2837  C28 POPEP  73      25.852   9.471  41.590  1.00  0.00           C
ATOM   2840  C29 POPEP  73      24.361   9.241  41.619  1.00  0.00           C
ATOM   2842 0C21 POPEP  73      23.682   8.571  42.561  1.00  0.00           C
ATOM   2844 1C21 POPEP  73      24.272   7.881  43.760  1.00  0.00           C
ATOM   2847 2C21 POPEP  73      23.922   6.391  43.790  1.00  0.00           C
ATOM   2850 3C21 POPEP  73      22.442   6.131  44.110  1.00  0.00           C
ATOM   2853 4C21 POPEP  73      22.242   4.981  45.110  1.00  0.00           C
ATOM   2856 5C21 POPEP  73      21.552   5.471  46.381  1.00  0.00           C
ATOM   2859 6C21 POPEP  73      21.271   4.351  47.370  1.00  0.00           C
ATOM   2862 7C21 POPEP  73      20.652   4.891  48.660  1.00  0.00           C
ATOM   2865 8C21 POPEP  73      20.292   3.791  49.639  1.00  0.00           C
ATOM   2869  C33 POPEP  73      34.782  11.401  39.490  1.00  0.00           C
ATOM   2872  C34 POPEP  73      35.522  11.031  40.791  1.00  0.00           C
ATOM   2875  C35 POPEP  73      35.242   9.631  41.370  1.00  0.00           C
ATOM   2878  C36 POPEP  73      35.422   9.621  42.900  1.00  0.00           C
ATOM   2881  C37 POPEP  73      35.102   8.301  43.610  1.00  0.00           C
ATOM   2884  C38 POPEP  73      34.982   8.481  45.131  1.00  0.00           C
ATOM   2887  C39 POPEP  73      35.263   7.201  45.931  1.00  0.00           C
ATOM   2890 0C31 POPEP  73      34.902   7.311  47.420  1.00  0.00           C
ATOM   2893 1C31 POPEP  73      33.592   6.581  47.771  1.00  0.00           C
ATOM   2896 2C31 POPEP  73      33.111   6.821  49.211  1.00  0.00           C
ATOM   2899 3C31 POPEP  73      31.882   5.991  49.631  1.00  0.00           C
ATOM   2902 4C31 POPEP  73      30.732   5.961  48.610  1.00  0.00           C
ATOM   2905 5C31 POPEP  73      29.572   5.071  49.059  1.00  0.00           C
ATOM   2908 6C31 POPEP  73      28.452   4.971  48.020  1.00  0.00           C
ATOM   2912  NH3 POPEQ  74      97.912  80.791  70.710  1.00  0.00           N
ATOM   2916  C12 POPEQ  74      99.162  81.232  71.419  1.00  0.00           C
ATOM   2919  C11 POPEQ  74     100.091  81.861  70.390  1.00  0.00           C
ATOM   2922  P   POPEQ  74     102.162  83.402  70.160  1.00  0.00           P
ATOM   2923  O13 POPEQ  74     101.562  84.492  69.360  1.00  0.00           O
ATOM   2924  O14 POPEQ  74     103.162  83.792  71.180  1.00  0.00           O
ATOM   2925  O11 POPEQ  74     102.661  82.271  69.180  1.00  0.00           O
ATOM   2926  O12 POPEQ  74     101.002  82.743  71.021  1.00  0.00           O
ATOM   2927  C1  POPEQ  74     101.962  81.941  67.960  1.00  0.00           C
ATOM   2930  C2  POPEQ  74     102.882  81.912  66.729  1.00  0.00           C
ATOM   2932  O21 POPEQ  74     102.071  81.351  65.660  1.00  0.00           O
ATOM   2933  C21 POPEQ  74     102.332  81.852  64.460  1.00  0.00           C
ATOM   2934  O22 POPEQ  74     103.221  82.652  64.210  1.00  0.00           O
ATOM   2935  C22 POPEQ  74     101.422  81.201  63.399  1.00  0.00           C
ATOM   2938  C3  POPEQ  74     104.121  81.012  67.009  1.00  0.00           C
ATOM   2941  O31 POPEQ  74     105.102  81.041  65.959  1.00  0.00           O
ATOM   2942  C31 POPEQ  74     106.072  81.941  66.131  1.00  0.00           C
ATOM   2943  O32 POPEQ  74     106.171  82.712  67.061  1.00  0.00           O
ATOM   2944  C32 POPEQ  74     107.052  81.892  64.970  1.00  0.00           C
ATOM   2947  C23 POPEQ  74     101.682  81.712  61.949  1.00  0.00           C
ATOM   2950  C24 POPEQ  74     101.632  80.602  60.889  1.00  0.00           C
ATOM   2953  C25 POPEQ  74     102.062  81.071  59.491  1.00  0.00           C
ATOM   2956  C26 POPEQ  74     100.891  81.301  58.521  1.00  0.00           C
ATOM   2959  C27 POPEQ  74     101.322  81.132  57.061  1.00  0.00           C
ATOM   2962  C28 POPEQ  74     100.172  81.402  56.050  1.00  0.00           C
ATOM   2965  C29 POPEQ  74      99.932  82.871  55.819  1.00  0.00           C
ATOM   2967 0C21 POPEQ  74     100.382  83.582  54.771  1.00  0.00           C
ATOM   2969 1C21 POPEQ  74     101.241  83.062  53.639  1.00  0.00           C
ATOM   2972 2C21 POPEQ  74     100.412  82.572  52.440  1.00  0.00           C
ATOM   2975 3C21 POPEQ  74      99.592  83.671  51.760  1.00  0.00           C
ATOM   2978 4C21 POPEQ  74      98.753  83.111  50.601  1.00  0.00           C
ATOM   2981 5C21 POPEQ  74      97.852  84.152  49.910  1.00  0.00           C
ATOM   2984 6C21 POPEQ  74      96.673  84.592  50.780  1.00  0.00           C
ATOM   2987 7C21 POPEQ  74      95.622  85.402  50.010  1.00  0.00           C
ATOM   2990 8C21 POPEQ  74      94.352  85.662  50.829  1.00  0.00           C
ATOM   2994  C33 POPEQ  74     107.682  83.282  64.719  1.00  0.00           C
ATOM   2997  C34 POPEQ  74     106.782  84.242  63.919  1.00  0.00           C
ATOM   3000  C35 POPEQ  74     106.583  83.762  62.479  1.00  0.00           C
ATOM   3003  C36 POPEQ  74     106.052  84.842  61.510  1.00  0.00           C
ATOM   3006  C37 POPEQ  74     106.231  84.412  60.040  1.00  0.00           C
ATOM   3009  C38 POPEQ  74     106.402  85.532  59.000  1.00  0.00           C
ATOM   3012  C39 POPEQ  74     106.852  85.003  57.630  1.00  0.00           C
ATOM   3015 0C31 POPEQ  74     108.291  84.471  57.599  1.00  0.00           C
ATOM   3018 1C31 POPEQ  74     108.692  83.911  56.220  1.00  0.00           C
ATOM   3021 2C31 POPEQ  74     109.942  83.021  56.300  1.00  0.00           C
ATOM   3024 3C31 POPEQ  74     110.053  82.021  55.139  1.00  0.00           C
ATOM   3027 4C31 POPEQ  74     111.311  81.141  55.260  1.00  0.00           C
ATOM   3030 5C31 POPEQ  74     111.352  80.033  54.200  1.00  0.00           C
ATOM   3033 6C31 POPEQ  74     112.421  78.971  54.491  1.00  0.00           C
ATOM   3037  NH3 POPER  75      36.513 123.671  75.271  1.00  0.00           N
ATOM   3041  C12 POPER  75      36.102 122.311  74.771  1.00  0.00           C
ATOM   3044  C11 POPER  75      36.661 121.201  75.671  1.00  0.00           C
ATOM   3047  P   POPER  75      39.202 120.672  75.169  1.00  0.00           P
ATOM   3048  O13 POPER  75      39.051 119.212  75.309  1.00  0.00           O
ATOM   3049  O14 POPER  75      40.542 121.211  75.510  1.00  0.00           O
ATOM   3050  O11 POPER  75      38.902 121.113  73.680  1.00  0.00           O
ATOM   3051  O12 POPER  75      38.051 121.411  75.980  1.00  0.00           O
ATOM   3052  C1  POPER  75      38.632 120.231  72.610  1.00  0.00           C
ATOM   3055  C2  POPER  75      37.462 120.672  71.710  1.00  0.00           C
ATOM   3057  O21 POPER  75      37.562 119.842  70.549  1.00  0.00           O
ATOM   3058  C21 POPER  75      36.431 119.713  69.881  1.00  0.00           C
ATOM   3059  O22 POPER  75      35.312 119.961  70.309  1.00  0.00           O
ATOM   3060  C22 POPER  75      36.772 119.131  68.521  1.00  0.00           C
ATOM   3063  C3  POPER  75      37.602 122.172  71.290  1.00  0.00           C
ATOM   3066  O31 POPER  75      36.642 122.572  70.299  1.00  0.00           O
ATOM   3067  C31 POPER  75      35.442 122.911  70.741  1.00  0.00           C
ATOM   3068  O32 POPER  75      35.142 123.081  71.910  1.00  0.00           O
ATOM   3069  C32 POPER  75      34.472 123.002  69.561  1.00  0.00           C
ATOM   3072  C23 POPER  75      35.592 119.081  67.529  1.00  0.00           C
ATOM   3075  C24 POPER  75      36.142 119.173  66.099  1.00  0.00           C
ATOM   3078  C25 POPER  75      35.111 118.811  65.021  1.00  0.00           C
ATOM   3081  C26 POPER  75      33.782 119.592  65.130  1.00  0.00           C
ATOM   3084  C27 POPER  75      32.771 119.131  64.080  1.00  0.00           C
ATOM   3087  C28 POPER  75      33.092 119.602  62.650  1.00  0.00           C
ATOM   3090  C29 POPER  75      32.472 120.942  62.330  1.00  0.00           C
ATOM   3092 0C21 POPER  75      31.722 121.243  61.250  1.00  0.00           C
ATOM   3094 1C21 POPER  75      31.362 120.311  60.110  1.00  0.00           C
ATOM   3097 2C21 POPER  75      31.832 120.861  58.750  1.00  0.00           C
ATOM   3100 3C21 POPER  75      31.692 119.811  57.639  1.00  0.00           C
ATOM   3103 4C21 POPER  75      32.521 120.131  56.389  1.00  0.00           C
ATOM   3106 5C21 POPER  75      32.103 121.411  55.639  1.00  0.00           C
ATOM   3109 6C21 POPER  75      30.672 121.351  55.110  1.00  0.00           C
ATOM   3112 7C21 POPER  75      30.412 122.411  54.029  1.00  0.00           C
ATOM   3115 8C21 POPER  75      28.992 122.353  53.469  1.00  0.00           C
ATOM   3119  C33 POPER  75      35.172 122.911  68.189  1.00  0.00           C
ATOM   3122  C34 POPER  75      34.212 122.752  67.019  1.00  0.00           C
ATOM   3125  C35 POPER  75      33.252 123.932  66.860  1.00  0.00           C
ATOM   3128  C36 POPER  75      32.532 123.881  65.510  1.00  0.00           C
ATOM   3131  C37 POPER  75      31.322 124.811  65.470  1.00  0.00           C
ATOM   3134  C38 POPER  75      30.652 124.863  64.099  1.00  0.00           C
ATOM   3137  C39 POPER  75      31.472 125.621  63.049  1.00  0.00           C
ATOM   3140 0C31 POPER  75      30.662 125.931  61.799  1.00  0.00           C
ATOM   3143 1C31 POPER  75      31.302 126.962  60.860  1.00  0.00           C
ATOM   3146 2C31 POPER  75      31.662 126.411  59.470  1.00  0.00           C
ATOM   3149 3C31 POPER  75      31.952 127.551  58.490  1.00  0.00           C
ATOM   3152 4C31 POPER  75      32.352 127.102  57.069  1.00  0.00           C
ATOM   3155 5C31 POPER  75      31.162 126.642  56.220  1.00  0.00           C
ATOM   3158 6C31 POPER  75      31.492 126.432  54.740  1.00  0.00           C
ATOM   3162  NH3 POPES  76      83.251  11.181  29.250  1.00  0.00           N
ATOM   3166  C12 POPES  76      82.442  11.511  30.489  1.00  0.00           C
ATOM   3169  C11 POPES  76      81.192  10.621  30.681  1.00  0.00           C
ATOM   3172  P   POPES  76      80.932   8.831  28.800  1.00  0.00           P
ATOM   3173  O13 POPES  76      81.061   9.991  27.880  1.00  0.00           O
ATOM   3174  O14 POPES  76      81.691   7.631  28.449  1.00  0.00           O
ATOM   3175  O11 POPES  76      79.422   8.421  29.050  1.00  0.00           O
ATOM   3176  O12 POPES  76      81.402   9.291  30.240  1.00  0.00           O
ATOM   3177  C1  POPES  76      79.162   7.651  30.240  1.00  0.00           C
ATOM   3180  C2  POPES  76      77.652   7.371  30.430  1.00  0.00           C
ATOM   3182  O21 POPES  76      77.333   7.471  31.840  1.00  0.00           O
ATOM   3183  C21 POPES  76      76.042   7.641  32.061  1.00  0.00           C
ATOM   3184  O22 POPES  76      75.172   7.651  31.210  1.00  0.00           O
ATOM   3185  C22 POPES  76      75.752   7.731  33.560  1.00  0.00           C
ATOM   3188  C3  POPES  76      77.201   6.021  29.790  1.00  0.00           C
ATOM   3191  O31 POPES  76      77.362   4.881  30.681  1.00  0.00           O
ATOM   3192  C31 POPES  76      76.232   4.331  31.130  1.00  0.00           C
ATOM   3193  O32 POPES  76      75.092   4.681  30.830  1.00  0.00           O
ATOM   3194  C32 POPES  76      76.583   3.241  32.150  1.00  0.00           C
ATOM   3197  C23 POPES  76      74.971   9.021  33.900  1.00  0.00           C
ATOM   3200  C24 POPES  76      74.443   9.071  35.340  1.00  0.00           C
ATOM   3203  C25 POPES  76      75.532   9.131  36.410  1.00  0.00           C
ATOM   3206  C26 POPES  76      74.952   9.431  37.799  1.00  0.00           C
ATOM   3209  C27 POPES  76      76.032   9.521  38.880  1.00  0.00           C
ATOM   3212  C28 POPES  76      75.462   9.961  40.239  1.00  0.00           C
ATOM   3215  C29 POPES  76      76.592  10.211  41.209  1.00  0.00           C
ATOM   3217 0C21 POPES  76      76.932   9.471  42.280  1.00  0.00           C
ATOM   3219 1C21 POPES  76      76.232   8.231  42.790  1.00  0.00           C
ATOM   3222 2C21 POPES  76      75.632   8.501  44.180  1.00  0.00           C
ATOM   3225 3C21 POPES  76      76.701   8.641  45.271  1.00  0.00           C
ATOM   3228 4C21 POPES  76      76.132   9.151  46.590  1.00  0.00           C
ATOM   3231 5C21 POPES  76      77.222   9.361  47.640  1.00  0.00           C
ATOM   3234 6C21 POPES  76      76.672   9.931  48.951  1.00  0.00           C
ATOM   3237 7C21 POPES  76      77.782  10.401  49.889  1.00  0.00           C
ATOM   3240 8C21 POPES  76      77.242  10.891  51.229  1.00  0.00           C
ATOM   3244  C33 POPES  76      75.943   1.871  31.850  1.00  0.00           C
ATOM   3247  C34 POPES  76      76.583   0.728  32.650  1.00  0.00           C
ATOM   3250  C35 POPES  76      76.382   0.788  34.170  1.00  0.00           C
ATOM   3253  C36 POPES  76      75.951  -0.552  34.779  1.00  0.00           C
ATOM   3256  C37 POPES  76      75.672  -0.462  36.289  1.00  0.00           C
ATOM   3259  C38 POPES  76      75.062  -1.742  36.889  1.00  0.00           C
ATOM   3262  C39 POPES  76      75.972  -2.972  36.799  1.00  0.00           C
ATOM   3265 0C31 POPES  76      75.442  -4.162  37.620  1.00  0.00           C
ATOM   3268 1C31 POPES  76      76.182  -5.472  37.319  1.00  0.00           C
ATOM   3271 2C31 POPES  76      75.712  -6.672  38.160  1.00  0.00           C
ATOM   3274 3C31 POPES  76      76.742  -7.082  39.229  1.00  0.00           C
ATOM   3277 4C31 POPES  76      76.333  -8.342  40.010  1.00  0.00           C
ATOM   3280 5C31 POPES  76      77.072  -8.452  41.349  1.00  0.00           C
ATOM   3283 6C31 POPES  76      76.712  -9.702  42.160  1.00  0.00           C
ATOM   3287  NH3 POPET  77      44.121  25.961  73.650  1.00  0.00           N
ATOM   3291  C12 POPET  77      42.952  26.591  74.369  1.00  0.00           C
ATOM   3294  C11 POPET  77      42.042  27.351  73.370  1.00  0.00           C
ATOM   3297  P   POPET  77      40.522  29.411  73.889  1.00  0.00           P
ATOM   3298  O13 POPET  77      39.082  29.691  74.000  1.00  0.00           O
ATOM   3299  O14 POPET  77      41.402  30.141  74.810  1.00  0.00           O
ATOM   3300  O11 POPET  77      41.021  29.721  72.420  1.00  0.00           O
ATOM   3301  O12 POPET  77      40.862  27.881  74.010  1.00  0.00           O
ATOM   3302  C1  POPET  77      40.301  30.531  71.489  1.00  0.00           C
ATOM   3305  C2  POPET  77      39.583  29.661  70.419  1.00  0.00           C
ATOM   3307  O21 POPET  77      39.493  30.351  69.150  1.00  0.00           O
ATOM   3308  C21 POPET  77      38.612  31.331  69.070  1.00  0.00           C
ATOM   3309  O22 POPET  77      38.012  31.821  70.000  1.00  0.00           O
ATOM   3310  C22 POPET  77      38.423  31.691  67.590  1.00  0.00           C
ATOM   3313  C3  POPET  77      38.222  29.081  70.940  1.00  0.00           C
ATOM   3316  O31 POPET  77      37.412  28.541  69.881  1.00  0.00           O
ATOM   3317  C31 POPET  77      36.271  29.161  69.600  1.00  0.00           C
ATOM   3318  O32 POPET  77      35.822  30.151  70.150  1.00  0.00           O
ATOM   3319  C32 POPET  77      35.623  28.401  68.451  1.00  0.00           C
ATOM   3322  C23 POPET  77      37.083  32.421  67.319  1.00  0.00           C
ATOM   3325  C24 POPET  77      36.922  32.852  65.840  1.00  0.00           C
ATOM   3328  C25 POPET  77      36.612  31.681  64.881  1.00  0.00           C
ATOM   3331  C26 POPET  77      36.472  32.111  63.410  1.00  0.00           C
ATOM   3334  C27 POPET  77      35.472  31.221  62.650  1.00  0.00           C
ATOM   3337  C28 POPET  77      35.732  31.111  61.131  1.00  0.00           C
ATOM   3340  C29 POPET  77      34.772  30.121  60.510  1.00  0.00           C
ATOM   3342 0C21 POPET  77      34.132  30.231  59.330  1.00  0.00           C
ATOM   3344 1C21 POPET  77      34.252  31.371  58.360  1.00  0.00           C
ATOM   3347 2C21 POPET  77      33.242  31.311  57.190  1.00  0.00           C
ATOM   3350 3C21 POPET  77      31.762  31.371  57.610  1.00  0.00           C
ATOM   3353 4C21 POPET  77      30.822  31.441  56.389  1.00  0.00           C
ATOM   3356 5C21 POPET  77      29.332  31.301  56.739  1.00  0.00           C
ATOM   3359 6C21 POPET  77      28.932  29.861  57.111  1.00  0.00           C
ATOM   3362 7C21 POPET  77      27.432  29.721  57.381  1.00  0.00           C
ATOM   3365 8C21 POPET  77      26.972  28.271  57.510  1.00  0.00           C
ATOM   3369  C33 POPET  77      34.322  29.061  67.951  1.00  0.00           C
ATOM   3372  C34 POPET  77      33.542  28.151  66.991  1.00  0.00           C
ATOM   3375  C35 POPET  77      34.282  27.901  65.671  1.00  0.00           C
ATOM   3378  C36 POPET  77      33.472  27.051  64.690  1.00  0.00           C
ATOM   3381  C37 POPET  77      34.222  26.851  63.381  1.00  0.00           C
ATOM   3384  C38 POPET  77      33.472  25.981  62.370  1.00  0.00           C
ATOM   3387  C39 POPET  77      32.182  26.641  61.869  1.00  0.00           C
ATOM   3390 0C31 POPET  77      31.492  25.801  60.790  1.00  0.00           C
ATOM   3393 1C31 POPET  77      30.451  26.611  59.990  1.00  0.00           C
ATOM   3396 2C31 POPET  77      30.442  26.241  58.500  1.00  0.00           C
ATOM   3399 3C31 POPET  77      31.712  26.721  57.779  1.00  0.00           C
ATOM   3402 4C31 POPET  77      31.692  26.401  56.290  1.00  0.00           C
ATOM   3405 5C31 POPET  77      32.892  27.001  55.549  1.00  0.00           C
ATOM   3408 6C31 POPET  77      32.692  27.021  54.040  1.00  0.00           C
ATOM   3412  NH3 POPEU  78      16.862  64.371  35.951  1.00  0.00           N
ATOM   3416  C12 POPEU  78      16.612  65.331  34.830  1.00  0.00           C
ATOM   3419  C11 POPEU  78      15.512  64.831  33.880  1.00  0.00           C
ATOM   3422  P   POPEU  78      14.152  65.921  31.910  1.00  0.00           P
ATOM   3423  O13 POPEU  78      14.182  67.261  31.290  1.00  0.00           O
ATOM   3424  O14 POPEU  78      13.892  64.761  31.049  1.00  0.00           O
ATOM   3425  O11 POPEU  78      13.072  65.941  33.080  1.00  0.00           O
ATOM   3426  O12 POPEU  78      15.472  65.691  32.750  1.00  0.00           O
ATOM   3427  C1  POPEU  78      12.232  67.051  33.410  1.00  0.00           C
ATOM   3430  C2  POPEU  78      12.612  67.632  34.800  1.00  0.00           C
ATOM   3432  O21 POPEU  78      11.502  68.441  35.280  1.00  0.00           O
ATOM   3433  C21 POPEU  78      11.182  68.271  36.559  1.00  0.00           C
ATOM   3434  O22 POPEU  78      11.762  67.532  37.349  1.00  0.00           O
ATOM   3435  C22 POPEU  78       9.972  69.141  36.970  1.00  0.00           C
ATOM   3438  C3  POPEU  78      13.912  68.471  34.701  1.00  0.00           C
ATOM   3441  O31 POPEU  78      14.282  69.051  35.969  1.00  0.00           O
ATOM   3442  C31 POPEU  78      14.312  70.382  36.000  1.00  0.00           C
ATOM   3443  O32 POPEU  78      13.952  71.111  35.090  1.00  0.00           O
ATOM   3444  C32 POPEU  78      14.882  70.871  37.330  1.00  0.00           C
ATOM   3447  C23 POPEU  78      10.262  69.981  38.250  1.00  0.00           C
ATOM   3450  C24 POPEU  78       9.062  70.682  38.900  1.00  0.00           C
ATOM   3453  C25 POPEU  78       8.362  69.871  40.010  1.00  0.00           C
ATOM   3456  C26 POPEU  78       9.102  69.831  41.370  1.00  0.00           C
ATOM   3459  C27 POPEU  78       8.272  69.221  42.520  1.00  0.00           C
ATOM   3462  C28 POPEU  78       9.072  68.822  43.779  1.00  0.00           C
ATOM   3465  C29 POPEU  78       9.862  69.951  44.360  1.00  0.00           C
ATOM   3467 0C21 POPEU  78       9.762  70.492  45.601  1.00  0.00           C
ATOM   3469 1C21 POPEU  78       8.842  70.102  46.729  1.00  0.00           C
ATOM   3472 2C21 POPEU  78       7.952  71.271  47.181  1.00  0.00           C
ATOM   3475 3C21 POPEU  78       7.382  71.121  48.600  1.00  0.00           C
ATOM   3478 4C21 POPEU  78       6.422  69.931  48.750  1.00  0.00           C
ATOM   3481 5C21 POPEU  78       5.752  69.852  50.131  1.00  0.00           C
ATOM   3484 6C21 POPEU  78       4.862  71.051  50.430  1.00  0.00           C
ATOM   3487 7C21 POPEU  78       4.082  70.941  51.750  1.00  0.00           C
ATOM   3490 8C21 POPEU  78       3.352  72.242  52.100  1.00  0.00           C
ATOM   3494  C33 POPEU  78      14.312  72.212  37.830  1.00  0.00           C
ATOM   3497  C34 POPEU  78      13.542  72.061  39.140  1.00  0.00           C
ATOM   3500  C35 POPEU  78      13.002  73.421  39.579  1.00  0.00           C
ATOM   3503  C36 POPEU  78      12.242  73.392  40.899  1.00  0.00           C
ATOM   3506  C37 POPEU  78      11.892  74.822  41.330  1.00  0.00           C
ATOM   3509  C38 POPEU  78      10.902  74.892  42.500  1.00  0.00           C
ATOM   3512  C39 POPEU  78       9.522  74.331  42.131  1.00  0.00           C
ATOM   3515 0C31 POPEU  78       8.622  74.261  43.361  1.00  0.00           C
ATOM   3518 1C31 POPEU  78       7.272  73.611  43.040  1.00  0.00           C
ATOM   3521 2C31 POPEU  78       6.502  73.221  44.299  1.00  0.00           C
ATOM   3524 3C31 POPEU  78       6.222  74.432  45.201  1.00  0.00           C
ATOM   3527 4C31 POPEU  78       5.302  74.111  46.390  1.00  0.00           C
ATOM   3530 5C31 POPEU  78       5.132  75.321  47.310  1.00  0.00           C
ATOM   3533 6C31 POPEU  78       4.412  74.993  48.620  1.00  0.00           C
ATOM   3537  NH3 POPEV  79       1.222  89.042  72.110  1.00  0.00           N
ATOM   3541  C12 POPEV  79       0.252  89.993  71.500  1.00  0.00           C
ATOM   3544  C11 POPEV  79       1.002  90.872  70.489  1.00  0.00           C
ATOM   3547  P   POPEV  79      -0.878  92.631  70.460  1.00  0.00           P
ATOM   3548  O13 POPEV  79      -0.108  93.521  71.370  1.00  0.00           O
ATOM   3549  O14 POPEV  79      -1.971  91.871  71.090  1.00  0.00           O
ATOM   3550  O11 POPEV  79      -1.458  93.592  69.351  1.00  0.00           O
ATOM   3551  O12 POPEV  79       0.112  91.661  69.709  1.00  0.00           O
ATOM   3552  C1  POPEV  79      -0.788  93.822  68.110  1.00  0.00           C
ATOM   3555  C2  POPEV  79      -1.228  92.841  66.970  1.00  0.00           C
ATOM   3557  O21 POPEV  79      -0.328  91.731  66.819  1.00  0.00           O
ATOM   3558  C21 POPEV  79       0.812  91.962  66.201  1.00  0.00           C
ATOM   3559  O22 POPEV  79       1.332  93.051  66.010  1.00  0.00           O
ATOM   3560  C22 POPEV  79       1.332  90.632  65.639  1.00  0.00           C
ATOM   3563  C3  POPEV  79      -1.491  93.571  65.619  1.00  0.00           C
ATOM   3566  O31 POPEV  79      -1.408  92.673  64.491  1.00  0.00           O
ATOM   3567  C31 POPEV  79      -1.631  93.271  63.329  1.00  0.00           C
ATOM   3568  O32 POPEV  79      -2.041  94.422  63.189  1.00  0.00           O
ATOM   3569  C32 POPEV  79      -1.198  92.262  62.240  1.00  0.00           C
ATOM   3572  C23 POPEV  79       2.702  90.791  64.940  1.00  0.00           C
ATOM   3575  C24 POPEV  79       3.232  89.471  64.369  1.00  0.00           C
ATOM   3578  C25 POPEV  79       2.452  88.932  63.160  1.00  0.00           C
ATOM   3581  C26 POPEV  79       3.112  89.201  61.809  1.00  0.00           C
ATOM   3584  C27 POPEV  79       2.352  88.512  60.671  1.00  0.00           C
ATOM   3587  C28 POPEV  79       2.912  88.851  59.280  1.00  0.00           C
ATOM   3590  C29 POPEV  79       2.132  88.183  58.181  1.00  0.00           C
ATOM   3592 0C21 POPEV  79       2.592  87.951  56.939  1.00  0.00           C
ATOM   3594 1C21 POPEV  79       3.962  88.291  56.410  1.00  0.00           C
ATOM   3597 2C21 POPEV  79       4.432  87.192  55.439  1.00  0.00           C
ATOM   3600 3C21 POPEV  79       3.762  87.271  54.071  1.00  0.00           C
ATOM   3603 4C21 POPEV  79       4.602  88.042  53.049  1.00  0.00           C
ATOM   3606 5C21 POPEV  79       5.792  87.223  52.550  1.00  0.00           C
ATOM   3609 6C21 POPEV  79       5.552  86.731  51.120  1.00  0.00           C
ATOM   3612 7C21 POPEV  79       6.552  85.662  50.671  1.00  0.00           C
ATOM   3615 8C21 POPEV  79       6.542  85.432  49.160  1.00  0.00           C
ATOM   3619  C33 POPEV  79      -1.218  92.783  60.780  1.00  0.00           C
ATOM   3622  C34 POPEV  79      -0.418  91.901  59.811  1.00  0.00           C
ATOM   3625  C35 POPEV  79      -0.758  92.213  58.340  1.00  0.00           C
ATOM   3628  C36 POPEV  79       0.252  91.691  57.310  1.00  0.00           C
ATOM   3631  C37 POPEV  79      -0.188  92.032  55.881  1.00  0.00           C
ATOM   3634  C38 POPEV  79       0.942  91.971  54.840  1.00  0.00           C
ATOM   3637  C39 POPEV  79       0.442  92.011  53.381  1.00  0.00           C
ATOM   3640 0C31 POPEV  79      -0.548  93.142  53.090  1.00  0.00           C
ATOM   3643 1C31 POPEV  79      -0.968  93.212  51.610  1.00  0.00           C
ATOM   3646 2C31 POPEV  79      -2.241  94.051  51.410  1.00  0.00           C
ATOM   3649 3C31 POPEV  79      -2.671  94.182  49.940  1.00  0.00           C
ATOM   3652 4C31 POPEV  79      -4.161  94.532  49.800  1.00  0.00           C
ATOM   3655 5C31 POPEV  79      -4.801  93.993  48.521  1.00  0.00           C
ATOM   3658 6C31 POPEV  79      -6.331  93.911  48.620  1.00  0.00           C
ATOM   3662  NH3 POPEW  80     125.982  24.151  75.069  1.00  0.00           N
ATOM   3666  C12 POPEW  80     124.822  23.951  76.001  1.00  0.00           C
ATOM   3669  C11 POPEW  80     124.611  22.451  76.170  1.00  0.00           C
ATOM   3672  P   POPEW  80     126.061  20.411  76.900  1.00  0.00           P
ATOM   3673  O13 POPEW  80     127.503  20.281  77.219  1.00  0.00           O
ATOM   3674  O14 POPEW  80     125.082  20.031  77.950  1.00  0.00           O
ATOM   3675  O11 POPEW  80     125.712  19.761  75.491  1.00  0.00           O
ATOM   3676  O12 POPEW  80     125.861  21.931  76.590  1.00  0.00           O
ATOM   3677  C1  POPEW  80     126.393  20.001  74.250  1.00  0.00           C
ATOM   3680  C2  POPEW  80     125.392  20.251  73.059  1.00  0.00           C
ATOM   3682  O21 POPEW  80     124.921  19.041  72.400  1.00  0.00           O
ATOM   3683  C21 POPEW  80     123.832  19.291  71.630  1.00  0.00           C
ATOM   3684  O22 POPEW  80     123.221  20.351  71.660  1.00  0.00           O
ATOM   3685  C22 POPEW  80     123.601  18.221  70.569  1.00  0.00           C
ATOM   3688  C3  POPEW  80     126.012  21.231  72.019  1.00  0.00           C
ATOM   3691  O31 POPEW  80     125.602  22.571  72.340  1.00  0.00           O
ATOM   3692  C31 POPEW  80     125.261  23.501  71.419  1.00  0.00           C
ATOM   3693  O32 POPEW  80     124.892  24.611  71.770  1.00  0.00           O
ATOM   3694  C32 POPEW  80     125.441  23.081  69.951  1.00  0.00           C
ATOM   3697  C23 POPEW  80     123.102  18.911  69.270  1.00  0.00           C
ATOM   3700  C24 POPEW  80     122.682  17.981  68.119  1.00  0.00           C
ATOM   3703  C25 POPEW  80     122.041  18.781  66.970  1.00  0.00           C
ATOM   3706  C26 POPEW  80     121.572  17.951  65.769  1.00  0.00           C
ATOM   3709  C27 POPEW  80     121.122  18.841  64.600  1.00  0.00           C
ATOM   3712  C28 POPEW  80     120.482  18.081  63.410  1.00  0.00           C
ATOM   3715  C29 POPEW  80     121.481  17.261  62.639  1.00  0.00           C
ATOM   3717 0C21 POPEW  80     121.341  16.011  62.181  1.00  0.00           C
ATOM   3719 1C21 POPEW  80     120.112  15.131  62.279  1.00  0.00           C
ATOM   3722 2C21 POPEW  80     119.942  14.231  61.029  1.00  0.00           C
ATOM   3725 3C21 POPEW  80     121.061  13.201  60.860  1.00  0.00           C
ATOM   3728 4C21 POPEW  80     120.852  12.241  59.681  1.00  0.00           C
ATOM   3731 5C21 POPEW  80     120.872  12.891  58.290  1.00  0.00           C
ATOM   3734 6C21 POPEW  80     122.082  13.811  58.049  1.00  0.00           C
ATOM   3737 7C21 POPEW  80     122.242  14.181  56.580  1.00  0.00           C
ATOM   3740 8C21 POPEW  80     123.022  15.471  56.360  1.00  0.00           C
ATOM   3744  C33 POPEW  80     125.252  24.261  68.959  1.00  0.00           C
ATOM   3747  C34 POPEW  80     125.802  23.991  67.550  1.00  0.00           C
ATOM   3750  C35 POPEW  80     124.991  22.951  66.760  1.00  0.00           C
ATOM   3753  C36 POPEW  80     125.462  22.861  65.299  1.00  0.00           C
ATOM   3756  C37 POPEW  80     124.752  21.741  64.519  1.00  0.00           C
ATOM   3759  C38 POPEW  80     124.671  22.051  63.010  1.00  0.00           C
ATOM   3762  C39 POPEW  80     123.451  22.911  62.680  1.00  0.00           C
ATOM   3765 0C31 POPEW  80     123.572  23.641  61.340  1.00  0.00           C
ATOM   3768 1C31 POPEW  80     122.372  24.551  61.061  1.00  0.00           C
ATOM   3771 2C31 POPEW  80     122.553  25.461  59.840  1.00  0.00           C
ATOM   3774 3C31 POPEW  80     123.601  26.551  60.050  1.00  0.00           C
ATOM   3777 4C31 POPEW  80     123.622  27.581  58.910  1.00  0.00           C
ATOM   3780 5C31 POPEW  80     124.732  28.631  59.090  1.00  0.00           C
ATOM   3783 6C31 POPEW  80     124.662  29.761  58.059  1.00  0.00           C
ATOM   3787  NH3 POPEX  81      89.841  93.641  67.979  1.00  0.00           N
ATOM   3791  C12 POPEX  81      89.092  92.631  68.810  1.00  0.00           C
ATOM   3794  C11 POPEX  81      87.621  92.461  68.360  1.00  0.00           C
ATOM   3797  P   POPEX  81      85.292  91.812  69.360  1.00  0.00           P
ATOM   3798  O13 POPEX  81      84.773  90.931  70.430  1.00  0.00           O
ATOM   3799  O14 POPEX  81      84.921  93.242  69.430  1.00  0.00           O
ATOM   3800  O11 POPEX  81      84.872  91.182  67.970  1.00  0.00           O
ATOM   3801  O12 POPEX  81      86.882  91.661  69.290  1.00  0.00           O
ATOM   3802  C1  POPEX  81      83.893  91.742  67.090  1.00  0.00           C
ATOM   3805  C2  POPEX  81      84.582  92.262  65.790  1.00  0.00           C
ATOM   3807  O21 POPEX  81      83.652  92.441  64.709  1.00  0.00           O
ATOM   3808  C21 POPEX  81      83.001  93.592  64.730  1.00  0.00           C
ATOM   3809  O22 POPEX  81      82.892  94.322  65.689  1.00  0.00           O
ATOM   3810  C22 POPEX  81      82.421  93.911  63.350  1.00  0.00           C
ATOM   3813  C3  POPEX  81      85.662  91.271  65.279  1.00  0.00           C
ATOM   3816  O31 POPEX  81      86.222  91.682  64.010  1.00  0.00           O
ATOM   3817  C31 POPEX  81      87.111  92.652  64.099  1.00  0.00           C
ATOM   3818  O32 POPEX  81      87.561  93.121  65.130  1.00  0.00           O
ATOM   3819  C32 POPEX  81      87.521  93.132  62.700  1.00  0.00           C
ATOM   3822  C23 POPEX  81      83.482  93.981  62.209  1.00  0.00           C
ATOM   3825  C24 POPEX  81      83.561  92.712  61.360  1.00  0.00           C
ATOM   3828  C25 POPEX  81      82.682  92.731  60.099  1.00  0.00           C
ATOM   3831  C26 POPEX  81      82.712  91.381  59.361  1.00  0.00           C
ATOM   3834  C27 POPEX  81      82.182  91.441  57.930  1.00  0.00           C
ATOM   3837  C28 POPEX  81      82.132  90.072  57.210  1.00  0.00           C
ATOM   3840  C29 POPEX  81      83.421  89.271  57.330  1.00  0.00           C
ATOM   3842 0C21 POPEX  81      84.442  89.212  56.451  1.00  0.00           C
ATOM   3844 1C21 POPEX  81      84.541  89.993  55.160  1.00  0.00           C
ATOM   3847 2C21 POPEX  81      84.182  89.201  53.889  1.00  0.00           C
ATOM   3850 3C21 POPEX  81      82.701  88.822  53.870  1.00  0.00           C
ATOM   3853 4C21 POPEX  81      82.242  88.102  52.610  1.00  0.00           C
ATOM   3856 5C21 POPEX  81      80.751  87.752  52.760  1.00  0.00           C
ATOM   3859 6C21 POPEX  81      80.182  86.971  51.571  1.00  0.00           C
ATOM   3862 7C21 POPEX  81      78.712  86.621  51.819  1.00  0.00           C
ATOM   3865 8C21 POPEX  81      78.012  86.113  50.559  1.00  0.00           C
ATOM   3869  C33 POPEX  81      89.033  92.932  62.459  1.00  0.00           C
ATOM   3872  C34 POPEX  81      89.382  92.411  61.061  1.00  0.00           C
ATOM   3875  C35 POPEX  81      89.352  93.501  59.979  1.00  0.00           C
ATOM   3878  C36 POPEX  81      90.042  93.051  58.680  1.00  0.00           C
ATOM   3881  C37 POPEX  81      89.562  93.872  57.470  1.00  0.00           C
ATOM   3884  C38 POPEX  81      89.932  93.282  56.100  1.00  0.00           C
ATOM   3887  C39 POPEX  81      91.432  93.352  55.759  1.00  0.00           C
ATOM   3890 0C31 POPEX  81      91.642  93.382  54.239  1.00  0.00           C
ATOM   3893 1C31 POPEX  81      93.111  93.271  53.811  1.00  0.00           C
ATOM   3896 2C31 POPEX  81      93.312  93.661  52.330  1.00  0.00           C
ATOM   3899 3C31 POPEX  81      94.571  93.051  51.711  1.00  0.00           C
ATOM   3902 4C31 POPEX  81      95.891  93.551  52.310  1.00  0.00           C
ATOM   3905 5C31 POPEX  81      97.111  92.811  51.729  1.00  0.00           C
ATOM   3908 6C31 POPEX  81      98.402  93.072  52.510  1.00  0.00           C
ATOM   3912  NH3 POPEY  82      27.842  15.431  31.080  1.00  0.00           N
ATOM   3916  C12 POPEY  82      29.052  15.301  30.200  1.00  0.00           C
ATOM   3919  C11 POPEY  82      30.222  14.541  30.860  1.00  0.00           C
ATOM   3922  P   POPEY  82      31.662  16.321  32.100  1.00  0.00           P
ATOM   3923  O13 POPEY  82      33.042  15.831  32.350  1.00  0.00           O
ATOM   3924  O14 POPEY  82      31.462  17.111  30.870  1.00  0.00           O
ATOM   3925  O11 POPEY  82      31.182  17.201  33.311  1.00  0.00           O
ATOM   3926  O12 POPEY  82      30.632  15.121  32.100  1.00  0.00           O
ATOM   3927  C1  POPEY  82      31.322  16.681  34.639  1.00  0.00           C
ATOM   3930  C2  POPEY  82      30.662  17.651  35.660  1.00  0.00           C
ATOM   3932  O21 POPEY  82      31.232  17.481  36.980  1.00  0.00           O
ATOM   3933  C21 POPEY  82      31.111  16.261  37.490  1.00  0.00           C
ATOM   3934  O22 POPEY  82      30.462  15.351  37.040  1.00  0.00           O
ATOM   3935  C22 POPEY  82      32.013  16.071  38.719  1.00  0.00           C
ATOM   3938  C3  POPEY  82      29.102  17.621  35.629  1.00  0.00           C
ATOM   3941  O31 POPEY  82      28.502  18.751  36.320  1.00  0.00           O
ATOM   3942  C31 POPEY  82      28.042  18.501  37.550  1.00  0.00           C
ATOM   3943  O32 POPEY  82      28.212  17.471  38.170  1.00  0.00           O
ATOM   3944  C32 POPEY  82      27.342  19.771  38.059  1.00  0.00           C
ATOM   3947  C23 POPEY  82      32.681  17.331  39.271  1.00  0.00           C
ATOM   3950  C24 POPEY  82      33.222  17.151  40.700  1.00  0.00           C
ATOM   3953  C25 POPEY  82      33.972  15.871  41.010  1.00  0.00           C
ATOM   3956  C26 POPEY  82      34.513  15.911  42.440  1.00  0.00           C
ATOM   3959  C27 POPEY  82      34.992  14.541  42.880  1.00  0.00           C
ATOM   3962  C28 POPEY  82      35.462  14.481  44.330  1.00  0.00           C
ATOM   3965  C29 POPEY  82      35.662  13.021  44.660  1.00  0.00           C
ATOM   3967 0C21 POPEY  82      35.122  12.341  45.689  1.00  0.00           C
ATOM   3969 1C21 POPEY  82      34.292  12.881  46.830  1.00  0.00           C
ATOM   3972 2C21 POPEY  82      35.052  12.611  48.130  1.00  0.00           C
ATOM   3975 3C21 POPEY  82      34.301  13.061  49.389  1.00  0.00           C
ATOM   3978 4C21 POPEY  82      34.852  12.401  50.671  1.00  0.00           C
ATOM   3981 5C21 POPEY  82      36.302  12.761  51.010  1.00  0.00           C
ATOM   3984 6C21 POPEY  82      36.832  11.941  52.201  1.00  0.00           C
ATOM   3987 7C21 POPEY  82      38.162  12.441  52.760  1.00  0.00           C
ATOM   3990 8C21 POPEY  82      38.632  11.641  53.989  1.00  0.00           C
ATOM   3994  C33 POPEY  82      26.701  19.711  39.480  1.00  0.00           C
ATOM   3997  C34 POPEY  82      27.582  19.091  40.580  1.00  0.00           C
ATOM   4000  C35 POPEY  82      27.242  19.391  42.050  1.00  0.00           C
ATOM   4003  C36 POPEY  82      28.042  18.511  43.020  1.00  0.00           C
ATOM   4006  C37 POPEY  82      27.352  18.371  44.389  1.00  0.00           C
ATOM   4009  C38 POPEY  82      27.312  19.671  45.190  1.00  0.00           C
ATOM   4012  C39 POPEY  82      26.622  19.521  46.549  1.00  0.00           C
ATOM   4015 0C31 POPEY  82      27.092  20.581  47.550  1.00  0.00           C
ATOM   4018 1C31 POPEY  82      26.602  20.301  48.970  1.00  0.00           C
ATOM   4021 2C31 POPEY  82      27.262  21.261  49.970  1.00  0.00           C
ATOM   4024 3C31 POPEY  82      26.872  20.981  51.419  1.00  0.00           C
ATOM   4027 4C31 POPEY  82      27.442  19.681  52.000  1.00  0.00           C
ATOM   4030 5C31 POPEY  82      27.282  19.671  53.521  1.00  0.00           C
ATOM   4033 6C31 POPEY  82      28.012  18.541  54.211  1.00  0.00           C
ATOM   4037  NH3 POPEZ  83      81.751  45.271  26.780  1.00  0.00           N
ATOM   4041  C12 POPEZ  83      83.111  45.562  26.220  1.00  0.00           C
ATOM   4044  C11 POPEZ  83      84.121  45.811  27.340  1.00  0.00           C
ATOM   4047  P   POPEZ  83      85.742  47.681  26.530  1.00  0.00           P
ATOM   4048  O13 POPEZ  83      85.832  46.911  25.259  1.00  0.00           O
ATOM   4049  O14 POPEZ  83      85.721  49.152  26.390  1.00  0.00           O
ATOM   4050  O11 POPEZ  83      86.922  47.231  27.480  1.00  0.00           O
ATOM   4051  O12 POPEZ  83      84.471  47.191  27.340  1.00  0.00           O
ATOM   4052  C1  POPEZ  83      86.882  47.411  28.900  1.00  0.00           C
ATOM   4055  C2  POPEZ  83      87.721  46.332  29.610  1.00  0.00           C
ATOM   4057  O21 POPEZ  83      87.771  46.591  31.030  1.00  0.00           O
ATOM   4058  C21 POPEZ  83      86.842  45.971  31.720  1.00  0.00           C
ATOM   4059  O22 POPEZ  83      85.891  45.382  31.260  1.00  0.00           O
ATOM   4060  C22 POPEZ  83      87.262  45.941  33.189  1.00  0.00           C
ATOM   4063  C3  POPEZ  83      89.191  46.211  29.120  1.00  0.00           C
ATOM   4066  O31 POPEZ  83      89.811  45.111  29.840  1.00  0.00           O
ATOM   4067  C31 POPEZ  83      91.142  45.181  29.970  1.00  0.00           C
ATOM   4068  O32 POPEZ  83      91.852  46.051  29.510  1.00  0.00           O
ATOM   4069  C32 POPEZ  83      91.602  44.011  30.850  1.00  0.00           C
ATOM   4072  C23 POPEZ  83      86.381  44.981  34.010  1.00  0.00           C
ATOM   4075  C24 POPEZ  83      87.022  44.541  35.340  1.00  0.00           C
ATOM   4078  C25 POPEZ  83      87.971  43.351  35.179  1.00  0.00           C
ATOM   4081  C26 POPEZ  83      88.502  42.882  36.540  1.00  0.00           C
ATOM   4084  C27 POPEZ  83      89.111  41.471  36.500  1.00  0.00           C
ATOM   4087  C28 POPEZ  83      89.173  40.811  37.900  1.00  0.00           C
ATOM   4090  C29 POPEZ  83      90.121  41.521  38.830  1.00  0.00           C
ATOM   4092 0C21 POPEZ  83      90.742  40.971  39.880  1.00  0.00           C
ATOM   4094 1C21 POPEZ  83      90.532  39.571  40.391  1.00  0.00           C
ATOM   4097 2C21 POPEZ  83      90.742  39.501  41.910  1.00  0.00           C
ATOM   4100 3C21 POPEZ  83      90.482  38.111  42.479  1.00  0.00           C
ATOM   4103 4C21 POPEZ  83      90.992  37.992  43.919  1.00  0.00           C
ATOM   4106 5C21 POPEZ  83      90.902  36.562  44.480  1.00  0.00           C
ATOM   4109 6C21 POPEZ  83      91.303  36.541  45.951  1.00  0.00           C
ATOM   4112 7C21 POPEZ  83      91.371  35.131  46.571  1.00  0.00           C
ATOM   4115 8C21 POPEZ  83      91.201  35.171  48.090  1.00  0.00           C
ATOM   4119  C33 POPEZ  83      91.282  44.251  32.350  1.00  0.00           C
ATOM   4122  C34 POPEZ  83      92.503  44.641  33.210  1.00  0.00           C
ATOM   4125  C35 POPEZ  83      93.361  45.771  32.620  1.00  0.00           C
ATOM   4128  C36 POPEZ  83      94.401  46.352  33.600  1.00  0.00           C
ATOM   4131  C37 POPEZ  83      95.231  47.442  32.900  1.00  0.00           C
ATOM   4134  C38 POPEZ  83      96.481  47.902  33.670  1.00  0.00           C
ATOM   4137  C39 POPEZ  83      96.192  48.722  34.940  1.00  0.00           C
ATOM   4140 0C31 POPEZ  83      96.551  47.961  36.219  1.00  0.00           C
ATOM   4143 1C31 POPEZ  83      96.282  48.792  37.479  1.00  0.00           C
ATOM   4146 2C31 POPEZ  83      96.542  48.011  38.770  1.00  0.00           C
ATOM   4149 3C31 POPEZ  83      96.253  48.832  40.029  1.00  0.00           C
ATOM   4152 4C31 POPEZ  83      95.912  47.961  41.250  1.00  0.00           C
ATOM   4155 5C31 POPEZ  83      95.951  48.741  42.561  1.00  0.00           C
ATOM   4158 6C31 POPEZ  83      95.832  47.831  43.790  1.00  0.00           C
ATOM   4162  NH3 POPEa  84      48.422 110.221  74.491  1.00  0.00           N
ATOM   4166  C12 POPEa  84      49.812 109.882  74.990  1.00  0.00           C
ATOM   4169  C11 POPEa  84      50.862 110.982  74.660  1.00  0.00           C
ATOM   4172  P   POPEa  84      52.902 109.492  73.919  1.00  0.00           P
ATOM   4173  O13 POPEa  84      54.322 109.842  73.670  1.00  0.00           O
ATOM   4174  O14 POPEa  84      52.552 108.132  74.369  1.00  0.00           O
ATOM   4175  O11 POPEa  84      52.071 109.762  72.620  1.00  0.00           O
ATOM   4176  O12 POPEa  84      52.211 110.542  74.910  1.00  0.00           O
ATOM   4177  C1  POPEa  84      52.521 109.471  71.290  1.00  0.00           C
ATOM   4180  C2  POPEa  84      51.463 108.603  70.569  1.00  0.00           C
ATOM   4182  O21 POPEa  84      51.692 108.622  69.140  1.00  0.00           O
ATOM   4183  C21 POPEa  84      51.172 107.561  68.501  1.00  0.00           C
ATOM   4184  O22 POPEa  84      50.642 106.602  69.029  1.00  0.00           O
ATOM   4185  C22 POPEa  84      51.372 107.673  66.991  1.00  0.00           C
ATOM   4188  C3  POPEa  84      50.072 109.201  70.959  1.00  0.00           C
ATOM   4191  O31 POPEa  84      48.972 108.711  70.169  1.00  0.00           O
ATOM   4192  C31 POPEa  84      48.342 109.602  69.421  1.00  0.00           C
ATOM   4193  O32 POPEa  84      48.622 110.782  69.309  1.00  0.00           O
ATOM   4194  C32 POPEa  84      47.211 108.902  68.690  1.00  0.00           C
ATOM   4197  C23 POPEa  84      50.891 106.393  66.271  1.00  0.00           C
ATOM   4200  C24 POPEa  84      49.352 106.281  66.201  1.00  0.00           C
ATOM   4203  C25 POPEa  84      48.752 106.682  64.849  1.00  0.00           C
ATOM   4206  C26 POPEa  84      49.082 108.111  64.400  1.00  0.00           C
ATOM   4209  C27 POPEa  84      48.591 108.391  62.971  1.00  0.00           C
ATOM   4212  C28 POPEa  84      49.121 109.713  62.389  1.00  0.00           C
ATOM   4215  C29 POPEa  84      48.492 110.942  63.000  1.00  0.00           C
ATOM   4217 0C21 POPEa  84      47.923 111.982  62.340  1.00  0.00           C
ATOM   4219 1C21 POPEa  84      47.801 112.132  60.850  1.00  0.00           C
ATOM   4222 2C21 POPEa  84      48.833 113.102  60.250  1.00  0.00           C
ATOM   4225 3C21 POPEa  84      48.981 112.902  58.729  1.00  0.00           C
ATOM   4228 4C21 POPEa  84      49.962 113.893  58.080  1.00  0.00           C
ATOM   4231 5C21 POPEa  84      49.262 115.003  57.280  1.00  0.00           C
ATOM   4234 6C21 POPEa  84      50.242 115.812  56.410  1.00  0.00           C
ATOM   4237 7C21 POPEa  84      49.583 117.021  55.750  1.00  0.00           C
ATOM   4240 8C21 POPEa  84      50.332 117.512  54.509  1.00  0.00           C
ATOM   4244  C33 POPEa  84      46.673 109.742  67.500  1.00  0.00           C
ATOM   4247  C34 POPEa  84      45.812 108.881  66.570  1.00  0.00           C
ATOM   4250  C35 POPEa  84      45.602 109.462  65.160  1.00  0.00           C
ATOM   4253  C36 POPEa  84      44.882 110.802  65.160  1.00  0.00           C
ATOM   4256  C37 POPEa  84      44.303 111.103  63.771  1.00  0.00           C
ATOM   4259  C38 POPEa  84      43.432 112.363  63.800  1.00  0.00           C
ATOM   4262  C39 POPEa  84      43.272 113.032  62.430  1.00  0.00           C
ATOM   4265 0C31 POPEa  84      44.262 114.191  62.271  1.00  0.00           C
ATOM   4268 1C31 POPEa  84      44.462 114.592  60.800  1.00  0.00           C
ATOM   4271 2C31 POPEa  84      45.512 115.691  60.639  1.00  0.00           C
ATOM   4274 3C31 POPEa  84      46.112 115.721  59.229  1.00  0.00           C
ATOM   4277 4C31 POPEa  84      45.083 116.082  58.150  1.00  0.00           C
ATOM   4280 5C31 POPEa  84      45.562 115.732  56.739  1.00  0.00           C
ATOM   4283 6C31 POPEa  84      44.532 116.152  55.700  1.00  0.00           C
ATOM   4287  NH3 POPEb  85     120.423  37.621  73.610  1.00  0.00           N
ATOM   4291  C12 POPEb  85     121.592  38.311  72.989  1.00  0.00           C
ATOM   4294  C11 POPEb  85     122.892  37.621  73.451  1.00  0.00           C
ATOM   4297  P   POPEb  85     125.432  38.141  73.740  1.00  0.00           P
ATOM   4298  O13 POPEb  85     125.441  38.781  75.069  1.00  0.00           O
ATOM   4299  O14 POPEb  85     125.762  36.691  73.650  1.00  0.00           O
ATOM   4300  O11 POPEb  85     126.352  38.961  72.750  1.00  0.00           O
ATOM   4301  O12 POPEb  85     124.011  38.421  73.080  1.00  0.00           O
ATOM   4302  C1  POPEb  85     125.902  39.321  71.440  1.00  0.00           C
ATOM   4305  C2  POPEb  85     126.861  40.352  70.790  1.00  0.00           C
ATOM   4307  O21 POPEb  85     126.963  40.091  69.369  1.00  0.00           O
ATOM   4308  C21 POPEb  85     125.942  40.562  68.690  1.00  0.00           C
ATOM   4309  O22 POPEb  85     125.003  41.182  69.140  1.00  0.00           O
ATOM   4310  C22 POPEb  85     126.082  40.122  67.180  1.00  0.00           C
ATOM   4313  C3  POPEb  85     128.284  40.341  71.440  1.00  0.00           C
ATOM   4316  O31 POPEb  85     129.145  41.301  70.800  1.00  0.00           O
ATOM   4317  C31 POPEb  85     129.555  41.061  69.550  1.00  0.00           C
ATOM   4318  O32 POPEb  85     129.704  41.941  68.701  1.00  0.00           O
ATOM   4319  C32 POPEb  85     129.914  39.611  69.260  1.00  0.00           C
ATOM   4322  C23 POPEb  85     125.012  40.352  66.010  1.00  0.00           C
ATOM   4325  C24 POPEb  85     125.622  41.021  64.779  1.00  0.00           C
ATOM   4328  C25 POPEb  85     126.872  40.301  64.250  1.00  0.00           C
ATOM   4331  C26 POPEb  85     126.642  38.831  63.889  1.00  0.00           C
ATOM   4334  C27 POPEb  85     127.835  38.261  63.111  1.00  0.00           C
ATOM   4337  C28 POPEb  85     127.542  36.921  62.410  1.00  0.00           C
ATOM   4340  C29 POPEb  85     128.454  36.731  61.229  1.00  0.00           C
ATOM   4342 0C21 POPEb  85     128.284  37.341  60.040  1.00  0.00           C
ATOM   4344 1C21 POPEb  85     127.141  38.251  59.660  1.00  0.00           C
ATOM   4347 2C21 POPEb  85     127.102  38.521  58.139  1.00  0.00           C
ATOM   4350 3C21 POPEb  85     126.833  37.261  57.310  1.00  0.00           C
ATOM   4353 4C21 POPEb  85     127.442  37.301  55.899  1.00  0.00           C
ATOM   4356 5C21 POPEb  85     126.971  38.481  55.040  1.00  0.00           C
ATOM   4359 6C21 POPEb  85     127.542  38.381  53.610  1.00  0.00           C
ATOM   4362 7C21 POPEb  85     127.351  39.671  52.799  1.00  0.00           C
ATOM   4365 8C21 POPEb  85     128.016  39.601  51.419  1.00  0.00           C
ATOM   4369  C33 POPEb  85     130.175  39.411  67.739  1.00  0.00           C
ATOM   4372  C34 POPEb  85     129.944  37.951  67.319  1.00  0.00           C
ATOM   4375  C35 POPEb  85     128.454  37.611  67.180  1.00  0.00           C
ATOM   4378  C36 POPEb  85     128.206  36.171  66.720  1.00  0.00           C
ATOM   4381  C37 POPEb  85     126.732  35.781  66.910  1.00  0.00           C
ATOM   4384  C38 POPEb  85     126.411  34.371  66.389  1.00  0.00           C
ATOM   4387  C39 POPEb  85     126.171  33.321  67.490  1.00  0.00           C
ATOM   4390 0C31 POPEb  85     125.581  32.031  66.900  1.00  0.00           C
ATOM   4393 1C31 POPEb  85     125.112  31.041  67.970  1.00  0.00           C
ATOM   4396 2C31 POPEb  85     124.442  29.771  67.389  1.00  0.00           C
ATOM   4399 3C31 POPEb  85     125.412  28.651  66.980  1.00  0.00           C
ATOM   4402 4C31 POPEb  85     125.912  28.701  65.520  1.00  0.00           C
ATOM   4405 5C31 POPEb  85     126.683  27.441  65.110  1.00  0.00           C
ATOM   4408 6C31 POPEb  85     127.132  27.401  63.650  1.00  0.00           C
ATOM   4412  NH3 POPEc  86      47.242 122.132  31.739  1.00  0.00           N
ATOM   4416  C12 POPEc  86      46.341 123.202  32.310  1.00  0.00           C
ATOM   4419  C11 POPEc  86      45.052 123.342  31.470  1.00  0.00           C
ATOM   4422  P   POPEc  86      42.771 122.052  31.100  1.00  0.00           P
ATOM   4423  O13 POPEc  86      42.182 120.761  31.500  1.00  0.00           O
ATOM   4424  O14 POPEc  86      42.502 122.482  29.710  1.00  0.00           O
ATOM   4425  O11 POPEc  86      42.112 123.202  31.990  1.00  0.00           O
ATOM   4426  O12 POPEc  86      44.312 122.122  31.450  1.00  0.00           O
ATOM   4427  C1  POPEc  86      41.792 123.011  33.370  1.00  0.00           C
ATOM   4430  C2  POPEc  86      42.923 123.482  34.310  1.00  0.00           C
ATOM   4432  O21 POPEc  86      42.492 123.212  35.650  1.00  0.00           O
ATOM   4433  C21 POPEc  86      43.312 122.461  36.359  1.00  0.00           C
ATOM   4434  O22 POPEc  86      44.431 122.122  36.050  1.00  0.00           O
ATOM   4435  C22 POPEc  86      42.583 122.021  37.640  1.00  0.00           C
ATOM   4438  C3  POPEc  86      43.222 124.993  34.139  1.00  0.00           C
ATOM   4441  O31 POPEc  86      44.632 125.262  34.270  1.00  0.00           O
ATOM   4442  C31 POPEc  86      45.102 125.492  35.510  1.00  0.00           C
ATOM   4443  O32 POPEc  86      45.803 124.723  36.130  1.00  0.00           O
ATOM   4444  C32 POPEc  86      44.602 126.822  36.069  1.00  0.00           C
ATOM   4447  C23 POPEc  86      43.032 122.783  38.910  1.00  0.00           C
ATOM   4450  C24 POPEc  86      42.322 122.251  40.169  1.00  0.00           C
ATOM   4453  C25 POPEc  86      42.542 123.102  41.430  1.00  0.00           C
ATOM   4456  C26 POPEc  86      41.603 122.691  42.580  1.00  0.00           C
ATOM   4459  C27 POPEc  86      41.551 123.701  43.741  1.00  0.00           C
ATOM   4462  C28 POPEc  86      40.512 123.302  44.810  1.00  0.00           C
ATOM   4465  C29 POPEc  86      40.483 124.252  45.980  1.00  0.00           C
ATOM   4467 0C21 POPEc  86      39.452 124.361  46.851  1.00  0.00           C
ATOM   4469 1C21 POPEc  86      38.201 123.531  46.809  1.00  0.00           C
ATOM   4472 2C21 POPEc  86      37.652 123.121  48.189  1.00  0.00           C
ATOM   4475 3C21 POPEc  86      36.462 122.172  48.020  1.00  0.00           C
ATOM   4478 4C21 POPEc  86      35.693 121.861  49.299  1.00  0.00           C
ATOM   4481 5C21 POPEc  86      34.743 120.651  49.180  1.00  0.00           C
ATOM   4484 6C21 POPEc  86      33.732 120.732  48.020  1.00  0.00           C
ATOM   4487 7C21 POPEc  86      34.222 120.081  46.711  1.00  0.00           C
ATOM   4490 8C21 POPEc  86      33.181 120.143  45.580  1.00  0.00           C
ATOM   4494  C33 POPEc  86      43.513 126.631  37.160  1.00  0.00           C
ATOM   4497  C34 POPEc  86      43.692 127.551  38.360  1.00  0.00           C
ATOM   4500  C35 POPEc  86      42.432 127.542  39.229  1.00  0.00           C
ATOM   4503  C36 POPEc  86      42.532 128.441  40.461  1.00  0.00           C
ATOM   4506  C37 POPEc  86      41.212 128.531  41.219  1.00  0.00           C
ATOM   4509  C38 POPEc  86      41.333 129.411  42.459  1.00  0.00           C
ATOM   4512  C39 POPEc  86      40.152 129.252  43.420  1.00  0.00           C
ATOM   4515 0C31 POPEc  86      40.483 129.812  44.810  1.00  0.00           C
ATOM   4518 1C31 POPEc  86      39.882 128.992  45.940  1.00  0.00           C
ATOM   4521 2C31 POPEc  86      40.602 129.271  47.260  1.00  0.00           C
ATOM   4524 3C31 POPEc  86      39.942 128.582  48.460  1.00  0.00           C
ATOM   4527 4C31 POPEc  86      40.751 128.762  49.740  1.00  0.00           C
ATOM   4530 5C31 POPEc  86      40.122 128.021  50.931  1.00  0.00           C
ATOM   4533 6C31 POPEc  86      40.943 128.172  52.210  1.00  0.00           C
ATOM   4537  NH3 POPEd  87     125.992  39.941  35.600  1.00  0.00           N
ATOM   4541  C12 POPEd  87     124.942  41.011  35.619  1.00  0.00           C
ATOM   4544  C11 POPEd  87     125.392  42.161  36.540  1.00  0.00           C
ATOM   4547  P   POPEd  87     123.162  43.551  35.959  1.00  0.00           P
ATOM   4548  O13 POPEd  87     122.912  44.972  36.279  1.00  0.00           O
ATOM   4549  O14 POPEd  87     123.352  43.251  34.519  1.00  0.00           O
ATOM   4550  O11 POPEd  87     122.041  42.642  36.590  1.00  0.00           O
ATOM   4551  O12 POPEd  87     124.391  43.111  36.819  1.00  0.00           O
ATOM   4552  C1  POPEd  87     120.961  43.172  37.370  1.00  0.00           C
ATOM   4555  C2  POPEd  87     121.253  43.351  38.890  1.00  0.00           C
ATOM   4557  O21 POPEd  87     120.012  43.571  39.560  1.00  0.00           O
ATOM   4558  C21 POPEd  87     119.251  42.551  39.830  1.00  0.00           C
ATOM   4559  O22 POPEd  87     119.522  41.372  39.680  1.00  0.00           O
ATOM   4560  C22 POPEd  87     117.952  43.111  40.400  1.00  0.00           C
ATOM   4563  C3  POPEd  87     122.141  44.591  39.170  1.00  0.00           C
ATOM   4566  O31 POPEd  87     121.982  45.131  40.500  1.00  0.00           O
ATOM   4567  C31 POPEd  87     121.031  46.061  40.619  1.00  0.00           C
ATOM   4568  O32 POPEd  87     120.172  46.332  39.800  1.00  0.00           O
ATOM   4569  C32 POPEd  87     121.192  46.711  42.000  1.00  0.00           C
ATOM   4572  C23 POPEd  87     118.022  43.451  41.910  1.00  0.00           C
ATOM   4575  C24 POPEd  87     117.082  44.591  42.330  1.00  0.00           C
ATOM   4578  C25 POPEd  87     116.632  44.511  43.800  1.00  0.00           C
ATOM   4581  C26 POPEd  87     117.801  44.411  44.790  1.00  0.00           C
ATOM   4584  C27 POPEd  87     117.322  44.071  46.209  1.00  0.00           C
ATOM   4587  C28 POPEd  87     118.492  43.911  47.201  1.00  0.00           C
ATOM   4590  C29 POPEd  87     118.022  43.321  48.500  1.00  0.00           C
ATOM   4592 0C21 POPEd  87     117.982  43.931  49.701  1.00  0.00           C
ATOM   4594 1C21 POPEd  87     118.432  45.341  50.010  1.00  0.00           C
ATOM   4597 2C21 POPEd  87     119.932  45.411  50.349  1.00  0.00           C
ATOM   4600 3C21 POPEd  87     120.361  44.541  51.540  1.00  0.00           C
ATOM   4603 4C21 POPEd  87     121.882  44.461  51.680  1.00  0.00           C
ATOM   4606 5C21 POPEd  87     122.532  45.641  52.420  1.00  0.00           C
ATOM   4609 6C21 POPEd  87     122.292  45.602  53.930  1.00  0.00           C
ATOM   4612 7C21 POPEd  87     123.102  46.661  54.690  1.00  0.00           C
ATOM   4615 8C21 POPEd  87     122.861  46.611  56.200  1.00  0.00           C
ATOM   4619  C33 POPEd  87     120.861  48.221  42.000  1.00  0.00           C
ATOM   4622  C34 POPEd  87     121.332  48.911  43.300  1.00  0.00           C
ATOM   4625  C35 POPEd  87     120.662  48.391  44.579  1.00  0.00           C
ATOM   4628  C36 POPEd  87     119.182  48.771  44.670  1.00  0.00           C
ATOM   4631  C37 POPEd  87     118.613  48.521  46.069  1.00  0.00           C
ATOM   4634  C38 POPEd  87     117.201  49.121  46.229  1.00  0.00           C
ATOM   4637  C39 POPEd  87     116.572  48.811  47.590  1.00  0.00           C
ATOM   4640 0C31 POPEd  87     117.363  49.391  48.779  1.00  0.00           C
ATOM   4643 1C31 POPEd  87     116.642  49.181  50.120  1.00  0.00           C
ATOM   4646 2C31 POPEd  87     117.491  49.581  51.340  1.00  0.00           C
ATOM   4649 3C31 POPEd  87     116.673  49.661  52.639  1.00  0.00           C
ATOM   4652 4C31 POPEd  87     115.973  51.021  52.821  1.00  0.00           C
ATOM   4655 5C31 POPEd  87     115.143  51.081  54.110  1.00  0.00           C
ATOM   4658 6C31 POPEd  87     114.142  52.251  54.141  1.00  0.00           C
ATOM   4662  NH3 POPEe  88       5.542 101.152  30.090  1.00  0.00           N
ATOM   4666  C12 POPEe  88       5.882 100.173  29.000  1.00  0.00           C
ATOM   4669  C11 POPEe  88       4.662  99.732  28.181  1.00  0.00           C
ATOM   4672  P   POPEe  88       4.422  97.213  27.690  1.00  0.00           P
ATOM   4673  O13 POPEe  88       2.962  97.421  27.750  1.00  0.00           O
ATOM   4674  O14 POPEe  88       4.902  96.152  26.770  1.00  0.00           O
ATOM   4675  O11 POPEe  88       5.002  96.971  29.130  1.00  0.00           O
ATOM   4676  O12 POPEe  88       5.032  98.622  27.350  1.00  0.00           O
ATOM   4677  C1  POPEe  88       4.332  96.071  30.029  1.00  0.00           C
ATOM   4680  C2  POPEe  88       4.972  96.141  31.440  1.00  0.00           C
ATOM   4682  O21 POPEe  88       3.912  96.132  32.390  1.00  0.00           O
ATOM   4683  C21 POPEe  88       4.102  95.611  33.590  1.00  0.00           C
ATOM   4684  O22 POPEe  88       5.132  95.143  34.020  1.00  0.00           O
ATOM   4685  C22 POPEe  88       2.752  95.683  34.340  1.00  0.00           C
ATOM   4688  C3  POPEe  88       5.762  97.461  31.530  1.00  0.00           C
ATOM   4691  O31 POPEe  88       6.252  97.771  32.840  1.00  0.00           O
ATOM   4692  C31 POPEe  88       6.142  99.033  33.181  1.00  0.00           C
ATOM   4693  O32 POPEe  88       5.462  99.882  32.610  1.00  0.00           O
ATOM   4694  C32 POPEe  88       7.032  99.271  34.390  1.00  0.00           C
ATOM   4697  C23 POPEe  88       2.842  95.771  35.881  1.00  0.00           C
ATOM   4700  C24 POPEe  88       2.072  94.632  36.570  1.00  0.00           C
ATOM   4703  C25 POPEe  88       2.382  94.521  38.069  1.00  0.00           C
ATOM   4706  C26 POPEe  88       2.322  93.062  38.550  1.00  0.00           C
ATOM   4709  C27 POPEe  88       2.512  92.932  40.070  1.00  0.00           C
ATOM   4712  C28 POPEe  88       2.922  91.521  40.559  1.00  0.00           C
ATOM   4715  C29 POPEe  88       1.912  90.462  40.210  1.00  0.00           C
ATOM   4717 0C21 POPEe  88       1.572  89.392  40.969  1.00  0.00           C
ATOM   4719 1C21 POPEe  88       2.112  89.033  42.330  1.00  0.00           C
ATOM   4722 2C21 POPEe  88       1.022  88.422  43.230  1.00  0.00           C
ATOM   4725 3C21 POPEe  88       1.612  87.871  44.541  1.00  0.00           C
ATOM   4728 4C21 POPEe  88       0.572  87.181  45.450  1.00  0.00           C
ATOM   4731 5C21 POPEe  88       1.112  87.011  46.880  1.00  0.00           C
ATOM   4734 6C21 POPEe  88       0.262  86.103  47.790  1.00  0.00           C
ATOM   4737 7C21 POPEe  88      -1.098  86.673  48.200  1.00  0.00           C
ATOM   4740 8C21 POPEe  88      -1.541  86.122  49.561  1.00  0.00           C
ATOM   4744  C33 POPEe  88       6.242  99.131  35.699  1.00  0.00           C
ATOM   4747  C34 POPEe  88       7.082  99.433  36.949  1.00  0.00           C
ATOM   4750  C35 POPEe  88       7.622 100.861  36.980  1.00  0.00           C
ATOM   4753  C36 POPEe  88       7.992 101.311  38.399  1.00  0.00           C
ATOM   4756  C37 POPEe  88       7.692 102.801  38.649  1.00  0.00           C
ATOM   4759  C38 POPEe  88       7.612 103.151  40.150  1.00  0.00           C
ATOM   4762  C39 POPEe  88       8.782 102.591  40.969  1.00  0.00           C
ATOM   4765 0C31 POPEe  88       8.632 102.852  42.469  1.00  0.00           C
ATOM   4768 1C31 POPEe  88       9.812 102.281  43.270  1.00  0.00           C
ATOM   4771 2C31 POPEe  88       9.662 102.512  44.780  1.00  0.00           C
ATOM   4774 3C31 POPEe  88      10.982 102.311  45.540  1.00  0.00           C
ATOM   4777 4C31 POPEe  88      11.092 100.992  46.300  1.00  0.00           C
ATOM   4780 5C31 POPEe  88      12.422 100.902  47.061  1.00  0.00           C
ATOM   4783 6C31 POPEe  88      12.562  99.661  47.930  1.00  0.00           C
ATOM   4787  NH3 POPEf  89      13.722 106.952  32.170  1.00  0.00           N
ATOM   4791  C12 POPEf  89      12.402 107.512  32.630  1.00  0.00           C
ATOM   4794  C11 POPEf  89      11.722 108.221  31.450  1.00  0.00           C
ATOM   4797  P   POPEf  89       9.782 109.771  30.750  1.00  0.00           P
ATOM   4798  O13 POPEf  89      10.602 109.771  29.510  1.00  0.00           O
ATOM   4799  O14 POPEf  89       8.342 109.492  30.649  1.00  0.00           O
ATOM   4800  O11 POPEf  89       9.982 111.201  31.390  1.00  0.00           O
ATOM   4801  O12 POPEf  89      10.472 108.822  31.830  1.00  0.00           O
ATOM   4802  C1  POPEf  89      10.242 111.502  32.750  1.00  0.00           C
ATOM   4805  C2  POPEf  89       9.432 112.771  33.149  1.00  0.00           C
ATOM   4807  O21 POPEf  89      10.052 113.492  34.250  1.00  0.00           O
ATOM   4808  C21 POPEf  89       9.762 114.792  34.280  1.00  0.00           C
ATOM   4809  O22 POPEf  89       9.142 115.423  33.440  1.00  0.00           O
ATOM   4810  C22 POPEf  89      10.342 115.441  35.530  1.00  0.00           C
ATOM   4813  C3  POPEf  89       7.932 112.411  33.420  1.00  0.00           C
ATOM   4816  O31 POPEf  89       7.512 112.493  34.790  1.00  0.00           O
ATOM   4817  C31 POPEf  89       8.022 111.652  35.681  1.00  0.00           C
ATOM   4818  O32 POPEf  89       8.802 110.742  35.479  1.00  0.00           O
ATOM   4819  C32 POPEf  89       7.442 112.041  37.040  1.00  0.00           C
ATOM   4822  C23 POPEf  89       9.592 115.072  36.830  1.00  0.00           C
ATOM   4825  C24 POPEf  89      10.152 115.823  38.049  1.00  0.00           C
ATOM   4828  C25 POPEf  89       9.272 115.611  39.290  1.00  0.00           C
ATOM   4831  C26 POPEf  89       9.872 116.103  40.610  1.00  0.00           C
ATOM   4834  C27 POPEf  89       8.822 116.001  41.739  1.00  0.00           C
ATOM   4837  C28 POPEf  89       9.312 116.533  43.101  1.00  0.00           C
ATOM   4840  C29 POPEf  89       8.122 116.861  43.970  1.00  0.00           C
ATOM   4842 0C21 POPEf  89       7.872 116.471  45.229  1.00  0.00           C
ATOM   4844 1C21 POPEf  89       8.772 115.662  46.120  1.00  0.00           C
ATOM   4847 2C21 POPEf  89       8.292 115.672  47.580  1.00  0.00           C
ATOM   4850 3C21 POPEf  89       8.342 117.073  48.221  1.00  0.00           C
ATOM   4853 4C21 POPEf  89       7.902 117.073  49.690  1.00  0.00           C
ATOM   4856 5C21 POPEf  89       7.942 118.473  50.309  1.00  0.00           C
ATOM   4859 6C21 POPEf  89       7.472 118.512  51.781  1.00  0.00           C
ATOM   4862 7C21 POPEf  89       7.142 119.932  52.240  1.00  0.00           C
ATOM   4865 8C21 POPEf  89       6.732 120.081  53.700  1.00  0.00           C
ATOM   4869  C33 POPEf  89       8.062 111.232  38.189  1.00  0.00           C
ATOM   4872  C34 POPEf  89       7.452 111.661  39.530  1.00  0.00           C
ATOM   4875  C35 POPEf  89       8.062 110.973  40.750  1.00  0.00           C
ATOM   4878  C36 POPEf  89       7.622 111.682  42.041  1.00  0.00           C
ATOM   4881  C37 POPEf  89       8.372 111.243  43.300  1.00  0.00           C
ATOM   4884  C38 POPEf  89       8.272 112.321  44.401  1.00  0.00           C
ATOM   4887  C39 POPEf  89       7.822 111.822  45.780  1.00  0.00           C
ATOM   4890 0C31 POPEf  89       6.422 111.201  45.819  1.00  0.00           C
ATOM   4893 1C31 POPEf  89       5.752 111.393  47.190  1.00  0.00           C
ATOM   4896 2C31 POPEf  89       4.592 110.423  47.440  1.00  0.00           C
ATOM   4899 3C31 POPEf  89       5.012 109.051  48.000  1.00  0.00           C
ATOM   4902 4C31 POPEf  89       5.592 109.142  49.421  1.00  0.00           C
ATOM   4905 5C31 POPEf  89       5.312 107.892  50.260  1.00  0.00           C
ATOM   4908 6C31 POPEf  89       5.872 107.992  51.680  1.00  0.00           C
ATOM   4912  NH3 POPEg  90      99.641  50.771  69.920  1.00  0.00           N
ATOM   4916  C12 POPEg  90     101.132  50.961  69.701  1.00  0.00           C
ATOM   4919  C11 POPEg  90     101.812  51.661  70.899  1.00  0.00           C
ATOM   4922  P   POPEg  90     103.302  53.641  70.040  1.00  0.00           P
ATOM   4923  O13 POPEg  90     104.632  53.731  69.421  1.00  0.00           O
ATOM   4924  O14 POPEg  90     103.062  54.571  71.160  1.00  0.00           O
ATOM   4925  O11 POPEg  90     102.171  53.801  68.950  1.00  0.00           O
ATOM   4926  O12 POPEg  90     103.102  52.151  70.559  1.00  0.00           O
ATOM   4927  C1  POPEg  90     102.432  54.621  67.799  1.00  0.00           C
ATOM   4930  C2  POPEg  90     103.302  53.922  66.710  1.00  0.00           C
ATOM   4932  O21 POPEg  90     102.941  54.521  65.451  1.00  0.00           O
ATOM   4933  C21 POPEg  90     103.811  54.321  64.470  1.00  0.00           C
ATOM   4934  O22 POPEg  90     104.932  53.892  64.590  1.00  0.00           O
ATOM   4935  C22 POPEg  90     103.172  54.791  63.150  1.00  0.00           C
ATOM   4938  C3  POPEg  90     103.001  52.391  66.680  1.00  0.00           C
ATOM   4941  O31 POPEg  90     103.862  51.621  65.811  1.00  0.00           O
ATOM   4942  C31 POPEg  90     104.251  50.441  66.290  1.00  0.00           C
ATOM   4943  O32 POPEg  90     103.881  49.951  67.340  1.00  0.00           O
ATOM   4944  C32 POPEg  90     105.161  49.721  65.299  1.00  0.00           C
ATOM   4947  C23 POPEg  90     103.881  56.021  62.529  1.00  0.00           C
ATOM   4950  C24 POPEg  90     105.283  55.721  61.980  1.00  0.00           C
ATOM   4953  C25 POPEg  90     105.301  54.861  60.710  1.00  0.00           C
ATOM   4956  C26 POPEg  90     106.732  54.422  60.380  1.00  0.00           C
ATOM   4959  C27 POPEg  90     106.922  53.781  58.989  1.00  0.00           C
ATOM   4962  C28 POPEg  90     108.352  53.231  58.860  1.00  0.00           C
ATOM   4965  C29 POPEg  90     108.862  53.041  57.459  1.00  0.00           C
ATOM   4967 0C21 POPEg  90     109.571  53.931  56.739  1.00  0.00           C
ATOM   4969 1C21 POPEg  90     109.902  55.352  57.139  1.00  0.00           C
ATOM   4972 2C21 POPEg  90     111.381  55.571  57.521  1.00  0.00           C
ATOM   4975 3C21 POPEg  90     112.363  55.471  56.340  1.00  0.00           C
ATOM   4978 4C21 POPEg  90     113.832  55.701  56.750  1.00  0.00           C
ATOM   4981 5C21 POPEg  90     114.352  54.621  57.700  1.00  0.00           C
ATOM   4984 6C21 POPEg  90     115.872  54.611  57.900  1.00  0.00           C
ATOM   4987 7C21 POPEg  90     116.341  53.371  58.660  1.00  0.00           C
ATOM   4990 8C21 POPEg  90     117.861  53.191  58.701  1.00  0.00           C
ATOM   4994  C33 POPEg  90     104.391  49.211  64.059  1.00  0.00           C
ATOM   4997  C34 POPEg  90     105.091  48.062  63.329  1.00  0.00           C
ATOM   5000  C35 POPEg  90     104.352  47.642  62.040  1.00  0.00           C
ATOM   5003  C36 POPEg  90     104.401  48.751  60.980  1.00  0.00           C
ATOM   5006  C37 POPEg  90     103.811  48.331  59.631  1.00  0.00           C
ATOM   5009  C38 POPEg  90     103.922  49.471  58.599  1.00  0.00           C
ATOM   5012  C39 POPEg  90     103.542  49.051  57.181  1.00  0.00           C
ATOM   5015 0C31 POPEg  90     103.632  50.201  56.170  1.00  0.00           C
ATOM   5018 1C31 POPEg  90     103.151  49.811  54.771  1.00  0.00           C
ATOM   5021 2C31 POPEg  90     104.173  48.962  54.000  1.00  0.00           C
ATOM   5024 3C31 POPEg  90     104.981  49.731  52.950  1.00  0.00           C
ATOM   5027 4C31 POPEg  90     104.142  50.102  51.720  1.00  0.00           C
ATOM   5030 5C31 POPEg  90     104.962  50.731  50.590  1.00  0.00           C
ATOM   5033 6C31 POPEg  90     104.102  51.141  49.401  1.00  0.00           C
ATOM   5037  NH3 POPEh  91     116.462  80.201  70.899  1.00  0.00           N
ATOM   5041  C12 POPEh  91     115.611  80.471  72.100  1.00  0.00           C
ATOM   5044  C11 POPEh  91     115.912  81.892  72.669  1.00  0.00           C
ATOM   5047  P   POPEh  91     113.663  82.981  71.860  1.00  0.00           P
ATOM   5048  O13 POPEh  91     112.612  81.941  71.921  1.00  0.00           O
ATOM   5049  O14 POPEh  91     113.272  84.412  71.879  1.00  0.00           O
ATOM   5050  O11 POPEh  91     114.512  82.673  70.569  1.00  0.00           O
ATOM   5051  O12 POPEh  91     114.752  82.682  72.970  1.00  0.00           O
ATOM   5052  C1  POPEh  91     114.191  83.232  69.299  1.00  0.00           C
ATOM   5055  C2  POPEh  91     115.242  84.282  68.870  1.00  0.00           C
ATOM   5057  O21 POPEh  91     116.212  83.701  67.970  1.00  0.00           O
ATOM   5058  C21 POPEh  91     117.102  82.852  68.459  1.00  0.00           C
ATOM   5059  O22 POPEh  91     117.152  82.402  69.590  1.00  0.00           O
ATOM   5060  C22 POPEh  91     118.032  82.432  67.311  1.00  0.00           C
ATOM   5063  C3  POPEh  91     115.902  85.131  69.990  1.00  0.00           C
ATOM   5066  O31 POPEh  91     116.751  86.082  69.340  1.00  0.00           O
ATOM   5067  C31 POPEh  91     117.392  86.952  70.080  1.00  0.00           C
ATOM   5068  O32 POPEh  91     117.491  86.933  71.300  1.00  0.00           O
ATOM   5069  C32 POPEh  91     118.052  88.021  69.189  1.00  0.00           C
ATOM   5072  C23 POPEh  91     118.871  83.592  66.689  1.00  0.00           C
ATOM   5075  C24 POPEh  91     119.242  83.372  65.209  1.00  0.00           C
ATOM   5078  C25 POPEh  91     118.041  83.603  64.270  1.00  0.00           C
ATOM   5081  C26 POPEh  91     118.321  83.352  62.779  1.00  0.00           C
ATOM   5084  C27 POPEh  91     116.992  83.291  62.000  1.00  0.00           C
ATOM   5087  C28 POPEh  91     117.062  82.962  60.500  1.00  0.00           C
ATOM   5090  C29 POPEh  91     115.651  82.721  59.990  1.00  0.00           C
ATOM   5092 0C21 POPEh  91     115.283  81.971  58.940  1.00  0.00           C
ATOM   5094 1C21 POPEh  91     116.182  81.262  57.971  1.00  0.00           C
ATOM   5097 2C21 POPEh  91     115.902  79.742  57.849  1.00  0.00           C
ATOM   5100 3C21 POPEh  91     116.192  78.922  59.119  1.00  0.00           C
ATOM   5103 4C21 POPEh  91     116.201  77.411  58.819  1.00  0.00           C
ATOM   5106 5C21 POPEh  91     116.362  76.501  60.060  1.00  0.00           C
ATOM   5109 6C21 POPEh  91     117.812  76.361  60.541  1.00  0.00           C
ATOM   5112 7C21 POPEh  91     117.971  75.331  61.669  1.00  0.00           C
ATOM   5115 8C21 POPEh  91     119.382  75.341  62.279  1.00  0.00           C
ATOM   5119  C33 POPEh  91     117.311  88.312  67.849  1.00  0.00           C
ATOM   5122  C34 POPEh  91     118.212  88.753  66.680  1.00  0.00           C
ATOM   5125  C35 POPEh  91     117.382  89.271  65.500  1.00  0.00           C
ATOM   5128  C36 POPEh  91     118.111  89.182  64.160  1.00  0.00           C
ATOM   5131  C37 POPEh  91     117.182  89.552  62.989  1.00  0.00           C
ATOM   5134  C38 POPEh  91     117.833  89.521  61.590  1.00  0.00           C
ATOM   5137  C39 POPEh  91     116.761  89.361  60.500  1.00  0.00           C
ATOM   5140 0C31 POPEh  91     116.922  90.231  59.229  1.00  0.00           C
ATOM   5143 1C31 POPEh  91     115.762  90.031  58.241  1.00  0.00           C
ATOM   5146 2C31 POPEh  91     115.821  90.902  56.980  1.00  0.00           C
ATOM   5149 3C31 POPEh  91     116.992  90.542  56.069  1.00  0.00           C
ATOM   5152 4C31 POPEh  91     116.822  91.103  54.649  1.00  0.00           C
ATOM   5155 5C31 POPEh  91     118.151  91.581  54.059  1.00  0.00           C
ATOM   5158 6C31 POPEh  91     118.032  92.102  52.620  1.00  0.00           C
ATOM   5162  NH3 POPEi  92      89.452  20.331  32.559  1.00  0.00           N
ATOM   5166  C12 POPEi  92      90.352  21.361  31.931  1.00  0.00           C
ATOM   5169  C11 POPEi  92      89.641  22.231  30.860  1.00  0.00           C
ATOM   5172  P   POPEi  92      89.762  24.621  29.799  1.00  0.00           P
ATOM   5173  O13 POPEi  92      90.921  25.031  28.990  1.00  0.00           O
ATOM   5174  O14 POPEi  92      88.552  24.221  29.069  1.00  0.00           O
ATOM   5175  O11 POPEi  92      89.391  25.881  30.660  1.00  0.00           O
ATOM   5176  O12 POPEi  92      90.252  23.531  30.840  1.00  0.00           O
ATOM   5177  C1  POPEi  92      88.841  25.751  31.980  1.00  0.00           C
ATOM   5180  C2  POPEi  92      89.951  25.921  33.050  1.00  0.00           C
ATOM   5182  O21 POPEi  92      89.752  25.041  34.139  1.00  0.00           O
ATOM   5183  C21 POPEi  92      88.871  25.411  35.050  1.00  0.00           C
ATOM   5184  O22 POPEi  92      87.923  26.151  34.899  1.00  0.00           O
ATOM   5185  C22 POPEi  92      89.212  24.641  36.330  1.00  0.00           C
ATOM   5188  C3  POPEi  92      90.152  27.391  33.500  1.00  0.00           C
ATOM   5191  O31 POPEi  92      90.932  27.481  34.719  1.00  0.00           O
ATOM   5192  C31 POPEi  92      92.192  27.821  34.540  1.00  0.00           C
ATOM   5193  O32 POPEi  92      92.682  28.151  33.470  1.00  0.00           O
ATOM   5194  C32 POPEi  92      92.952  27.681  35.850  1.00  0.00           C
ATOM   5197  C23 POPEi  92      88.971  25.441  37.609  1.00  0.00           C
ATOM   5200  C24 POPEi  92      89.762  24.891  38.800  1.00  0.00           C
ATOM   5203  C25 POPEi  92      89.272  25.391  40.169  1.00  0.00           C
ATOM   5206  C26 POPEi  92      90.082  24.771  41.320  1.00  0.00           C
ATOM   5209  C27 POPEi  92      89.401  24.971  42.690  1.00  0.00           C
ATOM   5212  C28 POPEi  92      90.121  24.251  43.840  1.00  0.00           C
ATOM   5215  C29 POPEi  92      91.481  24.831  44.141  1.00  0.00           C
ATOM   5217 0C21 POPEi  92      92.602  24.121  44.360  1.00  0.00           C
ATOM   5219 1C21 POPEi  92      92.693  22.621  44.401  1.00  0.00           C
ATOM   5222 2C21 POPEi  92      93.841  22.081  45.260  1.00  0.00           C
ATOM   5225 3C21 POPEi  92      95.212  22.241  44.590  1.00  0.00           C
ATOM   5228 4C21 POPEi  92      96.352  21.701  45.470  1.00  0.00           C
ATOM   5231 5C21 POPEi  92      97.572  21.281  44.649  1.00  0.00           C
ATOM   5234 6C21 POPEi  92      98.881  21.491  45.420  1.00  0.00           C
ATOM   5237 7C21 POPEi  92     100.082  20.911  44.670  1.00  0.00           C
ATOM   5240 8C21 POPEi  92     101.381  20.931  45.461  1.00  0.00           C
ATOM   5244  C33 POPEi  92      92.783  26.301  36.530  1.00  0.00           C
ATOM   5247  C34 POPEi  92      93.613  26.171  37.809  1.00  0.00           C
ATOM   5250  C35 POPEi  92      93.172  27.111  38.950  1.00  0.00           C
ATOM   5253  C36 POPEi  92      94.042  26.961  40.201  1.00  0.00           C
ATOM   5256  C37 POPEi  92      93.523  27.791  41.370  1.00  0.00           C
ATOM   5259  C38 POPEi  92      94.302  27.561  42.680  1.00  0.00           C
ATOM   5262  C39 POPEi  92      93.712  28.391  43.820  1.00  0.00           C
ATOM   5265 0C31 POPEi  92      94.272  28.061  45.210  1.00  0.00           C
ATOM   5268 1C31 POPEi  92      93.591  28.961  46.250  1.00  0.00           C
ATOM   5271 2C31 POPEi  92      93.893  28.601  47.710  1.00  0.00           C
ATOM   5274 3C31 POPEi  92      92.923  29.331  48.639  1.00  0.00           C
ATOM   5277 4C31 POPEi  92      92.842  28.711  50.040  1.00  0.00           C
ATOM   5280 5C31 POPEi  92      91.691  29.281  50.870  1.00  0.00           C
ATOM   5283 6C31 POPEi  92      91.592  28.611  52.230  1.00  0.00           C
ATOM   5287  NH3 POPEj  93      96.322  64.602  27.900  1.00  0.00           N
ATOM   5291  C12 POPEj  93      96.072  63.561  26.840  1.00  0.00           C
ATOM   5294  C11 POPEj  93      95.441  62.281  27.410  1.00  0.00           C
ATOM   5297  P   POPEj  93      93.262  61.701  26.020  1.00  0.00           P
ATOM   5298  O13 POPEj  93      92.982  63.031  25.440  1.00  0.00           O
ATOM   5299  O14 POPEj  93      92.852  60.481  25.290  1.00  0.00           O
ATOM   5300  O11 POPEj  93      92.521  61.672  27.380  1.00  0.00           O
ATOM   5301  O12 POPEj  93      94.792  61.551  26.390  1.00  0.00           O
ATOM   5302  C1  POPEj  93      92.731  60.851  28.510  1.00  0.00           C
ATOM   5305  C2  POPEj  93      92.122  61.632  29.699  1.00  0.00           C
ATOM   5307  O21 POPEj  93      92.792  61.381  30.949  1.00  0.00           O
ATOM   5308  C21 POPEj  93      92.672  60.191  31.500  1.00  0.00           C
ATOM   5309  O22 POPEj  93      92.242  59.181  30.940  1.00  0.00           O
ATOM   5310  C22 POPEj  93      93.162  60.242  32.950  1.00  0.00           C
ATOM   5313  C3  POPEj  93      90.572  61.492  29.729  1.00  0.00           C
ATOM   5316  O31 POPEj  93      89.932  62.602  30.389  1.00  0.00           O
ATOM   5317  C31 POPEj  93      89.792  62.491  31.700  1.00  0.00           C
ATOM   5318  O32 POPEj  93      90.131  61.532  32.370  1.00  0.00           O
ATOM   5319  C32 POPEj  93      89.212  63.762  32.280  1.00  0.00           C
ATOM   5322  C23 POPEj  93      94.602  59.721  33.090  1.00  0.00           C
ATOM   5325  C24 POPEj  93      95.242  59.991  34.450  1.00  0.00           C
ATOM   5328  C25 POPEj  93      94.641  59.231  35.639  1.00  0.00           C
ATOM   5331  C26 POPEj  93      95.482  59.492  36.889  1.00  0.00           C
ATOM   5334  C27 POPEj  93      94.942  58.881  38.199  1.00  0.00           C
ATOM   5337  C28 POPEj  93      96.042  58.221  39.070  1.00  0.00           C
ATOM   5340  C29 POPEj  93      97.182  59.152  39.389  1.00  0.00           C
ATOM   5342 0C21 POPEj  93      97.842  59.281  40.549  1.00  0.00           C
ATOM   5344 1C21 POPEj  93      97.602  58.561  41.840  1.00  0.00           C
ATOM   5347 2C21 POPEj  93      96.691  59.411  42.739  1.00  0.00           C
ATOM   5350 3C21 POPEj  93      96.891  59.172  44.239  1.00  0.00           C
ATOM   5353 4C21 POPEj  93      96.971  60.481  45.029  1.00  0.00           C
ATOM   5356 5C21 POPEj  93      98.251  61.281  44.719  1.00  0.00           C
ATOM   5359 6C21 POPEj  93      98.421  62.481  45.639  1.00  0.00           C
ATOM   5362 7C21 POPEj  93      99.592  63.361  45.210  1.00  0.00           C
ATOM   5365 8C21 POPEj  93      99.431  64.791  45.730  1.00  0.00           C
ATOM   5369  C33 POPEj  93      88.582  63.521  33.670  1.00  0.00           C
ATOM   5372  C34 POPEj  93      88.072  64.822  34.299  1.00  0.00           C
ATOM   5375  C35 POPEj  93      87.211  64.561  35.549  1.00  0.00           C
ATOM   5378  C36 POPEj  93      87.952  64.901  36.840  1.00  0.00           C
ATOM   5381  C37 POPEj  93      87.111  64.602  38.080  1.00  0.00           C
ATOM   5384  C38 POPEj  93      87.742  65.102  39.379  1.00  0.00           C
ATOM   5387  C39 POPEj  93      88.951  64.281  39.819  1.00  0.00           C
ATOM   5390 0C31 POPEj  93      89.832  64.962  40.889  1.00  0.00           C
ATOM   5393 1C31 POPEj  93      89.021  65.591  42.030  1.00  0.00           C
ATOM   5396 2C31 POPEj  93      89.932  66.111  43.160  1.00  0.00           C
ATOM   5399 3C31 POPEj  93      89.361  65.881  44.561  1.00  0.00           C
ATOM   5402 4C31 POPEj  93      89.021  64.423  44.840  1.00  0.00           C
ATOM   5405 5C31 POPEj  93      89.191  64.011  46.300  1.00  0.00           C
ATOM   5408 6C31 POPEj  93      88.902  62.531  46.530  1.00  0.00           C
ATOM   5412  NH3 POPEk  94      58.382   2.341  72.680  1.00  0.00           N
ATOM   5416  C12 POPEk  94      57.542   2.741  73.860  1.00  0.00           C
ATOM   5419  C11 POPEk  94      56.673   3.931  73.440  1.00  0.00           C
ATOM   5422  P   POPEk  94      57.622   5.611  71.701  1.00  0.00           P
ATOM   5423  O13 POPEk  94      58.622   6.681  71.599  1.00  0.00           O
ATOM   5424  O14 POPEk  94      57.832   4.391  70.881  1.00  0.00           O
ATOM   5425  O11 POPEk  94      56.172   6.171  71.419  1.00  0.00           O
ATOM   5426  O12 POPEk  94      57.502   5.061  73.160  1.00  0.00           O
ATOM   5427  C1  POPEk  94      55.712   6.121  70.069  1.00  0.00           C
ATOM   5430  C2  POPEk  94      54.402   6.931  69.900  1.00  0.00           C
ATOM   5432  O21 POPEk  94      53.292   6.041  69.639  1.00  0.00           O
ATOM   5433  C21 POPEk  94      53.072   5.581  68.440  1.00  0.00           C
ATOM   5434  O22 POPEk  94      53.752   5.781  67.440  1.00  0.00           O
ATOM   5435  C22 POPEk  94      51.842   4.681  68.469  1.00  0.00           C
ATOM   5438  C3  POPEk  94      54.632   8.101  68.889  1.00  0.00           C
ATOM   5441  O31 POPEk  94      53.422   8.801  68.569  1.00  0.00           O
ATOM   5442  C31 POPEk  94      53.632   9.771  67.680  1.00  0.00           C
ATOM   5443  O32 POPEk  94      54.722  10.161  67.290  1.00  0.00           O
ATOM   5444  C32 POPEk  94      52.292  10.261  67.131  1.00  0.00           C
ATOM   5447  C23 POPEk  94      51.292   4.431  67.061  1.00  0.00           C
ATOM   5450  C24 POPEk  94      49.972   3.661  67.090  1.00  0.00           C
ATOM   5453  C25 POPEk  94      49.332   3.491  65.710  1.00  0.00           C
ATOM   5456  C26 POPEk  94      48.963   4.831  65.060  1.00  0.00           C
ATOM   5459  C27 POPEk  94      48.123   4.691  63.779  1.00  0.00           C
ATOM   5462  C28 POPEk  94      46.962   5.701  63.729  1.00  0.00           C
ATOM   5465  C29 POPEk  94      45.873   5.241  64.649  1.00  0.00           C
ATOM   5467 0C21 POPEk  94      44.583   5.031  64.330  1.00  0.00           C
ATOM   5469 1C21 POPEk  94      43.951   5.311  63.000  1.00  0.00           C
ATOM   5472 2C21 POPEk  94      43.911   4.041  62.139  1.00  0.00           C
ATOM   5475 3C21 POPEk  94      42.853   3.021  62.590  1.00  0.00           C
ATOM   5478 4C21 POPEk  94      42.612   1.921  61.549  1.00  0.00           C
ATOM   5481 5C21 POPEk  94      42.022   2.481  60.250  1.00  0.00           C
ATOM   5484 6C21 POPEk  94      41.593   1.408  59.239  1.00  0.00           C
ATOM   5487 7C21 POPEk  94      41.372   2.031  57.849  1.00  0.00           C
ATOM   5490 8C21 POPEk  94      40.782   1.078  56.809  1.00  0.00           C
ATOM   5494  C33 POPEk  94      52.302  10.201  65.590  1.00  0.00           C
ATOM   5497  C34 POPEk  94      51.122  10.941  64.930  1.00  0.00           C
ATOM   5500  C35 POPEk  94      51.352  12.451  64.819  1.00  0.00           C
ATOM   5503  C36 POPEk  94      51.262  12.971  63.381  1.00  0.00           C
ATOM   5506  C37 POPEk  94      51.341  14.501  63.280  1.00  0.00           C
ATOM   5509  C38 POPEk  94      51.463  14.971  61.819  1.00  0.00           C
ATOM   5512  C39 POPEk  94      51.481  16.501  61.660  1.00  0.00           C
ATOM   5515 0C31 POPEk  94      50.083  17.121  61.700  1.00  0.00           C
ATOM   5518 1C31 POPEk  94      50.042  18.561  61.150  1.00  0.00           C
ATOM   5521 2C31 POPEk  94      48.612  19.081  61.050  1.00  0.00           C
ATOM   5524 3C31 POPEk  94      48.482  20.421  60.299  1.00  0.00           C
ATOM   5527 4C31 POPEk  94      47.162  20.491  59.519  1.00  0.00           C
ATOM   5530 5C31 POPEk  94      46.873  21.831  58.849  1.00  0.00           C
ATOM   5533 6C31 POPEk  94      45.562  21.821  58.059  1.00  0.00           C
ATOM   5537  NH3 POPEl  95      37.852  56.021  33.600  1.00  0.00           N
ATOM   5541  C12 POPEl  95      37.962  57.151  32.650  1.00  0.00           C
ATOM   5544  C11 POPEl  95      39.431  57.531  32.610  1.00  0.00           C
ATOM   5547  P   POPEl  95      41.702  56.501  31.969  1.00  0.00           P
ATOM   5548  O13 POPEl  95      42.402  57.421  32.900  1.00  0.00           O
ATOM   5549  O14 POPEl  95      41.582  56.852  30.530  1.00  0.00           O
ATOM   5550  O11 POPEl  95      42.292  55.042  32.131  1.00  0.00           O
ATOM   5551  O12 POPEl  95      40.242  56.341  32.540  1.00  0.00           O
ATOM   5552  C1  POPEl  95      42.801  54.531  33.350  1.00  0.00           C
ATOM   5555  C2  POPEl  95      41.722  53.711  34.110  1.00  0.00           C
ATOM   5557  O21 POPEl  95      42.362  52.951  35.150  1.00  0.00           O
ATOM   5558  C21 POPEl  95      42.692  53.621  36.250  1.00  0.00           C
ATOM   5559  O22 POPEl  95      42.211  54.671  36.610  1.00  0.00           O
ATOM   5560  C22 POPEl  95      43.682  52.761  37.050  1.00  0.00           C
ATOM   5563  C3  POPEl  95      40.943  52.742  33.170  1.00  0.00           C
ATOM   5566  O31 POPEl  95      39.513  52.801  33.311  1.00  0.00           O
ATOM   5567  C31 POPEl  95      38.981  52.642  34.530  1.00  0.00           C
ATOM   5568  O32 POPEl  95      38.212  53.441  35.039  1.00  0.00           O
ATOM   5569  C32 POPEl  95      39.402  51.322  35.179  1.00  0.00           C
ATOM   5572  C23 POPEl  95      45.172  53.001  36.689  1.00  0.00           C
ATOM   5575  C24 POPEl  95      46.002  51.701  36.619  1.00  0.00           C
ATOM   5578  C25 POPEl  95      45.891  50.761  37.840  1.00  0.00           C
ATOM   5581  C26 POPEl  95      46.593  51.241  39.119  1.00  0.00           C
ATOM   5584  C27 POPEl  95      46.422  50.181  40.220  1.00  0.00           C
ATOM   5587  C28 POPEl  95      47.123  50.521  41.540  1.00  0.00           C
ATOM   5590  C29 POPEl  95      46.812  49.451  42.561  1.00  0.00           C
ATOM   5592 0C21 POPEl  95      47.622  48.471  43.000  1.00  0.00           C
ATOM   5594 1C21 POPEl  95      49.042  48.201  42.599  1.00  0.00           C
ATOM   5597 2C21 POPEl  95      50.062  48.281  43.760  1.00  0.00           C
ATOM   5600 3C21 POPEl  95      49.722  47.442  45.000  1.00  0.00           C
ATOM   5603 4C21 POPEl  95      48.942  48.221  46.069  1.00  0.00           C
ATOM   5606 5C21 POPEl  95      49.792  48.581  47.300  1.00  0.00           C
ATOM   5609 6C21 POPEl  95      49.951  47.421  48.300  1.00  0.00           C
ATOM   5612 7C21 POPEl  95      50.702  47.861  49.561  1.00  0.00           C
ATOM   5615 8C21 POPEl  95      50.693  46.812  50.681  1.00  0.00           C
ATOM   5619  C33 POPEl  95      38.562  50.991  36.450  1.00  0.00           C
ATOM   5622  C34 POPEl  95      39.012  49.711  37.180  1.00  0.00           C
ATOM   5625  C35 POPEl  95      39.902  50.061  38.389  1.00  0.00           C
ATOM   5628  C36 POPEl  95      40.343  48.902  39.290  1.00  0.00           C
ATOM   5631  C37 POPEl  95      40.982  49.451  40.580  1.00  0.00           C
ATOM   5634  C38 POPEl  95      41.593  48.381  41.500  1.00  0.00           C
ATOM   5637  C39 POPEl  95      40.702  47.992  42.690  1.00  0.00           C
ATOM   5640 0C31 POPEl  95      40.673  49.001  43.840  1.00  0.00           C
ATOM   5643 1C31 POPEl  95      39.912  48.501  45.080  1.00  0.00           C
ATOM   5646 2C31 POPEl  95      39.682  49.641  46.090  1.00  0.00           C
ATOM   5649 3C31 POPEl  95      38.833  49.251  47.300  1.00  0.00           C
ATOM   5652 4C31 POPEl  95      39.571  48.381  48.329  1.00  0.00           C
ATOM   5655 5C31 POPEl  95      38.771  48.201  49.620  1.00  0.00           C
ATOM   5658 6C31 POPEl  95      39.571  47.542  50.750  1.00  0.00           C
ATOM   5662  NH3 POPEm  96      43.232  39.681  72.989  1.00  0.00           N
ATOM   5666  C12 POPEm  96      42.352  39.511  74.210  1.00  0.00           C
ATOM   5669  C11 POPEm  96      42.263  38.071  74.710  1.00  0.00           C
ATOM   5672  P   POPEm  96      39.701  37.471  74.740  1.00  0.00           P
ATOM   5673  O13 POPEm  96      39.412  36.081  75.110  1.00  0.00           O
ATOM   5674  O14 POPEm  96      38.701  38.521  75.060  1.00  0.00           O
ATOM   5675  O11 POPEm  96      40.032  37.561  73.210  1.00  0.00           O
ATOM   5676  O12 POPEm  96      41.052  37.891  75.440  1.00  0.00           O
ATOM   5677  C1  POPEm  96      39.493  36.551  72.349  1.00  0.00           C
ATOM   5680  C2  POPEm  96      39.951  36.761  70.889  1.00  0.00           C
ATOM   5682  O21 POPEm  96      40.961  35.791  70.569  1.00  0.00           O
ATOM   5683  C21 POPEm  96      40.592  34.901  69.660  1.00  0.00           C
ATOM   5684  O22 POPEm  96      39.513  34.851  69.099  1.00  0.00           O
ATOM   5685  C22 POPEm  96      41.772  34.041  69.270  1.00  0.00           C
ATOM   5688  C3  POPEm  96      40.462  38.211  70.650  1.00  0.00           C
ATOM   5691  O31 POPEm  96      40.812  38.441  69.270  1.00  0.00           O
ATOM   5692  C31 POPEm  96      42.123  38.591  69.040  1.00  0.00           C
ATOM   5693  O32 POPEm  96      42.993  38.561  69.881  1.00  0.00           O
ATOM   5694  C32 POPEm  96      42.372  38.851  67.550  1.00  0.00           C
ATOM   5697  C23 POPEm  96      42.642  34.841  68.290  1.00  0.00           C
ATOM   5700  C24 POPEm  96      43.622  33.941  67.540  1.00  0.00           C
ATOM   5703  C25 POPEm  96      44.693  34.751  66.799  1.00  0.00           C
ATOM   5706  C26 POPEm  96      44.202  35.511  65.549  1.00  0.00           C
ATOM   5709  C27 POPEm  96      45.231  36.602  65.239  1.00  0.00           C
ATOM   5712  C28 POPEm  96      45.012  37.571  64.070  1.00  0.00           C
ATOM   5715  C29 POPEm  96      44.902  36.881  62.739  1.00  0.00           C
ATOM   5717 0C21 POPEm  96      45.922  36.581  61.921  1.00  0.00           C
ATOM   5719 1C21 POPEm  96      47.402  36.811  62.160  1.00  0.00           C
ATOM   5722 2C21 POPEm  96      47.923  38.191  61.729  1.00  0.00           C
ATOM   5725 3C21 POPEm  96      47.701  38.531  60.250  1.00  0.00           C
ATOM   5728 4C21 POPEm  96      48.102  39.981  59.900  1.00  0.00           C
ATOM   5731 5C21 POPEm  96      47.132  40.651  58.919  1.00  0.00           C
ATOM   5734 6C21 POPEm  96      47.333  42.171  58.810  1.00  0.00           C
ATOM   5737 7C21 POPEm  96      46.182  42.841  58.049  1.00  0.00           C
ATOM   5740 8C21 POPEm  96      46.352  44.352  57.840  1.00  0.00           C
ATOM   5744  C33 POPEm  96      41.222  39.621  66.860  1.00  0.00           C
ATOM   5747  C34 POPEm  96      41.712  40.632  65.811  1.00  0.00           C
ATOM   5750  C35 POPEm  96      40.532  41.331  65.139  1.00  0.00           C
ATOM   5753  C36 POPEm  96      40.932  42.602  64.379  1.00  0.00           C
ATOM   5756  C37 POPEm  96      39.711  43.501  64.110  1.00  0.00           C
ATOM   5759  C38 POPEm  96      40.042  44.851  63.469  1.00  0.00           C
ATOM   5762  C39 POPEm  96      40.673  44.771  62.069  1.00  0.00           C
ATOM   5765 0C31 POPEm  96      39.902  43.881  61.080  1.00  0.00           C
ATOM   5768 1C31 POPEm  96      40.312  44.181  59.639  1.00  0.00           C
ATOM   5771 2C31 POPEm  96      39.802  43.141  58.631  1.00  0.00           C
ATOM   5774 3C31 POPEm  96      40.102  43.511  57.170  1.00  0.00           C
ATOM   5777 4C31 POPEm  96      41.582  43.711  56.851  1.00  0.00           C
ATOM   5780 5C31 POPEm  96      41.772  44.211  55.419  1.00  0.00           C
ATOM   5783 6C31 POPEm  96      43.232  44.291  54.970  1.00  0.00           C
ATOM   5787  NH3 POPEn  97      68.542  88.032  29.330  1.00  0.00           N
ATOM   5791  C12 POPEn  97      68.742  86.842  28.440  1.00  0.00           C
ATOM   5794  C11 POPEn  97      67.452  86.591  27.629  1.00  0.00           C
ATOM   5797  P   POPEn  97      65.092  87.372  28.460  1.00  0.00           P
ATOM   5798  O13 POPEn  97      65.542  88.582  29.200  1.00  0.00           O
ATOM   5799  O14 POPEn  97      64.782  87.561  27.030  1.00  0.00           O
ATOM   5800  O11 POPEn  97      63.932  86.572  29.170  1.00  0.00           O
ATOM   5801  O12 POPEn  97      66.322  86.393  28.510  1.00  0.00           O
ATOM   5802  C1  POPEn  97      63.742  86.341  30.570  1.00  0.00           C
ATOM   5805  C2  POPEn  97      64.912  85.651  31.370  1.00  0.00           C
ATOM   5807  O21 POPEn  97      64.402  84.751  32.390  1.00  0.00           O
ATOM   5808  C21 POPEn  97      64.002  85.252  33.540  1.00  0.00           C
ATOM   5809  O22 POPEn  97      63.712  86.411  33.760  1.00  0.00           O
ATOM   5810  C22 POPEn  97      63.962  84.152  34.620  1.00  0.00           C
ATOM   5813  C3  POPEn  97      65.922  86.712  31.931  1.00  0.00           C
ATOM   5816  O31 POPEn  97      66.832  86.182  32.920  1.00  0.00           O
ATOM   5817  C31 POPEn  97      68.112  86.502  32.770  1.00  0.00           C
ATOM   5818  O32 POPEn  97      68.602  86.992  31.760  1.00  0.00           O
ATOM   5819  C32 POPEn  97      68.822  86.441  34.110  1.00  0.00           C
ATOM   5822  C23 POPEn  97      64.392  84.701  36.010  1.00  0.00           C
ATOM   5825  C24 POPEn  97      64.083  83.762  37.190  1.00  0.00           C
ATOM   5828  C25 POPEn  97      64.422  84.392  38.560  1.00  0.00           C
ATOM   5831  C26 POPEn  97      63.802  83.652  39.750  1.00  0.00           C
ATOM   5834  C27 POPEn  97      64.303  84.161  41.120  1.00  0.00           C
ATOM   5837  C28 POPEn  97      63.502  83.542  42.290  1.00  0.00           C
ATOM   5840  C29 POPEn  97      64.322  83.372  43.550  1.00  0.00           C
ATOM   5842 0C21 POPEn  97      63.983  83.743  44.790  1.00  0.00           C
ATOM   5844 1C21 POPEn  97      62.672  84.392  45.169  1.00  0.00           C
ATOM   5847 2C21 POPEn  97      62.222  84.081  46.610  1.00  0.00           C
ATOM   5850 3C21 POPEn  97      62.892  84.932  47.701  1.00  0.00           C
ATOM   5853 4C21 POPEn  97      62.032  84.941  48.970  1.00  0.00           C
ATOM   5856 5C21 POPEn  97      62.632  85.702  50.150  1.00  0.00           C
ATOM   5859 6C21 POPEn  97      61.702  85.632  51.370  1.00  0.00           C
ATOM   5862 7C21 POPEn  97      62.102  86.533  52.540  1.00  0.00           C
ATOM   5865 8C21 POPEn  97      61.201  86.322  53.760  1.00  0.00           C
ATOM   5869  C33 POPEn  97      68.802  87.881  34.670  1.00  0.00           C
ATOM   5872  C34 POPEn  97      69.372  88.081  36.069  1.00  0.00           C
ATOM   5875  C35 POPEn  97      68.682  87.213  37.131  1.00  0.00           C
ATOM   5878  C36 POPEn  97      68.902  87.712  38.560  1.00  0.00           C
ATOM   5881  C37 POPEn  97      68.082  86.912  39.569  1.00  0.00           C
ATOM   5884  C38 POPEn  97      68.112  87.493  40.990  1.00  0.00           C
ATOM   5887  C39 POPEn  97      67.282  86.631  41.939  1.00  0.00           C
ATOM   5890 0C31 POPEn  97      67.123  87.223  43.340  1.00  0.00           C
ATOM   5893 1C31 POPEn  97      66.072  86.441  44.130  1.00  0.00           C
ATOM   5896 2C31 POPEn  97      65.672  87.083  45.461  1.00  0.00           C
ATOM   5899 3C31 POPEn  97      66.412  86.502  46.660  1.00  0.00           C
ATOM   5902 4C31 POPEn  97      66.013  87.213  47.961  1.00  0.00           C
ATOM   5905 5C31 POPEn  97      66.841  86.792  49.170  1.00  0.00           C
ATOM   5908 6C31 POPEn  97      66.742  87.801  50.309  1.00  0.00           C
ATOM   5912  NH3 POPEo  98     101.303  40.951  26.680  1.00  0.00           N
ATOM   5916  C12 POPEo  98     102.701  41.331  27.069  1.00  0.00           C
ATOM   5919  C11 POPEo  98     102.752  42.642  27.880  1.00  0.00           C
ATOM   5922  P   POPEo  98     104.352  43.941  29.500  1.00  0.00           P
ATOM   5923  O13 POPEo  98     105.021  43.321  30.660  1.00  0.00           O
ATOM   5924  O14 POPEo  98     105.021  45.082  28.850  1.00  0.00           O
ATOM   5925  O11 POPEo  98     102.882  44.371  29.920  1.00  0.00           O
ATOM   5926  O12 POPEo  98     104.083  42.812  28.390  1.00  0.00           O
ATOM   5927  C1  POPEo  98     102.532  45.751  30.021  1.00  0.00           C
ATOM   5930  C2  POPEo  98     101.311  46.021  30.960  1.00  0.00           C
ATOM   5932  O21 POPEo  98     101.562  47.331  31.500  1.00  0.00           O
ATOM   5933  C21 POPEo  98     100.812  47.871  32.420  1.00  0.00           C
ATOM   5934  O22 POPEo  98      99.723  47.472  32.800  1.00  0.00           O
ATOM   5935  C22 POPEo  98     101.542  49.132  32.900  1.00  0.00           C
ATOM   5938  C3  POPEo  98     101.113  44.911  32.061  1.00  0.00           C
ATOM   5941  O31 POPEo  98      99.742  44.481  32.190  1.00  0.00           O
ATOM   5942  C31 POPEo  98      98.951  44.681  33.260  1.00  0.00           C
ATOM   5943  O32 POPEo  98      97.752  44.492  33.241  1.00  0.00           O
ATOM   5944  C32 POPEo  98      99.692  44.951  34.579  1.00  0.00           C
ATOM   5947  C23 POPEo  98     101.082  49.681  34.270  1.00  0.00           C
ATOM   5950  C24 POPEo  98     101.521  48.792  35.430  1.00  0.00           C
ATOM   5953  C25 POPEo  98     101.492  49.492  36.791  1.00  0.00           C
ATOM   5956  C26 POPEo  98     102.761  50.312  37.069  1.00  0.00           C
ATOM   5959  C27 POPEo  98     102.553  51.332  38.199  1.00  0.00           C
ATOM   5962  C28 POPEo  98     103.782  52.221  38.480  1.00  0.00           C
ATOM   5965  C29 POPEo  98     104.921  51.451  39.119  1.00  0.00           C
ATOM   5967 0C21 POPEo  98     105.452  51.652  40.340  1.00  0.00           C
ATOM   5969 1C21 POPEo  98     105.042  52.691  41.349  1.00  0.00           C
ATOM   5972 2C21 POPEo  98     104.863  52.131  42.771  1.00  0.00           C
ATOM   5975 3C21 POPEo  98     104.552  53.251  43.790  1.00  0.00           C
ATOM   5978 4C21 POPEo  98     104.632  52.782  45.250  1.00  0.00           C
ATOM   5981 5C21 POPEo  98     103.642  51.672  45.610  1.00  0.00           C
ATOM   5984 6C21 POPEo  98     102.182  52.131  45.639  1.00  0.00           C
ATOM   5987 7C21 POPEo  98     101.201  50.981  45.881  1.00  0.00           C
ATOM   5990 8C21 POPEo  98      99.742  51.402  45.681  1.00  0.00           C
ATOM   5994  C33 POPEo  98      98.792  44.591  35.790  1.00  0.00           C
ATOM   5997  C34 POPEo  98      99.492  44.821  37.131  1.00  0.00           C
ATOM   6000  C35 POPEo  98      98.542  44.861  38.329  1.00  0.00           C
ATOM   6003  C36 POPEo  98      97.962  43.511  38.750  1.00  0.00           C
ATOM   6006  C37 POPEo  98      96.882  43.722  39.819  1.00  0.00           C
ATOM   6009  C38 POPEo  98      96.212  42.421  40.299  1.00  0.00           C
ATOM   6012  C39 POPEo  98      96.662  41.981  41.700  1.00  0.00           C
ATOM   6015 0C31 POPEo  98      96.082  42.871  42.809  1.00  0.00           C
ATOM   6018 1C31 POPEo  98      96.712  42.591  44.180  1.00  0.00           C
ATOM   6021 2C31 POPEo  98      96.271  43.601  45.260  1.00  0.00           C
ATOM   6024 3C31 POPEo  98      94.762  43.611  45.549  1.00  0.00           C
ATOM   6027 4C31 POPEo  98      94.261  42.321  46.200  1.00  0.00           C
ATOM   6030 5C31 POPEo  98      92.731  42.241  46.279  1.00  0.00           C
ATOM   6033 6C31 POPEo  98      92.262  41.061  47.131  1.00  0.00           C
ATOM   6037  NH3 POPEp  99       0.152  22.641  33.181  1.00  0.00           N
ATOM   6041  C12 POPEp  99       1.002  22.041  34.280  1.00  0.00           C
ATOM   6044  C11 POPEp  99       0.192  21.131  35.229  1.00  0.00           C
ATOM   6047  P   POPEp  99       0.802  20.241  37.660  1.00  0.00           P
ATOM   6048  O13 POPEp  99       0.502  20.761  39.010  1.00  0.00           O
ATOM   6049  O14 POPEp  99       0.122  18.991  37.240  1.00  0.00           O
ATOM   6050  O11 POPEp  99       2.372  19.991  37.510  1.00  0.00           O
ATOM   6051  O12 POPEp  99       0.572  21.381  36.590  1.00  0.00           O
ATOM   6052  C1  POPEp  99       2.982  18.831  38.090  1.00  0.00           C
ATOM   6055  C2  POPEp  99       4.202  19.241  38.950  1.00  0.00           C
ATOM   6057  O21 POPEp  99       3.782  20.091  40.040  1.00  0.00           O
ATOM   6058  C21 POPEp  99       3.142  19.451  41.000  1.00  0.00           C
ATOM   6059  O22 POPEp  99       3.012  18.241  41.090  1.00  0.00           O
ATOM   6060  C22 POPEp  99       2.642  20.431  42.050  1.00  0.00           C
ATOM   6063  C3  POPEp  99       5.272  19.961  38.080  1.00  0.00           C
ATOM   6066  O31 POPEp  99       6.022  20.971  38.789  1.00  0.00           O
ATOM   6067  C31 POPEp  99       6.772  20.521  39.779  1.00  0.00           C
ATOM   6068  O32 POPEp  99       7.022  19.361  40.029  1.00  0.00           O
ATOM   6069  C32 POPEp  99       7.212  21.701  40.639  1.00  0.00           C
ATOM   6072  C23 POPEp  99       2.442  19.731  43.399  1.00  0.00           C
ATOM   6075  C24 POPEp  99       2.102  20.731  44.509  1.00  0.00           C
ATOM   6078  C25 POPEp  99       2.142  20.111  45.910  1.00  0.00           C
ATOM   6081  C26 POPEp  99       2.352  21.161  47.000  1.00  0.00           C
ATOM   6084  C27 POPEp  99       2.082  20.631  48.410  1.00  0.00           C
ATOM   6087  C28 POPEp  99       2.592  21.591  49.500  1.00  0.00           C
ATOM   6090  C29 POPEp  99       1.592  21.811  50.610  1.00  0.00           C
ATOM   6092 0C21 POPEp  99       1.692  21.381  51.880  1.00  0.00           C
ATOM   6094 1C21 POPEp  99       2.852  20.611  52.459  1.00  0.00           C
ATOM   6097 2C21 POPEp  99       2.772  20.461  53.989  1.00  0.00           C
ATOM   6100 3C21 POPEp  99       1.712  19.441  54.450  1.00  0.00           C
ATOM   6103 4C21 POPEp  99       1.762  19.141  55.960  1.00  0.00           C
ATOM   6106 5C21 POPEp  99       1.362  20.311  56.869  1.00  0.00           C
ATOM   6109 6C21 POPEp  99      -0.078  20.791  56.650  1.00  0.00           C
ATOM   6112 7C21 POPEp  99      -0.508  21.891  57.630  1.00  0.00           C
ATOM   6115 8C21 POPEp  99      -1.951  22.361  57.400  1.00  0.00           C
ATOM   6119  C33 POPEp  99       6.272  21.841  41.851  1.00  0.00           C
ATOM   6122  C34 POPEp  99       6.682  22.951  42.830  1.00  0.00           C
ATOM   6125  C35 POPEp  99       5.952  22.881  44.180  1.00  0.00           C
ATOM   6128  C36 POPEp  99       6.622  23.731  45.271  1.00  0.00           C
ATOM   6131  C37 POPEp  99       6.062  23.481  46.680  1.00  0.00           C
ATOM   6134  C38 POPEp  99       6.632  24.401  47.780  1.00  0.00           C
ATOM   6137  C39 POPEp  99       7.812  23.821  48.590  1.00  0.00           C
ATOM   6140 0C31 POPEp  99       9.182  23.931  47.910  1.00  0.00           C
ATOM   6143 1C31 POPEp  99      10.312  23.201  48.670  1.00  0.00           C
ATOM   6146 2C31 POPEp  99      10.532  23.651  50.120  1.00  0.00           C
ATOM   6149 3C31 POPEp  99      11.822  23.091  50.759  1.00  0.00           C
ATOM   6152 4C31 POPEp  99      12.092  21.601  50.479  1.00  0.00           C
ATOM   6155 5C31 POPEp  99      13.262  21.041  51.311  1.00  0.00           C
ATOM   6158 6C31 POPEp  99      13.582  19.581  51.000  1.00  0.00           C
ATOM   6162  NH3 POPEq 100       7.252  44.441  35.309  1.00  0.00           N
ATOM   6166  C12 POPEq 100       8.422  43.941  34.500  1.00  0.00           C
ATOM   6169  C11 POPEq 100       7.972  43.071  33.311  1.00  0.00           C
ATOM   6172  P   POPEq 100      10.082  41.771  32.330  1.00  0.00           P
ATOM   6173  O13 POPEq 100       9.502  40.853  31.340  1.00  0.00           O
ATOM   6174  O14 POPEq 100      11.402  42.371  32.030  1.00  0.00           O
ATOM   6175  O11 POPEq 100      10.092  41.152  33.779  1.00  0.00           O
ATOM   6176  O12 POPEq 100       9.052  42.961  32.390  1.00  0.00           O
ATOM   6177  C1  POPEq 100      10.242  39.721  33.860  1.00  0.00           C
ATOM   6180  C2  POPEq 100      10.202  39.261  35.340  1.00  0.00           C
ATOM   6182  O21 POPEq 100      11.232  39.901  36.130  1.00  0.00           O
ATOM   6183  C21 POPEq 100      12.432  39.351  36.069  1.00  0.00           C
ATOM   6184  O22 POPEq 100      12.792  38.511  35.280  1.00  0.00           O
ATOM   6185  C22 POPEq 100      13.352  39.992  37.120  1.00  0.00           C
ATOM   6188  C3  POPEq 100      10.092  37.711  35.549  1.00  0.00           C
ATOM   6191  O31 POPEq 100       9.982  37.481  36.960  1.00  0.00           O
ATOM   6192  C31 POPEq 100       9.722  36.251  37.380  1.00  0.00           C
ATOM   6193  O32 POPEq 100       9.662  35.251  36.700  1.00  0.00           O
ATOM   6194  C32 POPEq 100       9.392  36.371  38.870  1.00  0.00           C
ATOM   6197  C23 POPEq 100      13.992  38.941  38.069  1.00  0.00           C
ATOM   6200  C24 POPEq 100      13.132  38.621  39.299  1.00  0.00           C
ATOM   6203  C25 POPEq 100      13.792  37.561  40.210  1.00  0.00           C
ATOM   6206  C26 POPEq 100      13.002  37.301  41.500  1.00  0.00           C
ATOM   6209  C27 POPEq 100      13.642  37.891  42.771  1.00  0.00           C
ATOM   6212  C28 POPEq 100      12.652  37.882  43.960  1.00  0.00           C
ATOM   6215  C29 POPEq 100      12.972  38.811  45.110  1.00  0.00           C
ATOM   6217 0C21 POPEq 100      14.022  38.721  45.940  1.00  0.00           C
ATOM   6219 1C21 POPEq 100      15.092  37.661  45.920  1.00  0.00           C
ATOM   6222 2C21 POPEq 100      15.282  36.981  47.290  1.00  0.00           C
ATOM   6225 3C21 POPEq 100      15.692  37.941  48.410  1.00  0.00           C
ATOM   6228 4C21 POPEq 100      16.302  37.221  49.620  1.00  0.00           C
ATOM   6231 5C21 POPEq 100      16.692  38.171  50.750  1.00  0.00           C
ATOM   6234 6C21 POPEq 100      17.652  37.511  51.750  1.00  0.00           C
ATOM   6237 7C21 POPEq 100      18.102  38.441  52.869  1.00  0.00           C
ATOM   6240 8C21 POPEq 100      19.252  37.852  53.700  1.00  0.00           C
ATOM   6244  C33 POPEq 100      10.102  35.352  39.771  1.00  0.00           C
ATOM   6247  C34 POPEq 100       9.502  35.431  41.180  1.00  0.00           C
ATOM   6250  C35 POPEq 100      10.352  34.771  42.250  1.00  0.00           C
ATOM   6253  C36 POPEq 100       9.632  34.701  43.600  1.00  0.00           C
ATOM   6256  C37 POPEq 100      10.512  34.051  44.670  1.00  0.00           C
ATOM   6259  C38 POPEq 100       9.712  33.571  45.881  1.00  0.00           C
ATOM   6262  C39 POPEq 100       9.992  34.441  47.100  1.00  0.00           C
ATOM   6265 0C31 POPEq 100      11.392  34.242  47.680  1.00  0.00           C
ATOM   6268 1C31 POPEq 100      11.632  35.121  48.910  1.00  0.00           C
ATOM   6271 2C31 POPEq 100      12.632  34.531  49.910  1.00  0.00           C
ATOM   6274 3C31 POPEq 100      12.112  33.261  50.610  1.00  0.00           C
ATOM   6277 4C31 POPEq 100      13.132  32.701  51.610  1.00  0.00           C
ATOM   6280 5C31 POPEq 100      12.722  31.341  52.190  1.00  0.00           C
ATOM   6283 6C31 POPEq 100      13.822  30.701  53.031  1.00  0.00           C
ATOM   6287  NH3 POPEr 101      62.032  33.651  31.220  1.00  0.00           N
ATOM   6291  C12 POPEr 101      61.621  33.171  29.860  1.00  0.00           C
ATOM   6294  C11 POPEr 101      60.292  32.401  29.860  1.00  0.00           C
ATOM   6297  P   POPEr 101      58.443  34.311  30.040  1.00  0.00           P
ATOM   6298  O13 POPEr 101      58.022  34.121  28.630  1.00  0.00           O
ATOM   6299  O14 POPEr 101      59.173  35.571  30.319  1.00  0.00           O
ATOM   6300  O11 POPEr 101      57.162  34.261  30.960  1.00  0.00           O
ATOM   6301  O12 POPEr 101      59.312  33.111  30.590  1.00  0.00           O
ATOM   6302  C1  POPEr 101      56.912  33.101  31.770  1.00  0.00           C
ATOM   6305  C2  POPEr 101      57.731  33.091  33.100  1.00  0.00           C
ATOM   6307  O21 POPEr 101      57.112  32.131  33.970  1.00  0.00           O
ATOM   6308  C21 POPEr 101      57.892  31.481  34.790  1.00  0.00           C
ATOM   6309  O22 POPEr 101      59.103  31.621  34.930  1.00  0.00           O
ATOM   6310  C22 POPEr 101      56.993  30.461  35.500  1.00  0.00           C
ATOM   6313  C3  POPEr 101      57.762  34.511  33.750  1.00  0.00           C
ATOM   6316  O31 POPEr 101      58.682  34.641  34.849  1.00  0.00           O
ATOM   6317  C31 POPEr 101      59.932  34.911  34.500  1.00  0.00           C
ATOM   6318  O32 POPEr 101      60.402  34.781  33.381  1.00  0.00           O
ATOM   6319  C32 POPEr 101      60.693  35.521  35.689  1.00  0.00           C
ATOM   6322  C23 POPEr 101      57.682  29.551  36.530  1.00  0.00           C
ATOM   6325  C24 POPEr 101      57.762  30.111  37.951  1.00  0.00           C
ATOM   6328  C25 POPEr 101      57.672  29.031  39.049  1.00  0.00           C
ATOM   6331  C26 POPEr 101      58.642  27.851  38.880  1.00  0.00           C
ATOM   6334  C27 POPEr 101      58.451  26.721  39.920  1.00  0.00           C
ATOM   6337  C28 POPEr 101      59.382  26.811  41.149  1.00  0.00           C
ATOM   6340  C29 POPEr 101      58.972  27.891  42.120  1.00  0.00           C
ATOM   6342 0C21 POPEr 101      58.771  27.771  43.440  1.00  0.00           C
ATOM   6344 1C21 POPEr 101      58.942  26.541  44.299  1.00  0.00           C
ATOM   6347 2C21 POPEr 101      60.262  26.611  45.090  1.00  0.00           C
ATOM   6350 3C21 POPEr 101      60.353  27.771  46.100  1.00  0.00           C
ATOM   6353 4C21 POPEr 101      61.611  28.651  45.951  1.00  0.00           C
ATOM   6356 5C21 POPEr 101      61.692  29.451  44.639  1.00  0.00           C
ATOM   6359 6C21 POPEr 101      60.702  30.611  44.550  1.00  0.00           C
ATOM   6362 7C21 POPEr 101      60.782  31.341  43.200  1.00  0.00           C
ATOM   6365 8C21 POPEr 101      59.742  32.461  43.040  1.00  0.00           C
ATOM   6369  C33 POPEr 101      59.752  36.161  36.739  1.00  0.00           C
ATOM   6372  C34 POPEr 101      60.462  36.771  37.960  1.00  0.00           C
ATOM   6375  C35 POPEr 101      59.682  36.621  39.280  1.00  0.00           C
ATOM   6378  C36 POPEr 101      59.051  37.911  39.830  1.00  0.00           C
ATOM   6381  C37 POPEr 101      57.771  38.351  39.110  1.00  0.00           C
ATOM   6384  C38 POPEr 101      56.733  38.931  40.080  1.00  0.00           C
ATOM   6387  C39 POPEr 101      57.222  40.201  40.791  1.00  0.00           C
ATOM   6390 0C31 POPEr 101      56.312  40.671  41.931  1.00  0.00           C
ATOM   6393 1C31 POPEr 101      56.852  41.951  42.580  1.00  0.00           C
ATOM   6396 2C31 POPEr 101      56.112  42.381  43.849  1.00  0.00           C
ATOM   6399 3C31 POPEr 101      54.583  42.321  43.709  1.00  0.00           C
ATOM   6402 4C31 POPEr 101      53.822  42.922  44.889  1.00  0.00           C
ATOM   6405 5C31 POPEr 101      52.312  42.701  44.750  1.00  0.00           C
ATOM   6408 6C31 POPEr 101      51.492  43.071  46.000  1.00  0.00           C
ATOM   6412  NH3 POPEs 102     124.792  92.661  72.019  1.00  0.00           N
ATOM   6416  C12 POPEs 102     124.501  93.962  71.319  1.00  0.00           C
ATOM   6419  C11 POPEs 102     124.002  95.051  72.271  1.00  0.00           C
ATOM   6422  P   POPEs 102     124.382  97.612  72.019  1.00  0.00           P
ATOM   6423  O13 POPEs 102     125.781  97.601  71.510  1.00  0.00           O
ATOM   6424  O14 POPEs 102     124.182  97.682  73.469  1.00  0.00           O
ATOM   6425  O11 POPEs 102     123.512  98.732  71.250  1.00  0.00           O
ATOM   6426  O12 POPEs 102     123.731  96.253  71.540  1.00  0.00           O
ATOM   6427  C1  POPEs 102     123.832  99.002  69.870  1.00  0.00           C
ATOM   6430  C2  POPEs 102     123.361  97.892  68.880  1.00  0.00           C
ATOM   6432  O21 POPEs 102     123.832  98.221  67.540  1.00  0.00           O
ATOM   6433  C21 POPEs 102     124.261  97.161  66.840  1.00  0.00           C
ATOM   6434  O22 POPEs 102     124.682  96.122  67.330  1.00  0.00           O
ATOM   6435  C22 POPEs 102     124.331  97.461  65.340  1.00  0.00           C
ATOM   6438  C3  POPEs 102     121.812  97.731  68.910  1.00  0.00           C
ATOM   6441  O31 POPEs 102     121.171  98.592  67.951  1.00  0.00           O
ATOM   6442  C31 POPEs 102     120.441  99.611  68.300  1.00  0.00           C
ATOM   6443  O32 POPEs 102     120.182  99.961  69.439  1.00  0.00           O
ATOM   6444  C32 POPEs 102     120.042 100.361  67.019  1.00  0.00           C
ATOM   6447  C23 POPEs 102     124.372  96.182  64.439  1.00  0.00           C
ATOM   6450  C24 POPEs 102     124.261  96.502  62.950  1.00  0.00           C
ATOM   6453  C25 POPEs 102     124.092  95.262  62.061  1.00  0.00           C
ATOM   6456  C26 POPEs 102     124.682  95.511  60.671  1.00  0.00           C
ATOM   6459  C27 POPEs 102     124.682  94.331  59.701  1.00  0.00           C
ATOM   6462  C28 POPEs 102     125.622  94.562  58.490  1.00  0.00           C
ATOM   6465  C29 POPEs 102     125.152  95.683  57.599  1.00  0.00           C
ATOM   6467 0C21 POPEs 102     125.032  95.662  56.260  1.00  0.00           C
ATOM   6469 1C21 POPEs 102     125.342  94.501  55.349  1.00  0.00           C
ATOM   6472 2C21 POPEs 102     124.251  93.422  55.410  1.00  0.00           C
ATOM   6475 3C21 POPEs 102     124.412  92.342  54.340  1.00  0.00           C
ATOM   6478 4C21 POPEs 102     123.552  91.113  54.660  1.00  0.00           C
ATOM   6481 5C21 POPEs 102     123.473  90.112  53.500  1.00  0.00           C
ATOM   6484 6C21 POPEs 102     122.402  90.492  52.479  1.00  0.00           C
ATOM   6487 7C21 POPEs 102     122.223  89.422  51.400  1.00  0.00           C
ATOM   6490 8C21 POPEs 102     121.311  89.882  50.260  1.00  0.00           C
ATOM   6494  C33 POPEs 102     121.231 100.642  66.050  1.00  0.00           C
ATOM   6497  C34 POPEs 102     120.973 100.191  64.600  1.00  0.00           C
ATOM   6500  C35 POPEs 102     120.231 101.201  63.709  1.00  0.00           C
ATOM   6503  C36 POPEs 102     120.982 102.521  63.469  1.00  0.00           C
ATOM   6506  C37 POPEs 102     120.382 103.333  62.311  1.00  0.00           C
ATOM   6509  C38 POPEs 102     120.832 104.801  62.240  1.00  0.00           C
ATOM   6512  C39 POPEs 102     122.332 105.021  61.970  1.00  0.00           C
ATOM   6515 0C31 POPEs 102     122.833 104.422  60.650  1.00  0.00           C
ATOM   6518 1C31 POPEs 102     124.162 105.042  60.200  1.00  0.00           C
ATOM   6521 2C31 POPEs 102     124.602 104.552  58.819  1.00  0.00           C
ATOM   6524 3C31 POPEs 102     125.662 105.441  58.171  1.00  0.00           C
ATOM   6527 4C31 POPEs 102     126.023 104.951  56.760  1.00  0.00           C
ATOM   6530 5C31 POPEs 102     127.211 105.691  56.130  1.00  0.00           C
ATOM   6533 6C31 POPEs 102     127.503 105.243  54.690  1.00  0.00           C
ATOM   6537  NH3 POPEt 103      72.642  61.821  30.200  1.00  0.00           N
ATOM   6541  C12 POPEt 103      71.432  62.731  30.100  1.00  0.00           C
ATOM   6544  C11 POPEt 103      71.722  64.221  30.380  1.00  0.00           C
ATOM   6547  P   POPEt 103      74.192  64.782  31.140  1.00  0.00           P
ATOM   6548  O13 POPEt 103      74.841  63.451  31.140  1.00  0.00           O
ATOM   6549  O14 POPEt 103      75.062  65.951  30.890  1.00  0.00           O
ATOM   6550  O11 POPEt 103      73.402  64.911  32.510  1.00  0.00           O
ATOM   6551  O12 POPEt 103      73.062  64.612  30.050  1.00  0.00           O
ATOM   6552  C1  POPEt 103      73.942  64.371  33.730  1.00  0.00           C
ATOM   6555  C2  POPEt 103      72.822  64.152  34.779  1.00  0.00           C
ATOM   6557  O21 POPEt 103      73.243  64.312  36.160  1.00  0.00           O
ATOM   6558  C21 POPEt 103      74.372  63.792  36.610  1.00  0.00           C
ATOM   6559  O22 POPEt 103      75.112  63.041  36.040  1.00  0.00           O
ATOM   6560  C22 POPEt 103      74.542  64.361  38.049  1.00  0.00           C
ATOM   6563  C3  POPEt 103      72.053  62.821  34.561  1.00  0.00           C
ATOM   6566  O31 POPEt 103      70.842  62.831  35.350  1.00  0.00           O
ATOM   6567  C31 POPEt 103      70.862  62.041  36.410  1.00  0.00           C
ATOM   6568  O32 POPEt 103      71.583  61.071  36.580  1.00  0.00           O
ATOM   6569  C32 POPEt 103      69.872  62.572  37.440  1.00  0.00           C
ATOM   6572  C23 POPEt 103      75.822  63.951  38.830  1.00  0.00           C
ATOM   6575  C24 POPEt 103      75.572  63.531  40.299  1.00  0.00           C
ATOM   6578  C25 POPEt 103      74.971  64.591  41.250  1.00  0.00           C
ATOM   6581  C26 POPEt 103      75.192  64.271  42.739  1.00  0.00           C
ATOM   6584  C27 POPEt 103      74.742  65.352  43.741  1.00  0.00           C
ATOM   6587  C28 POPEt 103      73.212  65.531  43.900  1.00  0.00           C
ATOM   6590  C29 POPEt 103      72.612  66.451  42.880  1.00  0.00           C
ATOM   6592 0C21 POPEt 103      71.372  66.981  42.891  1.00  0.00           C
ATOM   6594 1C21 POPEt 103      70.302  66.742  43.930  1.00  0.00           C
ATOM   6597 2C21 POPEt 103      70.002  67.992  44.780  1.00  0.00           C
ATOM   6600 3C21 POPEt 103      69.411  69.173  43.979  1.00  0.00           C
ATOM   6603 4C21 POPEt 103      68.942  70.331  44.880  1.00  0.00           C
ATOM   6606 5C21 POPEt 103      70.083  70.951  45.689  1.00  0.00           C
ATOM   6609 6C21 POPEt 103      69.642  72.142  46.540  1.00  0.00           C
ATOM   6612 7C21 POPEt 103      70.782  72.701  47.389  1.00  0.00           C
ATOM   6615 8C21 POPEt 103      70.372  73.893  48.259  1.00  0.00           C
ATOM   6619  C33 POPEt 103      70.232  62.141  38.880  1.00  0.00           C
ATOM   6622  C34 POPEt 103      69.182  62.491  39.940  1.00  0.00           C
ATOM   6625  C35 POPEt 103      69.443  61.701  41.229  1.00  0.00           C
ATOM   6628  C36 POPEt 103      68.542  62.131  42.399  1.00  0.00           C
ATOM   6631  C37 POPEt 103      68.502  61.071  43.500  1.00  0.00           C
ATOM   6634  C38 POPEt 103      69.072  61.532  44.850  1.00  0.00           C
ATOM   6637  C39 POPEt 103      68.212  62.582  45.559  1.00  0.00           C
ATOM   6640 0C31 POPEt 103      68.812  62.981  46.921  1.00  0.00           C
ATOM   6643 1C31 POPEt 103      67.822  63.751  47.799  1.00  0.00           C
ATOM   6646 2C31 POPEt 103      68.462  64.432  49.021  1.00  0.00           C
ATOM   6649 3C31 POPEt 103      69.332  63.521  49.900  1.00  0.00           C
ATOM   6652 4C31 POPEt 103      68.602  62.281  50.439  1.00  0.00           C
ATOM   6655 5C31 POPEt 103      69.502  61.431  51.349  1.00  0.00           C
ATOM   6658 6C31 POPEt 103      68.752  60.321  52.090  1.00  0.00           C
ATOM   6662  NH3 POPEu 104      44.423 100.212  30.380  1.00  0.00           N
ATOM   6666  C12 POPEu 104      43.812 100.182  29.030  1.00  0.00           C
ATOM   6669  C11 POPEu 104      42.302  99.932  29.170  1.00  0.00           C
ATOM   6672  P   POPEu 104      41.712  98.062  30.990  1.00  0.00           P
ATOM   6673  O13 POPEu 104      40.301  98.312  31.260  1.00  0.00           O
ATOM   6674  O14 POPEu 104      42.172  96.661  31.010  1.00  0.00           O
ATOM   6675  O11 POPEu 104      42.622  98.962  31.920  1.00  0.00           O
ATOM   6676  O12 POPEu 104      42.053  98.592  29.540  1.00  0.00           O
ATOM   6677  C1  POPEu 104      42.972  98.431  33.219  1.00  0.00           C
ATOM   6680  C2  POPEu 104      43.212  99.511  34.320  1.00  0.00           C
ATOM   6682  O21 POPEu 104      43.243  98.822  35.580  1.00  0.00           O
ATOM   6683  C21 POPEu 104      44.322  98.121  35.870  1.00  0.00           C
ATOM   6684  O22 POPEu 104      45.392  98.183  35.309  1.00  0.00           O
ATOM   6685  C22 POPEu 104      43.992  97.161  37.009  1.00  0.00           C
ATOM   6688  C3  POPEu 104      42.092 100.592  34.350  1.00  0.00           C
ATOM   6691  O31 POPEu 104      42.451 101.812  35.021  1.00  0.00           O
ATOM   6692  C31 POPEu 104      42.263 102.092  36.320  1.00  0.00           C
ATOM   6693  O32 POPEu 104      42.422 103.183  36.819  1.00  0.00           O
ATOM   6694  C32 POPEu 104      41.892 100.861  37.160  1.00  0.00           C
ATOM   6697  C23 POPEu 104      44.812  97.402  38.290  1.00  0.00           C
ATOM   6700  C24 POPEu 104      44.132  96.812  39.540  1.00  0.00           C
ATOM   6703  C25 POPEu 104      45.083  96.673  40.730  1.00  0.00           C
ATOM   6706  C26 POPEu 104      44.412  96.071  41.971  1.00  0.00           C
ATOM   6709  C27 POPEu 104      45.402  95.842  43.119  1.00  0.00           C
ATOM   6712  C28 POPEu 104      44.833  94.982  44.270  1.00  0.00           C
ATOM   6715  C29 POPEu 104      45.852  94.781  45.369  1.00  0.00           C
ATOM   6717 0C21 POPEu 104      45.592  94.501  46.660  1.00  0.00           C
ATOM   6719 1C21 POPEu 104      44.243  94.271  47.290  1.00  0.00           C
ATOM   6722 2C21 POPEu 104      43.951  95.243  48.460  1.00  0.00           C
ATOM   6725 3C21 POPEu 104      43.482  96.631  48.000  1.00  0.00           C
ATOM   6728 4C21 POPEu 104      43.333  97.601  49.170  1.00  0.00           C
ATOM   6731 5C21 POPEu 104      42.853  98.993  48.750  1.00  0.00           C
ATOM   6734 6C21 POPEu 104      42.542  99.872  49.959  1.00  0.00           C
ATOM   6737 7C21 POPEu 104      42.362 101.362  49.620  1.00  0.00           C
ATOM   6740 8C21 POPEu 104      42.042 102.223  50.840  1.00  0.00           C
ATOM   6744  C33 POPEu 104      41.392 101.201  38.580  1.00  0.00           C
ATOM   6747  C34 POPEu 104      41.512  99.951  39.460  1.00  0.00           C
ATOM   6750  C35 POPEu 104      40.501  99.951  40.610  1.00  0.00           C
ATOM   6753  C36 POPEu 104      39.233  99.201  40.210  1.00  0.00           C
ATOM   6756  C37 POPEu 104      37.942  99.842  40.710  1.00  0.00           C
ATOM   6759  C38 POPEu 104      36.731  99.051  40.210  1.00  0.00           C
ATOM   6762  C39 POPEu 104      36.591  97.652  40.819  1.00  0.00           C
ATOM   6765 0C31 POPEu 104      36.552  97.643  42.350  1.00  0.00           C
ATOM   6768 1C31 POPEu 104      36.152  96.292  42.961  1.00  0.00           C
ATOM   6771 2C31 POPEu 104      35.923  96.462  44.460  1.00  0.00           C
ATOM   6774 3C31 POPEu 104      35.532  95.182  45.210  1.00  0.00           C
ATOM   6777 4C31 POPEu 104      35.271  95.511  46.689  1.00  0.00           C
ATOM   6780 5C31 POPEu 104      34.902  94.292  47.540  1.00  0.00           C
ATOM   6783 6C31 POPEu 104      34.392  94.692  48.930  1.00  0.00           C
ATOM   6787  NH3 POPEv 105      96.023 103.111  66.760  1.00  0.00           N
ATOM   6791  C12 POPEv 105      96.231 104.021  65.580  1.00  0.00           C
ATOM   6794  C11 POPEv 105      95.932 105.471  65.969  1.00  0.00           C
ATOM   6797  P   POPEv 105      93.523 106.591  66.110  1.00  0.00           P
ATOM   6798  O13 POPEv 105      92.582 106.742  67.240  1.00  0.00           O
ATOM   6799  O14 POPEv 105      94.151 107.822  65.601  1.00  0.00           O
ATOM   6800  O11 POPEv 105      92.742 105.911  64.930  1.00  0.00           O
ATOM   6801  O12 POPEv 105      94.632 105.562  66.540  1.00  0.00           O
ATOM   6802  C1  POPEv 105      92.372 104.532  65.010  1.00  0.00           C
ATOM   6805  C2  POPEv 105      92.223 103.971  63.580  1.00  0.00           C
ATOM   6807  O21 POPEv 105      93.531 103.962  62.989  1.00  0.00           O
ATOM   6808  C21 POPEv 105      93.642 103.191  61.939  1.00  0.00           C
ATOM   6809  O22 POPEv 105      92.912 102.242  61.650  1.00  0.00           O
ATOM   6810  C22 POPEv 105      94.851 103.661  61.139  1.00  0.00           C
ATOM   6813  C3  POPEv 105      91.282 104.902  62.771  1.00  0.00           C
ATOM   6816  O31 POPEv 105      91.061 104.452  61.410  1.00  0.00           O
ATOM   6817  C31 POPEv 105      89.951 103.753  61.260  1.00  0.00           C
ATOM   6818  O32 POPEv 105      89.121 103.531  62.120  1.00  0.00           O
ATOM   6819  C32 POPEv 105      89.792 103.361  59.790  1.00  0.00           C
ATOM   6822  C23 POPEv 105      94.701 103.391  59.639  1.00  0.00           C
ATOM   6825  C24 POPEv 105      95.961 103.753  58.840  1.00  0.00           C
ATOM   6828  C25 POPEv 105      96.303 105.252  58.810  1.00  0.00           C
ATOM   6831  C26 POPEv 105      97.262 105.602  57.669  1.00  0.00           C
ATOM   6834  C27 POPEv 105      97.532 107.111  57.569  1.00  0.00           C
ATOM   6837  C28 POPEv 105      98.442 107.482  56.381  1.00  0.00           C
ATOM   6840  C29 POPEv 105      98.473 108.971  56.120  1.00  0.00           C
ATOM   6842 0C21 POPEv 105      99.541 109.771  55.940  1.00  0.00           C
ATOM   6844 1C21 POPEv 105     101.002 109.382  55.980  1.00  0.00           C
ATOM   6847 2C21 POPEv 105     101.721 109.401  54.620  1.00  0.00           C
ATOM   6850 3C21 POPEv 105     101.732 110.782  53.940  1.00  0.00           C
ATOM   6853 4C21 POPEv 105     102.783 110.891  52.830  1.00  0.00           C
ATOM   6856 5C21 POPEv 105     102.742 112.232  52.079  1.00  0.00           C
ATOM   6859 6C21 POPEv 105     103.391 113.402  52.849  1.00  0.00           C
ATOM   6862 7C21 POPEv 105     103.172 114.751  52.149  1.00  0.00           C
ATOM   6865 8C21 POPEv 105     104.072 115.872  52.669  1.00  0.00           C
ATOM   6869  C33 POPEv 105      89.291 101.922  59.540  1.00  0.00           C
ATOM   6872  C34 POPEv 105      90.392 100.852  59.421  1.00  0.00           C
ATOM   6875  C35 POPEv 105      91.341 101.092  58.241  1.00  0.00           C
ATOM   6878  C36 POPEv 105      92.262  99.911  57.900  1.00  0.00           C
ATOM   6881  C37 POPEv 105      93.272 100.252  56.790  1.00  0.00           C
ATOM   6884  C38 POPEv 105      93.421  99.173  55.710  1.00  0.00           C
ATOM   6887  C39 POPEv 105      92.273  99.161  54.690  1.00  0.00           C
ATOM   6890 0C31 POPEv 105      92.761  99.091  53.230  1.00  0.00           C
ATOM   6893 1C31 POPEv 105      91.602  99.221  52.240  1.00  0.00           C
ATOM   6896 2C31 POPEv 105      92.041  99.462  50.791  1.00  0.00           C
ATOM   6899 3C31 POPEv 105      92.682  98.251  50.099  1.00  0.00           C
ATOM   6902 4C31 POPEv 105      91.712  97.092  49.870  1.00  0.00           C
ATOM   6905 5C31 POPEv 105      92.341  95.942  49.080  1.00  0.00           C
ATOM   6908 6C31 POPEv 105      91.443  94.701  48.960  1.00  0.00           C
ATOM   6912  NH3 POPEw 106     121.751   8.301  75.160  1.00  0.00           N
ATOM   6916  C12 POPEw 106     120.872   7.081  75.021  1.00  0.00           C
ATOM   6919  C11 POPEw 106     119.361   7.411  75.090  1.00  0.00           C
ATOM   6922  P   POPEw 106     117.082   5.991  75.309  1.00  0.00           P
ATOM   6923  O13 POPEw 106     116.751   4.701  75.980  1.00  0.00           O
ATOM   6924  O14 POPEw 106     116.381   7.211  75.780  1.00  0.00           O
ATOM   6925  O11 POPEw 106     116.822   5.761  73.760  1.00  0.00           O
ATOM   6926  O12 POPEw 106     118.642   6.241  75.469  1.00  0.00           O
ATOM   6927  C1  POPEw 106     116.673   6.801  72.799  1.00  0.00           C
ATOM   6930  C2  POPEw 106     116.602   6.221  71.340  1.00  0.00           C
ATOM   6932  O21 POPEw 106     117.132   7.051  70.290  1.00  0.00           O
ATOM   6933  C21 POPEw 106     118.352   7.501  70.340  1.00  0.00           C
ATOM   6934  O22 POPEw 106     119.111   7.511  71.290  1.00  0.00           O
ATOM   6935  C22 POPEw 106     118.741   8.001  68.930  1.00  0.00           C
ATOM   6938  C3  POPEw 106     115.131   5.831  70.959  1.00  0.00           C
ATOM   6941  O31 POPEw 106     114.951   5.701  69.519  1.00  0.00           O
ATOM   6942  C31 POPEw 106     114.282   6.721  68.940  1.00  0.00           C
ATOM   6943  O32 POPEw 106     113.741   7.641  69.519  1.00  0.00           O
ATOM   6944  C32 POPEw 106     114.272   6.531  67.420  1.00  0.00           C
ATOM   6947  C23 POPEw 106     119.261   6.831  68.059  1.00  0.00           C
ATOM   6950  C24 POPEw 106     119.863   7.221  66.701  1.00  0.00           C
ATOM   6953  C25 POPEw 106     120.412   5.971  66.001  1.00  0.00           C
ATOM   6956  C26 POPEw 106     121.061   6.201  64.610  1.00  0.00           C
ATOM   6959  C27 POPEw 106     121.422   4.841  63.970  1.00  0.00           C
ATOM   6962  C28 POPEw 106     122.211   4.951  62.650  1.00  0.00           C
ATOM   6965  C29 POPEw 106     122.491   3.581  62.069  1.00  0.00           C
ATOM   6967 0C21 POPEw 106     123.682   3.041  61.739  1.00  0.00           C
ATOM   6969 1C21 POPEw 106     125.053   3.681  61.861  1.00  0.00           C
ATOM   6972 2C21 POPEw 106     125.942   3.561  60.601  1.00  0.00           C
ATOM   6975 3C21 POPEw 106     127.413   3.891  60.920  1.00  0.00           C
ATOM   6978 4C21 POPEw 106     128.195   4.491  59.750  1.00  0.00           C
ATOM   6981 5C21 POPEw 106     128.134   3.701  58.431  1.00  0.00           C
ATOM   6984 6C21 POPEw 106     128.694   4.511  57.250  1.00  0.00           C
ATOM   6987 7C21 POPEw 106     128.565   3.791  55.910  1.00  0.00           C
ATOM   6990 8C21 POPEw 106     128.694   4.701  54.681  1.00  0.00           C
ATOM   6994  C33 POPEw 106     113.372   7.591  66.780  1.00  0.00           C
ATOM   6997  C34 POPEw 106     113.281   7.541  65.250  1.00  0.00           C
ATOM   7000  C35 POPEw 106     112.701   8.821  64.631  1.00  0.00           C
ATOM   7003  C36 POPEw 106     111.282   9.181  65.110  1.00  0.00           C
ATOM   7006  C37 POPEw 106     111.253  10.081  66.360  1.00  0.00           C
ATOM   7009  C38 POPEw 106     111.332  11.571  66.001  1.00  0.00           C
ATOM   7012  C39 POPEw 106     111.742  12.451  67.180  1.00  0.00           C
ATOM   7015 0C31 POPEw 106     111.451  13.921  66.869  1.00  0.00           C
ATOM   7018 1C31 POPEw 106     111.842  14.901  67.979  1.00  0.00           C
ATOM   7021 2C31 POPEw 106     111.031  16.201  67.890  1.00  0.00           C
ATOM   7024 3C31 POPEw 106     111.822  17.401  67.370  1.00  0.00           C
ATOM   7027 4C31 POPEw 106     112.211  18.371  68.501  1.00  0.00           C
ATOM   7030 5C31 POPEw 106     112.731  19.701  67.951  1.00  0.00           C
ATOM   7033 6C31 POPEw 106     112.952  20.742  69.040  1.00  0.00           C
ATOM   7037  NH3 POPEx 107      98.622  71.511  66.770  1.00  0.00           N
ATOM   7041  C12 POPEx 107      99.662  71.721  67.820  1.00  0.00           C
ATOM   7044  C11 POPEx 107      99.552  70.781  69.021  1.00  0.00           C
ATOM   7047  P   POPEx 107     100.902  70.481  71.260  1.00  0.00           P
ATOM   7048  O13 POPEx 107     101.352  71.533  72.190  1.00  0.00           O
ATOM   7049  O14 POPEx 107      99.701  69.731  71.680  1.00  0.00           O
ATOM   7050  O11 POPEx 107     102.111  69.501  70.959  1.00  0.00           O
ATOM   7051  O12 POPEx 107     100.602  71.172  69.889  1.00  0.00           O
ATOM   7052  C1  POPEx 107     102.182  68.731  69.751  1.00  0.00           C
ATOM   7055  C2  POPEx 107     102.861  69.493  68.569  1.00  0.00           C
ATOM   7057  O21 POPEx 107     102.693  68.712  67.370  1.00  0.00           O
ATOM   7058  C21 POPEx 107     102.672  69.382  66.229  1.00  0.00           C
ATOM   7059  O22 POPEx 107     102.382  70.562  66.110  1.00  0.00           O
ATOM   7060  C22 POPEx 107     103.212  68.481  65.099  1.00  0.00           C
ATOM   7063  C3  POPEx 107     104.372  69.712  68.830  1.00  0.00           C
ATOM   7066  O31 POPEx 107     105.012  70.221  67.650  1.00  0.00           O
ATOM   7067  C31 POPEx 107     105.681  71.361  67.750  1.00  0.00           C
ATOM   7068  O32 POPEx 107     105.872  71.993  68.771  1.00  0.00           O
ATOM   7069  C32 POPEx 107     106.292  71.701  66.389  1.00  0.00           C
ATOM   7072  C23 POPEx 107     102.582  68.731  63.701  1.00  0.00           C
ATOM   7075  C24 POPEx 107     103.312  68.001  62.550  1.00  0.00           C
ATOM   7078  C25 POPEx 107     104.641  68.661  62.139  1.00  0.00           C
ATOM   7081  C26 POPEx 107     105.322  68.062  60.899  1.00  0.00           C
ATOM   7084  C27 POPEx 107     106.632  68.812  60.580  1.00  0.00           C
ATOM   7087  C28 POPEx 107     107.413  68.261  59.369  1.00  0.00           C
ATOM   7090  C29 POPEx 107     108.771  68.901  59.280  1.00  0.00           C
ATOM   7092 0C21 POPEx 107     109.361  69.391  58.171  1.00  0.00           C
ATOM   7094 1C21 POPEx 107     108.762  69.371  56.790  1.00  0.00           C
ATOM   7097 2C21 POPEx 107     109.711  69.892  55.689  1.00  0.00           C
ATOM   7100 3C21 POPEx 107     110.882  68.922  55.410  1.00  0.00           C
ATOM   7103 4C21 POPEx 107     111.971  69.493  54.491  1.00  0.00           C
ATOM   7106 5C21 POPEx 107     113.361  68.931  54.830  1.00  0.00           C
ATOM   7109 6C21 POPEx 107     114.492  69.561  54.000  1.00  0.00           C
ATOM   7112 7C21 POPEx 107     115.112  68.611  52.970  1.00  0.00           C
ATOM   7115 8C21 POPEx 107     116.222  69.261  52.149  1.00  0.00           C
ATOM   7119  C33 POPEx 107     107.812  71.431  66.389  1.00  0.00           C
ATOM   7122  C34 POPEx 107     108.391  71.382  64.979  1.00  0.00           C
ATOM   7125  C35 POPEx 107     109.863  70.951  64.930  1.00  0.00           C
ATOM   7128  C36 POPEx 107     110.292  70.641  63.490  1.00  0.00           C
ATOM   7131  C37 POPEx 107     111.712  70.062  63.389  1.00  0.00           C
ATOM   7134  C38 POPEx 107     111.942  69.471  62.000  1.00  0.00           C
ATOM   7137  C39 POPEx 107     113.081  68.441  61.939  1.00  0.00           C
ATOM   7140 0C31 POPEx 107     113.151  67.821  60.541  1.00  0.00           C
ATOM   7143 1C31 POPEx 107     114.151  66.682  60.410  1.00  0.00           C
ATOM   7146 2C31 POPEx 107     114.021  65.971  59.049  1.00  0.00           C
ATOM   7149 3C31 POPEx 107     114.592  66.781  57.880  1.00  0.00           C
ATOM   7152 4C31 POPEx 107     116.101  66.591  57.729  1.00  0.00           C
ATOM   7155 5C31 POPEx 107     116.702  67.481  56.641  1.00  0.00           C
ATOM   7158 6C31 POPEx 107     117.923  66.861  55.960  1.00  0.00           C
ATOM   7162  NH3 POPEy 108       0.882  21.381  76.830  1.00  0.00           N
ATOM   7166  C12 POPEy 108       1.082  20.181  75.960  1.00  0.00           C
ATOM   7169  C11 POPEy 108       2.352  20.351  75.110  1.00  0.00           C
ATOM   7172  P   POPEy 108       3.742  22.121  73.849  1.00  0.00           P
ATOM   7173  O13 POPEy 108       3.622  23.501  73.350  1.00  0.00           O
ATOM   7174  O14 POPEy 108       4.862  21.821  74.780  1.00  0.00           O
ATOM   7175  O11 POPEy 108       3.762  21.101  72.639  1.00  0.00           O
ATOM   7176  O12 POPEy 108       2.382  21.671  74.540  1.00  0.00           O
ATOM   7177  C1  POPEy 108       3.002  21.511  71.489  1.00  0.00           C
ATOM   7180  C2  POPEy 108       2.442  20.301  70.689  1.00  0.00           C
ATOM   7182  O21 POPEy 108       1.602  20.771  69.631  1.00  0.00           O
ATOM   7183  C21 POPEy 108       0.412  21.241  69.951  1.00  0.00           C
ATOM   7184  O22 POPEy 108      -0.028  21.471  71.061  1.00  0.00           O
ATOM   7185  C22 POPEy 108      -0.368  21.511  68.660  1.00  0.00           C
ATOM   7188  C3  POPEy 108       1.742  19.231  71.590  1.00  0.00           C
ATOM   7191  O31 POPEy 108       0.692  18.511  70.930  1.00  0.00           O
ATOM   7192  C31 POPEy 108       0.822  17.381  70.239  1.00  0.00           C
ATOM   7193  O32 POPEy 108      -0.158  16.711  69.910  1.00  0.00           O
ATOM   7194  C32 POPEy 108       2.232  16.981  69.790  1.00  0.00           C
ATOM   7197  C23 POPEy 108      -1.511  20.481  68.459  1.00  0.00           C
ATOM   7200  C24 POPEy 108      -1.138  19.361  67.479  1.00  0.00           C
ATOM   7203  C25 POPEy 108      -1.158  19.851  66.021  1.00  0.00           C
ATOM   7206  C26 POPEy 108      -0.748  18.781  65.000  1.00  0.00           C
ATOM   7209  C27 POPEy 108      -1.058  19.201  63.561  1.00  0.00           C
ATOM   7212  C28 POPEy 108      -0.048  18.671  62.529  1.00  0.00           C
ATOM   7215  C29 POPEy 108       0.032  17.171  62.440  1.00  0.00           C
ATOM   7217 0C21 POPEy 108       0.882  16.501  61.640  1.00  0.00           C
ATOM   7219 1C21 POPEy 108       1.852  17.131  60.681  1.00  0.00           C
ATOM   7222 2C21 POPEy 108       3.342  16.911  61.000  1.00  0.00           C
ATOM   7225 3C21 POPEy 108       4.202  17.611  59.940  1.00  0.00           C
ATOM   7228 4C21 POPEy 108       5.632  17.931  60.380  1.00  0.00           C
ATOM   7231 5C21 POPEy 108       6.292  18.981  59.460  1.00  0.00           C
ATOM   7234 6C21 POPEy 108       6.242  18.571  57.979  1.00  0.00           C
ATOM   7237 7C21 POPEy 108       6.992  19.531  57.050  1.00  0.00           C
ATOM   7240 8C21 POPEy 108       7.232  18.931  55.671  1.00  0.00           C
ATOM   7244  C33 POPEy 108       2.292  16.741  68.269  1.00  0.00           C
ATOM   7247  C34 POPEy 108       3.342  15.701  67.880  1.00  0.00           C
ATOM   7250  C35 POPEy 108       3.192  15.221  66.430  1.00  0.00           C
ATOM   7253  C36 POPEy 108       2.182  14.081  66.271  1.00  0.00           C
ATOM   7256  C37 POPEy 108       2.072  13.531  64.840  1.00  0.00           C
ATOM   7259  C38 POPEy 108       0.732  12.791  64.639  1.00  0.00           C
ATOM   7262  C39 POPEy 108       0.702  11.801  63.480  1.00  0.00           C
ATOM   7265 0C31 POPEy 108       0.912  12.411  62.079  1.00  0.00           C
ATOM   7268 1C31 POPEy 108       0.812  11.321  61.000  1.00  0.00           C
ATOM   7271 2C31 POPEy 108       0.872  11.861  59.561  1.00  0.00           C
ATOM   7274 3C31 POPEy 108       0.842  10.721  58.521  1.00  0.00           C
ATOM   7277 4C31 POPEy 108       0.762  11.221  57.069  1.00  0.00           C
ATOM   7280 5C31 POPEy 108       0.482  10.091  56.069  1.00  0.00           C
ATOM   7283 6C31 POPEy 108       0.232  10.581  54.639  1.00  0.00           C
ATOM   7287  NH3 POPEz 109      -3.331  58.701  71.549  1.00  0.00           N
ATOM   7291  C12 POPEz 109      -2.151  59.501  72.009  1.00  0.00           C
ATOM   7294  C11 POPEz 109      -2.451  60.212  73.329  1.00  0.00           C
ATOM   7297  P   POPEz 109      -0.298  61.721  73.350  1.00  0.00           P
ATOM   7298  O13 POPEz 109      -1.078  62.951  73.110  1.00  0.00           O
ATOM   7299  O14 POPEz 109       0.862  61.852  74.250  1.00  0.00           O
ATOM   7300  O11 POPEz 109       0.182  61.091  71.991  1.00  0.00           O
ATOM   7301  O12 POPEz 109      -1.248  60.621  73.959  1.00  0.00           O
ATOM   7302  C1  POPEz 109       0.272  61.882  70.800  1.00  0.00           C
ATOM   7305  C2  POPEz 109       1.552  61.481  70.040  1.00  0.00           C
ATOM   7307  O21 POPEz 109       1.612  62.101  68.740  1.00  0.00           O
ATOM   7308  C21 POPEz 109       1.032  61.471  67.739  1.00  0.00           C
ATOM   7309  O22 POPEz 109       0.142  60.651  67.799  1.00  0.00           O
ATOM   7310  C22 POPEz 109       1.762  61.861  66.450  1.00  0.00           C
ATOM   7313  C3  POPEz 109       1.772  59.931  70.010  1.00  0.00           C
ATOM   7316  O31 POPEz 109       2.932  59.661  69.210  1.00  0.00           O
ATOM   7317  C31 POPEz 109       3.162  58.391  68.950  1.00  0.00           C
ATOM   7318  O32 POPEz 109       2.662  57.451  69.540  1.00  0.00           O
ATOM   7319  C32 POPEz 109       4.192  58.281  67.820  1.00  0.00           C
ATOM   7322  C23 POPEz 109       1.142  61.152  65.229  1.00  0.00           C
ATOM   7325  C24 POPEz 109       1.802  61.532  63.900  1.00  0.00           C
ATOM   7328  C25 POPEz 109       0.782  61.971  62.840  1.00  0.00           C
ATOM   7331  C26 POPEz 109       1.232  61.602  61.419  1.00  0.00           C
ATOM   7334  C27 POPEz 109       0.202  62.001  60.360  1.00  0.00           C
ATOM   7337  C28 POPEz 109       0.672  61.641  58.940  1.00  0.00           C
ATOM   7340  C29 POPEz 109      -0.208  62.241  57.860  1.00  0.00           C
ATOM   7342 0C21 POPEz 109      -0.028  63.461  57.319  1.00  0.00           C
ATOM   7344 1C21 POPEz 109       1.062  64.411  57.750  1.00  0.00           C
ATOM   7347 2C21 POPEz 109       1.202  65.673  56.880  1.00  0.00           C
ATOM   7350 3C21 POPEz 109       1.842  65.391  55.510  1.00  0.00           C
ATOM   7353 4C21 POPEz 109       2.282  66.682  54.790  1.00  0.00           C
ATOM   7356 5C21 POPEz 109       2.852  66.451  53.381  1.00  0.00           C
ATOM   7359 6C21 POPEz 109       4.162  65.641  53.370  1.00  0.00           C
ATOM   7362 7C21 POPEz 109       4.772  65.492  51.971  1.00  0.00           C
ATOM   7365 8C21 POPEz 109       6.072  64.682  51.971  1.00  0.00           C
ATOM   7369  C33 POPEz 109       3.622  57.691  66.510  1.00  0.00           C
ATOM   7372  C34 POPEz 109       4.652  57.712  65.369  1.00  0.00           C
ATOM   7375  C35 POPEz 109       5.832  56.771  65.619  1.00  0.00           C
ATOM   7378  C36 POPEz 109       6.952  56.861  64.569  1.00  0.00           C
ATOM   7381  C37 POPEz 109       7.922  55.681  64.690  1.00  0.00           C
ATOM   7384  C38 POPEz 109       8.902  55.571  63.521  1.00  0.00           C
ATOM   7387  C39 POPEz 109       9.462  54.152  63.381  1.00  0.00           C
ATOM   7390 0C31 POPEz 109      10.022  53.871  61.970  1.00  0.00           C
ATOM   7393 1C31 POPEz 109      10.282  52.381  61.729  1.00  0.00           C
ATOM   7396 2C31 POPEz 109      10.402  52.031  60.239  1.00  0.00           C
ATOM   7399 3C31 POPEz 109      11.602  52.672  59.530  1.00  0.00           C
ATOM   7402 4C31 POPEz 109      11.402  52.771  58.010  1.00  0.00           C
ATOM   7405 5C31 POPEz 109      12.572  53.451  57.290  1.00  0.00           C
ATOM   7408 6C31 POPEz 109      12.252  53.841  55.850  1.00  0.00           C
ATOM   7412  NH3 POPE0 110       8.642 117.902  32.320  1.00  0.00           N
ATOM   7416  C12 POPE0 110       9.312 118.932  31.440  1.00  0.00           C
ATOM   7419  C11 POPE0 110       8.922 120.381  31.830  1.00  0.00           C
ATOM   7422  P   POPE0 110      10.542 122.421  32.290  1.00  0.00           P
ATOM   7423  O13 POPE0 110      11.752 122.971  31.609  1.00  0.00           O
ATOM   7424  O14 POPE0 110       9.472 123.372  32.670  1.00  0.00           O
ATOM   7425  O11 POPE0 110      11.032 121.691  33.620  1.00  0.00           O
ATOM   7426  O12 POPE0 110       9.932 121.281  31.379  1.00  0.00           O
ATOM   7427  C1  POPE0 110      11.672 122.572  34.569  1.00  0.00           C
ATOM   7430  C2  POPE0 110      12.492 121.861  35.689  1.00  0.00           C
ATOM   7432  O21 POPE0 110      12.972 122.881  36.600  1.00  0.00           O
ATOM   7433  C21 POPE0 110      13.922 123.691  36.160  1.00  0.00           C
ATOM   7434  O22 POPE0 110      14.482 123.641  35.070  1.00  0.00           O
ATOM   7435  C22 POPE0 110      14.032 124.882  37.100  1.00  0.00           C
ATOM   7438  C3  POPE0 110      13.642 120.931  35.200  1.00  0.00           C
ATOM   7441  O31 POPE0 110      14.732 120.891  36.160  1.00  0.00           O
ATOM   7442  C31 POPE0 110      14.632 119.932  37.069  1.00  0.00           C
ATOM   7443  O32 POPE0 110      13.752 119.091  37.120  1.00  0.00           O
ATOM   7444  C32 POPE0 110      15.762 120.091  38.100  1.00  0.00           C
ATOM   7447  C23 POPE0 110      14.692 124.622  38.459  1.00  0.00           C
ATOM   7450  C24 POPE0 110      14.512 125.861  39.350  1.00  0.00           C
ATOM   7453  C25 POPE0 110      15.392 125.922  40.601  1.00  0.00           C
ATOM   7456  C26 POPE0 110      15.002 127.102  41.510  1.00  0.00           C
ATOM   7459  C27 POPE0 110      15.952 127.292  42.701  1.00  0.00           C
ATOM   7462  C28 POPE0 110      15.402 128.271  43.770  1.00  0.00           C
ATOM   7465  C29 POPE0 110      15.542 129.732  43.410  1.00  0.00           C
ATOM   7467 0C21 POPE0 110      16.332 130.641  44.021  1.00  0.00           C
ATOM   7469 1C21 POPE0 110      17.272 130.381  45.169  1.00  0.00           C
ATOM   7472 2C21 POPE0 110      16.732 130.896  46.521  1.00  0.00           C
ATOM   7475 3C21 POPE0 110      16.962 132.395  46.760  1.00  0.00           C
ATOM   7478 4C21 POPE0 110      16.192 132.874  48.000  1.00  0.00           C
ATOM   7481 5C21 POPE0 110      16.472 134.324  48.399  1.00  0.00           C
ATOM   7484 6C21 POPE0 110      15.632 134.715  49.620  1.00  0.00           C
ATOM   7487 7C21 POPE0 110      15.772 136.174  50.080  1.00  0.00           C
ATOM   7490 8C21 POPE0 110      14.812 136.544  51.209  1.00  0.00           C
ATOM   7494  C33 POPE0 110      15.262 120.212  39.560  1.00  0.00           C
ATOM   7497  C34 POPE0 110      16.382 120.131  40.610  1.00  0.00           C
ATOM   7500  C35 POPE0 110      15.852 120.532  41.991  1.00  0.00           C
ATOM   7503  C36 POPE0 110      16.902 120.562  43.119  1.00  0.00           C
ATOM   7506  C37 POPE0 110      17.262 119.182  43.690  1.00  0.00           C
ATOM   7509  C38 POPE0 110      17.572 119.221  45.190  1.00  0.00           C
ATOM   7512  C39 POPE0 110      16.332 119.102  46.090  1.00  0.00           C
ATOM   7515 0C31 POPE0 110      16.662 119.433  47.550  1.00  0.00           C
ATOM   7518 1C31 POPE0 110      15.462 119.292  48.500  1.00  0.00           C
ATOM   7521 2C31 POPE0 110      15.832 119.713  49.930  1.00  0.00           C
ATOM   7524 3C31 POPE0 110      15.682 121.211  50.201  1.00  0.00           C
ATOM   7527 4C31 POPE0 110      16.252 121.621  51.571  1.00  0.00           C
ATOM   7530 5C31 POPE0 110      15.892 123.062  51.950  1.00  0.00           C
ATOM   7533 6C31 POPE0 110      16.432 123.482  53.319  1.00  0.00           C
ATOM   7537  NH3 POPE1 111     122.012 117.242  28.230  1.00  0.00           N
ATOM   7541  C12 POPE1 111     122.952 118.382  28.070  1.00  0.00           C
ATOM   7544  C11 POPE1 111     124.372 117.911  28.390  1.00  0.00           C
ATOM   7547  P   POPE1 111     126.142 119.242  29.770  1.00  0.00           P
ATOM   7548  O13 POPE1 111     127.152 118.162  29.699  1.00  0.00           O
ATOM   7549  O14 POPE1 111     126.662 120.621  29.810  1.00  0.00           O
ATOM   7550  O11 POPE1 111     125.201 119.033  31.030  1.00  0.00           O
ATOM   7551  O12 POPE1 111     125.161 119.072  28.549  1.00  0.00           O
ATOM   7552  C1  POPE1 111     125.401 117.923  31.899  1.00  0.00           C
ATOM   7555  C2  POPE1 111     125.283 118.302  33.370  1.00  0.00           C
ATOM   7557  O21 POPE1 111     125.462 117.083  34.100  1.00  0.00           O
ATOM   7558  C21 POPE1 111     126.462 117.073  34.951  1.00  0.00           C
ATOM   7559  O22 POPE1 111     127.292 117.941  35.120  1.00  0.00           O
ATOM   7560  C22 POPE1 111     126.402 115.751  35.710  1.00  0.00           C
ATOM   7563  C3  POPE1 111     123.881 118.862  33.720  1.00  0.00           C
ATOM   7566  O31 POPE1 111     123.582 118.743  35.140  1.00  0.00           O
ATOM   7567  C31 POPE1 111     124.312 119.511  35.940  1.00  0.00           C
ATOM   7568  O32 POPE1 111     125.032 120.432  35.611  1.00  0.00           O
ATOM   7569  C32 POPE1 111     124.251 118.941  37.370  1.00  0.00           C
ATOM   7572  C23 POPE1 111     127.162 115.802  37.040  1.00  0.00           C
ATOM   7575  C24 POPE1 111     127.071 114.452  37.750  1.00  0.00           C
ATOM   7578  C25 POPE1 111     127.835 114.401  39.070  1.00  0.00           C
ATOM   7581  C26 POPE1 111     127.162 115.243  40.160  1.00  0.00           C
ATOM   7584  C27 POPE1 111     127.621 114.863  41.571  1.00  0.00           C
ATOM   7587  C28 POPE1 111     126.872 115.683  42.620  1.00  0.00           C
ATOM   7590  C29 POPE1 111     127.132 115.201  44.030  1.00  0.00           C
ATOM   7592 0C21 POPE1 111     128.145 115.611  44.819  1.00  0.00           C
ATOM   7594 1C21 POPE1 111     129.214 116.611  44.471  1.00  0.00           C
ATOM   7597 2C21 POPE1 111     129.395 117.652  45.601  1.00  0.00           C
ATOM   7600 3C21 POPE1 111     128.195 118.613  45.730  1.00  0.00           C
ATOM   7603 4C21 POPE1 111     128.095 119.292  47.100  1.00  0.00           C
ATOM   7606 5C21 POPE1 111     127.701 118.333  48.221  1.00  0.00           C
ATOM   7609 6C21 POPE1 111     127.351 119.061  49.530  1.00  0.00           C
ATOM   7612 7C21 POPE1 111     127.102 118.062  50.660  1.00  0.00           C
ATOM   7615 8C21 POPE1 111     126.602 118.661  51.980  1.00  0.00           C
ATOM   7619  C33 POPE1 111     125.361 119.552  38.280  1.00  0.00           C
ATOM   7622  C34 POPE1 111     125.611 118.831  39.610  1.00  0.00           C
ATOM   7625  C35 POPE1 111     125.091 119.573  40.861  1.00  0.00           C
ATOM   7628  C36 POPE1 111     125.471 118.872  42.170  1.00  0.00           C
ATOM   7631  C37 POPE1 111     124.752 119.433  43.410  1.00  0.00           C
ATOM   7634  C38 POPE1 111     125.283 120.791  43.870  1.00  0.00           C
ATOM   7637  C39 POPE1 111     124.412 121.481  44.940  1.00  0.00           C
ATOM   7640 0C31 POPE1 111     123.881 120.581  46.060  1.00  0.00           C
ATOM   7643 1C31 POPE1 111     123.361 121.423  47.240  1.00  0.00           C
ATOM   7646 2C31 POPE1 111     122.442 120.672  48.210  1.00  0.00           C
ATOM   7649 3C31 POPE1 111     120.961 120.721  47.809  1.00  0.00           C
ATOM   7652 4C31 POPE1 111     120.032 120.243  48.940  1.00  0.00           C
ATOM   7655 5C31 POPE1 111     118.552 120.283  48.550  1.00  0.00           C
ATOM   7658 6C31 POPE1 111     117.631 119.732  49.649  1.00  0.00           C
ATOM   7662  NH3 POPE2 112      38.922   4.091  75.180  1.00  0.00           N
ATOM   7666  C12 POPE2 112      39.571   2.741  74.999  1.00  0.00           C
ATOM   7669  C11 POPE2 112      40.751   2.811  74.010  1.00  0.00           C
ATOM   7672  P   POPE2 112      42.572   1.258  75.119  1.00  0.00           P
ATOM   7673  O13 POPE2 112      42.572   2.341  76.120  1.00  0.00           O
ATOM   7674  O14 POPE2 112      42.432  -0.122  75.650  1.00  0.00           O
ATOM   7675  O11 POPE2 112      43.942   1.368  74.340  1.00  0.00           O
ATOM   7676  O12 POPE2 112      41.481   1.581  74.000  1.00  0.00           O
ATOM   7677  C1  POPE2 112      44.412   2.581  73.760  1.00  0.00           C
ATOM   7680  C2  POPE2 112      44.051   2.711  72.251  1.00  0.00           C
ATOM   7682  O21 POPE2 112      44.571   1.571  71.549  1.00  0.00           O
ATOM   7683  C21 POPE2 112      43.882   1.258  70.470  1.00  0.00           C
ATOM   7684  O22 POPE2 112      42.792   1.711  70.150  1.00  0.00           O
ATOM   7685  C22 POPE2 112      44.711   0.268  69.649  1.00  0.00           C
ATOM   7688  C3  POPE2 112      44.652   4.011  71.650  1.00  0.00           C
ATOM   7691  O31 POPE2 112      44.272   4.191  70.260  1.00  0.00           O
ATOM   7692  C31 POPE2 112      44.173   5.461  69.881  1.00  0.00           C
ATOM   7693  O32 POPE2 112      44.493   6.421  70.559  1.00  0.00           O
ATOM   7694  C32 POPE2 112      43.542   5.531  68.469  1.00  0.00           C
ATOM   7697  C23 POPE2 112      44.412   0.398  68.139  1.00  0.00           C
ATOM   7700  C24 POPE2 112      45.562  -0.122  67.271  1.00  0.00           C
ATOM   7703  C25 POPE2 112      45.361   0.258  65.800  1.00  0.00           C
ATOM   7706  C26 POPE2 112      46.562  -0.082  64.930  1.00  0.00           C
ATOM   7709  C27 POPE2 112      46.232   0.078  63.440  1.00  0.00           C
ATOM   7712  C28 POPE2 112      47.422  -0.232  62.521  1.00  0.00           C
ATOM   7715  C29 POPE2 112      48.422   0.898  62.470  1.00  0.00           C
ATOM   7717 0C21 POPE2 112      48.782   1.611  61.389  1.00  0.00           C
ATOM   7719 1C21 POPE2 112      48.251   1.468  59.979  1.00  0.00           C
ATOM   7722 2C21 POPE2 112      47.871   2.821  59.351  1.00  0.00           C
ATOM   7725 3C21 POPE2 112      46.692   3.521  60.069  1.00  0.00           C
ATOM   7728 4C21 POPE2 112      46.593   5.021  59.760  1.00  0.00           C
ATOM   7731 5C21 POPE2 112      46.372   5.351  58.290  1.00  0.00           C
ATOM   7734 6C21 POPE2 112      46.322   6.871  58.049  1.00  0.00           C
ATOM   7737 7C21 POPE2 112      46.642   7.271  56.599  1.00  0.00           C
ATOM   7740 8C21 POPE2 112      46.892   8.771  56.459  1.00  0.00           C
ATOM   7744  C33 POPE2 112      42.591   4.351  68.090  1.00  0.00           C
ATOM   7747  C34 POPE2 112      41.681   4.611  66.869  1.00  0.00           C
ATOM   7750  C35 POPE2 112      41.212   3.311  66.190  1.00  0.00           C
ATOM   7753  C36 POPE2 112      40.042   3.491  65.200  1.00  0.00           C
ATOM   7756  C37 POPE2 112      39.711   2.181  64.460  1.00  0.00           C
ATOM   7759  C38 POPE2 112      38.632   2.321  63.370  1.00  0.00           C
ATOM   7762  C39 POPE2 112      38.432   1.038  62.540  1.00  0.00           C
ATOM   7765 0C31 POPE2 112      37.322   1.178  61.479  1.00  0.00           C
ATOM   7768 1C31 POPE2 112      37.322   0.058  60.430  1.00  0.00           C
ATOM   7771 2C31 POPE2 112      36.232   0.258  59.361  1.00  0.00           C
ATOM   7774 3C31 POPE2 112      36.431  -0.592  58.090  1.00  0.00           C
ATOM   7777 4C31 POPE2 112      36.571  -2.102  58.350  1.00  0.00           C
ATOM   7780 5C31 POPE2 112      36.661  -2.912  57.061  1.00  0.00           C
ATOM   7783 6C31 POPE2 112      37.083  -4.362  57.300  1.00  0.00           C
ATOM   7787  NH3 POPE3 113       3.672  76.061  73.090  1.00  0.00           N
ATOM   7791  C12 POPE3 113       2.562  75.932  74.080  1.00  0.00           C
ATOM   7794  C11 POPE3 113       2.432  74.481  74.570  1.00  0.00           C
ATOM   7797  P   POPE3 113      -0.158  74.141  74.929  1.00  0.00           P
ATOM   7798  O13 POPE3 113      -0.868  73.432  76.001  1.00  0.00           O
ATOM   7799  O14 POPE3 113      -0.708  75.461  74.570  1.00  0.00           O
ATOM   7800  O11 POPE3 113      -0.078  73.271  73.590  1.00  0.00           O
ATOM   7801  O12 POPE3 113       1.322  74.353  75.440  1.00  0.00           O
ATOM   7802  C1  POPE3 113      -1.188  73.371  72.660  1.00  0.00           C
ATOM   7805  C2  POPE3 113      -0.718  73.541  71.180  1.00  0.00           C
ATOM   7807  O21 POPE3 113      -1.178  72.411  70.430  1.00  0.00           O
ATOM   7808  C21 POPE3 113      -2.361  72.471  69.840  1.00  0.00           C
ATOM   7809  O22 POPE3 113      -3.141  73.411  69.870  1.00  0.00           O
ATOM   7810  C22 POPE3 113      -2.521  71.172  69.040  1.00  0.00           C
ATOM   7813  C3  POPE3 113       0.842  73.632  71.120  1.00  0.00           C
ATOM   7816  O31 POPE3 113       1.392  73.871  69.800  1.00  0.00           O
ATOM   7817  C31 POPE3 113       2.612  74.411  69.811  1.00  0.00           C
ATOM   7818  O32 POPE3 113       3.282  74.661  70.800  1.00  0.00           O
ATOM   7819  C32 POPE3 113       2.982  74.852  68.399  1.00  0.00           C
ATOM   7822  C23 POPE3 113      -3.781  71.061  68.160  1.00  0.00           C
ATOM   7825  C24 POPE3 113      -3.711  71.812  66.819  1.00  0.00           C
ATOM   7828  C25 POPE3 113      -4.671  71.212  65.790  1.00  0.00           C
ATOM   7831  C26 POPE3 113      -4.771  72.021  64.500  1.00  0.00           C
ATOM   7834  C27 POPE3 113      -5.371  71.231  63.329  1.00  0.00           C
ATOM   7837  C28 POPE3 113      -5.531  72.112  62.069  1.00  0.00           C
ATOM   7840  C29 POPE3 113      -5.821  71.331  60.819  1.00  0.00           C
ATOM   7842 0C21 POPE3 113      -4.901  70.731  60.040  1.00  0.00           C
ATOM   7844 1C21 POPE3 113      -3.421  70.701  60.290  1.00  0.00           C
ATOM   7847 2C21 POPE3 113      -2.641  71.562  59.270  1.00  0.00           C
ATOM   7850 3C21 POPE3 113      -1.148  71.652  59.610  1.00  0.00           C
ATOM   7853 4C21 POPE3 113      -0.288  72.011  58.389  1.00  0.00           C
ATOM   7856 5C21 POPE3 113       1.222  72.061  58.690  1.00  0.00           C
ATOM   7859 6C21 POPE3 113       2.032  72.301  57.410  1.00  0.00           C
ATOM   7862 7C21 POPE3 113       3.542  72.462  57.650  1.00  0.00           C
ATOM   7865 8C21 POPE3 113       4.292  72.841  56.370  1.00  0.00           C
ATOM   7869  C33 POPE3 113       4.182  74.062  67.860  1.00  0.00           C
ATOM   7872  C34 POPE3 113       4.562  74.541  66.459  1.00  0.00           C
ATOM   7875  C35 POPE3 113       3.582  74.071  65.369  1.00  0.00           C
ATOM   7878  C36 POPE3 113       4.272  73.182  64.330  1.00  0.00           C
ATOM   7881  C37 POPE3 113       3.342  72.761  63.181  1.00  0.00           C
ATOM   7884  C38 POPE3 113       4.112  72.271  61.949  1.00  0.00           C
ATOM   7887  C39 POPE3 113       4.912  70.981  62.170  1.00  0.00           C
ATOM   7890 0C31 POPE3 113       5.712  70.611  60.920  1.00  0.00           C
ATOM   7893 1C31 POPE3 113       6.662  69.423  61.110  1.00  0.00           C
ATOM   7896 2C31 POPE3 113       7.512  69.173  59.860  1.00  0.00           C
ATOM   7899 3C31 POPE3 113       6.702  68.642  58.660  1.00  0.00           C
ATOM   7902 4C31 POPE3 113       7.622  68.081  57.569  1.00  0.00           C
ATOM   7905 5C31 POPE3 113       6.862  67.651  56.311  1.00  0.00           C
ATOM   7908 6C31 POPE3 113       7.812  67.142  55.220  1.00  0.00           C
ATOM   7912  NH3 POPE4 114      31.182  48.371  73.420  1.00  0.00           N
ATOM   7916  C12 POPE4 114      30.672  49.191  74.590  1.00  0.00           C
ATOM   7919  C11 POPE4 114      29.132  49.201  74.719  1.00  0.00           C
ATOM   7922  P   POPE4 114      28.082  51.541  74.290  1.00  0.00           P
ATOM   7923  O13 POPE4 114      26.632  51.602  74.570  1.00  0.00           O
ATOM   7924  O14 POPE4 114      28.952  51.941  75.399  1.00  0.00           O
ATOM   7925  O11 POPE4 114      28.372  52.572  73.139  1.00  0.00           O
ATOM   7926  O12 POPE4 114      28.502  50.111  73.790  1.00  0.00           O
ATOM   7927  C1  POPE4 114      28.322  52.301  71.739  1.00  0.00           C
ATOM   7930  C2  POPE4 114      29.452  53.041  70.980  1.00  0.00           C
ATOM   7932  O21 POPE4 114      29.632  52.431  69.701  1.00  0.00           O
ATOM   7933  C21 POPE4 114      28.832  52.852  68.750  1.00  0.00           C
ATOM   7934  O22 POPE4 114      27.951  53.681  68.840  1.00  0.00           O
ATOM   7935  C22 POPE4 114      29.262  52.111  67.479  1.00  0.00           C
ATOM   7938  C3  POPE4 114      30.822  53.031  71.729  1.00  0.00           C
ATOM   7941  O31 POPE4 114      31.972  53.191  70.860  1.00  0.00           O
ATOM   7942  C31 POPE4 114      32.062  54.331  70.180  1.00  0.00           C
ATOM   7943  O32 POPE4 114      31.262  55.251  70.200  1.00  0.00           O
ATOM   7944  C32 POPE4 114      33.353  54.291  69.360  1.00  0.00           C
ATOM   7947  C23 POPE4 114      30.552  52.712  66.879  1.00  0.00           C
ATOM   7950  C24 POPE4 114      30.282  53.501  65.601  1.00  0.00           C
ATOM   7953  C25 POPE4 114      30.032  52.561  64.410  1.00  0.00           C
ATOM   7956  C26 POPE4 114      29.132  53.201  63.350  1.00  0.00           C
ATOM   7959  C27 POPE4 114      28.992  52.281  62.139  1.00  0.00           C
ATOM   7962  C28 POPE4 114      28.022  52.871  61.099  1.00  0.00           C
ATOM   7965  C29 POPE4 114      28.172  52.151  59.790  1.00  0.00           C
ATOM   7967 0C21 POPE4 114      28.332  52.731  58.599  1.00  0.00           C
ATOM   7969 1C21 POPE4 114      28.272  54.221  58.340  1.00  0.00           C
ATOM   7972 2C21 POPE4 114      28.111  54.521  56.840  1.00  0.00           C
ATOM   7975 3C21 POPE4 114      26.832  53.922  56.220  1.00  0.00           C
ATOM   7978 4C21 POPE4 114      26.832  53.931  54.681  1.00  0.00           C
ATOM   7981 5C21 POPE4 114      27.882  52.981  54.080  1.00  0.00           C
ATOM   7984 6C21 POPE4 114      27.722  52.791  52.569  1.00  0.00           C
ATOM   7987 7C21 POPE4 114      28.762  51.841  51.971  1.00  0.00           C
ATOM   7990 8C21 POPE4 114      28.701  51.771  50.450  1.00  0.00           C
ATOM   7994  C33 POPE4 114      33.701  55.571  68.569  1.00  0.00           C
ATOM   7997  C34 POPE4 114      33.252  55.591  67.100  1.00  0.00           C
ATOM   8000  C35 POPE4 114      33.902  54.492  66.240  1.00  0.00           C
ATOM   8003  C36 POPE4 114      34.102  54.891  64.760  1.00  0.00           C
ATOM   8006  C37 POPE4 114      34.682  53.751  63.910  1.00  0.00           C
ATOM   8009  C38 POPE4 114      34.992  54.152  62.451  1.00  0.00           C
ATOM   8012  C39 POPE4 114      33.732  54.341  61.590  1.00  0.00           C
ATOM   8015 0C31 POPE4 114      34.032  54.691  60.130  1.00  0.00           C
ATOM   8018 1C31 POPE4 114      32.751  54.902  59.299  1.00  0.00           C
ATOM   8021 2C31 POPE4 114      33.032  55.131  57.809  1.00  0.00           C
ATOM   8024 3C31 POPE4 114      31.852  55.771  57.069  1.00  0.00           C
ATOM   8027 4C31 POPE4 114      31.672  57.271  57.370  1.00  0.00           C
ATOM   8030 5C31 POPE4 114      31.262  58.091  56.139  1.00  0.00           C
ATOM   8033 6C31 POPE4 114      31.341  59.601  56.381  1.00  0.00           C
ATOM   8037  NH3 POPE5 115      39.602  46.121  71.980  1.00  0.00           N
ATOM   8041  C12 POPE5 115      38.672  46.031  73.160  1.00  0.00           C
ATOM   8044  C11 POPE5 115      37.841  47.311  73.319  1.00  0.00           C
ATOM   8047  P   POPE5 115      36.962  48.311  75.580  1.00  0.00           P
ATOM   8048  O13 POPE5 115      35.902  48.021  76.570  1.00  0.00           O
ATOM   8049  O14 POPE5 115      38.333  48.621  76.039  1.00  0.00           O
ATOM   8050  O11 POPE5 115      36.422  49.521  74.730  1.00  0.00           O
ATOM   8051  O12 POPE5 115      37.032  47.191  74.480  1.00  0.00           O
ATOM   8052  C1  POPE5 115      37.161  50.632  74.250  1.00  0.00           C
ATOM   8055  C2  POPE5 115      36.632  50.981  72.830  1.00  0.00           C
ATOM   8057  O21 POPE5 115      37.292  52.151  72.290  1.00  0.00           O
ATOM   8058  C21 POPE5 115      38.512  51.882  71.840  1.00  0.00           C
ATOM   8059  O22 POPE5 115      39.033  50.771  71.869  1.00  0.00           O
ATOM   8060  C22 POPE5 115      39.152  53.111  71.209  1.00  0.00           C
ATOM   8063  C3  POPE5 115      35.111  51.251  72.820  1.00  0.00           C
ATOM   8066  O31 POPE5 115      34.622  51.211  71.459  1.00  0.00           O
ATOM   8067  C31 POPE5 115      33.692  50.301  71.190  1.00  0.00           C
ATOM   8068  O32 POPE5 115      33.181  49.551  72.000  1.00  0.00           O
ATOM   8069  C32 POPE5 115      33.341  50.341  69.701  1.00  0.00           C
ATOM   8072  C23 POPE5 115      39.571  52.812  69.751  1.00  0.00           C
ATOM   8075  C24 POPE5 115      40.012  54.062  68.970  1.00  0.00           C
ATOM   8078  C25 POPE5 115      40.542  53.692  67.569  1.00  0.00           C
ATOM   8081  C26 POPE5 115      40.512  54.811  66.521  1.00  0.00           C
ATOM   8084  C27 POPE5 115      39.082  55.181  66.080  1.00  0.00           C
ATOM   8087  C28 POPE5 115      39.002  56.411  65.139  1.00  0.00           C
ATOM   8090  C29 POPE5 115      39.641  56.152  63.800  1.00  0.00           C
ATOM   8092 0C21 POPE5 115      40.652  56.831  63.230  1.00  0.00           C
ATOM   8094 1C21 POPE5 115      41.372  58.031  63.800  1.00  0.00           C
ATOM   8097 2C21 POPE5 115      41.222  59.281  62.919  1.00  0.00           C
ATOM   8100 3C21 POPE5 115      41.962  59.191  61.580  1.00  0.00           C
ATOM   8103 4C21 POPE5 115      41.021  59.011  60.380  1.00  0.00           C
ATOM   8106 5C21 POPE5 115      41.072  60.201  59.410  1.00  0.00           C
ATOM   8109 6C21 POPE5 115      40.493  61.521  59.959  1.00  0.00           C
ATOM   8112 7C21 POPE5 115      38.972  61.641  59.800  1.00  0.00           C
ATOM   8115 8C21 POPE5 115      38.432  63.041  60.099  1.00  0.00           C
ATOM   8119  C33 POPE5 115      34.492  50.901  68.819  1.00  0.00           C
ATOM   8122  C34 POPE5 115      34.071  51.101  67.360  1.00  0.00           C
ATOM   8125  C35 POPE5 115      33.832  49.791  66.599  1.00  0.00           C
ATOM   8128  C36 POPE5 115      33.462  50.051  65.139  1.00  0.00           C
ATOM   8131  C37 POPE5 115      33.442  48.771  64.290  1.00  0.00           C
ATOM   8134  C38 POPE5 115      33.692  49.021  62.790  1.00  0.00           C
ATOM   8137  C39 POPE5 115      32.562  49.741  62.040  1.00  0.00           C
ATOM   8140 0C31 POPE5 115      32.882  49.851  60.541  1.00  0.00           C
ATOM   8143 1C31 POPE5 115      31.852  50.681  59.750  1.00  0.00           C
ATOM   8146 2C31 POPE5 115      32.182  50.791  58.250  1.00  0.00           C
ATOM   8149 3C31 POPE5 115      31.832  49.541  57.430  1.00  0.00           C
ATOM   8152 4C31 POPE5 115      32.232  49.661  55.951  1.00  0.00           C
ATOM   8155 5C31 POPE5 115      31.802  48.451  55.110  1.00  0.00           C
ATOM   8158 6C31 POPE5 115      32.252  48.531  53.650  1.00  0.00           C
ATOM   8162  NH3 POPE6 116      45.821  66.551  32.870  1.00  0.00           N
ATOM   8166  C12 POPE6 116      44.652  67.511  32.959  1.00  0.00           C
ATOM   8169  C11 POPE6 116      43.732  67.511  31.700  1.00  0.00           C
ATOM   8172  P   POPE6 116      43.373  64.901  31.510  1.00  0.00           P
ATOM   8173  O13 POPE6 116      42.362  64.071  30.810  1.00  0.00           O
ATOM   8174  O14 POPE6 116      44.742  64.962  30.949  1.00  0.00           O
ATOM   8175  O11 POPE6 116      43.482  64.541  33.041  1.00  0.00           O
ATOM   8176  O12 POPE6 116      42.882  66.382  31.550  1.00  0.00           O
ATOM   8177  C1  POPE6 116      42.462  64.852  33.990  1.00  0.00           C
ATOM   8180  C2  POPE6 116      42.542  63.871  35.210  1.00  0.00           C
ATOM   8182  O21 POPE6 116      41.432  64.071  36.130  1.00  0.00           O
ATOM   8183  C21 POPE6 116      41.492  65.091  36.960  1.00  0.00           C
ATOM   8184  O22 POPE6 116      42.282  66.011  36.920  1.00  0.00           O
ATOM   8185  C22 POPE6 116      40.353  64.971  37.989  1.00  0.00           C
ATOM   8188  C3  POPE6 116      43.932  63.832  35.920  1.00  0.00           C
ATOM   8191  O31 POPE6 116      43.822  63.141  37.180  1.00  0.00           O
ATOM   8192  C31 POPE6 116      43.752  61.812  37.100  1.00  0.00           C
ATOM   8193  O32 POPE6 116      44.233  61.111  36.240  1.00  0.00           O
ATOM   8194  C32 POPE6 116      42.843  61.311  38.220  1.00  0.00           C
ATOM   8197  C23 POPE6 116      40.702  65.471  39.420  1.00  0.00           C
ATOM   8200  C24 POPE6 116      39.462  65.962  40.201  1.00  0.00           C
ATOM   8203  C25 POPE6 116      39.792  66.742  41.489  1.00  0.00           C
ATOM   8206  C26 POPE6 116      38.662  67.681  41.960  1.00  0.00           C
ATOM   8209  C27 POPE6 116      39.152  68.751  42.961  1.00  0.00           C
ATOM   8212  C28 POPE6 116      38.042  69.712  43.440  1.00  0.00           C
ATOM   8215  C29 POPE6 116      38.493  70.562  44.600  1.00  0.00           C
ATOM   8217 0C21 POPE6 116      37.841  70.791  45.750  1.00  0.00           C
ATOM   8219 1C21 POPE6 116      36.462  70.312  46.139  1.00  0.00           C
ATOM   8222 2C21 POPE6 116      36.442  69.271  47.280  1.00  0.00           C
ATOM   8225 3C21 POPE6 116      37.083  69.742  48.600  1.00  0.00           C
ATOM   8228 4C21 POPE6 116      36.612  68.882  49.780  1.00  0.00           C
ATOM   8231 5C21 POPE6 116      37.532  68.893  51.010  1.00  0.00           C
ATOM   8234 6C21 POPE6 116      38.942  68.322  50.770  1.00  0.00           C
ATOM   8237 7C21 POPE6 116      39.652  67.911  52.069  1.00  0.00           C
ATOM   8240 8C21 POPE6 116      41.102  67.481  51.830  1.00  0.00           C
ATOM   8244  C33 POPE6 116      43.333  61.632  39.639  1.00  0.00           C
ATOM   8247  C34 POPE6 116      42.432  61.071  40.750  1.00  0.00           C
ATOM   8250  C35 POPE6 116      42.062  59.581  40.671  1.00  0.00           C
ATOM   8253  C36 POPE6 116      43.232  58.611  40.899  1.00  0.00           C
ATOM   8256  C37 POPE6 116      43.583  57.782  39.649  1.00  0.00           C
ATOM   8259  C38 POPE6 116      44.942  57.071  39.690  1.00  0.00           C
ATOM   8262  C39 POPE6 116      45.132  56.081  40.850  1.00  0.00           C
ATOM   8265 0C31 POPE6 116      44.103  54.951  40.899  1.00  0.00           C
ATOM   8268 1C31 POPE6 116      44.292  54.001  42.090  1.00  0.00           C
ATOM   8271 2C31 POPE6 116      43.521  52.691  41.880  1.00  0.00           C
ATOM   8274 3C31 POPE6 116      43.142  51.961  43.171  1.00  0.00           C
ATOM   8277 4C31 POPE6 116      44.322  51.771  44.130  1.00  0.00           C
ATOM   8280 5C31 POPE6 116      44.142  50.591  45.080  1.00  0.00           C
ATOM   8283 6C31 POPE6 116      45.353  50.402  45.990  1.00  0.00           C
ATOM   8287  NH3 POPE7 117      26.842  98.352  74.660  1.00  0.00           N
ATOM   8291  C12 POPE7 117      26.642  97.083  75.450  1.00  0.00           C
ATOM   8294  C11 POPE7 117      25.732  96.071  74.730  1.00  0.00           C
ATOM   8297  P   POPE7 117      26.312  93.811  75.969  1.00  0.00           P
ATOM   8298  O13 POPE7 117      27.652  93.993  75.379  1.00  0.00           O
ATOM   8299  O14 POPE7 117      26.242  93.701  77.440  1.00  0.00           O
ATOM   8300  O11 POPE7 117      25.611  92.551  75.320  1.00  0.00           O
ATOM   8301  O12 POPE7 117      25.362  95.012  75.590  1.00  0.00           O
ATOM   8302  C1  POPE7 117      26.072  92.052  74.070  1.00  0.00           C
ATOM   8305  C2  POPE7 117      25.002  91.122  73.469  1.00  0.00           C
ATOM   8307  O21 POPE7 117      25.522  90.511  72.290  1.00  0.00           O
ATOM   8308  C21 POPE7 117      25.382  91.113  71.131  1.00  0.00           C
ATOM   8309  O22 POPE7 117      24.942  92.223  70.910  1.00  0.00           O
ATOM   8310  C22 POPE7 117      25.972  90.191  70.069  1.00  0.00           C
ATOM   8313  C3  POPE7 117      23.622  91.842  73.319  1.00  0.00           C
ATOM   8316  O31 POPE7 117      22.742  91.141  72.410  1.00  0.00           O
ATOM   8317  C31 POPE7 117      21.472  91.082  72.799  1.00  0.00           C
ATOM   8318  O32 POPE7 117      21.083  91.271  73.930  1.00  0.00           O
ATOM   8319  C32 POPE7 117      20.602  90.963  71.549  1.00  0.00           C
ATOM   8322  C23 POPE7 117      25.272  90.331  68.701  1.00  0.00           C
ATOM   8325  C24 POPE7 117      26.262  90.112  67.560  1.00  0.00           C
ATOM   8328  C25 POPE7 117      25.681  90.411  66.180  1.00  0.00           C
ATOM   8331  C26 POPE7 117      25.152  89.142  65.489  1.00  0.00           C
ATOM   8334  C27 POPE7 117      24.562  89.462  64.110  1.00  0.00           C
ATOM   8337  C28 POPE7 117      23.982  88.242  63.360  1.00  0.00           C
ATOM   8340  C29 POPE7 117      22.772  87.661  64.049  1.00  0.00           C
ATOM   8342 0C21 POPE7 117      21.522  87.601  63.561  1.00  0.00           C
ATOM   8344 1C21 POPE7 117      21.072  88.072  62.201  1.00  0.00           C
ATOM   8347 2C21 POPE7 117      19.872  87.281  61.650  1.00  0.00           C
ATOM   8350 3C21 POPE7 117      19.222  87.992  60.450  1.00  0.00           C
ATOM   8353 4C21 POPE7 117      18.102  87.201  59.730  1.00  0.00           C
ATOM   8356 5C21 POPE7 117      17.202  86.372  60.650  1.00  0.00           C
ATOM   8359 6C21 POPE7 117      15.922  85.882  59.951  1.00  0.00           C
ATOM   8362 7C21 POPE7 117      15.262  84.713  60.681  1.00  0.00           C
ATOM   8365 8C21 POPE7 117      13.892  84.331  60.120  1.00  0.00           C
ATOM   8369  C33 POPE7 117      19.172  90.492  71.830  1.00  0.00           C
ATOM   8372  C34 POPE7 117      18.242  90.882  70.680  1.00  0.00           C
ATOM   8375  C35 POPE7 117      17.112  89.882  70.479  1.00  0.00           C
ATOM   8378  C36 POPE7 117      15.832  90.562  70.000  1.00  0.00           C
ATOM   8381  C37 POPE7 117      14.842  89.573  69.389  1.00  0.00           C
ATOM   8384  C38 POPE7 117      15.252  89.121  67.979  1.00  0.00           C
ATOM   8387  C39 POPE7 117      14.252  88.102  67.430  1.00  0.00           C
ATOM   8390 0C31 POPE7 117      14.582  87.581  66.029  1.00  0.00           C
ATOM   8393 1C31 POPE7 117      13.722  86.351  65.720  1.00  0.00           C
ATOM   8396 2C31 POPE7 117      13.802  85.931  64.239  1.00  0.00           C
ATOM   8399 3C31 POPE7 117      12.622  85.051  63.810  1.00  0.00           C
ATOM   8402 4C31 POPE7 117      12.822  83.561  64.150  1.00  0.00           C
ATOM   8405 5C31 POPE7 117      11.522  82.762  64.059  1.00  0.00           C
ATOM   8408 6C31 POPE7 117      11.642  81.481  63.230  1.00  0.00           C
ATOM   8412  NH3 POPE8 118      25.202  82.041  33.010  1.00  0.00           N
ATOM   8416  C12 POPE8 118      24.602  80.672  32.910  1.00  0.00           C
ATOM   8419  C11 POPE8 118      24.672  79.951  34.260  1.00  0.00           C
ATOM   8422  P   POPE8 118      24.092  77.392  33.800  1.00  0.00           P
ATOM   8423  O13 POPE8 118      23.022  76.562  34.390  1.00  0.00           O
ATOM   8424  O14 POPE8 118      24.192  77.462  32.330  1.00  0.00           O
ATOM   8425  O11 POPE8 118      25.512  77.121  34.469  1.00  0.00           O
ATOM   8426  O12 POPE8 118      23.762  78.852  34.299  1.00  0.00           O
ATOM   8427  C1  POPE8 118      26.162  75.841  34.450  1.00  0.00           C
ATOM   8430  C2  POPE8 118      26.372  75.312  35.910  1.00  0.00           C
ATOM   8432  O21 POPE8 118      27.302  74.221  35.870  1.00  0.00           O
ATOM   8433  C21 POPE8 118      27.922  73.801  36.980  1.00  0.00           C
ATOM   8434  O22 POPE8 118      28.382  72.681  37.120  1.00  0.00           O
ATOM   8435  C22 POPE8 118      28.152  74.882  38.059  1.00  0.00           C
ATOM   8438  C3  POPE8 118      24.992  74.901  36.530  1.00  0.00           C
ATOM   8441  O31 POPE8 118      24.992  74.511  37.920  1.00  0.00           O
ATOM   8442  C31 POPE8 118      24.622  75.371  38.900  1.00  0.00           C
ATOM   8443  O32 POPE8 118      24.282  75.001  40.010  1.00  0.00           O
ATOM   8444  C32 POPE8 118      24.802  76.841  38.521  1.00  0.00           C
ATOM   8447  C23 POPE8 118      29.032  74.331  39.210  1.00  0.00           C
ATOM   8450  C24 POPE8 118      28.852  75.062  40.540  1.00  0.00           C
ATOM   8453  C25 POPE8 118      29.712  76.322  40.700  1.00  0.00           C
ATOM   8456  C26 POPE8 118      30.572  76.261  41.971  1.00  0.00           C
ATOM   8459  C27 POPE8 118      31.282  77.591  42.290  1.00  0.00           C
ATOM   8462  C28 POPE8 118      31.982  77.621  43.670  1.00  0.00           C
ATOM   8465  C29 POPE8 118      31.052  77.401  44.830  1.00  0.00           C
ATOM   8467 0C21 POPE8 118      30.462  78.331  45.610  1.00  0.00           C
ATOM   8469 1C21 POPE8 118      30.611  79.831  45.489  1.00  0.00           C
ATOM   8472 2C21 POPE8 118      30.462  80.551  46.851  1.00  0.00           C
ATOM   8475 3C21 POPE8 118      31.701  80.471  47.750  1.00  0.00           C
ATOM   8478 4C21 POPE8 118      31.402  80.963  49.170  1.00  0.00           C
ATOM   8481 5C21 POPE8 118      32.642  81.232  50.020  1.00  0.00           C
ATOM   8484 6C21 POPE8 118      32.292  81.842  51.389  1.00  0.00           C
ATOM   8487 7C21 POPE8 118      33.502  82.363  52.170  1.00  0.00           C
ATOM   8490 8C21 POPE8 118      33.111  83.162  53.410  1.00  0.00           C
ATOM   8494  C33 POPE8 118      24.882  77.761  39.750  1.00  0.00           C
ATOM   8497  C34 POPE8 118      25.592  79.091  39.470  1.00  0.00           C
ATOM   8500  C35 POPE8 118      25.592  80.051  40.671  1.00  0.00           C
ATOM   8503  C36 POPE8 118      26.122  79.382  41.950  1.00  0.00           C
ATOM   8506  C37 POPE8 118      26.201  80.341  43.139  1.00  0.00           C
ATOM   8509  C38 POPE8 118      26.592  79.612  44.431  1.00  0.00           C
ATOM   8512  C39 POPE8 118      27.082  80.572  45.510  1.00  0.00           C
ATOM   8515 0C31 POPE8 118      25.962  81.281  46.279  1.00  0.00           C
ATOM   8518 1C31 POPE8 118      26.452  82.601  46.860  1.00  0.00           C
ATOM   8521 2C31 POPE8 118      25.592  83.142  48.010  1.00  0.00           C
ATOM   8524 3C31 POPE8 118      25.772  82.391  49.340  1.00  0.00           C
ATOM   8527 4C31 POPE8 118      27.142  82.591  49.979  1.00  0.00           C
ATOM   8530 5C31 POPE8 118      27.312  81.792  51.270  1.00  0.00           C
ATOM   8533 6C31 POPE8 118      28.712  81.922  51.851  1.00  0.00           C
ATOM   8537  NH3 POPE9 119     104.111  68.591  72.569  1.00  0.00           N
ATOM   8541  C12 POPE9 119     104.492  67.142  72.470  1.00  0.00           C
ATOM   8544  C11 POPE9 119     103.361  66.221  72.919  1.00  0.00           C
ATOM   8547  P   POPE9 119     102.783  64.201  71.419  1.00  0.00           P
ATOM   8548  O13 POPE9 119     103.251  62.831  71.090  1.00  0.00           O
ATOM   8549  O14 POPE9 119     101.381  64.361  71.840  1.00  0.00           O
ATOM   8550  O11 POPE9 119     103.022  65.121  70.160  1.00  0.00           O
ATOM   8551  O12 POPE9 119     103.701  64.882  72.500  1.00  0.00           O
ATOM   8552  C1  POPE9 119     102.192  64.901  69.010  1.00  0.00           C
ATOM   8555  C2  POPE9 119     102.871  65.441  67.720  1.00  0.00           C
ATOM   8557  O21 POPE9 119     102.082  65.172  66.549  1.00  0.00           O
ATOM   8558  C21 POPE9 119     100.992  65.921  66.419  1.00  0.00           C
ATOM   8559  O22 POPE9 119     100.581  66.731  67.219  1.00  0.00           O
ATOM   8560  C22 POPE9 119     100.462  65.791  65.000  1.00  0.00           C
ATOM   8563  C3  POPE9 119     104.312  64.882  67.490  1.00  0.00           C
ATOM   8566  O31 POPE9 119     105.061  65.712  66.599  1.00  0.00           O
ATOM   8567  C31 POPE9 119     105.131  65.562  65.271  1.00  0.00           C
ATOM   8568  O32 POPE9 119     105.622  66.401  64.530  1.00  0.00           O
ATOM   8569  C32 POPE9 119     104.602  64.231  64.701  1.00  0.00           C
ATOM   8572  C23 POPE9 119      99.671  64.493  64.730  1.00  0.00           C
ATOM   8575  C24 POPE9 119      99.482  64.271  63.220  1.00  0.00           C
ATOM   8578  C25 POPE9 119      98.582  65.261  62.479  1.00  0.00           C
ATOM   8581  C26 POPE9 119      99.011  65.382  61.010  1.00  0.00           C
ATOM   8584  C27 POPE9 119      97.971  66.061  60.110  1.00  0.00           C
ATOM   8587  C28 POPE9 119      98.232  65.871  58.599  1.00  0.00           C
ATOM   8590  C29 POPE9 119      99.541  66.462  58.150  1.00  0.00           C
ATOM   8592 0C21 POPE9 119     100.312  65.992  57.149  1.00  0.00           C
ATOM   8594 1C21 POPE9 119      99.991  64.811  56.270  1.00  0.00           C
ATOM   8597 2C21 POPE9 119     100.832  64.782  54.979  1.00  0.00           C
ATOM   8600 3C21 POPE9 119     100.641  63.511  54.150  1.00  0.00           C
ATOM   8603 4C21 POPE9 119     101.831  63.221  53.221  1.00  0.00           C
ATOM   8606 5C21 POPE9 119     103.041  62.551  53.900  1.00  0.00           C
ATOM   8609 6C21 POPE9 119     102.731  61.141  54.401  1.00  0.00           C
ATOM   8612 7C21 POPE9 119     103.971  60.352  54.840  1.00  0.00           C
ATOM   8615 8C21 POPE9 119     103.632  58.892  55.160  1.00  0.00           C
ATOM   8619  C33 POPE9 119     104.232  64.382  63.199  1.00  0.00           C
ATOM   8622  C34 POPE9 119     104.121  63.081  62.400  1.00  0.00           C
ATOM   8625  C35 POPE9 119     103.421  63.371  61.061  1.00  0.00           C
ATOM   8628  C36 POPE9 119     103.172  62.151  60.150  1.00  0.00           C
ATOM   8631  C37 POPE9 119     102.491  62.512  58.810  1.00  0.00           C
ATOM   8634  C38 POPE9 119     103.412  63.102  57.729  1.00  0.00           C
ATOM   8637  C39 POPE9 119     104.011  64.481  58.041  1.00  0.00           C
ATOM   8640 0C31 POPE9 119     104.182  65.352  56.799  1.00  0.00           C
ATOM   8643 1C31 POPE9 119     104.932  66.673  57.030  1.00  0.00           C
ATOM   8646 2C31 POPE9 119     104.562  67.721  55.969  1.00  0.00           C
ATOM   8649 3C31 POPE9 119     104.932  67.331  54.530  1.00  0.00           C
ATOM   8652 4C31 POPE9 119     106.443  67.422  54.270  1.00  0.00           C
ATOM   8655 5C31 POPE9 119     106.812  67.041  52.830  1.00  0.00           C
ATOM   8658 6C31 POPE9 119     108.272  67.371  52.491  1.00  0.00           C
ATOM   8662  NH3 POPE  120      79.471  39.371  70.680  1.00  0.00           N
ATOM   8666  C12 POPE  120      79.353  39.591  72.160  1.00  0.00           C
ATOM   8669  C11 POPE  120      78.333  40.681  72.500  1.00  0.00           C
ATOM   8672  P   POPE  120      78.342  42.712  70.730  1.00  0.00           P
ATOM   8673  O13 POPE  120      77.083  43.421  71.021  1.00  0.00           O
ATOM   8674  O14 POPE  120      79.522  43.451  70.250  1.00  0.00           O
ATOM   8675  O11 POPE  120      78.032  41.501  69.730  1.00  0.00           O
ATOM   8676  O12 POPE  120      78.782  41.951  72.050  1.00  0.00           O
ATOM   8677  C1  POPE  120      78.271  41.652  68.311  1.00  0.00           C
ATOM   8680  C2  POPE  120      77.032  41.411  67.370  1.00  0.00           C
ATOM   8682  O21 POPE  120      76.592  42.652  66.760  1.00  0.00           O
ATOM   8683  C21 POPE  120      77.182  42.981  65.610  1.00  0.00           C
ATOM   8684  O22 POPE  120      78.053  42.321  65.069  1.00  0.00           O
ATOM   8685  C22 POPE  120      76.562  44.261  65.060  1.00  0.00           C
ATOM   8688  C3  POPE  120      75.833  40.711  68.059  1.00  0.00           C
ATOM   8691  O31 POPE  120      74.623  40.901  67.311  1.00  0.00           O
ATOM   8692  C31 POPE  120      73.842  41.882  67.760  1.00  0.00           C
ATOM   8693  O32 POPE  120      74.021  42.531  68.779  1.00  0.00           O
ATOM   8694  C32 POPE  120      72.692  42.091  66.780  1.00  0.00           C
ATOM   8697  C23 POPE  120      77.372  44.861  63.889  1.00  0.00           C
ATOM   8700  C24 POPE  120      76.712  46.121  63.300  1.00  0.00           C
ATOM   8703  C25 POPE  120      77.432  46.711  62.079  1.00  0.00           C
ATOM   8706  C26 POPE  120      78.782  47.371  62.370  1.00  0.00           C
ATOM   8709  C27 POPE  120      79.432  48.041  61.139  1.00  0.00           C
ATOM   8712  C28 POPE  120      80.672  47.321  60.569  1.00  0.00           C
ATOM   8715  C29 POPE  120      80.412  45.961  59.979  1.00  0.00           C
ATOM   8717 0C21 POPE  120      81.023  45.441  58.900  1.00  0.00           C
ATOM   8719 1C21 POPE  120      82.102  46.091  58.069  1.00  0.00           C
ATOM   8722 2C21 POPE  120      83.052  45.082  57.400  1.00  0.00           C
ATOM   8725 3C21 POPE  120      83.971  44.321  58.381  1.00  0.00           C
ATOM   8728 4C21 POPE  120      84.851  43.261  57.700  1.00  0.00           C
ATOM   8731 5C21 POPE  120      85.842  43.832  56.669  1.00  0.00           C
ATOM   8734 6C21 POPE  120      86.662  42.751  55.940  1.00  0.00           C
ATOM   8737 7C21 POPE  120      87.332  43.311  54.681  1.00  0.00           C
ATOM   8740 8C21 POPE  120      88.081  42.251  53.870  1.00  0.00           C
ATOM   8744  C33 POPE  120      72.053  43.481  66.930  1.00  0.00           C
ATOM   8747  C34 POPE  120      70.882  43.652  65.959  1.00  0.00           C
ATOM   8750  C35 POPE  120      69.862  44.691  66.419  1.00  0.00           C
ATOM   8753  C36 POPE  120      70.392  46.091  66.150  1.00  0.00           C
ATOM   8756  C37 POPE  120      69.392  47.161  66.570  1.00  0.00           C
ATOM   8759  C38 POPE  120      69.872  48.551  66.180  1.00  0.00           C
ATOM   8762  C39 POPE  120      69.642  48.892  64.701  1.00  0.00           C
ATOM   8765 0C31 POPE  120      70.382  50.152  64.239  1.00  0.00           C
ATOM   8768 1C31 POPE  120      69.941  50.591  62.830  1.00  0.00           C
ATOM   8771 2C31 POPE  120      70.602  51.922  62.410  1.00  0.00           C
ATOM   8774 3C31 POPE  120      69.922  52.551  61.190  1.00  0.00           C
ATOM   8777 4C31 POPE  120      68.812  53.541  61.580  1.00  0.00           C
ATOM   8780 5C31 POPE  120      68.152  54.221  60.369  1.00  0.00           C
ATOM   8783 6C31 POPE  120      67.123  55.271  60.780  1.00  0.00           C
ATOM   8787  NH3 POPE  121      47.001   7.271  32.370  1.00  0.00           N
ATOM   8791  C12 POPE  121      47.521   5.911  32.740  1.00  0.00           C
ATOM   8794  C11 POPE  121      49.021   5.771  32.460  1.00  0.00           C
ATOM   8797  P   POPE  121      50.882   4.021  32.170  1.00  0.00           P
ATOM   8798  O13 POPE  121      50.992   2.721  31.490  1.00  0.00           O
ATOM   8799  O14 POPE  121      51.621   5.151  31.540  1.00  0.00           O
ATOM   8800  O11 POPE  121      51.292   3.851  33.680  1.00  0.00           O
ATOM   8801  O12 POPE  121      49.352   4.401  32.290  1.00  0.00           O
ATOM   8802  C1  POPE  121      52.462   4.481  34.229  1.00  0.00           C
ATOM   8805  C2  POPE  121      53.292   3.471  35.060  1.00  0.00           C
ATOM   8807  O21 POPE  121      54.513   3.941  35.639  1.00  0.00           O
ATOM   8808  C21 POPE  121      55.192   5.041  35.360  1.00  0.00           C
ATOM   8809  O22 POPE  121      54.782   6.051  34.819  1.00  0.00           O
ATOM   8810  C22 POPE  121      56.582   4.811  35.990  1.00  0.00           C
ATOM   8813  C3  POPE  121      53.602   2.161  34.270  1.00  0.00           C
ATOM   8816  O31 POPE  121      54.093   1.138  35.160  1.00  0.00           O
ATOM   8817  C31 POPE  121      55.423   1.058  35.299  1.00  0.00           C
ATOM   8818  O32 POPE  121      56.242   1.661  34.649  1.00  0.00           O
ATOM   8819  C32 POPE  121      55.732   0.178  36.520  1.00  0.00           C
ATOM   8822  C23 POPE  121      57.392   6.091  36.349  1.00  0.00           C
ATOM   8825  C24 POPE  121      58.342   5.811  37.520  1.00  0.00           C
ATOM   8828  C25 POPE  121      57.822   6.311  38.870  1.00  0.00           C
ATOM   8831  C26 POPE  121      58.732   5.871  40.029  1.00  0.00           C
ATOM   8834  C27 POPE  121      58.222   6.381  41.381  1.00  0.00           C
ATOM   8837  C28 POPE  121      59.103   6.011  42.590  1.00  0.00           C
ATOM   8840  C29 POPE  121      58.951   4.571  42.989  1.00  0.00           C
ATOM   8842 0C21 POPE  121      58.562   4.121  44.189  1.00  0.00           C
ATOM   8844 1C21 POPE  121      58.263   4.961  45.400  1.00  0.00           C
ATOM   8847 2C21 POPE  121      58.391   4.141  46.689  1.00  0.00           C
ATOM   8850 3C21 POPE  121      59.771   3.501  46.851  1.00  0.00           C
ATOM   8853 4C21 POPE  121      60.462   3.901  48.160  1.00  0.00           C
ATOM   8856 5C21 POPE  121      61.852   3.271  48.300  1.00  0.00           C
ATOM   8859 6C21 POPE  121      62.782   4.111  49.189  1.00  0.00           C
ATOM   8862 7C21 POPE  121      64.152   3.481  49.421  1.00  0.00           C
ATOM   8865 8C21 POPE  121      65.102   4.401  50.190  1.00  0.00           C
ATOM   8869  C33 POPE  121      57.201   0.298  36.980  1.00  0.00           C
ATOM   8872  C34 POPE  121      57.362   0.348  38.500  1.00  0.00           C
ATOM   8875  C35 POPE  121      57.282  -1.002  39.239  1.00  0.00           C
ATOM   8878  C36 POPE  121      57.552  -0.812  40.750  1.00  0.00           C
ATOM   8881  C37 POPE  121      57.392  -2.082  41.590  1.00  0.00           C
ATOM   8884  C38 POPE  121      57.102  -1.762  43.059  1.00  0.00           C
ATOM   8887  C39 POPE  121      56.593  -2.982  43.849  1.00  0.00           C
ATOM   8890 0C31 POPE  121      57.692  -3.772  44.550  1.00  0.00           C
ATOM   8893 1C31 POPE  121      57.162  -5.042  45.210  1.00  0.00           C
ATOM   8896 2C31 POPE  121      58.282  -5.902  45.819  1.00  0.00           C
ATOM   8899 3C31 POPE  121      57.792  -7.282  46.290  1.00  0.00           C
ATOM   8902 4C31 POPE  121      58.951  -8.192  46.680  1.00  0.00           C
ATOM   8905 5C31 POPE  121      58.502  -9.552  47.230  1.00  0.00           C
ATOM   8908 6C31 POPE  121      59.672 -10.402  47.720  1.00  0.00           C
ATOM   8912  NH3 POPE  122      49.942  40.531  32.729  1.00  0.00           N
ATOM   8916  C12 POPE  122      49.822  39.041  32.620  1.00  0.00           C
ATOM   8919  C11 POPE  122      48.373  38.731  32.320  1.00  0.00           C
ATOM   8922  P   POPE  122      46.611  36.861  32.170  1.00  0.00           P
ATOM   8923  O13 POPE  122      46.262  37.211  30.770  1.00  0.00           O
ATOM   8924  O14 POPE  122      46.481  35.461  32.580  1.00  0.00           O
ATOM   8925  O11 POPE  122      45.782  37.791  33.160  1.00  0.00           O
ATOM   8926  O12 POPE  122      48.123  37.331  32.420  1.00  0.00           O
ATOM   8927  C1  POPE  122      46.032  37.891  34.569  1.00  0.00           C
ATOM   8930  C2  POPE  122      45.172  36.921  35.450  1.00  0.00           C
ATOM   8932  O21 POPE  122      44.812  37.551  36.689  1.00  0.00           O
ATOM   8933  C21 POPE  122      43.722  38.301  36.710  1.00  0.00           C
ATOM   8934  O22 POPE  122      43.123  38.721  35.741  1.00  0.00           O
ATOM   8935  C22 POPE  122      43.222  38.361  38.170  1.00  0.00           C
ATOM   8938  C3  POPE  122      45.943  35.601  35.780  1.00  0.00           C
ATOM   8941  O31 POPE  122      45.442  34.861  36.931  1.00  0.00           O
ATOM   8942  C31 POPE  122      46.042  35.171  38.090  1.00  0.00           C
ATOM   8943  O32 POPE  122      46.832  36.081  38.250  1.00  0.00           O
ATOM   8944  C32 POPE  122      45.722  34.141  39.180  1.00  0.00           C
ATOM   8947  C23 POPE  122      42.792  39.741  38.690  1.00  0.00           C
ATOM   8950  C24 POPE  122      42.123  39.641  40.080  1.00  0.00           C
ATOM   8953  C25 POPE  122      43.012  38.961  41.139  1.00  0.00           C
ATOM   8956  C26 POPE  122      42.372  38.941  42.550  1.00  0.00           C
ATOM   8959  C27 POPE  122      42.182  40.361  43.101  1.00  0.00           C
ATOM   8962  C28 POPE  122      42.252  40.451  44.631  1.00  0.00           C
ATOM   8965  C29 POPE  122      42.682  41.821  45.070  1.00  0.00           C
ATOM   8967 0C21 POPE  122      43.972  42.201  45.169  1.00  0.00           C
ATOM   8969 1C21 POPE  122      45.132  41.271  44.870  1.00  0.00           C
ATOM   8972 2C21 POPE  122      46.502  41.951  44.860  1.00  0.00           C
ATOM   8975 3C21 POPE  122      46.812  42.761  43.590  1.00  0.00           C
ATOM   8978 4C21 POPE  122      48.243  43.301  43.620  1.00  0.00           C
ATOM   8981 5C21 POPE  122      48.572  44.312  42.510  1.00  0.00           C
ATOM   8984 6C21 POPE  122      49.072  43.692  41.200  1.00  0.00           C
ATOM   8987 7C21 POPE  122      49.742  44.761  40.330  1.00  0.00           C
ATOM   8990 8C21 POPE  122      50.312  44.242  39.020  1.00  0.00           C
ATOM   8994  C33 POPE  122      45.102  34.711  40.479  1.00  0.00           C
ATOM   8997  C34 POPE  122      45.472  33.861  41.711  1.00  0.00           C
ATOM   9000  C35 POPE  122      44.462  33.951  42.860  1.00  0.00           C
ATOM   9003  C36 POPE  122      44.693  35.101  43.860  1.00  0.00           C
ATOM   9006  C37 POPE  122      43.762  34.961  45.061  1.00  0.00           C
ATOM   9009  C38 POPE  122      44.233  35.691  46.320  1.00  0.00           C
ATOM   9012  C39 POPE  122      43.882  37.191  46.360  1.00  0.00           C
ATOM   9015 0C31 POPE  122      44.181  37.781  47.739  1.00  0.00           C
ATOM   9018 1C31 POPE  122      43.513  39.132  48.020  1.00  0.00           C
ATOM   9021 2C31 POPE  122      43.342  39.391  49.530  1.00  0.00           C
ATOM   9024 3C31 POPE  122      44.662  39.541  50.290  1.00  0.00           C
ATOM   9027 4C31 POPE  122      44.482  39.341  51.799  1.00  0.00           C
ATOM   9030 5C31 POPE  122      45.803  39.242  52.569  1.00  0.00           C
ATOM   9033 6C31 POPE  122      45.602  38.721  54.000  1.00  0.00           C
ATOM   9037  NH3 POPE  123      80.231 109.611  69.670  1.00  0.00           N
ATOM   9041  C12 POPE  123      79.592 108.251  69.870  1.00  0.00           C
ATOM   9044  C11 POPE  123      78.082 108.302  69.561  1.00  0.00           C
ATOM   9047  P   POPE  123      76.652 106.792  71.139  1.00  0.00           P
ATOM   9048  O13 POPE  123      76.532 105.331  71.290  1.00  0.00           O
ATOM   9049  O14 POPE  123      77.282 107.521  72.260  1.00  0.00           O
ATOM   9050  O11 POPE  123      75.252 107.421  70.759  1.00  0.00           O
ATOM   9051  O12 POPE  123      77.471 107.021  69.800  1.00  0.00           O
ATOM   9052  C1  POPE  123      74.201 106.542  70.349  1.00  0.00           C
ATOM   9055  C2  POPE  123      73.271 107.262  69.351  1.00  0.00           C
ATOM   9057  O21 POPE  123      72.382 106.311  68.760  1.00  0.00           O
ATOM   9058  C21 POPE  123      72.861 105.402  67.939  1.00  0.00           C
ATOM   9059  O22 POPE  123      74.021 105.301  67.550  1.00  0.00           O
ATOM   9060  C22 POPE  123      71.722 104.482  67.550  1.00  0.00           C
ATOM   9063  C3  POPE  123      74.083 108.102  68.300  1.00  0.00           C
ATOM   9066  O31 POPE  123      73.352 108.271  67.061  1.00  0.00           O
ATOM   9067  C31 POPE  123      74.092 108.251  65.969  1.00  0.00           C
ATOM   9068  O32 POPE  123      75.302 108.081  65.930  1.00  0.00           O
ATOM   9069  C32 POPE  123      73.193 108.473  64.751  1.00  0.00           C
ATOM   9072  C23 POPE  123      71.762 104.102  66.061  1.00  0.00           C
ATOM   9075  C24 POPE  123      70.512 103.302  65.671  1.00  0.00           C
ATOM   9078  C25 POPE  123      70.472 103.021  64.169  1.00  0.00           C
ATOM   9081  C26 POPE  123      69.303 102.111  63.810  1.00  0.00           C
ATOM   9084  C27 POPE  123      69.111 101.982  62.300  1.00  0.00           C
ATOM   9087  C28 POPE  123      68.122 103.011  61.721  1.00  0.00           C
ATOM   9090  C29 POPE  123      66.732 102.432  61.660  1.00  0.00           C
ATOM   9092 0C21 POPE  123      65.943 102.321  60.580  1.00  0.00           C
ATOM   9094 1C21 POPE  123      66.212 102.801  59.169  1.00  0.00           C
ATOM   9097 2C21 POPE  123      66.652 101.712  58.171  1.00  0.00           C
ATOM   9100 3C21 POPE  123      65.722 100.492  58.090  1.00  0.00           C
ATOM   9103 4C21 POPE  123      65.392 100.091  56.641  1.00  0.00           C
ATOM   9106 5C21 POPE  123      64.792  98.682  56.549  1.00  0.00           C
ATOM   9109 6C21 POPE  123      65.862  97.622  56.260  1.00  0.00           C
ATOM   9112 7C21 POPE  123      65.372  96.191  56.510  1.00  0.00           C
ATOM   9115 8C21 POPE  123      66.382  95.122  56.069  1.00  0.00           C
ATOM   9119  C33 POPE  123      73.951 108.172  63.440  1.00  0.00           C
ATOM   9122  C34 POPE  123      73.222 108.632  62.170  1.00  0.00           C
ATOM   9125  C35 POPE  123      71.943 107.861  61.830  1.00  0.00           C
ATOM   9128  C36 POPE  123      72.193 106.411  61.410  1.00  0.00           C
ATOM   9131  C37 POPE  123      71.232 105.951  60.290  1.00  0.00           C
ATOM   9134  C38 POPE  123      71.552 104.541  59.771  1.00  0.00           C
ATOM   9137  C39 POPE  123      70.862 104.182  58.440  1.00  0.00           C
ATOM   9140 0C31 POPE  123      71.102 105.231  57.350  1.00  0.00           C
ATOM   9143 1C31 POPE  123      70.962 104.713  55.910  1.00  0.00           C
ATOM   9146 2C31 POPE  123      71.172 105.861  54.910  1.00  0.00           C
ATOM   9149 3C31 POPE  123      71.091 105.441  53.451  1.00  0.00           C
ATOM   9152 4C31 POPE  123      71.151 106.652  52.510  1.00  0.00           C
ATOM   9155 5C31 POPE  123      70.722 106.322  51.080  1.00  0.00           C
ATOM   9158 6C31 POPE  123      70.642 107.561  50.180  1.00  0.00           C
ATOM   9162  NH3 POPE  124      52.913  84.182  76.550  1.00  0.00           N
ATOM   9166  C12 POPE  124      52.492  83.571  75.250  1.00  0.00           C
ATOM   9169  C11 POPE  124      51.032  83.102  75.379  1.00  0.00           C
ATOM   9172  P   POPE  124      49.652  81.271  76.610  1.00  0.00           P
ATOM   9173  O13 POPE  124      49.972  80.182  77.560  1.00  0.00           O
ATOM   9174  O14 POPE  124      48.451  82.102  76.881  1.00  0.00           O
ATOM   9175  O11 POPE  124      49.571  80.672  75.150  1.00  0.00           O
ATOM   9176  O12 POPE  124      50.932  82.172  76.459  1.00  0.00           O
ATOM   9177  C1  POPE  124      50.553  79.791  74.590  1.00  0.00           C
ATOM   9180  C2  POPE  124      50.681  79.993  73.040  1.00  0.00           C
ATOM   9182  O21 POPE  124      50.312  78.761  72.410  1.00  0.00           O
ATOM   9183  C21 POPE  124      50.142  78.681  71.099  1.00  0.00           C
ATOM   9184  O22 POPE  124      50.161  79.581  70.290  1.00  0.00           O
ATOM   9185  C22 POPE  124      50.072  77.201  70.680  1.00  0.00           C
ATOM   9188  C3  POPE  124      52.123  80.502  72.669  1.00  0.00           C
ATOM   9191  O31 POPE  124      52.201  80.971  71.310  1.00  0.00           O
ATOM   9192  C31 POPE  124      52.843  82.122  71.120  1.00  0.00           C
ATOM   9193  O32 POPE  124      53.602  82.643  71.921  1.00  0.00           O
ATOM   9194  C32 POPE  124      52.302  82.771  69.849  1.00  0.00           C
ATOM   9197  C23 POPE  124      49.111  76.932  69.509  1.00  0.00           C
ATOM   9200  C24 POPE  124      49.452  75.641  68.729  1.00  0.00           C
ATOM   9203  C25 POPE  124      48.443  75.361  67.610  1.00  0.00           C
ATOM   9206  C26 POPE  124      49.021  74.541  66.450  1.00  0.00           C
ATOM   9209  C27 POPE  124      48.132  74.621  65.190  1.00  0.00           C
ATOM   9212  C28 POPE  124      48.552  73.632  64.090  1.00  0.00           C
ATOM   9215  C29 POPE  124      47.472  73.401  63.059  1.00  0.00           C
ATOM   9217 0C21 POPE  124      47.412  73.922  61.819  1.00  0.00           C
ATOM   9219 1C21 POPE  124      48.382  74.901  61.209  1.00  0.00           C
ATOM   9222 2C21 POPE  124      47.652  76.091  60.549  1.00  0.00           C
ATOM   9225 3C21 POPE  124      47.132  75.791  59.130  1.00  0.00           C
ATOM   9228 4C21 POPE  124      46.372  76.981  58.540  1.00  0.00           C
ATOM   9231 5C21 POPE  124      46.222  76.981  57.009  1.00  0.00           C
ATOM   9234 6C21 POPE  124      45.222  78.062  56.571  1.00  0.00           C
ATOM   9237 7C21 POPE  124      45.192  78.352  55.069  1.00  0.00           C
ATOM   9240 8C21 POPE  124      44.243  79.501  54.730  1.00  0.00           C
ATOM   9244  C33 POPE  124      53.243  82.792  68.631  1.00  0.00           C
ATOM   9247  C34 POPE  124      52.512  83.411  67.430  1.00  0.00           C
ATOM   9250  C35 POPE  124      53.362  83.682  66.170  1.00  0.00           C
ATOM   9253  C36 POPE  124      53.682  82.421  65.360  1.00  0.00           C
ATOM   9256  C37 POPE  124      54.082  82.712  63.900  1.00  0.00           C
ATOM   9259  C38 POPE  124      54.592  81.462  63.171  1.00  0.00           C
ATOM   9262  C39 POPE  124      55.161  81.761  61.770  1.00  0.00           C
ATOM   9265 0C31 POPE  124      54.142  82.421  60.829  1.00  0.00           C
ATOM   9268 1C31 POPE  124      54.682  82.631  59.410  1.00  0.00           C
ATOM   9271 2C31 POPE  124      53.732  83.512  58.580  1.00  0.00           C
ATOM   9274 3C31 POPE  124      54.142  83.671  57.100  1.00  0.00           C
ATOM   9277 4C31 POPE  124      54.012  82.382  56.279  1.00  0.00           C
ATOM   9280 5C31 POPE  124      54.303  82.612  54.800  1.00  0.00           C
ATOM   9283 6C31 POPE  124      54.361  81.332  53.959  1.00  0.00           C
ATOM   9287  NH3 POPE  125     117.852  47.782  36.720  1.00  0.00           N
ATOM   9291  C12 POPE  125     117.572  46.402  37.230  1.00  0.00           C
ATOM   9294  C11 POPE  125     116.101  46.001  37.009  1.00  0.00           C
ATOM   9297  P   POPE  125     115.032  43.811  36.000  1.00  0.00           P
ATOM   9298  O13 POPE  125     113.971  44.691  35.479  1.00  0.00           O
ATOM   9299  O14 POPE  125     115.791  43.031  35.000  1.00  0.00           O
ATOM   9300  O11 POPE  125     114.382  42.782  37.000  1.00  0.00           O
ATOM   9301  O12 POPE  125     116.012  44.571  36.970  1.00  0.00           O
ATOM   9302  C1  POPE  125     113.402  43.301  37.900  1.00  0.00           C
ATOM   9305  C2  POPE  125     113.321  42.402  39.150  1.00  0.00           C
ATOM   9307  O21 POPE  125     112.432  42.951  40.140  1.00  0.00           O
ATOM   9308  C21 POPE  125     112.783  44.011  40.829  1.00  0.00           C
ATOM   9309  O22 POPE  125     113.762  44.711  40.660  1.00  0.00           O
ATOM   9310  C22 POPE  125     111.802  44.191  42.000  1.00  0.00           C
ATOM   9313  C3  POPE  125     114.762  42.121  39.649  1.00  0.00           C
ATOM   9316  O31 POPE  125     114.781  41.422  40.910  1.00  0.00           O
ATOM   9317  C31 POPE  125     115.301  40.212  40.899  1.00  0.00           C
ATOM   9318  O32 POPE  125     115.651  39.581  39.920  1.00  0.00           O
ATOM   9319  C32 POPE  125     115.452  39.781  42.360  1.00  0.00           C
ATOM   9322  C23 POPE  125     112.572  44.511  43.300  1.00  0.00           C
ATOM   9325  C24 POPE  125     111.673  44.651  44.541  1.00  0.00           C
ATOM   9328  C25 POPE  125     112.432  45.301  45.700  1.00  0.00           C
ATOM   9331  C26 POPE  125     111.632  45.431  47.000  1.00  0.00           C
ATOM   9334  C27 POPE  125     112.311  46.402  47.989  1.00  0.00           C
ATOM   9337  C28 POPE  125     111.662  46.492  49.380  1.00  0.00           C
ATOM   9340  C29 POPE  125     110.212  46.911  49.340  1.00  0.00           C
ATOM   9342 0C21 POPE  125     109.342  46.861  50.360  1.00  0.00           C
ATOM   9344 1C21 POPE  125     109.632  46.411  51.770  1.00  0.00           C
ATOM   9347 2C21 POPE  125     109.592  44.881  51.960  1.00  0.00           C
ATOM   9350 3C21 POPE  125     109.692  44.431  53.431  1.00  0.00           C
ATOM   9353 4C21 POPE  125     108.342  44.041  54.071  1.00  0.00           C
ATOM   9356 5C21 POPE  125     107.292  45.152  54.180  1.00  0.00           C
ATOM   9359 6C21 POPE  125     106.061  44.671  54.959  1.00  0.00           C
ATOM   9362 7C21 POPE  125     104.962  45.742  55.080  1.00  0.00           C
ATOM   9365 8C21 POPE  125     103.642  45.221  55.639  1.00  0.00           C
ATOM   9369  C33 POPE  125     114.382  38.731  42.750  1.00  0.00           C
ATOM   9372  C34 POPE  125     114.111  38.671  44.260  1.00  0.00           C
ATOM   9375  C35 POPE  125     113.221  39.831  44.750  1.00  0.00           C
ATOM   9378  C36 POPE  125     113.302  40.032  46.270  1.00  0.00           C
ATOM   9381  C37 POPE  125     112.363  41.141  46.770  1.00  0.00           C
ATOM   9384  C38 POPE  125     112.742  41.701  48.151  1.00  0.00           C
ATOM   9387  C39 POPE  125     113.111  40.611  49.180  1.00  0.00           C
ATOM   9390 0C31 POPE  125     113.202  41.152  50.610  1.00  0.00           C
ATOM   9393 1C31 POPE  125     113.753  40.102  51.590  1.00  0.00           C
ATOM   9396 2C31 POPE  125     113.722  40.551  53.059  1.00  0.00           C
ATOM   9399 3C31 POPE  125     112.451  40.131  53.800  1.00  0.00           C
ATOM   9402 4C31 POPE  125     112.542  40.371  55.309  1.00  0.00           C
ATOM   9405 5C31 POPE  125     111.381  39.751  56.110  1.00  0.00           C
ATOM   9408 6C31 POPE  125     111.551  39.891  57.620  1.00  0.00           C
ATOM   9412  NH3 POPE  126     124.762  49.062  72.890  1.00  0.00           N
ATOM   9416  C12 POPE  126     123.632  49.831  73.510  1.00  0.00           C
ATOM   9419  C11 POPE  126     122.971  50.801  72.521  1.00  0.00           C
ATOM   9422  P   POPE  126     122.503  53.021  73.819  1.00  0.00           P
ATOM   9423  O13 POPE  126     122.892  52.712  75.220  1.00  0.00           O
ATOM   9424  O14 POPE  126     121.072  52.961  73.469  1.00  0.00           O
ATOM   9425  O11 POPE  126     122.971  54.492  73.501  1.00  0.00           O
ATOM   9426  O12 POPE  126     123.352  52.131  72.840  1.00  0.00           O
ATOM   9427  C1  POPE  126     124.092  54.771  72.650  1.00  0.00           C
ATOM   9430  C2  POPE  126     123.871  54.391  71.139  1.00  0.00           C
ATOM   9432  O21 POPE  126     124.832  54.881  70.180  1.00  0.00           O
ATOM   9433  C21 POPE  126     125.912  55.551  70.430  1.00  0.00           C
ATOM   9434  O22 POPE  126     126.311  55.971  71.510  1.00  0.00           O
ATOM   9435  C22 POPE  126     126.602  55.901  69.099  1.00  0.00           C
ATOM   9438  C3  POPE  126     122.432  54.741  70.650  1.00  0.00           C
ATOM   9441  O31 POPE  126     122.242  54.541  69.239  1.00  0.00           O
ATOM   9442  C31 POPE  126     122.041  53.301  68.870  1.00  0.00           C
ATOM   9443  O32 POPE  126     122.132  52.301  69.569  1.00  0.00           O
ATOM   9444  C32 POPE  126     121.691  53.311  67.381  1.00  0.00           C
ATOM   9447  C23 POPE  126     128.145  55.861  69.169  1.00  0.00           C
ATOM   9450  C24 POPE  126     128.775  55.282  67.890  1.00  0.00           C
ATOM   9453  C25 POPE  126     128.475  53.781  67.729  1.00  0.00           C
ATOM   9456  C26 POPE  126     128.956  53.181  66.410  1.00  0.00           C
ATOM   9459  C27 POPE  126     128.705  51.672  66.380  1.00  0.00           C
ATOM   9462  C28 POPE  126     128.904  51.011  65.000  1.00  0.00           C
ATOM   9465  C29 POPE  126     130.224  51.301  64.340  1.00  0.00           C
ATOM   9467 0C21 POPE  126     131.345  50.562  64.421  1.00  0.00           C
ATOM   9469 1C21 POPE  126     131.555  49.291  65.209  1.00  0.00           C
ATOM   9472 2C21 POPE  126     132.096  48.132  64.369  1.00  0.00           C
ATOM   9475 3C21 POPE  126     133.465  48.441  63.729  1.00  0.00           C
ATOM   9478 4C21 POPE  126     134.184  47.201  63.181  1.00  0.00           C
ATOM   9481 5C21 POPE  126     135.415  47.551  62.330  1.00  0.00           C
ATOM   9484 6C21 POPE  126     136.585  47.981  63.220  1.00  0.00           C
ATOM   9487 7C21 POPE  126     137.845  48.411  62.459  1.00  0.00           C
ATOM   9490 8C21 POPE  126     138.934  48.971  63.381  1.00  0.00           C
ATOM   9494  C33 POPE  126     122.852  53.841  66.510  1.00  0.00           C
ATOM   9497  C34 POPE  126     123.442  52.731  65.650  1.00  0.00           C
ATOM   9500  C35 POPE  126     124.622  53.211  64.800  1.00  0.00           C
ATOM   9503  C36 POPE  126     125.091  52.131  63.810  1.00  0.00           C
ATOM   9506  C37 POPE  126     126.091  52.672  62.779  1.00  0.00           C
ATOM   9509  C38 POPE  126     126.572  51.581  61.809  1.00  0.00           C
ATOM   9512  C39 POPE  126     125.632  51.371  60.611  1.00  0.00           C
ATOM   9515 0C31 POPE  126     126.082  50.221  59.701  1.00  0.00           C
ATOM   9518 1C31 POPE  126     125.423  50.271  58.311  1.00  0.00           C
ATOM   9521 2C31 POPE  126     125.772  49.081  57.410  1.00  0.00           C
ATOM   9524 3C31 POPE  126     127.273  48.792  57.290  1.00  0.00           C
ATOM   9527 4C31 POPE  126     127.621  47.911  56.080  1.00  0.00           C
ATOM   9530 5C31 POPE  126     129.104  47.531  56.030  1.00  0.00           C
ATOM   9533 6C31 POPE  126     129.514  46.831  54.719  1.00  0.00           C
ATOM   9537  NH3 POPE  127      66.072   5.312  30.420  1.00  0.00           N
ATOM   9541  C12 POPE  127      66.312   3.832  30.310  1.00  0.00           C
ATOM   9544  C11 POPE  127      65.482   3.082  31.350  1.00  0.00           C
ATOM   9547  P   POPE  127      63.142   4.212  31.739  1.00  0.00           P
ATOM   9548  O13 POPE  127      63.712   4.702  33.010  1.00  0.00           O
ATOM   9549  O14 POPE  127      62.922   5.231  30.689  1.00  0.00           O
ATOM   9550  O11 POPE  127      61.861   3.362  32.010  1.00  0.00           O
ATOM   9551  O12 POPE  127      64.102   3.172  31.060  1.00  0.00           O
ATOM   9552  C1  POPE  127      61.962   2.162  32.810  1.00  0.00           C
ATOM   9555  C2  POPE  127      61.112   2.281  34.100  1.00  0.00           C
ATOM   9557  O21 POPE  127      61.962   2.652  35.210  1.00  0.00           O
ATOM   9558  C21 POPE  127      61.312   3.321  36.160  1.00  0.00           C
ATOM   9559  O22 POPE  127      60.252   3.902  36.021  1.00  0.00           O
ATOM   9560  C22 POPE  127      62.071   3.192  37.490  1.00  0.00           C
ATOM   9563  C3  POPE  127      60.343   0.948  34.410  1.00  0.00           C
ATOM   9566  O31 POPE  127      60.353   0.629  35.819  1.00  0.00           O
ATOM   9567  C31 POPE  127      60.982  -0.481  36.180  1.00  0.00           C
ATOM   9568  O32 POPE  127      61.392  -1.362  35.439  1.00  0.00           O
ATOM   9569  C32 POPE  127      61.192  -0.431  37.690  1.00  0.00           C
ATOM   9572  C23 POPE  127      61.162   2.882  38.719  1.00  0.00           C
ATOM   9575  C24 POPE  127      61.943   2.451  39.979  1.00  0.00           C
ATOM   9578  C25 POPE  127      61.052   1.811  41.060  1.00  0.00           C
ATOM   9581  C26 POPE  127      61.751   1.398  42.360  1.00  0.00           C
ATOM   9584  C27 POPE  127      60.842   0.509  43.241  1.00  0.00           C
ATOM   9587  C28 POPE  127      61.472   0.079  44.579  1.00  0.00           C
ATOM   9590  C29 POPE  127      60.852  -1.202  45.099  1.00  0.00           C
ATOM   9592 0C21 POPE  127      60.292  -1.482  46.290  1.00  0.00           C
ATOM   9594 1C21 POPE  127      60.083  -0.562  47.469  1.00  0.00           C
ATOM   9597 2C21 POPE  127      58.682  -0.702  48.090  1.00  0.00           C
ATOM   9600 3C21 POPE  127      58.472   0.238  49.299  1.00  0.00           C
ATOM   9603 4C21 POPE  127      57.132  -0.011  50.020  1.00  0.00           C
ATOM   9606 5C21 POPE  127      56.762   1.049  51.080  1.00  0.00           C
ATOM   9609 6C21 POPE  127      57.771   1.219  52.219  1.00  0.00           C
ATOM   9612 7C21 POPE  127      57.502   2.471  53.069  1.00  0.00           C
ATOM   9615 8C21 POPE  127      58.692   2.892  53.940  1.00  0.00           C
ATOM   9619  C33 POPE  127      61.702  -1.722  38.350  1.00  0.00           C
ATOM   9622  C34 POPE  127      62.762  -1.401  39.420  1.00  0.00           C
ATOM   9625  C35 POPE  127      63.243  -2.642  40.180  1.00  0.00           C
ATOM   9628  C36 POPE  127      62.292  -3.031  41.330  1.00  0.00           C
ATOM   9631  C37 POPE  127      62.652  -4.371  41.991  1.00  0.00           C
ATOM   9634  C38 POPE  127      64.021  -4.401  42.690  1.00  0.00           C
ATOM   9637  C39 POPE  127      64.201  -3.361  43.811  1.00  0.00           C
ATOM   9640 0C31 POPE  127      63.352  -3.621  45.061  1.00  0.00           C
ATOM   9643 1C31 POPE  127      63.992  -4.622  46.030  1.00  0.00           C
ATOM   9646 2C31 POPE  127      63.451  -4.491  47.459  1.00  0.00           C
ATOM   9649 3C31 POPE  127      62.032  -5.051  47.669  1.00  0.00           C
ATOM   9652 4C31 POPE  127      61.533  -4.681  49.071  1.00  0.00           C
ATOM   9655 5C31 POPE  127      60.751  -5.802  49.771  1.00  0.00           C
ATOM   9658 6C31 POPE  127      60.592  -5.562  51.270  1.00  0.00           C
ATOM   9662  NH3 POPE  128      31.062 115.812  75.990  1.00  0.00           N
ATOM   9666  C12 POPE  128      31.873 116.941  75.410  1.00  0.00           C
ATOM   9669  C11 POPE  128      31.882 118.162  76.340  1.00  0.00           C
ATOM   9672  P   POPE  128      31.772 120.672  75.561  1.00  0.00           P
ATOM   9673  O13 POPE  128      30.681 120.802  76.540  1.00  0.00           O
ATOM   9674  O14 POPE  128      32.763 121.761  75.469  1.00  0.00           O
ATOM   9675  O11 POPE  128      31.042 120.521  74.189  1.00  0.00           O
ATOM   9676  O12 POPE  128      32.532 119.271  75.720  1.00  0.00           O
ATOM   9677  C1  POPE  128      31.672 120.051  73.010  1.00  0.00           C
ATOM   9680  C2  POPE  128      31.201 120.951  71.840  1.00  0.00           C
ATOM   9682  O21 POPE  128      31.701 120.451  70.580  1.00  0.00           O
ATOM   9683  C21 POPE  128      31.042 119.371  70.180  1.00  0.00           C
ATOM   9684  O22 POPE  128      30.212 118.762  70.840  1.00  0.00           O
ATOM   9685  C22 POPE  128      31.432 118.993  68.760  1.00  0.00           C
ATOM   9688  C3  POPE  128      31.642 122.421  72.079  1.00  0.00           C
ATOM   9691  O31 POPE  128      31.262 123.251  70.969  1.00  0.00           O
ATOM   9692  C31 POPE  128      30.972 124.532  71.180  1.00  0.00           C
ATOM   9693  O32 POPE  128      30.972 125.131  72.251  1.00  0.00           O
ATOM   9694  C32 POPE  128      30.623 125.191  69.849  1.00  0.00           C
ATOM   9697  C23 POPE  128      30.342 118.081  68.139  1.00  0.00           C
ATOM   9700  C24 POPE  128      30.552 117.822  66.640  1.00  0.00           C
ATOM   9703  C25 POPE  128      29.412 117.011  66.001  1.00  0.00           C
ATOM   9706  C26 POPE  128      29.122 117.461  64.561  1.00  0.00           C
ATOM   9709  C27 POPE  128      28.172 116.521  63.790  1.00  0.00           C
ATOM   9712  C28 POPE  128      27.852 116.992  62.349  1.00  0.00           C
ATOM   9715  C29 POPE  128      29.072 117.111  61.470  1.00  0.00           C
ATOM   9717 0C21 POPE  128      29.212 116.771  60.169  1.00  0.00           C
ATOM   9719 1C21 POPE  128      28.162 116.222  59.239  1.00  0.00           C
ATOM   9722 2C21 POPE  128      27.951 117.213  58.080  1.00  0.00           C
ATOM   9725 3C21 POPE  128      27.022 116.673  56.991  1.00  0.00           C
ATOM   9728 4C21 POPE  128      26.762 117.712  55.899  1.00  0.00           C
ATOM   9731 5C21 POPE  128      25.822 117.192  54.800  1.00  0.00           C
ATOM   9734 6C21 POPE  128      26.052 117.871  53.440  1.00  0.00           C
ATOM   9737 7C21 POPE  128      24.942 117.531  52.440  1.00  0.00           C
ATOM   9740 8C21 POPE  128      25.202 118.021  51.021  1.00  0.00           C
ATOM   9744  C33 POPE  128      31.232 126.602  69.680  1.00  0.00           C
ATOM   9747  C34 POPE  128      30.122 127.643  69.449  1.00  0.00           C
ATOM   9750  C35 POPE  128      30.632 129.081  69.270  1.00  0.00           C
ATOM   9753  C36 POPE  128      31.362 129.352  67.939  1.00  0.00           C
ATOM   9756  C37 POPE  128      30.512 129.021  66.689  1.00  0.00           C
ATOM   9759  C38 POPE  128      30.732 130.012  65.540  1.00  0.00           C
ATOM   9762  C39 POPE  128      30.021 129.622  64.229  1.00  0.00           C
ATOM   9765 0C31 POPE  128      28.482 129.732  64.270  1.00  0.00           C
ATOM   9768 1C31 POPE  128      27.872 129.521  62.880  1.00  0.00           C
ATOM   9771 2C31 POPE  128      26.362 129.781  62.799  1.00  0.00           C
ATOM   9774 3C31 POPE  128      25.832 129.561  61.370  1.00  0.00           C
ATOM   9777 4C31 POPE  128      24.302 129.602  61.250  1.00  0.00           C
ATOM   9780 5C31 POPE  128      23.841 129.622  59.779  1.00  0.00           C
ATOM   9783 6C31 POPE  128      22.322 129.713  59.600  1.00  0.00           C
ATOM   9787  NH3 POPE  129      45.722  73.362  30.520  1.00  0.00           N
ATOM   9791  C12 POPE  129      45.353  72.091  29.820  1.00  0.00           C
ATOM   9794  C11 POPE  129      44.243  71.361  30.590  1.00  0.00           C
ATOM   9797  P   POPE  129      42.792  71.511  32.740  1.00  0.00           P
ATOM   9798  O13 POPE  129      41.463  71.551  32.090  1.00  0.00           O
ATOM   9799  O14 POPE  129      43.373  70.242  33.170  1.00  0.00           O
ATOM   9800  O11 POPE  129      42.902  72.602  33.900  1.00  0.00           O
ATOM   9801  O12 POPE  129      43.852  72.112  31.739  1.00  0.00           O
ATOM   9802  C1  POPE  129      44.251  72.932  34.299  1.00  0.00           C
ATOM   9805  C2  POPE  129      44.312  73.511  35.741  1.00  0.00           C
ATOM   9807  O21 POPE  129      43.502  72.791  36.680  1.00  0.00           O
ATOM   9808  C21 POPE  129      43.922  71.673  37.310  1.00  0.00           C
ATOM   9809  O22 POPE  129      43.342  71.212  38.269  1.00  0.00           O
ATOM   9810  C22 POPE  129      45.201  71.041  36.700  1.00  0.00           C
ATOM   9813  C3  POPE  129      43.852  75.001  35.681  1.00  0.00           C
ATOM   9816  O31 POPE  129      43.682  75.621  36.970  1.00  0.00           O
ATOM   9817  C31 POPE  129      44.812  75.791  37.650  1.00  0.00           C
ATOM   9818  O32 POPE  129      45.922  75.423  37.300  1.00  0.00           O
ATOM   9819  C32 POPE  129      44.482  76.411  39.000  1.00  0.00           C
ATOM   9822  C23 POPE  129      45.812  69.841  37.469  1.00  0.00           C
ATOM   9825  C24 POPE  129      46.333  70.181  38.870  1.00  0.00           C
ATOM   9828  C25 POPE  129      45.912  69.141  39.931  1.00  0.00           C
ATOM   9831  C26 POPE  129      46.333  67.701  39.600  1.00  0.00           C
ATOM   9834  C27 POPE  129      45.992  66.721  40.730  1.00  0.00           C
ATOM   9837  C28 POPE  129      46.652  65.352  40.520  1.00  0.00           C
ATOM   9840  C29 POPE  129      45.842  64.242  41.130  1.00  0.00           C
ATOM   9842 0C21 POPE  129      46.091  63.521  42.240  1.00  0.00           C
ATOM   9844 1C21 POPE  129      47.282  63.621  43.171  1.00  0.00           C
ATOM   9847 2C21 POPE  129      46.931  63.951  44.639  1.00  0.00           C
ATOM   9850 3C21 POPE  129      47.871  63.251  45.639  1.00  0.00           C
ATOM   9853 4C21 POPE  129      47.672  63.722  47.090  1.00  0.00           C
ATOM   9856 5C21 POPE  129      48.282  62.771  48.139  1.00  0.00           C
ATOM   9859 6C21 POPE  129      47.502  61.451  48.300  1.00  0.00           C
ATOM   9862 7C21 POPE  129      47.972  60.602  49.480  1.00  0.00           C
ATOM   9865 8C21 POPE  129      47.232  59.261  49.590  1.00  0.00           C
ATOM   9869  C33 POPE  129      45.732  76.751  39.849  1.00  0.00           C
ATOM   9872  C34 POPE  129      45.382  76.822  41.340  1.00  0.00           C
ATOM   9875  C35 POPE  129      46.582  76.541  42.250  1.00  0.00           C
ATOM   9878  C36 POPE  129      46.122  76.151  43.649  1.00  0.00           C
ATOM   9881  C37 POPE  129      47.263  75.572  44.500  1.00  0.00           C
ATOM   9884  C38 POPE  129      46.902  75.551  46.000  1.00  0.00           C
ATOM   9887  C39 POPE  129      45.782  74.561  46.340  1.00  0.00           C
ATOM   9890 0C31 POPE  129      45.122  74.901  47.690  1.00  0.00           C
ATOM   9893 1C31 POPE  129      44.173  73.801  48.160  1.00  0.00           C
ATOM   9896 2C31 POPE  129      43.072  74.322  49.100  1.00  0.00           C
ATOM   9899 3C31 POPE  129      43.572  75.143  50.299  1.00  0.00           C
ATOM   9902 4C31 POPE  129      44.513  74.371  51.241  1.00  0.00           C
ATOM   9905 5C31 POPE  129      44.443  74.882  52.680  1.00  0.00           C
ATOM   9908 6C31 POPE  129      45.242  74.051  53.680  1.00  0.00           C
ATOM   9912  NH3 POPE  130      19.712 113.451  32.170  1.00  0.00           N
ATOM   9916  C12 POPE  130      18.372 112.941  31.680  1.00  0.00           C
ATOM   9919  C11 POPE  130      18.162 111.451  32.020  1.00  0.00           C
ATOM   9922  P   POPE  130      16.562 109.441  31.720  1.00  0.00           P
ATOM   9923  O13 POPE  130      15.182 109.102  31.271  1.00  0.00           O
ATOM   9924  O14 POPE  130      17.652 108.592  31.190  1.00  0.00           O
ATOM   9925  O11 POPE  130      16.542 109.392  33.280  1.00  0.00           O
ATOM   9926  O12 POPE  130      16.942 110.963  31.430  1.00  0.00           O
ATOM   9927  C1  POPE  130      17.492 108.613  34.000  1.00  0.00           C
ATOM   9930  C2  POPE  130      16.972 108.302  35.430  1.00  0.00           C
ATOM   9932  O21 POPE  130      17.162 109.412  36.320  1.00  0.00           O
ATOM   9933  C21 POPE  130      18.392 109.762  36.590  1.00  0.00           C
ATOM   9934  O22 POPE  130      19.422 109.261  36.160  1.00  0.00           O
ATOM   9935  C22 POPE  130      18.362 111.021  37.479  1.00  0.00           C
ATOM   9938  C3  POPE  130      17.542 106.962  35.980  1.00  0.00           C
ATOM   9941  O31 POPE  130      17.392 106.812  37.410  1.00  0.00           O
ATOM   9942  C31 POPE  130      16.152 106.561  37.820  1.00  0.00           C
ATOM   9943  O32 POPE  130      15.152 106.512  37.120  1.00  0.00           O
ATOM   9944  C32 POPE  130      16.172 106.322  39.330  1.00  0.00           C
ATOM   9947  C23 POPE  130      17.512 110.963  38.779  1.00  0.00           C
ATOM   9950  C24 POPE  130      18.202 110.292  39.990  1.00  0.00           C
ATOM   9953  C25 POPE  130      17.392 110.481  41.290  1.00  0.00           C
ATOM   9956  C26 POPE  130      17.972 111.502  42.300  1.00  0.00           C
ATOM   9959  C27 POPE  130      16.892 112.001  43.280  1.00  0.00           C
ATOM   9962  C28 POPE  130      17.422 112.811  44.491  1.00  0.00           C
ATOM   9965  C29 POPE  130      17.812 111.922  45.651  1.00  0.00           C
ATOM   9967 0C21 POPE  130      17.472 112.073  46.950  1.00  0.00           C
ATOM   9969 1C21 POPE  130      16.712 113.212  47.599  1.00  0.00           C
ATOM   9972 2C21 POPE  130      17.422 113.622  48.910  1.00  0.00           C
ATOM   9975 3C21 POPE  130      16.682 114.692  49.740  1.00  0.00           C
ATOM   9978 4C21 POPE  130      17.212 114.713  51.190  1.00  0.00           C
ATOM   9981 5C21 POPE  130      17.392 116.092  51.851  1.00  0.00           C
ATOM   9984 6C21 POPE  130      18.342 117.021  51.090  1.00  0.00           C
ATOM   9987 7C21 POPE  130      18.682 118.312  51.840  1.00  0.00           C
ATOM   9990 8C21 POPE  130      19.572 119.242  51.010  1.00  0.00           C
ATOM   9994  C33 POPE  130      15.422 107.411  40.150  1.00  0.00           C
ATOM   9997  C34 POPE  130      15.452 107.021  41.641  1.00  0.00           C
ATOM  10000  C35 POPE  130      14.742 107.971  42.610  1.00  0.00           C
ATOM  10003  C36 POPE  130      14.612 107.321  44.000  1.00  0.00           C
ATOM  10006  C37 POPE  130      14.822 108.271  45.190  1.00  0.00           C
ATOM  10009  C38 POPE  130      14.652 107.561  46.540  1.00  0.00           C
ATOM  10012  C39 POPE  130      14.822 108.512  47.729  1.00  0.00           C
ATOM  10015 0C31 POPE  130      14.312 107.941  49.071  1.00  0.00           C
ATOM  10018 1C31 POPE  130      14.142 109.051  50.110  1.00  0.00           C
ATOM  10021 2C31 POPE  130      13.392 108.641  51.389  1.00  0.00           C
ATOM  10024 3C31 POPE  130      14.182 107.731  52.340  1.00  0.00           C
ATOM  10027 4C31 POPE  130      13.632 107.831  53.770  1.00  0.00           C
ATOM  10030 5C31 POPE  130      14.352 106.952  54.790  1.00  0.00           C
ATOM  10033 6C31 POPE  130      13.912 107.271  56.220  1.00  0.00           C
ATOM  10037  NH3 POPE  131      97.281  20.671  30.930  1.00  0.00           N
ATOM  10041  C12 POPE  131      97.833  19.321  30.570  1.00  0.00           C
ATOM  10044  C11 POPE  131      99.361  19.331  30.470  1.00  0.00           C
ATOM  10047  P   POPE  131     101.402  19.361  32.050  1.00  0.00           P
ATOM  10048  O13 POPE  131     101.732  17.961  31.750  1.00  0.00           O
ATOM  10049  O14 POPE  131     102.201  20.441  31.430  1.00  0.00           O
ATOM  10050  O11 POPE  131     101.393  19.501  33.639  1.00  0.00           O
ATOM  10051  O12 POPE  131      99.872  19.591  31.770  1.00  0.00           O
ATOM  10052  C1  POPE  131     102.661  19.181  34.260  1.00  0.00           C
ATOM  10055  C2  POPE  131     102.621  19.201  35.811  1.00  0.00           C
ATOM  10057  O21 POPE  131     103.122  17.921  36.260  1.00  0.00           O
ATOM  10058  C21 POPE  131     103.552  17.951  37.520  1.00  0.00           C
ATOM  10059  O22 POPE  131     103.502  18.911  38.259  1.00  0.00           O
ATOM  10060  C22 POPE  131     104.042  16.571  37.951  1.00  0.00           C
ATOM  10063  C3  POPE  131     101.212  19.381  36.419  1.00  0.00           C
ATOM  10066  O31 POPE  131     100.852  20.771  36.590  1.00  0.00           O
ATOM  10067  C31 POPE  131     100.572  21.341  37.780  1.00  0.00           C
ATOM  10068  O32 POPE  131     100.283  22.521  37.890  1.00  0.00           O
ATOM  10069  C32 POPE  131     100.581  20.381  38.970  1.00  0.00           C
ATOM  10072  C23 POPE  131     103.172  15.941  39.059  1.00  0.00           C
ATOM  10075  C24 POPE  131     103.081  14.421  38.900  1.00  0.00           C
ATOM  10078  C25 POPE  131     102.941  13.611  40.201  1.00  0.00           C
ATOM  10081  C26 POPE  131     104.221  13.671  41.050  1.00  0.00           C
ATOM  10084  C27 POPE  131     104.312  12.571  42.111  1.00  0.00           C
ATOM  10087  C28 POPE  131     105.681  12.501  42.809  1.00  0.00           C
ATOM  10090  C29 POPE  131     106.802  12.041  41.901  1.00  0.00           C
ATOM  10092 0C21 POPE  131     107.871  11.301  42.250  1.00  0.00           C
ATOM  10094 1C21 POPE  131     108.181  10.801  43.639  1.00  0.00           C
ATOM  10097 2C21 POPE  131     109.692  10.641  43.881  1.00  0.00           C
ATOM  10100 3C21 POPE  131     109.972   9.891  45.190  1.00  0.00           C
ATOM  10103 4C21 POPE  131     111.443   9.551  45.439  1.00  0.00           C
ATOM  10106 5C21 POPE  131     111.922   8.331  44.639  1.00  0.00           C
ATOM  10109 6C21 POPE  131     113.342   7.891  45.050  1.00  0.00           C
ATOM  10112 7C21 POPE  131     113.613   6.401  44.830  1.00  0.00           C
ATOM  10115 8C21 POPE  131     115.032   5.991  45.210  1.00  0.00           C
ATOM  10119  C33 POPE  131      99.951  20.851  40.309  1.00  0.00           C
ATOM  10122  C34 POPE  131      99.832  19.651  41.279  1.00  0.00           C
ATOM  10125  C35 POPE  131     101.212  19.101  41.720  1.00  0.00           C
ATOM  10128  C36 POPE  131     101.182  17.921  42.701  1.00  0.00           C
ATOM  10131  C37 POPE  131     102.382  16.981  42.510  1.00  0.00           C
ATOM  10134  C38 POPE  131     102.852  16.271  43.800  1.00  0.00           C
ATOM  10137  C39 POPE  131     101.772  15.411  44.480  1.00  0.00           C
ATOM  10140 0C31 POPE  131     102.141  15.091  45.940  1.00  0.00           C
ATOM  10143 1C31 POPE  131     101.023  14.401  46.720  1.00  0.00           C
ATOM  10146 2C31 POPE  131     101.341  14.251  48.210  1.00  0.00           C
ATOM  10149 3C31 POPE  131     102.382  13.151  48.460  1.00  0.00           C
ATOM  10152 4C31 POPE  131     102.631  12.881  49.950  1.00  0.00           C
ATOM  10155 5C31 POPE  131     103.502  11.641  50.160  1.00  0.00           C
ATOM  10158 6C31 POPE  131     103.613  11.201  51.619  1.00  0.00           C
ATOM  10162  NH3 POPE  132     122.141  54.841  34.170  1.00  0.00           N
ATOM  10166  C12 POPE  132     122.201  53.361  34.420  1.00  0.00           C
ATOM  10169  C11 POPE  132     120.852  52.902  35.000  1.00  0.00           C
ATOM  10172  P   POPE  132     121.352  51.241  36.949  1.00  0.00           P
ATOM  10173  O13 POPE  132     121.751  49.821  37.061  1.00  0.00           O
ATOM  10174  O14 POPE  132     122.341  52.241  37.410  1.00  0.00           O
ATOM  10175  O11 POPE  132     120.053  51.471  37.830  1.00  0.00           O
ATOM  10176  O12 POPE  132     120.912  51.551  35.460  1.00  0.00           O
ATOM  10177  C1  POPE  132     119.191  50.431  38.319  1.00  0.00           C
ATOM  10180  C2  POPE  132     118.372  50.951  39.550  1.00  0.00           C
ATOM  10182  O21 POPE  132     118.052  49.991  40.580  1.00  0.00           O
ATOM  10183  C21 POPE  132     117.152  49.051  40.290  1.00  0.00           C
ATOM  10184  O22 POPE  132     117.052  48.491  39.220  1.00  0.00           O
ATOM  10185  C22 POPE  132     116.253  48.822  41.540  1.00  0.00           C
ATOM  10188  C3  POPE  132     117.141  51.781  39.110  1.00  0.00           C
ATOM  10191  O31 POPE  132     116.311  52.171  40.229  1.00  0.00           O
ATOM  10192  C31 POPE  132     116.721  53.242  40.881  1.00  0.00           C
ATOM  10193  O32 POPE  132     117.731  53.881  40.651  1.00  0.00           O
ATOM  10194  C32 POPE  132     115.662  53.671  41.880  1.00  0.00           C
ATOM  10197  C23 POPE  132     115.112  47.761  41.410  1.00  0.00           C
ATOM  10200  C24 POPE  132     113.682  48.251  41.790  1.00  0.00           C
ATOM  10203  C25 POPE  132     113.412  48.601  43.259  1.00  0.00           C
ATOM  10206  C26 POPE  132     111.931  49.011  43.469  1.00  0.00           C
ATOM  10209  C27 POPE  132     111.502  49.201  44.940  1.00  0.00           C
ATOM  10212  C28 POPE  132     110.003  49.531  45.131  1.00  0.00           C
ATOM  10215  C29 POPE  132     109.622  50.981  44.930  1.00  0.00           C
ATOM  10217 0C21 POPE  132     109.162  51.852  45.861  1.00  0.00           C
ATOM  10219 1C21 POPE  132     108.911  51.591  47.330  1.00  0.00           C
ATOM  10222 2C21 POPE  132     107.582  52.121  47.910  1.00  0.00           C
ATOM  10225 3C21 POPE  132     107.481  53.661  47.979  1.00  0.00           C
ATOM  10228 4C21 POPE  132     106.393  54.152  48.951  1.00  0.00           C
ATOM  10231 5C21 POPE  132     106.212  55.672  48.900  1.00  0.00           C
ATOM  10234 6C21 POPE  132     105.501  56.292  50.120  1.00  0.00           C
ATOM  10237 7C21 POPE  132     104.732  57.561  49.750  1.00  0.00           C
ATOM  10240 8C21 POPE  132     104.361  58.471  50.931  1.00  0.00           C
ATOM  10244  C33 POPE  132     115.342  52.661  43.000  1.00  0.00           C
ATOM  10247  C34 POPE  132     114.401  53.321  44.010  1.00  0.00           C
ATOM  10250  C35 POPE  132     113.523  52.341  44.800  1.00  0.00           C
ATOM  10253  C36 POPE  132     114.212  51.742  46.030  1.00  0.00           C
ATOM  10256  C37 POPE  132     113.632  52.271  47.350  1.00  0.00           C
ATOM  10259  C38 POPE  132     113.871  51.292  48.510  1.00  0.00           C
ATOM  10262  C39 POPE  132     113.281  51.721  49.860  1.00  0.00           C
ATOM  10265 0C31 POPE  132     111.751  51.771  49.889  1.00  0.00           C
ATOM  10268 1C31 POPE  132     111.201  51.951  51.300  1.00  0.00           C
ATOM  10271 2C31 POPE  132     109.711  52.331  51.319  1.00  0.00           C
ATOM  10274 3C31 POPE  132     109.173  52.461  52.750  1.00  0.00           C
ATOM  10277 4C31 POPE  132     107.712  52.922  52.799  1.00  0.00           C
ATOM  10280 5C31 POPE  132     107.223  53.091  54.239  1.00  0.00           C
ATOM  10283 6C31 POPE  132     105.781  53.561  54.360  1.00  0.00           C
ATOM  10287  NH3 POPE  133      34.722  16.221  30.300  1.00  0.00           N
ATOM  10291  C12 POPE  133      34.152  17.271  29.390  1.00  0.00           C
ATOM  10294  C11 POPE  133      34.322  18.701  29.980  1.00  0.00           C
ATOM  10297  P   POPE  133      34.722  20.051  32.140  1.00  0.00           P
ATOM  10298  O13 POPE  133      36.122  20.371  31.730  1.00  0.00           O
ATOM  10299  O14 POPE  133      33.682  21.071  32.000  1.00  0.00           O
ATOM  10300  O11 POPE  133      34.722  19.651  33.649  1.00  0.00           O
ATOM  10301  O12 POPE  133      34.282  18.721  31.420  1.00  0.00           O
ATOM  10302  C1  POPE  133      35.341  18.481  34.160  1.00  0.00           C
ATOM  10305  C2  POPE  133      35.493  18.611  35.710  1.00  0.00           C
ATOM  10307  O21 POPE  133      35.712  17.311  36.289  1.00  0.00           O
ATOM  10308  C21 POPE  133      36.861  16.721  35.980  1.00  0.00           C
ATOM  10309  O22 POPE  133      37.763  17.181  35.290  1.00  0.00           O
ATOM  10310  C22 POPE  133      36.822  15.321  36.600  1.00  0.00           C
ATOM  10313  C3  POPE  133      34.231  19.251  36.380  1.00  0.00           C
ATOM  10316  O31 POPE  133      34.513  19.881  37.650  1.00  0.00           O
ATOM  10317  C31 POPE  133      34.922  21.161  37.550  1.00  0.00           C
ATOM  10318  O32 POPE  133      35.091  21.761  36.510  1.00  0.00           O
ATOM  10319  C32 POPE  133      35.132  21.791  38.929  1.00  0.00           C
ATOM  10322  C23 POPE  133      38.062  14.451  36.289  1.00  0.00           C
ATOM  10325  C24 POPE  133      39.111  14.511  37.410  1.00  0.00           C
ATOM  10328  C25 POPE  133      38.672  13.741  38.670  1.00  0.00           C
ATOM  10331  C26 POPE  133      39.402  14.181  39.940  1.00  0.00           C
ATOM  10334  C27 POPE  133      38.672  13.711  41.200  1.00  0.00           C
ATOM  10337  C28 POPE  133      39.373  14.051  42.529  1.00  0.00           C
ATOM  10340  C29 POPE  133      39.431  15.531  42.809  1.00  0.00           C
ATOM  10342 0C21 POPE  133      39.522  16.131  44.010  1.00  0.00           C
ATOM  10344 1C21 POPE  133      39.592  15.451  45.350  1.00  0.00           C
ATOM  10347 2C21 POPE  133      38.762  16.231  46.390  1.00  0.00           C
ATOM  10350 3C21 POPE  133      38.942  15.681  47.809  1.00  0.00           C
ATOM  10353 4C21 POPE  133      38.282  16.571  48.870  1.00  0.00           C
ATOM  10356 5C21 POPE  133      38.652  16.131  50.299  1.00  0.00           C
ATOM  10359 6C21 POPE  133      38.193  17.111  51.389  1.00  0.00           C
ATOM  10362 7C21 POPE  133      38.672  16.651  52.779  1.00  0.00           C
ATOM  10365 8C21 POPE  133      38.542  17.691  53.900  1.00  0.00           C
ATOM  10369  C33 POPE  133      35.582  20.811  40.050  1.00  0.00           C
ATOM  10372  C34 POPE  133      36.111  21.571  41.270  1.00  0.00           C
ATOM  10375  C35 POPE  133      36.612  20.671  42.410  1.00  0.00           C
ATOM  10378  C36 POPE  133      35.493  19.941  43.171  1.00  0.00           C
ATOM  10381  C37 POPE  133      36.042  19.011  44.270  1.00  0.00           C
ATOM  10384  C38 POPE  133      34.951  18.531  45.239  1.00  0.00           C
ATOM  10387  C39 POPE  133      34.743  19.511  46.400  1.00  0.00           C
ATOM  10390 0C31 POPE  133      35.792  19.341  47.500  1.00  0.00           C
ATOM  10393 1C31 POPE  133      36.032  20.631  48.291  1.00  0.00           C
ATOM  10396 2C31 POPE  133      37.132  20.441  49.340  1.00  0.00           C
ATOM  10399 3C31 POPE  133      37.981  21.691  49.550  1.00  0.00           C
ATOM  10402 4C31 POPE  133      37.222  22.881  50.150  1.00  0.00           C
ATOM  10405 5C31 POPE  133      38.232  23.921  50.630  1.00  0.00           C
ATOM  10408 6C31 POPE  133      37.652  25.231  51.150  1.00  0.00           C
ATOM  10412  NH3 POPE  134      46.192  97.673  76.021  1.00  0.00           N
ATOM  10416  C12 POPE  134      45.943  97.132  74.649  1.00  0.00           C
ATOM  10419  C11 POPE  134      45.702  95.611  74.719  1.00  0.00           C
ATOM  10422  P   POPE  134      43.173  95.782  75.610  1.00  0.00           P
ATOM  10423  O13 POPE  134      43.701  96.701  76.640  1.00  0.00           O
ATOM  10424  O14 POPE  134      42.302  94.652  76.001  1.00  0.00           O
ATOM  10425  O11 POPE  134      42.422  96.652  74.530  1.00  0.00           O
ATOM  10426  O12 POPE  134      44.342  95.212  74.730  1.00  0.00           O
ATOM  10427  C1  POPE  134      42.632  96.471  73.119  1.00  0.00           C
ATOM  10430  C2  POPE  134      42.172  95.061  72.650  1.00  0.00           C
ATOM  10432  O21 POPE  134      42.622  94.751  71.330  1.00  0.00           O
ATOM  10433  C21 POPE  134      42.102  95.341  70.299  1.00  0.00           C
ATOM  10434  O22 POPE  134      41.333  96.292  70.299  1.00  0.00           O
ATOM  10435  C22 POPE  134      42.612  94.652  69.029  1.00  0.00           C
ATOM  10438  C3  POPE  134      40.652  94.811  72.900  1.00  0.00           C
ATOM  10441  O31 POPE  134      40.371  93.402  72.880  1.00  0.00           O
ATOM  10442  C31 POPE  134      39.672  92.801  71.910  1.00  0.00           C
ATOM  10443  O32 POPE  134      39.742  91.611  71.660  1.00  0.00           O
ATOM  10444  C32 POPE  134      38.701  93.732  71.201  1.00  0.00           C
ATOM  10447  C23 POPE  134      41.463  94.282  68.069  1.00  0.00           C
ATOM  10450  C24 POPE  134      41.803  94.583  66.599  1.00  0.00           C
ATOM  10453  C25 POPE  134      42.962  93.743  66.050  1.00  0.00           C
ATOM  10456  C26 POPE  134      43.312  94.131  64.610  1.00  0.00           C
ATOM  10459  C27 POPE  134      44.382  93.221  64.010  1.00  0.00           C
ATOM  10462  C28 POPE  134      44.553  93.463  62.500  1.00  0.00           C
ATOM  10465  C29 POPE  134      45.501  92.451  61.889  1.00  0.00           C
ATOM  10467 0C21 POPE  134      45.152  91.341  61.209  1.00  0.00           C
ATOM  10469 1C21 POPE  134      43.742  90.882  60.920  1.00  0.00           C
ATOM  10472 2C21 POPE  134      43.362  91.113  59.449  1.00  0.00           C
ATOM  10475 3C21 POPE  134      43.992  90.072  58.510  1.00  0.00           C
ATOM  10478 4C21 POPE  134      44.392  90.642  57.139  1.00  0.00           C
ATOM  10481 5C21 POPE  134      43.232  91.161  56.290  1.00  0.00           C
ATOM  10484 6C21 POPE  134      43.742  91.721  54.959  1.00  0.00           C
ATOM  10487 7C21 POPE  134      42.632  92.041  53.959  1.00  0.00           C
ATOM  10490 8C21 POPE  134      43.142  92.461  52.580  1.00  0.00           C
ATOM  10494  C33 POPE  134      37.591  92.932  70.500  1.00  0.00           C
ATOM  10497  C34 POPE  134      36.492  93.841  69.959  1.00  0.00           C
ATOM  10500  C35 POPE  134      36.902  94.541  68.670  1.00  0.00           C
ATOM  10503  C36 POPE  134      36.083  94.012  67.500  1.00  0.00           C
ATOM  10506  C37 POPE  134      36.282  94.832  66.240  1.00  0.00           C
ATOM  10509  C38 POPE  134      35.411  94.312  65.099  1.00  0.00           C
ATOM  10512  C39 POPE  134      35.623  95.152  63.849  1.00  0.00           C
ATOM  10515 0C31 POPE  134      34.603  94.842  62.750  1.00  0.00           C
ATOM  10518 1C31 POPE  134      34.872  95.712  61.521  1.00  0.00           C
ATOM  10521 2C31 POPE  134      33.682  95.791  60.549  1.00  0.00           C
ATOM  10524 3C31 POPE  134      33.142  94.441  60.080  1.00  0.00           C
ATOM  10527 4C31 POPE  134      32.091  94.632  58.989  1.00  0.00           C
ATOM  10530 5C31 POPE  134      31.212  93.402  58.779  1.00  0.00           C
ATOM  10533 6C31 POPE  134      30.532  93.342  57.410  1.00  0.00           C
ATOM  10537  NH3 POPE  135      23.382  88.102  75.990  1.00  0.00           N
ATOM  10541  C12 POPE  135      24.382  87.281  76.729  1.00  0.00           C
ATOM  10544  C11 POPE  135      24.852  87.941  78.030  1.00  0.00           C
ATOM  10547  P   POPE  135      26.341  86.051  79.129  1.00  0.00           P
ATOM  10548  O13 POPE  135      25.172  85.191  78.849  1.00  0.00           O
ATOM  10549  O14 POPE  135      26.612  86.411  80.539  1.00  0.00           O
ATOM  10550  O11 POPE  135      27.642  85.602  78.390  1.00  0.00           O
ATOM  10551  O12 POPE  135      26.122  87.421  78.399  1.00  0.00           O
ATOM  10552  C1  POPE  135      27.652  85.371  76.979  1.00  0.00           C
ATOM  10555  C2  POPE  135      28.892  86.012  76.319  1.00  0.00           C
ATOM  10557  O21 POPE  135      28.672  86.201  74.910  1.00  0.00           O
ATOM  10558  C21 POPE  135      28.002  87.301  74.579  1.00  0.00           C
ATOM  10559  O22 POPE  135      27.451  88.062  75.360  1.00  0.00           O
ATOM  10560  C22 POPE  135      28.062  87.461  73.059  1.00  0.00           C
ATOM  10563  C3  POPE  135      30.122  85.101  76.521  1.00  0.00           C
ATOM  10566  O31 POPE  135      31.312  85.683  75.920  1.00  0.00           O
ATOM  10567  C31 POPE  135      31.572  85.301  74.670  1.00  0.00           C
ATOM  10568  O32 POPE  135      30.932  84.501  74.010  1.00  0.00           O
ATOM  10569  C32 POPE  135      32.812  86.042  74.180  1.00  0.00           C
ATOM  10572  C23 POPE  135      29.052  88.592  72.650  1.00  0.00           C
ATOM  10575  C24 POPE  135      29.861  88.242  71.380  1.00  0.00           C
ATOM  10578  C25 POPE  135      29.172  88.592  70.069  1.00  0.00           C
ATOM  10581  C26 POPE  135      30.012  88.151  68.860  1.00  0.00           C
ATOM  10584  C27 POPE  135      29.332  88.482  67.521  1.00  0.00           C
ATOM  10587  C28 POPE  135      30.142  88.072  66.279  1.00  0.00           C
ATOM  10590  C29 POPE  135      30.002  86.591  66.021  1.00  0.00           C
ATOM  10592 0C21 POPE  135      29.292  86.031  65.021  1.00  0.00           C
ATOM  10594 1C21 POPE  135      28.562  86.761  63.919  1.00  0.00           C
ATOM  10597 2C21 POPE  135      28.611  85.992  62.599  1.00  0.00           C
ATOM  10600 3C21 POPE  135      27.872  86.712  61.459  1.00  0.00           C
ATOM  10603 4C21 POPE  135      28.022  85.951  60.139  1.00  0.00           C
ATOM  10606 5C21 POPE  135      27.192  86.542  58.989  1.00  0.00           C
ATOM  10609 6C21 POPE  135      27.333  85.702  57.720  1.00  0.00           C
ATOM  10612 7C21 POPE  135      26.432  86.211  56.590  1.00  0.00           C
ATOM  10615 8C21 POPE  135      26.682  85.511  55.250  1.00  0.00           C
ATOM  10619  C33 POPE  135      32.742  86.331  72.669  1.00  0.00           C
ATOM  10622  C34 POPE  135      33.392  85.252  71.819  1.00  0.00           C
ATOM  10625  C35 POPE  135      34.932  85.231  71.869  1.00  0.00           C
ATOM  10628  C36 POPE  135      35.592  86.602  71.640  1.00  0.00           C
ATOM  10631  C37 POPE  135      37.122  86.521  71.540  1.00  0.00           C
ATOM  10634  C38 POPE  135      37.742  87.881  71.160  1.00  0.00           C
ATOM  10637  C39 POPE  135      37.821  88.092  69.649  1.00  0.00           C
ATOM  10640 0C31 POPE  135      38.442  89.441  69.280  1.00  0.00           C
ATOM  10643 1C31 POPE  135      39.152  89.433  67.919  1.00  0.00           C
ATOM  10646 2C31 POPE  135      39.872  90.761  67.650  1.00  0.00           C
ATOM  10649 3C31 POPE  135      39.051  91.721  66.770  1.00  0.00           C
ATOM  10652 4C31 POPE  135      39.392  91.602  65.279  1.00  0.00           C
ATOM  10655 5C31 POPE  135      38.771  92.731  64.430  1.00  0.00           C
ATOM  10658 6C31 POPE  135      39.262  92.752  62.979  1.00  0.00           C
ATOM  10662  NH3 POPE  136      39.812  10.851  73.259  1.00  0.00           N
ATOM  10666  C12 POPE  136      41.242  10.581  72.849  1.00  0.00           C
ATOM  10669  C11 POPE  136      41.402   9.241  72.110  1.00  0.00           C
ATOM  10672  P   POPE  136      39.833   7.491  73.410  1.00  0.00           P
ATOM  10673  O13 POPE  136      39.942   6.021  73.561  1.00  0.00           O
ATOM  10674  O14 POPE  136      39.392   8.291  74.579  1.00  0.00           O
ATOM  10675  O11 POPE  136      38.922   7.841  72.190  1.00  0.00           O
ATOM  10676  O12 POPE  136      41.212   8.091  72.951  1.00  0.00           O
ATOM  10677  C1  POPE  136      38.162   6.861  71.500  1.00  0.00           C
ATOM  10680  C2  POPE  136      38.032   7.301  70.029  1.00  0.00           C
ATOM  10682  O21 POPE  136      37.122   6.411  69.340  1.00  0.00           O
ATOM  10683  C21 POPE  136      36.182   7.021  68.639  1.00  0.00           C
ATOM  10684  O22 POPE  136      36.002   8.231  68.599  1.00  0.00           O
ATOM  10685  C22 POPE  136      35.282   6.001  67.939  1.00  0.00           C
ATOM  10688  C3  POPE  136      39.431   7.281  69.330  1.00  0.00           C
ATOM  10691  O31 POPE  136      39.532   8.241  68.259  1.00  0.00           O
ATOM  10692  C31 POPE  136      39.222   7.801  67.050  1.00  0.00           C
ATOM  10693  O32 POPE  136      38.782   6.691  66.790  1.00  0.00           O
ATOM  10694  C32 POPE  136      39.612   8.861  66.029  1.00  0.00           C
ATOM  10697  C23 POPE  136      36.012   4.971  67.050  1.00  0.00           C
ATOM  10700  C24 POPE  136      35.263   3.631  67.000  1.00  0.00           C
ATOM  10703  C25 POPE  136      33.892   3.671  66.310  1.00  0.00           C
ATOM  10706  C26 POPE  136      33.982   3.681  64.779  1.00  0.00           C
ATOM  10709  C27 POPE  136      32.632   4.051  64.150  1.00  0.00           C
ATOM  10712  C28 POPE  136      32.502   3.741  62.650  1.00  0.00           C
ATOM  10715  C29 POPE  136      33.512   4.451  61.791  1.00  0.00           C
ATOM  10717 0C21 POPE  136      33.271   5.341  60.800  1.00  0.00           C
ATOM  10719 1C21 POPE  136      31.952   5.871  60.320  1.00  0.00           C
ATOM  10722 2C21 POPE  136      31.943   7.411  60.169  1.00  0.00           C
ATOM  10725 3C21 POPE  136      31.902   8.141  61.521  1.00  0.00           C
ATOM  10728 4C21 POPE  136      31.832   9.681  61.410  1.00  0.00           C
ATOM  10731 5C21 POPE  136      33.022  10.301  60.660  1.00  0.00           C
ATOM  10734 6C21 POPE  136      33.092  11.821  60.780  1.00  0.00           C
ATOM  10737 7C21 POPE  136      34.161  12.441  59.870  1.00  0.00           C
ATOM  10740 8C21 POPE  136      34.212  13.971  59.930  1.00  0.00           C
ATOM  10744  C33 POPE  136      41.091   8.781  65.639  1.00  0.00           C
ATOM  10747  C34 POPE  136      41.411   9.741  64.491  1.00  0.00           C
ATOM  10750  C35 POPE  136      42.722   9.381  63.790  1.00  0.00           C
ATOM  10753  C36 POPE  136      42.962  10.211  62.529  1.00  0.00           C
ATOM  10756  C37 POPE  136      43.782   9.421  61.500  1.00  0.00           C
ATOM  10759  C38 POPE  136      44.163  10.261  60.290  1.00  0.00           C
ATOM  10762  C39 POPE  136      42.952  10.631  59.421  1.00  0.00           C
ATOM  10765 0C31 POPE  136      43.092  10.061  58.000  1.00  0.00           C
ATOM  10768 1C31 POPE  136      41.902  10.401  57.090  1.00  0.00           C
ATOM  10771 2C31 POPE  136      42.083   9.871  55.660  1.00  0.00           C
ATOM  10774 3C31 POPE  136      43.432  10.231  55.010  1.00  0.00           C
ATOM  10777 4C31 POPE  136      43.742  11.741  55.000  1.00  0.00           C
ATOM  10780 5C31 POPE  136      45.161  12.051  54.509  1.00  0.00           C
ATOM  10783 6C31 POPE  136      45.532  13.521  54.681  1.00  0.00           C
ATOM  10787  NH3 POPE  137      80.662  31.361  31.980  1.00  0.00           N
ATOM  10791  C12 POPE  137      81.262  31.701  30.640  1.00  0.00           C
ATOM  10794  C11 POPE  137      81.481  33.211  30.480  1.00  0.00           C
ATOM  10797  P   POPE  137      79.042  34.121  29.951  1.00  0.00           P
ATOM  10798  O13 POPE  137      78.392  34.621  28.720  1.00  0.00           O
ATOM  10799  O14 POPE  137      78.482  32.882  30.530  1.00  0.00           O
ATOM  10800  O11 POPE  137      79.073  35.241  31.070  1.00  0.00           O
ATOM  10801  O12 POPE  137      80.541  33.811  29.600  1.00  0.00           O
ATOM  10802  C1  POPE  137      80.082  36.242  31.049  1.00  0.00           C
ATOM  10805  C2  POPE  137      80.102  37.051  32.370  1.00  0.00           C
ATOM  10807  O21 POPE  137      81.061  38.121  32.250  1.00  0.00           O
ATOM  10808  C21 POPE  137      82.332  37.961  32.580  1.00  0.00           C
ATOM  10809  O22 POPE  137      82.901  36.921  32.840  1.00  0.00           O
ATOM  10810  C22 POPE  137      82.982  39.361  32.670  1.00  0.00           C
ATOM  10813  C3  POPE  137      80.242  36.131  33.610  1.00  0.00           C
ATOM  10816  O31 POPE  137      80.581  36.881  34.790  1.00  0.00           O
ATOM  10817  C31 POPE  137      79.611  37.231  35.600  1.00  0.00           C
ATOM  10818  O32 POPE  137      78.411  37.051  35.439  1.00  0.00           O
ATOM  10819  C32 POPE  137      80.252  37.871  36.830  1.00  0.00           C
ATOM  10822  C23 POPE  137      82.341  40.251  33.771  1.00  0.00           C
ATOM  10825  C24 POPE  137      83.342  41.071  34.600  1.00  0.00           C
ATOM  10828  C25 POPE  137      82.731  41.492  35.951  1.00  0.00           C
ATOM  10831  C26 POPE  137      83.701  42.181  36.920  1.00  0.00           C
ATOM  10834  C27 POPE  137      83.111  42.291  38.340  1.00  0.00           C
ATOM  10837  C28 POPE  137      84.062  42.871  39.400  1.00  0.00           C
ATOM  10840  C29 POPE  137      84.162  44.361  39.260  1.00  0.00           C
ATOM  10842 0C21 POPE  137      84.102  45.341  40.190  1.00  0.00           C
ATOM  10844 1C21 POPE  137      83.951  45.352  41.689  1.00  0.00           C
ATOM  10847 2C21 POPE  137      83.771  44.062  42.510  1.00  0.00           C
ATOM  10850 3C21 POPE  137      83.632  44.411  43.989  1.00  0.00           C
ATOM  10853 4C21 POPE  137      83.372  43.211  44.910  1.00  0.00           C
ATOM  10856 5C21 POPE  137      83.251  43.671  46.370  1.00  0.00           C
ATOM  10859 6C21 POPE  137      83.092  42.512  47.360  1.00  0.00           C
ATOM  10862 7C21 POPE  137      83.442  42.922  48.790  1.00  0.00           C
ATOM  10865 8C21 POPE  137      83.402  41.771  49.800  1.00  0.00           C
ATOM  10869  C33 POPE  137      81.262  36.902  37.479  1.00  0.00           C
ATOM  10872  C34 POPE  137      82.672  37.461  37.679  1.00  0.00           C
ATOM  10875  C35 POPE  137      82.731  38.551  38.760  1.00  0.00           C
ATOM  10878  C36 POPE  137      82.211  38.101  40.131  1.00  0.00           C
ATOM  10881  C37 POPE  137      82.621  39.051  41.260  1.00  0.00           C
ATOM  10884  C38 POPE  137      84.011  38.731  41.809  1.00  0.00           C
ATOM  10887  C39 POPE  137      84.492  39.721  42.869  1.00  0.00           C
ATOM  10890 0C31 POPE  137      85.821  39.271  43.480  1.00  0.00           C
ATOM  10893 1C31 POPE  137      86.303  40.161  44.639  1.00  0.00           C
ATOM  10896 2C31 POPE  137      87.432  39.501  45.439  1.00  0.00           C
ATOM  10899 3C31 POPE  137      87.553  40.041  46.869  1.00  0.00           C
ATOM  10902 4C31 POPE  137      88.221  41.411  46.960  1.00  0.00           C
ATOM  10905 5C31 POPE  137      88.251  41.931  48.399  1.00  0.00           C
ATOM  10908 6C31 POPE  137      89.272  43.041  48.660  1.00  0.00           C
ATOM  10912  NH3 POPE  138      21.672  78.922  77.230  1.00  0.00           N
ATOM  10916  C12 POPE  138      21.712  78.822  75.729  1.00  0.00           C
ATOM  10919  C11 POPE  138      20.352  78.532  75.080  1.00  0.00           C
ATOM  10922  P   POPE  138      18.332  77.701  76.590  1.00  0.00           P
ATOM  10923  O13 POPE  138      17.652  76.393  76.601  1.00  0.00           O
ATOM  10924  O14 POPE  138      18.752  78.251  77.910  1.00  0.00           O
ATOM  10925  O11 POPE  138      17.572  78.831  75.780  1.00  0.00           O
ATOM  10926  O12 POPE  138      19.652  77.501  75.771  1.00  0.00           O
ATOM  10927  C1  POPE  138      16.252  78.721  75.271  1.00  0.00           C
ATOM  10930  C2  POPE  138      16.282  78.421  73.750  1.00  0.00           C
ATOM  10932  O21 POPE  138      14.962  78.421  73.171  1.00  0.00           O
ATOM  10933  C21 POPE  138      14.462  79.602  72.869  1.00  0.00           C
ATOM  10934  O22 POPE  138      14.662  80.651  73.480  1.00  0.00           O
ATOM  10935  C22 POPE  138      13.822  79.493  71.489  1.00  0.00           C
ATOM  10938  C3  POPE  138      16.922  77.031  73.469  1.00  0.00           C
ATOM  10941  O31 POPE  138      16.602  76.481  72.170  1.00  0.00           O
ATOM  10942  C31 POPE  138      17.422  76.891  71.220  1.00  0.00           C
ATOM  10943  O32 POPE  138      18.392  77.602  71.380  1.00  0.00           O
ATOM  10944  C32 POPE  138      16.942  76.361  69.870  1.00  0.00           C
ATOM  10947  C23 POPE  138      14.882  79.731  70.380  1.00  0.00           C
ATOM  10950  C24 POPE  138      14.392  79.371  68.959  1.00  0.00           C
ATOM  10953  C25 POPE  138      15.432  79.731  67.880  1.00  0.00           C
ATOM  10956  C26 POPE  138      15.142  79.161  66.470  1.00  0.00           C
ATOM  10959  C27 POPE  138      16.242  79.511  65.439  1.00  0.00           C
ATOM  10962  C28 POPE  138      15.702  80.212  64.180  1.00  0.00           C
ATOM  10965  C29 POPE  138      14.962  79.281  63.250  1.00  0.00           C
ATOM  10967 0C21 POPE  138      14.852  79.462  61.931  1.00  0.00           C
ATOM  10969 1C21 POPE  138      15.412  80.651  61.180  1.00  0.00           C
ATOM  10972 2C21 POPE  138      14.872  80.802  59.740  1.00  0.00           C
ATOM  10975 3C21 POPE  138      15.492  79.801  58.750  1.00  0.00           C
ATOM  10978 4C21 POPE  138      15.012  79.993  57.300  1.00  0.00           C
ATOM  10981 5C21 POPE  138      15.372  81.341  56.650  1.00  0.00           C
ATOM  10984 6C21 POPE  138      16.872  81.472  56.349  1.00  0.00           C
ATOM  10987 7C21 POPE  138      17.182  82.682  55.450  1.00  0.00           C
ATOM  10990 8C21 POPE  138      18.642  82.731  55.000  1.00  0.00           C
ATOM  10994  C33 POPE  138      17.982  76.641  68.771  1.00  0.00           C
ATOM  10997  C34 POPE  138      17.482  76.181  67.400  1.00  0.00           C
ATOM  11000  C35 POPE  138      18.562  76.081  66.310  1.00  0.00           C
ATOM  11003  C36 POPE  138      19.392  77.341  66.040  1.00  0.00           C
ATOM  11006  C37 POPE  138      20.002  77.311  64.639  1.00  0.00           C
ATOM  11009  C38 POPE  138      20.982  78.471  64.379  1.00  0.00           C
ATOM  11012  C39 POPE  138      21.322  78.661  62.900  1.00  0.00           C
ATOM  11015 0C31 POPE  138      22.542  77.871  62.381  1.00  0.00           C
ATOM  11018 1C31 POPE  138      22.322  76.352  62.319  1.00  0.00           C
ATOM  11021 2C31 POPE  138      23.172  75.632  61.250  1.00  0.00           C
ATOM  11024 3C31 POPE  138      22.722  75.951  59.819  1.00  0.00           C
ATOM  11027 4C31 POPE  138      23.432  75.102  58.760  1.00  0.00           C
ATOM  11030 5C31 POPE  138      23.352  75.721  57.360  1.00  0.00           C
ATOM  11033 6C31 POPE  138      24.142  74.941  56.300  1.00  0.00           C
ATOM  11037  NH3 POPE  139      28.042 111.831  31.210  1.00  0.00           N
ATOM  11041  C12 POPE  139      26.812 112.561  31.709  1.00  0.00           C
ATOM  11044  C11 POPE  139      26.042 111.701  32.729  1.00  0.00           C
ATOM  11047  P   POPE  139      23.611 111.232  31.880  1.00  0.00           P
ATOM  11048  O13 POPE  139      24.201 111.113  30.520  1.00  0.00           O
ATOM  11049  O14 POPE  139      22.232 111.771  32.020  1.00  0.00           O
ATOM  11050  O11 POPE  139      23.632 109.771  32.420  1.00  0.00           O
ATOM  11051  O12 POPE  139      24.642 112.021  32.780  1.00  0.00           O
ATOM  11052  C1  POPE  139      23.272 109.301  33.709  1.00  0.00           C
ATOM  11055  C2  POPE  139      24.512 109.282  34.649  1.00  0.00           C
ATOM  11057  O21 POPE  139      25.002 107.941  34.889  1.00  0.00           O
ATOM  11058  C21 POPE  139      26.262 107.941  35.330  1.00  0.00           C
ATOM  11059  O22 POPE  139      26.962 108.932  35.450  1.00  0.00           O
ATOM  11060  C22 POPE  139      26.701 106.542  35.720  1.00  0.00           C
ATOM  11063  C3  POPE  139      24.292 110.072  35.969  1.00  0.00           C
ATOM  11066  O31 POPE  139      25.082 111.271  35.870  1.00  0.00           O
ATOM  11067  C31 POPE  139      25.062 112.001  36.970  1.00  0.00           C
ATOM  11068  O32 POPE  139      24.531 111.673  38.021  1.00  0.00           O
ATOM  11069  C32 POPE  139      25.872 113.271  36.729  1.00  0.00           C
ATOM  11072  C23 POPE  139      28.072 106.551  36.450  1.00  0.00           C
ATOM  11075  C24 POPE  139      28.562 105.131  36.760  1.00  0.00           C
ATOM  11078  C25 POPE  139      29.861 105.072  37.570  1.00  0.00           C
ATOM  11081  C26 POPE  139      29.642 105.311  39.070  1.00  0.00           C
ATOM  11084  C27 POPE  139      30.833 104.872  39.940  1.00  0.00           C
ATOM  11087  C28 POPE  139      30.562 104.921  41.460  1.00  0.00           C
ATOM  11090  C29 POPE  139      29.442 104.002  41.869  1.00  0.00           C
ATOM  11092 0C21 POPE  139      28.742 104.051  43.010  1.00  0.00           C
ATOM  11094 1C21 POPE  139      28.982 105.021  44.150  1.00  0.00           C
ATOM  11097 2C21 POPE  139      30.142 104.541  45.040  1.00  0.00           C
ATOM  11100 3C21 POPE  139      29.922 103.172  45.700  1.00  0.00           C
ATOM  11103 4C21 POPE  139      31.252 102.531  46.100  1.00  0.00           C
ATOM  11106 5C21 POPE  139      31.092 101.271  46.960  1.00  0.00           C
ATOM  11109 6C21 POPE  139      30.842 101.602  48.431  1.00  0.00           C
ATOM  11112 7C21 POPE  139      30.912 100.371  49.340  1.00  0.00           C
ATOM  11115 8C21 POPE  139      30.722 100.751  50.800  1.00  0.00           C
ATOM  11119  C33 POPE  139      25.522 114.422  37.700  1.00  0.00           C
ATOM  11122  C34 POPE  139      26.772 115.152  38.189  1.00  0.00           C
ATOM  11125  C35 POPE  139      26.482 116.512  38.849  1.00  0.00           C
ATOM  11128  C36 POPE  139      25.322 116.493  39.861  1.00  0.00           C
ATOM  11131  C37 POPE  139      25.102 117.841  40.549  1.00  0.00           C
ATOM  11134  C38 POPE  139      26.252 118.291  41.460  1.00  0.00           C
ATOM  11137  C39 POPE  139      26.532 117.372  42.660  1.00  0.00           C
ATOM  11140 0C31 POPE  139      25.402 117.363  43.700  1.00  0.00           C
ATOM  11143 1C31 POPE  139      25.792 116.542  44.940  1.00  0.00           C
ATOM  11146 2C31 POPE  139      24.882 116.761  46.149  1.00  0.00           C
ATOM  11149 3C31 POPE  139      23.412 116.393  45.899  1.00  0.00           C
ATOM  11152 4C31 POPE  139      22.602 116.423  47.201  1.00  0.00           C
ATOM  11155 5C31 POPE  139      21.092 116.533  46.950  1.00  0.00           C
ATOM  11158 6C31 POPE  139      20.292 116.581  48.250  1.00  0.00           C
ATOM  11162  NH3 POPE  140      86.271 118.701  72.790  1.00  0.00           N
ATOM  11166  C12 POPE  140      86.712 117.542  71.930  1.00  0.00           C
ATOM  11169  C11 POPE  140      87.682 116.611  72.680  1.00  0.00           C
ATOM  11172  P   POPE  140      88.642 114.191  72.139  1.00  0.00           P
ATOM  11173  O13 POPE  140      89.792 114.182  73.069  1.00  0.00           O
ATOM  11174  O14 POPE  140      87.432 113.463  72.569  1.00  0.00           O
ATOM  11175  O11 POPE  140      89.083 113.603  70.730  1.00  0.00           O
ATOM  11176  O12 POPE  140      88.262 115.683  71.760  1.00  0.00           O
ATOM  11177  C1  POPE  140      89.671 114.521  69.779  1.00  0.00           C
ATOM  11180  C2  POPE  140      89.773 113.923  68.350  1.00  0.00           C
ATOM  11182  O21 POPE  140      90.501 114.842  67.529  1.00  0.00           O
ATOM  11183  C21 POPE  140      90.641 114.552  66.220  1.00  0.00           C
ATOM  11184  O22 POPE  140      90.292 115.322  65.340  1.00  0.00           O
ATOM  11185  C22 POPE  140      91.422 113.271  65.969  1.00  0.00           C
ATOM  11188  C3  POPE  140      88.372 113.582  67.760  1.00  0.00           C
ATOM  11191  O31 POPE  140      88.391 112.251  67.230  1.00  0.00           O
ATOM  11192  C31 POPE  140      87.822 111.822  66.090  1.00  0.00           C
ATOM  11193  O32 POPE  140      87.861 110.642  65.780  1.00  0.00           O
ATOM  11194  C32 POPE  140      87.182 112.941  65.250  1.00  0.00           C
ATOM  11197  C23 POPE  140      91.772 113.021  64.470  1.00  0.00           C
ATOM  11200  C24 POPE  140      90.562 112.691  63.569  1.00  0.00           C
ATOM  11203  C25 POPE  140      90.882 111.621  62.510  1.00  0.00           C
ATOM  11206  C26 POPE  140      89.882 111.572  61.349  1.00  0.00           C
ATOM  11209  C27 POPE  140      90.471 112.052  60.021  1.00  0.00           C
ATOM  11212  C28 POPE  140      89.431 112.201  58.900  1.00  0.00           C
ATOM  11215  C29 POPE  140      89.261 110.942  58.069  1.00  0.00           C
ATOM  11217 0C21 POPE  140      89.652 110.791  56.790  1.00  0.00           C
ATOM  11219 1C21 POPE  140      90.283 111.871  55.951  1.00  0.00           C
ATOM  11222 2C21 POPE  140      90.283 111.661  54.421  1.00  0.00           C
ATOM  11225 3C21 POPE  140      91.533 110.942  53.889  1.00  0.00           C
ATOM  11228 4C21 POPE  140      91.422 109.412  53.881  1.00  0.00           C
ATOM  11231 5C21 POPE  140      92.771 108.711  54.119  1.00  0.00           C
ATOM  11234 6C21 POPE  140      93.803 108.962  53.010  1.00  0.00           C
ATOM  11237 7C21 POPE  140      95.182 108.402  53.350  1.00  0.00           C
ATOM  11240 8C21 POPE  140      96.023 108.092  52.111  1.00  0.00           C
ATOM  11244  C33 POPE  140      86.602 112.441  63.900  1.00  0.00           C
ATOM  11247  C34 POPE  140      86.332 113.582  62.890  1.00  0.00           C
ATOM  11250  C35 POPE  140      85.762 113.092  61.549  1.00  0.00           C
ATOM  11253  C36 POPE  140      85.932 114.111  60.410  1.00  0.00           C
ATOM  11256  C37 POPE  140      85.252 113.641  59.119  1.00  0.00           C
ATOM  11259  C38 POPE  140      85.382 114.592  57.930  1.00  0.00           C
ATOM  11262  C39 POPE  140      86.802 114.661  57.350  1.00  0.00           C
ATOM  11265 0C31 POPE  140      86.831 115.322  55.969  1.00  0.00           C
ATOM  11268 1C31 POPE  140      88.262 115.423  55.410  1.00  0.00           C
ATOM  11271 2C31 POPE  140      88.372 116.051  54.010  1.00  0.00           C
ATOM  11274 3C31 POPE  140      87.631 115.252  52.919  1.00  0.00           C
ATOM  11277 4C31 POPE  140      88.291 115.402  51.540  1.00  0.00           C
ATOM  11280 5C31 POPE  140      87.582 114.583  50.450  1.00  0.00           C
ATOM  11283 6C31 POPE  140      88.531 113.682  49.649  1.00  0.00           C
ATOM  11287  NH3 POPE  141      94.742  63.521  71.710  1.00  0.00           N
ATOM  11291  C12 POPE  141      95.581  62.572  72.529  1.00  0.00           C
ATOM  11294  C11 POPE  141      96.371  61.541  71.701  1.00  0.00           C
ATOM  11297  P   POPE  141      97.962  59.511  72.311  1.00  0.00           P
ATOM  11298  O13 POPE  141      99.442  59.611  72.490  1.00  0.00           O
ATOM  11299  O14 POPE  141      97.311  58.431  73.069  1.00  0.00           O
ATOM  11300  O11 POPE  141      97.643  59.261  70.790  1.00  0.00           O
ATOM  11301  O12 POPE  141      97.281  60.891  72.590  1.00  0.00           O
ATOM  11302  C1  POPE  141      98.561  58.581  69.930  1.00  0.00           C
ATOM  11305  C2  POPE  141      98.062  58.701  68.480  1.00  0.00           C
ATOM  11307  O21 POPE  141      99.121  58.451  67.550  1.00  0.00           O
ATOM  11308  C21 POPE  141      99.072  57.311  66.900  1.00  0.00           C
ATOM  11309  O22 POPE  141      98.352  56.361  67.160  1.00  0.00           O
ATOM  11310  C22 POPE  141     100.072  57.341  65.750  1.00  0.00           C
ATOM  11313  C3  POPE  141      97.602  60.152  68.220  1.00  0.00           C
ATOM  11316  O31 POPE  141      97.171  60.261  66.851  1.00  0.00           O
ATOM  11317  C31 POPE  141      97.102  61.481  66.400  1.00  0.00           C
ATOM  11318  O32 POPE  141      97.553  62.491  66.910  1.00  0.00           O
ATOM  11319  C32 POPE  141      96.201  61.501  65.169  1.00  0.00           C
ATOM  11322  C23 POPE  141      99.701  58.211  64.530  1.00  0.00           C
ATOM  11325  C24 POPE  141     100.812  58.132  63.469  1.00  0.00           C
ATOM  11328  C25 POPE  141     100.581  59.032  62.250  1.00  0.00           C
ATOM  11331  C26 POPE  141      99.962  58.341  61.029  1.00  0.00           C
ATOM  11334  C27 POPE  141      99.892  59.341  59.870  1.00  0.00           C
ATOM  11337  C28 POPE  141      99.352  58.751  58.550  1.00  0.00           C
ATOM  11340  C29 POPE  141      99.352  59.821  57.490  1.00  0.00           C
ATOM  11342 0C21 POPE  141      99.391  59.621  56.160  1.00  0.00           C
ATOM  11344 1C21 POPE  141      99.382  58.291  55.450  1.00  0.00           C
ATOM  11347 2C21 POPE  141      98.663  58.391  54.099  1.00  0.00           C
ATOM  11350 3C21 POPE  141      99.431  59.201  53.040  1.00  0.00           C
ATOM  11353 4C21 POPE  141      98.572  59.531  51.819  1.00  0.00           C
ATOM  11356 5C21 POPE  141      98.402  58.341  50.870  1.00  0.00           C
ATOM  11359 6C21 POPE  141      97.382  58.571  49.750  1.00  0.00           C
ATOM  11362 7C21 POPE  141      97.122  57.301  48.919  1.00  0.00           C
ATOM  11365 8C21 POPE  141      96.381  57.582  47.610  1.00  0.00           C
ATOM  11369  C33 POPE  141      96.882  61.061  63.849  1.00  0.00           C
ATOM  11372  C34 POPE  141      96.031  61.471  62.639  1.00  0.00           C
ATOM  11375  C35 POPE  141      96.583  60.911  61.319  1.00  0.00           C
ATOM  11378  C36 POPE  141      95.651  61.152  60.130  1.00  0.00           C
ATOM  11381  C37 POPE  141      96.303  60.681  58.819  1.00  0.00           C
ATOM  11384  C38 POPE  141      95.501  60.961  57.540  1.00  0.00           C
ATOM  11387  C39 POPE  141      94.221  60.111  57.381  1.00  0.00           C
ATOM  11390 0C31 POPE  141      94.471  58.631  57.050  1.00  0.00           C
ATOM  11393 1C31 POPE  141      93.151  57.931  56.689  1.00  0.00           C
ATOM  11396 2C31 POPE  141      93.251  56.422  56.430  1.00  0.00           C
ATOM  11399 3C31 POPE  141      91.852  55.791  56.260  1.00  0.00           C
ATOM  11402 4C31 POPE  141      91.861  54.321  55.800  1.00  0.00           C
ATOM  11405 5C31 POPE  141      92.481  53.331  56.799  1.00  0.00           C
ATOM  11408 6C31 POPE  141      92.442  51.882  56.300  1.00  0.00           C
ATOM  11412  NH3 POPE  142     112.182  78.341  28.879  1.00  0.00           N
ATOM  11416  C12 POPE  142     113.221  78.922  27.980  1.00  0.00           C
ATOM  11419  C11 POPE  142     112.661  80.191  27.350  1.00  0.00           C
ATOM  11422  P   POPE  142     113.622  82.451  26.580  1.00  0.00           P
ATOM  11423  O13 POPE  142     113.512  82.831  25.170  1.00  0.00           O
ATOM  11424  O14 POPE  142     112.602  83.002  27.480  1.00  0.00           O
ATOM  11425  O11 POPE  142     115.042  82.992  27.030  1.00  0.00           O
ATOM  11426  O12 POPE  142     113.712  80.882  26.690  1.00  0.00           O
ATOM  11427  C1  POPE  142     115.912  82.332  27.950  1.00  0.00           C
ATOM  11430  C2  POPE  142     116.082  83.183  29.230  1.00  0.00           C
ATOM  11432  O21 POPE  142     117.472  83.202  29.620  1.00  0.00           O
ATOM  11433  C21 POPE  142     117.923  82.652  30.730  1.00  0.00           C
ATOM  11434  O22 POPE  142     117.322  81.933  31.510  1.00  0.00           O
ATOM  11435  C22 POPE  142     119.382  83.102  30.880  1.00  0.00           C
ATOM  11438  C3  POPE  142     115.003  82.822  30.310  1.00  0.00           C
ATOM  11441  O31 POPE  142     115.102  83.632  31.500  1.00  0.00           O
ATOM  11442  C31 POPE  142     114.641  84.863  31.340  1.00  0.00           C
ATOM  11443  O32 POPE  142     114.162  85.322  30.319  1.00  0.00           O
ATOM  11444  C32 POPE  142     114.711  85.662  32.650  1.00  0.00           C
ATOM  11447  C23 POPE  142     119.962  82.971  32.310  1.00  0.00           C
ATOM  11450  C24 POPE  142     119.951  84.322  33.041  1.00  0.00           C
ATOM  11453  C25 POPE  142     120.462  84.242  34.491  1.00  0.00           C
ATOM  11456  C26 POPE  142     119.501  83.512  35.439  1.00  0.00           C
ATOM  11459  C27 POPE  142     120.072  82.172  35.930  1.00  0.00           C
ATOM  11462  C28 POPE  142     119.302  81.602  37.139  1.00  0.00           C
ATOM  11465  C29 POPE  142     119.711  80.161  37.389  1.00  0.00           C
ATOM  11467 0C21 POPE  142     119.921  79.551  38.569  1.00  0.00           C
ATOM  11469 1C21 POPE  142     119.822  80.182  39.940  1.00  0.00           C
ATOM  11472 2C21 POPE  142     121.212  80.331  40.569  1.00  0.00           C
ATOM  11475 3C21 POPE  142     121.182  81.332  41.729  1.00  0.00           C
ATOM  11478 4C21 POPE  142     122.542  81.521  42.420  1.00  0.00           C
ATOM  11481 5C21 POPE  142     122.491  82.731  43.361  1.00  0.00           C
ATOM  11484 6C21 POPE  142     123.652  82.822  44.360  1.00  0.00           C
ATOM  11487 7C21 POPE  142     123.312  83.792  45.500  1.00  0.00           C
ATOM  11490 8C21 POPE  142     124.391  83.902  46.580  1.00  0.00           C
ATOM  11494  C33 POPE  142     115.781  85.212  33.670  1.00  0.00           C
ATOM  11497  C34 POPE  142     115.562  85.891  35.029  1.00  0.00           C
ATOM  11500  C35 POPE  142     116.122  85.091  36.219  1.00  0.00           C
ATOM  11503  C36 POPE  142     115.221  85.152  37.459  1.00  0.00           C
ATOM  11506  C37 POPE  142     115.423  86.372  38.360  1.00  0.00           C
ATOM  11509  C38 POPE  142     116.673  86.253  39.239  1.00  0.00           C
ATOM  11512  C39 POPE  142     116.831  87.451  40.180  1.00  0.00           C
ATOM  11515 0C31 POPE  142     116.982  87.062  41.650  1.00  0.00           C
ATOM  11518 1C31 POPE  142     117.071  88.302  42.550  1.00  0.00           C
ATOM  11521 2C31 POPE  142     117.421  87.992  44.021  1.00  0.00           C
ATOM  11524 3C31 POPE  142     118.871  87.512  44.170  1.00  0.00           C
ATOM  11527 4C31 POPE  142     119.261  87.152  45.610  1.00  0.00           C
ATOM  11530 5C31 POPE  142     120.742  86.761  45.689  1.00  0.00           C
ATOM  11533 6C31 POPE  142     121.222  86.362  47.079  1.00  0.00           C
ATOM  11537  NH3 POPE  143      81.691 119.173  27.550  1.00  0.00           N
ATOM  11541  C12 POPE  143      82.672 118.051  27.250  1.00  0.00           C
ATOM  11544  C11 POPE  143      82.041 116.912  26.420  1.00  0.00           C
ATOM  11547  P   POPE  143      82.442 114.422  25.689  1.00  0.00           P
ATOM  11548  O13 POPE  143      81.542 114.732  24.550  1.00  0.00           O
ATOM  11549  O14 POPE  143      83.632 113.592  25.380  1.00  0.00           O
ATOM  11550  O11 POPE  143      81.602 113.632  26.760  1.00  0.00           O
ATOM  11551  O12 POPE  143      82.892 115.761  26.420  1.00  0.00           O
ATOM  11552  C1  POPE  143      81.241 114.012  28.070  1.00  0.00           C
ATOM  11555  C2  POPE  143      82.311 113.641  29.150  1.00  0.00           C
ATOM  11557  O21 POPE  143      81.682 113.551  30.430  1.00  0.00           O
ATOM  11558  C21 POPE  143      81.171 114.661  30.940  1.00  0.00           C
ATOM  11559  O22 POPE  143      81.262 115.782  30.470  1.00  0.00           O
ATOM  11560  C22 POPE  143      80.292 114.292  32.140  1.00  0.00           C
ATOM  11563  C3  POPE  143      83.572 114.562  29.109  1.00  0.00           C
ATOM  11566  O31 POPE  143      84.312 114.632  30.340  1.00  0.00           O
ATOM  11567  C31 POPE  143      85.102 113.603  30.620  1.00  0.00           C
ATOM  11568  O32 POPE  143      85.053 112.503  30.090  1.00  0.00           O
ATOM  11569  C32 POPE  143      86.113 114.061  31.670  1.00  0.00           C
ATOM  11572  C23 POPE  143      80.832 114.821  33.479  1.00  0.00           C
ATOM  11575  C24 POPE  143      79.982 114.322  34.649  1.00  0.00           C
ATOM  11578  C25 POPE  143      80.361 114.993  35.969  1.00  0.00           C
ATOM  11581  C26 POPE  143      81.521 114.312  36.700  1.00  0.00           C
ATOM  11584  C27 POPE  143      81.812 114.982  38.049  1.00  0.00           C
ATOM  11587  C28 POPE  143      82.661 114.072  38.960  1.00  0.00           C
ATOM  11590  C29 POPE  143      81.861 112.962  39.590  1.00  0.00           C
ATOM  11592 0C21 POPE  143      81.642 112.792  40.910  1.00  0.00           C
ATOM  11594 1C21 POPE  143      82.162 113.691  41.991  1.00  0.00           C
ATOM  11597 2C21 POPE  143      81.262 113.743  43.250  1.00  0.00           C
ATOM  11600 3C21 POPE  143      81.822 114.742  44.270  1.00  0.00           C
ATOM  11603 4C21 POPE  143      81.042 114.762  45.590  1.00  0.00           C
ATOM  11606 5C21 POPE  143      81.492 115.882  46.540  1.00  0.00           C
ATOM  11609 6C21 POPE  143      82.923 115.691  47.041  1.00  0.00           C
ATOM  11612 7C21 POPE  143      83.291 116.642  48.181  1.00  0.00           C
ATOM  11615 8C21 POPE  143      84.682 116.393  48.750  1.00  0.00           C
ATOM  11619  C33 POPE  143      85.852 113.542  33.120  1.00  0.00           C
ATOM  11622  C34 POPE  143      87.022 113.652  34.120  1.00  0.00           C
ATOM  11625  C35 POPE  143      87.211 112.402  34.990  1.00  0.00           C
ATOM  11628  C36 POPE  143      86.061 112.122  35.969  1.00  0.00           C
ATOM  11631  C37 POPE  143      86.381 110.931  36.889  1.00  0.00           C
ATOM  11634  C38 POPE  143      85.352 110.721  38.010  1.00  0.00           C
ATOM  11637  C39 POPE  143      85.401 111.782  39.130  1.00  0.00           C
ATOM  11640 0C31 POPE  143      86.691 111.761  39.950  1.00  0.00           C
ATOM  11643 1C31 POPE  143      86.673 112.731  41.130  1.00  0.00           C
ATOM  11646 2C31 POPE  143      87.842 112.451  42.079  1.00  0.00           C
ATOM  11649 3C31 POPE  143      88.062 113.512  43.160  1.00  0.00           C
ATOM  11652 4C31 POPE  143      86.971 113.482  44.239  1.00  0.00           C
ATOM  11655 5C31 POPE  143      87.402 114.231  45.500  1.00  0.00           C
ATOM  11658 6C31 POPE  143      86.352 114.173  46.600  1.00  0.00           C
ATOM  11662  NH3 POPE  144      57.062 124.842  30.380  1.00  0.00           N
ATOM  11666  C12 POPE  144      55.902 123.962  30.740  1.00  0.00           C
ATOM  11669  C11 POPE  144      54.532 124.583  30.520  1.00  0.00           C
ATOM  11672  P   POPE  144      52.053 123.893  31.010  1.00  0.00           P
ATOM  11673  O13 POPE  144      51.673 124.863  29.951  1.00  0.00           O
ATOM  11674  O14 POPE  144      51.302 122.622  31.070  1.00  0.00           O
ATOM  11675  O11 POPE  144      51.892 124.701  32.360  1.00  0.00           O
ATOM  11676  O12 POPE  144      53.591 123.613  30.970  1.00  0.00           O
ATOM  11677  C1  POPE  144      51.451 124.012  33.530  1.00  0.00           C
ATOM  11680  C2  POPE  144      51.411 124.941  34.779  1.00  0.00           C
ATOM  11682  O21 POPE  144      50.732 124.342  35.889  1.00  0.00           O
ATOM  11683  C21 POPE  144      49.443 124.081  35.769  1.00  0.00           C
ATOM  11684  O22 POPE  144      48.782 124.161  34.750  1.00  0.00           O
ATOM  11685  C22 POPE  144      48.872 123.613  37.100  1.00  0.00           C
ATOM  11688  C3  POPE  144      50.912 126.402  34.530  1.00  0.00           C
ATOM  11691  O31 POPE  144      50.743 127.181  35.750  1.00  0.00           O
ATOM  11692  C31 POPE  144      51.882 127.643  36.289  1.00  0.00           C
ATOM  11693  O32 POPE  144      53.001 127.441  35.840  1.00  0.00           O
ATOM  11694  C32 POPE  144      51.572 128.441  37.560  1.00  0.00           C
ATOM  11697  C23 POPE  144      49.062 124.652  38.220  1.00  0.00           C
ATOM  11700  C24 POPE  144      48.102 124.441  39.400  1.00  0.00           C
ATOM  11703  C25 POPE  144      48.321 125.542  40.439  1.00  0.00           C
ATOM  11706  C26 POPE  144      47.771 125.201  41.830  1.00  0.00           C
ATOM  11709  C27 POPE  144      46.271 125.481  42.020  1.00  0.00           C
ATOM  11712  C28 POPE  144      45.922 125.331  43.510  1.00  0.00           C
ATOM  11715  C29 POPE  144      44.532 125.761  43.890  1.00  0.00           C
ATOM  11717 0C21 POPE  144      44.111 125.982  45.150  1.00  0.00           C
ATOM  11719 1C21 POPE  144      44.932 125.833  46.419  1.00  0.00           C
ATOM  11722 2C21 POPE  144      45.371 124.392  46.760  1.00  0.00           C
ATOM  11725 3C21 POPE  144      44.212 123.463  47.170  1.00  0.00           C
ATOM  11728 4C21 POPE  144      44.443 122.011  46.700  1.00  0.00           C
ATOM  11731 5C21 POPE  144      43.222 121.092  46.869  1.00  0.00           C
ATOM  11734 6C21 POPE  144      42.861 120.791  48.329  1.00  0.00           C
ATOM  11737 7C21 POPE  144      41.621 119.902  48.440  1.00  0.00           C
ATOM  11740 8C21 POPE  144      41.192 119.652  49.880  1.00  0.00           C
ATOM  11744  C33 POPE  144      52.521 128.111  38.740  1.00  0.00           C
ATOM  11747  C34 POPE  144      52.302 129.032  39.959  1.00  0.00           C
ATOM  11750  C35 POPE  144      53.202 128.701  41.170  1.00  0.00           C
ATOM  11753  C36 POPE  144      52.451 127.971  42.300  1.00  0.00           C
ATOM  11756  C37 POPE  144      51.632 128.911  43.210  1.00  0.00           C
ATOM  11759  C38 POPE  144      50.493 128.183  43.930  1.00  0.00           C
ATOM  11762  C39 POPE  144      49.542 129.111  44.710  1.00  0.00           C
ATOM  11765 0C31 POPE  144      49.992 129.411  46.149  1.00  0.00           C
ATOM  11768 1C31 POPE  144      48.892 129.111  47.190  1.00  0.00           C
ATOM  11771 2C31 POPE  144      49.332 129.252  48.649  1.00  0.00           C
ATOM  11774 3C31 POPE  144      49.571 130.702  49.130  1.00  0.00           C
ATOM  11777 4C31 POPE  144      48.303 131.564  49.150  1.00  0.00           C
ATOM  11780 5C31 POPE  144      48.521 132.924  49.830  1.00  0.00           C
ATOM  11783 6C31 POPE  144      47.263 133.795  49.840  1.00  0.00           C
ATOM  11787  NH3 POPE  145     110.121  24.851  32.210  1.00  0.00           N
ATOM  11791  C12 POPE  145     111.621  24.921  32.061  1.00  0.00           C
ATOM  11794  C11 POPE  145     112.082  26.371  31.791  1.00  0.00           C
ATOM  11797  P   POPE  145     112.273  28.751  32.930  1.00  0.00           P
ATOM  11798  O13 POPE  145     113.281  29.021  31.880  1.00  0.00           O
ATOM  11799  O14 POPE  145     111.031  29.531  32.880  1.00  0.00           O
ATOM  11800  O11 POPE  145     112.892  28.941  34.361  1.00  0.00           O
ATOM  11801  O12 POPE  145     111.912  27.201  32.940  1.00  0.00           O
ATOM  11802  C1  POPE  145     112.022  28.691  35.479  1.00  0.00           C
ATOM  11805  C2  POPE  145     112.201  29.811  36.520  1.00  0.00           C
ATOM  11807  O21 POPE  145     111.432  29.521  37.690  1.00  0.00           O
ATOM  11808  C21 POPE  145     111.942  28.551  38.430  1.00  0.00           C
ATOM  11809  O22 POPE  145     113.041  28.041  38.310  1.00  0.00           O
ATOM  11810  C22 POPE  145     110.921  28.221  39.509  1.00  0.00           C
ATOM  11813  C3  POPE  145     111.732  31.191  36.010  1.00  0.00           C
ATOM  11816  O31 POPE  145     112.141  32.241  36.920  1.00  0.00           O
ATOM  11817  C31 POPE  145     111.381  32.731  37.920  1.00  0.00           C
ATOM  11818  O32 POPE  145     111.852  33.231  38.929  1.00  0.00           O
ATOM  11819  C32 POPE  145     109.882  32.691  37.630  1.00  0.00           C
ATOM  11822  C23 POPE  145     111.562  27.331  40.590  1.00  0.00           C
ATOM  11825  C24 POPE  145     110.821  27.361  41.939  1.00  0.00           C
ATOM  11828  C25 POPE  145     111.802  26.961  43.049  1.00  0.00           C
ATOM  11831  C26 POPE  145     111.201  26.981  44.460  1.00  0.00           C
ATOM  11834  C27 POPE  145     112.281  26.601  45.489  1.00  0.00           C
ATOM  11837  C28 POPE  145     111.691  26.151  46.830  1.00  0.00           C
ATOM  11840  C29 POPE  145     112.742  25.601  47.750  1.00  0.00           C
ATOM  11842 0C21 POPE  145     112.512  25.211  49.010  1.00  0.00           C
ATOM  11844 1C21 POPE  145     111.163  25.251  49.681  1.00  0.00           C
ATOM  11847 2C21 POPE  145     110.942  24.101  50.681  1.00  0.00           C
ATOM  11850 3C21 POPE  145     111.732  24.261  51.991  1.00  0.00           C
ATOM  11853 4C21 POPE  145     111.371  23.161  52.989  1.00  0.00           C
ATOM  11856 5C21 POPE  145     112.031  23.341  54.369  1.00  0.00           C
ATOM  11859 6C21 POPE  145     111.592  22.241  55.340  1.00  0.00           C
ATOM  11862 7C21 POPE  145     112.152  22.431  56.760  1.00  0.00           C
ATOM  11865 8C21 POPE  145     111.432  21.571  57.799  1.00  0.00           C
ATOM  11869  C33 POPE  145     109.102  33.791  38.389  1.00  0.00           C
ATOM  11872  C34 POPE  145     107.652  33.961  37.900  1.00  0.00           C
ATOM  11875  C35 POPE  145     106.901  35.101  38.599  1.00  0.00           C
ATOM  11878  C36 POPE  145     106.621  34.811  40.080  1.00  0.00           C
ATOM  11881  C37 POPE  145     105.762  35.901  40.741  1.00  0.00           C
ATOM  11884  C38 POPE  145     105.261  35.511  42.139  1.00  0.00           C
ATOM  11887  C39 POPE  145     106.362  35.401  43.200  1.00  0.00           C
ATOM  11890 0C31 POPE  145     105.781  35.041  44.561  1.00  0.00           C
ATOM  11893 1C31 POPE  145     106.802  34.601  45.610  1.00  0.00           C
ATOM  11896 2C31 POPE  145     106.132  34.551  46.991  1.00  0.00           C
ATOM  11899 3C31 POPE  145     106.971  33.911  48.090  1.00  0.00           C
ATOM  11902 4C31 POPE  145     106.182  33.921  49.410  1.00  0.00           C
ATOM  11905 5C31 POPE  145     106.922  33.321  50.610  1.00  0.00           C
ATOM  11908 6C31 POPE  145     106.023  33.231  51.840  1.00  0.00           C
ATOM  11912  NH3 POPE  146      24.201 114.801  76.400  1.00  0.00           N
ATOM  11916  C12 POPE  146      23.402 115.271  77.590  1.00  0.00           C
ATOM  11919  C11 POPE  146      23.792 114.492  78.860  1.00  0.00           C
ATOM  11922  P   POPE  146      25.832 113.011  79.649  1.00  0.00           P
ATOM  11923  O13 POPE  146      26.201 113.372  81.031  1.00  0.00           O
ATOM  11924  O14 POPE  146      25.002 111.812  79.439  1.00  0.00           O
ATOM  11925  O11 POPE  146      27.152 112.841  78.771  1.00  0.00           O
ATOM  11926  O12 POPE  146      25.202 114.271  78.910  1.00  0.00           O
ATOM  11927  C1  POPE  146      26.992 112.601  77.359  1.00  0.00           C
ATOM  11930  C2  POPE  146      28.352 112.421  76.629  1.00  0.00           C
ATOM  11932  O21 POPE  146      28.132 111.922  75.300  1.00  0.00           O
ATOM  11933  C21 POPE  146      27.752 110.672  75.139  1.00  0.00           C
ATOM  11934  O22 POPE  146      27.512 109.853  76.010  1.00  0.00           O
ATOM  11935  C22 POPE  146      27.652 110.352  73.650  1.00  0.00           C
ATOM  11938  C3  POPE  146      29.382 111.561  77.440  1.00  0.00           C
ATOM  11941  O31 POPE  146      30.302 110.791  76.629  1.00  0.00           O
ATOM  11942  C31 POPE  146      31.132 111.451  75.820  1.00  0.00           C
ATOM  11943  O32 POPE  146      31.271 112.673  75.780  1.00  0.00           O
ATOM  11944  C32 POPE  146      31.842 110.451  74.910  1.00  0.00           C
ATOM  11947  C23 POPE  146      26.201 110.231  73.139  1.00  0.00           C
ATOM  11950  C24 POPE  146      26.172 109.951  71.640  1.00  0.00           C
ATOM  11953  C25 POPE  146      26.432 111.191  70.769  1.00  0.00           C
ATOM  11956  C26 POPE  146      26.111 110.982  69.290  1.00  0.00           C
ATOM  11959  C27 POPE  146      27.342 110.982  68.381  1.00  0.00           C
ATOM  11962  C28 POPE  146      26.952 110.791  66.910  1.00  0.00           C
ATOM  11965  C29 POPE  146      28.192 110.721  66.050  1.00  0.00           C
ATOM  11967 0C21 POPE  146      28.402 111.393  64.910  1.00  0.00           C
ATOM  11969 1C21 POPE  146      27.422 112.292  64.220  1.00  0.00           C
ATOM  11972 2C21 POPE  146      27.852 112.622  62.779  1.00  0.00           C
ATOM  11975 3C21 POPE  146      27.942 111.402  61.851  1.00  0.00           C
ATOM  11978 4C21 POPE  146      28.372 111.822  60.439  1.00  0.00           C
ATOM  11981 5C21 POPE  146      28.172 110.732  59.379  1.00  0.00           C
ATOM  11984 6C21 POPE  146      28.242 111.322  57.971  1.00  0.00           C
ATOM  11987 7C21 POPE  146      28.222 110.283  56.851  1.00  0.00           C
ATOM  11990 8C21 POPE  146      28.262 110.942  55.470  1.00  0.00           C
ATOM  11994  C33 POPE  146      31.132 110.361  73.529  1.00  0.00           C
ATOM  11997  C34 POPE  146      31.802 109.422  72.521  1.00  0.00           C
ATOM  12000  C35 POPE  146      31.142 109.532  71.131  1.00  0.00           C
ATOM  12003  C36 POPE  146      31.732 108.571  70.090  1.00  0.00           C
ATOM  12006  C37 POPE  146      30.942 108.571  68.760  1.00  0.00           C
ATOM  12009  C38 POPE  146      31.752 108.042  67.560  1.00  0.00           C
ATOM  12012  C39 POPE  146      31.912 109.061  66.430  1.00  0.00           C
ATOM  12015 0C31 POPE  146      32.512 108.463  65.150  1.00  0.00           C
ATOM  12018 1C31 POPE  146      32.692 109.501  64.040  1.00  0.00           C
ATOM  12021 2C31 POPE  146      33.172 108.902  62.709  1.00  0.00           C
ATOM  12024 3C31 POPE  146      32.072 108.872  61.630  1.00  0.00           C
ATOM  12027 4C31 POPE  146      32.611 108.422  60.271  1.00  0.00           C
ATOM  12030 5C31 POPE  146      31.632 108.711  59.119  1.00  0.00           C
ATOM  12033 6C31 POPE  146      32.212 108.411  57.729  1.00  0.00           C
ATOM  12037  NH3 POPE  147      38.963  71.441  31.290  1.00  0.00           N
ATOM  12041  C12 POPE  147      38.411  72.501  30.389  1.00  0.00           C
ATOM  12044  C11 POPE  147      36.943  72.212  30.080  1.00  0.00           C
ATOM  12047  P   POPE  147      34.782  71.411  31.271  1.00  0.00           P
ATOM  12048  O13 POPE  147      34.001  71.932  30.120  1.00  0.00           O
ATOM  12049  O14 POPE  147      35.021  69.941  31.239  1.00  0.00           O
ATOM  12050  O11 POPE  147      34.132  71.861  32.630  1.00  0.00           O
ATOM  12051  O12 POPE  147      36.192  72.151  31.300  1.00  0.00           O
ATOM  12052  C1  POPE  147      34.743  71.541  33.880  1.00  0.00           C
ATOM  12055  C2  POPE  147      34.462  72.632  34.951  1.00  0.00           C
ATOM  12057  O21 POPE  147      34.833  72.151  36.260  1.00  0.00           O
ATOM  12058  C21 POPE  147      33.922  71.451  36.900  1.00  0.00           C
ATOM  12059  O22 POPE  147      33.042  70.781  36.390  1.00  0.00           O
ATOM  12060  C22 POPE  147      34.132  71.541  38.399  1.00  0.00           C
ATOM  12063  C3  POPE  147      33.012  73.251  34.899  1.00  0.00           C
ATOM  12066  O31 POPE  147      32.712  74.011  36.099  1.00  0.00           O
ATOM  12067  C31 POPE  147      32.732  75.331  36.000  1.00  0.00           C
ATOM  12068  O32 POPE  147      32.852  75.962  34.959  1.00  0.00           O
ATOM  12069  C32 POPE  147      32.472  76.002  37.361  1.00  0.00           C
ATOM  12072  C23 POPE  147      32.792  71.751  39.119  1.00  0.00           C
ATOM  12075  C24 POPE  147      33.002  71.891  40.619  1.00  0.00           C
ATOM  12078  C25 POPE  147      31.701  71.891  41.419  1.00  0.00           C
ATOM  12081  C26 POPE  147      31.992  71.981  42.920  1.00  0.00           C
ATOM  12084  C27 POPE  147      30.763  71.812  43.820  1.00  0.00           C
ATOM  12087  C28 POPE  147      31.102  72.011  45.309  1.00  0.00           C
ATOM  12090  C29 POPE  147      31.452  73.451  45.590  1.00  0.00           C
ATOM  12092 0C21 POPE  147      32.002  73.931  46.720  1.00  0.00           C
ATOM  12094 1C21 POPE  147      32.372  73.132  47.950  1.00  0.00           C
ATOM  12097 2C21 POPE  147      33.852  73.371  48.340  1.00  0.00           C
ATOM  12100 3C21 POPE  147      34.222  72.771  49.701  1.00  0.00           C
ATOM  12103 4C21 POPE  147      35.242  73.632  50.450  1.00  0.00           C
ATOM  12106 5C21 POPE  147      35.611  73.072  51.830  1.00  0.00           C
ATOM  12109 6C21 POPE  147      36.252  74.091  52.779  1.00  0.00           C
ATOM  12112 7C21 POPE  147      36.282  73.642  54.250  1.00  0.00           C
ATOM  12115 8C21 POPE  147      37.062  74.602  55.150  1.00  0.00           C
ATOM  12119  C33 POPE  147      33.732  76.562  38.049  1.00  0.00           C
ATOM  12122  C34 POPE  147      34.422  75.531  38.950  1.00  0.00           C
ATOM  12125  C35 POPE  147      35.532  76.151  39.810  1.00  0.00           C
ATOM  12128  C36 POPE  147      35.902  75.291  41.030  1.00  0.00           C
ATOM  12131  C37 POPE  147      34.912  75.441  42.201  1.00  0.00           C
ATOM  12134  C38 POPE  147      35.082  74.391  43.319  1.00  0.00           C
ATOM  12137  C39 POPE  147      36.532  74.141  43.770  1.00  0.00           C
ATOM  12140 0C31 POPE  147      37.243  75.352  44.380  1.00  0.00           C
ATOM  12143 1C31 POPE  147      37.282  75.301  45.920  1.00  0.00           C
ATOM  12146 2C31 POPE  147      38.271  76.322  46.489  1.00  0.00           C
ATOM  12149 3C31 POPE  147      38.602  76.132  47.979  1.00  0.00           C
ATOM  12152 4C31 POPE  147      38.932  74.682  48.370  1.00  0.00           C
ATOM  12155 5C31 POPE  147      39.513  74.581  49.790  1.00  0.00           C
ATOM  12158 6C31 POPE  147      39.632  73.161  50.330  1.00  0.00           C
ATOM  12162  NH3 POPE  148      48.502 103.862  71.540  1.00  0.00           N
ATOM  12166  C12 POPE  148      49.233 105.173  71.590  1.00  0.00           C
ATOM  12169  C11 POPE  148      48.502 106.161  72.500  1.00  0.00           C
ATOM  12172  P   POPE  148      46.192 107.172  72.951  1.00  0.00           P
ATOM  12173  O13 POPE  148      45.332 106.082  73.451  1.00  0.00           O
ATOM  12174  O14 POPE  148      47.022 107.941  73.919  1.00  0.00           O
ATOM  12175  O11 POPE  148      45.343 108.212  72.079  1.00  0.00           O
ATOM  12176  O12 POPE  148      47.222 106.512  71.939  1.00  0.00           O
ATOM  12177  C1  POPE  148      45.772 109.583  72.149  1.00  0.00           C
ATOM  12180  C2  POPE  148      44.872 110.592  71.349  1.00  0.00           C
ATOM  12182  O21 POPE  148      45.322 111.952  71.370  1.00  0.00           O
ATOM  12183  C21 POPE  148      46.521 112.382  71.710  1.00  0.00           C
ATOM  12184  O22 POPE  148      47.422 111.771  72.271  1.00  0.00           O
ATOM  12185  C22 POPE  148      46.663 113.822  71.209  1.00  0.00           C
ATOM  12188  C3  POPE  148      43.362 110.532  71.760  1.00  0.00           C
ATOM  12191  O31 POPE  148      42.562 111.652  71.310  1.00  0.00           O
ATOM  12192  C31 POPE  148      41.593 111.581  70.380  1.00  0.00           C
ATOM  12193  O32 POPE  148      40.693 112.402  70.290  1.00  0.00           O
ATOM  12194  C32 POPE  148      41.812 110.492  69.351  1.00  0.00           C
ATOM  12197  C23 POPE  148      46.912 113.862  69.680  1.00  0.00           C
ATOM  12200  C24 POPE  148      47.562 115.161  69.189  1.00  0.00           C
ATOM  12203  C25 POPE  148      48.032 115.091  67.720  1.00  0.00           C
ATOM  12206  C26 POPE  148      49.332 114.301  67.540  1.00  0.00           C
ATOM  12209  C27 POPE  148      49.711 114.012  66.080  1.00  0.00           C
ATOM  12212  C28 POPE  148      50.052 115.262  65.239  1.00  0.00           C
ATOM  12215  C29 POPE  148      48.882 115.802  64.460  1.00  0.00           C
ATOM  12217 0C21 POPE  148      48.882 116.152  63.160  1.00  0.00           C
ATOM  12219 1C21 POPE  148      50.091 116.132  62.250  1.00  0.00           C
ATOM  12222 2C21 POPE  148      50.062 117.292  61.229  1.00  0.00           C
ATOM  12225 3C21 POPE  148      51.282 117.271  60.290  1.00  0.00           C
ATOM  12228 4C21 POPE  148      51.232 118.422  59.270  1.00  0.00           C
ATOM  12231 5C21 POPE  148      52.502 118.561  58.431  1.00  0.00           C
ATOM  12234 6C21 POPE  148      52.333 119.583  57.290  1.00  0.00           C
ATOM  12237 7C21 POPE  148      53.382 119.452  56.180  1.00  0.00           C
ATOM  12240 8C21 POPE  148      53.162 120.423  55.020  1.00  0.00           C
ATOM  12244  C33 POPE  148      40.922 110.581  68.090  1.00  0.00           C
ATOM  12247  C34 POPE  148      41.382 109.541  67.061  1.00  0.00           C
ATOM  12250  C35 POPE  148      40.542 109.433  65.780  1.00  0.00           C
ATOM  12253  C36 POPE  148      41.062 108.333  64.840  1.00  0.00           C
ATOM  12256  C37 POPE  148      40.283 108.242  63.521  1.00  0.00           C
ATOM  12259  C38 POPE  148      40.812 107.181  62.540  1.00  0.00           C
ATOM  12262  C39 POPE  148      42.271 107.391  62.069  1.00  0.00           C
ATOM  12265 0C31 POPE  148      42.472 108.451  60.980  1.00  0.00           C
ATOM  12268 1C31 POPE  148      43.963 108.632  60.660  1.00  0.00           C
ATOM  12271 2C31 POPE  148      44.233 109.212  59.270  1.00  0.00           C
ATOM  12274 3C31 POPE  148      45.702 109.602  59.040  1.00  0.00           C
ATOM  12277 4C31 POPE  148      46.681 108.411  59.040  1.00  0.00           C
ATOM  12280 5C31 POPE  148      48.042 108.771  58.431  1.00  0.00           C
ATOM  12283 6C31 POPE  148      49.051 107.622  58.451  1.00  0.00           C
ATOM  12287  NH3 POPE  149     113.461  43.491  74.690  1.00  0.00           N
ATOM  12291  C12 POPE  149     114.921  43.211  74.970  1.00  0.00           C
ATOM  12294  C11 POPE  149     115.152  42.061  75.969  1.00  0.00           C
ATOM  12297  P   POPE  149     116.182  39.891  74.999  1.00  0.00           P
ATOM  12298  O13 POPE  149     117.102  39.671  73.860  1.00  0.00           O
ATOM  12299  O14 POPE  149     116.241  38.931  76.130  1.00  0.00           O
ATOM  12300  O11 POPE  149     114.701  39.961  74.449  1.00  0.00           O
ATOM  12301  O12 POPE  149     116.332  41.341  75.590  1.00  0.00           O
ATOM  12302  C1  POPE  149     113.911  38.921  73.880  1.00  0.00           C
ATOM  12305  C2  POPE  149     113.811  39.121  72.349  1.00  0.00           C
ATOM  12307  O21 POPE  149     112.532  38.731  71.809  1.00  0.00           O
ATOM  12308  C21 POPE  149     112.351  37.441  71.599  1.00  0.00           C
ATOM  12309  O22 POPE  149     112.871  36.541  72.240  1.00  0.00           O
ATOM  12310  C22 POPE  149     111.393  37.291  70.400  1.00  0.00           C
ATOM  12313  C3  POPE  149     115.021  38.481  71.619  1.00  0.00           C
ATOM  12316  O31 POPE  149     115.061  38.861  70.229  1.00  0.00           O
ATOM  12317  C31 POPE  149     116.201  38.471  69.690  1.00  0.00           C
ATOM  12318  O32 POPE  149     116.982  37.681  70.200  1.00  0.00           O
ATOM  12319  C32 POPE  149     116.411  39.181  68.381  1.00  0.00           C
ATOM  12322  C23 POPE  149     110.532  36.001  70.369  1.00  0.00           C
ATOM  12325  C24 POPE  149     109.582  36.041  69.160  1.00  0.00           C
ATOM  12328  C25 POPE  149     108.682  34.811  69.000  1.00  0.00           C
ATOM  12331  C26 POPE  149     109.051  33.961  67.771  1.00  0.00           C
ATOM  12334  C27 POPE  149     107.962  32.941  67.410  1.00  0.00           C
ATOM  12337  C28 POPE  149     108.192  32.201  66.069  1.00  0.00           C
ATOM  12340  C29 POPE  149     109.462  31.401  66.110  1.00  0.00           C
ATOM  12342 0C21 POPE  149     110.021  30.751  65.080  1.00  0.00           C
ATOM  12344 1C21 POPE  149     109.482  30.661  63.680  1.00  0.00           C
ATOM  12347 2C21 POPE  149     110.312  31.511  62.709  1.00  0.00           C
ATOM  12350 3C21 POPE  149     109.851  31.311  61.260  1.00  0.00           C
ATOM  12353 4C21 POPE  149     110.501  32.301  60.290  1.00  0.00           C
ATOM  12356 5C21 POPE  149     110.121  31.971  58.840  1.00  0.00           C
ATOM  12359 6C21 POPE  149     110.732  32.951  57.840  1.00  0.00           C
ATOM  12362 7C21 POPE  149     110.212  32.681  56.419  1.00  0.00           C
ATOM  12365 8C21 POPE  149     110.412  33.851  55.470  1.00  0.00           C
ATOM  12369  C33 POPE  149     117.842  38.941  67.880  1.00  0.00           C
ATOM  12372  C34 POPE  149     118.072  39.581  66.510  1.00  0.00           C
ATOM  12375  C35 POPE  149     117.273  38.921  65.390  1.00  0.00           C
ATOM  12378  C36 POPE  149     117.812  37.541  65.000  1.00  0.00           C
ATOM  12381  C37 POPE  149     117.201  37.061  63.690  1.00  0.00           C
ATOM  12384  C38 POPE  149     118.181  36.291  62.809  1.00  0.00           C
ATOM  12387  C39 POPE  149     117.442  35.671  61.630  1.00  0.00           C
ATOM  12390 0C31 POPE  149     118.321  34.881  60.671  1.00  0.00           C
ATOM  12393 1C31 POPE  149     119.232  35.741  59.790  1.00  0.00           C
ATOM  12396 2C31 POPE  149     120.242  34.901  58.989  1.00  0.00           C
ATOM  12399 3C31 POPE  149     119.611  33.751  58.181  1.00  0.00           C
ATOM  12402 4C31 POPE  149     120.651  32.791  57.590  1.00  0.00           C
ATOM  12405 5C31 POPE  149     120.021  31.761  56.641  1.00  0.00           C
ATOM  12408 6C31 POPE  149     121.042  30.801  56.030  1.00  0.00           C
ATOM  12412  NH3 POPE  150      21.912  38.861  33.250  1.00  0.00           N
ATOM  12416  C12 POPE  150      20.442  38.751  32.910  1.00  0.00           C
ATOM  12419  C11 POPE  150      19.512  39.371  33.960  1.00  0.00           C
ATOM  12422  P   POPE  150      16.952  38.742  34.310  1.00  0.00           P
ATOM  12423  O13 POPE  150      16.422  39.801  35.190  1.00  0.00           O
ATOM  12424  O14 POPE  150      16.002  38.091  33.381  1.00  0.00           O
ATOM  12425  O11 POPE  150      17.622  37.621  35.200  1.00  0.00           O
ATOM  12426  O12 POPE  150      18.172  39.321  33.490  1.00  0.00           O
ATOM  12427  C1  POPE  150      17.152  37.421  36.540  1.00  0.00           C
ATOM  12430  C2  POPE  150      18.122  36.471  37.279  1.00  0.00           C
ATOM  12432  O21 POPE  150      17.602  36.041  38.540  1.00  0.00           O
ATOM  12433  C21 POPE  150      17.662  36.861  39.560  1.00  0.00           C
ATOM  12434  O22 POPE  150      17.792  38.071  39.530  1.00  0.00           O
ATOM  12435  C22 POPE  150      17.602  36.011  40.829  1.00  0.00           C
ATOM  12438  C3  POPE  150      19.572  37.031  37.399  1.00  0.00           C
ATOM  12441  O31 POPE  150      20.332  36.181  38.290  1.00  0.00           O
ATOM  12442  C31 POPE  150      21.422  36.721  38.820  1.00  0.00           C
ATOM  12443  O32 POPE  150      21.842  37.831  38.550  1.00  0.00           O
ATOM  12444  C32 POPE  150      22.022  35.811  39.899  1.00  0.00           C
ATOM  12447  C23 POPE  150      18.012  36.761  42.120  1.00  0.00           C
ATOM  12450  C24 POPE  150      18.382  35.781  43.230  1.00  0.00           C
ATOM  12453  C25 POPE  150      18.522  36.461  44.611  1.00  0.00           C
ATOM  12456  C26 POPE  150      18.742  35.451  45.741  1.00  0.00           C
ATOM  12459  C27 POPE  150      20.192  35.371  46.241  1.00  0.00           C
ATOM  12462  C28 POPE  150      20.352  34.261  47.290  1.00  0.00           C
ATOM  12465  C29 POPE  150      21.752  34.172  47.840  1.00  0.00           C
ATOM  12467 0C21 POPE  150      22.082  33.941  49.130  1.00  0.00           C
ATOM  12469 1C21 POPE  150      21.092  33.731  50.250  1.00  0.00           C
ATOM  12472 2C21 POPE  150      21.712  33.761  51.660  1.00  0.00           C
ATOM  12475 3C21 POPE  150      22.242  35.131  52.079  1.00  0.00           C
ATOM  12478 4C21 POPE  150      22.422  35.211  53.610  1.00  0.00           C
ATOM  12481 5C21 POPE  150      23.352  36.341  54.071  1.00  0.00           C
ATOM  12484 6C21 POPE  150      23.532  36.351  55.590  1.00  0.00           C
ATOM  12487 7C21 POPE  150      24.692  37.231  56.060  1.00  0.00           C
ATOM  12490 8C21 POPE  150      24.742  37.421  57.569  1.00  0.00           C
ATOM  12494  C33 POPE  150      21.522  34.341  39.940  1.00  0.00           C
ATOM  12497  C34 POPE  150      22.662  33.301  39.940  1.00  0.00           C
ATOM  12500  C35 POPE  150      23.742  33.501  41.010  1.00  0.00           C
ATOM  12503  C36 POPE  150      23.272  33.401  42.469  1.00  0.00           C
ATOM  12506  C37 POPE  150      24.452  33.661  43.420  1.00  0.00           C
ATOM  12509  C38 POPE  150      24.102  33.581  44.920  1.00  0.00           C
ATOM  12512  C39 POPE  150      25.362  33.471  45.791  1.00  0.00           C
ATOM  12515 0C31 POPE  150      25.091  33.251  47.290  1.00  0.00           C
ATOM  12518 1C31 POPE  150      26.332  32.731  48.031  1.00  0.00           C
ATOM  12521 2C31 POPE  150      26.042  32.121  49.410  1.00  0.00           C
ATOM  12524 3C31 POPE  150      25.962  33.121  50.569  1.00  0.00           C
ATOM  12527 4C31 POPE  150      25.852  32.381  51.910  1.00  0.00           C
ATOM  12530 5C31 POPE  150      25.642  33.301  53.119  1.00  0.00           C
ATOM  12533 6C31 POPE  150      25.382  32.521  54.410  1.00  0.00           C
ATOM  12537  NH3 POPE  151     109.202  50.951  73.241  1.00  0.00           N
ATOM  12541  C12 POPE  151     109.331  49.601  73.919  1.00  0.00           C
ATOM  12544  C11 POPE  151     110.781  49.341  74.410  1.00  0.00           C
ATOM  12547  P   POPE  151     112.281  47.341  75.281  1.00  0.00           P
ATOM  12548  O13 POPE  151     112.553  47.591  76.710  1.00  0.00           O
ATOM  12549  O14 POPE  151     112.302  45.931  74.819  1.00  0.00           O
ATOM  12550  O11 POPE  151     113.332  48.181  74.449  1.00  0.00           O
ATOM  12551  O12 POPE  151     110.891  48.011  74.910  1.00  0.00           O
ATOM  12552  C1  POPE  151     114.342  47.521  73.690  1.00  0.00           C
ATOM  12555  C2  POPE  151     113.981  47.472  72.190  1.00  0.00           C
ATOM  12557  O21 POPE  151     114.682  46.322  71.669  1.00  0.00           O
ATOM  12558  C21 POPE  151     114.302  45.961  70.460  1.00  0.00           C
ATOM  12559  O22 POPE  151     113.442  46.511  69.790  1.00  0.00           O
ATOM  12560  C22 POPE  151     114.991  44.671  70.060  1.00  0.00           C
ATOM  12563  C3  POPE  151     114.372  48.792  71.470  1.00  0.00           C
ATOM  12566  O31 POPE  151     113.421  49.831  71.770  1.00  0.00           O
ATOM  12567  C31 POPE  151     112.503  50.271  70.899  1.00  0.00           C
ATOM  12568  O32 POPE  151     111.502  50.881  71.271  1.00  0.00           O
ATOM  12569  C32 POPE  151     112.852  50.042  69.430  1.00  0.00           C
ATOM  12572  C23 POPE  151     115.342  44.621  68.561  1.00  0.00           C
ATOM  12575  C24 POPE  151     115.821  43.231  68.160  1.00  0.00           C
ATOM  12578  C25 POPE  151     116.673  43.261  66.889  1.00  0.00           C
ATOM  12581  C26 POPE  151     115.961  42.642  65.689  1.00  0.00           C
ATOM  12584  C27 POPE  151     116.831  42.701  64.421  1.00  0.00           C
ATOM  12587  C28 POPE  151     116.101  42.121  63.199  1.00  0.00           C
ATOM  12590  C29 POPE  151     116.982  42.081  61.980  1.00  0.00           C
ATOM  12592 0C21 POPE  151     116.621  41.501  60.811  1.00  0.00           C
ATOM  12594 1C21 POPE  151     115.283  40.853  60.559  1.00  0.00           C
ATOM  12597 2C21 POPE  151     114.272  41.852  59.990  1.00  0.00           C
ATOM  12600 3C21 POPE  151     114.562  42.231  58.540  1.00  0.00           C
ATOM  12603 4C21 POPE  151     113.803  43.481  58.069  1.00  0.00           C
ATOM  12606 5C21 POPE  151     114.242  43.922  56.669  1.00  0.00           C
ATOM  12609 6C21 POPE  151     113.771  45.331  56.300  1.00  0.00           C
ATOM  12612 7C21 POPE  151     114.151  45.701  54.860  1.00  0.00           C
ATOM  12615 8C21 POPE  151     113.731  47.121  54.471  1.00  0.00           C
ATOM  12619  C33 POPE  151     112.041  50.921  68.440  1.00  0.00           C
ATOM  12622  C34 POPE  151     112.182  50.461  66.970  1.00  0.00           C
ATOM  12625  C35 POPE  151     113.432  50.971  66.220  1.00  0.00           C
ATOM  12628  C36 POPE  151     113.442  50.571  64.730  1.00  0.00           C
ATOM  12631  C37 POPE  151     114.202  51.562  63.819  1.00  0.00           C
ATOM  12634  C38 POPE  151     114.932  50.921  62.620  1.00  0.00           C
ATOM  12637  C39 POPE  151     114.051  50.282  61.529  1.00  0.00           C
ATOM  12640 0C31 POPE  151     113.342  51.281  60.601  1.00  0.00           C
[truncated: 1,674,180 more chars]
