# Supplementary material for: Characterizing Membrane Association and Periplasmic Transfer of Bacterial Lipoproteins through Molecular Dynamics Simulations
Source: Structure. 2020 Apr 7;28(4):475–487.e3. doi: 10.1016/j.str.2020.01.012 (PMC7139219; doi:10.1016/j.str.2020.01.012)
Supplement: Data S1. Final Coordinates from Simulations (Y–Z), Related to Figure 3 [file mmc3.zip › Y-Z/YEDD-1-atomistic.pdb]

TITLE     Protein
REMARK    THIS IS A SIMULATION BOX
CRYST1  129.284  129.284  113.024  90.00  90.00  90.00 P 1           1
MODEL        1
ATOM      1  N   CYSTA   1      53.620  50.770  80.140  1.00  0.00           N
ATOM      3  CA  CYSTA   1      53.280  51.370  81.420  1.00  0.00           C
ATOM      5  C   CYSTA   1      52.000  52.150  81.240  1.00  0.00           C
ATOM      6  O   CYSTA   1      51.930  53.070  80.440  1.00  0.00           O
ATOM      7  CB  CYSTA   1      54.270  52.410  82.020  1.00  0.00           C
ATOM     10  SG  CYSTA   1      55.840  51.780  82.600  1.00  0.00           S
ATOM     11  C1  CYSTA   1      57.090  52.410  81.440  1.00  0.00           C
ATOM     14  CA1 CYSTA   1      52.770  49.840  79.660  1.00  0.00           C
ATOM     15  OA1 CYSTA   1      52.890  48.660  79.990  1.00  0.00           O
ATOM     16  CA2 CYSTA   1      51.590  50.270  78.830  1.00  0.00           C
ATOM     19  C11 CYSTA   1      57.070  53.770  80.650  1.00  0.00           C
ATOM     21  O11 CYSTA   1      56.870  55.000  81.380  1.00  0.00           O
ATOM     22  CX1 CYSTA   1      57.490  56.140  80.920  1.00  0.00           C
ATOM     23  OX1 CYSTA   1      56.960  57.230  80.990  1.00  0.00           O
ATOM     24  CX2 CYSTA   1      58.960  55.970  80.460  1.00  0.00           C
ATOM     27  C12 CYSTA   1      56.170  53.710  79.380  1.00  0.00           C
ATOM     30  O12 CYSTA   1      56.250  54.900  78.590  1.00  0.00           O
ATOM     31  CD1 CYSTA   1      57.340  55.170  77.880  1.00  0.00           C
ATOM     32  OD1 CYSTA   1      57.580  56.280  77.420  1.00  0.00           O
ATOM     33  CD2 CYSTA   1      58.280  53.960  77.710  1.00  0.00           C
ATOM     36  CA3 CYSTA   1      51.870  51.020  77.540  1.00  0.00           C
ATOM     39  CA4 CYSTA   1      51.150  52.380  77.490  1.00  0.00           C
ATOM     42  CA5 CYSTA   1      52.220  53.440  77.300  1.00  0.00           C
ATOM     45  CA6 CYSTA   1      51.740  54.860  77.510  1.00  0.00           C
ATOM     48  CA7 CYSTA   1      52.870  55.810  77.100  1.00  0.00           C
ATOM     51  CA8 CYSTA   1      52.510  56.530  75.800  1.00  0.00           C
ATOM     54  CA9 CYSTA   1      53.740  56.790  74.910  1.00  0.00           C
ATOM     57 0CA1 CYSTA   1      53.380  56.920  73.430  1.00  0.00           C
ATOM     60 1CA1 CYSTA   1      52.730  55.680  72.800  1.00  0.00           C
ATOM     63 2CA1 CYSTA   1      52.440  55.860  71.310  1.00  0.00           C
ATOM     66 3CA1 CYSTA   1      51.360  54.890  70.790  1.00  0.00           C
ATOM     69 4CA1 CYSTA   1      50.110  55.640  70.300  1.00  0.00           C
ATOM     72 5CA1 CYSTA   1      48.870  54.750  70.160  1.00  0.00           C
ATOM     75 6CA1 CYSTA   1      47.650  55.510  69.630  1.00  0.00           C
ATOM     79  CD3 CYSTA   1      59.510  54.410  76.950  1.00  0.00           C
ATOM     82  CD4 CYSTA   1      59.100  54.560  75.500  1.00  0.00           C
ATOM     85  CD5 CYSTA   1      60.030  55.500  74.790  1.00  0.00           C
ATOM     88  CD6 CYSTA   1      60.880  54.720  73.810  1.00  0.00           C
ATOM     91  CD7 CYSTA   1      61.950  55.620  73.230  1.00  0.00           C
ATOM     94  CD8 CYSTA   1      61.920  55.670  71.710  1.00  0.00           C
ATOM     97  CD9 CYSTA   1      61.990  57.110  71.230  1.00  0.00           C
ATOM    100 0CD1 CYSTA   1      63.280  57.830  71.620  1.00  0.00           C
ATOM    103 1CD1 CYSTA   1      63.170  59.290  71.190  1.00  0.00           C
ATOM    106 2CD1 CYSTA   1      64.370  60.180  71.510  1.00  0.00           C
ATOM    109 3CD1 CYSTA   1      64.260  61.610  70.940  1.00  0.00           C
ATOM    112 4CD1 CYSTA   1      62.850  62.170  70.670  1.00  0.00           C
ATOM    115 5CD1 CYSTA   1      61.910  62.370  71.880  1.00  0.00           C
ATOM    118 6CD1 CYSTA   1      60.700  63.240  71.560  1.00  0.00           C
ATOM    122  CX3 CYSTA   1      59.720  57.300  80.250  1.00  0.00           C
ATOM    125  CX4 CYSTA   1      61.260  57.190  80.390  1.00  0.00           C
ATOM    128  CX5 CYSTA   1      61.980  58.450  79.920  1.00  0.00           C
ATOM    131  CX6 CYSTA   1      62.450  59.330  81.090  1.00  0.00           C
ATOM    134  CX7 CYSTA   1      62.870  60.710  80.590  1.00  0.00           C
ATOM    137  CX8 CYSTA   1      63.110  61.690  81.750  1.00  0.00           C
ATOM    140  CX9 CYSTA   1      62.430  63.010  81.470  1.00  0.00           C
ATOM    142 0CX1 CYSTA   1      63.010  64.200  81.270  1.00  0.00           C
ATOM    144 1CX1 CYSTA   1      64.490  64.480  81.340  1.00  0.00           C
ATOM    147 2CX1 CYSTA   1      65.110  65.480  80.350  1.00  0.00           C
ATOM    150 3CX1 CYSTA   1      64.680  65.470  78.870  1.00  0.00           C
ATOM    153 4CX1 CYSTA   1      65.240  66.750  78.220  1.00  0.00           C
ATOM    156 5CX1 CYSTA   1      65.870  66.650  76.820  1.00  0.00           C
ATOM    159 6CX1 CYSTA   1      65.090  65.900  75.740  1.00  0.00           C
ATOM    162 7CX1 CYSTA   1      65.810  66.030  74.390  1.00  0.00           C
ATOM    165 8CX1 CYSTA   1      65.230  65.210  73.240  1.00  0.00           C
ATOM    169  N   ALA A   2      50.930  51.800  81.960  1.00  0.00           N
ATOM    171  CA  ALA A   2      51.030  51.400  83.310  1.00  0.00           C
ATOM    173  CB  ALA A   2      51.420  52.800  83.890  1.00  0.00           C
ATOM    177  C   ALA A   2      49.680  50.590  83.360  1.00  0.00           C
ATOM    178  O   ALA A   2      49.160  50.320  82.270  1.00  0.00           O
ATOM    179  N   GLU A   3      49.120  49.940  84.440  1.00  0.00           N
ATOM    181  CA  GLU A   3      48.680  50.490  85.690  1.00  0.00           C
ATOM    183  CB  GLU A   3      47.570  51.600  85.490  1.00  0.00           C
ATOM    186  CG  GLU A   3      46.050  51.270  85.470  1.00  0.00           C
ATOM    189  CD  GLU A   3      45.490  51.280  84.040  1.00  0.00           C
ATOM    190  OE1 GLU A   3      44.520  52.030  83.790  1.00  0.00           O
ATOM    191  OE2 GLU A   3      46.040  50.530  83.190  1.00  0.00           O
ATOM    192  C   GLU A   3      48.240  49.340  86.580  1.00  0.00           C
ATOM    193  O   GLU A   3      47.590  48.420  86.080  1.00  0.00           O
ATOM    194  N   VAL A   4      48.590  49.280  87.910  1.00  0.00           N
ATOM    196  CA  VAL A   4      49.420  50.140  88.760  1.00  0.00           C
ATOM    198  CB  VAL A   4      48.590  50.970  89.760  1.00  0.00           C
ATOM    200  CG1 VAL A   4      49.380  51.870  90.720  1.00  0.00           C
ATOM    204  CG2 VAL A   4      47.700  51.930  88.930  1.00  0.00           C
ATOM    208  C   VAL A   4      50.440  49.140  89.330  1.00  0.00           C
ATOM    209  O   VAL A   4      50.060  47.990  89.550  1.00  0.00           O
ATOM    210  N   GLU A   5      51.780  49.420  89.460  1.00  0.00           N
ATOM    212  CA  GLU A   5      52.380  50.660  89.860  1.00  0.00           C
ATOM    214  CB  GLU A   5      52.620  50.700  91.380  1.00  0.00           C
ATOM    217  CG  GLU A   5      52.690  52.120  91.980  1.00  0.00           C
ATOM    220  CD  GLU A   5      52.390  52.120  93.490  1.00  0.00           C
ATOM    221  OE1 GLU A   5      52.090  51.030  94.050  1.00  0.00           O
ATOM    222  OE2 GLU A   5      52.460  53.220  94.100  1.00  0.00           O
ATOM    223  C   GLU A   5      53.710  50.810  89.150  1.00  0.00           C
ATOM    224  O   GLU A   5      54.710  51.230  89.730  1.00  0.00           O
ATOM    225  N   ASN A   6      53.740  50.520  87.820  1.00  0.00           N
ATOM    227  CA  ASN A   6      53.380  51.500  86.810  1.00  0.00           C
ATOM    229  CB  ASN A   6      51.830  51.460  86.700  1.00  0.00           C
ATOM    232  CG  ASN A   6      51.010  52.710  87.160  1.00  0.00           C
ATOM    233  OD1 ASN A   6      51.210  53.300  88.220  1.00  0.00           O
ATOM    234  ND2 ASN A   6      50.040  53.130  86.320  1.00  0.00           N
ATOM    237  C   ASN A   6      53.900  52.900  86.990  1.00  0.00           C
ATOM    238  O   ASN A   6      53.970  53.370  88.120  1.00  0.00           O
ATOM    239  N   TYR A   7      54.190  53.670  85.890  1.00  0.00           N
ATOM    241  CA  TYR A   7      54.470  55.060  86.140  1.00  0.00           C
ATOM    243  CB  TYR A   7      55.940  55.350  86.350  1.00  0.00           C
ATOM    246  CG  TYR A   7      56.710  55.470  85.100  1.00  0.00           C
ATOM    247  CD1 TYR A   7      57.040  56.760  84.680  1.00  0.00           C
ATOM    249  CE1 TYR A   7      58.170  56.970  83.910  1.00  0.00           C
ATOM    251  CZ  TYR A   7      58.960  55.870  83.550  1.00  0.00           C
ATOM    252  OH  TYR A   7      60.290  55.990  83.100  1.00  0.00           O
ATOM    254  CD2 TYR A   7      57.380  54.370  84.560  1.00  0.00           C
ATOM    256  CE2 TYR A   7      58.510  54.560  83.780  1.00  0.00           C
ATOM    258  C   TYR A   7      53.730  56.190  85.440  1.00  0.00           C
ATOM    259  O   TYR A   7      53.960  57.320  85.860  1.00  0.00           O
ATOM    260  N   ASN A   8      52.800  55.990  84.470  1.00  0.00           N
ATOM    262  CA  ASN A   8      52.010  57.140  84.020  1.00  0.00           C
ATOM    264  CB  ASN A   8      52.070  57.470  82.500  1.00  0.00           C
ATOM    267  CG  ASN A   8      51.480  56.470  81.490  1.00  0.00           C
ATOM    268  OD1 ASN A   8      51.820  56.590  80.310  1.00  0.00           O
ATOM    269  ND2 ASN A   8      50.640  55.500  81.940  1.00  0.00           N
ATOM    272  C   ASN A   8      50.590  57.140  84.570  1.00  0.00           C
ATOM    273  O   ASN A   8      49.860  58.100  84.320  1.00  0.00           O
ATOM    274  N   ASN A   9      50.190  56.160  85.400  1.00  0.00           N
ATOM    276  CA  ASN A   9      49.060  56.360  86.310  1.00  0.00           C
ATOM    278  CB  ASN A   9      47.780  55.480  86.130  1.00  0.00           C
ATOM    281  CG  ASN A   9      47.100  55.790  84.790  1.00  0.00           C
ATOM    282  OD1 ASN A   9      46.200  56.630  84.740  1.00  0.00           O
ATOM    283  ND2 ASN A   9      47.520  55.060  83.720  1.00  0.00           N
ATOM    286  C   ASN A   9      49.580  56.180  87.700  1.00  0.00           C
ATOM    287  O   ASN A   9      48.890  55.630  88.560  1.00  0.00           O
ATOM    288  N   VAL A  10      50.790  56.730  88.000  1.00  0.00           N
ATOM    290  CA  VAL A  10      51.080  57.130  89.370  1.00  0.00           C
ATOM    292  CB  VAL A  10      52.510  57.490  89.740  1.00  0.00           C
ATOM    294  CG1 VAL A  10      52.660  57.480  91.270  1.00  0.00           C
ATOM    298  CG2 VAL A  10      53.460  56.460  89.160  1.00  0.00           C
ATOM    302  C   VAL A  10      50.250  58.360  89.590  1.00  0.00           C
ATOM    303  O   VAL A  10      50.360  59.340  88.860  1.00  0.00           O
ATOM    304  N   VAL A  11      49.400  58.300  90.630  1.00  0.00           N
ATOM    306  CA  VAL A  11      48.700  59.450  91.110  1.00  0.00           C
ATOM    308  CB  VAL A  11      47.440  59.110  91.890  1.00  0.00           C
ATOM    310  CG1 VAL A  11      46.930  60.310  92.720  1.00  0.00           C
ATOM    314  CG2 VAL A  11      46.390  58.660  90.860  1.00  0.00           C
ATOM    318  C   VAL A  11      49.690  60.210  91.920  1.00  0.00           C
ATOM    319  O   VAL A  11      50.220  59.730  92.920  1.00  0.00           O
ATOM    320  N   LYS A  12      49.980  61.440  91.440  1.00  0.00           N
ATOM    322  CA  LYS A  12      50.930  62.320  92.040  1.00  0.00           C
ATOM    324  CB  LYS A  12      51.470  63.360  91.040  1.00  0.00           C
ATOM    327  CG  LYS A  12      52.220  64.550  91.660  1.00  0.00           C
ATOM    330  CD  LYS A  12      52.580  65.590  90.600  1.00  0.00           C
ATOM    333  CE  LYS A  12      51.370  66.380  90.070  1.00  0.00           C
ATOM    336  NZ  LYS A  12      51.750  67.160  88.870  1.00  0.00           N
ATOM    340  C   LYS A  12      50.280  62.980  93.210  1.00  0.00           C
ATOM    341  O   LYS A  12      49.150  63.440  93.130  1.00  0.00           O
ATOM    342  N   THR A  13      51.020  62.990  94.330  1.00  0.00           N
ATOM    344  CA  THR A  13      50.560  63.470  95.590  1.00  0.00           C
ATOM    346  CB  THR A  13      51.010  62.540  96.710  1.00  0.00           C
ATOM    348  OG1 THR A  13      50.300  61.310  96.590  1.00  0.00           O
ATOM    350  CG2 THR A  13      50.730  63.160  98.090  1.00  0.00           C
ATOM    354  C   THR A  13      51.180  64.850  95.740  1.00  0.00           C
ATOM    355  O   THR A  13      52.390  64.950  95.580  1.00  0.00           O
ATOM    356  N   PRO A  14      50.440  65.920  96.030  1.00  0.00           N
ATOM    357  CD  PRO A  14      48.980  65.910  96.050  1.00  0.00           C
ATOM    360  CA  PRO A  14      50.960  67.220  96.450  1.00  0.00           C
ATOM    362  CB  PRO A  14      49.730  68.010  96.920  1.00  0.00           C
ATOM    365  CG  PRO A  14      48.570  67.380  96.160  1.00  0.00           C
ATOM    368  C   PRO A  14      52.010  67.160  97.520  1.00  0.00           C
ATOM    369  O   PRO A  14      51.900  66.320  98.410  1.00  0.00           O
ATOM    370  N   ALA A  15      53.030  68.050  97.470  1.00  0.00           N
ATOM    372  CA  ALA A  15      54.040  68.130  98.490  1.00  0.00           C
ATOM    374  CB  ALA A  15      55.150  69.140  98.140  1.00  0.00           C
ATOM    378  C   ALA A  15      53.400  68.520  99.800  1.00  0.00           C
ATOM    379  O   ALA A  15      52.690  69.530  99.800  1.00  0.00           O
ATOM    380  N   PRO A  16      53.570  67.800 100.920  1.00  0.00           N
ATOM    381  CD  PRO A  16      54.240  66.500 100.980  1.00  0.00           C
ATOM    384  CA  PRO A  16      53.210  68.270 102.250  1.00  0.00           C
ATOM    386  CB  PRO A  16      53.610  67.150 103.220  1.00  0.00           C
ATOM    389  CG  PRO A  16      53.850  65.920 102.340  1.00  0.00           C
ATOM    392  C   PRO A  16      53.890  69.570 102.560  1.00  0.00           C
ATOM    393  O   PRO A  16      54.830  69.940 101.850  1.00  0.00           O
ATOM    394  N   ASP A  17      53.430  70.310 103.590  1.00  0.00           N
ATOM    396  CA  ASP A  17      53.990  71.600 103.920  1.00  0.00           C
ATOM    398  CB  ASP A  17      53.220  72.310 105.060  1.00  0.00           C
ATOM    401  CG  ASP A  17      51.810  72.720 104.620  1.00  0.00           C
ATOM    402  OD1 ASP A  17      51.480  72.590 103.410  1.00  0.00           O
ATOM    403  OD2 ASP A  17      51.050  73.200 105.500  1.00  0.00           O
ATOM    404  C   ASP A  17      55.450  71.460 104.260  1.00  0.00           C
ATOM    405  O   ASP A  17      55.840  70.520 104.960  1.00  0.00           O
ATOM    406  N   TRP A  18      56.270  72.380 103.710  1.00  0.00           N
ATOM    408  CA  TRP A  18      57.690  72.510 103.930  1.00  0.00           C
ATOM    410  CB  TRP A  18      58.130  72.360 105.410  1.00  0.00           C
ATOM    413  CG  TRP A  18      57.430  73.180 106.460  1.00  0.00           C
ATOM    414  CD1 TRP A  18      56.300  72.870 107.180  1.00  0.00           C
ATOM    416  NE1 TRP A  18      56.070  73.840 108.110  1.00  0.00           N
ATOM    418  CE2 TRP A  18      57.060  74.780 108.050  1.00  0.00           C
ATOM    419  CD2 TRP A  18      57.950  74.390 107.030  1.00  0.00           C
ATOM    420  CE3 TRP A  18      59.100  75.140 106.790  1.00  0.00           C
ATOM    422  CZ3 TRP A  18      59.330  76.270 107.560  1.00  0.00           C
ATOM    424  CZ2 TRP A  18      57.280  75.920 108.810  1.00  0.00           C
ATOM    426  CH2 TRP A  18      58.430  76.660 108.550  1.00  0.00           C
ATOM    428  C   TRP A  18      58.510  71.530 103.110  1.00  0.00           C
ATOM    429  O   TRP A  18      59.710  71.420 103.330  1.00  0.00           O
ATOM    430  N   LEU A  19      57.910  70.790 102.140  1.00  0.00           N
ATOM    432  CA  LEU A  19      58.660  69.840 101.330  1.00  0.00           C
ATOM    434  CB  LEU A  19      57.860  68.570 100.920  1.00  0.00           C
ATOM    437  CG  LEU A  19      58.120  67.300 101.760  1.00  0.00           C
ATOM    439  CD1 LEU A  19      59.600  66.880 101.830  1.00  0.00           C
ATOM    443  CD2 LEU A  19      57.430  67.390 103.120  1.00  0.00           C
ATOM    447  C   LEU A  19      59.040  70.480 100.040  1.00  0.00           C
ATOM    448  O   LEU A  19      60.010  70.070  99.420  1.00  0.00           O
ATOM    449  N   ALA A  20      58.260  71.500  99.610  1.00  0.00           N
ATOM    451  CA  ALA A  20      58.450  72.130  98.340  1.00  0.00           C
ATOM    453  CB  ALA A  20      57.220  72.940  97.890  1.00  0.00           C
ATOM    457  C   ALA A  20      59.640  73.040  98.450  1.00  0.00           C
ATOM    458  O   ALA A  20      59.780  73.770  99.430  1.00  0.00           O
ATOM    459  N   GLY A  21      60.530  72.980  97.450  1.00  0.00           N
ATOM    461  CA  GLY A  21      61.760  73.710  97.470  1.00  0.00           C
ATOM    464  C   GLY A  21      62.810  72.860  96.850  1.00  0.00           C
ATOM    465  O   GLY A  21      62.590  71.710  96.490  1.00  0.00           O
ATOM    466  N   TYR A  22      64.010  73.470  96.720  1.00  0.00           N
ATOM    468  CA  TYR A  22      65.190  72.870  96.160  1.00  0.00           C
ATOM    470  CB  TYR A  22      66.060  73.860  95.360  1.00  0.00           C
ATOM    473  CG  TYR A  22      65.280  74.410  94.200  1.00  0.00           C
ATOM    474  CD1 TYR A  22      64.380  75.490  94.350  1.00  0.00           C
ATOM    476  CE1 TYR A  22      63.680  76.000  93.260  1.00  0.00           C
ATOM    478  CZ  TYR A  22      63.910  75.470  91.980  1.00  0.00           C
ATOM    479  OH  TYR A  22      63.190  75.960  90.860  1.00  0.00           O
ATOM    481  CD2 TYR A  22      65.490  73.890  92.910  1.00  0.00           C
ATOM    483  CE2 TYR A  22      64.840  74.440  91.810  1.00  0.00           C
ATOM    485  C   TYR A  22      65.970  72.400  97.340  1.00  0.00           C
ATOM    486  O   TYR A  22      65.980  73.040  98.380  1.00  0.00           O
ATOM    487  N   TRP A  23      66.630  71.240  97.170  1.00  0.00           N
ATOM    489  CA  TRP A  23      67.370  70.580  98.210  1.00  0.00           C
ATOM    491  CB  TRP A  23      66.630  69.330  98.760  1.00  0.00           C
ATOM    494  CG  TRP A  23      65.240  69.590  99.240  1.00  0.00           C
ATOM    495  CD1 TRP A  23      64.050  69.520  98.550  1.00  0.00           C
ATOM    497  NE1 TRP A  23      63.030  69.860  99.390  1.00  0.00           N
ATOM    499  CE2 TRP A  23      63.510  70.120 100.640  1.00  0.00           C
ATOM    500  CD2 TRP A  23      64.910  69.960 100.580  1.00  0.00           C
ATOM    501  CE3 TRP A  23      65.680  70.130 101.730  1.00  0.00           C
ATOM    503  CZ3 TRP A  23      65.030  70.480 102.910  1.00  0.00           C
ATOM    505  CZ2 TRP A  23      62.870  70.470 101.820  1.00  0.00           C
ATOM    507  CH2 TRP A  23      63.660  70.650 102.960  1.00  0.00           C
ATOM    509  C   TRP A  23      68.600  70.130  97.510  1.00  0.00           C
ATOM    510  O   TRP A  23      68.510  69.690  96.370  1.00  0.00           O
ATOM    511  N   GLN A  24      69.790  70.200  98.150  1.00  0.00           N
ATOM    513  CA  GLN A  24      70.970  69.610  97.550  1.00  0.00           C
ATOM    515  CB  GLN A  24      71.610  70.480  96.430  1.00  0.00           C
ATOM    518  CG  GLN A  24      72.400  71.720  96.900  1.00  0.00           C
ATOM    521  CD  GLN A  24      73.050  72.400  95.690  1.00  0.00           C
ATOM    522  OE1 GLN A  24      72.610  72.230  94.540  1.00  0.00           O
ATOM    523  NE2 GLN A  24      74.140  73.180  95.960  1.00  0.00           N
ATOM    526  C   GLN A  24      71.960  69.390  98.650  1.00  0.00           C
ATOM    527  O   GLN A  24      71.890  69.990  99.720  1.00  0.00           O
ATOM    528  N   THR A  25      72.940  68.480  98.380  1.00  0.00           N
ATOM    530  CA  THR A  25      74.030  68.110  99.260  1.00  0.00           C
ATOM    532  CB  THR A  25      74.900  66.970  98.710  1.00  0.00           C
ATOM    534  OG1 THR A  25      75.540  67.320  97.500  1.00  0.00           O
ATOM    536  CG2 THR A  25      74.030  65.740  98.440  1.00  0.00           C
ATOM    540  C   THR A  25      74.900  69.300  99.550  1.00  0.00           C
ATOM    541  O   THR A  25      75.120  70.140  98.680  1.00  0.00           O
ATOM    542  N   LYS A  26      75.420  69.400 100.790  1.00  0.00           N
ATOM    544  CA  LYS A  26      76.300  70.470 101.160  1.00  0.00           C
ATOM    546  CB  LYS A  26      75.930  71.080 102.530  1.00  0.00           C
ATOM    549  CG  LYS A  26      74.750  72.050 102.410  1.00  0.00           C
ATOM    552  CD  LYS A  26      74.990  73.210 101.420  1.00  0.00           C
ATOM    555  CE  LYS A  26      73.840  74.210 101.310  1.00  0.00           C
ATOM    558  NZ  LYS A  26      74.150  75.240 100.300  1.00  0.00           N
ATOM    562  C   LYS A  26      77.720  70.060 101.250  1.00  0.00           C
ATOM    563  O   LYS A  26      78.600  70.920 101.330  1.00  0.00           O
ATOM    564  N   GLY A  27      77.980  68.750 101.210  1.00  0.00           N
ATOM    566  CA  GLY A  27      79.310  68.320 101.500  1.00  0.00           C
ATOM    569  C   GLY A  27      79.540  67.020 100.820  1.00  0.00           C
ATOM    570  O   GLY A  27      78.780  66.640  99.930  1.00  0.00           O
ATOM    571  N   PRO A  28      80.610  66.330 101.210  1.00  0.00           N
ATOM    572  CD  PRO A  28      81.430  66.720 102.370  1.00  0.00           C
ATOM    575  CA  PRO A  28      80.880  64.970 100.810  1.00  0.00           C
ATOM    577  CB  PRO A  28      82.200  64.610 101.500  1.00  0.00           C
ATOM    580  CG  PRO A  28      82.270  65.490 102.740  1.00  0.00           C
ATOM    583  C   PRO A  28      79.780  64.060 101.240  1.00  0.00           C
ATOM    584  O   PRO A  28      79.200  64.270 102.310  1.00  0.00           O
ATOM    585  N   GLN A  29      79.490  63.040 100.420  1.00  0.00           N
ATOM    587  CA  GLN A  29      78.410  62.150 100.680  1.00  0.00           C
ATOM    589  CB  GLN A  29      77.320  62.210  99.600  1.00  0.00           C
ATOM    592  CG  GLN A  29      76.500  63.510  99.630  1.00  0.00           C
ATOM    595  CD  GLN A  29      75.870  63.740 101.020  1.00  0.00           C
ATOM    596  OE1 GLN A  29      75.180  62.850 101.550  1.00  0.00           O
ATOM    597  NE2 GLN A  29      76.120  64.940 101.630  1.00  0.00           N
ATOM    600  C   GLN A  29      78.920  60.760 100.830  1.00  0.00           C
ATOM    601  O   GLN A  29      79.840  60.320 100.140  1.00  0.00           O
ATOM    602  N   ARG A  30      78.290  60.050 101.800  1.00  0.00           N
ATOM    604  CA  ARG A  30      78.610  58.720 102.220  1.00  0.00           C
ATOM    606  CB  ARG A  30      77.860  58.380 103.530  1.00  0.00           C
ATOM    609  CG  ARG A  30      76.320  58.420 103.420  1.00  0.00           C
ATOM    612  CD  ARG A  30      75.580  57.970 104.670  1.00  0.00           C
ATOM    615  NE  ARG A  30      75.800  58.970 105.760  1.00  0.00           N
ATOM    617  CZ  ARG A  30      75.230  58.820 106.980  1.00  0.00           C
ATOM    618  NH1 ARG A  30      74.440  57.750 107.260  1.00  0.00           N
ATOM    621  NH2 ARG A  30      75.440  59.750 107.940  1.00  0.00           N
ATOM    624  C   ARG A  30      78.150  57.720 101.190  1.00  0.00           C
ATOM    625  O   ARG A  30      78.690  56.610 101.140  1.00  0.00           O
ATOM    626  N   ALA A  31      77.160  58.110 100.350  1.00  0.00           N
ATOM    628  CA  ALA A  31      76.690  57.300  99.260  1.00  0.00           C
ATOM    630  CB  ALA A  31      75.230  57.560  98.860  1.00  0.00           C
ATOM    634  C   ALA A  31      77.600  57.620  98.120  1.00  0.00           C
ATOM    635  O   ALA A  31      77.450  58.600  97.400  1.00  0.00           O
ATOM    636  N   LEU A  32      78.650  56.780  98.080  1.00  0.00           N
ATOM    638  CA  LEU A  32      79.940  56.910  97.490  1.00  0.00           C
ATOM    640  CB  LEU A  32      80.640  55.540  97.490  1.00  0.00           C
ATOM    643  CG  LEU A  32      80.680  54.870  98.890  1.00  0.00           C
ATOM    645  CD1 LEU A  32      80.990  53.370  98.770  1.00  0.00           C
ATOM    649  CD2 LEU A  32      81.640  55.610  99.850  1.00  0.00           C
ATOM    653  C   LEU A  32      79.960  57.460  96.110  1.00  0.00           C
ATOM    654  O   LEU A  32      79.340  56.930  95.190  1.00  0.00           O
ATOM    655  N   VAL A  33      80.750  58.540  95.980  1.00  0.00           N
ATOM    657  CA  VAL A  33      81.230  59.150  94.780  1.00  0.00           C
ATOM    659  CB  VAL A  33      80.270  60.170  94.120  1.00  0.00           C
ATOM    661  CG1 VAL A  33      80.760  60.510  92.700  1.00  0.00           C
ATOM    665  CG2 VAL A  33      78.820  59.660  94.000  1.00  0.00           C
ATOM    669  C   VAL A  33      82.450  59.840  95.380  1.00  0.00           C
ATOM    670  O   VAL A  33      82.720  59.730  96.580  1.00  0.00           O
ATOM    671  N   SER A  34      83.230  60.580  94.560  1.00  0.00           N
ATOM    673  CA  SER A  34      84.170  61.590  95.010  1.00  0.00           C
ATOM    675  CB  SER A  34      84.860  62.260  93.810  1.00  0.00           C
ATOM    678  OG  SER A  34      85.590  61.300  93.060  1.00  0.00           O
ATOM    680  C   SER A  34      83.450  62.660  95.840  1.00  0.00           C
ATOM    681  O   SER A  34      82.240  62.800  95.680  1.00  0.00           O
ATOM    682  N   PRO A  35      84.100  63.390  96.750  1.00  0.00           N
ATOM    683  CD  PRO A  35      85.550  63.370  96.960  1.00  0.00           C
ATOM    686  CA  PRO A  35      83.430  64.260  97.710  1.00  0.00           C
ATOM    688  CB  PRO A  35      84.530  64.630  98.720  1.00  0.00           C
ATOM    691  CG  PRO A  35      85.840  64.500  97.950  1.00  0.00           C
ATOM    694  C   PRO A  35      82.890  65.500  97.030  1.00  0.00           C
ATOM    695  O   PRO A  35      82.120  66.240  97.640  1.00  0.00           O
ATOM    696  N   GLU A  36      83.310  65.730  95.760  1.00  0.00           N
ATOM    698  CA  GLU A  36      82.900  66.810  94.910  1.00  0.00           C
ATOM    700  CB  GLU A  36      83.850  66.940  93.690  1.00  0.00           C
ATOM    703  CG  GLU A  36      85.250  67.500  94.010  1.00  0.00           C
ATOM    706  CD  GLU A  36      86.240  66.430  94.460  1.00  0.00           C
ATOM    707  OE1 GLU A  36      86.350  65.380  93.760  1.00  0.00           O
ATOM    708  OE2 GLU A  36      86.940  66.660  95.480  1.00  0.00           O
ATOM    709  C   GLU A  36      81.510  66.600  94.360  1.00  0.00           C
ATOM    710  O   GLU A  36      80.870  67.560  93.920  1.00  0.00           O
ATOM    711  N   ALA A  37      81.030  65.340  94.360  1.00  0.00           N
ATOM    713  CA  ALA A  37      79.750  64.970  93.810  1.00  0.00           C
ATOM    715  CB  ALA A  37      79.520  63.470  93.810  1.00  0.00           C
ATOM    719  C   ALA A  37      78.610  65.590  94.550  1.00  0.00           C
ATOM    720  O   ALA A  37      78.650  65.720  95.770  1.00  0.00           O
ATOM    721  N   ILE A  38      77.580  65.990  93.790  1.00  0.00           N
ATOM    723  CA  ILE A  38      76.470  66.740  94.290  1.00  0.00           C
ATOM    725  CB  ILE A  38      76.410  68.140  93.680  1.00  0.00           C
ATOM    727  CG2 ILE A  38      75.720  68.150  92.300  1.00  0.00           C
ATOM    731  CG1 ILE A  38      75.780  69.160  94.660  1.00  0.00           C
ATOM    734  CD  ILE A  38      76.770  69.650  95.710  1.00  0.00           C
ATOM    738  C   ILE A  38      75.280  65.880  93.980  1.00  0.00           C
ATOM    739  O   ILE A  38      75.270  65.150  92.990  1.00  0.00           O
ATOM    740  N   GLY A  39      74.250  65.950  94.840  1.00  0.00           N
ATOM    742  CA  GLY A  39      72.940  65.430  94.560  1.00  0.00           C
ATOM    745  C   GLY A  39      72.040  66.580  94.830  1.00  0.00           C
ATOM    746  O   GLY A  39      72.360  67.430  95.650  1.00  0.00           O
ATOM    747  N   SER A  40      70.890  66.650  94.140  1.00  0.00           N
ATOM    749  CA  SER A  40      69.930  67.700  94.320  1.00  0.00           C
ATOM    751  CB  SER A  40      70.140  68.900  93.350  1.00  0.00           C
ATOM    754  OG  SER A  40      69.310  70.020  93.650  1.00  0.00           O
ATOM    756  C   SER A  40      68.610  67.040  94.050  1.00  0.00           C
ATOM    757  O   SER A  40      68.530  66.080  93.290  1.00  0.00           O
ATOM    758  N   LEU A  41      67.550  67.550  94.700  1.00  0.00           N
ATOM    760  CA  LEU A  41      66.210  67.080  94.500  1.00  0.00           C
ATOM    762  CB  LEU A  41      65.720  66.140  95.630  1.00  0.00           C
ATOM    765  CG  LEU A  41      64.340  65.490  95.370  1.00  0.00           C
ATOM    767  CD1 LEU A  41      64.360  64.570  94.140  1.00  0.00           C
ATOM    771  CD2 LEU A  41      63.820  64.720  96.600  1.00  0.00           C
ATOM    775  C   LEU A  41      65.400  68.340  94.510  1.00  0.00           C
ATOM    776  O   LEU A  41      65.540  69.170  95.390  1.00  0.00           O
ATOM    777  N   ILE A  42      64.510  68.490  93.500  1.00  0.00           N
ATOM    779  CA  ILE A  42      63.560  69.560  93.440  1.00  0.00           C
ATOM    781  CB  ILE A  42      63.460  70.190  92.050  1.00  0.00           C
ATOM    783  CG2 ILE A  42      62.700  69.280  91.070  1.00  0.00           C
ATOM    787  CG1 ILE A  42      62.820  71.590  92.050  1.00  0.00           C
ATOM    790  CD  ILE A  42      62.930  72.210  90.660  1.00  0.00           C
ATOM    794  C   ILE A  42      62.280  68.910  93.840  1.00  0.00           C
ATOM    795  O   ILE A  42      62.060  67.730  93.590  1.00  0.00           O
ATOM    796  N   VAL A  43      61.410  69.680  94.510  1.00  0.00           N
ATOM    798  CA  VAL A  43      60.080  69.260  94.820  1.00  0.00           C
ATOM    800  CB  VAL A  43      59.910  68.810  96.270  1.00  0.00           C
ATOM    802  CG1 VAL A  43      58.440  68.450  96.540  1.00  0.00           C
ATOM    806  CG2 VAL A  43      60.830  67.600  96.560  1.00  0.00           C
ATOM    810  C   VAL A  43      59.310  70.510  94.550  1.00  0.00           C
ATOM    811  O   VAL A  43      59.640  71.580  95.060  1.00  0.00           O
ATOM    812  N   THR A  44      58.270  70.420  93.710  1.00  0.00           N
ATOM    814  CA  THR A  44      57.360  71.510  93.440  1.00  0.00           C
ATOM    816  CB  THR A  44      56.960  71.560  91.970  1.00  0.00           C
ATOM    818  OG1 THR A  44      56.270  72.760  91.620  1.00  0.00           O
ATOM    820  CG2 THR A  44      56.100  70.350  91.620  1.00  0.00           C
ATOM    824  C   THR A  44      56.180  71.270  94.350  1.00  0.00           C
ATOM    825  O   THR A  44      56.050  70.210  94.950  1.00  0.00           O
ATOM    826  N   LYS A  45      55.290  72.290  94.460  1.00  0.00           N
ATOM    828  CA  LYS A  45      54.090  72.250  95.240  1.00  0.00           C
ATOM    830  CB  LYS A  45      53.360  73.610  95.220  1.00  0.00           C
ATOM    833  CG  LYS A  45      51.990  73.610  95.920  1.00  0.00           C
ATOM    836  CD  LYS A  45      51.360  75.000  96.070  1.00  0.00           C
ATOM    839  CE  LYS A  45      49.980  74.920  96.740  1.00  0.00           C
ATOM    842  NZ  LYS A  45      49.370  76.250  96.910  1.00  0.00           N
ATOM    846  C   LYS A  45      53.140  71.150  94.830  1.00  0.00           C
ATOM    847  O   LYS A  45      52.510  70.520  95.670  1.00  0.00           O
ATOM    848  N   GLU A  46      53.010  70.890  93.500  1.00  0.00           N
ATOM    850  CA  GLU A  46      52.090  69.930  92.950  1.00  0.00           C
ATOM    852  CB  GLU A  46      51.720  70.160  91.460  1.00  0.00           C
ATOM    855  CG  GLU A  46      52.880  70.130  90.430  1.00  0.00           C
ATOM    858  CD  GLU A  46      53.470  71.520  90.120  1.00  0.00           C
ATOM    859  OE1 GLU A  46      53.160  72.490  90.850  1.00  0.00           O
ATOM    860  OE2 GLU A  46      54.260  71.600  89.140  1.00  0.00           O
ATOM    861  C   GLU A  46      52.550  68.500  93.160  1.00  0.00           C
ATOM    862  O   GLU A  46      51.710  67.600  93.180  1.00  0.00           O
ATOM    863  N   GLY A  47      53.870  68.270  93.350  1.00  0.00           N
ATOM    865  CA  GLY A  47      54.400  66.980  93.750  1.00  0.00           C
ATOM    868  C   GLY A  47      55.390  66.470  92.760  1.00  0.00           C
ATOM    869  O   GLY A  47      55.990  65.420  92.990  1.00  0.00           O
ATOM    870  N   ASP A  48      55.610  67.160  91.610  1.00  0.00           N
ATOM    872  CA  ASP A  48      56.620  66.800  90.630  1.00  0.00           C
ATOM    874  CB  ASP A  48      56.560  67.610  89.310  1.00  0.00           C
ATOM    877  CG  ASP A  48      55.230  67.410  88.590  1.00  0.00           C
ATOM    878  OD1 ASP A  48      54.800  66.240  88.440  1.00  0.00           O
ATOM    879  OD2 ASP A  48      54.660  68.430  88.100  1.00  0.00           O
ATOM    880  C   ASP A  48      57.990  66.950  91.220  1.00  0.00           C
ATOM    881  O   ASP A  48      58.240  67.830  92.040  1.00  0.00           O
ATOM    882  N   THR A  49      58.930  66.060  90.850  1.00  0.00           N
ATOM    884  CA  THR A  49      60.250  66.070  91.420  1.00  0.00           C
ATOM    886  CB  THR A  49      60.480  65.000  92.480  1.00  0.00           C
ATOM    888  OG1 THR A  49      60.500  63.710  91.910  1.00  0.00           O
ATOM    890  CG2 THR A  49      59.400  65.050  93.580  1.00  0.00           C
ATOM    894  C   THR A  49      61.200  65.940  90.250  1.00  0.00           C
ATOM    895  O   THR A  49      60.780  65.730  89.120  1.00  0.00           O
ATOM    896  N   LEU A  50      62.500  66.130  90.540  1.00  0.00           N
ATOM    898  CA  LEU A  50      63.590  65.990  89.620  1.00  0.00           C
ATOM    900  CB  LEU A  50      63.930  67.230  88.760  1.00  0.00           C
ATOM    903  CG  LEU A  50      65.060  67.030  87.720  1.00  0.00           C
ATOM    905  CD1 LEU A  50      64.600  66.110  86.600  1.00  0.00           C
ATOM    909  CD2 LEU A  50      65.550  68.370  87.150  1.00  0.00           C
ATOM    913  C   LEU A  50      64.760  65.720  90.500  1.00  0.00           C
ATOM    914  O   LEU A  50      65.120  66.560  91.330  1.00  0.00           O
ATOM    915  N   ASP A  51      65.390  64.550  90.320  1.00  0.00           N
ATOM    917  CA  ASP A  51      66.520  64.110  91.080  1.00  0.00           C
ATOM    919  CB  ASP A  51      66.320  62.630  91.530  1.00  0.00           C
ATOM    922  CG  ASP A  51      67.550  61.940  92.130  1.00  0.00           C
ATOM    923  OD1 ASP A  51      68.550  62.630  92.470  1.00  0.00           O
ATOM    924  OD2 ASP A  51      67.480  60.690  92.300  1.00  0.00           O
ATOM    925  C   ASP A  51      67.650  64.210  90.110  1.00  0.00           C
ATOM    926  O   ASP A  51      67.680  63.470  89.140  1.00  0.00           O
ATOM    927  N   CYS A  52      68.620  65.120  90.370  1.00  0.00           N
ATOM    929  CA  CYS A  52      69.800  65.260  89.550  1.00  0.00           C
ATOM    931  CB  CYS A  52      69.970  66.680  88.930  1.00  0.00           C
ATOM    934  SG  CYS A  52      70.970  67.900  89.850  1.00  0.00           S
ATOM    936  C   CYS A  52      70.920  64.890  90.470  1.00  0.00           C
ATOM    937  O   CYS A  52      70.840  65.100  91.680  1.00  0.00           O
ATOM    938  N   ARG A  53      72.000  64.310  89.920  1.00  0.00           N
ATOM    940  CA  ARG A  53      73.200  64.080  90.650  1.00  0.00           C
ATOM    942  CB  ARG A  53      73.210  62.790  91.500  1.00  0.00           C
ATOM    945  CG  ARG A  53      72.660  61.560  90.750  1.00  0.00           C
ATOM    948  CD  ARG A  53      72.320  60.330  91.620  1.00  0.00           C
ATOM    951  NE  ARG A  53      71.580  60.810  92.820  1.00  0.00           N
ATOM    953  CZ  ARG A  53      70.620  60.110  93.480  1.00  0.00           C
ATOM    954  NH1 ARG A  53      70.160  58.930  93.020  1.00  0.00           N
ATOM    957  NH2 ARG A  53      70.140  60.630  94.630  1.00  0.00           N
ATOM    960  C   ARG A  53      74.310  64.060  89.670  1.00  0.00           C
ATOM    961  O   ARG A  53      74.140  63.630  88.530  1.00  0.00           O
ATOM    962  N   GLN A  54      75.470  64.590  90.090  1.00  0.00           N
ATOM    964  CA  GLN A  54      76.490  64.980  89.170  1.00  0.00           C
ATOM    966  CB  GLN A  54      76.170  66.400  88.600  1.00  0.00           C
ATOM    969  CG  GLN A  54      77.330  67.370  88.260  1.00  0.00           C
ATOM    972  CD  GLN A  54      76.940  68.830  88.570  1.00  0.00           C
ATOM    973  OE1 GLN A  54      76.170  69.090  89.500  1.00  0.00           O
ATOM    974  NE2 GLN A  54      77.490  69.810  87.800  1.00  0.00           N
ATOM    977  C   GLN A  54      77.810  64.870  89.830  1.00  0.00           C
ATOM    978  O   GLN A  54      78.030  65.460  90.880  1.00  0.00           O
ATOM    979  N   TRP A  55      78.750  64.160  89.170  1.00  0.00           N
ATOM    981  CA  TRP A  55      80.160  64.280  89.450  1.00  0.00           C
ATOM    983  CB  TRP A  55      80.790  62.990  90.030  1.00  0.00           C
ATOM    986  CG  TRP A  55      82.240  63.150  90.390  1.00  0.00           C
ATOM    987  CD1 TRP A  55      82.770  64.210  91.060  1.00  0.00           C
ATOM    989  NE1 TRP A  55      84.140  64.140  91.030  1.00  0.00           N
ATOM    991  CE2 TRP A  55      84.520  63.020  90.360  1.00  0.00           C
ATOM    992  CD2 TRP A  55      83.350  62.350  89.950  1.00  0.00           C
ATOM    993  CE3 TRP A  55      83.450  61.160  89.240  1.00  0.00           C
ATOM    995  CZ3 TRP A  55      84.720  60.660  88.920  1.00  0.00           C
ATOM    997  CZ2 TRP A  55      85.790  62.510  90.070  1.00  0.00           C
ATOM    999  CH2 TRP A  55      85.870  61.330  89.330  1.00  0.00           C
ATOM   1001  C   TRP A  55      80.790  64.700  88.150  1.00  0.00           C
ATOM   1002  O   TRP A  55      80.900  65.890  87.880  1.00  0.00           O
ATOM   1003  N   GLN A  56      81.220  63.710  87.310  1.00  0.00           N
ATOM   1005  CA  GLN A  56      81.910  63.960  86.060  1.00  0.00           C
ATOM   1007  CB  GLN A  56      82.680  62.710  85.540  1.00  0.00           C
ATOM   1010  CG  GLN A  56      81.870  61.500  84.980  1.00  0.00           C
ATOM   1013  CD  GLN A  56      81.030  60.770  86.050  1.00  0.00           C
ATOM   1014  OE1 GLN A  56      79.840  61.050  86.240  1.00  0.00           O
ATOM   1015  NE2 GLN A  56      81.690  59.800  86.740  1.00  0.00           N
ATOM   1018  C   GLN A  56      80.920  64.370  85.010  1.00  0.00           C
ATOM   1019  O   GLN A  56      81.220  65.130  84.090  1.00  0.00           O
ATOM   1020  N   ARG A  57      79.680  63.850  85.170  1.00  0.00           N
ATOM   1022  CA  ARG A  57      78.620  63.950  84.230  1.00  0.00           C
ATOM   1024  CB  ARG A  57      78.510  62.720  83.320  1.00  0.00           C
ATOM   1027  CG  ARG A  57      77.610  62.960  82.110  1.00  0.00           C
ATOM   1030  CD  ARG A  57      77.500  61.760  81.190  1.00  0.00           C
ATOM   1033  NE  ARG A  57      76.920  60.610  81.920  1.00  0.00           N
ATOM   1035  CZ  ARG A  57      76.400  59.570  81.220  1.00  0.00           C
ATOM   1036  NH1 ARG A  57      76.450  59.550  79.880  1.00  0.00           N
ATOM   1039  NH2 ARG A  57      75.810  58.560  81.880  1.00  0.00           N
ATOM   1042  C   ARG A  57      77.430  63.940  85.140  1.00  0.00           C
ATOM   1043  O   ARG A  57      77.550  63.700  86.340  1.00  0.00           O
ATOM   1044  N   VAL A  58      76.250  64.220  84.560  1.00  0.00           N
ATOM   1046  CA  VAL A  58      75.020  64.390  85.250  1.00  0.00           C
ATOM   1048  CB  VAL A  58      74.300  65.650  84.830  1.00  0.00           C
ATOM   1050  CG1 VAL A  58      73.050  65.860  85.710  1.00  0.00           C
ATOM   1054  CG2 VAL A  58      75.270  66.840  84.890  1.00  0.00           C
ATOM   1058  C   VAL A  58      74.170  63.240  84.810  1.00  0.00           C
ATOM   1059  O   VAL A  58      74.150  62.860  83.640  1.00  0.00           O
ATOM   1060  N   ILE A  59      73.410  62.710  85.780  1.00  0.00           N
ATOM   1062  CA  ILE A  59      72.250  61.930  85.530  1.00  0.00           C
ATOM   1064  CB  ILE A  59      72.450  60.530  86.070  1.00  0.00           C
ATOM   1066  CG2 ILE A  59      72.760  60.490  87.580  1.00  0.00           C
ATOM   1070  CG1 ILE A  59      71.250  59.670  85.730  1.00  0.00           C
ATOM   1073  CD  ILE A  59      71.540  58.210  86.020  1.00  0.00           C
ATOM   1077  C   ILE A  59      71.130  62.670  86.210  1.00  0.00           C
ATOM   1078  O   ILE A  59      71.280  63.140  87.330  1.00  0.00           O
ATOM   1079  N   ALA A  60      69.970  62.850  85.520  1.00  0.00           N
ATOM   1081  CA  ALA A  60      68.850  63.570  86.080  1.00  0.00           C
ATOM   1083  CB  ALA A  60      68.750  65.050  85.660  1.00  0.00           C
ATOM   1087  C   ALA A  60      67.600  62.890  85.630  1.00  0.00           C
ATOM   1088  O   ALA A  60      67.500  62.480  84.480  1.00  0.00           O
ATOM   1089  N   VAL A  61      66.640  62.710  86.560  1.00  0.00           N
ATOM   1091  CA  VAL A  61      65.450  61.930  86.340  1.00  0.00           C
ATOM   1093  CB  VAL A  61      65.620  60.500  86.850  1.00  0.00           C
ATOM   1095  CG1 VAL A  61      64.250  59.810  86.990  1.00  0.00           C
ATOM   1099  CG2 VAL A  61      66.500  59.720  85.870  1.00  0.00           C
ATOM   1103  C   VAL A  61      64.300  62.600  87.060  1.00  0.00           C
ATOM   1104  O   VAL A  61      64.400  62.750  88.270  1.00  0.00           O
ATOM   1105  N   PRO A  62      63.200  63.010  86.420  1.00  0.00           N
ATOM   1106  CD  PRO A  62      63.040  62.960  84.970  1.00  0.00           C
ATOM   1109  CA  PRO A  62      61.980  63.460  87.080  1.00  0.00           C
ATOM   1111  CB  PRO A  62      61.060  63.960  85.960  1.00  0.00           C
ATOM   1114  CG  PRO A  62      61.580  63.320  84.680  1.00  0.00           C
ATOM   1117  C   PRO A  62      61.360  62.390  87.940  1.00  0.00           C
ATOM   1118  O   PRO A  62      61.650  61.210  87.760  1.00  0.00           O
ATOM   1119  N   GLY A  63      60.500  62.760  88.900  1.00  0.00           N
ATOM   1121  CA  GLY A  63      59.730  61.780  89.610  1.00  0.00           C
ATOM   1124  C   GLY A  63      58.450  62.440  89.970  1.00  0.00           C
ATOM   1125  O   GLY A  63      58.100  63.490  89.440  1.00  0.00           O
ATOM   1126  N   LYS A  64      57.700  61.780  90.870  1.00  0.00           N
ATOM   1128  CA  LYS A  64      56.400  62.210  91.290  1.00  0.00           C
ATOM   1130  CB  LYS A  64      55.250  61.480  90.540  1.00  0.00           C
ATOM   1133  CG  LYS A  64      55.420  61.480  89.020  1.00  0.00           C
ATOM   1136  CD  LYS A  64      54.510  60.470  88.310  1.00  0.00           C
ATOM   1139  CE  LYS A  64      54.810  60.400  86.810  1.00  0.00           C
ATOM   1142  NZ  LYS A  64      55.980  59.530  86.550  1.00  0.00           N
ATOM   1146  C   LYS A  64      56.390  61.750  92.710  1.00  0.00           C
ATOM   1147  O   LYS A  64      56.670  60.590  93.000  1.00  0.00           O
ATOM   1148  N   LEU A  65      56.010  62.650  93.630  1.00  0.00           N
ATOM   1150  CA  LEU A  65      55.690  62.310  94.990  1.00  0.00           C
ATOM   1152  CB  LEU A  65      55.390  63.560  95.860  1.00  0.00           C
ATOM   1155  CG  LEU A  65      56.600  64.460  96.230  1.00  0.00           C
ATOM   1157  CD1 LEU A  65      56.160  65.520  97.260  1.00  0.00           C
ATOM   1161  CD2 LEU A  65      57.850  63.690  96.710  1.00  0.00           C
ATOM   1165  C   LEU A  65      54.500  61.400  95.020  1.00  0.00           C
ATOM   1166  O   LEU A  65      53.580  61.550  94.210  1.00  0.00           O
ATOM   1167  N   THR A  66      54.500  60.430  95.950  1.00  0.00           N
ATOM   1169  CA  THR A  66      53.410  59.500  96.120  1.00  0.00           C
ATOM   1171  CB  THR A  66      53.690  58.150  95.460  1.00  0.00           C
ATOM   1173  OG1 THR A  66      53.780  58.370  94.060  1.00  0.00           O
ATOM   1175  CG2 THR A  66      52.610  57.080  95.710  1.00  0.00           C
ATOM   1179  C   THR A  66      53.280  59.390  97.610  1.00  0.00           C
ATOM   1180  O   THR A  66      54.220  59.670  98.350  1.00  0.00           O
ATOM   1181  N   LEU A  67      52.080  59.000  98.090  1.00  0.00           N
ATOM   1183  CA  LEU A  67      51.810  58.780  99.480  1.00  0.00           C
ATOM   1185  CB  LEU A  67      50.650  59.680  99.960  1.00  0.00           C
ATOM   1188  CG  LEU A  67      50.360  59.730 101.480  1.00  0.00           C
ATOM   1190  CD1 LEU A  67      49.270  60.770 101.810  1.00  0.00           C
ATOM   1194  CD2 LEU A  67      49.950  58.370 102.050  1.00  0.00           C
ATOM   1198  C   LEU A  67      51.440  57.330  99.530  1.00  0.00           C
ATOM   1199  O   LEU A  67      50.550  56.890  98.810  1.00  0.00           O
ATOM   1200  N   MET A  68      52.130  56.550 100.400  1.00  0.00           N
ATOM   1202  CA  MET A  68      51.770  55.190 100.680  1.00  0.00           C
ATOM   1204  CB  MET A  68      52.700  54.220  99.900  1.00  0.00           C
ATOM   1207  CG  MET A  68      52.100  52.830  99.550  1.00  0.00           C
ATOM   1210  SD  MET A  68      51.630  51.780 100.960  1.00  0.00           S
ATOM   1211  CE  MET A  68      49.860  52.200 101.030  1.00  0.00           C
ATOM   1215  C   MET A  68      51.990  55.040 102.170  1.00  0.00           C
ATOM   1216  O   MET A  68      53.110  55.180 102.640  1.00  0.00           O
ATOM   1217  N   SER A  69      50.900  54.730 102.940  1.00  0.00           N
ATOM   1219  CA  SER A  69      50.920  54.390 104.350  1.00  0.00           C
ATOM   1221  CB  SER A  69      51.850  53.210 104.770  1.00  0.00           C
ATOM   1224  OG  SER A  69      51.400  51.990 104.190  1.00  0.00           O
ATOM   1226  C   SER A  69      51.150  55.600 105.230  1.00  0.00           C
ATOM   1227  O   SER A  69      51.720  55.500 106.310  1.00  0.00           O
ATOM   1228  N   ASP A  70      50.720  56.780 104.730  1.00  0.00           N
ATOM   1230  CA  ASP A  70      50.960  58.110 105.270  1.00  0.00           C
ATOM   1232  CB  ASP A  70      50.520  58.290 106.750  1.00  0.00           C
ATOM   1235  CG  ASP A  70      50.280  59.760 107.160  1.00  0.00           C
ATOM   1236  OD1 ASP A  70      50.290  60.660 106.280  1.00  0.00           O
ATOM   1237  OD2 ASP A  70      50.020  59.980 108.370  1.00  0.00           O
ATOM   1238  C   ASP A  70      52.390  58.560 105.010  1.00  0.00           C
ATOM   1239  O   ASP A  70      52.770  59.680 105.330  1.00  0.00           O
ATOM   1240  N   ASP A  71      53.220  57.680 104.390  1.00  0.00           N
ATOM   1242  CA  ASP A  71      54.620  57.900 104.220  1.00  0.00           C
ATOM   1244  CB  ASP A  71      55.420  56.560 104.150  1.00  0.00           C
ATOM   1247  CG  ASP A  71      56.830  56.660 104.720  1.00  0.00           C
ATOM   1248  OD1 ASP A  71      57.210  57.730 105.270  1.00  0.00           O
ATOM   1249  OD2 ASP A  71      57.550  55.630 104.640  1.00  0.00           O
ATOM   1250  C   ASP A  71      54.780  58.630 102.920  1.00  0.00           C
ATOM   1251  O   ASP A  71      54.080  58.330 101.960  1.00  0.00           O
ATOM   1252  N   LEU A  72      55.700  59.610 102.880  1.00  0.00           N
ATOM   1254  CA  LEU A  72      55.990  60.320 101.670  1.00  0.00           C
ATOM   1256  CB  LEU A  72      56.360  61.800 101.880  1.00  0.00           C
ATOM   1259  CG  LEU A  72      56.600  62.580 100.560  1.00  0.00           C
ATOM   1261  CD1 LEU A  72      55.330  62.640  99.700  1.00  0.00           C
ATOM   1265  CD2 LEU A  72      57.170  63.980 100.830  1.00  0.00           C
ATOM   1269  C   LEU A  72      57.140  59.620 101.030  1.00  0.00           C
ATOM   1270  O   LEU A  72      58.080  59.190 101.690  1.00  0.00           O
ATOM   1271  N   THR A  73      57.070  59.500  99.690  1.00  0.00           N
ATOM   1273  CA  THR A  73      58.080  58.860  98.920  1.00  0.00           C
ATOM   1275  CB  THR A  73      57.760  57.390  98.710  1.00  0.00           C
ATOM   1277  OG1 THR A  73      58.830  56.740  98.060  1.00  0.00           O
ATOM   1279  CG2 THR A  73      56.460  57.200  97.900  1.00  0.00           C
ATOM   1283  C   THR A  73      58.160  59.630  97.630  1.00  0.00           C
ATOM   1284  O   THR A  73      57.270  60.400  97.290  1.00  0.00           O
ATOM   1285  N   ASN A  74      59.280  59.420  96.900  1.00  0.00           N
ATOM   1287  CA  ASN A  74      59.500  59.930  95.590  1.00  0.00           C
ATOM   1289  CB  ASN A  74      60.830  60.730  95.510  1.00  0.00           C
ATOM   1292  CG  ASN A  74      60.970  61.390  94.130  1.00  0.00           C
ATOM   1293  OD1 ASN A  74      59.970  61.510  93.410  1.00  0.00           O
ATOM   1294  ND2 ASN A  74      62.220  61.790  93.760  1.00  0.00           N
ATOM   1297  C   ASN A  74      59.570  58.720  94.700  1.00  0.00           C
ATOM   1298  O   ASN A  74      60.340  57.790  94.950  1.00  0.00           O
ATOM   1299  N   VAL A  75      58.740  58.720  93.630  1.00  0.00           N
ATOM   1301  CA  VAL A  75      58.620  57.650  92.670  1.00  0.00           C
ATOM   1303  CB  VAL A  75      57.170  57.290  92.370  1.00  0.00           C
ATOM   1305  CG1 VAL A  75      57.090  56.150  91.340  1.00  0.00           C
ATOM   1309  CG2 VAL A  75      56.510  56.880  93.700  1.00  0.00           C
ATOM   1313  C   VAL A  75      59.210  58.220  91.430  1.00  0.00           C
ATOM   1314  O   VAL A  75      58.620  59.090  90.790  1.00  0.00           O
ATOM   1315  N   THR A  76      60.410  57.740  91.030  1.00  0.00           N
ATOM   1317  CA  THR A  76      61.110  58.280  89.890  1.00  0.00           C
ATOM   1319  CB  THR A  76      62.620  58.110  89.980  1.00  0.00           C
ATOM   1321  OG1 THR A  76      62.980  56.750  90.180  1.00  0.00           O
ATOM   1323  CG2 THR A  76      63.120  58.970  91.160  1.00  0.00           C
ATOM   1327  C   THR A  76      60.530  57.680  88.640  1.00  0.00           C
ATOM   1328  O   THR A  76      59.670  56.800  88.700  1.00  0.00           O
ATOM   1329  N   VAL A  77      60.990  58.160  87.450  1.00  0.00           N
ATOM   1331  CA  VAL A  77      60.630  57.570  86.180  1.00  0.00           C
ATOM   1333  CB  VAL A  77      61.020  58.410  84.950  1.00  0.00           C
ATOM   1335  CG1 VAL A  77      60.460  59.840  85.030  1.00  0.00           C
ATOM   1339  CG2 VAL A  77      62.500  58.260  84.540  1.00  0.00           C
ATOM   1343  C   VAL A  77      61.130  56.130  86.160  1.00  0.00           C
ATOM   1344  O   VAL A  77      60.380  55.230  85.820  1.00  0.00           O
ATOM   1345  N   LYS A  78      62.350  55.830  86.650  1.00  0.00           N
ATOM   1347  CA  LYS A  78      62.860  54.460  86.670  1.00  0.00           C
ATOM   1349  CB  LYS A  78      64.370  54.360  86.980  1.00  0.00           C
ATOM   1352  CG  LYS A  78      65.300  54.640  85.780  1.00  0.00           C
ATOM   1355  CD  LYS A  78      65.300  56.100  85.310  1.00  0.00           C
ATOM   1358  CE  LYS A  78      66.460  56.460  84.380  1.00  0.00           C
ATOM   1361  NZ  LYS A  78      66.290  55.930  83.010  1.00  0.00           N
ATOM   1365  C   LYS A  78      62.080  53.530  87.580  1.00  0.00           C
ATOM   1366  O   LYS A  78      62.270  52.310  87.520  1.00  0.00           O
ATOM   1367  N   ARG A  79      61.190  54.100  88.420  1.00  0.00           N
ATOM   1369  CA  ARG A  79      60.250  53.430  89.300  1.00  0.00           C
ATOM   1371  CB  ARG A  79      59.460  52.220  88.740  1.00  0.00           C
ATOM   1374  CG  ARG A  79      58.550  52.580  87.550  1.00  0.00           C
ATOM   1377  CD  ARG A  79      57.670  51.430  87.030  1.00  0.00           C
ATOM   1380  NE  ARG A  79      58.480  50.190  86.840  1.00  0.00           N
ATOM   1382  CZ  ARG A  79      58.480  49.180  87.740  1.00  0.00           C
ATOM   1383  NH1 ARG A  79      57.930  49.220  88.970  1.00  0.00           N
ATOM   1386  NH2 ARG A  79      59.060  48.000  87.450  1.00  0.00           N
ATOM   1389  C   ARG A  79      60.960  53.100  90.570  1.00  0.00           C
ATOM   1390  O   ARG A  79      60.580  52.170  91.290  1.00  0.00           O
ATOM   1391  N   GLU A  80      62.030  53.870  90.870  1.00  0.00           N
ATOM   1393  CA  GLU A  80      62.820  53.680  92.050  1.00  0.00           C
ATOM   1395  CB  GLU A  80      64.270  54.200  91.940  1.00  0.00           C
ATOM   1398  CG  GLU A  80      65.120  53.640  90.780  1.00  0.00           C
ATOM   1401  CD  GLU A  80      65.230  52.120  90.860  1.00  0.00           C
ATOM   1402  OE1 GLU A  80      65.630  51.620  91.940  1.00  0.00           O
ATOM   1403  OE2 GLU A  80      64.910  51.450  89.850  1.00  0.00           O
ATOM   1404  C   GLU A  80      62.130  54.440  93.130  1.00  0.00           C
ATOM   1405  O   GLU A  80      62.000  55.670  93.080  1.00  0.00           O
ATOM   1406  N   LEU A  81      61.640  53.690  94.130  1.00  0.00           N
ATOM   1408  CA  LEU A  81      60.870  54.190  95.230  1.00  0.00           C
ATOM   1410  CB  LEU A  81      59.900  53.070  95.710  1.00  0.00           C
ATOM   1413  CG  LEU A  81      58.770  53.470  96.690  1.00  0.00           C
ATOM   1415  CD1 LEU A  81      59.250  53.750  98.130  1.00  0.00           C
ATOM   1419  CD2 LEU A  81      57.910  54.580  96.070  1.00  0.00           C
ATOM   1423  C   LEU A  81      61.870  54.530  96.290  1.00  0.00           C
ATOM   1424  O   LEU A  81      62.690  53.690  96.660  1.00  0.00           O
ATOM   1425  N   TYR A  82      61.850  55.790  96.800  1.00  0.00           N
ATOM   1427  CA  TYR A  82      62.760  56.230  97.820  1.00  0.00           C
ATOM   1429  CB  TYR A  82      63.850  57.180  97.310  1.00  0.00           C
ATOM   1432  CG  TYR A  82      64.610  56.580  96.160  1.00  0.00           C
ATOM   1433  CD1 TYR A  82      65.530  55.540  96.390  1.00  0.00           C
ATOM   1435  CE1 TYR A  82      66.380  55.110  95.360  1.00  0.00           C
ATOM   1437  CZ  TYR A  82      66.320  55.720  94.100  1.00  0.00           C
ATOM   1438  OH  TYR A  82      67.180  55.290  93.070  1.00  0.00           O
ATOM   1440  CD2 TYR A  82      64.520  57.140  94.880  1.00  0.00           C
ATOM   1442  CE2 TYR A  82      65.380  56.730  93.860  1.00  0.00           C
ATOM   1444  C   TYR A  82      61.980  57.030  98.810  1.00  0.00           C
ATOM   1445  O   TYR A  82      61.370  58.030  98.460  1.00  0.00           O
ATOM   1446  N   GLU A  83      62.030  56.620 100.100  1.00  0.00           N
ATOM   1448  CA  GLU A  83      61.350  57.290 101.180  1.00  0.00           C
ATOM   1450  CB  GLU A  83      61.280  56.400 102.440  1.00  0.00           C
ATOM   1453  CG  GLU A  83      60.570  57.030 103.660  1.00  0.00           C
ATOM   1456  CD  GLU A  83      60.670  56.080 104.850  1.00  0.00           C
ATOM   1457  OE1 GLU A  83      60.400  54.870 104.680  1.00  0.00           O
ATOM   1458  OE2 GLU A  83      61.020  56.570 105.970  1.00  0.00           O
ATOM   1459  C   GLU A  83      62.020  58.610 101.480  1.00  0.00           C
ATOM   1460  O   GLU A  83      63.230  58.670 101.680  1.00  0.00           O
ATOM   1461  N   VAL A  84      61.210  59.690 101.520  1.00  0.00           N
ATOM   1463  CA  VAL A  84      61.660  61.040 101.780  1.00  0.00           C
ATOM   1465  CB  VAL A  84      61.100  62.080 100.810  1.00  0.00           C
ATOM   1467  CG1 VAL A  84      61.680  63.470 101.140  1.00  0.00           C
ATOM   1471  CG2 VAL A  84      61.450  61.670  99.370  1.00  0.00           C
ATOM   1475  C   VAL A  84      61.170  61.350 103.160  1.00  0.00           C
ATOM   1476  O   VAL A  84      59.970  61.300 103.420  1.00  0.00           O
ATOM   1477  N   GLU A  85      62.110  61.680 104.060  1.00  0.00           N
ATOM   1479  CA  GLU A  85      61.810  62.150 105.390  1.00  0.00           C
ATOM   1481  CB  GLU A  85      62.370  61.240 106.510  1.00  0.00           C
ATOM   1484  CG  GLU A  85      61.660  59.870 106.570  1.00  0.00           C
ATOM   1487  CD  GLU A  85      60.170  60.080 106.820  1.00  0.00           C
ATOM   1488  OE1 GLU A  85      59.820  60.620 107.900  1.00  0.00           O
ATOM   1489  OE2 GLU A  85      59.360  59.710 105.930  1.00  0.00           O
ATOM   1490  C   GLU A  85      62.460  63.490 105.470  1.00  0.00           C
ATOM   1491  O   GLU A  85      63.550  63.670 104.940  1.00  0.00           O
ATOM   1492  N   ARG A  86      61.780  64.470 106.100  1.00  0.00           N
ATOM   1494  CA  ARG A  86      62.330  65.790 106.250  1.00  0.00           C
ATOM   1496  CB  ARG A  86      61.580  66.890 105.470  1.00  0.00           C
ATOM   1499  CG  ARG A  86      60.190  67.330 105.940  1.00  0.00           C
ATOM   1502  CD  ARG A  86      59.790  68.660 105.300  1.00  0.00           C
ATOM   1505  NE  ARG A  86      60.510  69.790 105.970  1.00  0.00           N
ATOM   1507  CZ  ARG A  86      60.030  70.380 107.090  1.00  0.00           C
ATOM   1508  NH1 ARG A  86      58.930  69.900 107.720  1.00  0.00           N
ATOM   1511  NH2 ARG A  86      60.600  71.510 107.560  1.00  0.00           N
ATOM   1514  C   ARG A  86      62.310  66.090 107.710  1.00  0.00           C
ATOM   1515  O   ARG A  86      61.390  65.710 108.430  1.00  0.00           O
ATOM   1516  N   ASP A  87      63.360  66.780 108.180  1.00  0.00           N
ATOM   1518  CA  ASP A  87      63.400  67.350 109.500  1.00  0.00           C
ATOM   1520  CB  ASP A  87      64.340  66.540 110.440  1.00  0.00           C
ATOM   1523  CG  ASP A  87      64.330  67.030 111.900  1.00  0.00           C
ATOM   1524  OD1 ASP A  87      63.570  67.980 112.220  1.00  0.00           O
ATOM   1525  OD2 ASP A  87      65.100  66.440 112.710  1.00  0.00           O
ATOM   1526  C   ASP A  87      63.930  68.720 109.270  1.00  0.00           C
ATOM   1527  O   ASP A  87      65.110  68.870 108.940  1.00  0.00           O
ATOM   1528  N   GLY A  88      63.100  69.780 109.440  1.00  0.00           N
ATOM   1530  CA  GLY A  88      63.510  71.140 109.200  1.00  0.00           C
ATOM   1533  C   GLY A  88      64.010  71.350 107.790  1.00  0.00           C
ATOM   1534  O   GLY A  88      63.350  70.970 106.820  1.00  0.00           O
ATOM   1535  N   ASN A  89      65.200  71.950 107.660  1.00  0.00           N
ATOM   1537  CA  ASN A  89      65.780  72.320 106.390  1.00  0.00           C
ATOM   1539  CB  ASN A  89      66.420  73.730 106.450  1.00  0.00           C
ATOM   1542  CG  ASN A  89      65.320  74.770 106.690  1.00  0.00           C
ATOM   1543  OD1 ASN A  89      64.170  74.590 106.280  1.00  0.00           O
ATOM   1544  ND2 ASN A  89      65.680  75.870 107.420  1.00  0.00           N
ATOM   1547  C   ASN A  89      66.800  71.300 105.980  1.00  0.00           C
ATOM   1548  O   ASN A  89      67.730  71.630 105.250  1.00  0.00           O
ATOM   1549  N   THR A  90      66.620  70.010 106.380  1.00  0.00           N
ATOM   1551  CA  THR A  90      67.340  68.900 105.810  1.00  0.00           C
ATOM   1553  CB  THR A  90      68.430  68.340 106.730  1.00  0.00           C
ATOM   1555  OG1 THR A  90      69.190  67.310 106.110  1.00  0.00           O
ATOM   1557  CG2 THR A  90      67.860  67.810 108.060  1.00  0.00           C
ATOM   1561  C   THR A  90      66.300  67.860 105.420  1.00  0.00           C
ATOM   1562  O   THR A  90      65.190  67.870 105.940  1.00  0.00           O
ATOM   1563  N   ILE A  91      66.660  66.960 104.470  1.00  0.00           N
ATOM   1565  CA  ILE A  91      65.880  65.800 104.110  1.00  0.00           C
ATOM   1567  CB  ILE A  91      65.080  65.900 102.800  1.00  0.00           C
ATOM   1569  CG2 ILE A  91      64.040  67.010 102.970  1.00  0.00           C
ATOM   1573  CG1 ILE A  91      65.930  66.160 101.540  1.00  0.00           C
ATOM   1576  CD  ILE A  91      65.130  66.010 100.230  1.00  0.00           C
ATOM   1580  C   ILE A  91      66.850  64.650 104.020  1.00  0.00           C
ATOM   1581  O   ILE A  91      68.010  64.830 103.670  1.00  0.00           O
ATOM   1582  N   GLU A  92      66.340  63.440 104.310  1.00  0.00           N
ATOM   1584  CA  GLU A  92      66.970  62.180 104.020  1.00  0.00           C
ATOM   1586  CB  GLU A  92      66.660  61.090 105.090  1.00  0.00           C
ATOM   1589  CG  GLU A  92      67.130  61.460 106.510  1.00  0.00           C
ATOM   1592  CD  GLU A  92      66.660  60.420 107.540  1.00  0.00           C
ATOM   1593  OE1 GLU A  92      66.140  59.350 107.130  1.00  0.00           O
ATOM   1594  OE2 GLU A  92      66.820  60.700 108.760  1.00  0.00           O
ATOM   1595  C   GLU A  92      66.370  61.730 102.710  1.00  0.00           C
ATOM   1596  O   GLU A  92      65.150  61.750 102.540  1.00  0.00           O
ATOM   1597  N   TYR A  93      67.230  61.320 101.750  1.00  0.00           N
ATOM   1599  CA  TYR A  93      66.800  60.900 100.440  1.00  0.00           C
ATOM   1601  CB  TYR A  93      66.580  62.120  99.490  1.00  0.00           C
ATOM   1604  CG  TYR A  93      66.230  61.690  98.090  1.00  0.00           C
ATOM   1605  CD1 TYR A  93      64.990  61.100  97.850  1.00  0.00           C
ATOM   1607  CE1 TYR A  93      64.630  60.690  96.560  1.00  0.00           C
ATOM   1609  CZ  TYR A  93      65.530  60.810  95.510  1.00  0.00           C
ATOM   1610  OH  TYR A  93      65.200  60.300  94.230  1.00  0.00           O
ATOM   1612  CD2 TYR A  93      67.140  61.820  97.020  1.00  0.00           C
ATOM   1614  CE2 TYR A  93      66.800  61.380  95.740  1.00  0.00           C
ATOM   1616  C   TYR A  93      67.900  60.040  99.890  1.00  0.00           C
ATOM   1617  O   TYR A  93      68.970  60.550  99.620  1.00  0.00           O
ATOM   1618  N   ASP A  94      67.660  58.720  99.680  1.00  0.00           N
ATOM   1620  CA  ASP A  94      68.590  57.820  98.990  1.00  0.00           C
ATOM   1622  CB  ASP A  94      69.040  58.220  97.550  1.00  0.00           C
ATOM   1625  CG  ASP A  94      67.870  58.290  96.560  1.00  0.00           C
ATOM   1626  OD1 ASP A  94      66.710  58.390  97.020  1.00  0.00           O
ATOM   1627  OD2 ASP A  94      68.140  58.320  95.330  1.00  0.00           O
ATOM   1628  C   ASP A  94      69.810  57.520  99.830  1.00  0.00           C
ATOM   1629  O   ASP A  94      70.880  57.220  99.300  1.00  0.00           O
ATOM   1630  N   GLY A  95      69.680  57.620 101.180  1.00  0.00           N
ATOM   1632  CA  GLY A  95      70.790  57.450 102.100  1.00  0.00           C
ATOM   1635  C   GLY A  95      71.670  58.670 102.110  1.00  0.00           C
ATOM   1636  O   GLY A  95      72.830  58.590 102.510  1.00  0.00           O
ATOM   1637  N   MET A  96      71.140  59.810 101.630  1.00  0.00           N
ATOM   1639  CA  MET A  96      71.880  61.000 101.320  1.00  0.00           C
ATOM   1641  CB  MET A  96      71.720  61.360  99.820  1.00  0.00           C
ATOM   1644  CG  MET A  96      72.900  62.080  99.170  1.00  0.00           C
ATOM   1647  SD  MET A  96      74.260  61.000  98.770  1.00  0.00           S
ATOM   1648  CE  MET A  96      73.550  60.300  97.260  1.00  0.00           C
ATOM   1652  C   MET A  96      71.210  62.060 102.140  1.00  0.00           C
ATOM   1653  O   MET A  96      70.020  61.970 102.410  1.00  0.00           O
ATOM   1654  N   THR A  97      71.970  63.110 102.550  1.00  0.00           N
ATOM   1656  CA  THR A  97      71.420  64.220 103.290  1.00  0.00           C
ATOM   1658  CB  THR A  97      72.130  64.460 104.620  1.00  0.00           C
ATOM   1660  OG1 THR A  97      71.450  65.440 105.400  1.00  0.00           O
ATOM   1662  CG2 THR A  97      73.610  64.880 104.460  1.00  0.00           C
ATOM   1666  C   THR A  97      71.480  65.400 102.350  1.00  0.00           C
ATOM   1667  O   THR A  97      72.540  65.750 101.840  1.00  0.00           O
ATOM   1668  N   MET A  98      70.310  66.020 102.070  1.00  0.00           N
ATOM   1670  CA  MET A  98      70.200  67.190 101.240  1.00  0.00           C
ATOM   1672  CB  MET A  98      69.060  67.170 100.160  1.00  0.00           C
ATOM   1675  CG  MET A  98      68.780  65.910  99.320  1.00  0.00           C
ATOM   1678  SD  MET A  98      69.850  65.620  97.900  1.00  0.00           S
ATOM   1679  CE  MET A  98      71.020  64.790  98.980  1.00  0.00           C
ATOM   1683  C   MET A  98      69.790  68.240 102.240  1.00  0.00           C
ATOM   1684  O   MET A  98      69.210  67.910 103.270  1.00  0.00           O
ATOM   1685  N   GLU A  99      70.060  69.540 101.970  1.00  0.00           N
ATOM   1687  CA  GLU A  99      69.540  70.610 102.790  1.00  0.00           C
ATOM   1689  CB  GLU A  99      70.600  71.320 103.670  1.00  0.00           C
ATOM   1692  CG  GLU A  99      71.340  72.530 103.060  1.00  0.00           C
ATOM   1695  CD  GLU A  99      72.050  73.310 104.160  1.00  0.00           C
ATOM   1696  OE1 GLU A  99      72.710  72.670 105.020  1.00  0.00           O
ATOM   1697  OE2 GLU A  99      71.930  74.570 104.170  1.00  0.00           O
ATOM   1698  C   GLU A  99      68.950  71.580 101.830  1.00  0.00           C
ATOM   1699  O   GLU A  99      69.280  71.580 100.640  1.00  0.00           O
ATOM   1700  N   ARG A 100      68.040  72.450 102.340  1.00  0.00           N
ATOM   1702  CA  ARG A 100      67.300  73.400 101.550  1.00  0.00           C
ATOM   1704  CB  ARG A 100      66.180  74.070 102.360  1.00  0.00           C
ATOM   1707  CG  ARG A 100      65.190  74.870 101.500  1.00  0.00           C
ATOM   1710  CD  ARG A 100      64.200  75.720 102.310  1.00  0.00           C
ATOM   1713  NE  ARG A 100      63.500  74.860 103.310  1.00  0.00           N
ATOM   1715  CZ  ARG A 100      62.410  74.090 103.030  1.00  0.00           C
ATOM   1716  NH1 ARG A 100      61.860  74.070 101.790  1.00  0.00           N
ATOM   1719  NH2 ARG A 100      61.890  73.330 104.020  1.00  0.00           N
ATOM   1722  C   ARG A 100      68.220  74.470 101.030  1.00  0.00           C
ATOM   1723  O   ARG A 100      69.070  74.980 101.760  1.00  0.00           O
ATOM   1724  N   VAL A 101      68.050  74.820  99.740  1.00  0.00           N
ATOM   1726  CA  VAL A 101      68.860  75.810  99.080  1.00  0.00           C
ATOM   1728  CB  VAL A 101      69.930  75.230  98.160  1.00  0.00           C
ATOM   1730  CG1 VAL A 101      70.950  74.490  99.050  1.00  0.00           C
ATOM   1734  CG2 VAL A 101      69.320  74.320  97.070  1.00  0.00           C
ATOM   1738  C   VAL A 101      67.930  76.690  98.310  1.00  0.00           C
ATOM   1739  O   VAL A 101      66.810  76.300  97.960  1.00  0.00           O
ATOM   1740  N   ASP A 102      68.380  77.940  98.060  1.00  0.00           N
ATOM   1742  CA  ASP A 102      67.670  78.950  97.330  1.00  0.00           C
ATOM   1744  CB  ASP A 102      68.210  80.390  97.610  1.00  0.00           C
ATOM   1747  CG  ASP A 102      69.670  80.660  97.200  1.00  0.00           C
ATOM   1748  OD1 ASP A 102      70.530  79.750  97.340  1.00  0.00           O
ATOM   1749  OD2 ASP A 102      69.960  81.830  96.830  1.00  0.00           O
ATOM   1750  C   ASP A 102      67.700  78.680  95.840  1.00  0.00           C
ATOM   1751  O   ASP A 102      66.730  78.970  95.140  1.00  0.00           O
ATOM   1752  N   ARG A 103      68.820  78.110  95.340  1.00  0.00           N
ATOM   1754  CA  ARG A 103      69.010  77.950  93.920  1.00  0.00           C
ATOM   1756  CB  ARG A 103      69.830  79.090  93.250  1.00  0.00           C
ATOM   1759  CG  ARG A 103      69.710  79.080  91.720  1.00  0.00           C
ATOM   1762  CD  ARG A 103      70.450  80.220  91.010  1.00  0.00           C
ATOM   1765  NE  ARG A 103      70.340  80.000  89.530  1.00  0.00           N
ATOM   1767  CZ  ARG A 103      70.790  80.900  88.610  1.00  0.00           C
ATOM   1768  NH1 ARG A 103      71.340  82.070  89.000  1.00  0.00           N
ATOM   1771  NH2 ARG A 103      70.680  80.610  87.290  1.00  0.00           N
ATOM   1774  C   ARG A 103      69.800  76.670  93.780  1.00  0.00           C
ATOM   1775  O   ARG A 103      70.670  76.400  94.600  1.00  0.00           O
ATOM   1776  N   PRO A 104      69.550  75.870  92.740  1.00  0.00           N
ATOM   1777  CD  PRO A 104      68.270  75.860  92.040  1.00  0.00           C
ATOM   1780  CA  PRO A 104      70.360  74.710  92.440  1.00  0.00           C
ATOM   1782  CB  PRO A 104      69.420  73.810  91.610  1.00  0.00           C
ATOM   1785  CG  PRO A 104      68.340  74.720  91.030  1.00  0.00           C
ATOM   1788  C   PRO A 104      71.530  75.130  91.580  1.00  0.00           C
ATOM   1789  O   PRO A 104      71.640  76.300  91.230  1.00  0.00           O
ATOM   1790  N   THR A 105      72.400  74.160  91.240  1.00  0.00           N
ATOM   1792  CA  THR A 105      73.450  74.270  90.250  1.00  0.00           C
ATOM   1794  CB  THR A 105      74.330  73.020  90.240  1.00  0.00           C
ATOM   1796  OG1 THR A 105      75.330  73.030  89.220  1.00  0.00           O
ATOM   1798  CG2 THR A 105      73.450  71.760  90.080  1.00  0.00           C
ATOM   1802  C   THR A 105      72.850  74.620  88.890  1.00  0.00           C
ATOM   1803  O   THR A 105      71.700  74.300  88.620  1.00  0.00           O
ATOM   1804  N   ALA A 106      73.630  75.340  88.050  1.00  0.00           N
ATOM   1806  CA  ALA A 106      73.240  75.830  86.740  1.00  0.00           C
ATOM   1808  CB  ALA A 106      74.390  76.580  86.050  1.00  0.00           C
ATOM   1812  C   ALA A 106      72.820  74.720  85.820  1.00  0.00           C
ATOM   1813  O   ALA A 106      71.880  74.860  85.040  1.00  0.00           O
ATOM   1814  N   GLU A 107      73.540  73.590  85.910  1.00  0.00           N
ATOM   1816  CA  GLU A 107      73.280  72.360  85.210  1.00  0.00           C
ATOM   1818  CB  GLU A 107      74.450  71.390  85.480  1.00  0.00           C
ATOM   1821  CG  GLU A 107      74.150  69.880  85.500  1.00  0.00           C
ATOM   1824  CD  GLU A 107      73.540  69.410  86.820  1.00  0.00           C
ATOM   1825  OE1 GLU A 107      74.110  69.760  87.880  1.00  0.00           O
ATOM   1826  OE2 GLU A 107      72.480  68.720  86.800  1.00  0.00           O
ATOM   1827  C   GLU A 107      71.940  71.740  85.530  1.00  0.00           C
ATOM   1828  O   GLU A 107      71.250  71.290  84.610  1.00  0.00           O
ATOM   1829  N   CYS A 108      71.550  71.700  86.830  1.00  0.00           N
ATOM   1831  CA  CYS A 108      70.290  71.140  87.300  1.00  0.00           C
ATOM   1833  CB  CYS A 108      70.190  71.130  88.850  1.00  0.00           C
ATOM   1836  SG  CYS A 108      68.610  70.520  89.560  1.00  0.00           S
ATOM   1838  C   CYS A 108      69.150  71.950  86.790  1.00  0.00           C
ATOM   1839  O   CYS A 108      68.130  71.420  86.360  1.00  0.00           O
ATOM   1840  N   ALA A 109      69.330  73.290  86.850  1.00  0.00           N
ATOM   1842  CA  ALA A 109      68.360  74.270  86.440  1.00  0.00           C
ATOM   1844  CB  ALA A 109      68.870  75.700  86.750  1.00  0.00           C
ATOM   1848  C   ALA A 109      68.070  74.170  84.970  1.00  0.00           C
ATOM   1849  O   ALA A 109      66.920  74.220  84.560  1.00  0.00           O
ATOM   1850  N   ALA A 110      69.140  73.980  84.160  1.00  0.00           N
ATOM   1852  CA  ALA A 110      69.060  73.760  82.740  1.00  0.00           C
ATOM   1854  CB  ALA A 110      70.460  73.750  82.080  1.00  0.00           C
ATOM   1858  C   ALA A 110      68.370  72.470  82.390  1.00  0.00           C
ATOM   1859  O   ALA A 110      67.490  72.460  81.540  1.00  0.00           O
ATOM   1860  N   ALA A 111      68.740  71.370  83.080  1.00  0.00           N
ATOM   1862  CA  ALA A 111      68.190  70.040  82.890  1.00  0.00           C
ATOM   1864  CB  ALA A 111      68.920  68.980  83.740  1.00  0.00           C
ATOM   1868  C   ALA A 111      66.730  69.980  83.220  1.00  0.00           C
ATOM   1869  O   ALA A 111      65.960  69.320  82.510  1.00  0.00           O
ATOM   1870  N   LEU A 112      66.310  70.680  84.300  1.00  0.00           N
ATOM   1872  CA  LEU A 112      64.930  70.860  84.670  1.00  0.00           C
ATOM   1874  CB  LEU A 112      64.750  71.630  86.000  1.00  0.00           C
ATOM   1877  CG  LEU A 112      63.270  71.830  86.450  1.00  0.00           C
ATOM   1879  CD1 LEU A 112      62.620  70.510  86.910  1.00  0.00           C
ATOM   1883  CD2 LEU A 112      63.190  72.950  87.490  1.00  0.00           C
ATOM   1887  C   LEU A 112      64.170  71.620  83.640  1.00  0.00           C
ATOM   1888  O   LEU A 112      63.070  71.240  83.270  1.00  0.00           O
ATOM   1889  N   ASP A 113      64.710  72.740  83.120  1.00  0.00           N
ATOM   1891  CA  ASP A 113      64.010  73.580  82.180  1.00  0.00           C
ATOM   1893  CB  ASP A 113      64.780  74.880  81.850  1.00  0.00           C
ATOM   1896  CG  ASP A 113      64.730  75.870  83.020  1.00  0.00           C
ATOM   1897  OD1 ASP A 113      63.960  75.650  83.990  1.00  0.00           O
ATOM   1898  OD2 ASP A 113      65.460  76.900  82.930  1.00  0.00           O
ATOM   1899  C   ASP A 113      63.720  72.820  80.910  1.00  0.00           C
ATOM   1900  O   ASP A 113      62.640  72.940  80.330  1.00  0.00           O
ATOM   1901  N   LYS A 114      64.690  71.970  80.500  1.00  0.00           N
ATOM   1903  CA  LYS A 114      64.570  71.040  79.410  1.00  0.00           C
ATOM   1905  CB  LYS A 114      65.920  70.360  79.090  1.00  0.00           C
ATOM   1908  CG  LYS A 114      67.000  71.330  78.590  1.00  0.00           C
ATOM   1911  CD  LYS A 114      68.440  70.780  78.640  1.00  0.00           C
ATOM   1914  CE  LYS A 114      68.740  69.650  77.640  1.00  0.00           C
ATOM   1917  NZ  LYS A 114      68.160  68.370  78.090  1.00  0.00           N
ATOM   1921  C   LYS A 114      63.540  69.960  79.620  1.00  0.00           C
ATOM   1922  O   LYS A 114      62.830  69.650  78.670  1.00  0.00           O
ATOM   1923  N   ALA A 115      63.440  69.360  80.840  1.00  0.00           N
ATOM   1925  CA  ALA A 115      62.570  68.230  81.130  1.00  0.00           C
ATOM   1927  CB  ALA A 115      63.010  67.440  82.390  1.00  0.00           C
ATOM   1931  C   ALA A 115      61.100  68.630  81.210  1.00  0.00           C
ATOM   1932  O   ALA A 115      60.310  68.040  80.480  1.00  0.00           O
ATOM   1933  N   PRO A 116      60.670  69.610  82.020  1.00  0.00           N
ATOM   1934  CD  PRO A 116      60.780  69.380  83.470  1.00  0.00           C
ATOM   1937  CA  PRO A 116      59.400  70.280  81.850  1.00  0.00           C
ATOM   1939  CB  PRO A 116      59.380  71.280  83.000  1.00  0.00           C
ATOM   1942  CG  PRO A 116      60.010  70.500  84.160  1.00  0.00           C
ATOM   1945  C   PRO A 116      59.040  70.990  80.570  1.00  0.00           C
ATOM   1946  O   PRO A 116      57.880  71.390  80.490  1.00  0.00           O
ATOM   1947  N   LEU A 117      59.930  71.200  79.570  1.00  0.00           N
ATOM   1949  CA  LEU A 117      59.480  71.720  78.290  1.00  0.00           C
ATOM   1951  CB  LEU A 117      60.650  72.180  77.370  1.00  0.00           C
ATOM   1954  CG  LEU A 117      60.300  72.990  76.090  1.00  0.00           C
ATOM   1956  CD1 LEU A 117      59.570  72.230  74.960  1.00  0.00           C
ATOM   1960  CD2 LEU A 117      59.570  74.300  76.420  1.00  0.00           C
ATOM   1964  C   LEU A 117      58.500  70.760  77.610  1.00  0.00           C
ATOM   1965  O   LEU A 117      57.410  71.220  77.260  1.00  0.00           O
ATOM   1966  N   PRO A 118      58.750  69.440  77.460  1.00  0.00           N
ATOM   1967  CD  PRO A 118      60.100  68.900  77.360  1.00  0.00           C
ATOM   1970  CA  PRO A 118      57.790  68.520  76.860  1.00  0.00           C
ATOM   1972  CB  PRO A 118      58.590  67.260  76.490  1.00  0.00           C
ATOM   1975  CG  PRO A 118      59.960  67.400  77.160  1.00  0.00           C
ATOM   1978  C   PRO A 118      56.660  68.170  77.800  1.00  0.00           C
ATOM   1979  O   PRO A 118      55.730  67.510  77.330  1.00  0.00           O
ATOM   1980  N   THR A 119      56.690  68.560  79.100  1.00  0.00           N
ATOM   1982  CA  THR A 119      55.590  68.300  80.010  1.00  0.00           C
ATOM   1984  CB  THR A 119      55.940  68.300  81.510  1.00  0.00           C
ATOM   1986  OG1 THR A 119      56.230  69.600  82.020  1.00  0.00           O
ATOM   1988  CG2 THR A 119      57.110  67.330  81.760  1.00  0.00           C
ATOM   1992  C   THR A 119      54.500  69.310  79.700  1.00  0.00           C
ATOM   1993  O   THR A 119      54.800  70.350  79.110  1.00  0.00           O
ATOM   1994  N   PRO A 120      53.240  69.060  80.060  1.00  0.00           N
ATOM   1995  CD  PRO A 120      52.750  67.770  80.540  1.00  0.00           C
ATOM   1998  CA  PRO A 120      52.170  70.060  80.090  1.00  0.00           C
ATOM   2000  CB  PRO A 120      50.980  69.360  80.760  1.00  0.00           C
ATOM   2003  CG  PRO A 120      51.230  67.870  80.510  1.00  0.00           C
ATOM   2006  C   PRO A 120      52.530  71.340  80.800  1.00  0.00           C
ATOM   2007  O   PRO A 120      53.450  71.360  81.630  1.00  0.00           O
ATOM   2008  N   LEU A 121      51.800  72.430  80.470  1.00  0.00           N
ATOM   2010  CA  LEU A 121      52.070  73.770  80.920  1.00  0.00           C
ATOM   2012  CB  LEU A 121      51.360  74.810  80.000  1.00  0.00           C
ATOM   2015  CG  LEU A 121      51.860  74.870  78.530  1.00  0.00           C
ATOM   2017  CD1 LEU A 121      53.400  74.960  78.420  1.00  0.00           C
ATOM   2021  CD2 LEU A 121      51.300  73.750  77.610  1.00  0.00           C
ATOM   2025  C   LEU A 121      51.600  73.980  82.370  1.00  0.00           C
ATOM   2026  OT1 LEU A 121      51.020  73.040  82.980  1.00  0.00           O
ATOM   2027  OT2 LEU A 121      51.850  75.090  82.900  1.00  0.00           O
ATOM   2028  NH3 POPEB 122      54.350 107.210  75.890  1.00  0.00           N
ATOM   2032  C12 POPEB 122      54.840 108.560  76.330  1.00  0.00           C
ATOM   2035  C11 POPEB 122      53.830 109.650  75.960  1.00  0.00           C
ATOM   2038  P   POPEB 122      53.620 112.070  76.980  1.00  0.00           P
ATOM   2039  O13 POPEB 122      52.620 111.480  77.890  1.00  0.00           O
ATOM   2040  O14 POPEB 122      54.620 112.970  77.590  1.00  0.00           O
ATOM   2041  O11 POPEB 122      52.870 112.880  75.840  1.00  0.00           O
ATOM   2042  O12 POPEB 122      54.390 110.930  76.200  1.00  0.00           O
ATOM   2043  C1  POPEB 122      52.030 112.290  74.860  1.00  0.00           C
ATOM   2046  C2  POPEB 122      52.630 112.460  73.440  1.00  0.00           C
ATOM   2048  O21 POPEB 122      52.420 111.240  72.700  1.00  0.00           O
ATOM   2049  C21 POPEB 122      52.230 111.410  71.400  1.00  0.00           C
ATOM   2050  O22 POPEB 122      52.240 112.470  70.800  1.00  0.00           O
ATOM   2051  C22 POPEB 122      52.010 110.060  70.730  1.00  0.00           C
ATOM   2054  C3  POPEB 122      54.140 112.860  73.460  1.00  0.00           C
ATOM   2057  O31 POPEB 122      54.720 112.990  72.160  1.00  0.00           O
ATOM   2058  C31 POPEB 122      55.410 111.960  71.700  1.00  0.00           C
ATOM   2059  O32 POPEB 122      55.470 110.840  72.180  1.00  0.00           O
ATOM   2060  C32 POPEB 122      56.190 112.430  70.470  1.00  0.00           C
ATOM   2063  C23 POPEB 122      52.350 110.180  69.240  1.00  0.00           C
ATOM   2066  C24 POPEB 122      53.070 108.940  68.710  1.00  0.00           C
ATOM   2069  C25 POPEB 122      53.340 108.960  67.200  1.00  0.00           C
ATOM   2072  C26 POPEB 122      54.560 108.090  66.870  1.00  0.00           C
ATOM   2075  C27 POPEB 122      54.730 107.710  65.390  1.00  0.00           C
ATOM   2078  C28 POPEB 122      55.490 108.750  64.540  1.00  0.00           C
ATOM   2081  C29 POPEB 122      54.630 109.810  63.900  1.00  0.00           C
ATOM   2083 0C21 POPEB 122      54.310 109.900  62.590  1.00  0.00           C
ATOM   2085 1C21 POPEB 122      54.720 108.940  61.500  1.00  0.00           C
ATOM   2088 2C21 POPEB 122      53.560 108.520  60.580  1.00  0.00           C
ATOM   2091 3C21 POPEB 122      54.100 107.960  59.250  1.00  0.00           C
ATOM   2094 4C21 POPEB 122      53.020 107.530  58.260  1.00  0.00           C
ATOM   2097 5C21 POPEB 122      53.630 106.950  56.980  1.00  0.00           C
ATOM   2100 6C21 POPEB 122      54.030 108.020  55.970  1.00  0.00           C
ATOM   2103 7C21 POPEB 122      54.880 107.450  54.820  1.00  0.00           C
ATOM   2106 8C21 POPEB 122      55.070 108.400  53.640  1.00  0.00           C
ATOM   2110  C33 POPEB 122      56.510 111.270  69.530  1.00  0.00           C
ATOM   2113  C34 POPEB 122      57.450 111.740  68.420  1.00  0.00           C
ATOM   2116  C35 POPEB 122      57.800 110.630  67.440  1.00  0.00           C
ATOM   2119  C36 POPEB 122      58.970 111.000  66.530  1.00  0.00           C
ATOM   2122  C37 POPEB 122      59.110 110.030  65.350  1.00  0.00           C
ATOM   2125  C38 POPEB 122      60.530 109.950  64.810  1.00  0.00           C
ATOM   2128  C39 POPEB 122      60.600 109.730  63.300  1.00  0.00           C
ATOM   2131 0C31 POPEB 122      62.030 109.950  62.790  1.00  0.00           C
ATOM   2134 1C31 POPEB 122      62.190 110.150  61.280  1.00  0.00           C
ATOM   2137 2C31 POPEB 122      63.630 109.900  60.820  1.00  0.00           C
ATOM   2140 3C31 POPEB 122      64.510 111.150  60.780  1.00  0.00           C
ATOM   2143 4C31 POPEB 122      65.980 110.820  61.050  1.00  0.00           C
ATOM   2146 5C31 POPEB 122      66.990 111.880  60.590  1.00  0.00           C
ATOM   2149 6C31 POPEB 122      68.390 111.300  60.370  1.00  0.00           C
ATOM   2153  NH3 POPEC 123     106.520  99.540  31.320  1.00  0.00           N
ATOM   2157  C12 POPEC 123     106.540 100.420  30.100  1.00  0.00           C
ATOM   2160  C11 POPEC 123     105.970 101.840  30.350  1.00  0.00           C
ATOM   2163  P   POPEC 123     103.650 102.980  30.680  1.00  0.00           P
ATOM   2164  O13 POPEC 123     103.810 103.520  29.310  1.00  0.00           O
ATOM   2165  O14 POPEC 123     102.290 102.540  31.080  1.00  0.00           O
ATOM   2166  O11 POPEC 123     104.150 104.060  31.730  1.00  0.00           O
ATOM   2167  O12 POPEC 123     104.650 101.770  30.900  1.00  0.00           O
ATOM   2168  C1  POPEC 123     104.460 103.660  33.060  1.00  0.00           C
ATOM   2171  C2  POPEC 123     103.910 104.700  34.100  1.00  0.00           C
ATOM   2173  O21 POPEC 123     104.930 105.230  34.970  1.00  0.00           O
ATOM   2174  C21 POPEC 123     105.740 104.400  35.620  1.00  0.00           C
ATOM   2175  O22 POPEC 123     105.690 103.190  35.620  1.00  0.00           O
ATOM   2176  C22 POPEC 123     106.790 105.230  36.380  1.00  0.00           C
ATOM   2179  C3  POPEC 123     102.700 104.110  34.900  1.00  0.00           C
ATOM   2182  O31 POPEC 123     101.870 105.110  35.530  1.00  0.00           O
ATOM   2183  C31 POPEC 123     102.000 105.240  36.850  1.00  0.00           C
ATOM   2184  O32 POPEC 123     102.980 104.920  37.510  1.00  0.00           O
ATOM   2185  C32 POPEC 123     100.670 105.740  37.430  1.00  0.00           C
ATOM   2188  C23 POPEC 123     107.750 104.280  37.130  1.00  0.00           C
ATOM   2191  C24 POPEC 123     108.920 104.970  37.870  1.00  0.00           C
ATOM   2194  C25 POPEC 123     108.600 105.630  39.230  1.00  0.00           C
ATOM   2197  C26 POPEC 123     107.990 104.700  40.300  1.00  0.00           C
ATOM   2200  C27 POPEC 123     107.770 105.360  41.670  1.00  0.00           C
ATOM   2203  C28 POPEC 123     106.350 105.120  42.230  1.00  0.00           C
ATOM   2206  C29 POPEC 123     106.010 105.880  43.490  1.00  0.00           C
ATOM   2208 0C21 POPEC 123     104.830 105.840  44.140  1.00  0.00           C
ATOM   2210 1C21 POPEC 123     103.620 105.020  43.760  1.00  0.00           C
ATOM   2213 2C21 POPEC 123     103.360 103.880  44.770  1.00  0.00           C
ATOM   2216 3C21 POPEC 123     102.740 104.360  46.090  1.00  0.00           C
ATOM   2219 4C21 POPEC 123     102.230 103.210  46.970  1.00  0.00           C
ATOM   2222 5C21 POPEC 123     102.930 103.110  48.340  1.00  0.00           C
ATOM   2225 6C21 POPEC 123     104.450 102.950  48.230  1.00  0.00           C
ATOM   2228 7C21 POPEC 123     105.000 101.880  49.180  1.00  0.00           C
ATOM   2231 8C21 POPEC 123     106.510 101.960  49.350  1.00  0.00           C
ATOM   2235  C33 POPEC 123     100.780 106.040  38.950  1.00  0.00           C
ATOM   2238  C34 POPEC 123     100.880 104.790  39.850  1.00  0.00           C
ATOM   2241  C35 POPEC 123     100.530 105.040  41.330  1.00  0.00           C
ATOM   2244  C36 POPEC 123      99.860 103.840  42.040  1.00  0.00           C
ATOM   2247  C37 POPEC 123      98.840 104.240  43.110  1.00  0.00           C
ATOM   2250  C38 POPEC 123      99.430 105.120  44.220  1.00  0.00           C
ATOM   2253  C39 POPEC 123      98.370 105.880  45.040  1.00  0.00           C
ATOM   2256 0C31 POPEC 123      98.790 106.070  46.500  1.00  0.00           C
ATOM   2259 1C31 POPEC 123      98.360 104.900  47.400  1.00  0.00           C
ATOM   2262 2C31 POPEC 123      98.990 105.020  48.800  1.00  0.00           C
ATOM   2265 3C31 POPEC 123      98.600 103.910  49.790  1.00  0.00           C
ATOM   2268 4C31 POPEC 123      99.170 102.510  49.490  1.00  0.00           C
ATOM   2271 5C31 POPEC 123      98.930 101.530  50.650  1.00  0.00           C
ATOM   2274 6C31 POPEC 123      98.840 100.060  50.240  1.00  0.00           C
ATOM   2278  NH3 POPED 124     108.580  31.010  36.590  1.00  0.00           N
ATOM   2282  C12 POPED 124     110.020  30.900  36.160  1.00  0.00           C
ATOM   2285  C11 POPED 124     110.810  32.230  36.280  1.00  0.00           C
ATOM   2288  P   POPED 124     109.710  33.880  38.110  1.00  0.00           P
ATOM   2289  O13 POPED 124     108.290  33.580  38.400  1.00  0.00           O
ATOM   2290  O14 POPED 124     110.120  35.300  38.180  1.00  0.00           O
ATOM   2291  O11 POPED 124     110.600  33.030  39.120  1.00  0.00           O
ATOM   2292  O12 POPED 124     110.040  33.350  36.650  1.00  0.00           O
ATOM   2293  C1  POPED 124     112.000  33.270  39.280  1.00  0.00           C
ATOM   2296  C2  POPED 124     112.410  34.010  40.600  1.00  0.00           C
ATOM   2298  O21 POPED 124     111.840  33.410  41.780  1.00  0.00           O
ATOM   2299  C21 POPED 124     110.610  33.700  42.180  1.00  0.00           C
ATOM   2300  O22 POPED 124     109.790  34.370  41.570  1.00  0.00           O
ATOM   2301  C22 POPED 124     110.390  33.110  43.570  1.00  0.00           C
ATOM   2304  C3  POPED 124     112.310  35.570  40.540  1.00  0.00           C
ATOM   2307  O31 POPED 124     113.530  36.220  40.930  1.00  0.00           O
ATOM   2308  C31 POPED 124     113.790  36.670  42.170  1.00  0.00           C
ATOM   2309  O32 POPED 124     114.700  37.420  42.430  1.00  0.00           O
ATOM   2310  C32 POPED 124     112.870  36.100  43.250  1.00  0.00           C
ATOM   2313  C23 POPED 124     108.880  33.020  43.890  1.00  0.00           C
ATOM   2316  C24 POPED 124     108.550  32.800  45.380  1.00  0.00           C
ATOM   2319  C25 POPED 124     109.180  33.860  46.290  1.00  0.00           C
ATOM   2322  C26 POPED 124     108.650  33.920  47.720  1.00  0.00           C
ATOM   2325  C27 POPED 124     109.380  35.060  48.430  1.00  0.00           C
ATOM   2328  C28 POPED 124     109.220  35.090  49.950  1.00  0.00           C
ATOM   2331  C29 POPED 124     109.930  36.280  50.530  1.00  0.00           C
ATOM   2333 0C21 POPED 124     109.480  37.070  51.520  1.00  0.00           C
ATOM   2335 1C21 POPED 124     108.200  36.880  52.290  1.00  0.00           C
ATOM   2338 2C21 POPED 124     108.380  36.120  53.620  1.00  0.00           C
ATOM   2341 3C21 POPED 124     107.060  35.720  54.310  1.00  0.00           C
ATOM   2344 4C21 POPED 124     107.300  34.830  55.540  1.00  0.00           C
ATOM   2347 5C21 POPED 124     106.100  34.620  56.480  1.00  0.00           C
ATOM   2350 6C21 POPED 124     106.410  33.630  57.610  1.00  0.00           C
ATOM   2353 7C21 POPED 124     105.190  32.810  58.090  1.00  0.00           C
ATOM   2356 8C21 POPED 124     105.470  31.810  59.220  1.00  0.00           C
ATOM   2360  C33 POPED 124     113.240  36.640  44.640  1.00  0.00           C
ATOM   2363  C34 POPED 124     112.450  35.940  45.750  1.00  0.00           C
ATOM   2366  C35 POPED 124     112.740  36.490  47.150  1.00  0.00           C
ATOM   2369  C36 POPED 124     114.030  35.980  47.810  1.00  0.00           C
ATOM   2372  C37 POPED 124     114.200  36.640  49.180  1.00  0.00           C
ATOM   2375  C38 POPED 124     115.200  35.940  50.110  1.00  0.00           C
ATOM   2378  C39 POPED 124     114.590  34.750  50.890  1.00  0.00           C
ATOM   2381 0C31 POPED 124     114.790  34.910  52.400  1.00  0.00           C
ATOM   2384 1C31 POPED 124     114.100  33.870  53.270  1.00  0.00           C
ATOM   2387 2C31 POPED 124     114.510  33.990  54.750  1.00  0.00           C
ATOM   2390 3C31 POPED 124     114.010  35.290  55.420  1.00  0.00           C
ATOM   2393 4C31 POPED 124     114.340  35.370  56.910  1.00  0.00           C
ATOM   2396 5C31 POPED 124     113.990  36.730  57.540  1.00  0.00           C
ATOM   2399 6C31 POPED 124     114.290  36.810  59.040  1.00  0.00           C
ATOM   2403  NH3 POPEE 125     113.170 112.920  32.560  1.00  0.00           N
ATOM   2407  C12 POPEE 125     113.200 112.460  31.130  1.00  0.00           C
ATOM   2410  C11 POPEE 125     111.910 111.690  30.750  1.00  0.00           C
ATOM   2413  P   POPEE 125     111.430 109.720  32.370  1.00  0.00           P
ATOM   2414  O13 POPEE 125     111.760 108.280  32.470  1.00  0.00           O
ATOM   2415  O14 POPEE 125     110.000 110.080  32.400  1.00  0.00           O
ATOM   2416  O11 POPEE 125     112.230 110.510  33.470  1.00  0.00           O
ATOM   2417  O12 POPEE 125     112.040 110.300  31.040  1.00  0.00           O
ATOM   2418  C1  POPEE 125     111.720 111.030  34.680  1.00  0.00           C
ATOM   2421  C2  POPEE 125     112.720 110.730  35.830  1.00  0.00           C
ATOM   2423  O21 POPEE 125     113.940 111.490  35.770  1.00  0.00           O
ATOM   2424  C21 POPEE 125     113.910 112.780  36.080  1.00  0.00           C
ATOM   2425  O22 POPEE 125     112.940 113.510  36.040  1.00  0.00           O
ATOM   2426  C22 POPEE 125     115.290 113.210  36.610  1.00  0.00           C
ATOM   2429  C3  POPEE 125     113.120 109.220  35.840  1.00  0.00           C
ATOM   2432  O31 POPEE 125     112.480 108.470  36.880  1.00  0.00           O
ATOM   2433  C31 POPEE 125     113.050 108.590  38.070  1.00  0.00           C
ATOM   2434  O32 POPEE 125     113.940 109.360  38.360  1.00  0.00           O
ATOM   2435  C32 POPEE 125     112.390 107.660  39.080  1.00  0.00           C
ATOM   2438  C23 POPEE 125     115.150 114.300  37.690  1.00  0.00           C
ATOM   2441  C24 POPEE 125     116.490 114.950  38.070  1.00  0.00           C
ATOM   2444  C25 POPEE 125     116.500 115.670  39.430  1.00  0.00           C
ATOM   2447  C26 POPEE 125     116.550 114.730  40.640  1.00  0.00           C
ATOM   2450  C27 POPEE 125     116.200 115.490  41.920  1.00  0.00           C
ATOM   2453  C28 POPEE 125     116.160 114.670  43.220  1.00  0.00           C
ATOM   2456  C29 POPEE 125     115.880 115.600  44.370  1.00  0.00           C
ATOM   2458 0C21 POPEE 125     116.560 115.690  45.520  1.00  0.00           C
ATOM   2460 1C21 POPEE 125     117.730 114.830  45.890  1.00  0.00           C
ATOM   2463 2C21 POPEE 125     117.350 113.370  46.220  1.00  0.00           C
ATOM   2466 3C21 POPEE 125     118.610 112.520  46.440  1.00  0.00           C
ATOM   2469 4C21 POPEE 125     118.320 111.060  46.830  1.00  0.00           C
ATOM   2472 5C21 POPEE 125     117.540 110.870  48.140  1.00  0.00           C
ATOM   2475 6C21 POPEE 125     118.160 111.410  49.440  1.00  0.00           C
ATOM   2478 7C21 POPEE 125     117.200 111.100  50.610  1.00  0.00           C
ATOM   2481 8C21 POPEE 125     117.530 111.740  51.960  1.00  0.00           C
ATOM   2485  C33 POPEE 125     112.000 108.550  40.260  1.00  0.00           C
ATOM   2488  C34 POPEE 125     110.770 108.080  41.040  1.00  0.00           C
ATOM   2491  C35 POPEE 125     110.520 108.930  42.300  1.00  0.00           C
ATOM   2494  C36 POPEE 125     110.580 110.450  42.070  1.00  0.00           C
ATOM   2497  C37 POPEE 125     110.270 111.270  43.330  1.00  0.00           C
ATOM   2500  C38 POPEE 125     108.830 111.120  43.830  1.00  0.00           C
ATOM   2503  C39 POPEE 125     108.580 111.850  45.150  1.00  0.00           C
ATOM   2506 0C31 POPEE 125     108.630 110.900  46.350  1.00  0.00           C
ATOM   2509 1C31 POPEE 125     108.440 111.630  47.670  1.00  0.00           C
ATOM   2512 2C31 POPEE 125     108.510 110.720  48.900  1.00  0.00           C
ATOM   2515 3C31 POPEE 125     109.870 110.030  49.030  1.00  0.00           C
ATOM   2518 4C31 POPEE 125     110.140 109.550  50.460  1.00  0.00           C
ATOM   2521 5C31 POPEE 125     111.640 109.390  50.740  1.00  0.00           C
ATOM   2524 6C31 POPEE 125     111.930 108.670  52.050  1.00  0.00           C
ATOM   2528  NH3 POPEF 126      37.750  72.860  35.930  1.00  0.00           N
ATOM   2532  C12 POPEF 126      38.670  74.010  35.630  1.00  0.00           C
ATOM   2535  C11 POPEF 126      38.540  74.540  34.200  1.00  0.00           C
ATOM   2538  P   POPEF 126      40.500  76.290  34.270  1.00  0.00           P
ATOM   2539  O13 POPEF 126      40.630  77.740  34.010  1.00  0.00           O
ATOM   2540  O14 POPEF 126      41.330  75.370  33.460  1.00  0.00           O
ATOM   2541  O11 POPEF 126      40.780  76.020  35.800  1.00  0.00           O
ATOM   2542  O12 POPEF 126      38.970  75.890  34.110  1.00  0.00           O
ATOM   2543  C1  POPEF 126      42.100  76.030  36.330  1.00  0.00           C
ATOM   2546  C2  POPEF 126      42.040  76.600  37.770  1.00  0.00           C
ATOM   2548  O21 POPEF 126      43.220  76.270  38.540  1.00  0.00           O
ATOM   2549  C21 POPEF 126      44.090  77.270  38.680  1.00  0.00           C
ATOM   2550  O22 POPEF 126      44.160  78.260  37.970  1.00  0.00           O
ATOM   2551  C22 POPEF 126      44.980  77.050  39.920  1.00  0.00           C
ATOM   2554  C3  POPEF 126      40.810  76.050  38.520  1.00  0.00           C
ATOM   2557  O31 POPEF 126      41.000  76.180  39.940  1.00  0.00           O
ATOM   2558  C31 POPEF 126      40.230  75.380  40.670  1.00  0.00           C
ATOM   2559  O32 POPEF 126      39.460  74.550  40.220  1.00  0.00           O
ATOM   2560  C32 POPEF 126      40.420  75.710  42.150  1.00  0.00           C
ATOM   2563  C23 POPEF 126      44.640  78.060  41.040  1.00  0.00           C
ATOM   2566  C24 POPEF 126      43.840  77.490  42.230  1.00  0.00           C
ATOM   2569  C25 POPEF 126      44.360  77.950  43.610  1.00  0.00           C
ATOM   2572  C26 POPEF 126      43.520  77.490  44.810  1.00  0.00           C
ATOM   2575  C27 POPEF 126      43.750  78.380  46.040  1.00  0.00           C
ATOM   2578  C28 POPEF 126      43.040  77.870  47.310  1.00  0.00           C
ATOM   2581  C29 POPEF 126      43.370  78.680  48.540  1.00  0.00           C
ATOM   2583 0C21 POPEF 126      42.540  79.030  49.530  1.00  0.00           C
ATOM   2585 1C21 POPEF 126      41.070  78.710  49.630  1.00  0.00           C
ATOM   2588 2C21 POPEF 126      40.220  79.990  49.600  1.00  0.00           C
ATOM   2591 3C21 POPEF 126      40.320  80.810  50.890  1.00  0.00           C
ATOM   2594 4C21 POPEF 126      39.310  81.950  50.960  1.00  0.00           C
ATOM   2597 5C21 POPEF 126      38.050  81.610  51.770  1.00  0.00           C
ATOM   2600 6C21 POPEF 126      37.420  82.850  52.410  1.00  0.00           C
ATOM   2603 7C21 POPEF 126      36.030  82.620  53.020  1.00  0.00           C
ATOM   2606 8C21 POPEF 126      35.300  83.940  53.310  1.00  0.00           C
ATOM   2610  C33 POPEF 126      41.210  74.600  42.870  1.00  0.00           C
ATOM   2613  C34 POPEF 126      40.920  74.510  44.370  1.00  0.00           C
ATOM   2616  C35 POPEF 126      41.660  73.340  45.050  1.00  0.00           C
ATOM   2619  C36 POPEF 126      42.260  73.650  46.430  1.00  0.00           C
ATOM   2622  C37 POPEF 126      42.810  72.360  47.070  1.00  0.00           C
ATOM   2625  C38 POPEF 126      43.330  72.520  48.500  1.00  0.00           C
ATOM   2628  C39 POPEF 126      42.300  72.100  49.560  1.00  0.00           C
ATOM   2631 0C31 POPEF 126      42.160  73.090  50.720  1.00  0.00           C
ATOM   2634 1C31 POPEF 126      40.960  72.730  51.620  1.00  0.00           C
ATOM   2637 2C31 POPEF 126      40.680  73.680  52.800  1.00  0.00           C
ATOM   2640 3C31 POPEF 126      41.880  74.260  53.560  1.00  0.00           C
ATOM   2643 4C31 POPEF 126      41.430  74.950  54.870  1.00  0.00           C
ATOM   2646 5C31 POPEF 126      42.510  75.170  55.940  1.00  0.00           C
ATOM   2649 6C31 POPEF 126      42.020  75.960  57.160  1.00  0.00           C
ATOM   2653  NH3 POPEG 127     101.450 128.610  33.000  1.00  0.00           N
ATOM   2657  C12 POPEG 127     100.940 127.200  33.030  1.00  0.00           C
ATOM   2660  C11 POPEG 127     101.500 126.400  31.840  1.00  0.00           C
ATOM   2663  P   POPEG 127     102.350 123.930  31.830  1.00  0.00           P
ATOM   2664  O13 POPEG 127     102.410 123.490  30.420  1.00  0.00           O
ATOM   2665  O14 POPEG 127     103.610 124.420  32.430  1.00  0.00           O
ATOM   2666  O11 POPEG 127     101.790 122.740  32.710  1.00  0.00           O
ATOM   2667  O12 POPEG 127     101.210 125.020  31.990  1.00  0.00           O
ATOM   2668  C1  POPEG 127     101.130 122.990  33.950  1.00  0.00           C
ATOM   2671  C2  POPEG 127     101.980 122.440  35.120  1.00  0.00           C
ATOM   2673  O21 POPEG 127     101.290 122.570  36.370  1.00  0.00           O
ATOM   2674  C21 POPEG 127     101.400 123.700  37.060  1.00  0.00           C
ATOM   2675  O22 POPEG 127     101.600 124.810  36.600  1.00  0.00           O
ATOM   2676  C22 POPEG 127     101.370 123.380  38.560  1.00  0.00           C
ATOM   2679  C3  POPEG 127     103.420 123.020  35.150  1.00  0.00           C
ATOM   2682  O31 POPEG 127     104.000 122.750  36.440  1.00  0.00           O
ATOM   2683  C31 POPEG 127     105.280 123.040  36.650  1.00  0.00           C
ATOM   2684  O32 POPEG 127     105.690 123.700  37.600  1.00  0.00           O
ATOM   2685  C32 POPEG 127     106.210 122.370  35.660  1.00  0.00           C
ATOM   2688  C23 POPEG 127     100.720 122.020  38.910  1.00  0.00           C
ATOM   2691  C24 POPEG 127     100.610 121.850  40.430  1.00  0.00           C
ATOM   2694  C25 POPEG 127     100.500 120.420  40.980  1.00  0.00           C
ATOM   2697  C26 POPEG 127     100.200 120.470  42.490  1.00  0.00           C
ATOM   2700  C27 POPEG 127      99.760 119.160  43.150  1.00  0.00           C
ATOM   2703  C28 POPEG 127      99.640 119.370  44.670  1.00  0.00           C
ATOM   2706  C29 POPEG 127      98.930 118.280  45.430  1.00  0.00           C
ATOM   2708 0C21 POPEG 127      98.790 118.270  46.770  1.00  0.00           C
ATOM   2710 1C21 POPEG 127      99.360 119.290  47.730  1.00  0.00           C
ATOM   2713 2C21 POPEG 127      98.280 120.130  48.430  1.00  0.00           C
ATOM   2716 3C21 POPEG 127      98.860 121.070  49.500  1.00  0.00           C
ATOM   2719 4C21 POPEG 127      97.770 121.720  50.370  1.00  0.00           C
ATOM   2722 5C21 POPEG 127      98.320 122.620  51.490  1.00  0.00           C
ATOM   2725 6C21 POPEG 127      99.370 121.920  52.360  1.00  0.00           C
ATOM   2728 7C21 POPEG 127      99.610 122.610  53.710  1.00  0.00           C
ATOM   2731 8C21 POPEG 127     100.600 121.870  54.610  1.00  0.00           C
ATOM   2735  C33 POPEG 127     107.290 121.570  36.410  1.00  0.00           C
ATOM   2738  C34 POPEG 127     106.860 120.180  36.930  1.00  0.00           C
ATOM   2741  C35 POPEG 127     107.960 119.110  36.740  1.00  0.00           C
ATOM   2744  C36 POPEG 127     109.370 119.540  37.210  1.00  0.00           C
ATOM   2747  C37 POPEG 127     110.430 118.460  36.960  1.00  0.00           C
ATOM   2750  C38 POPEG 127     111.780 118.760  37.620  1.00  0.00           C
ATOM   2753  C39 POPEG 127     112.000 118.160  39.030  1.00  0.00           C
ATOM   2756 0C31 POPEG 127     113.310 118.670  39.650  1.00  0.00           C
ATOM   2759 1C31 POPEG 127     113.470 118.440  41.150  1.00  0.00           C
ATOM   2762 2C31 POPEG 127     114.850 118.860  41.700  1.00  0.00           C
ATOM   2765 3C31 POPEG 127     115.060 120.380  41.840  1.00  0.00           C
ATOM   2768 4C31 POPEG 127     115.780 120.730  43.160  1.00  0.00           C
ATOM   2771 5C31 POPEG 127     115.470 122.120  43.750  1.00  0.00           C
ATOM   2774 6C31 POPEG 127     116.410 122.500  44.910  1.00  0.00           C
ATOM   2778  NH3 POPEH 128      -1.974  71.590  34.350  1.00  0.00           N
ATOM   2782  C12 POPEH 128      -0.744  72.230  33.780  1.00  0.00           C
ATOM   2785  C11 POPEH 128       0.360  72.480  34.820  1.00  0.00           C
ATOM   2788  P   POPEH 128       2.870  73.200  34.930  1.00  0.00           P
ATOM   2789  O13 POPEH 128       3.460  71.910  35.350  1.00  0.00           O
ATOM   2790  O14 POPEH 128       3.720  74.110  34.130  1.00  0.00           O
ATOM   2791  O11 POPEH 128       2.390  74.000  36.200  1.00  0.00           O
ATOM   2792  O12 POPEH 128       1.520  72.940  34.140  1.00  0.00           O
ATOM   2793  C1  POPEH 128       2.240  73.370  37.460  1.00  0.00           C
ATOM   2796  C2  POPEH 128       1.350  74.290  38.320  1.00  0.00           C
ATOM   2798  O21 POPEH 128       2.210  74.900  39.290  1.00  0.00           O
ATOM   2799  C21 POPEH 128       1.790  75.240  40.480  1.00  0.00           C
ATOM   2800  O22 POPEH 128       0.710  75.740  40.780  1.00  0.00           O
ATOM   2801  C22 POPEH 128       2.830  74.680  41.450  1.00  0.00           C
ATOM   2804  C3  POPEH 128       0.070  73.580  38.870  1.00  0.00           C
ATOM   2807  O31 POPEH 128       0.320  72.850  40.090  1.00  0.00           O
ATOM   2808  C31 POPEH 128      -0.744  72.750  40.890  1.00  0.00           C
ATOM   2809  O32 POPEH 128      -1.904  72.930  40.550  1.00  0.00           O
ATOM   2810  C32 POPEH 128      -0.314  72.390  42.330  1.00  0.00           C
ATOM   2813  C23 POPEH 128       2.790  75.290  42.850  1.00  0.00           C
ATOM   2816  C24 POPEH 128       3.420  74.270  43.800  1.00  0.00           C
ATOM   2819  C25 POPEH 128       3.890  74.810  45.140  1.00  0.00           C
ATOM   2822  C26 POPEH 128       2.810  74.910  46.220  1.00  0.00           C
ATOM   2825  C27 POPEH 128       3.470  75.150  47.590  1.00  0.00           C
ATOM   2828  C28 POPEH 128       2.640  74.620  48.780  1.00  0.00           C
ATOM   2831  C29 POPEH 128       1.640  75.640  49.250  1.00  0.00           C
ATOM   2833 0C21 POPEH 128       1.600  76.180  50.480  1.00  0.00           C
ATOM   2835 1C21 POPEH 128       2.540  75.870  51.620  1.00  0.00           C
ATOM   2838 2C21 POPEH 128       2.100  74.710  52.530  1.00  0.00           C
ATOM   2841 3C21 POPEH 128       0.740  74.950  53.220  1.00  0.00           C
ATOM   2844 4C21 POPEH 128       0.600  74.400  54.650  1.00  0.00           C
ATOM   2847 5C21 POPEH 128       0.480  72.880  54.810  1.00  0.00           C
ATOM   2850 6C21 POPEH 128       0.570  72.500  56.300  1.00  0.00           C
ATOM   2853 7C21 POPEH 128       0.390  71.010  56.620  1.00  0.00           C
ATOM   2856 8C21 POPEH 128       0.810  70.660  58.050  1.00  0.00           C
ATOM   2860  C33 POPEH 128      -1.064  73.230  43.390  1.00  0.00           C
ATOM   2863  C34 POPEH 128      -0.804  72.760  44.840  1.00  0.00           C
ATOM   2866  C35 POPEH 128      -1.614  73.480  45.940  1.00  0.00           C
ATOM   2869  C36 POPEH 128      -1.014  73.340  47.360  1.00  0.00           C
ATOM   2872  C37 POPEH 128      -1.664  74.240  48.450  1.00  0.00           C
ATOM   2875  C38 POPEH 128      -1.564  73.690  49.890  1.00  0.00           C
ATOM   2878  C39 POPEH 128      -2.334  74.480  50.980  1.00  0.00           C
ATOM   2881 0C31 POPEH 128      -2.644  73.640  52.250  1.00  0.00           C
ATOM   2884 1C31 POPEH 128      -3.294  74.400  53.420  1.00  0.00           C
ATOM   2887 2C31 POPEH 128      -3.634  73.510  54.640  1.00  0.00           C
ATOM   2890 3C31 POPEH 128      -5.004  72.820  54.530  1.00  0.00           C
ATOM   2893 4C31 POPEH 128      -5.314  71.790  55.640  1.00  0.00           C
ATOM   2896 5C31 POPEH 128      -6.494  70.860  55.270  1.00  0.00           C
ATOM   2899 6C31 POPEH 128      -7.424  70.460  56.430  1.00  0.00           C
ATOM   2903  NH3 POPEI 129      40.110  93.890  27.860  1.00  0.00           N
ATOM   2907  C12 POPEI 129      39.090  94.600  27.030  1.00  0.00           C
ATOM   2910  C11 POPEI 129      37.730  94.700  27.770  1.00  0.00           C
ATOM   2913  P   POPEI 129      36.130  96.740  27.300  1.00  0.00           P
ATOM   2914  O13 POPEI 129      36.570  98.070  26.810  1.00  0.00           O
ATOM   2915  O14 POPEI 129      35.560  95.820  26.290  1.00  0.00           O
ATOM   2916  O11 POPEI 129      35.030  96.970  28.420  1.00  0.00           O
ATOM   2917  O12 POPEI 129      37.360  96.050  28.030  1.00  0.00           O
ATOM   2918  C1  POPEI 129      35.110  96.540  29.760  1.00  0.00           C
ATOM   2921  C2  POPEI 129      34.180  97.440  30.650  1.00  0.00           C
ATOM   2923  O21 POPEI 129      34.680  97.400  31.990  1.00  0.00           O
ATOM   2924  C21 POPEI 129      34.310  98.360  32.840  1.00  0.00           C
ATOM   2925  O22 POPEI 129      33.330  99.080  32.750  1.00  0.00           O
ATOM   2926  C22 POPEI 129      35.430  98.530  33.870  1.00  0.00           C
ATOM   2929  C3  POPEI 129      32.660  97.120  30.520  1.00  0.00           C
ATOM   2932  O31 POPEI 129      31.940  98.350  30.310  1.00  0.00           O
ATOM   2933  C31 POPEI 129      30.770  98.520  30.910  1.00  0.00           C
ATOM   2934  O32 POPEI 129      30.240  97.760  31.710  1.00  0.00           O
ATOM   2935  C32 POPEI 129      30.160  99.840  30.410  1.00  0.00           C
ATOM   2938  C23 POPEI 129      34.940  98.980  35.260  1.00  0.00           C
ATOM   2941  C24 POPEI 129      36.110  99.510  36.120  1.00  0.00           C
ATOM   2944  C25 POPEI 129      35.760  99.760  37.600  1.00  0.00           C
ATOM   2947  C26 POPEI 129      36.760 100.700  38.300  1.00  0.00           C
ATOM   2950  C27 POPEI 129      36.340 101.090  39.730  1.00  0.00           C
ATOM   2953  C28 POPEI 129      37.050 102.340  40.290  1.00  0.00           C
ATOM   2956  C29 POPEI 129      38.510 102.110  40.570  1.00  0.00           C
ATOM   2958 0C21 POPEI 129      39.130 102.100  41.770  1.00  0.00           C
ATOM   2960 1C21 POPEI 129      38.530 102.340  43.130  1.00  0.00           C
ATOM   2963 2C21 POPEI 129      39.130 103.600  43.810  1.00  0.00           C
ATOM   2966 3C21 POPEI 129      39.210 103.460  45.340  1.00  0.00           C
ATOM   2969 4C21 POPEI 129      40.000 104.590  46.010  1.00  0.00           C
ATOM   2972 5C21 POPEI 129      39.210 105.890  46.110  1.00  0.00           C
ATOM   2975 6C21 POPEI 129      39.910 106.980  46.920  1.00  0.00           C
ATOM   2978 7C21 POPEI 129      39.010 108.200  47.120  1.00  0.00           C
ATOM   2981 8C21 POPEI 129      39.660 109.350  47.890  1.00  0.00           C
ATOM   2985  C33 POPEI 129      28.890 100.230  31.190  1.00  0.00           C
ATOM   2988  C34 POPEI 129      29.180 100.590  32.670  1.00  0.00           C
ATOM   2991  C35 POPEI 129      27.950 100.980  33.520  1.00  0.00           C
ATOM   2994  C36 POPEI 129      26.980  99.810  33.800  1.00  0.00           C
ATOM   2997  C37 POPEI 129      25.680 100.220  34.530  1.00  0.00           C
ATOM   3000  C38 POPEI 129      24.740  99.030  34.770  1.00  0.00           C
ATOM   3003  C39 POPEI 129      23.300  99.380  35.200  1.00  0.00           C
ATOM   3006 0C31 POPEI 129      22.470  98.090  35.320  1.00  0.00           C
ATOM   3009 1C31 POPEI 129      20.950  98.290  35.420  1.00  0.00           C
ATOM   3012 2C31 POPEI 129      20.230  96.950  35.640  1.00  0.00           C
ATOM   3015 3C31 POPEI 129      18.750  97.090  36.020  1.00  0.00           C
ATOM   3018 4C31 POPEI 129      18.510  97.650  37.430  1.00  0.00           C
ATOM   3021 5C31 POPEI 129      17.020  97.670  37.800  1.00  0.00           C
ATOM   3024 6C31 POPEI 129      16.760  97.900  39.290  1.00  0.00           C
ATOM   3028  NH3 POPEJ 130      87.250  15.780  74.630  1.00  0.00           N
ATOM   3032  C12 POPEJ 130      87.480  17.180  75.130  1.00  0.00           C
ATOM   3035  C11 POPEJ 130      86.340  17.690  76.020  1.00  0.00           C
ATOM   3038  P   POPEJ 130      86.980  20.030  77.070  1.00  0.00           P
ATOM   3039  O13 POPEJ 130      85.630  20.640  77.000  1.00  0.00           O
ATOM   3040  O14 POPEJ 130      87.850  20.420  78.200  1.00  0.00           O
ATOM   3041  O11 POPEJ 130      87.760  20.340  75.710  1.00  0.00           O
ATOM   3042  O12 POPEJ 130      86.840  18.460  77.090  1.00  0.00           O
ATOM   3043  C1  POPEJ 130      88.500  21.570  75.620  1.00  0.00           C
ATOM   3046  C2  POPEJ 130      88.390  22.190  74.190  1.00  0.00           C
ATOM   3048  O21 POPEJ 130      88.970  23.500  74.220  1.00  0.00           O
ATOM   3049  C21 POPEJ 130      88.880  24.350  73.180  1.00  0.00           C
ATOM   3050  O22 POPEJ 130      88.450  25.480  73.260  1.00  0.00           O
ATOM   3051  C22 POPEJ 130      89.550  23.790  71.900  1.00  0.00           C
ATOM   3054  C3  POPEJ 130      86.900  22.210  73.760  1.00  0.00           C
ATOM   3057  O31 POPEJ 130      86.780  22.370  72.340  1.00  0.00           O
ATOM   3058  C31 POPEJ 130      85.940  23.280  71.910  1.00  0.00           C
ATOM   3059  O32 POPEJ 130      85.290  24.070  72.580  1.00  0.00           O
ATOM   3060  C32 POPEJ 130      85.900  23.180  70.400  1.00  0.00           C
ATOM   3063  C23 POPEJ 130      89.590  24.840  70.750  1.00  0.00           C
ATOM   3066  C24 POPEJ 130      90.070  24.290  69.390  1.00  0.00           C
ATOM   3069  C25 POPEJ 130      91.580  23.950  69.330  1.00  0.00           C
ATOM   3072  C26 POPEJ 130      92.150  23.620  67.940  1.00  0.00           C
ATOM   3075  C27 POPEJ 130      93.450  22.790  68.010  1.00  0.00           C
ATOM   3078  C28 POPEJ 130      94.080  22.420  66.650  1.00  0.00           C
ATOM   3081  C29 POPEJ 130      94.850  21.120  66.750  1.00  0.00           C
ATOM   3083 0C21 POPEJ 130      96.030  20.810  66.180  1.00  0.00           C
ATOM   3085 1C21 POPEJ 130      96.870  21.650  65.260  1.00  0.00           C
ATOM   3088 2C21 POPEJ 130      97.150  20.940  63.920  1.00  0.00           C
ATOM   3091 3C21 POPEJ 130      98.210  21.670  63.090  1.00  0.00           C
ATOM   3094 4C21 POPEJ 130      98.610  20.940  61.790  1.00  0.00           C
ATOM   3097 5C21 POPEJ 130      99.790  21.610  61.080  1.00  0.00           C
ATOM   3100 6C21 POPEJ 130     100.540  20.740  60.060  1.00  0.00           C
ATOM   3103 7C21 POPEJ 130     101.420  21.610  59.130  1.00  0.00           C
ATOM   3106 8C21 POPEJ 130     102.250  20.900  58.060  1.00  0.00           C
ATOM   3110  C33 POPEJ 130      84.860  22.140  69.990  1.00  0.00           C
ATOM   3113  C34 POPEJ 130      84.880  21.980  68.470  1.00  0.00           C
ATOM   3116  C35 POPEJ 130      83.600  21.400  67.900  1.00  0.00           C
ATOM   3119  C36 POPEJ 130      83.600  21.530  66.380  1.00  0.00           C
ATOM   3122  C37 POPEJ 130      82.350  20.960  65.740  1.00  0.00           C
ATOM   3125  C38 POPEJ 130      82.320  21.260  64.250  1.00  0.00           C
ATOM   3128  C39 POPEJ 130      81.880  22.690  63.950  1.00  0.00           C
ATOM   3131 0C31 POPEJ 130      81.810  22.930  62.440  1.00  0.00           C
ATOM   3134 1C31 POPEJ 130      81.750  24.430  62.110  1.00  0.00           C
ATOM   3137 2C31 POPEJ 130      82.550  24.770  60.850  1.00  0.00           C
ATOM   3140 3C31 POPEJ 130      81.730  24.570  59.580  1.00  0.00           C
ATOM   3143 4C31 POPEJ 130      82.470  24.880  58.270  1.00  0.00           C
ATOM   3146 5C31 POPEJ 130      81.560  24.580  57.070  1.00  0.00           C
ATOM   3149 6C31 POPEJ 130      81.940  25.270  55.760  1.00  0.00           C
ATOM   3153  NH3 POPEK 131      24.690  33.600  34.880  1.00  0.00           N
ATOM   3157  C12 POPEK 131      23.690  33.740  33.770  1.00  0.00           C
ATOM   3160  C11 POPEK 131      22.770  32.530  33.650  1.00  0.00           C
ATOM   3163  P   POPEK 131      20.160  32.820  33.740  1.00  0.00           P
ATOM   3164  O13 POPEK 131      19.120  33.240  32.770  1.00  0.00           O
ATOM   3165  O14 POPEK 131      20.080  31.470  34.310  1.00  0.00           O
ATOM   3166  O11 POPEK 131      20.140  33.840  34.960  1.00  0.00           O
ATOM   3167  O12 POPEK 131      21.570  32.980  33.040  1.00  0.00           O
ATOM   3168  C1  POPEK 131      19.120  33.610  35.940  1.00  0.00           C
ATOM   3171  C2  POPEK 131      19.690  32.990  37.250  1.00  0.00           C
ATOM   3173  O21 POPEK 131      19.060  33.640  38.370  1.00  0.00           O
ATOM   3174  C21 POPEK 131      18.680  32.870  39.380  1.00  0.00           C
ATOM   3175  O22 POPEK 131      18.670  31.650  39.400  1.00  0.00           O
ATOM   3176  C22 POPEK 131      18.300  33.770  40.550  1.00  0.00           C
ATOM   3179  C3  POPEK 131      21.210  33.240  37.330  1.00  0.00           C
ATOM   3182  O31 POPEK 131      21.770  32.870  38.600  1.00  0.00           O
ATOM   3183  C31 POPEK 131      23.090  33.090  38.610  1.00  0.00           C
ATOM   3184  O32 POPEK 131      23.720  33.590  37.700  1.00  0.00           O
ATOM   3185  C32 POPEK 131      23.710  32.650  39.920  1.00  0.00           C
ATOM   3188  C23 POPEK 131      18.690  33.040  41.840  1.00  0.00           C
ATOM   3191  C24 POPEK 131      18.200  33.750  43.100  1.00  0.00           C
ATOM   3194  C25 POPEK 131      18.690  33.010  44.350  1.00  0.00           C
ATOM   3197  C26 POPEK 131      18.010  33.500  45.620  1.00  0.00           C
ATOM   3200  C27 POPEK 131      18.690  32.980  46.900  1.00  0.00           C
ATOM   3203  C28 POPEK 131      18.340  33.810  48.150  1.00  0.00           C
ATOM   3206  C29 POPEK 131      16.860  34.090  48.210  1.00  0.00           C
ATOM   3208 0C21 POPEK 131      15.920  33.330  48.800  1.00  0.00           C
ATOM   3210 1C21 POPEK 131      16.160  32.050  49.570  1.00  0.00           C
ATOM   3213 2C21 POPEK 131      15.560  32.050  50.990  1.00  0.00           C
ATOM   3216 3C21 POPEK 131      14.050  32.280  50.950  1.00  0.00           C
ATOM   3219 4C21 POPEK 131      13.200  31.780  52.130  1.00  0.00           C
ATOM   3222 5C21 POPEK 131      11.760  32.290  51.980  1.00  0.00           C
ATOM   3225 6C21 POPEK 131      11.610  33.780  52.340  1.00  0.00           C
ATOM   3228 7C21 POPEK 131      10.190  34.320  52.190  1.00  0.00           C
ATOM   3231 8C21 POPEK 131      10.010  35.660  52.900  1.00  0.00           C
ATOM   3235  C33 POPEK 131      23.920  33.870  40.820  1.00  0.00           C
ATOM   3238  C34 POPEK 131      25.210  33.740  41.640  1.00  0.00           C
ATOM   3241  C35 POPEK 131      25.320  34.740  42.810  1.00  0.00           C
ATOM   3244  C36 POPEK 131      24.220  34.500  43.850  1.00  0.00           C
ATOM   3247  C37 POPEK 131      24.380  35.260  45.170  1.00  0.00           C
ATOM   3250  C38 POPEK 131      23.110  35.130  46.020  1.00  0.00           C
ATOM   3253  C39 POPEK 131      23.240  35.660  47.450  1.00  0.00           C
ATOM   3256 0C31 POPEK 131      23.970  34.670  48.370  1.00  0.00           C
ATOM   3259 1C31 POPEK 131      23.340  34.500  49.750  1.00  0.00           C
ATOM   3262 2C31 POPEK 131      24.050  33.490  50.680  1.00  0.00           C
ATOM   3265 3C31 POPEK 131      24.230  32.080  50.080  1.00  0.00           C
ATOM   3268 4C31 POPEK 131      24.540  31.000  51.120  1.00  0.00           C
ATOM   3271 5C31 POPEK 131      24.810  29.610  50.510  1.00  0.00           C
ATOM   3274 6C31 POPEK 131      25.070  28.510  51.540  1.00  0.00           C
ATOM   3278  NH3 POPEL 132      79.710  84.100  35.330  1.00  0.00           N
ATOM   3282  C12 POPEL 132      78.790  82.920  35.460  1.00  0.00           C
ATOM   3285  C11 POPEL 132      79.410  81.680  34.810  1.00  0.00           C
ATOM   3288  P   POPEL 132      81.230  80.410  36.200  1.00  0.00           P
ATOM   3289  O13 POPEL 132      81.570  79.230  35.380  1.00  0.00           O
ATOM   3290  O14 POPEL 132      82.260  80.950  37.110  1.00  0.00           O
ATOM   3291  O11 POPEL 132      79.930  80.090  37.020  1.00  0.00           O
ATOM   3292  O12 POPEL 132      80.770  81.550  35.220  1.00  0.00           O
ATOM   3293  C1  POPEL 132      79.740  80.730  38.270  1.00  0.00           C
ATOM   3296  C2  POPEL 132      78.290  80.450  38.750  1.00  0.00           C
ATOM   3298  O21 POPEL 132      78.030  80.640  40.140  1.00  0.00           O
ATOM   3299  C21 POPEL 132      78.810  81.240  41.010  1.00  0.00           C
ATOM   3300  O22 POPEL 132      79.850  81.840  40.800  1.00  0.00           O
ATOM   3301  C22 POPEL 132      78.200  81.060  42.390  1.00  0.00           C
ATOM   3304  C3  POPEL 132      77.900  79.000  38.380  1.00  0.00           C
ATOM   3307  O31 POPEL 132      76.700  78.550  39.050  1.00  0.00           O
ATOM   3308  C31 POPEL 132      76.850  77.630  40.010  1.00  0.00           C
ATOM   3309  O32 POPEL 132      77.890  77.260  40.500  1.00  0.00           O
ATOM   3310  C32 POPEL 132      75.460  77.060  40.330  1.00  0.00           C
ATOM   3313  C23 POPEL 132      79.240  80.460  43.360  1.00  0.00           C
ATOM   3316  C24 POPEL 132      78.580  79.930  44.640  1.00  0.00           C
ATOM   3319  C25 POPEL 132      79.360  78.830  45.380  1.00  0.00           C
ATOM   3322  C26 POPEL 132      78.670  78.440  46.710  1.00  0.00           C
ATOM   3325  C27 POPEL 132      79.320  77.250  47.440  1.00  0.00           C
ATOM   3328  C28 POPEL 132      79.160  77.290  48.980  1.00  0.00           C
ATOM   3331  C29 POPEL 132      77.900  76.680  49.560  1.00  0.00           C
ATOM   3333 0C21 POPEL 132      77.770  76.190  50.810  1.00  0.00           C
ATOM   3335 1C21 POPEL 132      78.830  76.160  51.900  1.00  0.00           C
ATOM   3338 2C21 POPEL 132      78.460  76.880  53.220  1.00  0.00           C
ATOM   3341 3C21 POPEL 132      78.190  78.380  53.060  1.00  0.00           C
ATOM   3344 4C21 POPEL 132      77.960  79.120  54.390  1.00  0.00           C
ATOM   3347 5C21 POPEL 132      76.600  79.830  54.410  1.00  0.00           C
ATOM   3350 6C21 POPEL 132      76.410  80.850  55.540  1.00  0.00           C
ATOM   3353 7C21 POPEL 132      74.920  81.090  55.800  1.00  0.00           C
ATOM   3356 8C21 POPEL 132      74.630  82.080  56.930  1.00  0.00           C
ATOM   3360  C33 POPEL 132      75.510  75.970  41.410  1.00  0.00           C
ATOM   3363  C34 POPEL 132      75.830  76.450  42.840  1.00  0.00           C
ATOM   3366  C35 POPEL 132      76.370  75.330  43.750  1.00  0.00           C
ATOM   3369  C36 POPEL 132      75.670  73.970  43.600  1.00  0.00           C
ATOM   3372  C37 POPEL 132      76.260  72.910  44.550  1.00  0.00           C
ATOM   3375  C38 POPEL 132      76.170  71.460  44.050  1.00  0.00           C
ATOM   3378  C39 POPEL 132      76.560  70.470  45.150  1.00  0.00           C
ATOM   3381 0C31 POPEL 132      76.260  69.000  44.810  1.00  0.00           C
ATOM   3384 1C31 POPEL 132      76.540  68.060  46.000  1.00  0.00           C
ATOM   3387 2C31 POPEL 132      75.880  66.680  45.850  1.00  0.00           C
ATOM   3390 3C31 POPEL 132      75.360  66.100  47.160  1.00  0.00           C
ATOM   3393 4C31 POPEL 132      76.460  65.700  48.150  1.00  0.00           C
ATOM   3396 5C31 POPEL 132      76.060  64.510  49.050  1.00  0.00           C
ATOM   3399 6C31 POPEL 132      77.140  64.170  50.090  1.00  0.00           C
ATOM   3403  NH3 POPEM 133      99.770  99.720  32.570  1.00  0.00           N
ATOM   3407  C12 POPEM 133     101.060  99.280  31.930  1.00  0.00           C
ATOM   3410  C11 POPEM 133     100.890  97.920  31.190  1.00  0.00           C
ATOM   3413  P   POPEM 133     103.500  97.460  31.430  1.00  0.00           P
ATOM   3414  O13 POPEM 133     103.840  98.860  31.120  1.00  0.00           O
ATOM   3415  O14 POPEM 133     104.430  96.410  30.960  1.00  0.00           O
ATOM   3416  O11 POPEM 133     103.270  97.310  32.990  1.00  0.00           O
ATOM   3417  O12 POPEM 133     102.070  97.190  30.850  1.00  0.00           O
ATOM   3418  C1  POPEM 133     103.980  96.440  33.850  1.00  0.00           C
ATOM   3421  C2  POPEM 133     104.750  97.290  34.900  1.00  0.00           C
ATOM   3423  O21 POPEM 133     105.240  96.500  36.000  1.00  0.00           O
ATOM   3424  C21 POPEM 133     104.420  96.150  36.980  1.00  0.00           C
ATOM   3425  O22 POPEM 133     103.220  95.950  36.890  1.00  0.00           O
ATOM   3426  C22 POPEM 133     105.220  96.170  38.290  1.00  0.00           C
ATOM   3429  C3  POPEM 133     103.870  98.480  35.370  1.00  0.00           C
ATOM   3432  O31 POPEM 133     104.400  99.090  36.540  1.00  0.00           O
ATOM   3433  C31 POPEM 133     103.640 100.080  37.000  1.00  0.00           C
ATOM   3434  O32 POPEM 133     102.540 100.400  36.560  1.00  0.00           O
ATOM   3435  C32 POPEM 133     104.370 100.780  38.120  1.00  0.00           C
ATOM   3438  C23 POPEM 133     104.360  95.830  39.520  1.00  0.00           C
ATOM   3441  C24 POPEM 133     104.830  96.560  40.780  1.00  0.00           C
ATOM   3444  C25 POPEM 133     106.200  96.120  41.300  1.00  0.00           C
ATOM   3447  C26 POPEM 133     106.590  96.900  42.550  1.00  0.00           C
ATOM   3450  C27 POPEM 133     107.620  96.190  43.430  1.00  0.00           C
ATOM   3453  C28 POPEM 133     108.090  97.000  44.640  1.00  0.00           C
ATOM   3456  C29 POPEM 133     106.890  97.480  45.420  1.00  0.00           C
ATOM   3458 0C21 POPEM 133     106.840  98.600  46.150  1.00  0.00           C
ATOM   3460 1C21 POPEM 133     108.020  99.490  46.430  1.00  0.00           C
ATOM   3463 2C21 POPEM 133     108.460  99.350  47.890  1.00  0.00           C
ATOM   3466 3C21 POPEM 133     108.860  97.910  48.270  1.00  0.00           C
ATOM   3469 4C21 POPEM 133     109.590  97.810  49.610  1.00  0.00           C
ATOM   3472 5C21 POPEM 133     109.730  96.350  50.070  1.00  0.00           C
ATOM   3475 6C21 POPEM 133     111.060  96.060  50.770  1.00  0.00           C
ATOM   3478 7C21 POPEM 133     110.970  94.860  51.720  1.00  0.00           C
ATOM   3481 8C21 POPEM 133     112.300  94.400  52.320  1.00  0.00           C
ATOM   3485  C33 POPEM 133     103.400 101.640  38.930  1.00  0.00           C
ATOM   3488  C34 POPEM 133     104.080 102.270  40.150  1.00  0.00           C
ATOM   3491  C35 POPEM 133     104.440 101.250  41.250  1.00  0.00           C
ATOM   3494  C36 POPEM 133     103.250 100.860  42.130  1.00  0.00           C
ATOM   3497  C37 POPEM 133     103.610  99.690  43.030  1.00  0.00           C
ATOM   3500  C38 POPEM 133     102.710  99.550  44.270  1.00  0.00           C
ATOM   3503  C39 POPEM 133     103.150  98.360  45.110  1.00  0.00           C
ATOM   3506 0C31 POPEM 133     102.830  98.440  46.610  1.00  0.00           C
ATOM   3509 1C31 POPEM 133     103.290  97.180  47.350  1.00  0.00           C
ATOM   3512 2C31 POPEM 133     102.520  96.940  48.650  1.00  0.00           C
ATOM   3515 3C31 POPEM 133     103.100  97.690  49.860  1.00  0.00           C
ATOM   3518 4C31 POPEM 133     102.070  97.820  51.000  1.00  0.00           C
ATOM   3521 5C31 POPEM 133     102.570  98.650  52.190  1.00  0.00           C
ATOM   3524 6C31 POPEM 133     101.480  98.940  53.230  1.00  0.00           C
ATOM   3528  NH3 POPEN 134      90.400  44.270  81.790  1.00  0.00           N
ATOM   3532  C12 POPEN 134      91.360  43.570  80.890  1.00  0.00           C
ATOM   3535  C11 POPEN 134      92.540  43.040  81.710  1.00  0.00           C
ATOM   3538  P   POPEN 134      93.540  40.700  81.200  1.00  0.00           P
ATOM   3539  O13 POPEN 134      94.810  40.470  81.920  1.00  0.00           O
ATOM   3540  O14 POPEN 134      92.300  40.190  81.830  1.00  0.00           O
ATOM   3541  O11 POPEN 134      93.650  40.070  79.760  1.00  0.00           O
ATOM   3542  O12 POPEN 134      93.390  42.250  80.890  1.00  0.00           O
ATOM   3543  C1  POPEN 134      94.780  40.360  78.940  1.00  0.00           C
ATOM   3546  C2  POPEN 134      94.460  39.860  77.520  1.00  0.00           C
ATOM   3548  O21 POPEN 134      95.580  40.040  76.640  1.00  0.00           O
ATOM   3549  C21 POPEN 134      96.410  39.020  76.490  1.00  0.00           C
ATOM   3550  O22 POPEN 134      96.380  37.960  77.100  1.00  0.00           O
ATOM   3551  C22 POPEN 134      97.420  39.370  75.390  1.00  0.00           C
ATOM   3554  C3  POPEN 134      93.250  40.640  76.950  1.00  0.00           C
ATOM   3557  O31 POPEN 134      92.970  40.230  75.610  1.00  0.00           O
ATOM   3558  C31 POPEN 134      93.310  41.060  74.620  1.00  0.00           C
ATOM   3559  O32 POPEN 134      93.800  42.170  74.740  1.00  0.00           O
ATOM   3560  C32 POPEN 134      92.960  40.380  73.300  1.00  0.00           C
ATOM   3563  C23 POPEN 134      97.260  38.470  74.160  1.00  0.00           C
ATOM   3566  C24 POPEN 134      98.130  38.970  72.990  1.00  0.00           C
ATOM   3569  C25 POPEN 134      98.050  38.050  71.770  1.00  0.00           C
ATOM   3572  C26 POPEN 134      98.970  38.420  70.600  1.00  0.00           C
ATOM   3575  C27 POPEN 134      98.910  37.340  69.520  1.00  0.00           C
ATOM   3578  C28 POPEN 134      99.750  37.680  68.270  1.00  0.00           C
ATOM   3581  C29 POPEN 134      98.910  38.190  67.130  1.00  0.00           C
ATOM   3583 0C21 POPEN 134      99.290  38.270  65.840  1.00  0.00           C
ATOM   3585 1C21 POPEN 134     100.660  37.900  65.300  1.00  0.00           C
ATOM   3588 2C21 POPEN 134     100.650  36.800  64.220  1.00  0.00           C
ATOM   3591 3C21 POPEN 134      99.960  37.200  62.900  1.00  0.00           C
ATOM   3594 4C21 POPEN 134      99.980  36.090  61.840  1.00  0.00           C
ATOM   3597 5C21 POPEN 134      98.980  36.350  60.700  1.00  0.00           C
ATOM   3600 6C21 POPEN 134      97.700  35.520  60.830  1.00  0.00           C
ATOM   3603 7C21 POPEN 134      96.640  35.960  59.810  1.00  0.00           C
ATOM   3606 8C21 POPEN 134      95.290  35.290  60.020  1.00  0.00           C
ATOM   3610  C33 POPEN 134      93.900  40.800  72.160  1.00  0.00           C
ATOM   3613  C34 POPEN 134      93.880  39.820  70.970  1.00  0.00           C
ATOM   3616  C35 POPEN 134      94.780  40.290  69.820  1.00  0.00           C
ATOM   3619  C36 POPEN 134      94.630  39.490  68.510  1.00  0.00           C
ATOM   3622  C37 POPEN 134      95.210  40.280  67.320  1.00  0.00           C
ATOM   3625  C38 POPEN 134      95.400  39.490  66.020  1.00  0.00           C
ATOM   3628  C39 POPEN 134      95.190  40.350  64.760  1.00  0.00           C
ATOM   3631 0C31 POPEN 134      96.010  39.920  63.530  1.00  0.00           C
ATOM   3634 1C31 POPEN 134      96.980  41.020  63.050  1.00  0.00           C
ATOM   3637 2C31 POPEN 134      97.940  40.590  61.920  1.00  0.00           C
ATOM   3640 3C31 POPEN 134      97.320  39.990  60.650  1.00  0.00           C
ATOM   3643 4C31 POPEN 134      98.350  39.980  59.510  1.00  0.00           C
ATOM   3646 5C31 POPEN 134      97.810  39.640  58.110  1.00  0.00           C
ATOM   3649 6C31 POPEN 134      98.910  39.160  57.150  1.00  0.00           C
ATOM   3653  NH3 POPEO 135      48.090  87.430  77.950  1.00  0.00           N
ATOM   3657  C12 POPEO 135      48.640  86.660  79.100  1.00  0.00           C
ATOM   3660  C11 POPEO 135      48.920  85.230  78.640  1.00  0.00           C
ATOM   3663  P   POPEO 135      50.580  83.480  79.580  1.00  0.00           P
ATOM   3664  O13 POPEO 135      51.790  84.270  79.260  1.00  0.00           O
ATOM   3665  O14 POPEO 135      50.640  82.580  80.750  1.00  0.00           O
ATOM   3666  O11 POPEO 135      50.150  82.650  78.300  1.00  0.00           O
ATOM   3667  O12 POPEO 135      49.360  84.470  79.750  1.00  0.00           O
ATOM   3668  C1  POPEO 135      51.030  81.630  77.830  1.00  0.00           C
ATOM   3671  C2  POPEO 135      50.220  80.500  77.140  1.00  0.00           C
ATOM   3673  O21 POPEO 135      51.080  79.670  76.340  1.00  0.00           O
ATOM   3674  C21 POPEO 135      51.320  79.920  75.060  1.00  0.00           C
ATOM   3675  O22 POPEO 135      51.230  81.000  74.490  1.00  0.00           O
ATOM   3676  C22 POPEO 135      51.600  78.580  74.380  1.00  0.00           C
ATOM   3679  C3  POPEO 135      48.940  81.000  76.390  1.00  0.00           C
ATOM   3682  O31 POPEO 135      48.370  79.930  75.630  1.00  0.00           O
ATOM   3683  C31 POPEO 135      47.050  79.880  75.530  1.00  0.00           C
ATOM   3684  O32 POPEO 135      46.240  80.550  76.150  1.00  0.00           O
ATOM   3685  C32 POPEO 135      46.710  78.910  74.400  1.00  0.00           C
ATOM   3688  C23 POPEO 135      53.090  78.250  74.150  1.00  0.00           C
ATOM   3691  C24 POPEO 135      53.250  76.730  74.020  1.00  0.00           C
ATOM   3694  C25 POPEO 135      54.630  76.250  73.530  1.00  0.00           C
ATOM   3697  C26 POPEO 135      54.590  75.600  72.150  1.00  0.00           C
ATOM   3700  C27 POPEO 135      55.980  75.090  71.750  1.00  0.00           C
ATOM   3703  C28 POPEO 135      55.980  74.390  70.390  1.00  0.00           C
ATOM   3706  C29 POPEO 135      57.320  74.450  69.690  1.00  0.00           C
ATOM   3708 0C21 POPEO 135      58.170  73.430  69.510  1.00  0.00           C
ATOM   3710 1C21 POPEO 135      57.930  72.030  69.980  1.00  0.00           C
ATOM   3713 2C21 POPEO 135      58.950  71.000  69.450  1.00  0.00           C
ATOM   3716 3C21 POPEO 135      58.720  70.550  68.000  1.00  0.00           C
ATOM   3719 4C21 POPEO 135      59.590  71.240  66.930  1.00  0.00           C
ATOM   3722 5C21 POPEO 135      61.110  71.130  67.160  1.00  0.00           C
ATOM   3725 6C21 POPEO 135      61.880  70.750  65.900  1.00  0.00           C
ATOM   3728 7C21 POPEO 135      63.380  70.570  66.170  1.00  0.00           C
ATOM   3731 8C21 POPEO 135      64.150  69.860  65.050  1.00  0.00           C
ATOM   3735  C33 POPEO 135      47.020  79.610  73.060  1.00  0.00           C
ATOM   3738  C34 POPEO 135      47.300  78.650  71.900  1.00  0.00           C
ATOM   3741  C35 POPEO 135      48.780  78.210  71.810  1.00  0.00           C
ATOM   3744  C36 POPEO 135      49.080  77.250  70.640  1.00  0.00           C
ATOM   3747  C37 POPEO 135      50.570  76.880  70.490  1.00  0.00           C
ATOM   3750  C38 POPEO 135      50.850  76.010  69.240  1.00  0.00           C
ATOM   3753  C39 POPEO 135      52.190  75.270  69.250  1.00  0.00           C
ATOM   3756 0C31 POPEO 135      52.330  74.280  68.080  1.00  0.00           C
ATOM   3759 1C31 POPEO 135      53.770  73.830  67.800  1.00  0.00           C
ATOM   3762 2C31 POPEO 135      53.910  72.990  66.520  1.00  0.00           C
ATOM   3765 3C31 POPEO 135      55.200  72.170  66.460  1.00  0.00           C
ATOM   3768 4C31 POPEO 135      55.300  71.410  65.130  1.00  0.00           C
ATOM   3771 5C31 POPEO 135      56.630  70.680  64.940  1.00  0.00           C
ATOM   3774 6C31 POPEO 135      56.890  70.250  63.500  1.00  0.00           C
ATOM   3778  NH3 POPEP 136      33.520  82.870  34.660  1.00  0.00           N
ATOM   3782  C12 POPEP 136      33.620  82.660  33.180  1.00  0.00           C
ATOM   3785  C11 POPEP 136      34.930  81.940  32.800  1.00  0.00           C
ATOM   3788  P   POPEP 136      36.340  83.200  31.000  1.00  0.00           P
ATOM   3789  O13 POPEP 136      37.590  82.870  31.720  1.00  0.00           O
ATOM   3790  O14 POPEP 136      36.410  83.220  29.520  1.00  0.00           O
ATOM   3791  O11 POPEP 136      35.770  84.600  31.490  1.00  0.00           O
ATOM   3792  O12 POPEP 136      35.220  82.170  31.430  1.00  0.00           O
ATOM   3793  C1  POPEP 136      36.290  85.160  32.690  1.00  0.00           C
ATOM   3796  C2  POPEP 136      35.780  86.610  32.840  1.00  0.00           C
ATOM   3798  O21 POPEP 136      36.770  87.390  33.540  1.00  0.00           O
ATOM   3799  C21 POPEP 136      36.760  88.690  33.330  1.00  0.00           C
ATOM   3800  O22 POPEP 136      36.090  89.280  32.490  1.00  0.00           O
ATOM   3801  C22 POPEP 136      37.700  89.380  34.310  1.00  0.00           C
ATOM   3804  C3  POPEP 136      34.440  86.640  33.600  1.00  0.00           C
ATOM   3807  O31 POPEP 136      34.700  86.280  34.980  1.00  0.00           O
ATOM   3808  C31 POPEP 136      34.730  87.310  35.830  1.00  0.00           C
ATOM   3809  O32 POPEP 136      34.300  88.430  35.620  1.00  0.00           O
ATOM   3810  C32 POPEP 136      35.480  86.920  37.110  1.00  0.00           C
ATOM   3813  C23 POPEP 136      39.010  89.710  33.580  1.00  0.00           C
ATOM   3816  C24 POPEP 136      39.920  90.720  34.300  1.00  0.00           C
ATOM   3819  C25 POPEP 136      39.160  92.000  34.670  1.00  0.00           C
ATOM   3822  C26 POPEP 136      40.010  93.130  35.250  1.00  0.00           C
ATOM   3825  C27 POPEP 136      39.110  94.290  35.700  1.00  0.00           C
ATOM   3828  C28 POPEP 136      39.900  95.360  36.470  1.00  0.00           C
ATOM   3831  C29 POPEP 136      39.010  96.400  37.110  1.00  0.00           C
ATOM   3833 0C21 POPEP 136      39.270  97.060  38.250  1.00  0.00           C
ATOM   3835 1C21 POPEP 136      40.540  97.000  39.070  1.00  0.00           C
ATOM   3838 2C21 POPEP 136      41.190  98.400  39.160  1.00  0.00           C
ATOM   3841 3C21 POPEP 136      41.620  99.000  37.800  1.00  0.00           C
ATOM   3844 4C21 POPEP 136      41.960 100.500  37.870  1.00  0.00           C
ATOM   3847 5C21 POPEP 136      42.590 101.040  36.580  1.00  0.00           C
ATOM   3850 6C21 POPEP 136      43.270 102.400  36.750  1.00  0.00           C
ATOM   3853 7C21 POPEP 136      43.970 102.840  35.460  1.00  0.00           C
ATOM   3856 8C21 POPEP 136      44.620 104.220  35.500  1.00  0.00           C
ATOM   3860  C33 POPEP 136      35.320  88.110  38.080  1.00  0.00           C
ATOM   3863  C34 POPEP 136      36.060  88.000  39.420  1.00  0.00           C
ATOM   3866  C35 POPEP 136      35.710  89.230  40.300  1.00  0.00           C
ATOM   3869  C36 POPEP 136      36.710  89.580  41.410  1.00  0.00           C
ATOM   3872  C37 POPEP 136      36.140  90.640  42.380  1.00  0.00           C
ATOM   3875  C38 POPEP 136      37.070  91.020  43.550  1.00  0.00           C
ATOM   3878  C39 POPEP 136      36.610  92.250  44.370  1.00  0.00           C
ATOM   3881 0C31 POPEP 136      35.430  92.040  45.350  1.00  0.00           C
ATOM   3884 1C31 POPEP 136      35.760  91.310  46.670  1.00  0.00           C
ATOM   3887 2C31 POPEP 136      34.490  90.960  47.470  1.00  0.00           C
ATOM   3890 3C31 POPEP 136      34.710  90.190  48.780  1.00  0.00           C
ATOM   3893 4C31 POPEP 136      34.890  91.130  49.980  1.00  0.00           C
ATOM   3896 5C31 POPEP 136      34.860  90.490  51.380  1.00  0.00           C
ATOM   3899 6C31 POPEP 136      34.750  91.570  52.460  1.00  0.00           C
ATOM   3903  NH3 POPEQ 137      21.830  89.830  72.380  1.00  0.00           N
ATOM   3907  C12 POPEQ 137      20.990  89.410  73.560  1.00  0.00           C
ATOM   3910  C11 POPEQ 137      20.990  87.880  73.790  1.00  0.00           C
ATOM   3913  P   POPEQ 137      22.740  86.660  72.290  1.00  0.00           P
ATOM   3914  O13 POPEQ 137      21.790  87.050  71.220  1.00  0.00           O
ATOM   3915  O14 POPEQ 137      24.160  87.010  72.100  1.00  0.00           O
ATOM   3916  O11 POPEQ 137      22.550  85.120  72.570  1.00  0.00           O
ATOM   3917  O12 POPEQ 137      22.280  87.300  73.670  1.00  0.00           O
ATOM   3918  C1  POPEQ 137      23.680  84.260  72.650  1.00  0.00           C
ATOM   3921  C2  POPEQ 137      24.170  83.820  71.250  1.00  0.00           C
ATOM   3923  O21 POPEQ 137      24.180  82.390  71.190  1.00  0.00           O
ATOM   3924  C21 POPEQ 137      23.590  81.820  70.150  1.00  0.00           C
ATOM   3925  O22 POPEQ 137      22.950  82.380  69.280  1.00  0.00           O
ATOM   3926  C22 POPEQ 137      23.890  80.320  70.170  1.00  0.00           C
ATOM   3929  C3  POPEQ 137      25.610  84.340  70.980  1.00  0.00           C
ATOM   3932  O31 POPEQ 137      25.950  84.330  69.590  1.00  0.00           O
ATOM   3933  C31 POPEQ 137      26.580  83.280  69.090  1.00  0.00           C
ATOM   3934  O32 POPEQ 137      26.810  82.240  69.670  1.00  0.00           O
ATOM   3935  C32 POPEQ 137      27.010  83.640  67.660  1.00  0.00           C
ATOM   3938  C23 POPEQ 137      22.810  79.570  69.390  1.00  0.00           C
ATOM   3941  C24 POPEQ 137      23.240  78.180  68.930  1.00  0.00           C
ATOM   3944  C25 POPEQ 137      22.070  77.440  68.270  1.00  0.00           C
ATOM   3947  C26 POPEQ 137      22.490  76.220  67.460  1.00  0.00           C
ATOM   3950  C27 POPEQ 137      21.270  75.580  66.780  1.00  0.00           C
ATOM   3953  C28 POPEQ 137      21.580  74.470  65.770  1.00  0.00           C
ATOM   3956  C29 POPEQ 137      22.430  74.960  64.620  1.00  0.00           C
ATOM   3958 0C21 POPEQ 137      23.580  74.430  64.190  1.00  0.00           C
ATOM   3960 1C21 POPEQ 137      24.270  73.200  64.720  1.00  0.00           C
ATOM   3963 2C21 POPEQ 137      24.480  72.130  63.630  1.00  0.00           C
ATOM   3966 3C21 POPEQ 137      23.210  71.610  62.940  1.00  0.00           C
ATOM   3969 4C21 POPEQ 137      23.500  70.830  61.650  1.00  0.00           C
ATOM   3972 5C21 POPEQ 137      23.770  69.330  61.880  1.00  0.00           C
ATOM   3975 6C21 POPEQ 137      24.110  68.560  60.590  1.00  0.00           C
ATOM   3978 7C21 POPEQ 137      24.130  67.040  60.790  1.00  0.00           C
ATOM   3981 8C21 POPEQ 137      24.780  66.260  59.650  1.00  0.00           C
ATOM   3985  C33 POPEQ 137      27.910  82.570  67.020  1.00  0.00           C
ATOM   3988  C34 POPEQ 137      27.190  81.660  66.010  1.00  0.00           C
ATOM   3991  C35 POPEQ 137      28.100  80.580  65.410  1.00  0.00           C
ATOM   3994  C36 POPEQ 137      27.470  79.710  64.300  1.00  0.00           C
ATOM   3997  C37 POPEQ 137      26.670  78.500  64.810  1.00  0.00           C
ATOM   4000  C38 POPEQ 137      26.480  77.350  63.800  1.00  0.00           C
ATOM   4003  C39 POPEQ 137      27.720  76.520  63.440  1.00  0.00           C
ATOM   4006 0C31 POPEQ 137      28.310  75.640  64.560  1.00  0.00           C
ATOM   4009 1C31 POPEQ 137      29.130  74.480  63.960  1.00  0.00           C
ATOM   4012 2C31 POPEQ 137      29.730  73.460  64.950  1.00  0.00           C
ATOM   4015 3C31 POPEQ 137      28.750  72.410  65.500  1.00  0.00           C
ATOM   4018 4C31 POPEQ 137      28.340  72.630  66.960  1.00  0.00           C
ATOM   4021 5C31 POPEQ 137      27.720  71.370  67.580  1.00  0.00           C
ATOM   4024 6C31 POPEQ 137      27.540  71.430  69.100  1.00  0.00           C
ATOM   4028  NH3 POPER 138       7.620  75.230  77.220  1.00  0.00           N
ATOM   4032  C12 POPER 138       7.810  76.670  76.910  1.00  0.00           C
ATOM   4035  C11 POPER 138       6.620  77.190  76.090  1.00  0.00           C
ATOM   4038  P   POPER 138       7.880  78.970  74.680  1.00  0.00           P
ATOM   4039  O13 POPER 138       9.230  79.000  75.290  1.00  0.00           O
ATOM   4040  O14 POPER 138       7.410  80.210  74.010  1.00  0.00           O
ATOM   4041  O11 POPER 138       7.800  77.750  73.690  1.00  0.00           O
ATOM   4042  O12 POPER 138       6.810  78.570  75.780  1.00  0.00           O
ATOM   4043  C1  POPER 138       7.860  77.930  72.290  1.00  0.00           C
ATOM   4046  C2  POPER 138       6.450  78.090  71.660  1.00  0.00           C
ATOM   4048  O21 POPER 138       6.150  77.030  70.730  1.00  0.00           O
ATOM   4049  C21 POPER 138       6.560  77.040  69.450  1.00  0.00           C
ATOM   4050  O22 POPER 138       5.860  76.670  68.530  1.00  0.00           O
ATOM   4051  C22 POPER 138       8.040  77.390  69.250  1.00  0.00           C
ATOM   4054  C3  POPER 138       6.180  79.520  71.090  1.00  0.00           C
ATOM   4057  O31 POPER 138       5.070  79.540  70.170  1.00  0.00           O
ATOM   4058  C31 POPER 138       5.200  80.300  69.080  1.00  0.00           C
ATOM   4059  O32 POPER 138       6.130  81.050  68.840  1.00  0.00           O
ATOM   4060  C32 POPER 138       3.990  80.100  68.160  1.00  0.00           C
ATOM   4063  C23 POPER 138       8.410  77.280  67.750  1.00  0.00           C
ATOM   4066  C24 POPER 138       9.890  77.610  67.470  1.00  0.00           C
ATOM   4069  C25 POPER 138      10.440  77.090  66.130  1.00  0.00           C
ATOM   4072  C26 POPER 138       9.790  77.640  64.840  1.00  0.00           C
ATOM   4075  C27 POPER 138      10.430  77.030  63.570  1.00  0.00           C
ATOM   4078  C28 POPER 138       9.820  77.480  62.220  1.00  0.00           C
ATOM   4081  C29 POPER 138       9.940  78.960  61.950  1.00  0.00           C
ATOM   4083 0C21 POPER 138      10.780  79.590  61.100  1.00  0.00           C
ATOM   4085 1C21 POPER 138      11.850  78.960  60.240  1.00  0.00           C
ATOM   4088 2C21 POPER 138      11.910  79.450  58.780  1.00  0.00           C
ATOM   4091 3C21 POPER 138      12.340  80.930  58.660  1.00  0.00           C
ATOM   4094 4C21 POPER 138      12.900  81.330  57.280  1.00  0.00           C
ATOM   4097 5C21 POPER 138      14.260  80.700  56.950  1.00  0.00           C
ATOM   4100 6C21 POPER 138      14.640  80.840  55.480  1.00  0.00           C
ATOM   4103 7C21 POPER 138      16.050  80.310  55.180  1.00  0.00           C
ATOM   4106 8C21 POPER 138      16.450  80.480  53.720  1.00  0.00           C
ATOM   4110  C33 POPER 138       4.400  80.210  66.670  1.00  0.00           C
ATOM   4113  C34 POPER 138       3.250  79.890  65.700  1.00  0.00           C
ATOM   4116  C35 POPER 138       3.580  80.060  64.210  1.00  0.00           C
ATOM   4119  C36 POPER 138       3.540  81.520  63.680  1.00  0.00           C
ATOM   4122  C37 POPER 138       3.060  81.650  62.220  1.00  0.00           C
ATOM   4125  C38 POPER 138       3.020  83.110  61.740  1.00  0.00           C
ATOM   4128  C39 POPER 138       2.100  83.380  60.530  1.00  0.00           C
ATOM   4131 0C31 POPER 138       2.440  82.610  59.240  1.00  0.00           C
ATOM   4134 1C31 POPER 138       2.440  83.490  57.980  1.00  0.00           C
ATOM   4137 2C31 POPER 138       1.720  82.870  56.770  1.00  0.00           C
ATOM   4140 3C31 POPER 138       0.190  82.690  56.930  1.00  0.00           C
ATOM   4143 4C31 POPER 138      -0.554  83.980  57.330  1.00  0.00           C
ATOM   4146 5C31 POPER 138      -2.054  83.930  56.990  1.00  0.00           C
ATOM   4149 6C31 POPER 138      -2.834  85.180  57.390  1.00  0.00           C
ATOM   4153  NH3 POPES 139      78.310  26.360  32.980  1.00  0.00           N
ATOM   4157  C12 POPES 139      77.220  27.200  32.380  1.00  0.00           C
ATOM   4160  C11 POPES 139      76.220  27.650  33.450  1.00  0.00           C
ATOM   4163  P   POPES 139      74.070  29.170  33.730  1.00  0.00           P
ATOM   4164  O13 POPES 139      74.190  30.640  33.610  1.00  0.00           O
ATOM   4165  O14 POPES 139      72.780  28.580  33.310  1.00  0.00           O
ATOM   4166  O11 POPES 139      74.360  28.750  35.230  1.00  0.00           O
ATOM   4167  O12 POPES 139      75.240  28.510  32.880  1.00  0.00           O
ATOM   4168  C1  POPES 139      74.090  27.420  35.660  1.00  0.00           C
ATOM   4171  C2  POPES 139      73.080  27.380  36.830  1.00  0.00           C
ATOM   4173  O21 POPES 139      73.500  26.330  37.710  1.00  0.00           O
ATOM   4174  C21 POPES 139      74.290  26.680  38.710  1.00  0.00           C
ATOM   4175  O22 POPES 139      74.540  27.820  39.070  1.00  0.00           O
ATOM   4176  C22 POPES 139      74.860  25.430  39.340  1.00  0.00           C
ATOM   4179  C3  POPES 139      71.620  27.130  36.370  1.00  0.00           C
ATOM   4182  O31 POPES 139      70.810  26.520  37.390  1.00  0.00           O
ATOM   4183  C31 POPES 139      70.760  27.100  38.590  1.00  0.00           C
ATOM   4184  O32 POPES 139      71.040  28.250  38.840  1.00  0.00           O
ATOM   4185  C32 POPES 139      70.400  26.050  39.630  1.00  0.00           C
ATOM   4188  C23 POPES 139      75.320  25.770  40.750  1.00  0.00           C
ATOM   4191  C24 POPES 139      75.390  24.550  41.670  1.00  0.00           C
ATOM   4194  C25 POPES 139      75.880  24.990  43.040  1.00  0.00           C
ATOM   4197  C26 POPES 139      76.040  23.850  44.040  1.00  0.00           C
ATOM   4200  C27 POPES 139      77.510  23.490  44.280  1.00  0.00           C
ATOM   4203  C28 POPES 139      77.660  22.380  45.330  1.00  0.00           C
ATOM   4206  C29 POPES 139      77.510  22.870  46.750  1.00  0.00           C
ATOM   4208 0C21 POPES 139      78.340  22.580  47.780  1.00  0.00           C
ATOM   4210 1C21 POPES 139      79.550  21.680  47.700  1.00  0.00           C
ATOM   4213 2C21 POPES 139      80.830  22.190  48.400  1.00  0.00           C
ATOM   4216 3C21 POPES 139      80.800  22.100  49.930  1.00  0.00           C
ATOM   4219 4C21 POPES 139      82.220  22.170  50.540  1.00  0.00           C
ATOM   4222 5C21 POPES 139      82.740  20.810  51.040  1.00  0.00           C
ATOM   4225 6C21 POPES 139      81.990  20.260  52.250  1.00  0.00           C
ATOM   4228 7C21 POPES 139      81.790  18.740  52.220  1.00  0.00           C
ATOM   4231 8C21 POPES 139      81.360  18.180  53.580  1.00  0.00           C
ATOM   4235  C33 POPES 139      70.900  26.480  41.030  1.00  0.00           C
ATOM   4238  C34 POPES 139      71.640  25.350  41.760  1.00  0.00           C
ATOM   4241  C35 POPES 139      70.710  24.220  42.190  1.00  0.00           C
ATOM   4244  C36 POPES 139      71.420  23.170  43.050  1.00  0.00           C
ATOM   4247  C37 POPES 139      70.440  22.120  43.570  1.00  0.00           C
ATOM   4250  C38 POPES 139      71.050  21.200  44.630  1.00  0.00           C
ATOM   4253  C39 POPES 139      71.210  21.900  45.980  1.00  0.00           C
ATOM   4256 0C31 POPES 139      71.670  20.940  47.070  1.00  0.00           C
ATOM   4259 1C31 POPES 139      71.740  21.590  48.460  1.00  0.00           C
ATOM   4262 2C31 POPES 139      72.110  20.550  49.510  1.00  0.00           C
ATOM   4265 3C31 POPES 139      71.720  20.930  50.940  1.00  0.00           C
ATOM   4268 4C31 POPES 139      72.420  22.170  51.520  1.00  0.00           C
ATOM   4271 5C31 POPES 139      71.640  22.700  52.730  1.00  0.00           C
ATOM   4274 6C31 POPES 139      72.320  23.810  53.520  1.00  0.00           C
ATOM   4278  NH3 POPET 140      13.420  98.700  71.920  1.00  0.00           N
ATOM   4282  C12 POPET 140      13.330  98.080  73.290  1.00  0.00           C
ATOM   4285  C11 POPET 140      12.020  97.310  73.500  1.00  0.00           C
ATOM   4288  P   POPET 140      11.240  95.600  71.630  1.00  0.00           P
ATOM   4289  O13 POPET 140      11.570  94.200  71.350  1.00  0.00           O
ATOM   4290  O14 POPET 140       9.820  95.900  71.910  1.00  0.00           O
ATOM   4291  O11 POPET 140      11.730  96.470  70.390  1.00  0.00           O
ATOM   4292  O12 POPET 140      12.120  96.060  72.850  1.00  0.00           O
ATOM   4293  C1  POPET 140      11.060  96.250  69.140  1.00  0.00           C
ATOM   4296  C2  POPET 140      12.050  95.950  67.970  1.00  0.00           C
ATOM   4298  O21 POPET 140      11.260  95.460  66.850  1.00  0.00           O
ATOM   4299  C21 POPET 140      11.620  95.920  65.650  1.00  0.00           C
ATOM   4300  O22 POPET 140      12.540  96.700  65.440  1.00  0.00           O
ATOM   4301  C22 POPET 140      10.750  95.320  64.520  1.00  0.00           C
ATOM   4304  C3  POPET 140      13.170  94.940  68.350  1.00  0.00           C
ATOM   4307  O31 POPET 140      13.870  94.410  67.210  1.00  0.00           O
ATOM   4308  C31 POPET 140      15.030  94.960  66.860  1.00  0.00           C
ATOM   4309  O32 POPET 140      15.540  95.940  67.360  1.00  0.00           O
ATOM   4310  C32 POPET 140      15.640  94.130  65.710  1.00  0.00           C
ATOM   4313  C23 POPET 140       9.270  95.770  64.500  1.00  0.00           C
ATOM   4316  C24 POPET 140       8.520  95.380  63.200  1.00  0.00           C
ATOM   4319  C25 POPET 140       7.510  94.230  63.350  1.00  0.00           C
ATOM   4322  C26 POPET 140       8.110  92.860  63.710  1.00  0.00           C
ATOM   4325  C27 POPET 140       7.090  91.720  63.520  1.00  0.00           C
ATOM   4328  C28 POPET 140       7.590  90.290  63.830  1.00  0.00           C
ATOM   4331  C29 POPET 140       8.110  90.060  65.220  1.00  0.00           C
ATOM   4333 0C21 POPET 140       8.780  88.970  65.640  1.00  0.00           C
ATOM   4335 1C21 POPET 140       9.170  87.760  64.810  1.00  0.00           C
ATOM   4338 2C21 POPET 140      10.550  87.220  65.230  1.00  0.00           C
ATOM   4341 3C21 POPET 140      10.940  85.840  64.650  1.00  0.00           C
ATOM   4344 4C21 POPET 140      11.590  85.850  63.250  1.00  0.00           C
ATOM   4347 5C21 POPET 140      10.620  85.870  62.060  1.00  0.00           C
ATOM   4350 6C21 POPET 140      11.370  85.550  60.750  1.00  0.00           C
ATOM   4353 7C21 POPET 140      10.490  85.410  59.500  1.00  0.00           C
ATOM   4356 8C21 POPET 140      11.240  84.790  58.320  1.00  0.00           C
ATOM   4360  C33 POPET 140      16.640  94.950  64.870  1.00  0.00           C
ATOM   4363  C34 POPET 140      17.130  94.180  63.630  1.00  0.00           C
ATOM   4366  C35 POPET 140      16.170  94.190  62.430  1.00  0.00           C
ATOM   4369  C36 POPET 140      16.820  93.560  61.190  1.00  0.00           C
ATOM   4372  C37 POPET 140      15.790  93.290  60.080  1.00  0.00           C
ATOM   4375  C38 POPET 140      16.370  92.680  58.790  1.00  0.00           C
ATOM   4378  C39 POPET 140      15.350  91.780  58.080  1.00  0.00           C
ATOM   4381 0C31 POPET 140      15.650  90.280  58.260  1.00  0.00           C
ATOM   4384 1C31 POPET 140      14.460  89.410  57.840  1.00  0.00           C
ATOM   4387 2C31 POPET 140      14.740  87.900  57.760  1.00  0.00           C
ATOM   4390 3C31 POPET 140      15.150  87.180  59.050  1.00  0.00           C
ATOM   4393 4C31 POPET 140      15.360  85.680  58.780  1.00  0.00           C
ATOM   4396 5C31 POPET 140      15.330  84.800  60.040  1.00  0.00           C
ATOM   4399 6C31 POPET 140      15.450  83.310  59.720  1.00  0.00           C
ATOM   4403  NH3 POPEU 141      72.060 113.060  31.820  1.00  0.00           N
ATOM   4407  C12 POPEU 141      71.910 114.450  31.280  1.00  0.00           C
ATOM   4410  C11 POPEU 141      70.600 115.060  31.740  1.00  0.00           C
ATOM   4413  P   POPEU 141      69.700 117.440  32.210  1.00  0.00           P
ATOM   4414  O13 POPEU 141      70.310 118.780  32.120  1.00  0.00           O
ATOM   4415  O14 POPEU 141      68.330 117.270  31.680  1.00  0.00           O
ATOM   4416  O11 POPEU 141      69.770 116.910  33.700  1.00  0.00           O
ATOM   4417  O12 POPEU 141      70.660 116.450  31.460  1.00  0.00           O
ATOM   4418  C1  POPEU 141      70.180 117.740  34.770  1.00  0.00           C
ATOM   4421  C2  POPEU 141      68.930 118.300  35.520  1.00  0.00           C
ATOM   4423  O21 POPEU 141      69.200 118.560  36.900  1.00  0.00           O
ATOM   4424  C21 POPEU 141      69.420 117.550  37.720  1.00  0.00           C
ATOM   4425  O22 POPEU 141      69.700 116.400  37.410  1.00  0.00           O
ATOM   4426  C22 POPEU 141      69.210 118.020  39.150  1.00  0.00           C
ATOM   4429  C3  POPEU 141      67.660 117.420  35.360  1.00  0.00           C
ATOM   4432  O31 POPEU 141      66.550 118.120  35.930  1.00  0.00           O
ATOM   4433  C31 POPEU 141      66.070 117.690  37.080  1.00  0.00           C
ATOM   4434  O32 POPEU 141      66.330 116.640  37.640  1.00  0.00           O
ATOM   4435  C32 POPEU 141      65.180 118.790  37.630  1.00  0.00           C
ATOM   4438  C23 POPEU 141      69.400 116.840  40.100  1.00  0.00           C
ATOM   4441  C24 POPEU 141      69.190 117.260  41.550  1.00  0.00           C
ATOM   4444  C25 POPEU 141      70.330 118.120  42.110  1.00  0.00           C
ATOM   4447  C26 POPEU 141      70.000 118.520  43.540  1.00  0.00           C
ATOM   4450  C27 POPEU 141      71.180 119.000  44.390  1.00  0.00           C
ATOM   4453  C28 POPEU 141      71.180 118.300  45.760  1.00  0.00           C
ATOM   4456  C29 POPEU 141      69.910 118.640  46.520  1.00  0.00           C
ATOM   4458 0C21 POPEU 141      69.770 119.070  47.780  1.00  0.00           C
ATOM   4460 1C21 POPEU 141      70.830 119.290  48.830  1.00  0.00           C
ATOM   4463 2C21 POPEU 141      71.910 118.200  49.000  1.00  0.00           C
ATOM   4466 3C21 POPEU 141      72.390 118.080  50.460  1.00  0.00           C
ATOM   4469 4C21 POPEU 141      73.200 116.800  50.710  1.00  0.00           C
ATOM   4472 5C21 POPEU 141      73.630 116.580  52.170  1.00  0.00           C
ATOM   4475 6C21 POPEU 141      74.160 115.150  52.360  1.00  0.00           C
ATOM   4478 7C21 POPEU 141      74.390 114.680  53.800  1.00  0.00           C
ATOM   4481 8C21 POPEU 141      74.830 113.210  53.860  1.00  0.00           C
ATOM   4485  C33 POPEU 141      64.690 118.400  39.020  1.00  0.00           C
ATOM   4488  C34 POPEU 141      63.820 119.490  39.650  1.00  0.00           C
ATOM   4491  C35 POPEU 141      63.410 119.140  41.080  1.00  0.00           C
ATOM   4494  C36 POPEU 141      64.300 119.880  42.090  1.00  0.00           C
ATOM   4497  C37 POPEU 141      63.980 119.620  43.570  1.00  0.00           C
ATOM   4500  C38 POPEU 141      65.070 120.240  44.480  1.00  0.00           C
ATOM   4503  C39 POPEU 141      64.720 120.430  45.970  1.00  0.00           C
ATOM   4506 0C31 POPEU 141      64.860 119.170  46.840  1.00  0.00           C
ATOM   4509 1C31 POPEU 141      64.730 119.440  48.340  1.00  0.00           C
ATOM   4512 2C31 POPEU 141      64.910 118.200  49.260  1.00  0.00           C
ATOM   4515 3C31 POPEU 141      64.890 118.610  50.740  1.00  0.00           C
ATOM   4518 4C31 POPEU 141      65.170 117.530  51.790  1.00  0.00           C
ATOM   4521 5C31 POPEU 141      65.410 118.190  53.160  1.00  0.00           C
ATOM   4524 6C31 POPEU 141      65.480 117.260  54.360  1.00  0.00           C
ATOM   4528  NH3 POPEV 142      24.740  63.240  78.260  1.00  0.00           N
ATOM   4532  C12 POPEV 142      24.470  62.140  79.250  1.00  0.00           C
ATOM   4535  C11 POPEV 142      23.030  61.600  79.110  1.00  0.00           C
ATOM   4538  P   POPEV 142      21.580  63.790  79.550  1.00  0.00           P
ATOM   4539  O13 POPEV 142      22.720  64.640  79.950  1.00  0.00           O
ATOM   4540  O14 POPEV 142      20.700  63.280  80.630  1.00  0.00           O
ATOM   4541  O11 POPEV 142      20.690  64.520  78.460  1.00  0.00           O
ATOM   4542  O12 POPEV 142      22.090  62.570  78.680  1.00  0.00           O
ATOM   4543  C1  POPEV 142      20.750  65.920  78.220  1.00  0.00           C
ATOM   4546  C2  POPEV 142      20.980  66.250  76.720  1.00  0.00           C
ATOM   4548  O21 POPEV 142      19.790  66.020  75.940  1.00  0.00           O
ATOM   4549  C21 POPEV 142      19.320  67.060  75.230  1.00  0.00           C
ATOM   4550  O22 POPEV 142      19.560  68.230  75.430  1.00  0.00           O
ATOM   4551  C22 POPEV 142      18.470  66.530  74.060  1.00  0.00           C
ATOM   4554  C3  POPEV 142      22.110  65.380  76.120  1.00  0.00           C
ATOM   4557  O31 POPEV 142      22.330  65.760  74.750  1.00  0.00           O
ATOM   4558  C31 POPEV 142      22.180  64.950  73.690  1.00  0.00           C
ATOM   4559  O32 POPEV 142      22.220  65.350  72.540  1.00  0.00           O
ATOM   4560  C32 POPEV 142      22.060  63.450  73.990  1.00  0.00           C
ATOM   4563  C23 POPEV 142      19.090  66.910  72.700  1.00  0.00           C
ATOM   4566  C24 POPEV 142      18.310  66.320  71.510  1.00  0.00           C
ATOM   4569  C25 POPEV 142      19.140  65.850  70.290  1.00  0.00           C
ATOM   4572  C26 POPEV 142      18.220  65.270  69.200  1.00  0.00           C
ATOM   4575  C27 POPEV 142      18.950  64.470  68.100  1.00  0.00           C
ATOM   4578  C28 POPEV 142      17.990  63.910  67.030  1.00  0.00           C
ATOM   4581  C29 POPEV 142      18.510  63.220  65.780  1.00  0.00           C
ATOM   4583 0C21 POPEV 142      19.650  62.540  65.530  1.00  0.00           C
ATOM   4585 1C21 POPEV 142      20.820  62.200  66.410  1.00  0.00           C
ATOM   4588 2C21 POPEV 142      21.040  60.680  66.580  1.00  0.00           C
ATOM   4591 3C21 POPEV 142      22.170  60.330  67.560  1.00  0.00           C
ATOM   4594 4C21 POPEV 142      22.500  58.830  67.650  1.00  0.00           C
ATOM   4597 5C21 POPEV 142      24.010  58.570  67.850  1.00  0.00           C
ATOM   4600 6C21 POPEV 142      24.430  57.090  67.810  1.00  0.00           C
ATOM   4603 7C21 POPEV 142      25.920  56.910  68.190  1.00  0.00           C
ATOM   4606 8C21 POPEV 142      26.430  55.470  68.150  1.00  0.00           C
ATOM   4610  C33 POPEV 142      20.610  62.960  74.190  1.00  0.00           C
ATOM   4613  C34 POPEV 142      20.560  61.460  74.520  1.00  0.00           C
ATOM   4616  C35 POPEV 142      19.380  60.690  73.900  1.00  0.00           C
ATOM   4619  C36 POPEV 142      19.420  60.660  72.370  1.00  0.00           C
ATOM   4622  C37 POPEV 142      18.360  59.750  71.730  1.00  0.00           C
ATOM   4625  C38 POPEV 142      18.330  59.880  70.200  1.00  0.00           C
ATOM   4628  C39 POPEV 142      16.960  59.570  69.610  1.00  0.00           C
ATOM   4631 0C31 POPEV 142      16.760  60.120  68.180  1.00  0.00           C
ATOM   4634 1C31 POPEV 142      15.280  60.110  67.780  1.00  0.00           C
ATOM   4637 2C31 POPEV 142      15.000  60.090  66.260  1.00  0.00           C
ATOM   4640 3C31 POPEV 142      15.610  61.260  65.470  1.00  0.00           C
ATOM   4643 4C31 POPEV 142      15.250  61.200  63.970  1.00  0.00           C
ATOM   4646 5C31 POPEV 142      15.790  62.380  63.130  1.00  0.00           C
ATOM   4649 6C31 POPEV 142      15.140  62.540  61.750  1.00  0.00           C
ATOM   4653  NH3 POPEW 143      60.600  76.010  79.370  1.00  0.00           N
ATOM   4657  C12 POPEW 143      59.690  76.930  78.600  1.00  0.00           C
ATOM   4660  C11 POPEW 143      59.170  78.090  79.460  1.00  0.00           C
ATOM   4663  P   POPEW 143      61.320  79.110  80.790  1.00  0.00           P
ATOM   4664  O13 POPEW 143      61.820  77.750  81.140  1.00  0.00           O
ATOM   4665  O14 POPEW 143      60.930  79.970  81.930  1.00  0.00           O
ATOM   4666  O11 POPEW 143      62.410  79.870  79.930  1.00  0.00           O
ATOM   4667  O12 POPEW 143      60.150  79.070  79.740  1.00  0.00           O
ATOM   4668  C1  POPEW 143      63.510  79.230  79.290  1.00  0.00           C
ATOM   4671  C2  POPEW 143      63.190  78.820  77.820  1.00  0.00           C
ATOM   4673  O21 POPEW 143      64.200  77.920  77.310  1.00  0.00           O
ATOM   4674  C21 POPEW 143      63.900  76.630  77.350  1.00  0.00           C
ATOM   4675  O22 POPEW 143      63.260  76.070  78.210  1.00  0.00           O
ATOM   4676  C22 POPEW 143      64.380  75.950  76.050  1.00  0.00           C
ATOM   4679  C3  POPEW 143      63.110  80.030  76.840  1.00  0.00           C
ATOM   4682  O31 POPEW 143      63.780  79.740  75.600  1.00  0.00           O
ATOM   4683  C31 POPEW 143      63.120  79.510  74.480  1.00  0.00           C
ATOM   4684  O32 POPEW 143      61.910  79.520  74.320  1.00  0.00           O
ATOM   4685  C32 POPEW 143      64.180  79.200  73.410  1.00  0.00           C
ATOM   4688  C23 POPEW 143      63.160  75.720  75.130  1.00  0.00           C
ATOM   4691  C24 POPEW 143      63.360  74.690  74.000  1.00  0.00           C
ATOM   4694  C25 POPEW 143      64.090  75.150  72.730  1.00  0.00           C
ATOM   4697  C26 POPEW 143      63.870  74.150  71.580  1.00  0.00           C
ATOM   4700  C27 POPEW 143      64.430  74.570  70.210  1.00  0.00           C
ATOM   4703  C28 POPEW 143      64.180  73.540  69.080  1.00  0.00           C
ATOM   4706  C29 POPEW 143      64.740  72.150  69.330  1.00  0.00           C
ATOM   4708 0C21 POPEW 143      65.990  71.720  69.070  1.00  0.00           C
ATOM   4710 1C21 POPEW 143      67.130  72.540  68.540  1.00  0.00           C
ATOM   4713 2C21 POPEW 143      68.530  72.120  69.060  1.00  0.00           C
ATOM   4716 3C21 POPEW 143      69.030  70.730  68.640  1.00  0.00           C
ATOM   4719 4C21 POPEW 143      70.440  70.490  69.210  1.00  0.00           C
ATOM   4722 5C21 POPEW 143      70.960  69.050  69.130  1.00  0.00           C
ATOM   4725 6C21 POPEW 143      69.980  68.030  69.720  1.00  0.00           C
ATOM   4728 7C21 POPEW 143      70.600  66.640  69.900  1.00  0.00           C
ATOM   4731 8C21 POPEW 143      69.610  65.640  70.480  1.00  0.00           C
ATOM   4735  C33 POPEW 143      63.710  79.350  71.950  1.00  0.00           C
ATOM   4738  C34 POPEW 143      64.860  79.830  71.040  1.00  0.00           C
ATOM   4741  C35 POPEW 143      64.600  79.800  69.520  1.00  0.00           C
ATOM   4744  C36 POPEW 143      63.410  80.640  69.020  1.00  0.00           C
ATOM   4747  C37 POPEW 143      63.100  80.430  67.530  1.00  0.00           C
ATOM   4750  C38 POPEW 143      62.000  81.360  66.990  1.00  0.00           C
ATOM   4753  C39 POPEW 143      61.930  81.380  65.460  1.00  0.00           C
ATOM   4756 0C31 POPEW 143      60.680  82.080  64.890  1.00  0.00           C
ATOM   4759 1C31 POPEW 143      60.830  82.250  63.370  1.00  0.00           C
ATOM   4762 2C31 POPEW 143      59.550  82.530  62.590  1.00  0.00           C
ATOM   4765 3C31 POPEW 143      59.830  82.270  61.110  1.00  0.00           C
ATOM   4768 4C31 POPEW 143      58.600  82.240  60.210  1.00  0.00           C
ATOM   4771 5C31 POPEW 143      58.870  81.340  59.000  1.00  0.00           C
ATOM   4774 6C31 POPEW 143      57.790  81.370  57.920  1.00  0.00           C
ATOM   4778  NH3 POPEX 144      88.210  63.520  81.290  1.00  0.00           N
ATOM   4782  C12 POPEX 144      89.660  63.930  81.320  1.00  0.00           C
ATOM   4785  C11 POPEX 144      90.540  62.800  80.770  1.00  0.00           C
ATOM   4788  P   POPEX 144      93.000  62.160  80.220  1.00  0.00           P
ATOM   4789  O13 POPEX 144      94.230  62.250  81.040  1.00  0.00           O
ATOM   4790  O14 POPEX 144      92.410  60.810  80.040  1.00  0.00           O
ATOM   4791  O11 POPEX 144      93.310  62.770  78.790  1.00  0.00           O
ATOM   4792  O12 POPEX 144      91.920  63.160  80.820  1.00  0.00           O
ATOM   4793  C1  POPEX 144      92.370  62.660  77.730  1.00  0.00           C
ATOM   4796  C2  POPEX 144      92.220  64.020  77.000  1.00  0.00           C
ATOM   4798  O21 POPEX 144      93.120  64.020  75.870  1.00  0.00           O
ATOM   4799  C21 POPEX 144      92.570  64.110  74.670  1.00  0.00           C
ATOM   4800  O22 POPEX 144      91.390  64.270  74.430  1.00  0.00           O
ATOM   4801  C22 POPEX 144      93.640  63.950  73.590  1.00  0.00           C
ATOM   4804  C3  POPEX 144      92.580  65.210  77.910  1.00  0.00           C
ATOM   4807  O31 POPEX 144      92.290  66.460  77.270  1.00  0.00           O
ATOM   4808  C31 POPEX 144      91.310  67.200  77.770  1.00  0.00           C
ATOM   4809  O32 POPEX 144      90.450  66.840  78.540  1.00  0.00           O
ATOM   4810  C32 POPEX 144      91.530  68.630  77.250  1.00  0.00           C
ATOM   4813  C23 POPEX 144      93.570  62.520  73.030  1.00  0.00           C
ATOM   4816  C24 POPEX 144      94.080  62.400  71.590  1.00  0.00           C
ATOM   4819  C25 POPEX 144      94.170  60.940  71.130  1.00  0.00           C
ATOM   4822  C26 POPEX 144      93.390  60.640  69.850  1.00  0.00           C
ATOM   4825  C27 POPEX 144      93.980  61.390  68.640  1.00  0.00           C
ATOM   4828  C28 POPEX 144      93.160  61.300  67.340  1.00  0.00           C
ATOM   4831  C29 POPEX 144      93.840  62.160  66.300  1.00  0.00           C
ATOM   4833 0C21 POPEX 144      93.280  62.690  65.200  1.00  0.00           C
ATOM   4835 1C21 POPEX 144      91.890  62.470  64.690  1.00  0.00           C
ATOM   4838 2C21 POPEX 144      91.870  62.570  63.150  1.00  0.00           C
ATOM   4841 3C21 POPEX 144      90.500  62.310  62.530  1.00  0.00           C
ATOM   4844 4C21 POPEX 144      90.560  62.610  61.030  1.00  0.00           C
ATOM   4847 5C21 POPEX 144      89.250  62.310  60.300  1.00  0.00           C
ATOM   4850 6C21 POPEX 144      89.310  60.910  59.700  1.00  0.00           C
ATOM   4853 7C21 POPEX 144      88.240  60.630  58.660  1.00  0.00           C
ATOM   4856 8C21 POPEX 144      88.710  59.530  57.720  1.00  0.00           C
ATOM   4860  C33 POPEX 144      90.650  69.670  77.960  1.00  0.00           C
ATOM   4863  C34 POPEX 144      89.490  70.180  77.090  1.00  0.00           C
ATOM   4866  C35 POPEX 144      88.270  69.250  76.990  1.00  0.00           C
ATOM   4869  C36 POPEX 144      87.140  69.960  76.230  1.00  0.00           C
ATOM   4872  C37 POPEX 144      85.760  69.270  76.260  1.00  0.00           C
ATOM   4875  C38 POPEX 144      85.610  67.930  75.520  1.00  0.00           C
ATOM   4878  C39 POPEX 144      85.470  68.050  73.990  1.00  0.00           C
ATOM   4881 0C31 POPEX 144      84.710  66.860  73.380  1.00  0.00           C
ATOM   4884 1C31 POPEX 144      84.510  67.000  71.870  1.00  0.00           C
ATOM   4887 2C31 POPEX 144      83.580  65.930  71.280  1.00  0.00           C
ATOM   4890 3C31 POPEX 144      84.260  64.560  71.210  1.00  0.00           C
ATOM   4893 4C31 POPEX 144      83.300  63.430  70.830  1.00  0.00           C
ATOM   4896 5C31 POPEX 144      84.020  62.090  70.680  1.00  0.00           C
ATOM   4899 6C31 POPEX 144      83.260  61.080  69.820  1.00  0.00           C
ATOM   4903  NH3 POPEY 145     107.030  14.990  31.600  1.00  0.00           N
ATOM   4907  C12 POPEY 145     107.770  16.290  31.650  1.00  0.00           C
ATOM   4910  C11 POPEY 145     109.270  16.060  31.640  1.00  0.00           C
ATOM   4913  P   POPEY 145     111.050  17.580  32.740  1.00  0.00           P
ATOM   4914  O13 POPEY 145     112.220  16.810  32.270  1.00  0.00           O
ATOM   4915  O14 POPEY 145     111.220  19.040  32.890  1.00  0.00           O
ATOM   4916  O11 POPEY 145     110.480  16.980  34.080  1.00  0.00           O
ATOM   4917  O12 POPEY 145     109.890  17.330  31.710  1.00  0.00           O
ATOM   4918  C1  POPEY 145     111.120  15.980  34.870  1.00  0.00           C
ATOM   4921  C2  POPEY 145     110.760  16.240  36.360  1.00  0.00           C
ATOM   4923  O21 POPEY 145     111.560  15.470  37.280  1.00  0.00           O
ATOM   4924  C21 POPEY 145     111.410  14.150  37.300  1.00  0.00           C
ATOM   4925  O22 POPEY 145     110.810  13.480  36.480  1.00  0.00           O
ATOM   4926  C22 POPEY 145     112.090  13.570  38.530  1.00  0.00           C
ATOM   4929  C3  POPEY 145     109.240  16.060  36.630  1.00  0.00           C
ATOM   4932  O31 POPEY 145     108.750  17.040  37.540  1.00  0.00           O
ATOM   4933  C31 POPEY 145     108.240  16.650  38.700  1.00  0.00           C
ATOM   4934  O32 POPEY 145     108.400  15.580  39.250  1.00  0.00           O
ATOM   4935  C32 POPEY 145     107.340  17.790  39.190  1.00  0.00           C
ATOM   4938  C23 POPEY 145     111.070  12.800  39.380  1.00  0.00           C
ATOM   4941  C24 POPEY 145     111.780  11.730  40.210  1.00  0.00           C
ATOM   4944  C25 POPEY 145     110.880  10.940  41.160  1.00  0.00           C
ATOM   4947  C26 POPEY 145     111.710   9.940  41.960  1.00  0.00           C
ATOM   4950  C27 POPEY 145     110.890   9.170  42.990  1.00  0.00           C
ATOM   4953  C28 POPEY 145     111.710   8.130  43.760  1.00  0.00           C
ATOM   4956  C29 POPEY 145     112.720   8.770  44.680  1.00  0.00           C
ATOM   4958 0C21 POPEY 145     112.770   8.610  46.020  1.00  0.00           C
ATOM   4960 1C21 POPEY 145     111.830   7.770  46.840  1.00  0.00           C
ATOM   4963 2C21 POPEY 145     111.990   6.250  46.680  1.00  0.00           C
ATOM   4966 3C21 POPEY 145     111.190   5.510  47.760  1.00  0.00           C
ATOM   4969 4C21 POPEY 145     111.200   3.990  47.630  1.00  0.00           C
ATOM   4972 5C21 POPEY 145     110.320   3.320  48.700  1.00  0.00           C
ATOM   4975 6C21 POPEY 145     110.520   1.810  48.780  1.00  0.00           C
ATOM   4978 7C21 POPEY 145     109.980   1.240  50.090  1.00  0.00           C
ATOM   4981 8C21 POPEY 145     110.220  -0.254  50.290  1.00  0.00           C
ATOM   4985  C33 POPEY 145     106.710  17.540  40.560  1.00  0.00           C
ATOM   4988  C34 POPEY 145     106.250  18.860  41.210  1.00  0.00           C
ATOM   4991  C35 POPEY 145     105.210  18.620  42.300  1.00  0.00           C
ATOM   4994  C36 POPEY 145     104.780  19.900  43.010  1.00  0.00           C
ATOM   4997  C37 POPEY 145     104.040  19.620  44.320  1.00  0.00           C
ATOM   5000  C38 POPEY 145     103.520  20.930  44.910  1.00  0.00           C
ATOM   5003  C39 POPEY 145     103.280  20.930  46.420  1.00  0.00           C
ATOM   5006 0C31 POPEY 145     104.380  20.220  47.220  1.00  0.00           C
ATOM   5009 1C31 POPEY 145     104.450  20.680  48.680  1.00  0.00           C
ATOM   5012 2C31 POPEY 145     105.170  19.710  49.630  1.00  0.00           C
ATOM   5015 3C31 POPEY 145     105.580  20.350  50.960  1.00  0.00           C
ATOM   5018 4C31 POPEY 145     104.380  20.660  51.860  1.00  0.00           C
ATOM   5021 5C31 POPEY 145     104.690  21.530  53.090  1.00  0.00           C
ATOM   5024 6C31 POPEY 145     103.450  21.850  53.920  1.00  0.00           C
ATOM   5028  NH3 POPEZ 146     111.260  89.340  32.990  1.00  0.00           N
ATOM   5032  C12 POPEZ 146     111.590  90.310  31.900  1.00  0.00           C
ATOM   5035  C11 POPEZ 146     111.090  91.710  32.270  1.00  0.00           C
ATOM   5038  P   POPEZ 146     112.950  93.270  31.320  1.00  0.00           P
ATOM   5039  O13 POPEZ 146     112.940  94.510  30.530  1.00  0.00           O
ATOM   5040  O14 POPEZ 146     113.920  92.230  30.900  1.00  0.00           O
ATOM   5041  O11 POPEZ 146     113.180  93.660  32.840  1.00  0.00           O
ATOM   5042  O12 POPEZ 146     111.480  92.660  31.300  1.00  0.00           O
ATOM   5043  C1  POPEZ 146     113.990  92.820  33.660  1.00  0.00           C
ATOM   5046  C2  POPEZ 146     113.470  92.830  35.120  1.00  0.00           C
ATOM   5048  O21 POPEZ 146     114.300  93.720  35.890  1.00  0.00           O
ATOM   5049  C21 POPEZ 146     113.820  94.110  37.070  1.00  0.00           C
ATOM   5050  O22 POPEZ 146     112.650  94.310  37.340  1.00  0.00           O
ATOM   5051  C22 POPEZ 146     115.000  94.160  38.080  1.00  0.00           C
ATOM   5054  C3  POPEZ 146     113.560  91.410  35.740  1.00  0.00           C
ATOM   5057  O31 POPEZ 146     112.800  91.260  36.950  1.00  0.00           O
ATOM   5058  C31 POPEZ 146     111.580  90.750  36.790  1.00  0.00           C
ATOM   5059  O32 POPEZ 146     111.040  90.520  35.730  1.00  0.00           O
ATOM   5060  C32 POPEZ 146     110.910  90.500  38.150  1.00  0.00           C
ATOM   5063  C23 POPEZ 146     115.070  92.860  38.950  1.00  0.00           C
ATOM   5066  C24 POPEZ 146     116.480  92.280  39.250  1.00  0.00           C
ATOM   5069  C25 POPEZ 146     117.190  92.670  40.580  1.00  0.00           C
ATOM   5072  C26 POPEZ 146     116.980  91.800  41.850  1.00  0.00           C
ATOM   5075  C27 POPEZ 146     117.810  92.290  43.070  1.00  0.00           C
ATOM   5078  C28 POPEZ 146     117.470  91.720  44.470  1.00  0.00           C
ATOM   5081  C29 POPEZ 146     117.980  90.320  44.750  1.00  0.00           C
ATOM   5083 0C21 POPEZ 146     118.700  89.850  45.810  1.00  0.00           C
ATOM   5085 1C21 POPEZ 146     119.150  90.570  47.060  1.00  0.00           C
ATOM   5088 2C21 POPEZ 146     118.910  89.780  48.370  1.00  0.00           C
ATOM   5091 3C21 POPEZ 146     117.480  89.240  48.530  1.00  0.00           C
ATOM   5094 4C21 POPEZ 146     117.180  88.620  49.900  1.00  0.00           C
ATOM   5097 5C21 POPEZ 146     117.090  89.670  51.010  1.00  0.00           C
ATOM   5100 6C21 POPEZ 146     115.980  89.400  52.030  1.00  0.00           C
ATOM   5103 7C21 POPEZ 146     115.560  90.680  52.780  1.00  0.00           C
ATOM   5106 8C21 POPEZ 146     114.430  90.440  53.780  1.00  0.00           C
ATOM   5110  C33 POPEZ 146     109.450  91.000  38.100  1.00  0.00           C
ATOM   5113  C34 POPEZ 146     109.080  91.970  39.240  1.00  0.00           C
ATOM   5116  C35 POPEZ 146     108.240  91.360  40.370  1.00  0.00           C
ATOM   5119  C36 POPEZ 146     107.790  92.440  41.370  1.00  0.00           C
ATOM   5122  C37 POPEZ 146     106.600  92.000  42.230  1.00  0.00           C
ATOM   5125  C38 POPEZ 146     106.640  92.490  43.680  1.00  0.00           C
ATOM   5128  C39 POPEZ 146     105.680  91.730  44.610  1.00  0.00           C
ATOM   5131 0C31 POPEZ 146     104.220  92.110  44.370  1.00  0.00           C
ATOM   5134 1C31 POPEZ 146     103.920  93.590  44.650  1.00  0.00           C
ATOM   5137 2C31 POPEZ 146     102.480  93.830  45.120  1.00  0.00           C
ATOM   5140 3C31 POPEZ 146     101.710  94.850  44.280  1.00  0.00           C
ATOM   5143 4C31 POPEZ 146     100.590  95.550  45.060  1.00  0.00           C
ATOM   5146 5C31 POPEZ 146      99.790  96.510  44.180  1.00  0.00           C
ATOM   5149 6C31 POPEZ 146      98.750  97.340  44.930  1.00  0.00           C
ATOM   5153  NH3 POPEa 147      63.350  28.080  71.890  1.00  0.00           N
ATOM   5157  C12 POPEa 147      63.680  26.660  72.250  1.00  0.00           C
ATOM   5160  C11 POPEa 147      64.290  26.550  73.660  1.00  0.00           C
ATOM   5163  P   POPEa 147      63.120  25.350  75.690  1.00  0.00           P
ATOM   5164  O13 POPEa 147      62.700  23.970  76.010  1.00  0.00           O
ATOM   5165  O14 POPEa 147      63.950  26.030  76.700  1.00  0.00           O
ATOM   5166  O11 POPEa 147      61.840  26.250  75.440  1.00  0.00           O
ATOM   5167  O12 POPEa 147      63.860  25.350  74.290  1.00  0.00           O
ATOM   5168  C1  POPEa 147      60.720  25.680  74.780  1.00  0.00           C
ATOM   5171  C2  POPEa 147      59.600  26.750  74.570  1.00  0.00           C
ATOM   5173  O21 POPEa 147      58.800  26.510  73.400  1.00  0.00           O
ATOM   5174  C21 POPEa 147      59.330  26.670  72.190  1.00  0.00           C
ATOM   5175  O22 POPEa 147      60.510  26.750  71.920  1.00  0.00           O
ATOM   5176  C22 POPEa 147      58.220  26.870  71.160  1.00  0.00           C
ATOM   5179  C3  POPEa 147      60.110  28.230  74.610  1.00  0.00           C
ATOM   5182  O31 POPEa 147      59.000  29.130  74.430  1.00  0.00           O
ATOM   5183  C31 POPEa 147      58.990  30.230  73.640  1.00  0.00           C
ATOM   5184  O32 POPEa 147      58.040  30.980  73.560  1.00  0.00           O
ATOM   5185  C32 POPEa 147      60.270  30.470  72.850  1.00  0.00           C
ATOM   5188  C23 POPEa 147      58.460  28.250  70.500  1.00  0.00           C
ATOM   5191  C24 POPEa 147      57.250  28.890  69.800  1.00  0.00           C
ATOM   5194  C25 POPEa 147      57.030  28.440  68.350  1.00  0.00           C
ATOM   5197  C26 POPEa 147      58.190  28.700  67.380  1.00  0.00           C
ATOM   5200  C27 POPEa 147      57.750  28.540  65.920  1.00  0.00           C
ATOM   5203  C28 POPEa 147      58.860  28.790  64.880  1.00  0.00           C
ATOM   5206  C29 POPEa 147      59.810  27.640  64.670  1.00  0.00           C
ATOM   5208 0C21 POPEa 147      60.130  27.100  63.480  1.00  0.00           C
ATOM   5210 1C21 POPEa 147      59.610  27.600  62.160  1.00  0.00           C
ATOM   5213 2C21 POPEa 147      60.490  27.260  60.950  1.00  0.00           C
ATOM   5216 3C21 POPEa 147      60.280  25.810  60.490  1.00  0.00           C
ATOM   5219 4C21 POPEa 147      61.170  25.420  59.310  1.00  0.00           C
ATOM   5222 5C21 POPEa 147      60.740  24.120  58.630  1.00  0.00           C
ATOM   5225 6C21 POPEa 147      60.840  22.850  59.480  1.00  0.00           C
ATOM   5228 7C21 POPEa 147      60.360  21.610  58.710  1.00  0.00           C
ATOM   5231 8C21 POPEa 147      60.560  20.270  59.420  1.00  0.00           C
ATOM   5235  C33 POPEa 147      60.060  31.460  71.700  1.00  0.00           C
ATOM   5238  C34 POPEa 147      61.270  31.450  70.740  1.00  0.00           C
ATOM   5241  C35 POPEa 147      61.220  30.370  69.650  1.00  0.00           C
ATOM   5244  C36 POPEa 147      62.550  30.210  68.900  1.00  0.00           C
ATOM   5247  C37 POPEa 147      62.450  30.160  67.370  1.00  0.00           C
ATOM   5250  C38 POPEa 147      63.830  29.920  66.740  1.00  0.00           C
ATOM   5253  C39 POPEa 147      63.910  30.190  65.230  1.00  0.00           C
ATOM   5256 0C31 POPEa 147      63.330  29.050  64.370  1.00  0.00           C
ATOM   5259 1C31 POPEa 147      64.460  28.250  63.700  1.00  0.00           C
ATOM   5262 2C31 POPEa 147      63.980  27.090  62.810  1.00  0.00           C
ATOM   5265 3C31 POPEa 147      65.120  26.130  62.440  1.00  0.00           C
ATOM   5268 4C31 POPEa 147      65.890  26.590  61.190  1.00  0.00           C
ATOM   5271 5C31 POPEa 147      67.110  25.720  60.850  1.00  0.00           C
ATOM   5274 6C31 POPEa 147      67.970  26.330  59.740  1.00  0.00           C
ATOM   5278  NH3 POPEb 148      58.540 116.950  78.450  1.00  0.00           N
ATOM   5282  C12 POPEb 148      59.710 117.660  77.850  1.00  0.00           C
ATOM   5285  C11 POPEb 148      60.990 117.170  78.520  1.00  0.00           C
ATOM   5288  P   POPEb 148      63.350 116.540  77.730  1.00  0.00           P
ATOM   5289  O13 POPEb 148      64.530 117.210  77.140  1.00  0.00           O
ATOM   5290  O14 POPEb 148      63.500 115.940  79.080  1.00  0.00           O
ATOM   5291  O11 POPEb 148      62.820 115.420  76.720  1.00  0.00           O
ATOM   5292  O12 POPEb 148      62.130 117.550  77.750  1.00  0.00           O
ATOM   5293  C1  POPEb 148      62.560 115.830  75.380  1.00  0.00           C
ATOM   5296  C2  POPEb 148      61.770 114.740  74.610  1.00  0.00           C
ATOM   5298  O21 POPEb 148      61.670 115.090  73.210  1.00  0.00           O
ATOM   5299  C21 POPEb 148      60.810 116.020  72.790  1.00  0.00           C
ATOM   5300  O22 POPEb 148      59.970 116.590  73.460  1.00  0.00           O
ATOM   5301  C22 POPEb 148      61.140 116.360  71.330  1.00  0.00           C
ATOM   5304  C3  POPEb 148      60.420 114.320  75.260  1.00  0.00           C
ATOM   5307  O31 POPEb 148      59.680 113.480  74.360  1.00  0.00           O
ATOM   5308  C31 POPEb 148      60.070 112.210  74.290  1.00  0.00           C
ATOM   5309  O32 POPEb 148      60.830 111.650  75.070  1.00  0.00           O
ATOM   5310  C32 POPEb 148      59.500 111.560  73.020  1.00  0.00           C
ATOM   5313  C23 POPEb 148      60.280 115.620  70.290  1.00  0.00           C
ATOM   5316  C24 POPEb 148      60.630 116.100  68.870  1.00  0.00           C
ATOM   5319  C25 POPEb 148      59.610 115.730  67.790  1.00  0.00           C
ATOM   5322  C26 POPEb 148      60.160 115.990  66.380  1.00  0.00           C
ATOM   5325  C27 POPEb 148      59.070 116.010  65.310  1.00  0.00           C
ATOM   5328  C28 POPEb 148      59.390 117.010  64.180  1.00  0.00           C
ATOM   5331  C29 POPEb 148      58.950 118.420  64.470  1.00  0.00           C
ATOM   5333 0C21 POPEb 148      57.980 119.070  63.800  1.00  0.00           C
ATOM   5335 1C21 POPEb 148      57.140 118.490  62.690  1.00  0.00           C
ATOM   5338 2C21 POPEb 148      57.750 118.550  61.280  1.00  0.00           C
ATOM   5341 3C21 POPEb 148      57.960 119.990  60.780  1.00  0.00           C
ATOM   5344 4C21 POPEb 148      58.510 120.080  59.350  1.00  0.00           C
ATOM   5347 5C21 POPEb 148      59.150 121.440  59.050  1.00  0.00           C
ATOM   5350 6C21 POPEb 148      59.770 121.470  57.650  1.00  0.00           C
ATOM   5353 7C21 POPEb 148      60.360 122.820  57.220  1.00  0.00           C
ATOM   5356 8C21 POPEb 148      60.690 122.870  55.730  1.00  0.00           C
ATOM   5360  C33 POPEb 148      60.590 110.670  72.410  1.00  0.00           C
ATOM   5363  C34 POPEb 148      60.290 110.140  70.990  1.00  0.00           C
ATOM   5366  C35 POPEb 148      61.610 109.720  70.310  1.00  0.00           C
ATOM   5369  C36 POPEb 148      61.500 108.640  69.230  1.00  0.00           C
ATOM   5372  C37 POPEb 148      62.870 107.980  69.010  1.00  0.00           C
ATOM   5375  C38 POPEb 148      62.860 106.770  68.060  1.00  0.00           C
ATOM   5378  C39 POPEb 148      62.530 105.450  68.780  1.00  0.00           C
ATOM   5381 0C31 POPEb 148      62.840 104.240  67.900  1.00  0.00           C
ATOM   5384 1C31 POPEb 148      62.480 102.880  68.510  1.00  0.00           C
ATOM   5387 2C31 POPEb 148      62.780 101.730  67.550  1.00  0.00           C
ATOM   5390 3C31 POPEb 148      62.030 101.730  66.210  1.00  0.00           C
ATOM   5393 4C31 POPEb 148      62.710 100.700  65.300  1.00  0.00           C
ATOM   5396 5C31 POPEb 148      62.100 100.480  63.910  1.00  0.00           C
ATOM   5399 6C31 POPEb 148      62.800  99.320  63.200  1.00  0.00           C
ATOM   5403  NH3 POPEc 149      72.240  58.310  42.120  1.00  0.00           N
ATOM   5407  C12 POPEc 149      73.170  58.520  43.290  1.00  0.00           C
ATOM   5410  C11 POPEc 149      72.890  59.780  44.150  1.00  0.00           C
ATOM   5413  P   POPEc 149      72.560  61.730  42.510  1.00  0.00           P
ATOM   5414  O13 POPEc 149      72.780  60.980  41.250  1.00  0.00           O
ATOM   5415  O14 POPEc 149      73.730  62.420  43.090  1.00  0.00           O
ATOM   5416  O11 POPEc 149      71.430  62.800  42.220  1.00  0.00           O
ATOM   5417  O12 POPEc 149      71.970  60.730  43.590  1.00  0.00           O
ATOM   5418  C1  POPEc 149      70.300  63.100  43.000  1.00  0.00           C
ATOM   5421  C2  POPEc 149      70.660  64.140  44.080  1.00  0.00           C
ATOM   5423  O21 POPEc 149      71.300  63.440  45.140  1.00  0.00           O
ATOM   5424  C21 POPEc 149      72.480  63.870  45.550  1.00  0.00           C
ATOM   5425  O22 POPEc 149      73.110  64.800  45.090  1.00  0.00           O
ATOM   5426  C22 POPEc 149      72.950  62.970  46.700  1.00  0.00           C
ATOM   5429  C3  POPEc 149      69.450  64.930  44.680  1.00  0.00           C
ATOM   5432  O31 POPEc 149      68.460  64.060  45.250  1.00  0.00           O
ATOM   5433  C31 POPEc 149      68.290  64.100  46.580  1.00  0.00           C
ATOM   5434  O32 POPEc 149      68.990  64.690  47.380  1.00  0.00           O
ATOM   5435  C32 POPEc 149      67.030  63.300  46.950  1.00  0.00           C
ATOM   5438  C23 POPEc 149      71.750  62.380  47.480  1.00  0.00           C
ATOM   5441  C24 POPEc 149      72.150  61.440  48.630  1.00  0.00           C
ATOM   5444  C25 POPEc 149      72.720  62.160  49.860  1.00  0.00           C
ATOM   5447  C26 POPEc 149      71.640  62.680  50.820  1.00  0.00           C
ATOM   5450  C27 POPEc 149      72.140  63.810  51.720  1.00  0.00           C
ATOM   5453  C28 POPEc 149      71.120  64.310  52.760  1.00  0.00           C
ATOM   5456  C29 POPEc 149      70.850  63.360  53.900  1.00  0.00           C
ATOM   5458 0C21 POPEc 149      70.660  63.690  55.200  1.00  0.00           C
ATOM   5460 1C21 POPEc 149      70.630  65.080  55.780  1.00  0.00           C
ATOM   5463 2C21 POPEc 149      71.840  65.500  56.650  1.00  0.00           C
ATOM   5466 3C21 POPEc 149      72.200  64.490  57.750  1.00  0.00           C
ATOM   5469 4C21 POPEc 149      73.460  64.850  58.550  1.00  0.00           C
ATOM   5472 5C21 POPEc 149      73.250  65.860  59.690  1.00  0.00           C
ATOM   5475 6C21 POPEc 149      74.590  66.430  60.180  1.00  0.00           C
ATOM   5478 7C21 POPEc 149      74.520  67.070  61.570  1.00  0.00           C
ATOM   5481 8C21 POPEc 149      75.740  67.920  61.910  1.00  0.00           C
ATOM   5485  C33 POPEc 149      66.000  64.210  47.660  1.00  0.00           C
ATOM   5488  C34 POPEc 149      65.830  63.950  49.170  1.00  0.00           C
ATOM   5491  C35 POPEc 149      65.490  65.230  49.960  1.00  0.00           C
ATOM   5494  C36 POPEc 149      64.860  65.020  51.360  1.00  0.00           C
ATOM   5497  C37 POPEc 149      65.740  65.340  52.590  1.00  0.00           C
ATOM   5500  C38 POPEc 149      64.910  65.560  53.880  1.00  0.00           C
ATOM   5503  C39 POPEc 149      65.710  65.790  55.180  1.00  0.00           C
ATOM   5506 0C31 POPEc 149      64.900  65.570  56.480  1.00  0.00           C
ATOM   5509 1C31 POPEc 149      65.760  65.520  57.760  1.00  0.00           C
ATOM   5512 2C31 POPEc 149      65.060  64.990  59.030  1.00  0.00           C
ATOM   5515 3C31 POPEc 149      64.060  65.960  59.680  1.00  0.00           C
ATOM   5518 4C31 POPEc 149      63.710  65.600  61.150  1.00  0.00           C
ATOM   5521 5C31 POPEc 149      62.790  66.620  61.840  1.00  0.00           C
ATOM   5524 6C31 POPEc 149      62.390  66.250  63.280  1.00  0.00           C
ATOM   5528  NH3 POPEd 150      34.330  55.640  36.410  1.00  0.00           N
ATOM   5532  C12 POPEd 150      33.600  56.340  37.500  1.00  0.00           C
ATOM   5535  C11 POPEd 150      33.840  57.820  37.260  1.00  0.00           C
ATOM   5538  P   POPEd 150      33.880  59.540  39.200  1.00  0.00           P
ATOM   5539  O13 POPEd 150      32.870  60.320  39.950  1.00  0.00           O
ATOM   5540  O14 POPEd 150      34.910  60.290  38.450  1.00  0.00           O
ATOM   5541  O11 POPEd 150      34.610  58.520  40.180  1.00  0.00           O
ATOM   5542  O12 POPEd 150      33.110  58.580  38.220  1.00  0.00           O
ATOM   5543  C1  POPEd 150      34.560  58.710  41.590  1.00  0.00           C
ATOM   5546  C2  POPEd 150      33.510  57.780  42.270  1.00  0.00           C
ATOM   5548  O21 POPEd 150      34.180  56.820  43.090  1.00  0.00           O
ATOM   5549  C21 POPEd 150      33.570  56.480  44.210  1.00  0.00           C
ATOM   5550  O22 POPEd 150      32.880  57.200  44.910  1.00  0.00           O
ATOM   5551  C22 POPEd 150      33.740  54.980  44.370  1.00  0.00           C
ATOM   5554  C3  POPEd 150      32.660  57.000  41.220  1.00  0.00           C
ATOM   5557  O31 POPEd 150      31.790  56.030  41.810  1.00  0.00           O
ATOM   5558  C31 POPEd 150      31.220  55.210  40.920  1.00  0.00           C
ATOM   5559  O32 POPEd 150      31.480  55.190  39.730  1.00  0.00           O
ATOM   5560  C32 POPEd 150      30.140  54.330  41.570  1.00  0.00           C
ATOM   5563  C23 POPEd 150      33.050  54.460  45.640  1.00  0.00           C
ATOM   5566  C24 POPEd 150      33.090  52.920  45.640  1.00  0.00           C
ATOM   5569  C25 POPEd 150      32.190  52.240  46.680  1.00  0.00           C
ATOM   5572  C26 POPEd 150      32.290  52.850  48.080  1.00  0.00           C
ATOM   5575  C27 POPEd 150      32.230  51.770  49.180  1.00  0.00           C
ATOM   5578  C28 POPEd 150      31.710  52.260  50.550  1.00  0.00           C
ATOM   5581  C29 POPEd 150      32.410  53.460  51.150  1.00  0.00           C
ATOM   5583 0C21 POPEd 150      32.860  53.590  52.410  1.00  0.00           C
ATOM   5585 1C21 POPEd 150      32.840  52.550  53.500  1.00  0.00           C
ATOM   5588 2C21 POPEd 150      31.820  52.720  54.660  1.00  0.00           C
ATOM   5591 3C21 POPEd 150      31.730  54.110  55.310  1.00  0.00           C
ATOM   5594 4C21 POPEd 150      30.670  54.180  56.430  1.00  0.00           C
ATOM   5597 5C21 POPEd 150      31.150  53.860  57.860  1.00  0.00           C
ATOM   5600 6C21 POPEd 150      32.300  54.730  58.400  1.00  0.00           C
ATOM   5603 7C21 POPEd 150      33.420  53.860  58.990  1.00  0.00           C
ATOM   5606 8C21 POPEd 150      34.600  54.600  59.600  1.00  0.00           C
ATOM   5610  C33 POPEd 150      30.040  54.510  43.100  1.00  0.00           C
ATOM   5613  C34 POPEd 150      28.670  54.140  43.680  1.00  0.00           C
ATOM   5616  C35 POPEd 150      28.470  54.530  45.160  1.00  0.00           C
ATOM   5619  C36 POPEd 150      28.810  55.980  45.570  1.00  0.00           C
ATOM   5622  C37 POPEd 150      29.130  56.060  47.070  1.00  0.00           C
ATOM   5625  C38 POPEd 150      29.600  57.430  47.580  1.00  0.00           C
ATOM   5628  C39 POPEd 150      29.930  57.390  49.080  1.00  0.00           C
ATOM   5631 0C31 POPEd 150      28.750  56.940  49.950  1.00  0.00           C
ATOM   5634 1C31 POPEd 150      28.900  57.140  51.460  1.00  0.00           C
ATOM   5637 2C31 POPEd 150      27.800  56.380  52.230  1.00  0.00           C
ATOM   5640 3C31 POPEd 150      27.420  56.990  53.590  1.00  0.00           C
ATOM   5643 4C31 POPEd 150      28.640  57.330  54.450  1.00  0.00           C
ATOM   5646 5C31 POPEd 150      28.360  57.390  55.950  1.00  0.00           C
ATOM   5649 6C31 POPEd 150      29.530  57.990  56.740  1.00  0.00           C
ATOM   5653  NH3 POPEe 151      66.710  45.910  40.460  1.00  0.00           N
ATOM   5657  C12 POPEe 151      66.100  44.550  40.630  1.00  0.00           C
ATOM   5660  C11 POPEe 151      65.040  44.290  39.550  1.00  0.00           C
ATOM   5663  P   POPEe 151      63.730  46.470  38.890  1.00  0.00           P
ATOM   5664  O13 POPEe 151      62.280  46.710  38.670  1.00  0.00           O
ATOM   5665  O14 POPEe 151      64.590  46.450  37.680  1.00  0.00           O
ATOM   5666  O11 POPEe 151      64.290  47.550  39.910  1.00  0.00           O
ATOM   5667  O12 POPEe 151      63.910  45.140  39.710  1.00  0.00           O
ATOM   5668  C1  POPEe 151      63.530  47.880  41.060  1.00  0.00           C
ATOM   5671  C2  POPEe 151      64.200  47.400  42.360  1.00  0.00           C
ATOM   5673  O21 POPEe 151      63.160  47.250  43.320  1.00  0.00           O
ATOM   5674  C21 POPEe 151      63.320  46.290  44.200  1.00  0.00           C
ATOM   5675  O22 POPEe 151      64.200  45.440  44.190  1.00  0.00           O
ATOM   5676  C22 POPEe 151      62.230  46.380  45.250  1.00  0.00           C
ATOM   5679  C3  POPEe 151      65.200  48.450  42.870  1.00  0.00           C
ATOM   5682  O31 POPEe 151      65.910  48.000  44.030  1.00  0.00           O
ATOM   5683  C31 POPEe 151      66.720  48.950  44.510  1.00  0.00           C
ATOM   5684  O32 POPEe 151      67.020  49.980  43.920  1.00  0.00           O
ATOM   5685  C32 POPEe 151      67.150  48.610  45.930  1.00  0.00           C
ATOM   5688  C23 POPEe 151      61.900  47.820  45.700  1.00  0.00           C
ATOM   5691  C24 POPEe 151      60.770  47.770  46.750  1.00  0.00           C
ATOM   5694  C25 POPEe 151      61.220  46.890  47.920  1.00  0.00           C
ATOM   5697  C26 POPEe 151      60.440  47.010  49.220  1.00  0.00           C
ATOM   5700  C27 POPEe 151      61.200  46.230  50.310  1.00  0.00           C
ATOM   5703  C28 POPEe 151      60.620  46.340  51.730  1.00  0.00           C
ATOM   5706  C29 POPEe 151      60.510  47.780  52.140  1.00  0.00           C
ATOM   5708 0C21 POPEe 151      60.040  48.220  53.310  1.00  0.00           C
ATOM   5710 1C21 POPEe 151      59.590  47.370  54.470  1.00  0.00           C
ATOM   5713 2C21 POPEe 151      59.590  48.240  55.740  1.00  0.00           C
ATOM   5716 3C21 POPEe 151      59.210  47.530  57.050  1.00  0.00           C
ATOM   5719 4C21 POPEe 151      57.900  46.720  57.020  1.00  0.00           C
ATOM   5722 5C21 POPEe 151      57.600  45.990  58.350  1.00  0.00           C
ATOM   5725 6C21 POPEe 151      58.560  44.830  58.670  1.00  0.00           C
ATOM   5728 7C21 POPEe 151      57.920  43.840  59.660  1.00  0.00           C
ATOM   5731 8C21 POPEe 151      58.740  42.570  59.930  1.00  0.00           C
ATOM   5735  C33 POPEe 151      67.370  49.930  46.670  1.00  0.00           C
ATOM   5738  C34 POPEe 151      67.410  49.780  48.190  1.00  0.00           C
ATOM   5741  C35 POPEe 151      66.090  50.210  48.840  1.00  0.00           C
ATOM   5744  C36 POPEe 151      66.100  50.090  50.360  1.00  0.00           C
ATOM   5747  C37 POPEe 151      64.880  50.770  50.990  1.00  0.00           C
ATOM   5750  C38 POPEe 151      64.720  50.560  52.500  1.00  0.00           C
ATOM   5753  C39 POPEe 151      66.030  50.230  53.230  1.00  0.00           C
ATOM   5756 0C31 POPEe 151      65.860  50.260  54.750  1.00  0.00           C
ATOM   5759 1C31 POPEe 151      67.230  50.220  55.440  1.00  0.00           C
ATOM   5762 2C31 POPEe 151      67.130  50.490  56.940  1.00  0.00           C
ATOM   5765 3C31 POPEe 151      66.520  49.310  57.710  1.00  0.00           C
ATOM   5768 4C31 POPEe 151      66.360  49.590  59.210  1.00  0.00           C
ATOM   5771 5C31 POPEe 151      65.850  48.370  59.990  1.00  0.00           C
ATOM   5774 6C31 POPEe 151      66.160  48.410  61.490  1.00  0.00           C
ATOM   5778  NH3 POPEf 152       8.190  60.640  34.410  1.00  0.00           N
ATOM   5782  C12 POPEf 152       9.320  61.110  35.290  1.00  0.00           C
ATOM   5785  C11 POPEf 152      10.680  60.850  34.630  1.00  0.00           C
ATOM   5788  P   POPEf 152      11.150  58.390  35.570  1.00  0.00           P
ATOM   5789  O13 POPEf 152       9.900  57.640  35.780  1.00  0.00           O
ATOM   5790  O14 POPEf 152      12.320  57.600  35.150  1.00  0.00           O
ATOM   5791  O11 POPEf 152      11.490  59.180  36.910  1.00  0.00           O
ATOM   5792  O12 POPEf 152      10.910  59.470  34.440  1.00  0.00           O
ATOM   5793  C1  POPEf 152      12.800  59.590  37.270  1.00  0.00           C
ATOM   5796  C2  POPEf 152      13.120  59.340  38.780  1.00  0.00           C
ATOM   5798  O21 POPEf 152      13.940  58.190  39.020  1.00  0.00           O
ATOM   5799  C21 POPEf 152      13.480  56.970  38.820  1.00  0.00           C
ATOM   5800  O22 POPEf 152      12.470  56.650  38.220  1.00  0.00           O
ATOM   5801  C22 POPEf 152      14.380  56.020  39.590  1.00  0.00           C
ATOM   5804  C3  POPEf 152      11.880  59.390  39.730  1.00  0.00           C
ATOM   5807  O31 POPEf 152      12.290  59.590  41.100  1.00  0.00           O
ATOM   5808  C31 POPEf 152      12.670  60.850  41.370  1.00  0.00           C
ATOM   5809  O32 POPEf 152      12.590  61.780  40.600  1.00  0.00           O
ATOM   5810  C32 POPEf 152      13.320  60.950  42.750  1.00  0.00           C
ATOM   5813  C23 POPEf 152      14.030  56.130  41.090  1.00  0.00           C
ATOM   5816  C24 POPEf 152      15.240  56.350  42.000  1.00  0.00           C
ATOM   5819  C25 POPEf 152      14.850  56.350  43.470  1.00  0.00           C
ATOM   5822  C26 POPEf 152      16.010  55.980  44.410  1.00  0.00           C
ATOM   5825  C27 POPEf 152      15.510  55.700  45.830  1.00  0.00           C
ATOM   5828  C28 POPEf 152      16.120  54.450  46.490  1.00  0.00           C
ATOM   5831  C29 POPEf 152      17.590  54.610  46.810  1.00  0.00           C
ATOM   5833 0C21 POPEf 152      18.130  54.470  48.040  1.00  0.00           C
ATOM   5835 1C21 POPEf 152      17.360  54.100  49.280  1.00  0.00           C
ATOM   5838 2C21 POPEf 152      16.710  55.320  49.970  1.00  0.00           C
ATOM   5841 3C21 POPEf 152      17.750  56.190  50.680  1.00  0.00           C
ATOM   5844 4C21 POPEf 152      17.150  57.300  51.560  1.00  0.00           C
ATOM   5847 5C21 POPEf 152      18.270  58.010  52.340  1.00  0.00           C
ATOM   5850 6C21 POPEf 152      17.840  59.250  53.130  1.00  0.00           C
ATOM   5853 7C21 POPEf 152      19.010  59.780  53.970  1.00  0.00           C
ATOM   5856 8C21 POPEf 152      18.690  60.940  54.910  1.00  0.00           C
ATOM   5860  C33 POPEf 152      12.400  61.600  43.800  1.00  0.00           C
ATOM   5863  C34 POPEf 152      11.820  60.640  44.860  1.00  0.00           C
ATOM   5866  C35 POPEf 152      12.760  60.520  46.070  1.00  0.00           C
ATOM   5869  C36 POPEf 152      12.210  59.770  47.290  1.00  0.00           C
ATOM   5872  C37 POPEf 152      13.220  59.820  48.450  1.00  0.00           C
ATOM   5875  C38 POPEf 152      12.680  59.480  49.840  1.00  0.00           C
ATOM   5878  C39 POPEf 152      12.530  57.980  50.130  1.00  0.00           C
ATOM   5881 0C31 POPEf 152      13.030  57.560  51.520  1.00  0.00           C
ATOM   5884 1C31 POPEf 152      12.000  56.720  52.300  1.00  0.00           C
ATOM   5887 2C31 POPEf 152      12.350  56.530  53.780  1.00  0.00           C
ATOM   5890 3C31 POPEf 152      13.640  55.720  54.040  1.00  0.00           C
ATOM   5893 4C31 POPEf 152      14.600  56.300  55.100  1.00  0.00           C
ATOM   5896 5C31 POPEf 152      13.940  57.000  56.300  1.00  0.00           C
ATOM   5899 6C31 POPEf 152      14.820  57.040  57.540  1.00  0.00           C
ATOM   5903  NH3 POPEg 153      36.400  78.350  71.330  1.00  0.00           N
ATOM   5907  C12 POPEg 153      35.390  77.290  71.070  1.00  0.00           C
ATOM   5910  C11 POPEg 153      34.160  77.530  71.920  1.00  0.00           C
ATOM   5913  P   POPEg 153      31.790  76.690  72.260  1.00  0.00           P
ATOM   5914  O13 POPEg 153      30.980  75.490  71.940  1.00  0.00           O
ATOM   5915  O14 POPEg 153      32.020  77.010  73.690  1.00  0.00           O
ATOM   5916  O11 POPEg 153      31.190  77.970  71.540  1.00  0.00           O
ATOM   5917  O12 POPEg 153      33.200  76.540  71.560  1.00  0.00           O
ATOM   5918  C1  POPEg 153      30.860  77.820  70.160  1.00  0.00           C
ATOM   5921  C2  POPEg 153      30.510  79.190  69.470  1.00  0.00           C
ATOM   5923  O21 POPEg 153      30.450  79.040  68.050  1.00  0.00           O
ATOM   5924  C21 POPEg 153      31.530  78.680  67.360  1.00  0.00           C
ATOM   5925  O22 POPEg 153      32.630  78.420  67.800  1.00  0.00           O
ATOM   5926  C22 POPEg 153      31.180  78.760  65.870  1.00  0.00           C
ATOM   5929  C3  POPEg 153      31.380  80.430  69.860  1.00  0.00           C
ATOM   5932  O31 POPEg 153      30.840  81.630  69.300  1.00  0.00           O
ATOM   5933  C31 POPEg 153      31.380  82.400  68.330  1.00  0.00           C
ATOM   5934  O32 POPEg 153      30.850  83.430  67.930  1.00  0.00           O
ATOM   5935  C32 POPEg 153      32.700  81.890  67.740  1.00  0.00           C
ATOM   5938  C23 POPEg 153      32.120  77.950  64.950  1.00  0.00           C
ATOM   5941  C24 POPEg 153      31.980  78.450  63.500  1.00  0.00           C
ATOM   5944  C25 POPEg 153      32.410  77.490  62.370  1.00  0.00           C
ATOM   5947  C26 POPEg 153      33.860  76.960  62.410  1.00  0.00           C
ATOM   5950  C27 POPEg 153      34.200  76.220  61.100  1.00  0.00           C
ATOM   5953  C28 POPEg 153      35.510  75.390  61.110  1.00  0.00           C
ATOM   5956  C29 POPEg 153      36.780  76.180  61.310  1.00  0.00           C
ATOM   5958 0C21 POPEg 153      38.010  75.820  60.900  1.00  0.00           C
ATOM   5960 1C21 POPEg 153      38.390  74.570  60.140  1.00  0.00           C
ATOM   5963 2C21 POPEg 153      39.140  73.500  60.970  1.00  0.00           C
ATOM   5966 3C21 POPEg 153      40.520  73.910  61.530  1.00  0.00           C
ATOM   5969 4C21 POPEg 153      41.250  72.790  62.310  1.00  0.00           C
ATOM   5972 5C21 POPEg 153      40.890  71.360  61.840  1.00  0.00           C
ATOM   5975 6C21 POPEg 153      41.540  70.210  62.630  1.00  0.00           C
ATOM   5978 7C21 POPEg 153      41.260  68.860  61.950  1.00  0.00           C
ATOM   5981 8C21 POPEg 153      41.720  67.620  62.730  1.00  0.00           C
ATOM   5985  C33 POPEg 153      33.330  82.840  66.680  1.00  0.00           C
ATOM   5988  C34 POPEg 153      34.240  82.100  65.680  1.00  0.00           C
ATOM   5991  C35 POPEg 153      33.580  81.880  64.300  1.00  0.00           C
ATOM   5994  C36 POPEg 153      34.570  81.600  63.150  1.00  0.00           C
ATOM   5997  C37 POPEg 153      33.920  81.500  61.750  1.00  0.00           C
ATOM   6000  C38 POPEg 153      34.930  81.740  60.610  1.00  0.00           C
ATOM   6003  C39 POPEg 153      34.410  81.470  59.180  1.00  0.00           C
ATOM   6006 0C31 POPEg 153      34.620  80.020  58.720  1.00  0.00           C
ATOM   6009 1C31 POPEg 153      34.310  79.740  57.230  1.00  0.00           C
ATOM   6012 2C31 POPEg 153      34.850  78.390  56.740  1.00  0.00           C
ATOM   6015 3C31 POPEg 153      33.960  77.190  57.100  1.00  0.00           C
ATOM   6018 4C31 POPEg 153      32.860  76.930  56.060  1.00  0.00           C
ATOM   6021 5C31 POPEg 153      31.780  75.940  56.530  1.00  0.00           C
ATOM   6024 6C31 POPEg 153      30.480  76.010  55.720  1.00  0.00           C
ATOM   6028  NH3 POPEh 154     100.540  55.860  78.730  1.00  0.00           N
ATOM   6032  C12 POPEh 154      99.250  56.020  79.480  1.00  0.00           C
ATOM   6035  C11 POPEh 154      98.430  57.210  78.940  1.00  0.00           C
ATOM   6038  P   POPEh 154      95.970  56.330  78.750  1.00  0.00           P
ATOM   6039  O13 POPEh 154      96.380  54.910  78.700  1.00  0.00           O
ATOM   6040  O14 POPEh 154      94.700  56.630  79.440  1.00  0.00           O
ATOM   6041  O11 POPEh 154      95.940  56.910  77.270  1.00  0.00           O
ATOM   6042  O12 POPEh 154      97.110  57.190  79.440  1.00  0.00           O
ATOM   6043  C1  POPEh 154      94.650  57.300  76.790  1.00  0.00           C
ATOM   6046  C2  POPEh 154      94.760  58.150  75.510  1.00  0.00           C
ATOM   6048  O21 POPEh 154      95.440  57.430  74.460  1.00  0.00           O
ATOM   6049  C21 POPEh 154      94.700  56.520  73.840  1.00  0.00           C
ATOM   6050  O22 POPEh 154      93.590  56.140  74.180  1.00  0.00           O
ATOM   6051  C22 POPEh 154      95.400  56.070  72.570  1.00  0.00           C
ATOM   6054  C3  POPEh 154      95.480  59.490  75.760  1.00  0.00           C
ATOM   6057  O31 POPEh 154      95.880  60.010  74.500  1.00  0.00           O
ATOM   6058  C31 POPEh 154      96.820  60.930  74.460  1.00  0.00           C
ATOM   6059  O32 POPEh 154      97.270  61.560  75.410  1.00  0.00           O
ATOM   6060  C32 POPEh 154      97.210  61.120  73.010  1.00  0.00           C
ATOM   6063  C23 POPEh 154      94.370  56.180  71.430  1.00  0.00           C
ATOM   6066  C24 POPEh 154      95.020  56.220  70.050  1.00  0.00           C
ATOM   6069  C25 POPEh 154      94.080  55.780  68.920  1.00  0.00           C
ATOM   6072  C26 POPEh 154      92.930  56.760  68.640  1.00  0.00           C
ATOM   6075  C27 POPEh 154      91.820  56.170  67.760  1.00  0.00           C
ATOM   6078  C28 POPEh 154      92.280  55.730  66.360  1.00  0.00           C
ATOM   6081  C29 POPEh 154      91.120  55.660  65.400  1.00  0.00           C
ATOM   6083 0C21 POPEh 154      91.060  55.030  64.210  1.00  0.00           C
ATOM   6085 1C21 POPEh 154      92.140  54.230  63.530  1.00  0.00           C
ATOM   6088 2C21 POPEh 154      91.670  52.770  63.340  1.00  0.00           C
ATOM   6091 3C21 POPEh 154      92.290  52.030  62.150  1.00  0.00           C
ATOM   6094 4C21 POPEh 154      91.680  50.630  61.970  1.00  0.00           C
ATOM   6097 5C21 POPEh 154      92.140  49.880  60.710  1.00  0.00           C
ATOM   6100 6C21 POPEh 154      91.290  48.640  60.380  1.00  0.00           C
ATOM   6103 7C21 POPEh 154      91.640  47.990  59.030  1.00  0.00           C
ATOM   6106 8C21 POPEh 154      90.700  46.870  58.590  1.00  0.00           C
ATOM   6110  C33 POPEh 154      98.720  60.990  72.750  1.00  0.00           C
ATOM   6113  C34 POPEh 154      98.970  60.910  71.240  1.00  0.00           C
ATOM   6116  C35 POPEh 154      98.410  62.090  70.430  1.00  0.00           C
ATOM   6119  C36 POPEh 154      98.570  61.830  68.940  1.00  0.00           C
ATOM   6122  C37 POPEh 154      97.830  62.810  68.020  1.00  0.00           C
ATOM   6125  C38 POPEh 154      97.890  62.380  66.540  1.00  0.00           C
ATOM   6128  C39 POPEh 154      99.330  62.070  66.100  1.00  0.00           C
ATOM   6131 0C31 POPEh 154      99.510  61.750  64.610  1.00  0.00           C
ATOM   6134 1C31 POPEh 154     100.960  61.960  64.140  1.00  0.00           C
ATOM   6137 2C31 POPEh 154     101.380  61.100  62.940  1.00  0.00           C
ATOM   6140 3C31 POPEh 154     101.200  61.720  61.560  1.00  0.00           C
ATOM   6143 4C31 POPEh 154      99.750  61.910  61.110  1.00  0.00           C
ATOM   6146 5C31 POPEh 154      99.680  62.790  59.860  1.00  0.00           C
ATOM   6149 6C31 POPEh 154      98.310  62.870  59.180  1.00  0.00           C
ATOM   6153  NH3 POPEi 155      44.740 113.030  29.010  1.00  0.00           N
ATOM   6157  C12 POPEi 155      45.380 114.380  28.780  1.00  0.00           C
ATOM   6160  C11 POPEi 155      46.930 114.390  28.880  1.00  0.00           C
ATOM   6163  P   POPEi 155      48.580 116.110  30.080  1.00  0.00           P
ATOM   6164  O13 POPEi 155      49.060 114.920  30.820  1.00  0.00           O
ATOM   6165  O14 POPEi 155      49.570 116.860  29.270  1.00  0.00           O
ATOM   6166  O11 POPEi 155      47.910 117.100  31.110  1.00  0.00           O
ATOM   6167  O12 POPEi 155      47.360 115.720  29.140  1.00  0.00           O
ATOM   6168  C1  POPEi 155      48.580 117.500  32.300  1.00  0.00           C
ATOM   6171  C2  POPEi 155      47.740 117.100  33.550  1.00  0.00           C
ATOM   6173  O21 POPEi 155      48.340 117.530  34.790  1.00  0.00           O
ATOM   6174  C21 POPEi 155      48.080 118.790  35.140  1.00  0.00           C
ATOM   6175  O22 POPEi 155      47.590 119.640  34.440  1.00  0.00           O
ATOM   6176  C22 POPEi 155      48.410 118.990  36.620  1.00  0.00           C
ATOM   6179  C3  POPEi 155      47.480 115.570  33.660  1.00  0.00           C
ATOM   6182  O31 POPEi 155      46.460 115.290  34.630  1.00  0.00           O
ATOM   6183  C31 POPEi 155      45.200 115.560  34.260  1.00  0.00           C
ATOM   6184  O32 POPEi 155      44.840 116.020  33.190  1.00  0.00           O
ATOM   6185  C32 POPEi 155      44.250 115.200  35.410  1.00  0.00           C
ATOM   6188  C23 POPEi 155      47.260 118.380  37.450  1.00  0.00           C
ATOM   6191  C24 POPEi 155      46.750 119.250  38.610  1.00  0.00           C
ATOM   6194  C25 POPEi 155      46.400 118.380  39.830  1.00  0.00           C
ATOM   6197  C26 POPEi 155      46.560 119.080  41.190  1.00  0.00           C
ATOM   6200  C27 POPEi 155      45.970 118.250  42.350  1.00  0.00           C
ATOM   6203  C28 POPEi 155      46.060 118.930  43.720  1.00  0.00           C
ATOM   6206  C29 POPEi 155      47.480 119.360  44.010  1.00  0.00           C
ATOM   6208 0C21 POPEi 155      48.340 118.800  44.860  1.00  0.00           C
ATOM   6210 1C21 POPEi 155      48.080 117.670  45.830  1.00  0.00           C
ATOM   6213 2C21 POPEi 155      49.120 117.790  46.960  1.00  0.00           C
ATOM   6216 3C21 POPEi 155      48.850 116.920  48.190  1.00  0.00           C
ATOM   6219 4C21 POPEi 155      49.680 117.390  49.390  1.00  0.00           C
ATOM   6222 5C21 POPEi 155      49.090 116.990  50.750  1.00  0.00           C
ATOM   6225 6C21 POPEi 155      49.590 117.870  51.900  1.00  0.00           C
ATOM   6228 7C21 POPEi 155      49.180 117.330  53.270  1.00  0.00           C
ATOM   6231 8C21 POPEi 155      49.950 117.920  54.460  1.00  0.00           C
ATOM   6235  C33 POPEi 155      43.710 116.470  36.100  1.00  0.00           C
ATOM   6238  C34 POPEi 155      43.400 116.260  37.590  1.00  0.00           C
ATOM   6241  C35 POPEi 155      42.940 117.550  38.290  1.00  0.00           C
ATOM   6244  C36 POPEi 155      42.680 117.370  39.790  1.00  0.00           C
ATOM   6247  C37 POPEi 155      42.340 118.670  40.530  1.00  0.00           C
ATOM   6250  C38 POPEi 155      41.770 118.390  41.930  1.00  0.00           C
ATOM   6253  C39 POPEi 155      41.330 119.620  42.730  1.00  0.00           C
ATOM   6256 0C31 POPEi 155      42.500 120.430  43.300  1.00  0.00           C
ATOM   6259 1C31 POPEi 155      42.070 121.740  43.970  1.00  0.00           C
ATOM   6262 2C31 POPEi 155      42.790 121.980  45.310  1.00  0.00           C
ATOM   6265 3C31 POPEi 155      42.070 121.300  46.480  1.00  0.00           C
ATOM   6268 4C31 POPEi 155      42.620 121.700  47.850  1.00  0.00           C
ATOM   6271 5C31 POPEi 155      41.740 121.170  48.980  1.00  0.00           C
ATOM   6274 6C31 POPEi 155      42.400 121.170  50.360  1.00  0.00           C
ATOM   6278  NH3 POPEj 156      74.820  62.180  39.680  1.00  0.00           N
ATOM   6282  C12 POPEj 156      76.190  62.190  39.070  1.00  0.00           C
ATOM   6285  C11 POPEj 156      76.250  63.130  37.850  1.00  0.00           C
ATOM   6288  P   POPEj 156      77.040  65.310  38.990  1.00  0.00           P
ATOM   6289  O13 POPEj 156      78.370  64.750  38.690  1.00  0.00           O
ATOM   6290  O14 POPEj 156      76.870  66.760  38.750  1.00  0.00           O
ATOM   6291  O11 POPEj 156      76.660  64.970  40.490  1.00  0.00           O
ATOM   6292  O12 POPEj 156      75.960  64.490  38.180  1.00  0.00           O
ATOM   6293  C1  POPEj 156      77.670  65.250  41.450  1.00  0.00           C
ATOM   6296  C2  POPEj 156      77.240  64.720  42.840  1.00  0.00           C
ATOM   6298  O21 POPEj 156      78.160  65.230  43.800  1.00  0.00           O
ATOM   6299  C21 POPEj 156      79.400  64.790  43.850  1.00  0.00           C
ATOM   6300  O22 POPEj 156      79.880  63.840  43.250  1.00  0.00           O
ATOM   6301  C22 POPEj 156      80.180  65.720  44.760  1.00  0.00           C
ATOM   6304  C3  POPEj 156      77.090  63.170  42.940  1.00  0.00           C
ATOM   6307  O31 POPEj 156      77.170  62.740  44.310  1.00  0.00           O
ATOM   6308  C31 POPEj 156      77.880  61.630  44.570  1.00  0.00           C
ATOM   6309  O32 POPEj 156      78.340  60.870  43.740  1.00  0.00           O
ATOM   6310  C32 POPEj 156      78.020  61.460  46.100  1.00  0.00           C
ATOM   6313  C23 POPEj 156      80.680  64.970  45.990  1.00  0.00           C
ATOM   6316  C24 POPEj 156      81.170  66.000  47.010  1.00  0.00           C
ATOM   6319  C25 POPEj 156      81.960  65.410  48.170  1.00  0.00           C
ATOM   6322  C26 POPEj 156      81.150  65.150  49.440  1.00  0.00           C
ATOM   6325  C27 POPEj 156      81.850  64.060  50.270  1.00  0.00           C
ATOM   6328  C28 POPEj 156      81.090  63.550  51.500  1.00  0.00           C
ATOM   6331  C29 POPEj 156      81.000  64.480  52.680  1.00  0.00           C
ATOM   6333 0C21 POPEj 156      81.000  64.050  53.950  1.00  0.00           C
ATOM   6335 1C21 POPEj 156      81.060  62.590  54.320  1.00  0.00           C
ATOM   6338 2C21 POPEj 156      81.130  62.240  55.810  1.00  0.00           C
ATOM   6341 3C21 POPEj 156      79.820  62.450  56.580  1.00  0.00           C
ATOM   6344 4C21 POPEj 156      79.800  61.520  57.800  1.00  0.00           C
ATOM   6347 5C21 POPEj 156      78.690  61.780  58.830  1.00  0.00           C
ATOM   6350 6C21 POPEj 156      78.950  60.930  60.080  1.00  0.00           C
ATOM   6353 7C21 POPEj 156      78.350  61.480  61.370  1.00  0.00           C
ATOM   6356 8C21 POPEj 156      78.840  60.690  62.590  1.00  0.00           C
ATOM   6360  C33 POPEj 156      79.420  60.960  46.540  1.00  0.00           C
ATOM   6363  C34 POPEj 156      79.710  61.240  48.040  1.00  0.00           C
ATOM   6366  C35 POPEj 156      80.860  60.390  48.630  1.00  0.00           C
ATOM   6369  C36 POPEj 156      80.750  60.130  50.150  1.00  0.00           C
ATOM   6372  C37 POPEj 156      81.320  58.770  50.590  1.00  0.00           C
ATOM   6375  C38 POPEj 156      81.160  58.470  52.100  1.00  0.00           C
ATOM   6378  C39 POPEj 156      79.720  58.170  52.520  1.00  0.00           C
ATOM   6381 0C31 POPEj 156      79.630  57.560  53.930  1.00  0.00           C
ATOM   6384 1C31 POPEj 156      78.200  57.390  54.460  1.00  0.00           C
ATOM   6387 2C31 POPEj 156      77.860  58.290  55.660  1.00  0.00           C
ATOM   6390 3C31 POPEj 156      78.310  57.730  57.030  1.00  0.00           C
ATOM   6393 4C31 POPEj 156      79.840  57.680  57.190  1.00  0.00           C
ATOM   6396 5C31 POPEj 156      80.370  57.380  58.590  1.00  0.00           C
ATOM   6399 6C31 POPEj 156      81.900  57.450  58.600  1.00  0.00           C
ATOM   6403  NH3 POPEk 157     118.220  62.580  78.380  1.00  0.00           N
ATOM   6407  C12 POPEk 157     119.100  63.250  79.400  1.00  0.00           C
ATOM   6410  C11 POPEk 157     118.440  63.400  80.780  1.00  0.00           C
ATOM   6413  P   POPEk 157     119.980  65.100  82.040  1.00  0.00           P
ATOM   6414  O13 POPEk 157     119.130  65.730  83.080  1.00  0.00           O
ATOM   6415  O14 POPEk 157     121.430  65.040  82.300  1.00  0.00           O
ATOM   6416  O11 POPEk 157     119.750  65.810  80.660  1.00  0.00           O
ATOM   6417  O12 POPEk 157     119.440  63.630  81.770  1.00  0.00           O
ATOM   6418  C1  POPEk 157     118.890  66.920  80.490  1.00  0.00           C
ATOM   6421  C2  POPEk 157     119.410  67.740  79.290  1.00  0.00           C
ATOM   6423  O21 POPEk 157     119.170  66.920  78.140  1.00  0.00           O
ATOM   6424  C21 POPEk 157     118.950  67.550  76.990  1.00  0.00           C
ATOM   6425  O22 POPEk 157     118.970  68.750  76.810  1.00  0.00           O
ATOM   6426  C22 POPEk 157     118.650  66.490  75.930  1.00  0.00           C
ATOM   6429  C3  POPEk 157     120.920  68.090  79.480  1.00  0.00           C
ATOM   6432  O31 POPEk 157     121.560  68.590  78.300  1.00  0.00           O
ATOM   6433  C31 POPEk 157     122.040  67.670  77.460  1.00  0.00           C
ATOM   6434  O32 POPEk 157     121.890  66.460  77.570  1.00  0.00           O
ATOM   6435  C32 POPEk 157     122.830  68.350  76.340  1.00  0.00           C
ATOM   6438  C23 POPEk 157     118.720  67.140  74.550  1.00  0.00           C
ATOM   6441  C24 POPEk 157     118.010  66.340  73.450  1.00  0.00           C
ATOM   6444  C25 POPEk 157     118.180  67.030  72.090  1.00  0.00           C
ATOM   6447  C26 POPEk 157     118.780  66.120  71.010  1.00  0.00           C
ATOM   6450  C27 POPEk 157     119.220  66.880  69.760  1.00  0.00           C
ATOM   6453  C28 POPEk 157     119.960  65.990  68.730  1.00  0.00           C
ATOM   6456  C29 POPEk 157     120.470  66.720  67.500  1.00  0.00           C
ATOM   6458 0C21 POPEk 157     120.580  66.220  66.240  1.00  0.00           C
ATOM   6460 1C21 POPEk 157     120.270  64.800  65.800  1.00  0.00           C
ATOM   6463 2C21 POPEk 157     121.090  64.210  64.620  1.00  0.00           C
ATOM   6466 3C21 POPEk 157     120.720  64.680  63.190  1.00  0.00           C
ATOM   6469 4C21 POPEk 157     121.520  63.950  62.090  1.00  0.00           C
ATOM   6472 5C21 POPEk 157     120.720  63.530  60.830  1.00  0.00           C
ATOM   6475 6C21 POPEk 157     120.230  64.690  59.950  1.00  0.00           C
ATOM   6478 7C21 POPEk 157     119.610  64.220  58.620  1.00  0.00           C
ATOM   6481 8C21 POPEk 157     118.930  65.320  57.800  1.00  0.00           C
ATOM   6485  C33 POPEk 157     123.690  67.320  75.590  1.00  0.00           C
ATOM   6488  C34 POPEk 157     122.980  66.570  74.440  1.00  0.00           C
ATOM   6491  C35 POPEk 157     122.700  67.400  73.180  1.00  0.00           C
ATOM   6494  C36 POPEk 157     123.930  68.100  72.580  1.00  0.00           C
ATOM   6497  C37 POPEk 157     123.700  68.490  71.110  1.00  0.00           C
ATOM   6500  C38 POPEk 157     124.930  69.160  70.500  1.00  0.00           C
ATOM   6503  C39 POPEk 157     124.700  69.570  69.050  1.00  0.00           C
ATOM   6506 0C31 POPEk 157     124.570  68.390  68.080  1.00  0.00           C
ATOM   6509 1C31 POPEk 157     124.930  68.860  66.670  1.00  0.00           C
ATOM   6512 2C31 POPEk 157     124.420  67.920  65.590  1.00  0.00           C
ATOM   6515 3C31 POPEk 157     124.350  68.630  64.240  1.00  0.00           C
ATOM   6518 4C31 POPEk 157     123.690  67.710  63.210  1.00  0.00           C
ATOM   6521 5C31 POPEk 157     123.350  68.400  61.900  1.00  0.00           C
ATOM   6524 6C31 POPEk 157     122.710  67.450  60.890  1.00  0.00           C
ATOM   6528  NH3 POPEl 158     123.170  95.140  32.400  1.00  0.00           N
ATOM   6532  C12 POPEl 158     121.850  95.060  33.100  1.00  0.00           C
ATOM   6535  C11 POPEl 158     120.670  95.070  32.110  1.00  0.00           C
ATOM   6538  P   POPEl 158     118.780  94.240  33.730  1.00  0.00           P
ATOM   6539  O13 POPEl 158     117.890  93.380  32.930  1.00  0.00           O
ATOM   6540  O14 POPEl 158     119.810  93.590  34.570  1.00  0.00           O
ATOM   6541  O11 POPEl 158     117.910  95.120  34.710  1.00  0.00           O
ATOM   6542  O12 POPEl 158     119.450  95.320  32.780  1.00  0.00           O
ATOM   6543  C1  POPEl 158     118.270  96.490  34.810  1.00  0.00           C
ATOM   6546  C2  POPEl 158     117.530  97.140  36.000  1.00  0.00           C
ATOM   6548  O21 POPEl 158     117.630  96.360  37.210  1.00  0.00           O
ATOM   6549  C21 POPEl 158     118.820  96.340  37.820  1.00  0.00           C
ATOM   6550  O22 POPEl 158     119.830  96.890  37.420  1.00  0.00           O
ATOM   6551  C22 POPEl 158     118.710  95.570  39.140  1.00  0.00           C
ATOM   6554  C3  POPEl 158     116.040  97.340  35.630  1.00  0.00           C
ATOM   6557  O31 POPEl 158     115.420  98.260  36.540  1.00  0.00           O
ATOM   6558  C31 POPEl 158     114.320  98.880  36.100  1.00  0.00           C
ATOM   6559  O32 POPEl 158     113.840  98.770  34.990  1.00  0.00           O
ATOM   6560  C32 POPEl 158     113.720  99.670  37.280  1.00  0.00           C
ATOM   6563  C23 POPEl 158     118.410  96.550  40.300  1.00  0.00           C
ATOM   6566  C24 POPEl 158     118.120  95.940  41.690  1.00  0.00           C
ATOM   6569  C25 POPEl 158     118.150  96.980  42.830  1.00  0.00           C
ATOM   6572  C26 POPEl 158     117.470  96.540  44.150  1.00  0.00           C
ATOM   6575  C27 POPEl 158     117.360  97.670  45.200  1.00  0.00           C
ATOM   6578  C28 POPEl 158     115.940  97.890  45.770  1.00  0.00           C
ATOM   6581  C29 POPEl 158     114.950  98.460  44.770  1.00  0.00           C
ATOM   6583 0C21 POPEl 158     113.650  98.730  44.970  1.00  0.00           C
ATOM   6585 1C21 POPEl 158     112.840  98.500  46.230  1.00  0.00           C
ATOM   6588 2C21 POPEl 158     112.390  99.780  46.980  1.00  0.00           C
ATOM   6591 3C21 POPEl 158     113.540 100.760  47.310  1.00  0.00           C
ATOM   6594 4C21 POPEl 158     113.160 101.860  48.310  1.00  0.00           C
ATOM   6597 5C21 POPEl 158     112.960 101.310  49.730  1.00  0.00           C
ATOM   6600 6C21 POPEl 158     111.950 102.100  50.570  1.00  0.00           C
ATOM   6603 7C21 POPEl 158     111.570 101.340  51.840  1.00  0.00           C
ATOM   6606 8C21 POPEl 158     110.410 101.990  52.590  1.00  0.00           C
ATOM   6610  C33 POPEl 158     112.930 100.930  36.850  1.00  0.00           C
ATOM   6613  C34 POPEl 158     112.430 101.800  38.040  1.00  0.00           C
ATOM   6616  C35 POPEl 158     111.860 101.020  39.240  1.00  0.00           C
ATOM   6619  C36 POPEl 158     111.320 101.880  40.400  1.00  0.00           C
ATOM   6622  C37 POPEl 158     110.500 101.040  41.390  1.00  0.00           C
ATOM   6625  C38 POPEl 158     109.890 101.780  42.590  1.00  0.00           C
ATOM   6628  C39 POPEl 158     110.920 102.210  43.650  1.00  0.00           C
ATOM   6631 0C31 POPEl 158     110.280 102.530  45.000  1.00  0.00           C
ATOM   6634 1C31 POPEl 158     110.040 104.030  45.200  1.00  0.00           C
ATOM   6637 2C31 POPEl 158     108.920 104.340  46.190  1.00  0.00           C
ATOM   6640 3C31 POPEl 158     109.390 104.310  47.640  1.00  0.00           C
ATOM   6643 4C31 POPEl 158     108.380 104.990  48.560  1.00  0.00           C
ATOM   6646 5C31 POPEl 158     108.840 105.020  50.020  1.00  0.00           C
ATOM   6649 6C31 POPEl 158     107.920 105.870  50.900  1.00  0.00           C
ATOM   6653  NH3 POPEm 159      41.690  36.180  75.060  1.00  0.00           N
ATOM   6657  C12 POPEm 159      41.310  36.640  76.440  1.00  0.00           C
ATOM   6660  C11 POPEm 159      40.810  35.480  77.330  1.00  0.00           C
ATOM   6663  P   POPEm 159      43.090  33.940  77.110  1.00  0.00           P
ATOM   6664  O13 POPEm 159      43.890  35.030  76.500  1.00  0.00           O
ATOM   6665  O14 POPEm 159      43.770  33.140  78.150  1.00  0.00           O
ATOM   6666  O11 POPEm 159      42.540  32.970  75.980  1.00  0.00           O
ATOM   6667  O12 POPEm 159      41.780  34.530  77.750  1.00  0.00           O
ATOM   6668  C1  POPEm 159      43.360  32.570  74.880  1.00  0.00           C
ATOM   6671  C2  POPEm 159      42.840  31.210  74.290  1.00  0.00           C
ATOM   6673  O21 POPEm 159      43.770  30.640  73.360  1.00  0.00           O
ATOM   6674  C21 POPEm 159      44.100  31.230  72.220  1.00  0.00           C
ATOM   6675  O22 POPEm 159      43.610  32.240  71.750  1.00  0.00           O
ATOM   6676  C22 POPEm 159      45.230  30.400  71.590  1.00  0.00           C
ATOM   6679  C3  POPEm 159      41.370  31.250  73.770  1.00  0.00           C
ATOM   6682  O31 POPEm 159      41.090  30.180  72.850  1.00  0.00           O
ATOM   6683  C31 POPEm 159      39.810  30.070  72.470  1.00  0.00           C
ATOM   6684  O32 POPEm 159      38.870  30.660  72.980  1.00  0.00           O
ATOM   6685  C32 POPEm 159      39.690  29.120  71.260  1.00  0.00           C
ATOM   6688  C23 POPEm 159      46.120  31.210  70.640  1.00  0.00           C
ATOM   6691  C24 POPEm 159      47.540  30.640  70.560  1.00  0.00           C
ATOM   6694  C25 POPEm 159      48.490  31.540  69.760  1.00  0.00           C
ATOM   6697  C26 POPEm 159      48.060  31.690  68.300  1.00  0.00           C
ATOM   6700  C27 POPEm 159      49.210  31.350  67.350  1.00  0.00           C
ATOM   6703  C28 POPEm 159      48.950  31.760  65.890  1.00  0.00           C
ATOM   6706  C29 POPEm 159      48.970  33.260  65.730  1.00  0.00           C
ATOM   6708 0C21 POPEm 159      49.520  33.940  64.720  1.00  0.00           C
ATOM   6710 1C21 POPEm 159      50.190  33.310  63.530  1.00  0.00           C
ATOM   6713 2C21 POPEm 159      50.110  34.090  62.200  1.00  0.00           C
ATOM   6716 3C21 POPEm 159      50.860  33.280  61.130  1.00  0.00           C
ATOM   6719 4C21 POPEm 159      50.890  33.900  59.730  1.00  0.00           C
ATOM   6722 5C21 POPEm 159      49.540  33.850  58.990  1.00  0.00           C
ATOM   6725 6C21 POPEm 159      49.770  34.100  57.500  1.00  0.00           C
ATOM   6728 7C21 POPEm 159      48.490  34.350  56.690  1.00  0.00           C
ATOM   6731 8C21 POPEm 159      48.790  34.950  55.320  1.00  0.00           C
ATOM   6735  C33 POPEm 159      39.860  29.890  69.930  1.00  0.00           C
ATOM   6738  C34 POPEm 159      41.240  30.550  69.750  1.00  0.00           C
ATOM   6741  C35 POPEm 159      41.440  31.190  68.370  1.00  0.00           C
ATOM   6744  C36 POPEm 159      42.690  32.080  68.250  1.00  0.00           C
ATOM   6747  C37 POPEm 159      42.740  32.770  66.870  1.00  0.00           C
ATOM   6750  C38 POPEm 159      43.880  33.780  66.670  1.00  0.00           C
ATOM   6753  C39 POPEm 159      45.120  33.290  65.890  1.00  0.00           C
ATOM   6756 0C31 POPEm 159      44.840  33.030  64.400  1.00  0.00           C
ATOM   6759 1C31 POPEm 159      45.970  33.500  63.480  1.00  0.00           C
ATOM   6762 2C31 POPEm 159      45.600  33.390  62.000  1.00  0.00           C
ATOM   6765 3C31 POPEm 159      46.450  32.360  61.250  1.00  0.00           C
ATOM   6768 4C31 POPEm 159      45.900  32.100  59.840  1.00  0.00           C
ATOM   6771 5C31 POPEm 159      46.390  30.800  59.220  1.00  0.00           C
ATOM   6774 6C31 POPEm 159      45.810  30.560  57.830  1.00  0.00           C
ATOM   6778  NH3 POPEn 160      -7.574  18.770  35.340  1.00  0.00           N
ATOM   6782  C12 POPEn 160      -6.124  19.090  35.570  1.00  0.00           C
ATOM   6785  C11 POPEn 160      -5.514  19.790  34.350  1.00  0.00           C
ATOM   6788  P   POPEn 160      -3.484  21.220  33.710  1.00  0.00           P
ATOM   6789  O13 POPEn 160      -3.674  20.790  32.310  1.00  0.00           O
ATOM   6790  O14 POPEn 160      -3.904  22.600  34.040  1.00  0.00           O
ATOM   6791  O11 POPEn 160      -1.964  21.040  34.110  1.00  0.00           O
ATOM   6792  O12 POPEn 160      -4.194  20.200  34.690  1.00  0.00           O
ATOM   6793  C1  POPEn 160      -1.504  21.760  35.250  1.00  0.00           C
ATOM   6796  C2  POPEn 160      -0.274  21.060  35.900  1.00  0.00           C
ATOM   6798  O21 POPEn 160      -0.284  21.180  37.330  1.00  0.00           O
ATOM   6799  C21 POPEn 160      -0.404  22.400  37.830  1.00  0.00           C
ATOM   6800  O22 POPEn 160      -0.324  23.450  37.230  1.00  0.00           O
ATOM   6801  C22 POPEn 160      -0.744  22.260  39.310  1.00  0.00           C
ATOM   6804  C3  POPEn 160       1.100  21.480  35.310  1.00  0.00           C
ATOM   6807  O31 POPEn 160       2.090  20.470  35.540  1.00  0.00           O
ATOM   6808  C31 POPEn 160       2.770  20.510  36.690  1.00  0.00           C
ATOM   6809  O32 POPEn 160       2.630  21.320  37.580  1.00  0.00           O
ATOM   6810  C32 POPEn 160       3.770  19.340  36.700  1.00  0.00           C
ATOM   6813  C23 POPEn 160      -1.414  23.550  39.790  1.00  0.00           C
ATOM   6816  C24 POPEn 160      -2.234  23.360  41.070  1.00  0.00           C
ATOM   6819  C25 POPEn 160      -1.454  23.630  42.370  1.00  0.00           C
ATOM   6822  C26 POPEn 160      -0.404  22.580  42.790  1.00  0.00           C
ATOM   6825  C27 POPEn 160      -0.114  22.660  44.300  1.00  0.00           C
ATOM   6828  C28 POPEn 160       0.750  21.520  44.880  1.00  0.00           C
ATOM   6831  C29 POPEn 160       0.530  21.390  46.370  1.00  0.00           C
ATOM   6833 0C21 POPEn 160       1.400  21.060  47.350  1.00  0.00           C
ATOM   6835 1C21 POPEn 160       2.850  20.680  47.240  1.00  0.00           C
ATOM   6838 2C21 POPEn 160       3.370  19.680  48.310  1.00  0.00           C
ATOM   6841 3C21 POPEn 160       3.100  20.050  49.780  1.00  0.00           C
ATOM   6844 4C21 POPEn 160       2.030  19.180  50.480  1.00  0.00           C
ATOM   6847 5C21 POPEn 160       2.420  17.700  50.620  1.00  0.00           C
ATOM   6850 6C21 POPEn 160       1.380  16.890  51.410  1.00  0.00           C
ATOM   6853 7C21 POPEn 160       1.690  15.380  51.410  1.00  0.00           C
ATOM   6856 8C21 POPEn 160       0.590  14.480  51.980  1.00  0.00           C
ATOM   6860  C33 POPEn 160       4.980  19.540  37.640  1.00  0.00           C
ATOM   6863  C34 POPEn 160       6.310  19.370  36.870  1.00  0.00           C
ATOM   6866  C35 POPEn 160       7.510  18.900  37.700  1.00  0.00           C
ATOM   6869  C36 POPEn 160       7.450  17.400  38.070  1.00  0.00           C
ATOM   6872  C37 POPEn 160       8.820  16.770  38.350  1.00  0.00           C
ATOM   6875  C38 POPEn 160       8.740  15.320  38.870  1.00  0.00           C
ATOM   6878  C39 POPEn 160      10.130  14.660  38.900  1.00  0.00           C
ATOM   6881 0C31 POPEn 160      10.130  13.170  39.280  1.00  0.00           C
ATOM   6884 1C31 POPEn 160      11.480  12.480  39.010  1.00  0.00           C
ATOM   6887 2C31 POPEn 160      11.770  12.220  37.520  1.00  0.00           C
ATOM   6890 3C31 POPEn 160      13.250  11.890  37.280  1.00  0.00           C
ATOM   6893 4C31 POPEn 160      13.550  11.360  35.870  1.00  0.00           C
ATOM   6896 5C31 POPEn 160      15.040  11.090  35.640  1.00  0.00           C
ATOM   6899 6C31 POPEn 160      15.330  10.050  34.560  1.00  0.00           C
ATOM   6903  NH3 POPEo 161      78.360   0.280  32.660  1.00  0.00           N
ATOM   6907  C12 POPEo 161      79.140   1.330  33.410  1.00  0.00           C
ATOM   6910  C11 POPEo 161      79.070   2.710  32.750  1.00  0.00           C
ATOM   6913  P   POPEo 161      80.390   4.610  34.030  1.00  0.00           P
ATOM   6914  O13 POPEo 161      80.440   5.640  32.970  1.00  0.00           O
ATOM   6915  O14 POPEo 161      80.280   5.080  35.420  1.00  0.00           O
ATOM   6916  O11 POPEo 161      81.670   3.680  33.880  1.00  0.00           O
ATOM   6917  O12 POPEo 161      79.140   3.680  33.770  1.00  0.00           O
ATOM   6918  C1  POPEo 161      82.640   3.630  34.920  1.00  0.00           C
ATOM   6921  C2  POPEo 161      83.730   4.750  34.880  1.00  0.00           C
ATOM   6923  O21 POPEo 161      84.620   4.490  35.980  1.00  0.00           O
ATOM   6924  C21 POPEo 161      85.920   4.410  35.730  1.00  0.00           C
ATOM   6925  O22 POPEo 161      86.450   4.290  34.640  1.00  0.00           O
ATOM   6926  C22 POPEo 161      86.670   4.590  37.050  1.00  0.00           C
ATOM   6929  C3  POPEo 161      83.210   6.210  35.060  1.00  0.00           C
ATOM   6932  O31 POPEo 161      84.240   7.110  35.500  1.00  0.00           O
ATOM   6933  C31 POPEo 161      83.790   8.230  36.090  1.00  0.00           C
ATOM   6934  O32 POPEo 161      82.620   8.530  36.230  1.00  0.00           O
ATOM   6935  C32 POPEo 161      84.980   9.080  36.540  1.00  0.00           C
ATOM   6938  C23 POPEo 161      86.370   3.480  38.070  1.00  0.00           C
ATOM   6941  C24 POPEo 161      86.150   4.050  39.490  1.00  0.00           C
ATOM   6944  C25 POPEo 161      85.880   2.990  40.570  1.00  0.00           C
ATOM   6947  C26 POPEo 161      85.590   3.620  41.940  1.00  0.00           C
ATOM   6950  C27 POPEo 161      86.800   4.030  42.800  1.00  0.00           C
ATOM   6953  C28 POPEo 161      87.190   2.960  43.830  1.00  0.00           C
ATOM   6956  C29 POPEo 161      87.940   1.800  43.230  1.00  0.00           C
ATOM   6958 0C21 POPEo 161      88.930   1.140  43.830  1.00  0.00           C
ATOM   6960 1C21 POPEo 161      89.410   1.360  45.240  1.00  0.00           C
ATOM   6963 2C21 POPEo 161      89.830   0.030  45.870  1.00  0.00           C
ATOM   6966 3C21 POPEo 161      90.420   0.220  47.270  1.00  0.00           C
ATOM   6969 4C21 POPEo 161      90.850  -1.114  47.880  1.00  0.00           C
ATOM   6972 5C21 POPEo 161      91.760  -0.934  49.110  1.00  0.00           C
ATOM   6975 6C21 POPEo 161      91.990  -2.204  49.930  1.00  0.00           C
ATOM   6978 7C21 POPEo 161      92.890  -1.934  51.140  1.00  0.00           C
ATOM   6981 8C21 POPEo 161      93.250  -3.194  51.940  1.00  0.00           C
ATOM   6985  C33 POPEo 161      84.550  10.240  37.460  1.00  0.00           C
ATOM   6988  C34 POPEo 161      83.910   9.870  38.810  1.00  0.00           C
ATOM   6991  C35 POPEo 161      83.430  11.150  39.500  1.00  0.00           C
ATOM   6994  C36 POPEo 161      82.350  11.000  40.560  1.00  0.00           C
ATOM   6997  C37 POPEo 161      82.750  10.140  41.760  1.00  0.00           C
ATOM   7000  C38 POPEo 161      81.730  10.330  42.890  1.00  0.00           C
ATOM   7003  C39 POPEo 161      82.280  10.670  44.290  1.00  0.00           C
ATOM   7006 0C31 POPEo 161      82.850   9.490  45.080  1.00  0.00           C
ATOM   7009 1C31 POPEo 161      83.020   9.800  46.580  1.00  0.00           C
ATOM   7012 2C31 POPEo 161      83.660   8.630  47.340  1.00  0.00           C
ATOM   7015 3C31 POPEo 161      83.820   8.780  48.870  1.00  0.00           C
ATOM   7018 4C31 POPEo 161      84.730   7.650  49.410  1.00  0.00           C
ATOM   7021 5C31 POPEo 161      85.180   7.790  50.870  1.00  0.00           C
ATOM   7024 6C31 POPEo 161      86.230   6.750  51.290  1.00  0.00           C
ATOM   7028  NH3 POPEp 162      29.050  81.420  34.890  1.00  0.00           N
ATOM   7032  C12 POPEp 162      29.650  82.580  35.620  1.00  0.00           C
ATOM   7035  C11 POPEp 162      28.840  83.860  35.320  1.00  0.00           C
ATOM   7038  P   POPEp 162      30.770  85.480  34.610  1.00  0.00           P
ATOM   7039  O13 POPEp 162      32.040  85.170  35.300  1.00  0.00           O
ATOM   7040  O14 POPEp 162      30.580  84.940  33.250  1.00  0.00           O
ATOM   7041  O11 POPEp 162      30.590  87.060  34.570  1.00  0.00           O
ATOM   7042  O12 POPEp 162      29.590  85.030  35.550  1.00  0.00           O
ATOM   7043  C1  POPEp 162      31.070  87.850  35.650  1.00  0.00           C
ATOM   7046  C2  POPEp 162      29.910  88.400  36.520  1.00  0.00           C
ATOM   7048  O21 POPEp 162      30.460  89.490  37.280  1.00  0.00           O
ATOM   7049  C21 POPEp 162      29.630  90.400  37.750  1.00  0.00           C
ATOM   7050  O22 POPEp 162      28.420  90.410  37.630  1.00  0.00           O
ATOM   7051  C22 POPEp 162      30.460  91.480  38.450  1.00  0.00           C
ATOM   7054  C3  POPEp 162      29.310  87.280  37.420  1.00  0.00           C
ATOM   7057  O31 POPEp 162      28.620  87.740  38.590  1.00  0.00           O
ATOM   7058  C31 POPEp 162      29.320  87.810  39.710  1.00  0.00           C
ATOM   7059  O32 POPEp 162      30.520  87.690  39.830  1.00  0.00           O
ATOM   7060  C32 POPEp 162      28.350  88.070  40.870  1.00  0.00           C
ATOM   7063  C23 POPEp 162      29.730  92.020  39.690  1.00  0.00           C
ATOM   7066  C24 POPEp 162      30.690  92.380  40.840  1.00  0.00           C
ATOM   7069  C25 POPEp 162      31.530  93.660  40.630  1.00  0.00           C
ATOM   7072  C26 POPEp 162      30.720  94.930  40.330  1.00  0.00           C
ATOM   7075  C27 POPEp 162      31.600  96.190  40.310  1.00  0.00           C
ATOM   7078  C28 POPEp 162      30.900  97.420  39.700  1.00  0.00           C
ATOM   7081  C29 POPEp 162      31.810  98.590  39.410  1.00  0.00           C
ATOM   7083 0C21 POPEp 162      32.370  99.430  40.310  1.00  0.00           C
ATOM   7085 1C21 POPEp 162      32.190  99.370  41.800  1.00  0.00           C
ATOM   7088 2C21 POPEp 162      33.500  99.330  42.630  1.00  0.00           C
ATOM   7091 3C21 POPEp 162      34.080 100.730  42.870  1.00  0.00           C
ATOM   7094 4C21 POPEp 162      35.190 100.800  43.940  1.00  0.00           C
ATOM   7097 5C21 POPEp 162      34.710 100.420  45.340  1.00  0.00           C
ATOM   7100 6C21 POPEp 162      35.770 100.640  46.430  1.00  0.00           C
ATOM   7103 7C21 POPEp 162      35.750  99.550  47.500  1.00  0.00           C
ATOM   7106 8C21 POPEp 162      36.760  99.770  48.620  1.00  0.00           C
ATOM   7110  C33 POPEp 162      28.490  87.010  41.980  1.00  0.00           C
ATOM   7113  C34 POPEp 162      27.130  86.540  42.530  1.00  0.00           C
ATOM   7116  C35 POPEp 162      27.230  85.250  43.350  1.00  0.00           C
ATOM   7119  C36 POPEp 162      27.860  85.440  44.720  1.00  0.00           C
ATOM   7122  C37 POPEp 162      27.920  84.100  45.460  1.00  0.00           C
ATOM   7125  C38 POPEp 162      29.020  84.030  46.520  1.00  0.00           C
ATOM   7128  C39 POPEp 162      28.700  84.810  47.800  1.00  0.00           C
ATOM   7131 0C31 POPEp 162      28.100  83.850  48.830  1.00  0.00           C
ATOM   7134 1C31 POPEp 162      27.650  84.460  50.160  1.00  0.00           C
ATOM   7137 2C31 POPEp 162      26.580  83.550  50.750  1.00  0.00           C
ATOM   7140 3C31 POPEp 162      25.730  84.090  51.890  1.00  0.00           C
ATOM   7143 4C31 POPEp 162      26.300  83.890  53.290  1.00  0.00           C
ATOM   7146 5C31 POPEp 162      25.130  83.700  54.280  1.00  0.00           C
ATOM   7149 6C31 POPEp 162      25.530  83.590  55.740  1.00  0.00           C
ATOM   7153  NH3 POPEq 163      92.520  78.280  37.410  1.00  0.00           N
ATOM   7157  C12 POPEq 163      91.530  77.750  36.410  1.00  0.00           C
ATOM   7160  C11 POPEq 163      90.130  77.780  37.020  1.00  0.00           C
ATOM   7163  P   POPEq 163      88.180  76.040  37.260  1.00  0.00           P
ATOM   7164  O13 POPEq 163      86.880  76.640  36.890  1.00  0.00           O
ATOM   7165  O14 POPEq 163      88.320  74.580  37.080  1.00  0.00           O
ATOM   7166  O11 POPEq 163      88.520  76.400  38.770  1.00  0.00           O
ATOM   7167  O12 POPEq 163      89.330  76.760  36.430  1.00  0.00           O
ATOM   7168  C1  POPEq 163      87.530  76.320  39.780  1.00  0.00           C
ATOM   7171  C2  POPEq 163      88.150  75.800  41.110  1.00  0.00           C
ATOM   7173  O21 POPEq 163      87.820  76.650  42.220  1.00  0.00           O
ATOM   7174  C21 POPEq 163      88.550  77.730  42.500  1.00  0.00           C
ATOM   7175  O22 POPEq 163      89.240  78.360  41.720  1.00  0.00           O
ATOM   7176  C22 POPEq 163      88.410  78.020  44.000  1.00  0.00           C
ATOM   7179  C3  POPEq 163      89.670  75.460  41.040  1.00  0.00           C
ATOM   7182  O31 POPEq 163      90.160  74.880  42.260  1.00  0.00           O
ATOM   7183  C31 POPEq 163      90.100  73.540  42.350  1.00  0.00           C
ATOM   7184  O32 POPEq 163      89.570  72.800  41.540  1.00  0.00           O
ATOM   7185  C32 POPEq 163      90.820  73.060  43.610  1.00  0.00           C
ATOM   7188  C23 POPEq 163      89.790  78.070  44.690  1.00  0.00           C
ATOM   7191  C24 POPEq 163      89.780  77.420  46.090  1.00  0.00           C
ATOM   7194  C25 POPEq 163      89.000  78.240  47.130  1.00  0.00           C
ATOM   7197  C26 POPEq 163      88.510  77.450  48.360  1.00  0.00           C
ATOM   7200  C27 POPEq 163      87.210  78.060  48.950  1.00  0.00           C
ATOM   7203  C28 POPEq 163      86.620  77.360  50.190  1.00  0.00           C
ATOM   7206  C29 POPEq 163      87.570  77.350  51.350  1.00  0.00           C
ATOM   7208 0C21 POPEq 163      87.270  77.060  52.630  1.00  0.00           C
ATOM   7210 1C21 POPEq 163      85.930  76.610  53.160  1.00  0.00           C
ATOM   7213 2C21 POPEq 163      85.180  77.710  53.930  1.00  0.00           C
ATOM   7216 3C21 POPEq 163      85.890  78.160  55.210  1.00  0.00           C
ATOM   7219 4C21 POPEq 163      85.090  79.220  55.970  1.00  0.00           C
ATOM   7222 5C21 POPEq 163      85.630  79.490  57.370  1.00  0.00           C
ATOM   7225 6C21 POPEq 163      86.440  80.780  57.490  1.00  0.00           C
ATOM   7228 7C21 POPEq 163      87.000  80.930  58.910  1.00  0.00           C
ATOM   7231 8C21 POPEq 163      87.540  82.320  59.260  1.00  0.00           C
ATOM   7235  C33 POPEq 163      89.810  72.500  44.620  1.00  0.00           C
ATOM   7238  C34 POPEq 163      90.370  72.220  46.020  1.00  0.00           C
ATOM   7241  C35 POPEq 163      89.330  71.580  46.950  1.00  0.00           C
ATOM   7244  C36 POPEq 163      88.240  72.500  47.510  1.00  0.00           C
ATOM   7247  C37 POPEq 163      88.690  73.300  48.740  1.00  0.00           C
ATOM   7250  C38 POPEq 163      87.530  73.650  49.680  1.00  0.00           C
ATOM   7253  C39 POPEq 163      87.940  73.770  51.160  1.00  0.00           C
ATOM   7256 0C31 POPEq 163      88.170  72.410  51.850  1.00  0.00           C
ATOM   7259 1C31 POPEq 163      87.780  72.440  53.340  1.00  0.00           C
ATOM   7262 2C31 POPEq 163      88.120  71.190  54.170  1.00  0.00           C
ATOM   7265 3C31 POPEq 163      87.670  71.340  55.640  1.00  0.00           C
ATOM   7268 4C31 POPEq 163      88.630  72.150  56.530  1.00  0.00           C
ATOM   7271 5C31 POPEq 163      88.150  72.210  57.990  1.00  0.00           C
ATOM   7274 6C31 POPEq 163      89.020  73.080  58.910  1.00  0.00           C
ATOM   7278  NH3 POPEr 164      84.540  80.100  35.550  1.00  0.00           N
ATOM   7282  C12 POPEr 164      85.040  80.860  34.350  1.00  0.00           C
ATOM   7285  C11 POPEr 164      84.370  82.250  34.240  1.00  0.00           C
ATOM   7288  P   POPEr 164      84.170  84.590  35.300  1.00  0.00           P
ATOM   7289  O13 POPEr 164      84.980  85.580  34.570  1.00  0.00           O
ATOM   7290  O14 POPEr 164      82.750  84.450  34.900  1.00  0.00           O
ATOM   7291  O11 POPEr 164      84.200  84.920  36.860  1.00  0.00           O
ATOM   7292  O12 POPEr 164      84.880  83.160  35.210  1.00  0.00           O
ATOM   7293  C1  POPEr 164      84.440  83.840  37.750  1.00  0.00           C
ATOM   7296  C2  POPEr 164      83.940  84.150  39.180  1.00  0.00           C
ATOM   7298  O21 POPEr 164      84.630  83.210  40.020  1.00  0.00           O
ATOM   7299  C21 POPEr 164      85.180  83.490  41.210  1.00  0.00           C
ATOM   7300  O22 POPEr 164      86.190  82.920  41.630  1.00  0.00           O
ATOM   7301  C22 POPEr 164      84.370  84.460  42.070  1.00  0.00           C
ATOM   7304  C3  POPEr 164      82.400  83.950  39.240  1.00  0.00           C
ATOM   7307  O31 POPEr 164      81.910  84.270  40.540  1.00  0.00           O
ATOM   7308  C31 POPEr 164      80.670  84.710  40.700  1.00  0.00           C
ATOM   7309  O32 POPEr 164      79.830  84.880  39.840  1.00  0.00           O
ATOM   7310  C32 POPEr 164      80.490  84.890  42.210  1.00  0.00           C
ATOM   7313  C23 POPEr 164      84.980  84.690  43.470  1.00  0.00           C
ATOM   7316  C24 POPEr 164      84.100  84.160  44.610  1.00  0.00           C
ATOM   7319  C25 POPEr 164      84.640  84.570  45.990  1.00  0.00           C
ATOM   7322  C26 POPEr 164      83.530  84.810  47.010  1.00  0.00           C
ATOM   7325  C27 POPEr 164      84.030  85.440  48.310  1.00  0.00           C
ATOM   7328  C28 POPEr 164      82.880  85.930  49.210  1.00  0.00           C
ATOM   7331  C29 POPEr 164      82.020  84.790  49.710  1.00  0.00           C
ATOM   7333 0C21 POPEr 164      82.160  84.160  50.890  1.00  0.00           C
ATOM   7335 1C21 POPEr 164      83.180  84.510  51.940  1.00  0.00           C
ATOM   7338 2C21 POPEr 164      82.510  85.520  52.890  1.00  0.00           C
ATOM   7341 3C21 POPEr 164      83.410  86.050  54.010  1.00  0.00           C
ATOM   7344 4C21 POPEr 164      82.990  87.470  54.430  1.00  0.00           C
ATOM   7347 5C21 POPEr 164      83.870  88.110  55.510  1.00  0.00           C
ATOM   7350 6C21 POPEr 164      83.890  87.300  56.800  1.00  0.00           C
ATOM   7353 7C21 POPEr 164      84.820  87.790  57.910  1.00  0.00           C
ATOM   7356 8C21 POPEr 164      84.920  86.730  59.000  1.00  0.00           C
ATOM   7360  C33 POPEr 164      79.130  85.480  42.650  1.00  0.00           C
ATOM   7363  C34 POPEr 164      78.770  84.940  44.050  1.00  0.00           C
ATOM   7366  C35 POPEr 164      77.400  85.340  44.640  1.00  0.00           C
ATOM   7369  C36 POPEr 164      77.340  86.700  45.340  1.00  0.00           C
ATOM   7372  C37 POPEr 164      77.190  86.610  46.880  1.00  0.00           C
ATOM   7375  C38 POPEr 164      77.620  87.910  47.580  1.00  0.00           C
ATOM   7378  C39 POPEr 164      77.690  87.890  49.120  1.00  0.00           C
ATOM   7381 0C31 POPEr 164      76.350  88.150  49.830  1.00  0.00           C
ATOM   7384 1C31 POPEr 164      76.500  88.740  51.250  1.00  0.00           C
ATOM   7387 2C31 POPEr 164      75.170  89.310  51.790  1.00  0.00           C
ATOM   7390 3C31 POPEr 164      75.200  89.730  53.270  1.00  0.00           C
ATOM   7393 4C31 POPEr 164      73.780  89.940  53.820  1.00  0.00           C
ATOM   7396 5C31 POPEr 164      73.680  90.420  55.280  1.00  0.00           C
ATOM   7399 6C31 POPEr 164      72.250  90.360  55.820  1.00  0.00           C
ATOM   7403  NH3 POPEs 165      98.870  85.180  75.900  1.00  0.00           N
ATOM   7407  C12 POPEs 165     100.190  85.850  76.110  1.00  0.00           C
ATOM   7410  C11 POPEs 165     101.240  84.870  76.670  1.00  0.00           C
ATOM   7413  P   POPEs 165     100.510  82.430  77.360  1.00  0.00           P
ATOM   7414  O13 POPEs 165     101.850  81.890  77.060  1.00  0.00           O
ATOM   7415  O14 POPEs 165      99.810  81.850  78.520  1.00  0.00           O
ATOM   7416  O11 POPEs 165      99.570  82.290  76.070  1.00  0.00           O
ATOM   7417  O12 POPEs 165     100.660  83.990  77.620  1.00  0.00           O
ATOM   7418  C1  POPEs 165      99.950  81.340  75.070  1.00  0.00           C
ATOM   7421  C2  POPEs 165      98.790  80.470  74.500  1.00  0.00           C
ATOM   7423  O21 POPEs 165      99.470  79.520  73.670  1.00  0.00           O
ATOM   7424  C21 POPEs 165      98.840  78.560  73.020  1.00  0.00           C
ATOM   7425  O22 POPEs 165      97.690  78.190  73.180  1.00  0.00           O
ATOM   7426  C22 POPEs 165      99.830  78.020  71.970  1.00  0.00           C
ATOM   7429  C3  POPEs 165      97.740  81.280  73.690  1.00  0.00           C
ATOM   7432  O31 POPEs 165      98.410  81.940  72.610  1.00  0.00           O
ATOM   7433  C31 POPEs 165      98.560  83.250  72.700  1.00  0.00           C
ATOM   7434  O32 POPEs 165      97.910  84.000  73.410  1.00  0.00           O
ATOM   7435  C32 POPEs 165      99.730  83.730  71.820  1.00  0.00           C
ATOM   7438  C23 POPEs 165      99.160  77.130  70.910  1.00  0.00           C
ATOM   7441  C24 POPEs 165      99.700  77.390  69.490  1.00  0.00           C
ATOM   7444  C25 POPEs 165      98.880  76.700  68.390  1.00  0.00           C
ATOM   7447  C26 POPEs 165      99.480  76.910  67.000  1.00  0.00           C
ATOM   7450  C27 POPEs 165      98.990  75.900  65.940  1.00  0.00           C
ATOM   7453  C28 POPEs 165      99.600  76.140  64.550  1.00  0.00           C
ATOM   7456  C29 POPEs 165      98.910  77.290  63.850  1.00  0.00           C
ATOM   7458 0C21 POPEs 165      98.300  77.270  62.650  1.00  0.00           C
ATOM   7460 1C21 POPEs 165      98.200  76.100  61.710  1.00  0.00           C
ATOM   7463 2C21 POPEs 165      99.470  75.920  60.840  1.00  0.00           C
ATOM   7466 3C21 POPEs 165      99.660  77.000  59.750  1.00  0.00           C
ATOM   7469 4C21 POPEs 165     100.950  76.880  58.910  1.00  0.00           C
ATOM   7472 5C21 POPEs 165     101.300  75.480  58.400  1.00  0.00           C
ATOM   7475 6C21 POPEs 165     102.450  75.480  57.380  1.00  0.00           C
ATOM   7478 7C21 POPEs 165     102.930  74.070  56.990  1.00  0.00           C
ATOM   7481 8C21 POPEs 165     104.310  74.020  56.330  1.00  0.00           C
ATOM   7485  C33 POPEs 165     100.620  82.640  71.160  1.00  0.00           C
ATOM   7488  C34 POPEs 165     100.680  82.700  69.620  1.00  0.00           C
ATOM   7491  C35 POPEs 165      99.350  82.370  68.910  1.00  0.00           C
ATOM   7494  C36 POPEs 165      99.530  81.850  67.470  1.00  0.00           C
ATOM   7497  C37 POPEs 165      98.210  81.580  66.740  1.00  0.00           C
ATOM   7500  C38 POPEs 165      98.340  81.180  65.250  1.00  0.00           C
ATOM   7503  C39 POPEs 165      98.980  82.240  64.350  1.00  0.00           C
ATOM   7506 0C31 POPEs 165      99.260  81.720  62.940  1.00  0.00           C
ATOM   7509 1C31 POPEs 165     100.240  82.610  62.170  1.00  0.00           C
ATOM   7512 2C31 POPEs 165     100.300  82.220  60.690  1.00  0.00           C
ATOM   7515 3C31 POPEs 165     101.540  82.690  59.930  1.00  0.00           C
ATOM   7518 4C31 POPEs 165     101.660  81.910  58.620  1.00  0.00           C
ATOM   7521 5C31 POPEs 165     102.950  82.150  57.830  1.00  0.00           C
ATOM   7524 6C31 POPEs 165     103.060  81.200  56.630  1.00  0.00           C
ATOM   7528  NH3 POPEt 166      81.070 122.430  31.960  1.00  0.00           N
ATOM   7532  C12 POPEt 166      80.990 123.590  31.020  1.00  0.00           C
ATOM   7535  C11 POPEt 166      79.840 124.510  31.450  1.00  0.00           C
ATOM   7538  P   POPEt 166      80.750 126.980  31.350  1.00  0.00           P
ATOM   7539  O13 POPEt 166      82.180 126.780  31.030  1.00  0.00           O
ATOM   7540  O14 POPEt 166      80.120 128.210  30.820  1.00  0.00           O
ATOM   7541  O11 POPEt 166      80.550 126.950  32.930  1.00  0.00           O
ATOM   7542  O12 POPEt 166      79.910 125.760  30.800  1.00  0.00           O
ATOM   7543  C1  POPEt 166      81.430 126.260  33.820  1.00  0.00           C
ATOM   7546  C2  POPEt 166      82.200 127.240  34.780  1.00  0.00           C
ATOM   7548  O21 POPEt 166      83.020 126.450  35.670  1.00  0.00           O
ATOM   7549  C21 POPEt 166      83.600 127.050  36.710  1.00  0.00           C
ATOM   7550  O22 POPEt 166      83.770 128.240  36.860  1.00  0.00           O
ATOM   7551  C22 POPEt 166      83.970 126.000  37.770  1.00  0.00           C
ATOM   7554  C3  POPEt 166      81.220 128.180  35.540  1.00  0.00           C
ATOM   7557  O31 POPEt 166      80.610 127.490  36.660  1.00  0.00           O
ATOM   7558  C31 POPEt 166      79.440 128.010  37.020  1.00  0.00           C
ATOM   7559  O32 POPEt 166      78.930 129.000  36.550  1.00  0.00           O
ATOM   7560  C32 POPEt 166      78.740 127.120  38.050  1.00  0.00           C
ATOM   7563  C23 POPEt 166      83.690 126.610  39.160  1.00  0.00           C
ATOM   7566  C24 POPEt 166      83.780 125.650  40.350  1.00  0.00           C
ATOM   7569  C25 POPEt 166      83.190 126.230  41.660  1.00  0.00           C
ATOM   7572  C26 POPEt 166      84.000 127.360  42.340  1.00  0.00           C
ATOM   7575  C27 POPEt 166      83.360 127.810  43.670  1.00  0.00           C
ATOM   7578  C28 POPEt 166      84.100 128.930  44.440  1.00  0.00           C
ATOM   7581  C29 POPEt 166      85.440 128.440  44.930  1.00  0.00           C
ATOM   7583 0C21 POPEt 166      86.000 128.480  46.150  1.00  0.00           C
ATOM   7585 1C21 POPEt 166      85.460 129.090  47.420  1.00  0.00           C
ATOM   7588 2C21 POPEt 166      86.510 129.140  48.560  1.00  0.00           C
ATOM   7591 3C21 POPEt 166      86.940 127.760  49.090  1.00  0.00           C
ATOM   7594 4C21 POPEt 166      87.920 127.820  50.270  1.00  0.00           C
ATOM   7597 5C21 POPEt 166      88.320 126.440  50.850  1.00  0.00           C
ATOM   7600 6C21 POPEt 166      87.150 125.460  50.990  1.00  0.00           C
ATOM   7603 7C21 POPEt 166      87.450 124.230  51.870  1.00  0.00           C
ATOM   7606 8C21 POPEt 166      86.210 123.380  52.190  1.00  0.00           C
ATOM   7610  C33 POPEt 166      79.430 126.930  39.410  1.00  0.00           C
ATOM   7613  C34 POPEt 166      78.380 126.360  40.390  1.00  0.00           C
ATOM   7616  C35 POPEt 166      78.890 125.740  41.700  1.00  0.00           C
ATOM   7619  C36 POPEt 166      79.300 126.790  42.740  1.00  0.00           C
ATOM   7622  C37 POPEt 166      80.040 126.200  43.950  1.00  0.00           C
ATOM   7625  C38 POPEt 166      80.020 127.220  45.080  1.00  0.00           C
ATOM   7628  C39 POPEt 166      80.870 126.950  46.330  1.00  0.00           C
ATOM   7631 0C31 POPEt 166      80.680 128.150  47.270  1.00  0.00           C
ATOM   7634 1C31 POPEt 166      81.390 128.070  48.620  1.00  0.00           C
ATOM   7637 2C31 POPEt 166      81.100 126.760  49.370  1.00  0.00           C
ATOM   7640 3C31 POPEt 166      81.300 126.880  50.880  1.00  0.00           C
ATOM   7643 4C31 POPEt 166      82.760 127.140  51.240  1.00  0.00           C
ATOM   7646 5C31 POPEt 166      83.040 127.220  52.740  1.00  0.00           C
ATOM   7649 6C31 POPEt 166      84.520 127.420  53.050  1.00  0.00           C
ATOM   7653  NH3 POPEu 167      81.080  64.350  38.240  1.00  0.00           N
ATOM   7657  C12 POPEu 167      81.150  62.890  38.600  1.00  0.00           C
ATOM   7660  C11 POPEu 167      82.390  62.180  38.040  1.00  0.00           C
ATOM   7663  P   POPEu 167      82.160  59.540  38.370  1.00  0.00           P
ATOM   7664  O13 POPEu 167      81.010  59.600  37.440  1.00  0.00           O
ATOM   7665  O14 POPEu 167      83.350  58.760  37.940  1.00  0.00           O
ATOM   7666  O11 POPEu 167      81.670  58.960  39.760  1.00  0.00           O
ATOM   7667  O12 POPEu 167      82.630  60.990  38.780  1.00  0.00           O
ATOM   7668  C1  POPEu 167      82.370  59.320  40.940  1.00  0.00           C
ATOM   7671  C2  POPEu 167      82.340  58.180  41.990  1.00  0.00           C
ATOM   7673  O21 POPEu 167      83.180  58.610  43.060  1.00  0.00           O
ATOM   7674  C21 POPEu 167      82.730  58.590  44.300  1.00  0.00           C
ATOM   7675  O22 POPEu 167      81.600  58.290  44.660  1.00  0.00           O
ATOM   7676  C22 POPEu 167      83.880  59.000  45.220  1.00  0.00           C
ATOM   7679  C3  POPEu 167      82.930  56.850  41.460  1.00  0.00           C
ATOM   7682  O31 POPEu 167      83.130  55.890  42.510  1.00  0.00           O
ATOM   7683  C31 POPEu 167      82.610  54.670  42.370  1.00  0.00           C
ATOM   7684  O32 POPEu 167      81.720  54.350  41.600  1.00  0.00           O
ATOM   7685  C32 POPEu 167      83.420  53.710  43.250  1.00  0.00           C
ATOM   7688  C23 POPEu 167      84.250  57.860  46.170  1.00  0.00           C
ATOM   7691  C24 POPEu 167      85.550  58.190  46.930  1.00  0.00           C
ATOM   7694  C25 POPEu 167      85.460  57.980  48.450  1.00  0.00           C
ATOM   7697  C26 POPEu 167      85.320  56.500  48.840  1.00  0.00           C
ATOM   7700  C27 POPEu 167      85.890  56.180  50.230  1.00  0.00           C
ATOM   7703  C28 POPEu 167      85.750  54.690  50.620  1.00  0.00           C
ATOM   7706  C29 POPEu 167      86.100  54.460  52.070  1.00  0.00           C
ATOM   7708 0C21 POPEu 167      86.370  53.290  52.670  1.00  0.00           C
ATOM   7710 1C21 POPEu 167      86.370  51.920  52.030  1.00  0.00           C
ATOM   7713 2C21 POPEu 167      85.900  50.740  52.930  1.00  0.00           C
ATOM   7716 3C21 POPEu 167      84.400  50.630  53.250  1.00  0.00           C
ATOM   7719 4C21 POPEu 167      84.040  49.380  54.090  1.00  0.00           C
ATOM   7722 5C21 POPEu 167      83.750  48.100  53.280  1.00  0.00           C
ATOM   7725 6C21 POPEu 167      83.120  46.950  54.090  1.00  0.00           C
ATOM   7728 7C21 POPEu 167      82.470  45.880  53.200  1.00  0.00           C
ATOM   7731 8C21 POPEu 167      81.860  44.670  53.910  1.00  0.00           C
ATOM   7735  C33 POPEu 167      82.590  52.500  43.730  1.00  0.00           C
ATOM   7738  C34 POPEu 167      81.650  52.800  44.910  1.00  0.00           C
ATOM   7741  C35 POPEu 167      82.370  52.980  46.260  1.00  0.00           C
ATOM   7744  C36 POPEu 167      81.430  53.480  47.370  1.00  0.00           C
ATOM   7747  C37 POPEu 167      82.100  53.780  48.720  1.00  0.00           C
ATOM   7750  C38 POPEu 167      81.180  54.650  49.590  1.00  0.00           C
ATOM   7753  C39 POPEu 167      81.700  54.910  51.010  1.00  0.00           C
ATOM   7756 0C31 POPEu 167      81.350  53.800  52.020  1.00  0.00           C
ATOM   7759 1C31 POPEu 167      81.890  54.110  53.420  1.00  0.00           C
ATOM   7762 2C31 POPEu 167      81.400  53.120  54.480  1.00  0.00           C
ATOM   7765 3C31 POPEu 167      81.790  53.510  55.920  1.00  0.00           C
ATOM   7768 4C31 POPEu 167      83.300  53.440  56.190  1.00  0.00           C
ATOM   7771 5C31 POPEu 167      83.750  54.550  57.160  1.00  0.00           C
ATOM   7774 6C31 POPEu 167      85.250  54.600  57.440  1.00  0.00           C
ATOM   7778  NH3 POPEv 168      33.850  34.620  75.780  1.00  0.00           N
ATOM   7782  C12 POPEv 168      35.270  35.110  75.830  1.00  0.00           C
ATOM   7785  C11 POPEv 168      36.180  34.090  75.130  1.00  0.00           C
ATOM   7788  P   POPEv 168      37.930  35.400  73.750  1.00  0.00           P
ATOM   7789  O13 POPEv 168      37.320  36.750  73.810  1.00  0.00           O
ATOM   7790  O14 POPEv 168      39.400  35.340  73.600  1.00  0.00           O
ATOM   7791  O11 POPEv 168      37.240  34.580  72.570  1.00  0.00           O
ATOM   7792  O12 POPEv 168      37.510  34.580  75.030  1.00  0.00           O
ATOM   7793  C1  POPEv 168      38.050  33.750  71.750  1.00  0.00           C
ATOM   7796  C2  POPEv 168      38.690  34.600  70.630  1.00  0.00           C
ATOM   7798  O21 POPEv 168      37.840  34.730  69.480  1.00  0.00           O
ATOM   7799  C21 POPEv 168      37.790  33.760  68.590  1.00  0.00           C
ATOM   7800  O22 POPEv 168      38.080  32.590  68.760  1.00  0.00           O
ATOM   7801  C22 POPEv 168      37.350  34.350  67.250  1.00  0.00           C
ATOM   7804  C3  POPEv 168      40.130  34.140  70.290  1.00  0.00           C
ATOM   7807  O31 POPEv 168      40.780  35.100  69.430  1.00  0.00           O
ATOM   7808  C31 POPEv 168      41.700  35.880  69.990  1.00  0.00           C
ATOM   7809  O32 POPEv 168      41.970  35.950  71.180  1.00  0.00           O
ATOM   7810  C32 POPEv 168      42.460  36.600  68.880  1.00  0.00           C
ATOM   7813  C23 POPEv 168      37.360  33.250  66.180  1.00  0.00           C
ATOM   7816  C24 POPEv 168      36.460  33.560  64.980  1.00  0.00           C
ATOM   7819  C25 POPEv 168      37.150  34.450  63.940  1.00  0.00           C
ATOM   7822  C26 POPEv 168      36.210  34.870  62.810  1.00  0.00           C
ATOM   7825  C27 POPEv 168      37.000  35.580  61.710  1.00  0.00           C
ATOM   7828  C28 POPEv 168      36.140  36.090  60.560  1.00  0.00           C
ATOM   7831  C29 POPEv 168      37.040  36.650  59.490  1.00  0.00           C
ATOM   7833 0C21 POPEv 168      37.120  36.200  58.220  1.00  0.00           C
ATOM   7835 1C21 POPEv 168      36.240  35.140  57.610  1.00  0.00           C
ATOM   7838 2C21 POPEv 168      35.860  35.470  56.150  1.00  0.00           C
ATOM   7841 3C21 POPEv 168      37.020  35.260  55.170  1.00  0.00           C
ATOM   7844 4C21 POPEv 168      36.760  35.920  53.820  1.00  0.00           C
ATOM   7847 5C21 POPEv 168      37.910  35.730  52.820  1.00  0.00           C
ATOM   7850 6C21 POPEv 168      39.210  36.330  53.360  1.00  0.00           C
ATOM   7853 7C21 POPEv 168      40.310  36.410  52.300  1.00  0.00           C
ATOM   7856 8C21 POPEv 168      41.520  37.200  52.780  1.00  0.00           C
ATOM   7860  C33 POPEv 168      41.590  37.630  68.130  1.00  0.00           C
ATOM   7863  C34 POPEv 168      41.960  37.750  66.640  1.00  0.00           C
ATOM   7866  C35 POPEv 168      41.010  36.990  65.690  1.00  0.00           C
ATOM   7869  C36 POPEv 168      41.540  36.880  64.250  1.00  0.00           C
ATOM   7872  C37 POPEv 168      40.480  36.350  63.270  1.00  0.00           C
ATOM   7875  C38 POPEv 168      41.030  36.030  61.870  1.00  0.00           C
ATOM   7878  C39 POPEv 168      41.880  34.750  61.780  1.00  0.00           C
ATOM   7881 0C31 POPEv 168      41.060  33.460  61.890  1.00  0.00           C
ATOM   7884 1C31 POPEv 168      41.830  32.170  61.540  1.00  0.00           C
ATOM   7887 2C31 POPEv 168      40.950  30.970  61.170  1.00  0.00           C
ATOM   7890 3C31 POPEv 168      39.740  30.710  62.080  1.00  0.00           C
ATOM   7893 4C31 POPEv 168      40.100  30.420  63.540  1.00  0.00           C
ATOM   7896 5C31 POPEv 168      38.870  30.110  64.400  1.00  0.00           C
ATOM   7899 6C31 POPEv 168      39.220  29.830  65.860  1.00  0.00           C
ATOM   7903  NH3 POPEw 169      -3.264 130.934  75.040  1.00  0.00           N
ATOM   7907  C12 POPEw 169      -1.964 131.144  75.760  1.00  0.00           C
ATOM   7910  C11 POPEw 169      -0.784 130.424  75.090  1.00  0.00           C
ATOM   7913  P   POPEw 169       1.320 131.614  76.090  1.00  0.00           P
ATOM   7914  O13 POPEw 169       0.570 132.874  75.940  1.00  0.00           O
ATOM   7915  O14 POPEw 169       2.080 131.444  77.350  1.00  0.00           O
ATOM   7916  O11 POPEw 169       2.310 131.434  74.870  1.00  0.00           O
ATOM   7917  O12 POPEw 169       0.340 130.374  75.950  1.00  0.00           O
ATOM   7918  C1  POPEw 169       2.190 132.244  73.710  1.00  0.00           C
ATOM   7921  C2  POPEw 169       3.490 132.154  72.860  1.00  0.00           C
ATOM   7923  O21 POPEw 169       3.470 133.014  71.690  1.00  0.00           O
ATOM   7924  C21 POPEw 169       2.680 132.624  70.680  1.00  0.00           C
ATOM   7925  O22 POPEw 169       1.690 131.924  70.770  1.00  0.00           O
ATOM   7926  C22 POPEw 169       3.260 133.104  69.340  1.00  0.00           C
ATOM   7929  C3  POPEw 169       3.860 130.694  72.460  1.00  0.00           C
ATOM   7932  O31 POPEw 169       4.860 130.704  71.430  1.00  0.00           O
ATOM   7933  C31 POPEw 169       4.790 129.974  70.310  1.00  0.00           C
ATOM   7934  O32 POPEw 169       5.480 130.194  69.330  1.00  0.00           O
ATOM   7935  C32 POPEw 169       3.830 128.770  70.380  1.00  0.00           C
ATOM   7938  C23 POPEw 169       2.320 132.574  68.220  1.00  0.00           C
ATOM   7941  C24 POPEw 169       2.880 132.524  66.790  1.00  0.00           C
ATOM   7944  C25 POPEw 169       3.990 131.474  66.610  1.00  0.00           C
ATOM   7947  C26 POPEw 169       4.310 131.154  65.140  1.00  0.00           C
ATOM   7950  C27 POPEw 169       4.910 129.754  64.930  1.00  0.00           C
ATOM   7953  C28 POPEw 169       5.040 129.404  63.430  1.00  0.00           C
ATOM   7956  C29 POPEw 169       6.110 130.184  62.720  1.00  0.00           C
ATOM   7958 0C21 POPEw 169       6.970 129.714  61.800  1.00  0.00           C
ATOM   7960 1C21 POPEw 169       7.060 128.300  61.290  1.00  0.00           C
ATOM   7963 2C21 POPEw 169       8.400 127.650  61.700  1.00  0.00           C
ATOM   7966 3C21 POPEw 169       8.470 126.150  61.410  1.00  0.00           C
ATOM   7969 4C21 POPEw 169       9.440 125.780  60.270  1.00  0.00           C
ATOM   7972 5C21 POPEw 169       9.430 124.270  59.980  1.00  0.00           C
ATOM   7975 6C21 POPEw 169      10.350 123.820  58.830  1.00  0.00           C
ATOM   7978 7C21 POPEw 169      10.380 122.280  58.690  1.00  0.00           C
ATOM   7981 8C21 POPEw 169      11.270 121.710  57.580  1.00  0.00           C
ATOM   7985  C33 POPEw 169       4.180 127.790  69.230  1.00  0.00           C
ATOM   7988  C34 POPEw 169       3.550 126.390  69.360  1.00  0.00           C
ATOM   7991  C35 POPEw 169       3.440 125.630  68.020  1.00  0.00           C
ATOM   7994  C36 POPEw 169       4.750 125.240  67.290  1.00  0.00           C
ATOM   7997  C37 POPEw 169       4.470 125.030  65.790  1.00  0.00           C
ATOM   8000  C38 POPEw 169       5.700 124.750  64.910  1.00  0.00           C
ATOM   8003  C39 POPEw 169       5.330 124.320  63.470  1.00  0.00           C
ATOM   8006 0C31 POPEw 169       4.330 125.280  62.810  1.00  0.00           C
ATOM   8009 1C31 POPEw 169       4.330 125.260  61.280  1.00  0.00           C
ATOM   8012 2C31 POPEw 169       3.700 126.530  60.680  1.00  0.00           C
ATOM   8015 3C31 POPEw 169       4.070 126.770  59.210  1.00  0.00           C
ATOM   8018 4C31 POPEw 169       4.040 125.500  58.350  1.00  0.00           C
ATOM   8021 5C31 POPEw 169       4.170 125.780  56.840  1.00  0.00           C
ATOM   8024 6C31 POPEw 169       3.000 126.530  56.220  1.00  0.00           C
ATOM   8028  NH3 POPEx 170     122.160 125.260  73.500  1.00  0.00           N
ATOM   8032  C12 POPEx 170     121.430 123.960  73.320  1.00  0.00           C
ATOM   8035  C11 POPEx 170     121.860 123.330  71.990  1.00  0.00           C
ATOM   8038  P   POPEx 170     121.210 121.570  70.190  1.00  0.00           P
ATOM   8039  O13 POPEx 170     122.070 120.500  70.740  1.00  0.00           O
ATOM   8040  O14 POPEx 170     119.960 121.150  69.530  1.00  0.00           O
ATOM   8041  O11 POPEx 170     122.060 122.420  69.130  1.00  0.00           O
ATOM   8042  O12 POPEx 170     120.830 122.570  71.370  1.00  0.00           O
ATOM   8043  C1  POPEx 170     123.420 122.780  69.370  1.00  0.00           C
ATOM   8046  C2  POPEx 170     124.430 122.230  68.320  1.00  0.00           C
ATOM   8048  O21 POPEx 170     124.350 123.030  67.130  1.00  0.00           O
ATOM   8049  C21 POPEx 170     125.430 123.050  66.360  1.00  0.00           C
ATOM   8050  O22 POPEx 170     126.430 122.370  66.510  1.00  0.00           O
ATOM   8051  C22 POPEx 170     125.250 124.120  65.280  1.00  0.00           C
ATOM   8054  C3  POPEx 170     124.280 120.700  68.010  1.00  0.00           C
ATOM   8057  O31 POPEx 170     125.550 120.040  67.960  1.00  0.00           O
ATOM   8058  C31 POPEx 170     126.000 119.280  66.950  1.00  0.00           C
ATOM   8059  O32 POPEx 170     126.960 118.530  67.060  1.00  0.00           O
ATOM   8060  C32 POPEx 170     125.250 119.450  65.620  1.00  0.00           C
ATOM   8063  C23 POPEx 170     126.550 124.290  64.480  1.00  0.00           C
ATOM   8066  C24 POPEx 170     126.620 125.620  63.700  1.00  0.00           C
ATOM   8069  C25 POPEx 170     126.010 125.530  62.300  1.00  0.00           C
ATOM   8072  C26 POPEx 170     126.720 126.410  61.250  1.00  0.00           C
ATOM   8075  C27 POPEx 170     126.390 125.900  59.830  1.00  0.00           C
ATOM   8078  C28 POPEx 170     127.130 126.610  58.680  1.00  0.00           C
ATOM   8081  C29 POPEx 170     128.620 126.520  58.870  1.00  0.00           C
ATOM   8083 0C21 POPEx 170     129.484 127.540  58.970  1.00  0.00           C
ATOM   8085 1C21 POPEx 170     129.170 129.010  58.920  1.00  0.00           C
ATOM   8088 2C21 POPEx 170     129.324 129.624  57.510  1.00  0.00           C
ATOM   8091 3C21 POPEx 170     129.444 131.164  57.530  1.00  0.00           C
ATOM   8094 4C21 POPEx 170     129.904 131.774  56.190  1.00  0.00           C
ATOM   8097 5C21 POPEx 170     129.774 133.304  56.180  1.00  0.00           C
ATOM   8100 6C21 POPEx 170     130.934 134.054  55.510  1.00  0.00           C
ATOM   8103 7C21 POPEx 170     130.774 135.584  55.670  1.00  0.00           C
ATOM   8106 8C21 POPEx 170     132.064 136.374  55.480  1.00  0.00           C
ATOM   8110  C33 POPEx 170     125.970 118.740  64.460  1.00  0.00           C
ATOM   8113  C34 POPEx 170     125.490 119.200  63.070  1.00  0.00           C
ATOM   8116  C35 POPEx 170     125.940 118.330  61.880  1.00  0.00           C
ATOM   8119  C36 POPEx 170     125.330 118.830  60.560  1.00  0.00           C
ATOM   8122  C37 POPEx 170     125.750 118.090  59.270  1.00  0.00           C
ATOM   8125  C38 POPEx 170     124.700 118.290  58.160  1.00  0.00           C
ATOM   8128  C39 POPEx 170     125.230 118.820  56.810  1.00  0.00           C
ATOM   8131 0C31 POPEx 170     125.800 117.710  55.930  1.00  0.00           C
ATOM   8134 1C31 POPEx 170     126.160 118.130  54.500  1.00  0.00           C
ATOM   8137 2C31 POPEx 170     126.040 116.920  53.550  1.00  0.00           C
ATOM   8140 3C31 POPEx 170     126.770 117.070  52.220  1.00  0.00           C
ATOM   8143 4C31 POPEx 170     128.290 117.040  52.430  1.00  0.00           C
ATOM   8146 5C31 POPEx 170     129.110 117.180  51.150  1.00  0.00           C
ATOM   8149 6C31 POPEx 170     130.614 117.030  51.430  1.00  0.00           C
ATOM   8153  NH3 POPEy 171      92.060  10.140  72.780  1.00  0.00           N
ATOM   8157  C12 POPEy 171      91.420  11.470  73.040  1.00  0.00           C
ATOM   8160  C11 POPEy 171      91.700  12.450  71.890  1.00  0.00           C
ATOM   8163  P   POPEy 171      91.120  14.690  73.080  1.00  0.00           P
ATOM   8164  O13 POPEy 171      89.900  14.850  73.890  1.00  0.00           O
ATOM   8165  O14 POPEy 171      92.370  14.400  73.820  1.00  0.00           O
ATOM   8166  O11 POPEy 171      91.340  16.010  72.240  1.00  0.00           O
ATOM   8167  O12 POPEy 171      90.860  13.580  71.990  1.00  0.00           O
ATOM   8168  C1  POPEy 171      91.420  16.040  70.830  1.00  0.00           C
ATOM   8171  C2  POPEy 171      90.580  17.230  70.300  1.00  0.00           C
ATOM   8173  O21 POPEy 171      90.610  17.330  68.860  1.00  0.00           O
ATOM   8174  C21 POPEy 171      91.760  17.460  68.200  1.00  0.00           C
ATOM   8175  O22 POPEy 171      92.870  17.560  68.690  1.00  0.00           O
ATOM   8176  C22 POPEy 171      91.470  17.530  66.690  1.00  0.00           C
ATOM   8179  C3  POPEy 171      90.910  18.580  71.000  1.00  0.00           C
ATOM   8182  O31 POPEy 171      89.900  19.540  70.640  1.00  0.00           O
ATOM   8183  C31 POPEy 171      90.170  20.240  69.550  1.00  0.00           C
ATOM   8184  O32 POPEy 171      91.270  20.470  69.100  1.00  0.00           O
ATOM   8185  C32 POPEy 171      88.860  20.600  68.860  1.00  0.00           C
ATOM   8188  C23 POPEy 171      92.750  17.400  65.830  1.00  0.00           C
ATOM   8191  C24 POPEy 171      92.630  17.960  64.400  1.00  0.00           C
ATOM   8194  C25 POPEy 171      92.400  19.480  64.330  1.00  0.00           C
ATOM   8197  C26 POPEy 171      92.360  20.060  62.910  1.00  0.00           C
ATOM   8200  C27 POPEy 171      93.110  21.400  62.770  1.00  0.00           C
ATOM   8203  C28 POPEy 171      92.870  22.110  61.430  1.00  0.00           C
ATOM   8206  C29 POPEy 171      91.830  23.210  61.520  1.00  0.00           C
ATOM   8208 0C21 POPEy 171      92.090  24.500  61.800  1.00  0.00           C
ATOM   8210 1C21 POPEy 171      93.470  25.070  62.070  1.00  0.00           C
ATOM   8213 2C21 POPEy 171      93.740  26.520  61.630  1.00  0.00           C
ATOM   8216 3C21 POPEy 171      93.110  27.600  62.520  1.00  0.00           C
ATOM   8219 4C21 POPEy 171      93.700  29.010  62.290  1.00  0.00           C
ATOM   8222 5C21 POPEy 171      94.910  29.350  63.180  1.00  0.00           C
ATOM   8225 6C21 POPEy 171      95.540  30.720  62.870  1.00  0.00           C
ATOM   8228 7C21 POPEy 171      96.780  31.060  63.720  1.00  0.00           C
ATOM   8231 8C21 POPEy 171      97.460  32.370  63.320  1.00  0.00           C
ATOM   8235  C33 POPEy 171      89.140  20.850  67.370  1.00  0.00           C
ATOM   8238  C34 POPEy 171      87.950  21.430  66.620  1.00  0.00           C
ATOM   8241  C35 POPEy 171      88.260  21.800  65.160  1.00  0.00           C
ATOM   8244  C36 POPEy 171      87.000  21.890  64.280  1.00  0.00           C
ATOM   8247  C37 POPEy 171      87.310  22.170  62.810  1.00  0.00           C
ATOM   8250  C38 POPEy 171      86.160  21.790  61.860  1.00  0.00           C
ATOM   8253  C39 POPEy 171      86.520  22.120  60.410  1.00  0.00           C
ATOM   8256 0C31 POPEy 171      85.440  21.840  59.340  1.00  0.00           C
ATOM   8259 1C31 POPEy 171      85.990  22.110  57.930  1.00  0.00           C
ATOM   8262 2C31 POPEy 171      85.020  21.800  56.780  1.00  0.00           C
ATOM   8265 3C31 POPEy 171      85.460  22.350  55.400  1.00  0.00           C
ATOM   8268 4C31 POPEy 171      86.830  21.860  54.880  1.00  0.00           C
ATOM   8271 5C31 POPEy 171      87.260  22.510  53.560  1.00  0.00           C
ATOM   8274 6C31 POPEy 171      88.620  22.040  53.030  1.00  0.00           C
ATOM   8278  NH3 POPEz 172      26.710 110.440  73.140  1.00  0.00           N
ATOM   8282  C12 POPEz 172      28.090 110.390  73.700  1.00  0.00           C
ATOM   8285  C11 POPEz 172      28.920 109.280  73.080  1.00  0.00           C
ATOM   8288  P   POPEz 172      31.470 108.680  73.160  1.00  0.00           P
ATOM   8289  O13 POPEz 172      32.610 109.110  74.000  1.00  0.00           O
ATOM   8290  O14 POPEz 172      31.200 107.230  73.060  1.00  0.00           O
ATOM   8291  O11 POPEz 172      31.630 109.290  71.710  1.00  0.00           O
ATOM   8292  O12 POPEz 172      30.180 109.390  73.710  1.00  0.00           O
ATOM   8293  C1  POPEz 172      31.700 110.710  71.550  1.00  0.00           C
ATOM   8296  C2  POPEz 172      31.070 111.130  70.190  1.00  0.00           C
ATOM   8298  O21 POPEz 172      31.970 111.030  69.060  1.00  0.00           O
ATOM   8299  C21 POPEz 172      32.620 109.890  68.880  1.00  0.00           C
ATOM   8300  O22 POPEz 172      33.740 109.650  69.280  1.00  0.00           O
ATOM   8301  C22 POPEz 172      31.780 108.920  68.030  1.00  0.00           C
ATOM   8304  C3  POPEz 172      30.470 112.550  70.170  1.00  0.00           C
ATOM   8307  O31 POPEz 172      29.790 112.670  68.920  1.00  0.00           O
ATOM   8308  C31 POPEz 172      29.010 113.710  68.720  1.00  0.00           C
ATOM   8309  O32 POPEz 172      28.870 114.660  69.480  1.00  0.00           O
ATOM   8310  C32 POPEz 172      28.280 113.510  67.380  1.00  0.00           C
ATOM   8313  C23 POPEz 172      31.510 109.450  66.610  1.00  0.00           C
ATOM   8316  C24 POPEz 172      30.870 108.380  65.700  1.00  0.00           C
ATOM   8319  C25 POPEz 172      30.760 108.770  64.210  1.00  0.00           C
ATOM   8322  C26 POPEz 172      32.090 108.870  63.440  1.00  0.00           C
ATOM   8325  C27 POPEz 172      31.880 109.530  62.070  1.00  0.00           C
ATOM   8328  C28 POPEz 172      33.080 109.430  61.120  1.00  0.00           C
ATOM   8331  C29 POPEz 172      32.820 110.330  59.940  1.00  0.00           C
ATOM   8333 0C21 POPEz 172      33.500 110.400  58.780  1.00  0.00           C
ATOM   8335 1C21 POPEz 172      34.730 109.620  58.380  1.00  0.00           C
ATOM   8338 2C21 POPEz 172      35.900 110.540  57.970  1.00  0.00           C
ATOM   8341 3C21 POPEz 172      35.580 111.430  56.750  1.00  0.00           C
ATOM   8344 4C21 POPEz 172      36.750 112.270  56.240  1.00  0.00           C
ATOM   8347 5C21 POPEz 172      37.090 113.470  57.150  1.00  0.00           C
ATOM   8350 6C21 POPEz 172      37.880 114.570  56.430  1.00  0.00           C
ATOM   8353 7C21 POPEz 172      37.840 115.900  57.200  1.00  0.00           C
ATOM   8356 8C21 POPEz 172      38.530 117.070  56.490  1.00  0.00           C
ATOM   8360  C33 POPEz 172      28.730 114.530  66.330  1.00  0.00           C
ATOM   8363  C34 POPEz 172      28.580 113.980  64.890  1.00  0.00           C
ATOM   8366  C35 POPEz 172      29.530 114.600  63.860  1.00  0.00           C
ATOM   8369  C36 POPEz 172      29.470 113.910  62.480  1.00  0.00           C
ATOM   8372  C37 POPEz 172      28.100 113.960  61.800  1.00  0.00           C
ATOM   8375  C38 POPEz 172      27.990 113.120  60.510  1.00  0.00           C
ATOM   8378  C39 POPEz 172      29.110 113.310  59.480  1.00  0.00           C
ATOM   8381 0C31 POPEz 172      28.970 112.310  58.320  1.00  0.00           C
ATOM   8384 1C31 POPEz 172      30.020 112.420  57.210  1.00  0.00           C
ATOM   8387 2C31 POPEz 172      29.860 111.280  56.180  1.00  0.00           C
ATOM   8390 3C31 POPEz 172      30.650 111.470  54.880  1.00  0.00           C
ATOM   8393 4C31 POPEz 172      30.550 110.240  53.960  1.00  0.00           C
ATOM   8396 5C31 POPEz 172      31.400 110.350  52.690  1.00  0.00           C
ATOM   8399 6C31 POPEz 172      31.650 109.010  52.010  1.00  0.00           C
ATOM   8403  NH3 POPE0 173      31.850   9.600  32.950  1.00  0.00           N
ATOM   8407  C12 POPE0 173      31.320   8.380  32.280  1.00  0.00           C
ATOM   8410  C11 POPE0 173      30.060   7.920  33.040  1.00  0.00           C
ATOM   8413  P   POPE0 173      29.800   5.440  32.190  1.00  0.00           P
ATOM   8414  O13 POPE0 173      28.590   4.640  31.930  1.00  0.00           O
ATOM   8415  O14 POPE0 173      30.890   5.380  31.190  1.00  0.00           O
ATOM   8416  O11 POPE0 173      30.340   5.070  33.620  1.00  0.00           O
ATOM   8417  O12 POPE0 173      29.340   6.940  32.330  1.00  0.00           O
ATOM   8418  C1  POPE0 173      31.570   4.400  33.880  1.00  0.00           C
ATOM   8421  C2  POPE0 173      32.340   5.110  35.030  1.00  0.00           C
ATOM   8423  O21 POPE0 173      31.440   5.980  35.730  1.00  0.00           O
ATOM   8424  C21 POPE0 173      31.480   5.830  37.040  1.00  0.00           C
ATOM   8425  O22 POPE0 173      32.440   6.070  37.760  1.00  0.00           O
ATOM   8426  C22 POPE0 173      30.200   5.150  37.510  1.00  0.00           C
ATOM   8429  C3  POPE0 173      33.610   5.860  34.530  1.00  0.00           C
ATOM   8432  O31 POPE0 173      34.110   6.840  35.460  1.00  0.00           O
ATOM   8433  C31 POPE0 173      34.990   6.380  36.350  1.00  0.00           C
ATOM   8434  O32 POPE0 173      35.210   5.210  36.600  1.00  0.00           O
ATOM   8435  C32 POPE0 173      35.780   7.550  36.940  1.00  0.00           C
ATOM   8438  C23 POPE0 173      30.500   4.440  38.840  1.00  0.00           C
ATOM   8441  C24 POPE0 173      29.240   4.150  39.660  1.00  0.00           C
ATOM   8444  C25 POPE0 173      29.570   3.340  40.910  1.00  0.00           C
ATOM   8447  C26 POPE0 173      30.290   4.160  41.990  1.00  0.00           C
ATOM   8450  C27 POPE0 173      30.500   3.320  43.250  1.00  0.00           C
ATOM   8453  C28 POPE0 173      30.830   4.150  44.490  1.00  0.00           C
ATOM   8456  C29 POPE0 173      31.100   3.250  45.670  1.00  0.00           C
ATOM   8458 0C21 POPE0 173      30.260   2.990  46.680  1.00  0.00           C
ATOM   8460 1C21 POPE0 173      28.870   3.560  46.830  1.00  0.00           C
ATOM   8463 2C21 POPE0 173      28.860   4.840  47.680  1.00  0.00           C
ATOM   8466 3C21 POPE0 173      29.090   4.670  49.190  1.00  0.00           C
ATOM   8469 4C21 POPE0 173      28.910   6.010  49.930  1.00  0.00           C
ATOM   8472 5C21 POPE0 173      29.100   5.890  51.440  1.00  0.00           C
ATOM   8475 6C21 POPE0 173      28.480   7.030  52.270  1.00  0.00           C
ATOM   8478 7C21 POPE0 173      28.530   6.690  53.760  1.00  0.00           C
ATOM   8481 8C21 POPE0 173      28.430   7.890  54.700  1.00  0.00           C
ATOM   8485  C33 POPE0 173      35.140   8.210  38.180  1.00  0.00           C
ATOM   8488  C34 POPE0 173      36.190   9.130  38.860  1.00  0.00           C
ATOM   8491  C35 POPE0 173      35.750   9.890  40.130  1.00  0.00           C
ATOM   8494  C36 POPE0 173      34.240  10.000  40.310  1.00  0.00           C
ATOM   8497  C37 POPE0 173      33.810  10.960  41.430  1.00  0.00           C
ATOM   8500  C38 POPE0 173      34.080  10.480  42.860  1.00  0.00           C
ATOM   8503  C39 POPE0 173      33.220  11.290  43.830  1.00  0.00           C
ATOM   8506 0C31 POPE0 173      33.600  11.190  45.310  1.00  0.00           C
ATOM   8509 1C31 POPE0 173      34.980  11.780  45.610  1.00  0.00           C
ATOM   8512 2C31 POPE0 173      35.170  12.220  47.070  1.00  0.00           C
ATOM   8515 3C31 POPE0 173      35.130  11.080  48.100  1.00  0.00           C
ATOM   8518 4C31 POPE0 173      35.480  11.550  49.520  1.00  0.00           C
ATOM   8521 5C31 POPE0 173      36.030  10.440  50.440  1.00  0.00           C
ATOM   8524 6C31 POPE0 173      36.420  10.920  51.840  1.00  0.00           C
ATOM   8528  NH3 POPE1 174      18.200  16.840  31.150  1.00  0.00           N
ATOM   8532  C12 POPE1 174      19.110  15.650  31.180  1.00  0.00           C
ATOM   8535  C11 POPE1 174      18.400  14.350  30.740  1.00  0.00           C
ATOM   8538  P   POPE1 174      20.310  12.600  30.840  1.00  0.00           P
ATOM   8539  O13 POPE1 174      19.990  11.600  29.790  1.00  0.00           O
ATOM   8540  O14 POPE1 174      21.240  13.690  30.480  1.00  0.00           O
ATOM   8541  O11 POPE1 174      20.910  11.880  32.090  1.00  0.00           O
ATOM   8542  O12 POPE1 174      18.960  13.210  31.390  1.00  0.00           O
ATOM   8543  C1  POPE1 174      20.400  10.770  32.800  1.00  0.00           C
ATOM   8546  C2  POPE1 174      21.520  10.310  33.750  1.00  0.00           C
ATOM   8548  O21 POPE1 174      21.960  11.460  34.490  1.00  0.00           O
ATOM   8549  C21 POPE1 174      21.770  11.700  35.790  1.00  0.00           C
ATOM   8550  O22 POPE1 174      22.030  12.780  36.300  1.00  0.00           O
ATOM   8551  C22 POPE1 174      21.240  10.530  36.620  1.00  0.00           C
ATOM   8554  C3  POPE1 174      22.730   9.790  32.930  1.00  0.00           C
ATOM   8557  O31 POPE1 174      23.950   9.830  33.680  1.00  0.00           O
ATOM   8558  C31 POPE1 174      24.160   8.810  34.500  1.00  0.00           C
ATOM   8559  O32 POPE1 174      23.400   7.880  34.690  1.00  0.00           O
ATOM   8560  C32 POPE1 174      25.520   8.980  35.170  1.00  0.00           C
ATOM   8563  C23 POPE1 174      21.280  10.940  38.110  1.00  0.00           C
ATOM   8566  C24 POPE1 174      20.930   9.830  39.110  1.00  0.00           C
ATOM   8569  C25 POPE1 174      19.440   9.440  39.070  1.00  0.00           C
ATOM   8572  C26 POPE1 174      18.970   8.750  40.360  1.00  0.00           C
ATOM   8575  C27 POPE1 174      17.440   8.670  40.450  1.00  0.00           C
ATOM   8578  C28 POPE1 174      16.960   7.910  41.700  1.00  0.00           C
ATOM   8581  C29 POPE1 174      15.470   8.030  41.870  1.00  0.00           C
ATOM   8583 0C21 POPE1 174      14.620   7.080  42.310  1.00  0.00           C
ATOM   8585 1C21 POPE1 174      14.970   5.680  42.770  1.00  0.00           C
ATOM   8588 2C21 POPE1 174      14.830   5.550  44.300  1.00  0.00           C
ATOM   8591 3C21 POPE1 174      14.970   4.120  44.840  1.00  0.00           C
ATOM   8594 4C21 POPE1 174      15.000   4.120  46.380  1.00  0.00           C
ATOM   8597 5C21 POPE1 174      14.700   2.770  47.070  1.00  0.00           C
ATOM   8600 6C21 POPE1 174      13.220   2.350  47.010  1.00  0.00           C
ATOM   8603 7C21 POPE1 174      12.860   1.320  48.100  1.00  0.00           C
ATOM   8606 8C21 POPE1 174      11.360   1.130  48.320  1.00  0.00           C
ATOM   8610  C33 POPE1 174      25.780   7.750  36.050  1.00  0.00           C
ATOM   8613  C34 POPE1 174      27.190   7.680  36.650  1.00  0.00           C
ATOM   8616  C35 POPE1 174      27.720   8.980  37.280  1.00  0.00           C
ATOM   8619  C36 POPE1 174      29.000   8.690  38.070  1.00  0.00           C
ATOM   8622  C37 POPE1 174      29.590   9.900  38.810  1.00  0.00           C
ATOM   8625  C38 POPE1 174      30.910   9.580  39.530  1.00  0.00           C
ATOM   8628  C39 POPE1 174      30.800   8.500  40.620  1.00  0.00           C
ATOM   8631 0C31 POPE1 174      30.320   9.080  41.950  1.00  0.00           C
ATOM   8634 1C31 POPE1 174      29.930   8.020  42.980  1.00  0.00           C
ATOM   8637 2C31 POPE1 174      30.230   8.500  44.400  1.00  0.00           C
ATOM   8640 3C31 POPE1 174      29.470   7.760  45.500  1.00  0.00           C
ATOM   8643 4C31 POPE1 174      27.960   8.030  45.500  1.00  0.00           C
ATOM   8646 5C31 POPE1 174      27.420   8.220  46.920  1.00  0.00           C
ATOM   8649 6C31 POPE1 174      25.910   8.450  47.010  1.00  0.00           C
ATOM   8653  NH3 POPE2 175      31.810  40.510  76.790  1.00  0.00           N
ATOM   8657  C12 POPE2 175      30.970  41.700  77.130  1.00  0.00           C
ATOM   8660  C11 POPE2 175      31.760  42.970  76.840  1.00  0.00           C
ATOM   8663  P   POPE2 175      30.270  44.740  78.040  1.00  0.00           P
ATOM   8664  O13 POPE2 175      29.000  44.070  78.380  1.00  0.00           O
ATOM   8665  O14 POPE2 175      31.300  44.790  79.100  1.00  0.00           O
ATOM   8666  O11 POPE2 175      29.970  46.220  77.520  1.00  0.00           O
ATOM   8667  O12 POPE2 175      30.880  44.070  76.750  1.00  0.00           O
ATOM   8668  C1  POPE2 175      29.370  46.440  76.240  1.00  0.00           C
ATOM   8671  C2  POPE2 175      30.360  47.140  75.260  1.00  0.00           C
ATOM   8673  O21 POPE2 175      29.700  47.360  73.990  1.00  0.00           O
ATOM   8674  C21 POPE2 175      29.950  48.490  73.330  1.00  0.00           C
ATOM   8675  O22 POPE2 175      30.570  49.450  73.760  1.00  0.00           O
ATOM   8676  C22 POPE2 175      29.420  48.360  71.890  1.00  0.00           C
ATOM   8679  C3  POPE2 175      31.630  46.280  75.050  1.00  0.00           C
ATOM   8682  O31 POPE2 175      32.510  46.850  74.070  1.00  0.00           O
ATOM   8683  C31 POPE2 175      33.640  47.390  74.520  1.00  0.00           C
ATOM   8684  O32 POPE2 175      34.010  47.430  75.680  1.00  0.00           O
ATOM   8685  C32 POPE2 175      34.380  47.980  73.320  1.00  0.00           C
ATOM   8688  C23 POPE2 175      28.820  49.650  71.280  1.00  0.00           C
ATOM   8691  C24 POPE2 175      28.210  49.330  69.900  1.00  0.00           C
ATOM   8694  C25 POPE2 175      27.820  50.490  68.960  1.00  0.00           C
ATOM   8697  C26 POPE2 175      27.200  49.940  67.660  1.00  0.00           C
ATOM   8700  C27 POPE2 175      27.150  50.950  66.490  1.00  0.00           C
ATOM   8703  C28 POPE2 175      27.340  50.320  65.090  1.00  0.00           C
ATOM   8706  C29 POPE2 175      26.210  49.440  64.590  1.00  0.00           C
ATOM   8708 0C21 POPE2 175      25.370  49.720  63.580  1.00  0.00           C
ATOM   8710 1C21 POPE2 175      25.320  50.970  62.740  1.00  0.00           C
ATOM   8713 2C21 POPE2 175      25.730  50.750  61.270  1.00  0.00           C
ATOM   8716 3C21 POPE2 175      24.670  50.040  60.400  1.00  0.00           C
ATOM   8719 4C21 POPE2 175      25.190  49.810  58.970  1.00  0.00           C
ATOM   8722 5C21 POPE2 175      24.190  49.280  57.910  1.00  0.00           C
ATOM   8725 6C21 POPE2 175      23.050  50.260  57.540  1.00  0.00           C
ATOM   8728 7C21 POPE2 175      22.250  49.840  56.290  1.00  0.00           C
ATOM   8731 8C21 POPE2 175      20.890  50.530  56.120  1.00  0.00           C
ATOM   8735  C33 POPE2 175      35.480  48.970  73.760  1.00  0.00           C
ATOM   8738  C34 POPE2 175      36.930  48.490  73.520  1.00  0.00           C
ATOM   8741  C35 POPE2 175      37.950  49.470  74.130  1.00  0.00           C
ATOM   8744  C36 POPE2 175      38.280  49.110  75.590  1.00  0.00           C
ATOM   8747  C37 POPE2 175      38.920  50.230  76.430  1.00  0.00           C
ATOM   8750  C38 POPE2 175      40.300  49.860  76.990  1.00  0.00           C
ATOM   8753  C39 POPE2 175      41.430  50.040  75.970  1.00  0.00           C
ATOM   8756 0C31 POPE2 175      41.760  51.520  75.770  1.00  0.00           C
ATOM   8759 1C31 POPE2 175      43.000  51.710  74.910  1.00  0.00           C
ATOM   8762 2C31 POPE2 175      43.530  53.140  74.960  1.00  0.00           C
ATOM   8765 3C31 POPE2 175      44.840  53.270  74.190  1.00  0.00           C
ATOM   8768 4C31 POPE2 175      45.510  54.620  74.420  1.00  0.00           C
ATOM   8771 5C31 POPE2 175      46.990  54.590  73.990  1.00  0.00           C
ATOM   8774 6C31 POPE2 175      47.740  55.890  74.280  1.00  0.00           C
ATOM   8778  NH3 POPE3 176      31.830   6.340  71.280  1.00  0.00           N
ATOM   8782  C12 POPE3 176      33.190   6.940  71.440  1.00  0.00           C
ATOM   8785  C11 POPE3 176      34.030   6.110  72.430  1.00  0.00           C
ATOM   8788  P   POPE3 176      35.970   7.840  72.710  1.00  0.00           P
ATOM   8789  O13 POPE3 176      37.250   7.680  73.430  1.00  0.00           O
ATOM   8790  O14 POPE3 176      34.920   8.660  73.350  1.00  0.00           O
ATOM   8791  O11 POPE3 176      36.280   8.410  71.260  1.00  0.00           O
ATOM   8792  O12 POPE3 176      35.410   6.410  72.350  1.00  0.00           O
ATOM   8793  C1  POPE3 176      36.870   9.700  71.150  1.00  0.00           C
ATOM   8796  C2  POPE3 176      37.630   9.860  69.810  1.00  0.00           C
ATOM   8798  O21 POPE3 176      36.960   9.100  68.780  1.00  0.00           O
ATOM   8799  C21 POPE3 176      37.020   9.630  67.550  1.00  0.00           C
ATOM   8800  O22 POPE3 176      37.690  10.590  67.230  1.00  0.00           O
ATOM   8801  C22 POPE3 176      36.100   8.870  66.580  1.00  0.00           C
ATOM   8804  C3  POPE3 176      39.150   9.490  69.970  1.00  0.00           C
ATOM   8807  O31 POPE3 176      39.810   9.170  68.740  1.00  0.00           O
ATOM   8808  C31 POPE3 176      39.710   7.920  68.300  1.00  0.00           C
ATOM   8809  O32 POPE3 176      39.160   7.000  68.880  1.00  0.00           O
ATOM   8810  C32 POPE3 176      40.350   7.840  66.910  1.00  0.00           C
ATOM   8813  C23 POPE3 176      36.470   9.330  65.160  1.00  0.00           C
ATOM   8816  C24 POPE3 176      35.590   8.750  64.050  1.00  0.00           C
ATOM   8819  C25 POPE3 176      36.120   9.050  62.630  1.00  0.00           C
ATOM   8822  C26 POPE3 176      35.420   8.140  61.620  1.00  0.00           C
ATOM   8825  C27 POPE3 176      35.540   8.520  60.140  1.00  0.00           C
ATOM   8828  C28 POPE3 176      34.930   7.420  59.260  1.00  0.00           C
ATOM   8831  C29 POPE3 176      34.990   7.710  57.780  1.00  0.00           C
ATOM   8833 0C21 POPE3 176      33.950   7.840  56.940  1.00  0.00           C
ATOM   8835 1C21 POPE3 176      32.500   7.720  57.320  1.00  0.00           C
ATOM   8838 2C21 POPE3 176      31.950   6.300  57.170  1.00  0.00           C
ATOM   8841 3C21 POPE3 176      32.110   5.710  55.760  1.00  0.00           C
ATOM   8844 4C21 POPE3 176      31.100   4.570  55.580  1.00  0.00           C
ATOM   8847 5C21 POPE3 176      31.190   3.900  54.210  1.00  0.00           C
ATOM   8850 6C21 POPE3 176      30.110   2.830  54.040  1.00  0.00           C
ATOM   8853 7C21 POPE3 176      29.970   2.420  52.580  1.00  0.00           C
ATOM   8856 8C21 POPE3 176      28.680   1.660  52.260  1.00  0.00           C
ATOM   8860  C33 POPE3 176      39.790   6.660  66.110  1.00  0.00           C
ATOM   8863  C34 POPE3 176      40.000   6.770  64.580  1.00  0.00           C
ATOM   8866  C35 POPE3 176      39.160   5.710  63.850  1.00  0.00           C
ATOM   8869  C36 POPE3 176      39.020   5.840  62.330  1.00  0.00           C
ATOM   8872  C37 POPE3 176      38.130   4.690  61.820  1.00  0.00           C
ATOM   8875  C38 POPE3 176      37.870   4.630  60.310  1.00  0.00           C
ATOM   8878  C39 POPE3 176      36.590   3.830  60.050  1.00  0.00           C
ATOM   8881 0C31 POPE3 176      36.150   3.720  58.580  1.00  0.00           C
ATOM   8884 1C31 POPE3 176      35.140   2.590  58.420  1.00  0.00           C
ATOM   8887 2C31 POPE3 176      34.260   2.720  57.170  1.00  0.00           C
ATOM   8890 3C31 POPE3 176      33.240   1.580  57.050  1.00  0.00           C
ATOM   8893 4C31 POPE3 176      32.330   1.520  58.290  1.00  0.00           C
ATOM   8896 5C31 POPE3 176      31.050   0.710  58.090  1.00  0.00           C
ATOM   8899 6C31 POPE3 176      30.120   0.810  59.310  1.00  0.00           C
ATOM   8903  NH3 POPE4 177      41.830  64.530  80.160  1.00  0.00           N
ATOM   8907  C12 POPE4 177      40.950  63.910  81.220  1.00  0.00           C
ATOM   8910  C11 POPE4 177      39.420  63.890  80.920  1.00  0.00           C
ATOM   8913  P   POPE4 177      39.060  66.180  79.660  1.00  0.00           P
ATOM   8914  O13 POPE4 177      37.820  66.950  79.400  1.00  0.00           O
ATOM   8915  O14 POPE4 177      40.270  66.960  79.990  1.00  0.00           O
ATOM   8916  O11 POPE4 177      39.370  65.250  78.390  1.00  0.00           O
ATOM   8917  O12 POPE4 177      38.800  65.160  80.840  1.00  0.00           O
ATOM   8918  C1  POPE4 177      39.810  66.010  77.250  1.00  0.00           C
ATOM   8921  C2  POPE4 177      39.980  65.230  75.910  1.00  0.00           C
ATOM   8923  O21 POPE4 177      41.100  64.330  75.780  1.00  0.00           O
ATOM   8924  C21 POPE4 177      41.240  63.310  76.610  1.00  0.00           C
ATOM   8925  O22 POPE4 177      41.140  63.320  77.810  1.00  0.00           O
ATOM   8926  C22 POPE4 177      41.360  62.030  75.810  1.00  0.00           C
ATOM   8929  C3  POPE4 177      40.120  66.270  74.790  1.00  0.00           C
ATOM   8932  O31 POPE4 177      39.960  65.650  73.510  1.00  0.00           O
ATOM   8933  C31 POPE4 177      40.610  66.200  72.490  1.00  0.00           C
ATOM   8934  O32 POPE4 177      41.570  66.950  72.560  1.00  0.00           O
ATOM   8935  C32 POPE4 177      39.860  65.840  71.210  1.00  0.00           C
ATOM   8938  C23 POPE4 177      40.040  61.860  75.050  1.00  0.00           C
ATOM   8941  C24 POPE4 177      39.930  60.520  74.320  1.00  0.00           C
ATOM   8944  C25 POPE4 177      40.710  60.530  73.010  1.00  0.00           C
ATOM   8947  C26 POPE4 177      40.650  59.180  72.300  1.00  0.00           C
ATOM   8950  C27 POPE4 177      41.350  59.210  70.940  1.00  0.00           C
ATOM   8953  C28 POPE4 177      41.430  57.840  70.250  1.00  0.00           C
ATOM   8956  C29 POPE4 177      40.070  57.250  69.960  1.00  0.00           C
ATOM   8958 0C21 POPE4 177      39.820  55.980  69.600  1.00  0.00           C
ATOM   8960 1C21 POPE4 177      40.850  54.900  69.380  1.00  0.00           C
ATOM   8963 2C21 POPE4 177      40.580  53.560  70.090  1.00  0.00           C
ATOM   8966 3C21 POPE4 177      39.500  52.740  69.350  1.00  0.00           C
ATOM   8969 4C21 POPE4 177      39.250  51.340  69.930  1.00  0.00           C
ATOM   8972 5C21 POPE4 177      38.970  50.320  68.820  1.00  0.00           C
ATOM   8975 6C21 POPE4 177      38.690  48.900  69.320  1.00  0.00           C
ATOM   8978 7C21 POPE4 177      39.200  47.830  68.350  1.00  0.00           C
ATOM   8981 8C21 POPE4 177      38.540  46.460  68.550  1.00  0.00           C
ATOM   8985  C33 POPE4 177      40.740  65.150  70.170  1.00  0.00           C
ATOM   8988  C34 POPE4 177      41.200  63.730  70.530  1.00  0.00           C
ATOM   8991  C35 POPE4 177      42.400  63.730  71.500  1.00  0.00           C
ATOM   8994  C36 POPE4 177      43.380  62.560  71.360  1.00  0.00           C
ATOM   8997  C37 POPE4 177      44.080  62.440  70.000  1.00  0.00           C
ATOM   9000  C38 POPE4 177      45.260  61.460  70.070  1.00  0.00           C
ATOM   9003  C39 POPE4 177      45.970  61.180  68.740  1.00  0.00           C
ATOM   9006 0C31 POPE4 177      45.290  60.120  67.860  1.00  0.00           C
ATOM   9009 1C31 POPE4 177      45.650  60.230  66.370  1.00  0.00           C
ATOM   9012 2C31 POPE4 177      45.150  59.040  65.560  1.00  0.00           C
ATOM   9015 3C31 POPE4 177      45.960  58.770  64.280  1.00  0.00           C
ATOM   9018 4C31 POPE4 177      45.480  59.570  63.070  1.00  0.00           C
ATOM   9021 5C31 POPE4 177      45.870  58.930  61.740  1.00  0.00           C
ATOM   9024 6C31 POPE4 177      45.460  59.790  60.550  1.00  0.00           C
ATOM   9028  NH3 POPE5 178      79.560   4.690  75.990  1.00  0.00           N
ATOM   9032  C12 POPE5 178      80.400   5.620  76.800  1.00  0.00           C
ATOM   9035  C11 POPE5 178      80.610   6.950  76.050  1.00  0.00           C
ATOM   9038  P   POPE5 178      78.730   8.740  75.720  1.00  0.00           P
ATOM   9039  O13 POPE5 178      79.760   9.800  75.730  1.00  0.00           O
ATOM   9040  O14 POPE5 178      77.910   8.570  76.940  1.00  0.00           O
ATOM   9041  O11 POPE5 178      77.750   8.940  74.490  1.00  0.00           O
ATOM   9042  O12 POPE5 178      79.430   7.370  75.370  1.00  0.00           O
ATOM   9043  C1  POPE5 178      78.150   9.590  73.290  1.00  0.00           C
ATOM   9046  C2  POPE5 178      77.730   8.760  72.050  1.00  0.00           C
ATOM   9048  O21 POPE5 178      78.120   9.510  70.880  1.00  0.00           O
ATOM   9049  C21 POPE5 178      79.130   9.010  70.160  1.00  0.00           C
ATOM   9050  O22 POPE5 178      79.530   7.860  70.200  1.00  0.00           O
ATOM   9051  C22 POPE5 178      79.810  10.130  69.360  1.00  0.00           C
ATOM   9054  C3  POPE5 178      76.210   8.440  72.030  1.00  0.00           C
ATOM   9057  O31 POPE5 178      75.910   7.540  70.960  1.00  0.00           O
ATOM   9058  C31 POPE5 178      75.250   6.410  71.260  1.00  0.00           C
ATOM   9059  O32 POPE5 178      74.760   6.130  72.340  1.00  0.00           O
ATOM   9060  C32 POPE5 178      75.280   5.470  70.050  1.00  0.00           C
ATOM   9063  C23 POPE5 178      79.600  10.010  67.830  1.00  0.00           C
ATOM   9066  C24 POPE5 178      80.910   9.800  67.030  1.00  0.00           C
ATOM   9069  C25 POPE5 178      80.690   9.800  65.500  1.00  0.00           C
ATOM   9072  C26 POPE5 178      81.890   9.310  64.670  1.00  0.00           C
ATOM   9075  C27 POPE5 178      81.550   9.190  63.160  1.00  0.00           C
ATOM   9078  C28 POPE5 178      82.640   8.540  62.260  1.00  0.00           C
ATOM   9081  C29 POPE5 178      82.090   7.550  61.260  1.00  0.00           C
ATOM   9083 0C21 POPE5 178      82.000   7.630  59.920  1.00  0.00           C
ATOM   9085 1C21 POPE5 178      82.430   8.750  59.000  1.00  0.00           C
ATOM   9088 2C21 POPE5 178      83.690   8.380  58.170  1.00  0.00           C
ATOM   9091 3C21 POPE5 178      83.560   7.080  57.360  1.00  0.00           C
ATOM   9094 4C21 POPE5 178      84.830   6.570  56.620  1.00  0.00           C
ATOM   9097 5C21 POPE5 178      85.550   7.540  55.660  1.00  0.00           C
ATOM   9100 6C21 POPE5 178      87.040   7.680  56.010  1.00  0.00           C
ATOM   9103 7C21 POPE5 178      87.890   8.500  55.020  1.00  0.00           C
ATOM   9106 8C21 POPE5 178      89.270   8.860  55.580  1.00  0.00           C
ATOM   9110  C33 POPE5 178      73.940   5.380  69.300  1.00  0.00           C
ATOM   9113  C34 POPE5 178      73.930   4.250  68.250  1.00  0.00           C
ATOM   9116  C35 POPE5 178      75.110   4.380  67.280  1.00  0.00           C
ATOM   9119  C36 POPE5 178      75.070   3.450  66.070  1.00  0.00           C
ATOM   9122  C37 POPE5 178      76.330   3.600  65.190  1.00  0.00           C
ATOM   9125  C38 POPE5 178      76.510   2.410  64.240  1.00  0.00           C
ATOM   9128  C39 POPE5 178      75.660   2.480  62.970  1.00  0.00           C
ATOM   9131 0C31 POPE5 178      76.210   3.450  61.920  1.00  0.00           C
ATOM   9134 1C31 POPE5 178      75.400   3.470  60.620  1.00  0.00           C
ATOM   9137 2C31 POPE5 178      76.060   4.340  59.540  1.00  0.00           C
ATOM   9140 3C31 POPE5 178      75.500   4.160  58.120  1.00  0.00           C
ATOM   9143 4C31 POPE5 178      75.580   2.710  57.600  1.00  0.00           C
ATOM   9146 5C31 POPE5 178      75.510   2.590  56.070  1.00  0.00           C
ATOM   9149 6C31 POPE5 178      75.240   1.160  55.590  1.00  0.00           C
ATOM   9153  NH3 POPE6 179      72.980  30.360  39.120  1.00  0.00           N
ATOM   9157  C12 POPE6 179      73.590  31.220  38.050  1.00  0.00           C
ATOM   9160  C11 POPE6 179      72.740  32.460  37.750  1.00  0.00           C
ATOM   9163  P   POPE6 179      73.220  34.600  36.300  1.00  0.00           P
ATOM   9164  O13 POPE6 179      73.830  34.260  34.990  1.00  0.00           O
ATOM   9165  O14 POPE6 179      71.760  34.790  36.300  1.00  0.00           O
ATOM   9166  O11 POPE6 179      73.910  35.910  36.860  1.00  0.00           O
ATOM   9167  O12 POPE6 179      73.620  33.520  37.380  1.00  0.00           O
ATOM   9168  C1  POPE6 179      75.170  35.820  37.530  1.00  0.00           C
ATOM   9171  C2  POPE6 179      75.000  35.940  39.070  1.00  0.00           C
ATOM   9173  O21 POPE6 179      74.130  37.050  39.360  1.00  0.00           O
ATOM   9174  C21 POPE6 179      73.500  37.020  40.530  1.00  0.00           C
ATOM   9175  O22 POPE6 179      73.510  36.090  41.310  1.00  0.00           O
ATOM   9176  C22 POPE6 179      72.770  38.340  40.750  1.00  0.00           C
ATOM   9179  C3  POPE6 179      76.360  36.120  39.800  1.00  0.00           C
ATOM   9182  O31 POPE6 179      76.210  35.900  41.210  1.00  0.00           O
ATOM   9183  C31 POPE6 179      76.750  36.740  42.080  1.00  0.00           C
ATOM   9184  O32 POPE6 179      77.440  37.720  41.810  1.00  0.00           O
ATOM   9185  C32 POPE6 179      76.330  36.310  43.490  1.00  0.00           C
ATOM   9188  C23 POPE6 179      71.840  38.240  41.970  1.00  0.00           C
ATOM   9191  C24 POPE6 179      72.500  38.260  43.360  1.00  0.00           C
ATOM   9194  C25 POPE6 179      72.410  36.960  44.180  1.00  0.00           C
ATOM   9197  C26 POPE6 179      72.840  37.210  45.630  1.00  0.00           C
ATOM   9200  C27 POPE6 179      72.510  36.080  46.610  1.00  0.00           C
ATOM   9203  C28 POPE6 179      72.460  36.580  48.060  1.00  0.00           C
ATOM   9206  C29 POPE6 179      71.560  35.800  48.970  1.00  0.00           C
ATOM   9208 0C21 POPE6 179      71.600  34.490  49.280  1.00  0.00           C
ATOM   9210 1C21 POPE6 179      72.600  33.470  48.810  1.00  0.00           C
ATOM   9213 2C21 POPE6 179      72.640  32.260  49.760  1.00  0.00           C
ATOM   9216 3C21 POPE6 179      73.110  30.960  49.100  1.00  0.00           C
ATOM   9219 4C21 POPE6 179      72.600  29.730  49.850  1.00  0.00           C
ATOM   9222 5C21 POPE6 179      72.670  28.450  49.020  1.00  0.00           C
ATOM   9225 6C21 POPE6 179      71.350  27.990  48.400  1.00  0.00           C
ATOM   9228 7C21 POPE6 179      71.600  26.710  47.600  1.00  0.00           C
ATOM   9231 8C21 POPE6 179      70.400  26.140  46.860  1.00  0.00           C
ATOM   9235  C33 POPE6 179      77.470  36.450  44.520  1.00  0.00           C
ATOM   9238  C34 POPE6 179      76.930  36.720  45.940  1.00  0.00           C
ATOM   9241  C35 POPE6 179      78.040  36.920  46.980  1.00  0.00           C
ATOM   9244  C36 POPE6 179      78.690  38.310  46.880  1.00  0.00           C
ATOM   9247  C37 POPE6 179      79.780  38.590  47.920  1.00  0.00           C
ATOM   9250  C38 POPE6 179      80.330  40.020  47.820  1.00  0.00           C
ATOM   9253  C39 POPE6 179      81.480  40.300  48.790  1.00  0.00           C
ATOM   9256 0C31 POPE6 179      81.040  40.280  50.260  1.00  0.00           C
ATOM   9259 1C31 POPE6 179      82.210  40.310  51.260  1.00  0.00           C
ATOM   9262 2C31 POPE6 179      81.720  40.600  52.690  1.00  0.00           C
ATOM   9265 3C31 POPE6 179      82.830  40.590  53.750  1.00  0.00           C
ATOM   9268 4C31 POPE6 179      83.580  39.260  53.890  1.00  0.00           C
ATOM   9271 5C31 POPE6 179      84.660  39.350  54.980  1.00  0.00           C
ATOM   9274 6C31 POPE6 179      85.350  38.030  55.310  1.00  0.00           C
ATOM   9278  NH3 POPE7 180      89.890  94.350  73.560  1.00  0.00           N
ATOM   9282  C12 POPE7 180      89.000  95.390  74.170  1.00  0.00           C
ATOM   9285  C11 POPE7 180      89.650  95.960  75.440  1.00  0.00           C
ATOM   9288  P   POPE7 180      90.470  93.920  76.930  1.00  0.00           P
ATOM   9289  O13 POPE7 180      91.500  93.740  75.880  1.00  0.00           O
ATOM   9290  O14 POPE7 180      90.960  94.150  78.310  1.00  0.00           O
ATOM   9291  O11 POPE7 180      89.480  92.690  76.940  1.00  0.00           O
ATOM   9292  O12 POPE7 180      89.480  95.090  76.550  1.00  0.00           O
ATOM   9293  C1  POPE7 180      89.840  91.360  76.600  1.00  0.00           C
ATOM   9296  C2  POPE7 180      88.720  90.660  75.770  1.00  0.00           C
ATOM   9298  O21 POPE7 180      89.270  89.840  74.710  1.00  0.00           O
ATOM   9299  C21 POPE7 180      89.950  90.460  73.750  1.00  0.00           C
ATOM   9300  O22 POPE7 180      89.980  91.650  73.560  1.00  0.00           O
ATOM   9301  C22 POPE7 180      90.780  89.490  72.920  1.00  0.00           C
ATOM   9304  C3  POPE7 180      87.620  91.670  75.290  1.00  0.00           C
ATOM   9307  O31 POPE7 180      86.480  91.060  74.640  1.00  0.00           O
ATOM   9308  C31 POPE7 180      86.300  91.380  73.360  1.00  0.00           C
ATOM   9309  O32 POPE7 180      87.170  91.690  72.570  1.00  0.00           O
ATOM   9310  C32 POPE7 180      84.790  91.510  73.070  1.00  0.00           C
ATOM   9313  C23 POPE7 180      91.580  90.360  71.930  1.00  0.00           C
ATOM   9316  C24 POPE7 180      92.530  89.570  71.030  1.00  0.00           C
ATOM   9319  C25 POPE7 180      91.770  88.920  69.860  1.00  0.00           C
ATOM   9322  C26 POPE7 180      91.850  89.720  68.560  1.00  0.00           C
ATOM   9325  C27 POPE7 180      91.020  89.090  67.430  1.00  0.00           C
ATOM   9328  C28 POPE7 180      90.820  90.030  66.230  1.00  0.00           C
ATOM   9331  C29 POPE7 180      90.400  89.360  64.940  1.00  0.00           C
ATOM   9333 0C21 POPE7 180      91.040  89.450  63.750  1.00  0.00           C
ATOM   9335 1C21 POPE7 180      92.310  90.220  63.490  1.00  0.00           C
ATOM   9338 2C21 POPE7 180      93.020  89.850  62.180  1.00  0.00           C
ATOM   9341 3C21 POPE7 180      94.290  90.700  61.990  1.00  0.00           C
ATOM   9344 4C21 POPE7 180      95.130  90.390  60.740  1.00  0.00           C
ATOM   9347 5C21 POPE7 180      94.420  90.470  59.380  1.00  0.00           C
ATOM   9350 6C21 POPE7 180      95.470  90.230  58.290  1.00  0.00           C
ATOM   9353 7C21 POPE7 180      94.960  89.870  56.890  1.00  0.00           C
ATOM   9356 8C21 POPE7 180      96.110  89.900  55.880  1.00  0.00           C
ATOM   9360  C33 POPE7 180      84.090  90.200  72.660  1.00  0.00           C
ATOM   9363  C34 POPE7 180      84.420  89.700  71.240  1.00  0.00           C
ATOM   9366  C35 POPE7 180      85.770  89.010  71.200  1.00  0.00           C
ATOM   9369  C36 POPE7 180      85.920  87.940  70.130  1.00  0.00           C
ATOM   9372  C37 POPE7 180      87.180  87.130  70.430  1.00  0.00           C
ATOM   9375  C38 POPE7 180      87.550  86.220  69.260  1.00  0.00           C
ATOM   9378  C39 POPE7 180      88.980  85.690  69.360  1.00  0.00           C
ATOM   9381 0C31 POPE7 180      89.470  85.250  67.980  1.00  0.00           C
ATOM   9384 1C31 POPE7 180      90.900  84.710  68.010  1.00  0.00           C
ATOM   9387 2C31 POPE7 180      91.700  84.940  66.730  1.00  0.00           C
ATOM   9390 3C31 POPE7 180      91.000  84.610  65.400  1.00  0.00           C
ATOM   9393 4C31 POPE7 180      91.900  84.900  64.200  1.00  0.00           C
ATOM   9396 5C31 POPE7 180      91.160  84.930  62.850  1.00  0.00           C
ATOM   9399 6C31 POPE7 180      92.100  85.050  61.650  1.00  0.00           C
ATOM   9403  NH3 POPE8 181      30.990  30.710  35.280  1.00  0.00           N
ATOM   9407  C12 POPE8 181      32.130  31.510  34.710  1.00  0.00           C
ATOM   9410  C11 POPE8 181      32.890  32.270  35.800  1.00  0.00           C
ATOM   9413  P   POPE8 181      34.070  34.430  34.910  1.00  0.00           P
ATOM   9414  O13 POPE8 181      35.160  33.500  34.570  1.00  0.00           O
ATOM   9415  O14 POPE8 181      33.630  35.350  33.840  1.00  0.00           O
ATOM   9416  O11 POPE8 181      34.470  35.270  36.190  1.00  0.00           O
ATOM   9417  O12 POPE8 181      32.820  33.650  35.490  1.00  0.00           O
ATOM   9418  C1  POPE8 181      34.950  34.560  37.330  1.00  0.00           C
ATOM   9421  C2  POPE8 181      34.300  35.080  38.630  1.00  0.00           C
ATOM   9423  O21 POPE8 181      35.240  34.870  39.690  1.00  0.00           O
ATOM   9424  C21 POPE8 181      35.380  33.710  40.290  1.00  0.00           C
ATOM   9425  O22 POPE8 181      34.690  32.720  40.160  1.00  0.00           O
ATOM   9426  C22 POPE8 181      36.640  33.770  41.150  1.00  0.00           C
ATOM   9429  C3  POPE8 181      32.850  34.520  38.870  1.00  0.00           C
ATOM   9432  O31 POPE8 181      32.160  34.890  40.070  1.00  0.00           O
ATOM   9433  C31 POPE8 181      32.600  35.690  41.020  1.00  0.00           C
ATOM   9434  O32 POPE8 181      33.580  36.400  41.030  1.00  0.00           O
ATOM   9435  C32 POPE8 181      31.640  35.590  42.210  1.00  0.00           C
ATOM   9438  C23 POPE8 181      36.430  34.570  42.450  1.00  0.00           C
ATOM   9441  C24 POPE8 181      37.320  34.010  43.560  1.00  0.00           C
ATOM   9444  C25 POPE8 181      36.840  34.350  44.970  1.00  0.00           C
ATOM   9447  C26 POPE8 181      37.350  33.350  46.030  1.00  0.00           C
ATOM   9450  C27 POPE8 181      36.720  33.590  47.410  1.00  0.00           C
ATOM   9453  C28 POPE8 181      36.800  32.370  48.340  1.00  0.00           C
ATOM   9456  C29 POPE8 181      36.440  32.720  49.760  1.00  0.00           C
ATOM   9458 0C21 POPE8 181      36.780  32.020  50.860  1.00  0.00           C
ATOM   9460 1C21 POPE8 181      37.590  30.750  50.880  1.00  0.00           C
ATOM   9463 2C21 POPE8 181      38.640  30.690  52.000  1.00  0.00           C
ATOM   9466 3C21 POPE8 181      39.680  31.820  51.990  1.00  0.00           C
ATOM   9469 4C21 POPE8 181      40.820  31.530  52.980  1.00  0.00           C
ATOM   9472 5C21 POPE8 181      41.970  32.540  52.900  1.00  0.00           C
ATOM   9475 6C21 POPE8 181      43.280  31.970  53.470  1.00  0.00           C
ATOM   9478 7C21 POPE8 181      44.430  32.990  53.490  1.00  0.00           C
ATOM   9481 8C21 POPE8 181      45.800  32.380  53.810  1.00  0.00           C
ATOM   9485  C33 POPE8 181      30.760  36.850  42.250  1.00  0.00           C
ATOM   9488  C34 POPE8 181      29.330  36.640  42.790  1.00  0.00           C
ATOM   9491  C35 POPE8 181      29.180  36.620  44.310  1.00  0.00           C
ATOM   9494  C36 POPE8 181      30.140  35.660  45.010  1.00  0.00           C
ATOM   9497  C37 POPE8 181      29.990  35.700  46.530  1.00  0.00           C
ATOM   9500  C38 POPE8 181      31.190  35.100  47.260  1.00  0.00           C
ATOM   9503  C39 POPE8 181      31.380  35.790  48.600  1.00  0.00           C
ATOM   9506 0C31 POPE8 181      32.600  35.330  49.380  1.00  0.00           C
ATOM   9509 1C31 POPE8 181      32.780  36.180  50.640  1.00  0.00           C
ATOM   9512 2C31 POPE8 181      33.910  35.660  51.510  1.00  0.00           C
ATOM   9515 3C31 POPE8 181      33.450  34.530  52.450  1.00  0.00           C
ATOM   9518 4C31 POPE8 181      32.810  35.060  53.740  1.00  0.00           C
ATOM   9521 5C31 POPE8 181      32.630  33.940  54.780  1.00  0.00           C
ATOM   9524 6C31 POPE8 181      32.150  34.420  56.150  1.00  0.00           C
ATOM   9528  NH3 POPE9 182       6.740  29.350  77.350  1.00  0.00           N
ATOM   9532  C12 POPE9 182       8.220  29.490  77.400  1.00  0.00           C
ATOM   9535  C11 POPE9 182       8.630  30.940  77.110  1.00  0.00           C
ATOM   9538  P   POPE9 182      10.980  30.960  76.040  1.00  0.00           P
ATOM   9539  O13 POPE9 182      12.350  31.380  76.410  1.00  0.00           O
ATOM   9540  O14 POPE9 182      10.800  29.590  75.500  1.00  0.00           O
ATOM   9541  O11 POPE9 182      10.380  32.010  75.020  1.00  0.00           O
ATOM   9542  O12 POPE9 182      10.030  31.130  77.300  1.00  0.00           O
ATOM   9543  C1  POPE9 182      10.480  31.820  73.620  1.00  0.00           C
ATOM   9546  C2  POPE9 182      11.940  31.950  73.110  1.00  0.00           C
ATOM   9548  O21 POPE9 182      11.940  32.540  71.800  1.00  0.00           O
ATOM   9549  C21 POPE9 182      13.100  33.090  71.440  1.00  0.00           C
ATOM   9550  O22 POPE9 182      14.040  33.330  72.180  1.00  0.00           O
ATOM   9551  C22 POPE9 182      13.110  33.320  69.930  1.00  0.00           C
ATOM   9554  C3  POPE9 182      12.730  30.590  73.120  1.00  0.00           C
ATOM   9557  O31 POPE9 182      13.170  30.240  71.810  1.00  0.00           O
ATOM   9558  C31 POPE9 182      13.960  29.180  71.700  1.00  0.00           C
ATOM   9559  O32 POPE9 182      14.420  28.510  72.610  1.00  0.00           O
ATOM   9560  C32 POPE9 182      14.150  28.940  70.210  1.00  0.00           C
ATOM   9563  C23 POPE9 182      14.560  33.370  69.440  1.00  0.00           C
ATOM   9566  C24 POPE9 182      14.660  33.240  67.910  1.00  0.00           C
ATOM   9569  C25 POPE9 182      13.860  34.310  67.170  1.00  0.00           C
ATOM   9572  C26 POPE9 182      14.390  34.500  65.750  1.00  0.00           C
ATOM   9575  C27 POPE9 182      13.660  35.570  64.930  1.00  0.00           C
ATOM   9578  C28 POPE9 182      14.200  35.630  63.490  1.00  0.00           C
ATOM   9581  C29 POPE9 182      13.750  34.420  62.690  1.00  0.00           C
ATOM   9583 0C21 POPE9 182      13.350  34.430  61.410  1.00  0.00           C
ATOM   9585 1C21 POPE9 182      13.360  35.620  60.490  1.00  0.00           C
ATOM   9588 2C21 POPE9 182      11.970  36.080  60.000  1.00  0.00           C
ATOM   9591 3C21 POPE9 182      11.930  36.390  58.490  1.00  0.00           C
ATOM   9594 4C21 POPE9 182      11.690  35.190  57.560  1.00  0.00           C
ATOM   9597 5C21 POPE9 182      12.870  34.210  57.400  1.00  0.00           C
ATOM   9600 6C21 POPE9 182      12.520  32.980  56.550  1.00  0.00           C
ATOM   9603 7C21 POPE9 182      13.500  31.810  56.730  1.00  0.00           C
ATOM   9606 8C21 POPE9 182      13.010  30.500  56.110  1.00  0.00           C
ATOM   9610  C33 POPE9 182      14.990  27.700  69.890  1.00  0.00           C
ATOM   9613  C34 POPE9 182      15.080  27.480  68.370  1.00  0.00           C
ATOM   9616  C35 POPE9 182      15.950  28.520  67.630  1.00  0.00           C
ATOM   9619  C36 POPE9 182      16.090  28.160  66.150  1.00  0.00           C
ATOM   9622  C37 POPE9 182      17.100  29.030  65.380  1.00  0.00           C
ATOM   9625  C38 POPE9 182      17.320  28.480  63.960  1.00  0.00           C
ATOM   9628  C39 POPE9 182      18.280  29.310  63.100  1.00  0.00           C
ATOM   9631 0C31 POPE9 182      18.760  28.510  61.880  1.00  0.00           C
ATOM   9634 1C31 POPE9 182      19.720  29.250  60.930  1.00  0.00           C
ATOM   9637 2C31 POPE9 182      19.970  28.460  59.630  1.00  0.00           C
ATOM   9640 3C31 POPE9 182      18.770  28.540  58.660  1.00  0.00           C
ATOM   9643 4C31 POPE9 182      18.890  27.680  57.400  1.00  0.00           C
ATOM   9646 5C31 POPE9 182      17.670  27.870  56.480  1.00  0.00           C
ATOM   9649 6C31 POPE9 182      17.260  26.660  55.620  1.00  0.00           C
ATOM   9653  NH3 POPE  183      40.150  88.260  75.090  1.00  0.00           N
ATOM   9657  C12 POPE  183      38.990  88.970  75.740  1.00  0.00           C
ATOM   9660  C11 POPE  183      37.780  89.170  74.810  1.00  0.00           C
ATOM   9663  P   POPE  183      37.470  87.420  72.890  1.00  0.00           P
ATOM   9664  O13 POPE  183      38.900  87.120  72.710  1.00  0.00           O
ATOM   9665  O14 POPE  183      36.510  86.330  72.610  1.00  0.00           O
ATOM   9666  O11 POPE  183      37.080  88.710  72.050  1.00  0.00           O
ATOM   9667  O12 POPE  183      37.250  87.920  74.370  1.00  0.00           O
ATOM   9668  C1  POPE  183      37.140  88.680  70.630  1.00  0.00           C
ATOM   9671  C2  POPE  183      37.480  90.080  70.060  1.00  0.00           C
ATOM   9673  O21 POPE  183      37.940  89.940  68.710  1.00  0.00           O
ATOM   9674  C21 POPE  183      37.120  90.330  67.740  1.00  0.00           C
ATOM   9675  O22 POPE  183      35.990  90.750  67.890  1.00  0.00           O
ATOM   9676  C22 POPE  183      37.830  90.190  66.390  1.00  0.00           C
ATOM   9679  C3  POPE  183      38.570  90.810  70.910  1.00  0.00           C
ATOM   9682  O31 POPE  183      39.550  91.440  70.060  1.00  0.00           O
ATOM   9683  C31 POPE  183      40.580  90.650  69.740  1.00  0.00           C
ATOM   9684  O32 POPE  183      40.910  89.640  70.300  1.00  0.00           O
ATOM   9685  C32 POPE  183      41.210  91.180  68.450  1.00  0.00           C
ATOM   9688  C23 POPE  183      36.800  89.980  65.280  1.00  0.00           C
ATOM   9691  C24 POPE  183      36.210  91.270  64.710  1.00  0.00           C
ATOM   9694  C25 POPE  183      35.240  91.040  63.540  1.00  0.00           C
ATOM   9697  C26 POPE  183      35.900  90.410  62.300  1.00  0.00           C
ATOM   9700  C27 POPE  183      34.890  90.040  61.210  1.00  0.00           C
ATOM   9703  C28 POPE  183      35.330  90.440  59.800  1.00  0.00           C
ATOM   9706  C29 POPE  183      34.130  90.420  58.880  1.00  0.00           C
ATOM   9708 0C21 POPE  183      33.290  91.460  58.680  1.00  0.00           C
ATOM   9710 1C21 POPE  183      33.420  92.830  59.310  1.00  0.00           C
ATOM   9713 2C21 POPE  183      33.600  93.900  58.230  1.00  0.00           C
ATOM   9716 3C21 POPE  183      32.340  94.170  57.390  1.00  0.00           C
ATOM   9719 4C21 POPE  183      32.570  95.340  56.430  1.00  0.00           C
ATOM   9722 5C21 POPE  183      31.310  96.040  55.890  1.00  0.00           C
ATOM   9725 6C21 POPE  183      30.360  95.150  55.080  1.00  0.00           C
ATOM   9728 7C21 POPE  183      29.070  95.870  54.650  1.00  0.00           C
ATOM   9731 8C21 POPE  183      29.250  97.150  53.820  1.00  0.00           C
ATOM   9735  C33 POPE  183      42.590  90.560  68.190  1.00  0.00           C
ATOM   9738  C34 POPE  183      43.180  91.150  66.910  1.00  0.00           C
ATOM   9741  C35 POPE  183      44.600  90.720  66.560  1.00  0.00           C
ATOM   9744  C36 POPE  183      44.930  91.050  65.100  1.00  0.00           C
ATOM   9747  C37 POPE  183      44.610  92.520  64.780  1.00  0.00           C
ATOM   9750  C38 POPE  183      44.770  92.920  63.310  1.00  0.00           C
ATOM   9753  C39 POPE  183      46.140  92.600  62.730  1.00  0.00           C
ATOM   9756 0C31 POPE  183      46.140  92.860  61.230  1.00  0.00           C
ATOM   9759 1C31 POPE  183      47.070  91.910  60.490  1.00  0.00           C
ATOM   9762 2C31 POPE  183      46.960  92.150  58.990  1.00  0.00           C
ATOM   9765 3C31 POPE  183      48.280  91.920  58.270  1.00  0.00           C
ATOM   9768 4C31 POPE  183      48.260  92.410  56.820  1.00  0.00           C
ATOM   9771 5C31 POPE  183      49.640  92.250  56.190  1.00  0.00           C
ATOM   9774 6C31 POPE  183      49.750  92.770  54.760  1.00  0.00           C
ATOM   9778  NH3 POPE  184      80.000  55.940  39.040  1.00  0.00           N
ATOM   9782  C12 POPE  184      79.060  56.950  39.620  1.00  0.00           C
ATOM   9785  C11 POPE  184      77.770  57.000  38.800  1.00  0.00           C
ATOM   9788  P   POPE  184      75.690  57.130  40.390  1.00  0.00           P
ATOM   9789  O13 POPE  184      74.430  57.870  40.170  1.00  0.00           O
ATOM   9790  O14 POPE  184      75.660  55.670  40.200  1.00  0.00           O
ATOM   9791  O11 POPE  184      76.210  57.450  41.850  1.00  0.00           O
ATOM   9792  O12 POPE  184      76.800  57.790  39.470  1.00  0.00           O
ATOM   9793  C1  POPE  184      77.100  56.590  42.550  1.00  0.00           C
ATOM   9796  C2  POPE  184      76.420  55.920  43.760  1.00  0.00           C
ATOM   9798  O21 POPE  184      77.420  55.230  44.510  1.00  0.00           O
ATOM   9799  C21 POPE  184      77.880  55.550  45.730  1.00  0.00           C
ATOM   9800  O22 POPE  184      78.670  54.850  46.330  1.00  0.00           O
ATOM   9801  C22 POPE  184      77.350  56.870  46.320  1.00  0.00           C
ATOM   9804  C3  POPE  184      75.330  54.880  43.400  1.00  0.00           C
ATOM   9807  O31 POPE  184      74.870  54.140  44.550  1.00  0.00           O
ATOM   9808  C31 POPE  184      74.340  54.830  45.560  1.00  0.00           C
ATOM   9809  O32 POPE  184      74.060  56.010  45.560  1.00  0.00           O
ATOM   9810  C32 POPE  184      74.150  53.900  46.770  1.00  0.00           C
ATOM   9813  C23 POPE  184      77.640  56.970  47.830  1.00  0.00           C
ATOM   9816  C24 POPE  184      76.510  57.640  48.650  1.00  0.00           C
ATOM   9819  C25 POPE  184      76.350  59.140  48.390  1.00  0.00           C
ATOM   9822  C26 POPE  184      75.620  59.900  49.520  1.00  0.00           C
ATOM   9825  C27 POPE  184      76.430  60.000  50.820  1.00  0.00           C
ATOM   9828  C28 POPE  184      75.640  60.700  51.940  1.00  0.00           C
ATOM   9831  C29 POPE  184      76.400  60.790  53.230  1.00  0.00           C
ATOM   9833 0C21 POPE  184      75.930  61.350  54.360  1.00  0.00           C
ATOM   9835 1C21 POPE  184      74.580  61.990  54.540  1.00  0.00           C
ATOM   9838 2C21 POPE  184      74.640  63.440  55.060  1.00  0.00           C
ATOM   9841 3C21 POPE  184      75.340  64.410  54.090  1.00  0.00           C
ATOM   9844 4C21 POPE  184      75.580  65.820  54.670  1.00  0.00           C
ATOM   9847 5C21 POPE  184      76.280  66.730  53.660  1.00  0.00           C
ATOM   9850 6C21 POPE  184      75.370  67.090  52.480  1.00  0.00           C
ATOM   9853 7C21 POPE  184      76.030  68.040  51.480  1.00  0.00           C
ATOM   9856 8C21 POPE  184      75.070  68.500  50.390  1.00  0.00           C
ATOM   9860  C33 POPE  184      74.840  54.470  48.040  1.00  0.00           C
ATOM   9863  C34 POPE  184      75.320  53.400  49.040  1.00  0.00           C
ATOM   9866  C35 POPE  184      75.060  53.720  50.530  1.00  0.00           C
ATOM   9869  C36 POPE  184      75.760  52.710  51.460  1.00  0.00           C
ATOM   9872  C37 POPE  184      75.240  52.660  52.920  1.00  0.00           C
ATOM   9875  C38 POPE  184      76.050  53.480  53.950  1.00  0.00           C
ATOM   9878  C39 POPE  184      77.020  52.670  54.830  1.00  0.00           C
ATOM   9881 0C31 POPE  184      77.170  53.270  56.240  1.00  0.00           C
ATOM   9884 1C31 POPE  184      78.200  52.540  57.110  1.00  0.00           C
ATOM   9887 2C31 POPE  184      78.320  53.050  58.560  1.00  0.00           C
ATOM   9890 3C31 POPE  184      79.250  52.180  59.420  1.00  0.00           C
ATOM   9893 4C31 POPE  184      78.810  50.710  59.600  1.00  0.00           C
ATOM   9896 5C31 POPE  184      77.740  50.470  60.670  1.00  0.00           C
ATOM   9899 6C31 POPE  184      78.320  50.330  62.080  1.00  0.00           C
ATOM   9903  NH3 POPE  185      10.490  83.240  32.620  1.00  0.00           N
ATOM   9907  C12 POPE  185      10.330  84.710  32.900  1.00  0.00           C
ATOM   9910  C11 POPE  185       8.860  85.110  32.720  1.00  0.00           C
ATOM   9913  P   POPE  185       9.180  87.660  32.110  1.00  0.00           P
ATOM   9914  O13 POPE  185      10.030  87.140  31.010  1.00  0.00           O
ATOM   9915  O14 POPE  185       8.080  88.550  31.740  1.00  0.00           O
ATOM   9916  O11 POPE  185      10.080  88.420  33.160  1.00  0.00           O
ATOM   9917  O12 POPE  185       8.620  86.480  33.010  1.00  0.00           O
ATOM   9918  C1  POPE  185      11.430  88.040  33.350  1.00  0.00           C
ATOM   9921  C2  POPE  185      11.760  87.870  34.860  1.00  0.00           C
ATOM   9923  O21 POPE  185      11.370  88.990  35.660  1.00  0.00           O
ATOM   9924  C21 POPE  185      11.700  90.210  35.290  1.00  0.00           C
ATOM   9925  O22 POPE  185      12.440  90.530  34.380  1.00  0.00           O
ATOM   9926  C22 POPE  185      11.060  91.220  36.230  1.00  0.00           C
ATOM   9929  C3  POPE  185      13.250  87.460  35.050  1.00  0.00           C
ATOM   9932  O31 POPE  185      13.670  87.390  36.430  1.00  0.00           O
ATOM   9933  C31 POPE  185      14.930  87.760  36.700  1.00  0.00           C
ATOM   9934  O32 POPE  185      15.690  88.340  35.940  1.00  0.00           O
ATOM   9935  C32 POPE  185      15.350  87.220  38.090  1.00  0.00           C
ATOM   9938  C23 POPE  185      12.160  91.650  37.210  1.00  0.00           C
ATOM   9941  C24 POPE  185      11.780  92.870  38.060  1.00  0.00           C
ATOM   9944  C25 POPE  185      12.960  93.460  38.850  1.00  0.00           C
ATOM   9947  C26 POPE  185      12.860  93.250  40.370  1.00  0.00           C
ATOM   9950  C27 POPE  185      13.970  93.980  41.140  1.00  0.00           C
ATOM   9953  C28 POPE  185      13.780  93.890  42.670  1.00  0.00           C
ATOM   9956  C29 POPE  185      14.960  94.480  43.400  1.00  0.00           C
ATOM   9958 0C21 POPE  185      15.140  94.570  44.740  1.00  0.00           C
ATOM   9960 1C21 POPE  185      14.210  94.090  45.830  1.00  0.00           C
ATOM   9963 2C21 POPE  185      13.580  95.220  46.670  1.00  0.00           C
ATOM   9966 3C21 POPE  185      14.610  96.080  47.420  1.00  0.00           C
ATOM   9969 4C21 POPE  185      13.980  97.000  48.480  1.00  0.00           C
ATOM   9972 5C21 POPE  185      14.220  96.530  49.920  1.00  0.00           C
ATOM   9975 6C21 POPE  185      13.580  95.160  50.210  1.00  0.00           C
ATOM   9978 7C21 POPE  185      13.900  94.620  51.610  1.00  0.00           C
ATOM   9981 8C21 POPE  185      13.270  93.260  51.890  1.00  0.00           C
ATOM   9985  C33 POPE  185      16.280  88.190  38.860  1.00  0.00           C
ATOM   9988  C34 POPE  185      17.070  87.560  40.040  1.00  0.00           C
ATOM   9991  C35 POPE  185      17.750  88.630  40.910  1.00  0.00           C
ATOM   9994  C36 POPE  185      18.500  88.140  42.170  1.00  0.00           C
ATOM   9997  C37 POPE  185      19.190  89.310  42.900  1.00  0.00           C
ATOM  10000  C38 POPE  185      19.640  88.970  44.330  1.00  0.00           C
ATOM  10003  C39 POPE  185      19.690  90.190  45.250  1.00  0.00           C
ATOM  10006 0C31 POPE  185      20.820  91.180  44.940  1.00  0.00           C
ATOM  10009 1C31 POPE  185      20.780  92.330  45.940  1.00  0.00           C
ATOM  10012 2C31 POPE  185      22.110  93.050  46.150  1.00  0.00           C
ATOM  10015 3C31 POPE  185      21.960  94.110  47.250  1.00  0.00           C
ATOM  10018 4C31 POPE  185      22.140  93.500  48.650  1.00  0.00           C
ATOM  10021 5C31 POPE  185      21.640  94.400  49.780  1.00  0.00           C
ATOM  10024 6C31 POPE  185      21.930  93.820  51.170  1.00  0.00           C
ATOM  10028  NH3 POPE  186      30.000  75.580  75.080  1.00  0.00           N
ATOM  10032  C12 POPE  186      28.650  75.040  74.700  1.00  0.00           C
ATOM  10035  C11 POPE  186      28.340  73.800  75.560  1.00  0.00           C
ATOM  10038  P   POPE  186      29.720  71.820  76.540  1.00  0.00           P
ATOM  10039  O13 POPE  186      28.440  71.140  76.810  1.00  0.00           O
ATOM  10040  O14 POPE  186      30.450  72.370  77.710  1.00  0.00           O
ATOM  10041  O11 POPE  186      30.680  70.840  75.750  1.00  0.00           O
ATOM  10042  O12 POPE  186      29.480  72.950  75.490  1.00  0.00           O
ATOM  10043  C1  POPE  186      30.760  70.820  74.330  1.00  0.00           C
ATOM  10046  C2  POPE  186      31.990  71.650  73.790  1.00  0.00           C
ATOM  10048  O21 POPE  186      32.400  71.300  72.460  1.00  0.00           O
ATOM  10049  C21 POPE  186      31.550  71.340  71.440  1.00  0.00           C
ATOM  10050  O22 POPE  186      30.350  71.550  71.500  1.00  0.00           O
ATOM  10051  C22 POPE  186      32.330  71.180  70.120  1.00  0.00           C
ATOM  10054  C3  POPE  186      33.260  71.500  74.680  1.00  0.00           C
ATOM  10057  O31 POPE  186      33.680  70.120  74.730  1.00  0.00           O
ATOM  10058  C31 POPE  186      34.520  69.620  73.800  1.00  0.00           C
ATOM  10059  O32 POPE  186      34.350  68.540  73.260  1.00  0.00           O
ATOM  10060  C32 POPE  186      35.770  70.480  73.540  1.00  0.00           C
ATOM  10063  C23 POPE  186      33.060  69.830  69.990  1.00  0.00           C
ATOM  10066  C24 POPE  186      33.720  69.640  68.610  1.00  0.00           C
ATOM  10069  C25 POPE  186      34.110  68.170  68.330  1.00  0.00           C
ATOM  10072  C26 POPE  186      35.270  67.970  67.350  1.00  0.00           C
ATOM  10075  C27 POPE  186      35.100  68.540  65.930  1.00  0.00           C
ATOM  10078  C28 POPE  186      36.360  68.340  65.060  1.00  0.00           C
ATOM  10081  C29 POPE  186      36.540  66.910  64.620  1.00  0.00           C
ATOM  10083 0C21 POPE  186      37.220  65.950  65.260  1.00  0.00           C
ATOM  10085 1C21 POPE  186      37.990  66.100  66.550  1.00  0.00           C
ATOM  10088 2C21 POPE  186      39.480  65.910  66.260  1.00  0.00           C
ATOM  10091 3C21 POPE  186      39.800  64.480  65.800  1.00  0.00           C
ATOM  10094 4C21 POPE  186      41.290  64.150  65.900  1.00  0.00           C
ATOM  10097 5C21 POPE  186      41.650  62.790  65.270  1.00  0.00           C
ATOM  10100 6C21 POPE  186      41.440  62.730  63.750  1.00  0.00           C
ATOM  10103 7C21 POPE  186      41.750  61.340  63.170  1.00  0.00           C
ATOM  10106 8C21 POPE  186      41.520  61.220  61.660  1.00  0.00           C
ATOM  10110  C33 POPE  186      36.980  69.600  73.130  1.00  0.00           C
ATOM  10113  C34 POPE  186      38.360  70.280  73.330  1.00  0.00           C
ATOM  10116  C35 POPE  186      39.480  69.790  72.390  1.00  0.00           C
ATOM  10119  C36 POPE  186      39.250  70.250  70.940  1.00  0.00           C
ATOM  10122  C37 POPE  186      40.330  69.880  69.900  1.00  0.00           C
ATOM  10125  C38 POPE  186      39.950  70.460  68.530  1.00  0.00           C
ATOM  10128  C39 POPE  186      41.020  70.340  67.440  1.00  0.00           C
ATOM  10131 0C31 POPE  186      42.040  71.490  67.530  1.00  0.00           C
ATOM  10134 1C31 POPE  186      43.340  71.230  66.760  1.00  0.00           C
ATOM  10137 2C31 POPE  186      44.370  72.330  67.040  1.00  0.00           C
ATOM  10140 3C31 POPE  186      45.810  71.980  66.640  1.00  0.00           C
ATOM  10143 4C31 POPE  186      46.070  72.140  65.140  1.00  0.00           C
ATOM  10146 5C31 POPE  186      47.480  71.710  64.700  1.00  0.00           C
ATOM  10149 6C31 POPE  186      47.660  71.750  63.180  1.00  0.00           C
ATOM  10153  NH3 POPE  187      39.020  83.760  74.010  1.00  0.00           N
ATOM  10157  C12 POPE  187      37.930  82.770  73.760  1.00  0.00           C
ATOM  10160  C11 POPE  187      37.730  82.520  72.260  1.00  0.00           C
ATOM  10163  P   POPE  187      35.920  81.600  70.620  1.00  0.00           P
ATOM  10164  O13 POPE  187      36.740  80.620  69.890  1.00  0.00           O
ATOM  10165  O14 POPE  187      34.470  81.310  70.760  1.00  0.00           O
ATOM  10166  O11 POPE  187      36.100  82.990  69.910  1.00  0.00           O
ATOM  10167  O12 POPE  187      36.510  81.820  72.070  1.00  0.00           O
ATOM  10168  C1  POPE  187      36.590  83.030  68.570  1.00  0.00           C
ATOM  10171  C2  POPE  187      38.120  83.300  68.560  1.00  0.00           C
ATOM  10173  O21 POPE  187      38.460  84.280  67.570  1.00  0.00           O
ATOM  10174  C21 POPE  187      38.190  85.530  67.890  1.00  0.00           C
ATOM  10175  O22 POPE  187      37.550  85.910  68.860  1.00  0.00           O
ATOM  10176  C22 POPE  187      38.870  86.470  66.900  1.00  0.00           C
ATOM  10179  C3  POPE  187      39.000  82.060  68.310  1.00  0.00           C
ATOM  10182  O31 POPE  187      40.340  82.490  68.000  1.00  0.00           O
ATOM  10183  C31 POPE  187      40.800  82.290  66.760  1.00  0.00           C
ATOM  10184  O32 POPE  187      41.280  83.150  66.050  1.00  0.00           O
ATOM  10185  C32 POPE  187      40.820  80.800  66.400  1.00  0.00           C
ATOM  10188  C23 POPE  187      40.400  86.480  67.090  1.00  0.00           C
ATOM  10191  C24 POPE  187      41.190  86.740  65.800  1.00  0.00           C
ATOM  10194  C25 POPE  187      41.070  88.180  65.280  1.00  0.00           C
ATOM  10197  C26 POPE  187      41.730  88.380  63.900  1.00  0.00           C
ATOM  10200  C27 POPE  187      41.210  89.600  63.110  1.00  0.00           C
ATOM  10203  C28 POPE  187      39.790  89.480  62.520  1.00  0.00           C
ATOM  10206  C29 POPE  187      39.530  88.240  61.710  1.00  0.00           C
ATOM  10208 0C21 POPE  187      39.510  88.170  60.370  1.00  0.00           C
ATOM  10210 1C21 POPE  187      39.830  89.300  59.420  1.00  0.00           C
ATOM  10213 2C21 POPE  187      40.600  88.750  58.210  1.00  0.00           C
ATOM  10216 3C21 POPE  187      41.120  89.830  57.250  1.00  0.00           C
ATOM  10219 4C21 POPE  187      41.890  89.180  56.090  1.00  0.00           C
ATOM  10222 5C21 POPE  187      42.240  90.160  54.960  1.00  0.00           C
ATOM  10225 6C21 POPE  187      42.750  89.450  53.690  1.00  0.00           C
ATOM  10228 7C21 POPE  187      43.000  90.440  52.540  1.00  0.00           C
ATOM  10231 8C21 POPE  187      43.760  89.880  51.340  1.00  0.00           C
ATOM  10235  C33 POPE  187      39.650  80.360  65.480  1.00  0.00           C
ATOM  10238  C34 POPE  187      40.080  79.310  64.440  1.00  0.00           C
ATOM  10241  C35 POPE  187      38.990  78.330  63.940  1.00  0.00           C
ATOM  10244  C36 POPE  187      38.000  77.860  65.020  1.00  0.00           C
ATOM  10247  C37 POPE  187      37.320  76.500  64.770  1.00  0.00           C
ATOM  10250  C38 POPE  187      37.350  75.660  66.060  1.00  0.00           C
ATOM  10253  C39 POPE  187      36.860  74.220  65.950  1.00  0.00           C
ATOM  10256 0C31 POPE  187      35.370  74.060  65.640  1.00  0.00           C
ATOM  10259 1C31 POPE  187      34.960  72.580  65.630  1.00  0.00           C
ATOM  10262 2C31 POPE  187      33.560  72.320  65.050  1.00  0.00           C
ATOM  10265 3C31 POPE  187      33.380  72.670  63.560  1.00  0.00           C
ATOM  10268 4C31 POPE  187      34.320  71.920  62.600  1.00  0.00           C
ATOM  10271 5C31 POPE  187      34.000  72.070  61.100  1.00  0.00           C
ATOM  10274 6C31 POPE  187      32.550  72.400  60.730  1.00  0.00           C
ATOM  10278  NH3 POPE  188      69.370  35.260  37.550  1.00  0.00           N
ATOM  10282  C12 POPE  188      68.700  36.230  36.620  1.00  0.00           C
ATOM  10285  C11 POPE  188      67.340  36.650  37.180  1.00  0.00           C
ATOM  10288  P   POPE  188      66.300  39.000  37.500  1.00  0.00           P
ATOM  10289  O13 POPE  188      65.730  40.050  36.630  1.00  0.00           O
ATOM  10290  O14 POPE  188      65.410  38.350  38.480  1.00  0.00           O
ATOM  10291  O11 POPE  188      67.580  39.580  38.230  1.00  0.00           O
ATOM  10292  O12 POPE  188      66.950  37.880  36.580  1.00  0.00           O
ATOM  10293  C1  POPE  188      67.560  40.120  39.550  1.00  0.00           C
ATOM  10296  C2  POPE  188      68.960  39.900  40.200  1.00  0.00           C
ATOM  10298  O21 POPE  188      68.980  38.770  41.100  1.00  0.00           O
ATOM  10299  C21 POPE  188      68.200  38.770  42.180  1.00  0.00           C
ATOM  10300  O22 POPE  188      67.520  39.700  42.570  1.00  0.00           O
ATOM  10301  C22 POPE  188      68.250  37.390  42.850  1.00  0.00           C
ATOM  10304  C3  POPE  188      69.650  41.210  40.750  1.00  0.00           C
ATOM  10307  O31 POPE  188      68.930  41.870  41.800  1.00  0.00           O
ATOM  10308  C31 POPE  188      69.460  41.850  43.030  1.00  0.00           C
ATOM  10309  O32 POPE  188      70.530  41.360  43.340  1.00  0.00           O
ATOM  10310  C32 POPE  188      68.470  42.500  44.020  1.00  0.00           C
ATOM  10313  C23 POPE  188      67.380  37.330  44.120  1.00  0.00           C
ATOM  10316  C24 POPE  188      68.140  36.900  45.390  1.00  0.00           C
ATOM  10319  C25 POPE  188      67.430  37.400  46.660  1.00  0.00           C
ATOM  10322  C26 POPE  188      68.210  37.220  47.960  1.00  0.00           C
ATOM  10325  C27 POPE  188      67.350  37.620  49.170  1.00  0.00           C
ATOM  10328  C28 POPE  188      67.770  36.940  50.490  1.00  0.00           C
ATOM  10331  C29 POPE  188      69.100  37.410  51.000  1.00  0.00           C
ATOM  10333 0C21 POPE  188      69.760  36.840  52.020  1.00  0.00           C
ATOM  10335 1C21 POPE  188      69.230  35.720  52.880  1.00  0.00           C
ATOM  10338 2C21 POPE  188      69.540  35.940  54.370  1.00  0.00           C
ATOM  10341 3C21 POPE  188      68.630  35.120  55.310  1.00  0.00           C
ATOM  10344 4C21 POPE  188      69.150  35.110  56.760  1.00  0.00           C
ATOM  10347 5C21 POPE  188      68.150  34.600  57.820  1.00  0.00           C
ATOM  10350 6C21 POPE  188      67.440  35.770  58.510  1.00  0.00           C
ATOM  10353 7C21 POPE  188      66.600  35.430  59.760  1.00  0.00           C
ATOM  10356 8C21 POPE  188      66.380  36.640  60.670  1.00  0.00           C
ATOM  10360  C33 POPE  188      68.600  41.900  45.450  1.00  0.00           C
ATOM  10363  C34 POPE  188      69.220  42.830  46.500  1.00  0.00           C
ATOM  10366  C35 POPE  188      69.700  42.060  47.750  1.00  0.00           C
ATOM  10369  C36 POPE  188      70.810  42.790  48.520  1.00  0.00           C
ATOM  10372  C37 POPE  188      71.410  41.940  49.660  1.00  0.00           C
ATOM  10375  C38 POPE  188      71.070  42.440  51.070  1.00  0.00           C
ATOM  10378  C39 POPE  188      71.460  43.900  51.360  1.00  0.00           C
ATOM  10381 0C31 POPE  188      72.940  44.240  51.100  1.00  0.00           C
ATOM  10384 1C31 POPE  188      73.210  45.760  51.060  1.00  0.00           C
ATOM  10387 2C31 POPE  188      72.960  46.510  52.370  1.00  0.00           C
ATOM  10390 3C31 POPE  188      74.140  46.500  53.370  1.00  0.00           C
ATOM  10393 4C31 POPE  188      74.310  45.180  54.140  1.00  0.00           C
ATOM  10396 5C31 POPE  188      74.840  45.370  55.570  1.00  0.00           C
ATOM  10399 6C31 POPE  188      74.780  44.090  56.400  1.00  0.00           C
ATOM  10403  NH3 POPE  189       4.960  45.520  81.140  1.00  0.00           N
ATOM  10407  C12 POPE  189       4.300  46.440  80.150  1.00  0.00           C
ATOM  10410  C11 POPE  189       5.230  46.650  78.940  1.00  0.00           C
ATOM  10413  P   POPE  189       5.140  49.050  77.900  1.00  0.00           P
ATOM  10414  O13 POPE  189       4.150  49.800  77.100  1.00  0.00           O
ATOM  10415  O14 POPE  189       5.460  49.560  79.250  1.00  0.00           O
ATOM  10416  O11 POPE  189       6.470  48.970  77.050  1.00  0.00           O
ATOM  10417  O12 POPE  189       4.650  47.550  78.010  1.00  0.00           O
ATOM  10418  C1  POPE  189       6.680  47.870  76.200  1.00  0.00           C
ATOM  10421  C2  POPE  189       7.740  48.210  75.110  1.00  0.00           C
ATOM  10423  O21 POPE  189       7.370  49.320  74.270  1.00  0.00           O
ATOM  10424  C21 POPE  189       6.510  49.120  73.280  1.00  0.00           C
ATOM  10425  O22 POPE  189       5.650  48.270  73.220  1.00  0.00           O
ATOM  10426  C22 POPE  189       6.860  50.130  72.180  1.00  0.00           C
ATOM  10429  C3  POPE  189       8.170  46.950  74.310  1.00  0.00           C
ATOM  10432  O31 POPE  189       8.910  47.260  73.120  1.00  0.00           O
ATOM  10433  C31 POPE  189       8.720  46.690  71.910  1.00  0.00           C
ATOM  10434  O32 POPE  189       9.450  46.910  70.960  1.00  0.00           O
ATOM  10435  C32 POPE  189       7.500  45.760  71.800  1.00  0.00           C
ATOM  10438  C23 POPE  189       5.880  50.070  70.990  1.00  0.00           C
ATOM  10441  C24 POPE  189       6.370  49.140  69.880  1.00  0.00           C
ATOM  10444  C25 POPE  189       5.370  48.870  68.750  1.00  0.00           C
ATOM  10447  C26 POPE  189       6.020  48.060  67.620  1.00  0.00           C
ATOM  10450  C27 POPE  189       5.050  47.590  66.530  1.00  0.00           C
ATOM  10453  C28 POPE  189       5.770  46.940  65.330  1.00  0.00           C
ATOM  10456  C29 POPE  189       4.760  46.520  64.290  1.00  0.00           C
ATOM  10458 0C21 POPE  189       4.360  45.270  63.990  1.00  0.00           C
ATOM  10460 1C21 POPE  189       4.850  43.980  64.610  1.00  0.00           C
ATOM  10463 2C21 POPE  189       3.760  43.220  65.410  1.00  0.00           C
ATOM  10466 3C21 POPE  189       2.610  42.650  64.570  1.00  0.00           C
ATOM  10469 4C21 POPE  189       2.380  41.160  64.870  1.00  0.00           C
ATOM  10472 5C21 POPE  189       0.930  40.700  64.680  1.00  0.00           C
ATOM  10475 6C21 POPE  189       0.670  40.090  63.300  1.00  0.00           C
ATOM  10478 7C21 POPE  189      -0.824  39.860  63.030  1.00  0.00           C
ATOM  10481 8C21 POPE  189      -1.114  39.480  61.580  1.00  0.00           C
ATOM  10485  C33 POPE  189       7.440  45.070  70.420  1.00  0.00           C
ATOM  10488  C34 POPE  189       6.180  44.210  70.220  1.00  0.00           C
ATOM  10491  C35 POPE  189       5.010  44.960  69.570  1.00  0.00           C
ATOM  10494  C36 POPE  189       3.660  44.310  69.900  1.00  0.00           C
ATOM  10497  C37 POPE  189       2.460  45.190  69.540  1.00  0.00           C
ATOM  10500  C38 POPE  189       1.120  44.570  69.960  1.00  0.00           C
ATOM  10503  C39 POPE  189       0.670  43.510  68.950  1.00  0.00           C
ATOM  10506 0C31 POPE  189      -0.664  42.820  69.260  1.00  0.00           C
ATOM  10509 1C31 POPE  189      -1.144  42.020  68.030  1.00  0.00           C
ATOM  10512 2C31 POPE  189      -2.174  40.930  68.350  1.00  0.00           C
ATOM  10515 3C31 POPE  189      -3.614  41.430  68.480  1.00  0.00           C
ATOM  10518 4C31 POPE  189      -4.444  41.240  67.200  1.00  0.00           C
ATOM  10521 5C31 POPE  189      -5.934  41.570  67.390  1.00  0.00           C
ATOM  10524 6C31 POPE  189      -6.754  41.550  66.100  1.00  0.00           C
ATOM  10528  NH3 POPE  190     110.870  59.830  79.430  1.00  0.00           N
ATOM  10532  C12 POPE  190     111.900  60.230  78.410  1.00  0.00           C
ATOM  10535  C11 POPE  190     113.330  59.860  78.870  1.00  0.00           C
ATOM  10538  P   POPE  190     114.340  62.210  79.200  1.00  0.00           P
ATOM  10539  O13 POPE  190     113.990  62.010  80.620  1.00  0.00           O
ATOM  10540  O14 POPE  190     115.620  62.880  78.930  1.00  0.00           O
ATOM  10541  O11 POPE  190     113.210  63.060  78.500  1.00  0.00           O
ATOM  10542  O12 POPE  190     114.290  60.820  78.420  1.00  0.00           O
ATOM  10543  C1  POPE  190     113.550  64.090  77.590  1.00  0.00           C
ATOM  10546  C2  POPE  190     112.320  64.330  76.700  1.00  0.00           C
ATOM  10548  O21 POPE  190     112.770  64.980  75.500  1.00  0.00           O
ATOM  10549  C21 POPE  190     112.010  65.720  74.720  1.00  0.00           C
ATOM  10550  O22 POPE  190     111.100  66.460  75.050  1.00  0.00           O
ATOM  10551  C22 POPE  190     112.330  65.330  73.280  1.00  0.00           C
ATOM  10554  C3  POPE  190     111.160  64.970  77.510  1.00  0.00           C
ATOM  10557  O31 POPE  190     109.900  64.800  76.840  1.00  0.00           O
ATOM  10558  C31 POPE  190     109.020  63.930  77.320  1.00  0.00           C
ATOM  10559  O32 POPE  190     109.150  63.230  78.310  1.00  0.00           O
ATOM  10560  C32 POPE  190     107.770  63.950  76.420  1.00  0.00           C
ATOM  10563  C23 POPE  190     112.980  66.410  72.390  1.00  0.00           C
ATOM  10566  C24 POPE  190     113.010  65.850  70.960  1.00  0.00           C
ATOM  10569  C25 POPE  190     113.110  66.860  69.810  1.00  0.00           C
ATOM  10572  C26 POPE  190     114.530  67.360  69.560  1.00  0.00           C
ATOM  10575  C27 POPE  190     114.580  68.380  68.420  1.00  0.00           C
ATOM  10578  C28 POPE  190     116.020  68.820  68.160  1.00  0.00           C
ATOM  10581  C29 POPE  190     116.080  69.800  67.020  1.00  0.00           C
ATOM  10583 0C21 POPE  190     116.350  69.490  65.750  1.00  0.00           C
ATOM  10585 1C21 POPE  190     116.630  68.080  65.280  1.00  0.00           C
ATOM  10588 2C21 POPE  190     116.920  67.960  63.780  1.00  0.00           C
ATOM  10591 3C21 POPE  190     115.680  68.180  62.910  1.00  0.00           C
ATOM  10594 4C21 POPE  190     115.980  68.290  61.410  1.00  0.00           C
ATOM  10597 5C21 POPE  190     114.710  68.110  60.580  1.00  0.00           C
ATOM  10600 6C21 POPE  190     114.870  68.410  59.090  1.00  0.00           C
ATOM  10603 7C21 POPE  190     113.710  67.800  58.290  1.00  0.00           C
ATOM  10606 8C21 POPE  190     113.640  68.220  56.820  1.00  0.00           C
ATOM  10610  C33 POPE  190     108.130  63.540  74.980  1.00  0.00           C
ATOM  10613  C34 POPE  190     106.980  63.760  73.970  1.00  0.00           C
ATOM  10616  C35 POPE  190     107.250  63.170  72.570  1.00  0.00           C
ATOM  10619  C36 POPE  190     106.190  63.520  71.500  1.00  0.00           C
ATOM  10622  C37 POPE  190     106.290  62.660  70.220  1.00  0.00           C
ATOM  10625  C38 POPE  190     104.920  62.210  69.670  1.00  0.00           C
ATOM  10628  C39 POPE  190     104.990  61.040  68.670  1.00  0.00           C
ATOM  10631 0C31 POPE  190     104.970  61.400  67.170  1.00  0.00           C
ATOM  10634 1C31 POPE  190     104.940  60.120  66.310  1.00  0.00           C
ATOM  10637 2C31 POPE  190     104.620  60.390  64.830  1.00  0.00           C
ATOM  10640 3C31 POPE  190     105.020  59.250  63.870  1.00  0.00           C
ATOM  10643 4C31 POPE  190     103.990  58.100  63.790  1.00  0.00           C
ATOM  10646 5C31 POPE  190     104.440  56.890  62.960  1.00  0.00           C
ATOM  10649 6C31 POPE  190     103.360  55.810  62.850  1.00  0.00           C
ATOM  10653  NH3 POPE  191       4.770 101.360  28.670  1.00  0.00           N
ATOM  10657  C12 POPE  191       5.440 102.280  29.650  1.00  0.00           C
ATOM  10660  C11 POPE  191       4.440 102.980  30.580  1.00  0.00           C
ATOM  10663  P   POPE  191       1.960 103.140  29.760  1.00  0.00           P
ATOM  10664  O13 POPE  191       1.060 104.250  29.350  1.00  0.00           O
ATOM  10665  O14 POPE  191       1.930 101.910  28.930  1.00  0.00           O
ATOM  10666  O11 POPE  191       1.670 102.720  31.260  1.00  0.00           O
ATOM  10667  O12 POPE  191       3.450 103.690  29.840  1.00  0.00           O
ATOM  10668  C1  POPE  191       0.910 103.510  32.160  1.00  0.00           C
ATOM  10671  C2  POPE  191       1.690 103.650  33.500  1.00  0.00           C
ATOM  10673  O21 POPE  191       0.770 103.960  34.560  1.00  0.00           O
ATOM  10674  C21 POPE  191       1.190 103.610  35.780  1.00  0.00           C
ATOM  10675  O22 POPE  191       1.980 102.720  36.030  1.00  0.00           O
ATOM  10676  C22 POPE  191       0.610 104.570  36.820  1.00  0.00           C
ATOM  10679  C3  POPE  191       2.780 104.760  33.450  1.00  0.00           C
ATOM  10682  O31 POPE  191       3.590 104.660  34.620  1.00  0.00           O
ATOM  10683  C31 POPE  191       4.550 105.540  34.940  1.00  0.00           C
ATOM  10684  O32 POPE  191       5.450 105.280  35.730  1.00  0.00           O
ATOM  10685  C32 POPE  191       4.420 106.920  34.310  1.00  0.00           C
ATOM  10688  C23 POPE  191       1.730 104.960  37.810  1.00  0.00           C
ATOM  10691  C24 POPE  191       1.250 105.550  39.150  1.00  0.00           C
ATOM  10694  C25 POPE  191       2.320 105.370  40.250  1.00  0.00           C
ATOM  10697  C26 POPE  191       1.900 105.790  41.670  1.00  0.00           C
ATOM  10700  C27 POPE  191       1.500 107.260  41.840  1.00  0.00           C
ATOM  10703  C28 POPE  191       0.990 107.540  43.260  1.00  0.00           C
ATOM  10706  C29 POPE  191       0.580 108.980  43.500  1.00  0.00           C
ATOM  10708 0C21 POPE  191       0.930 109.750  44.550  1.00  0.00           C
ATOM  10710 1C21 POPE  191       1.830 109.370  45.700  1.00  0.00           C
ATOM  10713 2C21 POPE  191       1.140 108.920  47.000  1.00  0.00           C
ATOM  10716 3C21 POPE  191       2.130 108.280  47.990  1.00  0.00           C
ATOM  10719 4C21 POPE  191       1.640 108.200  49.450  1.00  0.00           C
ATOM  10722 5C21 POPE  191       2.650 107.520  50.390  1.00  0.00           C
ATOM  10725 6C21 POPE  191       2.490 107.850  51.890  1.00  0.00           C
ATOM  10728 7C21 POPE  191       3.800 107.610  52.660  1.00  0.00           C
ATOM  10731 8C21 POPE  191       3.790 107.900  54.170  1.00  0.00           C
ATOM  10735  C33 POPE  191       3.630 107.840  35.270  1.00  0.00           C
ATOM  10738  C34 POPE  191       3.860 109.330  35.010  1.00  0.00           C
ATOM  10741  C35 POPE  191       5.260 109.820  35.390  1.00  0.00           C
ATOM  10744  C36 POPE  191       5.380 111.330  35.240  1.00  0.00           C
ATOM  10747  C37 POPE  191       6.680 111.920  35.790  1.00  0.00           C
ATOM  10750  C38 POPE  191       6.580 113.440  35.950  1.00  0.00           C
ATOM  10753  C39 POPE  191       7.800 114.050  36.640  1.00  0.00           C
ATOM  10756 0C31 POPE  191       7.910 113.650  38.110  1.00  0.00           C
ATOM  10759 1C31 POPE  191       8.790 114.630  38.900  1.00  0.00           C
ATOM  10762 2C31 POPE  191       9.220 114.090  40.270  1.00  0.00           C
ATOM  10765 3C31 POPE  191      10.360 113.080  40.130  1.00  0.00           C
ATOM  10768 4C31 POPE  191      10.860 112.550  41.470  1.00  0.00           C
ATOM  10771 5C31 POPE  191      12.320 112.110  41.370  1.00  0.00           C
ATOM  10774 6C31 POPE  191      12.900 111.560  42.670  1.00  0.00           C
ATOM  10778  NH3 POPE  192      -1.484  43.460  34.430  1.00  0.00           N
ATOM  10782  C12 POPE  192      -1.534  44.820  35.040  1.00  0.00           C
ATOM  10785  C11 POPE  192      -1.064  45.850  34.010  1.00  0.00           C
ATOM  10788  P   POPE  192      -1.864  48.290  34.460  1.00  0.00           P
ATOM  10789  O13 POPE  192      -1.724  48.830  33.090  1.00  0.00           O
ATOM  10790  O14 POPE  192      -3.214  47.830  34.870  1.00  0.00           O
ATOM  10791  O11 POPE  192      -1.364  49.370  35.500  1.00  0.00           O
ATOM  10792  O12 POPE  192      -0.844  47.100  34.640  1.00  0.00           O
ATOM  10793  C1  POPE  192      -0.074  49.350  36.090  1.00  0.00           C
ATOM  10796  C2  POPE  192      -0.144  48.950  37.590  1.00  0.00           C
ATOM  10798  O21 POPE  192       1.180  49.030  38.140  1.00  0.00           O
ATOM  10799  C21 POPE  192       1.280  49.400  39.420  1.00  0.00           C
ATOM  10800  O22 POPE  192       1.830  48.740  40.290  1.00  0.00           O
ATOM  10801  C22 POPE  192       0.700  50.800  39.640  1.00  0.00           C
ATOM  10804  C3  POPE  192      -0.714  47.520  37.780  1.00  0.00           C
ATOM  10807  O31 POPE  192      -0.264  46.850  38.990  1.00  0.00           O
ATOM  10808  C31 POPE  192      -0.754  45.610  39.060  1.00  0.00           C
ATOM  10809  O32 POPE  192      -1.684  45.190  38.400  1.00  0.00           O
ATOM  10810  C32 POPE  192       0.050  44.730  40.030  1.00  0.00           C
ATOM  10813  C23 POPE  192       1.450  51.520  40.770  1.00  0.00           C
ATOM  10816  C24 POPE  192       0.630  52.710  41.260  1.00  0.00           C
ATOM  10819  C25 POPE  192       1.390  53.590  42.240  1.00  0.00           C
ATOM  10822  C26 POPE  192       0.460  54.180  43.300  1.00  0.00           C
ATOM  10825  C27 POPE  192       1.200  55.030  44.320  1.00  0.00           C
ATOM  10828  C28 POPE  192       0.350  55.290  45.580  1.00  0.00           C
ATOM  10831  C29 POPE  192       0.820  56.540  46.260  1.00  0.00           C
ATOM  10833 0C21 POPE  192       0.970  56.750  47.570  1.00  0.00           C
ATOM  10835 1C21 POPE  192       0.710  55.770  48.690  1.00  0.00           C
ATOM  10838 2C21 POPE  192       1.440  56.150  50.000  1.00  0.00           C
ATOM  10841 3C21 POPE  192       0.780  57.310  50.760  1.00  0.00           C
ATOM  10844 4C21 POPE  192       1.400  58.690  50.470  1.00  0.00           C
ATOM  10847 5C21 POPE  192       0.660  59.860  51.140  1.00  0.00           C
ATOM  10850 6C21 POPE  192       0.810  59.840  52.660  1.00  0.00           C
ATOM  10853 7C21 POPE  192       0.190  61.050  53.360  1.00  0.00           C
ATOM  10856 8C21 POPE  192       0.250  60.920  54.890  1.00  0.00           C
ATOM  10860  C33 POPE  192      -0.044  45.250  41.470  1.00  0.00           C
ATOM  10863  C34 POPE  192       0.330  44.210  42.530  1.00  0.00           C
ATOM  10866  C35 POPE  192       0.410  44.850  43.910  1.00  0.00           C
ATOM  10869  C36 POPE  192       0.560  43.860  45.070  1.00  0.00           C
ATOM  10872  C37 POPE  192       0.960  44.570  46.370  1.00  0.00           C
ATOM  10875  C38 POPE  192       1.110  43.630  47.570  1.00  0.00           C
ATOM  10878  C39 POPE  192       1.980  44.210  48.690  1.00  0.00           C
ATOM  10881 0C31 POPE  192       1.740  45.690  49.030  1.00  0.00           C
ATOM  10884 1C31 POPE  192       2.680  46.180  50.140  1.00  0.00           C
ATOM  10887 2C31 POPE  192       2.500  47.670  50.450  1.00  0.00           C
ATOM  10890 3C31 POPE  192       3.640  48.250  51.300  1.00  0.00           C
ATOM  10893 4C31 POPE  192       3.790  47.560  52.670  1.00  0.00           C
ATOM  10896 5C31 POPE  192       4.450  48.450  53.720  1.00  0.00           C
ATOM  10899 6C31 POPE  192       4.450  47.860  55.130  1.00  0.00           C
ATOM  10903  NH3 POPE  193      93.450 118.780  33.470  1.00  0.00           N
ATOM  10907  C12 POPE  193      93.790 118.350  32.080  1.00  0.00           C
ATOM  10910  C11 POPE  193      95.290 118.480  31.830  1.00  0.00           C
ATOM  10913  P   POPE  193      97.450 117.160  32.470  1.00  0.00           P
ATOM  10914  O13 POPE  193      98.150 118.450  32.310  1.00  0.00           O
ATOM  10915  O14 POPE  193      97.780 116.090  31.500  1.00  0.00           O
ATOM  10916  O11 POPE  193      97.590 116.620  33.940  1.00  0.00           O
ATOM  10917  O12 POPE  193      95.900 117.390  32.480  1.00  0.00           O
ATOM  10918  C1  POPE  193      98.830 116.590  34.620  1.00  0.00           C
ATOM  10921  C2  POPE  193      99.170 117.990  35.230  1.00  0.00           C
ATOM  10923  O21 POPE  193     100.410 118.070  35.910  1.00  0.00           O
ATOM  10924  C21 POPE  193     101.210 117.110  36.280  1.00  0.00           C
ATOM  10925  O22 POPE  193     101.020 115.910  36.300  1.00  0.00           O
ATOM  10926  C22 POPE  193     102.480 117.840  36.710  1.00  0.00           C
ATOM  10929  C3  POPE  193      98.090 118.590  36.160  1.00  0.00           C
ATOM  10932  O31 POPE  193      97.570 117.590  37.040  1.00  0.00           O
ATOM  10933  C31 POPE  193      98.260 117.310  38.140  1.00  0.00           C
ATOM  10934  O32 POPE  193      99.000 118.050  38.750  1.00  0.00           O
ATOM  10935  C32 POPE  193      98.140 115.790  38.340  1.00  0.00           C
ATOM  10938  C23 POPE  193     103.510 116.950  37.390  1.00  0.00           C
ATOM  10941  C24 POPE  193     103.300 116.880  38.910  1.00  0.00           C
ATOM  10944  C25 POPE  193     102.450 115.720  39.420  1.00  0.00           C
ATOM  10947  C26 POPE  193     102.410 115.800  40.950  1.00  0.00           C
ATOM  10950  C27 POPE  193     101.790 114.600  41.670  1.00  0.00           C
ATOM  10953  C28 POPE  193     102.330 114.540  43.110  1.00  0.00           C
ATOM  10956  C29 POPE  193     101.780 113.440  43.970  1.00  0.00           C
ATOM  10958 0C21 POPE  193     100.980 113.550  45.050  1.00  0.00           C
ATOM  10960 1C21 POPE  193     100.340 114.760  45.690  1.00  0.00           C
ATOM  10963 2C21 POPE  193     100.870 115.130  47.100  1.00  0.00           C
ATOM  10966 3C21 POPE  193     100.950 113.950  48.100  1.00  0.00           C
ATOM  10969 4C21 POPE  193     101.400 114.370  49.520  1.00  0.00           C
ATOM  10972 5C21 POPE  193     100.300 115.040  50.370  1.00  0.00           C
ATOM  10975 6C21 POPE  193      99.470 114.060  51.220  1.00  0.00           C
ATOM  10978 7C21 POPE  193      98.450 114.780  52.120  1.00  0.00           C
ATOM  10981 8C21 POPE  193      97.580 113.850  52.970  1.00  0.00           C
ATOM  10985  C33 POPE  193      98.010 115.300  39.780  1.00  0.00           C
ATOM  10988  C34 POPE  193      97.960 113.760  39.720  1.00  0.00           C
ATOM  10991  C35 POPE  193      98.030 112.990  41.040  1.00  0.00           C
ATOM  10994  C36 POPE  193      96.720 113.000  41.810  1.00  0.00           C
ATOM  10997  C37 POPE  193      96.540 114.230  42.700  1.00  0.00           C
ATOM  11000  C38 POPE  193      95.540 113.940  43.820  1.00  0.00           C
ATOM  11003  C39 POPE  193      95.490 115.060  44.860  1.00  0.00           C
ATOM  11006 0C31 POPE  193      94.380 114.810  45.870  1.00  0.00           C
ATOM  11009 1C31 POPE  193      94.380 115.800  47.040  1.00  0.00           C
ATOM  11012 2C31 POPE  193      93.450 115.360  48.170  1.00  0.00           C
ATOM  11015 3C31 POPE  193      93.870 114.040  48.830  1.00  0.00           C
ATOM  11018 4C31 POPE  193      93.160 113.790  50.160  1.00  0.00           C
ATOM  11021 5C31 POPE  193      93.970 114.320  51.350  1.00  0.00           C
ATOM  11024 6C31 POPE  193      93.210 114.240  52.680  1.00  0.00           C
ATOM  11028  NH3 POPE  194      77.490  71.250  36.650  1.00  0.00           N
ATOM  11032  C12 POPE  194      76.700  72.380  37.240  1.00  0.00           C
ATOM  11035  C11 POPE  194      76.930  72.530  38.760  1.00  0.00           C
ATOM  11038  P   POPE  194      78.660  71.470  40.410  1.00  0.00           P
ATOM  11039  O13 POPE  194      78.430  70.540  41.530  1.00  0.00           O
ATOM  11040  O14 POPE  194      79.940  71.340  39.670  1.00  0.00           O
ATOM  11041  O11 POPE  194      78.510  72.970  40.870  1.00  0.00           O
ATOM  11042  O12 POPE  194      77.460  71.350  39.380  1.00  0.00           O
ATOM  11043  C1  POPE  194      79.000  73.570  42.050  1.00  0.00           C
ATOM  11046  C2  POPE  194      80.520  73.390  42.240  1.00  0.00           C
ATOM  11048  O21 POPE  194      80.920  73.660  43.600  1.00  0.00           O
ATOM  11049  C21 POPE  194      82.170  73.240  43.870  1.00  0.00           C
ATOM  11050  O22 POPE  194      82.870  72.620  43.090  1.00  0.00           O
ATOM  11051  C22 POPE  194      82.630  73.550  45.290  1.00  0.00           C
ATOM  11054  C3  POPE  194      81.320  74.250  41.210  1.00  0.00           C
ATOM  11057  O31 POPE  194      81.750  75.490  41.800  1.00  0.00           O
ATOM  11058  C31 POPE  194      82.220  76.380  40.930  1.00  0.00           C
ATOM  11059  O32 POPE  194      82.140  76.300  39.710  1.00  0.00           O
ATOM  11060  C32 POPE  194      82.930  77.480  41.700  1.00  0.00           C
ATOM  11063  C23 POPE  194      82.050  74.830  45.940  1.00  0.00           C
ATOM  11066  C24 POPE  194      82.430  74.920  47.430  1.00  0.00           C
ATOM  11069  C25 POPE  194      81.830  73.820  48.320  1.00  0.00           C
ATOM  11072  C26 POPE  194      82.400  73.880  49.740  1.00  0.00           C
ATOM  11075  C27 POPE  194      81.940  72.730  50.640  1.00  0.00           C
ATOM  11078  C28 POPE  194      83.020  72.230  51.620  1.00  0.00           C
ATOM  11081  C29 POPE  194      83.720  73.330  52.380  1.00  0.00           C
ATOM  11083 0C21 POPE  194      83.400  73.800  53.590  1.00  0.00           C
ATOM  11085 1C21 POPE  194      82.290  73.320  54.500  1.00  0.00           C
ATOM  11088 2C21 POPE  194      80.860  73.880  54.270  1.00  0.00           C
ATOM  11091 3C21 POPE  194      79.890  73.290  55.310  1.00  0.00           C
ATOM  11094 4C21 POPE  194      78.390  73.330  54.970  1.00  0.00           C
ATOM  11097 5C21 POPE  194      77.530  72.570  56.000  1.00  0.00           C
ATOM  11100 6C21 POPE  194      77.600  73.170  57.410  1.00  0.00           C
ATOM  11103 7C21 POPE  194      76.480  72.700  58.360  1.00  0.00           C
ATOM  11106 8C21 POPE  194      76.600  73.350  59.740  1.00  0.00           C
ATOM  11110  C33 POPE  194      83.470  78.590  40.780  1.00  0.00           C
ATOM  11113  C34 POPE  194      84.410  79.550  41.540  1.00  0.00           C
ATOM  11116  C35 POPE  194      83.770  80.150  42.790  1.00  0.00           C
ATOM  11119  C36 POPE  194      84.270  79.540  44.110  1.00  0.00           C
ATOM  11122  C37 POPE  194      83.380  79.950  45.280  1.00  0.00           C
ATOM  11125  C38 POPE  194      84.030  79.930  46.660  1.00  0.00           C
ATOM  11128  C39 POPE  194      83.050  80.560  47.650  1.00  0.00           C
ATOM  11131 0C31 POPE  194      83.310  80.250  49.130  1.00  0.00           C
ATOM  11134 1C31 POPE  194      82.040  79.640  49.750  1.00  0.00           C
ATOM  11137 2C31 POPE  194      82.150  79.390  51.250  1.00  0.00           C
ATOM  11140 3C31 POPE  194      82.170  80.690  52.060  1.00  0.00           C
ATOM  11143 4C31 POPE  194      82.040  80.450  53.560  1.00  0.00           C
ATOM  11146 5C31 POPE  194      82.360  81.700  54.390  1.00  0.00           C
ATOM  11149 6C31 POPE  194      82.130  81.520  55.890  1.00  0.00           C
ATOM  11153  NH3 POPE  195      14.900  75.900  34.240  1.00  0.00           N
ATOM  11157  C12 POPE  195      13.650  76.090  33.420  1.00  0.00           C
ATOM  11160  C11 POPE  195      12.600  75.020  33.740  1.00  0.00           C
ATOM  11163  P   POPE  195      10.330  74.290  32.680  1.00  0.00           P
ATOM  11164  O13 POPE  195       9.480  75.260  33.390  1.00  0.00           O
ATOM  11165  O14 POPE  195       9.910  73.860  31.330  1.00  0.00           O
ATOM  11166  O11 POPE  195      10.520  73.000  33.590  1.00  0.00           O
ATOM  11167  O12 POPE  195      11.790  74.870  32.590  1.00  0.00           O
ATOM  11168  C1  POPE  195       9.370  72.460  34.240  1.00  0.00           C
ATOM  11171  C2  POPE  195       9.590  72.360  35.770  1.00  0.00           C
ATOM  11173  O21 POPE  195       8.290  72.490  36.350  1.00  0.00           O
ATOM  11174  C21 POPE  195       8.050  71.770  37.430  1.00  0.00           C
ATOM  11175  O22 POPE  195       8.790  70.930  37.920  1.00  0.00           O
ATOM  11176  C22 POPE  195       6.690  72.180  37.980  1.00  0.00           C
ATOM  11179  C3  POPE  195      10.510  73.480  36.350  1.00  0.00           C
ATOM  11182  O31 POPE  195      10.430  73.560  37.790  1.00  0.00           O
ATOM  11183  C31 POPE  195      11.460  74.150  38.400  1.00  0.00           C
ATOM  11184  O32 POPE  195      12.490  74.510  37.860  1.00  0.00           O
ATOM  11185  C32 POPE  195      11.140  74.340  39.890  1.00  0.00           C
ATOM  11188  C23 POPE  195       6.670  71.910  39.480  1.00  0.00           C
ATOM  11191  C24 POPE  195       7.550  72.870  40.300  1.00  0.00           C
ATOM  11194  C25 POPE  195       7.880  72.310  41.690  1.00  0.00           C
ATOM  11197  C26 POPE  195       7.890  73.410  42.760  1.00  0.00           C
ATOM  11200  C27 POPE  195       8.170  72.910  44.180  1.00  0.00           C
ATOM  11203  C28 POPE  195       8.340  74.070  45.180  1.00  0.00           C
ATOM  11206  C29 POPE  195       8.770  73.560  46.530  1.00  0.00           C
ATOM  11208 0C21 POPE  195       8.710  74.200  47.710  1.00  0.00           C
ATOM  11210 1C21 POPE  195       8.210  75.600  47.940  1.00  0.00           C
ATOM  11213 2C21 POPE  195       8.000  75.940  49.440  1.00  0.00           C
ATOM  11216 3C21 POPE  195       6.850  75.180  50.130  1.00  0.00           C
ATOM  11219 4C21 POPE  195       7.140  74.840  51.600  1.00  0.00           C
ATOM  11222 5C21 POPE  195       8.050  73.610  51.770  1.00  0.00           C
ATOM  11225 6C21 POPE  195       8.080  73.050  53.210  1.00  0.00           C
ATOM  11228 7C21 POPE  195       9.480  72.730  53.750  1.00  0.00           C
ATOM  11231 8C21 POPE  195       9.450  72.010  55.100  1.00  0.00           C
ATOM  11235  C33 POPE  195      12.300  75.040  40.630  1.00  0.00           C
ATOM  11238  C34 POPE  195      11.890  75.820  41.890  1.00  0.00           C
ATOM  11241  C35 POPE  195      11.510  74.960  43.110  1.00  0.00           C
ATOM  11244  C36 POPE  195      12.670  74.820  44.100  1.00  0.00           C
ATOM  11247  C37 POPE  195      12.290  74.130  45.410  1.00  0.00           C
ATOM  11250  C38 POPE  195      13.550  73.800  46.230  1.00  0.00           C
ATOM  11253  C39 POPE  195      13.260  73.640  47.720  1.00  0.00           C
ATOM  11256 0C31 POPE  195      13.130  75.010  48.380  1.00  0.00           C
ATOM  11259 1C31 POPE  195      12.240  75.050  49.630  1.00  0.00           C
ATOM  11262 2C31 POPE  195      12.520  76.330  50.430  1.00  0.00           C
ATOM  11265 3C31 POPE  195      13.480  76.080  51.600  1.00  0.00           C
ATOM  11268 4C31 POPE  195      12.820  75.350  52.780  1.00  0.00           C
ATOM  11271 5C31 POPE  195      13.870  74.650  53.660  1.00  0.00           C
ATOM  11274 6C31 POPE  195      13.290  73.860  54.840  1.00  0.00           C
ATOM  11278  NH3 POPE  196      83.240  59.660  81.850  1.00  0.00           N
ATOM  11282  C12 POPE  196      84.680  60.040  82.090  1.00  0.00           C
ATOM  11285  C11 POPE  196      85.270  59.490  83.410  1.00  0.00           C
ATOM  11288  P   POPE  196      87.780  60.160  83.100  1.00  0.00           P
ATOM  11289  O13 POPE  196      87.260  61.510  83.400  1.00  0.00           O
ATOM  11290  O14 POPE  196      88.940  59.700  83.910  1.00  0.00           O
ATOM  11291  O11 POPE  196      88.170  60.100  81.570  1.00  0.00           O
ATOM  11292  O12 POPE  196      86.620  59.090  83.220  1.00  0.00           O
ATOM  11293  C1  POPE  196      88.800  58.950  81.010  1.00  0.00           C
ATOM  11296  C2  POPE  196      89.320  59.250  79.570  1.00  0.00           C
ATOM  11298  O21 POPE  196      88.240  59.370  78.640  1.00  0.00           O
ATOM  11299  C21 POPE  196      87.670  60.550  78.560  1.00  0.00           C
ATOM  11300  O22 POPE  196      87.740  61.460  79.370  1.00  0.00           O
ATOM  11301  C22 POPE  196      87.010  60.680  77.210  1.00  0.00           C
ATOM  11304  C3  POPE  196      90.270  58.150  79.030  1.00  0.00           C
ATOM  11307  O31 POPE  196      90.590  58.340  77.630  1.00  0.00           O
ATOM  11308  C31 POPE  196      89.990  57.560  76.720  1.00  0.00           C
ATOM  11309  O32 POPE  196      89.060  56.800  76.940  1.00  0.00           O
ATOM  11310  C32 POPE  196      90.730  57.680  75.370  1.00  0.00           C
ATOM  11313  C23 POPE  196      87.570  61.990  76.640  1.00  0.00           C
ATOM  11316  C24 POPE  196      87.270  62.200  75.160  1.00  0.00           C
ATOM  11319  C25 POPE  196      87.300  63.690  74.830  1.00  0.00           C
ATOM  11322  C26 POPE  196      88.210  64.100  73.670  1.00  0.00           C
ATOM  11325  C27 POPE  196      88.460  65.620  73.730  1.00  0.00           C
ATOM  11328  C28 POPE  196      89.420  66.200  72.680  1.00  0.00           C
ATOM  11331  C29 POPE  196      89.730  67.650  72.980  1.00  0.00           C
ATOM  11333 0C21 POPE  196      89.460  68.750  72.260  1.00  0.00           C
ATOM  11335 1C21 POPE  196      88.750  68.870  70.930  1.00  0.00           C
ATOM  11338 2C21 POPE  196      89.600  69.690  69.940  1.00  0.00           C
ATOM  11341 3C21 POPE  196      88.820  70.200  68.730  1.00  0.00           C
ATOM  11344 4C21 POPE  196      89.730  70.510  67.530  1.00  0.00           C
ATOM  11347 5C21 POPE  196      89.000  71.180  66.360  1.00  0.00           C
ATOM  11350 6C21 POPE  196      89.900  71.530  65.170  1.00  0.00           C
ATOM  11353 7C21 POPE  196      90.110  70.370  64.190  1.00  0.00           C
ATOM  11356 8C21 POPE  196      90.990  70.730  62.990  1.00  0.00           C
ATOM  11360  C33 POPE  196      89.860  57.730  74.090  1.00  0.00           C
ATOM  11363  C34 POPE  196      90.790  57.930  72.860  1.00  0.00           C
ATOM  11366  C35 POPE  196      90.170  58.310  71.500  1.00  0.00           C
ATOM  11369  C36 POPE  196      89.280  59.570  71.500  1.00  0.00           C
ATOM  11372  C37 POPE  196      89.000  60.110  70.080  1.00  0.00           C
ATOM  11375  C38 POPE  196      88.010  61.290  70.070  1.00  0.00           C
ATOM  11378  C39 POPE  196      87.830  61.990  68.710  1.00  0.00           C
ATOM  11381 0C31 POPE  196      87.480  61.080  67.520  1.00  0.00           C
ATOM  11384 1C31 POPE  196      87.110  61.920  66.290  1.00  0.00           C
ATOM  11387 2C31 POPE  196      86.800  61.090  65.040  1.00  0.00           C
ATOM  11390 3C31 POPE  196      86.280  61.950  63.880  1.00  0.00           C
ATOM  11393 4C31 POPE  196      85.420  61.130  62.920  1.00  0.00           C
ATOM  11396 5C31 POPE  196      84.650  61.950  61.890  1.00  0.00           C
ATOM  11399 6C31 POPE  196      83.850  61.060  60.940  1.00  0.00           C
ATOM  11403  NH3 POPE  197     106.620 106.270  75.380  1.00  0.00           N
ATOM  11407  C12 POPE  197     106.970 104.840  75.650  1.00  0.00           C
ATOM  11410  C11 POPE  197     108.110 104.390  74.720  1.00  0.00           C
ATOM  11413  P   POPE  197     107.420 103.560  72.340  1.00  0.00           P
ATOM  11414  O13 POPE  197     108.330 102.410  72.510  1.00  0.00           O
ATOM  11415  O14 POPE  197     105.970 103.330  72.480  1.00  0.00           O
ATOM  11416  O11 POPE  197     107.700 104.200  70.910  1.00  0.00           O
ATOM  11417  O12 POPE  197     107.860 104.710  73.350  1.00  0.00           O
ATOM  11418  C1  POPE  197     107.210 103.510  69.750  1.00  0.00           C
ATOM  11421  C2  POPE  197     108.010 103.980  68.510  1.00  0.00           C
ATOM  11423  O21 POPE  197     107.260 103.980  67.280  1.00  0.00           O
ATOM  11424  C21 POPE  197     107.090 102.860  66.590  1.00  0.00           C
ATOM  11425  O22 POPE  197     107.090 101.730  67.040  1.00  0.00           O
ATOM  11426  C22 POPE  197     106.990 103.220  65.110  1.00  0.00           C
ATOM  11429  C3  POPE  197     109.390 103.280  68.350  1.00  0.00           C
ATOM  11432  O31 POPE  197     110.040 103.920  67.250  1.00  0.00           O
ATOM  11433  C31 POPE  197     111.340 103.840  67.120  1.00  0.00           C
ATOM  11434  O32 POPE  197     112.120 103.240  67.840  1.00  0.00           O
ATOM  11435  C32 POPE  197     111.690 104.690  65.900  1.00  0.00           C
ATOM  11438  C23 POPE  197     106.680 102.020  64.180  1.00  0.00           C
ATOM  11441  C24 POPE  197     105.220 101.550  64.290  1.00  0.00           C
ATOM  11444  C25 POPE  197     104.670 100.740  63.100  1.00  0.00           C
ATOM  11447  C26 POPE  197     104.870 101.340  61.690  1.00  0.00           C
ATOM  11450  C27 POPE  197     104.290 100.410  60.610  1.00  0.00           C
ATOM  11453  C28 POPE  197     104.340 100.990  59.180  1.00  0.00           C
ATOM  11456  C29 POPE  197     103.620 100.090  58.200  1.00  0.00           C
ATOM  11458 0C21 POPE  197     104.120  99.410  57.150  1.00  0.00           C
ATOM  11460 1C21 POPE  197     105.550  99.390  56.660  1.00  0.00           C
ATOM  11463 2C21 POPE  197     106.240  98.010  56.800  1.00  0.00           C
ATOM  11466 3C21 POPE  197     107.730  98.080  56.410  1.00  0.00           C
ATOM  11469 4C21 POPE  197     108.540  96.820  56.740  1.00  0.00           C
ATOM  11472 5C21 POPE  197     109.990  96.930  56.260  1.00  0.00           C
ATOM  11475 6C21 POPE  197     110.870  95.790  56.770  1.00  0.00           C
ATOM  11478 7C21 POPE  197     112.310  95.850  56.240  1.00  0.00           C
ATOM  11481 8C21 POPE  197     113.070  94.560  56.510  1.00  0.00           C
ATOM  11485  C33 POPE  197     113.120 104.560  65.360  1.00  0.00           C
ATOM  11488  C34 POPE  197     113.530 105.890  64.700  1.00  0.00           C
ATOM  11491  C35 POPE  197     114.870 105.890  63.950  1.00  0.00           C
ATOM  11494  C36 POPE  197     114.740 105.620  62.440  1.00  0.00           C
ATOM  11497  C37 POPE  197     115.450 106.660  61.560  1.00  0.00           C
ATOM  11500  C38 POPE  197     114.640 107.090  60.330  1.00  0.00           C
ATOM  11503  C39 POPE  197     115.290 108.230  59.540  1.00  0.00           C
ATOM  11506 0C31 POPE  197     116.760 107.960  59.180  1.00  0.00           C
ATOM  11509 1C31 POPE  197     117.350 109.100  58.350  1.00  0.00           C
ATOM  11512 2C31 POPE  197     118.770 108.810  57.840  1.00  0.00           C
ATOM  11515 3C31 POPE  197     119.410 110.080  57.260  1.00  0.00           C
ATOM  11518 4C31 POPE  197     119.800 111.050  58.370  1.00  0.00           C
ATOM  11521 5C31 POPE  197     120.620 112.250  57.890  1.00  0.00           C
ATOM  11524 6C31 POPE  197     121.210 113.030  59.070  1.00  0.00           C
ATOM  11528  NH3 POPE  198      33.280  46.710  79.510  1.00  0.00           N
ATOM  11532  C12 POPE  198      34.740  46.930  79.270  1.00  0.00           C
ATOM  11535  C11 POPE  198      35.230  48.030  80.210  1.00  0.00           C
ATOM  11538  P   POPE  198      37.690  48.550  81.010  1.00  0.00           P
ATOM  11539  O13 POPE  198      38.320  49.860  80.760  1.00  0.00           O
ATOM  11540  O14 POPE  198      37.120  48.320  82.360  1.00  0.00           O
ATOM  11541  O11 POPE  198      38.750  47.410  80.720  1.00  0.00           O
ATOM  11542  O12 POPE  198      36.580  48.310  79.900  1.00  0.00           O
ATOM  11543  C1  POPE  198      38.380  46.230  80.010  1.00  0.00           C
ATOM  11546  C2  POPE  198      38.540  46.430  78.490  1.00  0.00           C
ATOM  11548  O21 POPE  198      37.490  45.790  77.760  1.00  0.00           O
ATOM  11549  C21 POPE  198      37.670  44.550  77.330  1.00  0.00           C
ATOM  11550  O22 POPE  198      38.240  43.650  77.920  1.00  0.00           O
ATOM  11551  C22 POPE  198      37.110  44.490  75.910  1.00  0.00           C
ATOM  11554  C3  POPE  198      39.960  46.090  77.970  1.00  0.00           C
ATOM  11557  O31 POPE  198      39.970  46.190  76.540  1.00  0.00           O
ATOM  11558  C31 POPE  198      41.140  45.910  75.970  1.00  0.00           C
ATOM  11559  O32 POPE  198      42.140  45.550  76.550  1.00  0.00           O
ATOM  11560  C32 POPE  198      41.020  46.170  74.470  1.00  0.00           C
ATOM  11563  C23 POPE  198      37.990  43.630  74.980  1.00  0.00           C
ATOM  11566  C24 POPE  198      37.460  43.740  73.550  1.00  0.00           C
ATOM  11569  C25 POPE  198      38.180  42.840  72.540  1.00  0.00           C
ATOM  11572  C26 POPE  198      37.620  43.000  71.120  1.00  0.00           C
ATOM  11575  C27 POPE  198      38.400  42.190  70.070  1.00  0.00           C
ATOM  11578  C28 POPE  198      37.480  41.680  68.930  1.00  0.00           C
ATOM  11581  C29 POPE  198      38.040  40.520  68.140  1.00  0.00           C
ATOM  11583 0C21 POPE  198      37.950  40.350  66.810  1.00  0.00           C
ATOM  11585 1C21 POPE  198      37.310  41.290  65.810  1.00  0.00           C
ATOM  11588 2C21 POPE  198      38.370  42.010  64.960  1.00  0.00           C
ATOM  11591 3C21 POPE  198      39.140  41.050  64.040  1.00  0.00           C
ATOM  11594 4C21 POPE  198      40.540  41.520  63.620  1.00  0.00           C
ATOM  11597 5C21 POPE  198      40.600  42.720  62.670  1.00  0.00           C
ATOM  11600 6C21 POPE  198      42.050  43.060  62.290  1.00  0.00           C
ATOM  11603 7C21 POPE  198      42.180  43.960  61.050  1.00  0.00           C
ATOM  11606 8C21 POPE  198      43.620  44.170  60.560  1.00  0.00           C
ATOM  11610  C33 POPE  198      41.880  45.230  73.620  1.00  0.00           C
ATOM  11613  C34 POPE  198      41.690  45.620  72.150  1.00  0.00           C
ATOM  11616  C35 POPE  198      42.330  44.720  71.090  1.00  0.00           C
ATOM  11619  C36 POPE  198      42.080  45.350  69.720  1.00  0.00           C
ATOM  11622  C37 POPE  198      42.880  44.780  68.540  1.00  0.00           C
ATOM  11625  C38 POPE  198      42.830  45.760  67.370  1.00  0.00           C
ATOM  11628  C39 POPE  198      42.030  45.330  66.130  1.00  0.00           C
ATOM  11631 0C31 POPE  198      41.580  46.590  65.380  1.00  0.00           C
ATOM  11634 1C31 POPE  198      41.100  46.390  63.950  1.00  0.00           C
ATOM  11637 2C31 POPE  198      40.790  47.730  63.280  1.00  0.00           C
ATOM  11640 3C31 POPE  198      40.240  47.620  61.860  1.00  0.00           C
ATOM  11643 4C31 POPE  198      40.810  48.700  60.920  1.00  0.00           C
ATOM  11646 5C31 POPE  198      40.060  48.790  59.580  1.00  0.00           C
ATOM  11649 6C31 POPE  198      40.490  49.970  58.700  1.00  0.00           C
ATOM  11653  NH3 POPE  199      48.030 127.700  32.690  1.00  0.00           N
ATOM  11657  C12 POPE  199      48.820 128.220  31.530  1.00  0.00           C
ATOM  11660  C11 POPE  199      50.250 128.510  31.970  1.00  0.00           C
ATOM  11663  P   POPE  199      52.670 128.330  31.080  1.00  0.00           P
ATOM  11664  O13 POPE  199      53.080 126.920  31.140  1.00  0.00           O
ATOM  11665  O14 POPE  199      53.310 129.160  30.040  1.00  0.00           O
ATOM  11666  O11 POPE  199      52.850 129.030  32.500  1.00  0.00           O
ATOM  11667  O12 POPE  199      51.100 128.390  30.850  1.00  0.00           O
ATOM  11668  C1  POPE  199      53.160 128.330  33.680  1.00  0.00           C
ATOM  11671  C2  POPE  199      53.060 129.284  34.910  1.00  0.00           C
ATOM  11673  O21 POPE  199      53.440 128.610  36.130  1.00  0.00           O
ATOM  11674  C21 POPE  199      54.060 129.394  37.040  1.00  0.00           C
ATOM  11675  O22 POPE  199      54.440 130.534  36.850  1.00  0.00           O
ATOM  11676  C22 POPE  199      54.240 128.670  38.390  1.00  0.00           C
ATOM  11679  C3  POPE  199      51.630 129.884  35.040  1.00  0.00           C
ATOM  11682  O31 POPE  199      51.500 130.634  36.260  1.00  0.00           O
ATOM  11683  C31 POPE  199      50.370 130.514  36.950  1.00  0.00           C
ATOM  11684  O32 POPE  199      49.440 129.764  36.710  1.00  0.00           O
ATOM  11685  C32 POPE  199      50.380 131.594  38.040  1.00  0.00           C
ATOM  11688  C23 POPE  199      54.020 129.654  39.560  1.00  0.00           C
ATOM  11691  C24 POPE  199      54.670 129.220  40.890  1.00  0.00           C
ATOM  11694  C25 POPE  199      53.790 128.300  41.750  1.00  0.00           C
ATOM  11697  C26 POPE  199      54.460 127.850  43.060  1.00  0.00           C
ATOM  11700  C27 POPE  199      53.590 126.920  43.900  1.00  0.00           C
ATOM  11703  C28 POPE  199      54.370 126.150  44.980  1.00  0.00           C
ATOM  11706  C29 POPE  199      54.930 126.990  46.110  1.00  0.00           C
ATOM  11708 0C21 POPE  199      54.680 126.860  47.420  1.00  0.00           C
ATOM  11710 1C21 POPE  199      53.780 125.820  48.070  1.00  0.00           C
ATOM  11713 2C21 POPE  199      52.620 126.360  48.940  1.00  0.00           C
ATOM  11716 3C21 POPE  199      51.620 127.290  48.250  1.00  0.00           C
ATOM  11719 4C21 POPE  199      50.450 127.650  49.190  1.00  0.00           C
ATOM  11722 5C21 POPE  199      49.310 126.630  49.160  1.00  0.00           C
ATOM  11725 6C21 POPE  199      48.190 126.880  50.190  1.00  0.00           C
ATOM  11728 7C21 POPE  199      48.440 126.220  51.560  1.00  0.00           C
ATOM  11731 8C21 POPE  199      47.250 126.270  52.540  1.00  0.00           C
ATOM  11735  C33 POPE  199      50.080 131.054  39.460  1.00  0.00           C
ATOM  11738  C34 POPE  199      49.340 132.114  40.290  1.00  0.00           C
ATOM  11741  C35 POPE  199      47.820 132.094  40.060  1.00  0.00           C
ATOM  11744  C36 POPE  199      47.130 130.924  40.760  1.00  0.00           C
ATOM  11747  C37 POPE  199      45.630 131.154  40.950  1.00  0.00           C
ATOM  11750  C38 POPE  199      45.000 130.014  41.760  1.00  0.00           C
ATOM  11753  C39 POPE  199      43.570 130.244  42.240  1.00  0.00           C
ATOM  11756 0C31 POPE  199      43.110 129.070  43.110  1.00  0.00           C
ATOM  11759 1C31 POPE  199      42.270 129.464  44.330  1.00  0.00           C
ATOM  11762 2C31 POPE  199      42.580 128.610  45.570  1.00  0.00           C
ATOM  11765 3C31 POPE  199      43.940 128.960  46.210  1.00  0.00           C
ATOM  11768 4C31 POPE  199      44.040 128.590  47.700  1.00  0.00           C
ATOM  11771 5C31 POPE  199      45.220 129.304  48.380  1.00  0.00           C
ATOM  11774 6C31 POPE  199      45.340 128.980  49.870  1.00  0.00           C
ATOM  11778  NH3 POPE  200      71.010  80.960  75.540  1.00  0.00           N
ATOM  11782  C12 POPE  200      71.870  81.870  76.370  1.00  0.00           C
ATOM  11785  C11 POPE  200      73.280  81.950  75.770  1.00  0.00           C
ATOM  11788  P   POPE  200      74.170  84.330  75.100  1.00  0.00           P
ATOM  11789  O13 POPE  200      74.630  84.360  76.510  1.00  0.00           O
ATOM  11790  O14 POPE  200      75.200  84.440  74.050  1.00  0.00           O
ATOM  11791  O11 POPE  200      73.090  85.480  74.920  1.00  0.00           O
ATOM  11792  O12 POPE  200      73.330  83.010  74.820  1.00  0.00           O
ATOM  11793  C1  POPE  200      72.590  85.850  73.640  1.00  0.00           C
ATOM  11796  C2  POPE  200      71.200  85.190  73.360  1.00  0.00           C
ATOM  11798  O21 POPE  200      71.160  84.210  72.320  1.00  0.00           O
ATOM  11799  C21 POPE  200      71.980  84.150  71.260  1.00  0.00           C
ATOM  11800  O22 POPE  200      72.390  83.080  70.820  1.00  0.00           O
ATOM  11801  C22 POPE  200      72.210  85.480  70.520  1.00  0.00           C
ATOM  11804  C3  POPE  200      69.960  86.140  73.270  1.00  0.00           C
ATOM  11807  O31 POPE  200      69.590  86.440  71.910  1.00  0.00           O
ATOM  11808  C31 POPE  200      68.390  86.040  71.480  1.00  0.00           C
ATOM  11809  O32 POPE  200      67.490  85.620  72.170  1.00  0.00           O
ATOM  11810  C32 POPE  200      68.300  86.120  69.960  1.00  0.00           C
ATOM  11813  C23 POPE  200      72.890  85.250  69.150  1.00  0.00           C
ATOM  11816  C24 POPE  200      72.580  86.350  68.110  1.00  0.00           C
ATOM  11819  C25 POPE  200      71.330  86.000  67.290  1.00  0.00           C
ATOM  11822  C26 POPE  200      71.120  86.870  66.050  1.00  0.00           C
ATOM  11825  C27 POPE  200      69.800  86.550  65.330  1.00  0.00           C
ATOM  11828  C28 POPE  200      69.720  87.120  63.890  1.00  0.00           C
ATOM  11831  C29 POPE  200      68.490  86.660  63.140  1.00  0.00           C
ATOM  11833 0C21 POPE  200      67.710  87.390  62.320  1.00  0.00           C
ATOM  11835 1C21 POPE  200      67.830  88.860  61.990  1.00  0.00           C
ATOM  11838 2C21 POPE  200      68.600  89.210  60.700  1.00  0.00           C
ATOM  11841 3C21 POPE  200      67.920  88.760  59.390  1.00  0.00           C
ATOM  11844 4C21 POPE  200      68.300  89.620  58.170  1.00  0.00           C
ATOM  11847 5C21 POPE  200      67.720  91.050  58.200  1.00  0.00           C
ATOM  11850 6C21 POPE  200      68.230  91.920  57.040  1.00  0.00           C
ATOM  11853 7C21 POPE  200      67.860  93.410  57.130  1.00  0.00           C
ATOM  11856 8C21 POPE  200      68.630  94.280  56.130  1.00  0.00           C
ATOM  11860  C33 POPE  200      68.290  84.690  69.380  1.00  0.00           C
ATOM  11863  C34 POPE  200      68.110  84.660  67.850  1.00  0.00           C
ATOM  11866  C35 POPE  200      66.940  83.810  67.330  1.00  0.00           C
ATOM  11869  C36 POPE  200      66.750  83.990  65.810  1.00  0.00           C
ATOM  11872  C37 POPE  200      65.540  83.230  65.250  1.00  0.00           C
ATOM  11875  C38 POPE  200      65.810  82.590  63.880  1.00  0.00           C
ATOM  11878  C39 POPE  200      65.750  83.590  62.710  1.00  0.00           C
ATOM  11881 0C31 POPE  200      64.320  83.910  62.270  1.00  0.00           C
ATOM  11884 1C31 POPE  200      64.280  85.030  61.230  1.00  0.00           C
ATOM  11887 2C31 POPE  200      62.840  85.340  60.800  1.00  0.00           C
ATOM  11890 3C31 POPE  200      62.730  85.910  59.390  1.00  0.00           C
ATOM  11893 4C31 POPE  200      61.280  86.180  59.000  1.00  0.00           C
ATOM  11896 5C31 POPE  200      61.140  86.690  57.570  1.00  0.00           C
ATOM  11899 6C31 POPE  200      59.690  86.770  57.060  1.00  0.00           C
ATOM  11903  NH3 POPE  201      45.940  -8.124  32.670  1.00  0.00           N
ATOM  11907  C12 POPE  201      46.440  -6.774  33.070  1.00  0.00           C
ATOM  11910  C11 POPE  201      45.360  -5.734  32.800  1.00  0.00           C
ATOM  11913  P   POPE  201      44.940  -3.274  33.440  1.00  0.00           P
ATOM  11914  O13 POPE  201      45.470  -2.764  32.160  1.00  0.00           O
ATOM  11915  O14 POPE  201      43.470  -3.344  33.590  1.00  0.00           O
ATOM  11916  O11 POPE  201      45.580  -2.484  34.640  1.00  0.00           O
ATOM  11917  O12 POPE  201      45.550  -4.694  33.730  1.00  0.00           O
ATOM  11918  C1  POPE  201      44.910  -2.394  35.900  1.00  0.00           C
ATOM  11921  C2  POPE  201      45.130  -0.964  36.470  1.00  0.00           C
ATOM  11923  O21 POPE  201      44.130  -0.484  37.390  1.00  0.00           O
ATOM  11924  C21 POPE  201      42.830  -0.514  37.210  1.00  0.00           C
ATOM  11925  O22 POPE  201      42.190  -1.184  36.420  1.00  0.00           O
ATOM  11926  C22 POPE  201      42.260   0.570  38.140  1.00  0.00           C
ATOM  11929  C3  POPE  201      45.420   0.100  35.360  1.00  0.00           C
ATOM  11932  O31 POPE  201      44.730   1.320  35.630  1.00  0.00           O
ATOM  11933  C31 POPE  201      45.360   2.460  35.390  1.00  0.00           C
ATOM  11934  O32 POPE  201      46.500   2.590  34.980  1.00  0.00           O
ATOM  11935  C32 POPE  201      44.400   3.590  35.710  1.00  0.00           C
ATOM  11938  C23 POPE  201      40.720   0.560  38.260  1.00  0.00           C
ATOM  11941  C24 POPE  201      40.220   0.510  39.720  1.00  0.00           C
ATOM  11944  C25 POPE  201      38.950   1.360  39.940  1.00  0.00           C
ATOM  11947  C26 POPE  201      38.540   1.640  41.400  1.00  0.00           C
ATOM  11950  C27 POPE  201      38.140   0.400  42.220  1.00  0.00           C
ATOM  11953  C28 POPE  201      37.620   0.700  43.650  1.00  0.00           C
ATOM  11956  C29 POPE  201      37.260  -0.584  44.350  1.00  0.00           C
ATOM  11958 0C21 POPE  201      37.110  -0.844  45.660  1.00  0.00           C
ATOM  11960 1C21 POPE  201      37.210   0.060  46.860  1.00  0.00           C
ATOM  11963 2C21 POPE  201      35.830   0.640  47.250  1.00  0.00           C
ATOM  11966 3C21 POPE  201      35.710   1.280  48.650  1.00  0.00           C
ATOM  11969 4C21 POPE  201      34.270   1.760  48.950  1.00  0.00           C
ATOM  11972 5C21 POPE  201      33.870   1.780  50.450  1.00  0.00           C
ATOM  11975 6C21 POPE  201      33.360   0.430  50.980  1.00  0.00           C
ATOM  11978 7C21 POPE  201      33.440   0.290  52.510  1.00  0.00           C
ATOM  11981 8C21 POPE  201      32.720  -0.944  53.080  1.00  0.00           C
ATOM  11985  C33 POPE  201      44.710   4.200  37.080  1.00  0.00           C
ATOM  11988  C34 POPE  201      43.490   5.020  37.530  1.00  0.00           C
ATOM  11991  C35 POPE  201      43.630   5.810  38.840  1.00  0.00           C
ATOM  11994  C36 POPE  201      43.480   4.940  40.090  1.00  0.00           C
ATOM  11997  C37 POPE  201      43.830   5.680  41.390  1.00  0.00           C
ATOM  12000  C38 POPE  201      43.320   4.970  42.660  1.00  0.00           C
ATOM  12003  C39 POPE  201      41.920   5.410  43.100  1.00  0.00           C
ATOM  12006 0C31 POPE  201      41.270   4.450  44.120  1.00  0.00           C
ATOM  12009 1C31 POPE  201      39.880   4.920  44.550  1.00  0.00           C
ATOM  12012 2C31 POPE  201      39.180   4.040  45.610  1.00  0.00           C
ATOM  12015 3C31 POPE  201      40.090   3.650  46.790  1.00  0.00           C
ATOM  12018 4C31 POPE  201      39.370   3.290  48.090  1.00  0.00           C
ATOM  12021 5C31 POPE  201      40.330   3.060  49.270  1.00  0.00           C
ATOM  12024 6C31 POPE  201      39.650   2.670  50.580  1.00  0.00           C
ATOM  12028  NH3 POPE  202      65.900   8.780  75.860  1.00  0.00           N
ATOM  12032  C12 POPE  202      64.850   8.330  76.830  1.00  0.00           C
ATOM  12035  C11 POPE  202      63.530   9.040  76.500  1.00  0.00           C
ATOM  12038  P   POPE  202      61.900   7.010  76.410  1.00  0.00           P
ATOM  12039  O13 POPE  202      62.320   5.870  77.260  1.00  0.00           O
ATOM  12040  O14 POPE  202      60.450   7.140  76.150  1.00  0.00           O
ATOM  12041  O11 POPE  202      62.700   6.950  75.030  1.00  0.00           O
ATOM  12042  O12 POPE  202      62.420   8.360  77.070  1.00  0.00           O
ATOM  12043  C1  POPE  202      62.310   6.120  73.940  1.00  0.00           C
ATOM  12046  C2  POPE  202      61.780   6.950  72.730  1.00  0.00           C
ATOM  12048  O21 POPE  202      62.830   7.820  72.260  1.00  0.00           O
ATOM  12049  C21 POPE  202      63.150   7.750  70.970  1.00  0.00           C
ATOM  12050  O22 POPE  202      62.610   7.060  70.120  1.00  0.00           O
ATOM  12051  C22 POPE  202      64.350   8.670  70.700  1.00  0.00           C
ATOM  12054  C3  POPE  202      60.550   7.790  73.160  1.00  0.00           C
ATOM  12057  O31 POPE  202      59.790   8.330  72.060  1.00  0.00           O
ATOM  12058  C31 POPE  202      58.610   7.740  71.840  1.00  0.00           C
ATOM  12059  O32 POPE  202      58.250   6.670  72.290  1.00  0.00           O
ATOM  12060  C32 POPE  202      57.720   8.650  70.980  1.00  0.00           C
ATOM  12063  C23 POPE  202      64.540   8.870  69.190  1.00  0.00           C
ATOM  12066  C24 POPE  202      65.680   9.830  68.800  1.00  0.00           C
ATOM  12069  C25 POPE  202      65.730  10.150  67.290  1.00  0.00           C
ATOM  12072  C26 POPE  202      65.510   8.970  66.330  1.00  0.00           C
ATOM  12075  C27 POPE  202      65.420   9.520  64.900  1.00  0.00           C
ATOM  12078  C28 POPE  202      65.330   8.460  63.790  1.00  0.00           C
ATOM  12081  C29 POPE  202      65.180   9.180  62.470  1.00  0.00           C
ATOM  12083 0C21 POPE  202      65.990   9.120  61.400  1.00  0.00           C
ATOM  12085 1C21 POPE  202      67.240   8.290  61.240  1.00  0.00           C
ATOM  12088 2C21 POPE  202      67.090   7.180  60.170  1.00  0.00           C
ATOM  12091 3C21 POPE  202      66.950   7.730  58.740  1.00  0.00           C
ATOM  12094 4C21 POPE  202      67.530   6.830  57.640  1.00  0.00           C
ATOM  12097 5C21 POPE  202      66.800   5.500  57.400  1.00  0.00           C
ATOM  12100 6C21 POPE  202      65.280   5.640  57.260  1.00  0.00           C
ATOM  12103 7C21 POPE  202      64.560   4.360  56.800  1.00  0.00           C
ATOM  12106 8C21 POPE  202      63.100   4.610  56.390  1.00  0.00           C
ATOM  12110  C33 POPE  202      57.460   7.970  69.630  1.00  0.00           C
ATOM  12113  C34 POPE  202      58.690   7.980  68.710  1.00  0.00           C
ATOM  12116  C35 POPE  202      58.390   7.370  67.330  1.00  0.00           C
ATOM  12119  C36 POPE  202      59.600   7.310  66.390  1.00  0.00           C
ATOM  12122  C37 POPE  202      59.340   6.420  65.160  1.00  0.00           C
ATOM  12125  C38 POPE  202      60.520   6.320  64.180  1.00  0.00           C
ATOM  12128  C39 POPE  202      60.520   7.430  63.120  1.00  0.00           C
ATOM  12131 0C31 POPE  202      61.600   7.240  62.040  1.00  0.00           C
ATOM  12134 1C31 POPE  202      61.660   8.410  61.040  1.00  0.00           C
ATOM  12137 2C31 POPE  202      62.730   8.210  59.950  1.00  0.00           C
ATOM  12140 3C31 POPE  202      62.190   7.610  58.650  1.00  0.00           C
ATOM  12143 4C31 POPE  202      61.710   8.650  57.630  1.00  0.00           C
ATOM  12146 5C31 POPE  202      61.040   8.000  56.410  1.00  0.00           C
ATOM  12149 6C31 POPE  202      60.280   8.970  55.520  1.00  0.00           C
ATOM  12153  NH3 POPE  203      13.790   6.000  75.200  1.00  0.00           N
ATOM  12157  C12 POPE  203      12.900   7.190  74.970  1.00  0.00           C
ATOM  12160  C11 POPE  203      11.870   7.370  76.100  1.00  0.00           C
ATOM  12163  P   POPE  203       9.340   8.080  75.900  1.00  0.00           P
ATOM  12164  O13 POPE  203       9.110   6.890  76.750  1.00  0.00           O
ATOM  12165  O14 POPE  203       8.820   9.370  76.400  1.00  0.00           O
ATOM  12166  O11 POPE  203       8.780   7.780  74.450  1.00  0.00           O
ATOM  12167  O12 POPE  203      10.890   8.280  75.640  1.00  0.00           O
ATOM  12168  C1  POPE  203       8.120   8.790  73.710  1.00  0.00           C
ATOM  12171  C2  POPE  203       8.540   8.730  72.220  1.00  0.00           C
ATOM  12173  O21 POPE  203       7.740   7.790  71.490  1.00  0.00           O
ATOM  12174  C21 POPE  203       8.080   6.540  71.230  1.00  0.00           C
ATOM  12175  O22 POPE  203       8.990   5.890  71.720  1.00  0.00           O
ATOM  12176  C22 POPE  203       7.150   6.030  70.130  1.00  0.00           C
ATOM  12179  C3  POPE  203      10.090   8.630  72.070  1.00  0.00           C
ATOM  12182  O31 POPE  203      10.490   9.040  70.750  1.00  0.00           O
ATOM  12183  C31 POPE  203      10.900  10.290  70.610  1.00  0.00           C
ATOM  12184  O32 POPE  203      11.060  11.110  71.490  1.00  0.00           O
ATOM  12185  C32 POPE  203      11.100  10.570  69.120  1.00  0.00           C
ATOM  12188  C23 POPE  203       7.870   6.230  68.790  1.00  0.00           C
ATOM  12191  C24 POPE  203       6.950   6.200  67.550  1.00  0.00           C
ATOM  12194  C25 POPE  203       7.740   6.110  66.230  1.00  0.00           C
ATOM  12197  C26 POPE  203       6.980   6.630  65.000  1.00  0.00           C
ATOM  12200  C27 POPE  203       7.700   6.340  63.670  1.00  0.00           C
ATOM  12203  C28 POPE  203       7.030   6.960  62.420  1.00  0.00           C
ATOM  12206  C29 POPE  203       7.900   6.790  61.190  1.00  0.00           C
ATOM  12208 0C21 POPE  203       7.550   6.230  60.020  1.00  0.00           C
ATOM  12210 1C21 POPE  203       6.190   5.660  59.690  1.00  0.00           C
ATOM  12213 2C21 POPE  203       5.900   5.510  58.190  1.00  0.00           C
ATOM  12216 3C21 POPE  203       6.640   4.340  57.510  1.00  0.00           C
ATOM  12219 4C21 POPE  203       6.100   4.080  56.100  1.00  0.00           C
ATOM  12222 5C21 POPE  203       6.490   5.220  55.150  1.00  0.00           C
ATOM  12225 6C21 POPE  203       5.760   5.180  53.810  1.00  0.00           C
ATOM  12228 7C21 POPE  203       6.150   6.350  52.910  1.00  0.00           C
ATOM  12231 8C21 POPE  203       5.630   6.180  51.480  1.00  0.00           C
ATOM  12235  C33 POPE  203       9.750  11.030  68.550  1.00  0.00           C
ATOM  12238  C34 POPE  203       9.720  11.040  67.010  1.00  0.00           C
ATOM  12241  C35 POPE  203       8.350  11.440  66.440  1.00  0.00           C
ATOM  12244  C36 POPE  203       8.200  11.160  64.940  1.00  0.00           C
ATOM  12247  C37 POPE  203       7.000  11.860  64.280  1.00  0.00           C
ATOM  12250  C38 POPE  203       6.820  11.460  62.800  1.00  0.00           C
ATOM  12253  C39 POPE  203       5.500  11.920  62.150  1.00  0.00           C
ATOM  12256 0C31 POPE  203       5.240  11.210  60.800  1.00  0.00           C
ATOM  12259 1C31 POPE  203       3.890  11.600  60.170  1.00  0.00           C
ATOM  12262 2C31 POPE  203       3.450  10.750  58.950  1.00  0.00           C
ATOM  12265 3C31 POPE  203       1.980  11.030  58.600  1.00  0.00           C
ATOM  12268 4C31 POPE  203       1.390  10.260  57.400  1.00  0.00           C
ATOM  12271 5C31 POPE  203      -0.144  10.440  57.280  1.00  0.00           C
ATOM  12274 6C31 POPE  203      -0.804   9.640  56.150  1.00  0.00           C
ATOM  12278  NH3 POPE  204      60.890  76.530  37.740  1.00  0.00           N
ATOM  12282  C12 POPE  204      60.780  76.520  36.240  1.00  0.00           C
ATOM  12285  C11 POPE  204      60.930  75.110  35.680  1.00  0.00           C
ATOM  12288  P   POPE  204      62.680  73.170  35.860  1.00  0.00           P
ATOM  12289  O13 POPE  204      63.490  73.220  34.620  1.00  0.00           O
ATOM  12290  O14 POPE  204      61.560  72.210  35.910  1.00  0.00           O
ATOM  12291  O11 POPE  204      63.640  72.910  37.100  1.00  0.00           O
ATOM  12292  O12 POPE  204      62.150  74.610  36.160  1.00  0.00           O
ATOM  12293  C1  POPE  204      64.250  73.970  37.830  1.00  0.00           C
ATOM  12296  C2  POPE  204      64.170  73.700  39.360  1.00  0.00           C
ATOM  12298  O21 POPE  204      64.590  74.880  40.090  1.00  0.00           O
ATOM  12299  C21 POPE  204      63.640  75.770  40.340  1.00  0.00           C
ATOM  12300  O22 POPE  204      62.510  75.740  39.900  1.00  0.00           O
ATOM  12301  C22 POPE  204      64.120  76.830  41.340  1.00  0.00           C
ATOM  12304  C3  POPE  204      65.070  72.500  39.760  1.00  0.00           C
ATOM  12307  O31 POPE  204      65.740  72.710  41.020  1.00  0.00           O
ATOM  12308  C31 POPE  204      65.080  72.460  42.140  1.00  0.00           C
ATOM  12309  O32 POPE  204      63.960  71.980  42.230  1.00  0.00           O
ATOM  12310  C32 POPE  204      65.960  72.890  43.320  1.00  0.00           C
ATOM  12313  C23 POPE  204      65.510  76.570  41.930  1.00  0.00           C
ATOM  12316  C24 POPE  204      65.680  77.250  43.300  1.00  0.00           C
ATOM  12319  C25 POPE  204      65.450  78.760  43.340  1.00  0.00           C
ATOM  12322  C26 POPE  204      65.570  79.250  44.780  1.00  0.00           C
ATOM  12325  C27 POPE  204      66.300  80.590  44.900  1.00  0.00           C
ATOM  12328  C28 POPE  204      66.380  81.140  46.330  1.00  0.00           C
ATOM  12331  C29 POPE  204      65.060  81.210  47.050  1.00  0.00           C
ATOM  12333 0C21 POPE  204      64.830  81.890  48.190  1.00  0.00           C
ATOM  12335 1C21 POPE  204      65.840  82.740  48.900  1.00  0.00           C
ATOM  12338 2C21 POPE  204      65.510  84.220  48.670  1.00  0.00           C
ATOM  12341 3C21 POPE  204      64.310  84.680  49.520  1.00  0.00           C
ATOM  12344 4C21 POPE  204      64.160  86.200  49.550  1.00  0.00           C
ATOM  12347 5C21 POPE  204      62.960  86.660  50.390  1.00  0.00           C
ATOM  12350 6C21 POPE  204      63.220  86.600  51.910  1.00  0.00           C
ATOM  12353 7C21 POPE  204      62.290  87.540  52.690  1.00  0.00           C
ATOM  12356 8C21 POPE  204      62.810  87.870  54.090  1.00  0.00           C
ATOM  12360  C33 POPE  204      65.190  73.150  44.630  1.00  0.00           C
ATOM  12363  C34 POPE  204      65.950  74.160  45.510  1.00  0.00           C
ATOM  12366  C35 POPE  204      65.290  74.500  46.860  1.00  0.00           C
ATOM  12369  C36 POPE  204      65.110  73.260  47.750  1.00  0.00           C
ATOM  12372  C37 POPE  204      64.700  73.530  49.220  1.00  0.00           C
ATOM  12375  C38 POPE  204      64.160  72.260  49.920  1.00  0.00           C
ATOM  12378  C39 POPE  204      64.180  72.280  51.470  1.00  0.00           C
ATOM  12381 0C31 POPE  204      62.960  73.030  52.040  1.00  0.00           C
ATOM  12384 1C31 POPE  204      62.930  73.290  53.560  1.00  0.00           C
ATOM  12387 2C31 POPE  204      61.820  74.300  53.910  1.00  0.00           C
[truncated: 1,720,632 more chars]
