# Supplementary material for: Characterizing Membrane Association and Periplasmic Transfer of Bacterial Lipoproteins through Molecular Dynamics Simulations
Source: Structure. 2020 Apr 7;28(4):475–487.e3. doi: 10.1016/j.str.2020.01.012 (PMC7139219; doi:10.1016/j.str.2020.01.012)
Supplement: Data S1. Final Coordinates from Simulations (Y–Z), Related to Figure 3 [file mmc3.zip › Y-Z/YEDD-2-atomistic.pdb]

TITLE     Protein
REMARK    THIS IS A SIMULATION BOX
CRYST1  129.258  129.258  113.031  90.00  90.00  90.00 P 1           1
MODEL        1
ATOM      1  N   CYSTA   1      79.759  64.519  58.705  1.00  0.00           N
ATOM      3  CA  CYSTA   1      79.549  65.319  59.915  1.00  0.00           C
ATOM      5  C   CYSTA   1      79.509  64.589  61.235  1.00  0.00           C
ATOM      6  O   CYSTA   1      78.459  64.359  61.835  1.00  0.00           O
ATOM      7  CB  CYSTA   1      78.359  66.309  59.805  1.00  0.00           C
ATOM     10  SG  CYSTA   1      78.689  67.819  58.845  1.00  0.00           S
ATOM     11  C1  CYSTA   1      78.749  69.019  60.225  1.00  0.00           C
ATOM     14  CA1 CYSTA   1      80.119  63.219  58.605  1.00  0.00           C
ATOM     15  OA1 CYSTA   1      81.019  62.979  57.835  1.00  0.00           O
ATOM     16  CA2 CYSTA   1      79.479  62.049  59.315  1.00  0.00           C
ATOM     19  C11 CYSTA   1      79.419  70.399  59.935  1.00  0.00           C
ATOM     21  O11 CYSTA   1      79.019  70.859  58.635  1.00  0.00           O
ATOM     22  CX1 CYSTA   1      78.139  71.839  58.575  1.00  0.00           C
ATOM     23  OX1 CYSTA   1      78.419  73.029  58.525  1.00  0.00           O
ATOM     24  CX2 CYSTA   1      76.739  71.259  58.455  1.00  0.00           C
ATOM     27  C12 CYSTA   1      80.969  70.339  59.995  1.00  0.00           C
ATOM     30  O12 CYSTA   1      81.489  69.369  59.055  1.00  0.00           O
ATOM     31  CD1 CYSTA   1      82.299  69.899  58.155  1.00  0.00           C
ATOM     32  OD1 CYSTA   1      83.369  70.449  58.375  1.00  0.00           O
ATOM     33  CD2 CYSTA   1      81.579  69.839  56.825  1.00  0.00           C
ATOM     36  CA3 CYSTA   1      77.959  61.979  59.095  1.00  0.00           C
ATOM     39  CA4 CYSTA   1      77.349  60.599  59.405  1.00  0.00           C
ATOM     42  CA5 CYSTA   1      75.809  60.599  59.355  1.00  0.00           C
ATOM     45  CA6 CYSTA   1      75.199  61.329  58.145  1.00  0.00           C
ATOM     48  CA7 CYSTA   1      75.519  60.659  56.815  1.00  0.00           C
ATOM     51  CA8 CYSTA   1      75.399  61.619  55.625  1.00  0.00           C
ATOM     54  CA9 CYSTA   1      74.039  61.619  54.915  1.00  0.00           C
ATOM     57 0CA1 CYSTA   1      72.869  62.259  55.655  1.00  0.00           C
ATOM     60 1CA1 CYSTA   1      71.589  62.209  54.795  1.00  0.00           C
ATOM     63 2CA1 CYSTA   1      70.709  63.449  54.955  1.00  0.00           C
ATOM     66 3CA1 CYSTA   1      69.619  63.559  53.885  1.00  0.00           C
ATOM     69 4CA1 CYSTA   1      68.659  64.739  54.135  1.00  0.00           C
ATOM     72 5CA1 CYSTA   1      68.489  65.669  52.925  1.00  0.00           C
ATOM     75 6CA1 CYSTA   1      67.069  66.209  52.755  1.00  0.00           C
ATOM     79  CD3 CYSTA   1      81.879  71.079  55.975  1.00  0.00           C
ATOM     82  CD4 CYSTA   1      81.409  72.389  56.605  1.00  0.00           C
ATOM     85  CD5 CYSTA   1      81.599  73.599  55.665  1.00  0.00           C
ATOM     88  CD6 CYSTA   1      81.229  73.339  54.185  1.00  0.00           C
ATOM     91  CD7 CYSTA   1      79.759  72.929  53.985  1.00  0.00           C
ATOM     94  CD8 CYSTA   1      79.559  71.709  53.075  1.00  0.00           C
ATOM     97  CD9 CYSTA   1      78.139  71.139  53.195  1.00  0.00           C
ATOM    100 0CD1 CYSTA   1      77.199  71.709  52.135  1.00  0.00           C
ATOM    103 1CD1 CYSTA   1      77.229  70.899  50.835  1.00  0.00           C
ATOM    106 2CD1 CYSTA   1      76.839  71.779  49.635  1.00  0.00           C
ATOM    109 3CD1 CYSTA   1      76.709  70.989  48.325  1.00  0.00           C
ATOM    112 4CD1 CYSTA   1      78.029  70.399  47.805  1.00  0.00           C
ATOM    115 5CD1 CYSTA   1      77.969  68.879  47.605  1.00  0.00           C
ATOM    118 6CD1 CYSTA   1      79.199  68.299  46.905  1.00  0.00           C
ATOM    122  CX3 CYSTA   1      75.959  71.929  57.305  1.00  0.00           C
ATOM    125  CX4 CYSTA   1      74.659  71.189  56.985  1.00  0.00           C
ATOM    128  CX5 CYSTA   1      73.699  72.029  56.125  1.00  0.00           C
ATOM    131  CX6 CYSTA   1      73.039  73.169  56.915  1.00  0.00           C
ATOM    134  CX7 CYSTA   1      72.049  73.979  56.075  1.00  0.00           C
ATOM    137  CX8 CYSTA   1      71.769  75.379  56.655  1.00  0.00           C
ATOM    140  CX9 CYSTA   1      70.699  75.389  57.715  1.00  0.00           C
ATOM    142 0CX1 CYSTA   1      69.879  76.429  57.965  1.00  0.00           C
ATOM    144 1CX1 CYSTA   1      69.919  77.759  57.255  1.00  0.00           C
ATOM    147 2CX1 CYSTA   1      68.999  78.779  57.945  1.00  0.00           C
ATOM    150 3CX1 CYSTA   1      68.949  80.169  57.295  1.00  0.00           C
ATOM    153 4CX1 CYSTA   1      67.899  81.039  58.005  1.00  0.00           C
ATOM    156 5CX1 CYSTA   1      67.939  82.539  57.705  1.00  0.00           C
ATOM    159 6CX1 CYSTA   1      67.599  82.939  56.265  1.00  0.00           C
ATOM    162 7CX1 CYSTA   1      67.209  84.429  56.205  1.00  0.00           C
ATOM    165 8CX1 CYSTA   1      67.009  84.969  54.785  1.00  0.00           C
ATOM    169  N   ALA A   2      80.699  64.159  61.665  1.00  0.00           N
ATOM    171  CA  ALA A   2      81.019  63.509  62.895  1.00  0.00           C
ATOM    173  CB  ALA A   2      82.549  63.369  62.905  1.00  0.00           C
ATOM    177  C   ALA A   2      80.529  64.189  64.165  1.00  0.00           C
ATOM    178  O   ALA A   2      80.139  65.339  64.195  1.00  0.00           O
ATOM    179  N   GLU A   3      80.579  63.519  65.315  1.00  0.00           N
ATOM    181  CA  GLU A   3      81.019  62.159  65.525  1.00  0.00           C
ATOM    183  CB  GLU A   3      82.249  62.069  66.495  1.00  0.00           C
ATOM    186  CG  GLU A   3      82.489  62.969  67.755  1.00  0.00           C
ATOM    189  CD  GLU A   3      82.339  64.509  67.775  1.00  0.00           C
ATOM    190  OE1 GLU A   3      82.199  65.029  68.915  1.00  0.00           O
ATOM    191  OE2 GLU A   3      82.439  65.199  66.735  1.00  0.00           O
ATOM    192  C   GLU A   3      79.799  61.259  65.665  1.00  0.00           C
ATOM    193  O   GLU A   3      78.899  61.299  64.835  1.00  0.00           O
ATOM    194  N   VAL A   4      79.679  60.509  66.785  1.00  0.00           N
ATOM    196  CA  VAL A   4      78.359  60.259  67.395  1.00  0.00           C
ATOM    198  CB  VAL A   4      78.039  61.669  68.105  1.00  0.00           C
ATOM    200  CG1 VAL A   4      77.569  61.879  69.585  1.00  0.00           C
ATOM    204  CG2 VAL A   4      79.339  62.459  68.415  1.00  0.00           C
ATOM    208  C   VAL A   4      77.499  59.339  66.325  1.00  0.00           C
ATOM    209  O   VAL A   4      78.189  58.529  65.745  1.00  0.00           O
ATOM    210  N   GLU A   5      76.119  59.289  66.025  1.00  0.00           N
ATOM    212  CA  GLU A   5      75.139  58.259  65.415  1.00  0.00           C
ATOM    214  CB  GLU A   5      74.789  57.909  63.915  1.00  0.00           C
ATOM    217  CG  GLU A   5      73.369  57.199  63.745  1.00  0.00           C
ATOM    220  CD  GLU A   5      73.289  55.679  63.585  1.00  0.00           C
ATOM    221  OE1 GLU A   5      74.339  55.009  63.735  1.00  0.00           O
ATOM    222  OE2 GLU A   5      72.169  55.139  63.365  1.00  0.00           O
ATOM    223  C   GLU A   5      74.959  56.929  66.055  1.00  0.00           C
ATOM    224  O   GLU A   5      74.039  56.709  66.835  1.00  0.00           O
ATOM    225  N   ASN A   6      75.899  56.009  65.835  1.00  0.00           N
ATOM    227  CA  ASN A   6      77.009  55.729  66.715  1.00  0.00           C
ATOM    229  CB  ASN A   6      78.389  55.689  65.915  1.00  0.00           C
ATOM    232  CG  ASN A   6      78.299  56.029  64.415  1.00  0.00           C
ATOM    233  OD1 ASN A   6      77.429  55.589  63.665  1.00  0.00           O
ATOM    234  ND2 ASN A   6      79.229  56.889  63.915  1.00  0.00           N
ATOM    237  C   ASN A   6      77.119  56.519  68.065  1.00  0.00           C
ATOM    238  O   ASN A   6      78.179  56.369  68.675  1.00  0.00           O
ATOM    239  N   TYR A   7      76.069  57.319  68.505  1.00  0.00           N
ATOM    241  CA  TYR A   7      75.809  58.379  69.505  1.00  0.00           C
ATOM    243  CB  TYR A   7      77.139  58.709  70.225  1.00  0.00           C
ATOM    246  CG  TYR A   7      77.189  58.859  71.695  1.00  0.00           C
ATOM    247  CD1 TYR A   7      76.649  60.019  72.255  1.00  0.00           C
ATOM    249  CE1 TYR A   7      77.269  60.589  73.365  1.00  0.00           C
ATOM    251  CZ  TYR A   7      78.339  59.939  73.995  1.00  0.00           C
ATOM    252  OH  TYR A   7      78.969  60.579  75.065  1.00  0.00           O
ATOM    254  CD2 TYR A   7      78.179  58.149  72.395  1.00  0.00           C
ATOM    256  CE2 TYR A   7      78.759  58.679  73.545  1.00  0.00           C
ATOM    258  C   TYR A   7      74.889  59.669  69.085  1.00  0.00           C
ATOM    259  O   TYR A   7      73.769  59.759  69.585  1.00  0.00           O
ATOM    260  N   ASN A   8      75.259  60.719  68.245  1.00  0.00           N
ATOM    262  CA  ASN A   8      74.499  61.989  67.895  1.00  0.00           C
ATOM    264  CB  ASN A   8      75.069  63.449  68.255  1.00  0.00           C
ATOM    267  CG  ASN A   8      76.209  64.229  67.505  1.00  0.00           C
ATOM    268  OD1 ASN A   8      77.039  64.789  68.215  1.00  0.00           O
ATOM    269  ND2 ASN A   8      76.319  64.219  66.165  1.00  0.00           N
ATOM    272  C   ASN A   8      73.969  62.179  66.495  1.00  0.00           C
ATOM    273  O   ASN A   8      72.919  62.769  66.395  1.00  0.00           O
ATOM    274  N   ASN A   9      74.579  61.699  65.385  1.00  0.00           N
ATOM    276  CA  ASN A   9      73.929  61.579  64.075  1.00  0.00           C
ATOM    278  CB  ASN A   9      74.989  61.169  63.025  1.00  0.00           C
ATOM    281  CG  ASN A   9      75.879  62.319  62.605  1.00  0.00           C
ATOM    282  OD1 ASN A   9      75.409  63.379  62.185  1.00  0.00           O
ATOM    283  ND2 ASN A   9      77.199  62.089  62.655  1.00  0.00           N
ATOM    286  C   ASN A   9      72.749  60.599  64.045  1.00  0.00           C
ATOM    287  O   ASN A   9      72.169  60.309  63.005  1.00  0.00           O
ATOM    288  N   VAL A  10      72.299  60.129  65.235  1.00  0.00           N
ATOM    290  CA  VAL A  10      70.919  59.949  65.615  1.00  0.00           C
ATOM    292  CB  VAL A  10      70.839  59.749  67.135  1.00  0.00           C
ATOM    294  CG1 VAL A  10      69.389  59.529  67.595  1.00  0.00           C
ATOM    298  CG2 VAL A  10      71.669  58.529  67.555  1.00  0.00           C
ATOM    302  C   VAL A  10      70.129  61.199  65.265  1.00  0.00           C
ATOM    303  O   VAL A  10      70.399  62.279  65.765  1.00  0.00           O
ATOM    304  N   VAL A  11      69.139  61.119  64.375  1.00  0.00           N
ATOM    306  CA  VAL A  11      68.319  62.279  64.085  1.00  0.00           C
ATOM    308  CB  VAL A  11      67.649  62.109  62.725  1.00  0.00           C
ATOM    310  CG1 VAL A  11      66.489  63.089  62.505  1.00  0.00           C
ATOM    314  CG2 VAL A  11      68.749  62.319  61.675  1.00  0.00           C
ATOM    318  C   VAL A  11      67.349  62.549  65.215  1.00  0.00           C
ATOM    319  O   VAL A  11      66.489  61.739  65.535  1.00  0.00           O
ATOM    320  N   LYS A  12      67.519  63.699  65.905  1.00  0.00           N
ATOM    322  CA  LYS A  12      66.669  64.079  67.015  1.00  0.00           C
ATOM    324  CB  LYS A  12      67.189  65.349  67.715  1.00  0.00           C
ATOM    327  CG  LYS A  12      66.349  65.819  68.915  1.00  0.00           C
ATOM    330  CD  LYS A  12      67.029  66.959  69.685  1.00  0.00           C
ATOM    333  CE  LYS A  12      67.299  68.239  68.865  1.00  0.00           C
ATOM    336  NZ  LYS A  12      68.119  69.189  69.655  1.00  0.00           N
ATOM    340  C   LYS A  12      65.229  64.289  66.595  1.00  0.00           C
ATOM    341  O   LYS A  12      64.919  65.179  65.805  1.00  0.00           O
ATOM    342  N   THR A  13      64.319  63.479  67.115  1.00  0.00           N
ATOM    344  CA  THR A  13      62.919  63.599  66.785  1.00  0.00           C
ATOM    346  CB  THR A  13      62.189  62.269  66.825  1.00  0.00           C
ATOM    348  OG1 THR A  13      62.839  61.359  65.945  1.00  0.00           O
ATOM    350  CG2 THR A  13      60.739  62.419  66.325  1.00  0.00           C
ATOM    354  C   THR A  13      62.299  64.589  67.755  1.00  0.00           C
ATOM    355  O   THR A  13      62.389  64.369  68.965  1.00  0.00           O
ATOM    356  N   PRO A  14      61.709  65.709  67.335  1.00  0.00           N
ATOM    357  CD  PRO A  14      61.599  66.119  65.935  1.00  0.00           C
ATOM    360  CA  PRO A  14      60.879  66.559  68.195  1.00  0.00           C
ATOM    362  CB  PRO A  14      60.179  67.529  67.235  1.00  0.00           C
ATOM    365  CG  PRO A  14      61.079  67.549  65.995  1.00  0.00           C
ATOM    368  C   PRO A  14      59.919  65.799  69.105  1.00  0.00           C
ATOM    369  O   PRO A  14      59.339  64.809  68.665  1.00  0.00           O
ATOM    370  N   ALA A  15      59.739  66.189  70.375  1.00  0.00           N
ATOM    372  CA  ALA A  15      58.799  65.509  71.245  1.00  0.00           C
ATOM    374  CB  ALA A  15      58.839  66.129  72.655  1.00  0.00           C
ATOM    378  C   ALA A  15      57.359  65.559  70.705  1.00  0.00           C
ATOM    379  O   ALA A  15      56.899  66.659  70.395  1.00  0.00           O
ATOM    380  N   PRO A  16      56.589  64.479  70.535  1.00  0.00           N
ATOM    381  CD  PRO A  16      57.039  63.099  70.725  1.00  0.00           C
ATOM    384  CA  PRO A  16      55.179  64.539  70.175  1.00  0.00           C
ATOM    386  CB  PRO A  16      54.719  63.069  70.105  1.00  0.00           C
ATOM    389  CG  PRO A  16      56.009  62.249  69.985  1.00  0.00           C
ATOM    392  C   PRO A  16      54.369  65.359  71.175  1.00  0.00           C
ATOM    393  O   PRO A  16      54.899  65.769  72.215  1.00  0.00           O
ATOM    394  N   ASP A  17      53.079  65.609  70.915  1.00  0.00           N
ATOM    396  CA  ASP A  17      52.249  66.279  71.895  1.00  0.00           C
ATOM    398  CB  ASP A  17      50.809  66.449  71.375  1.00  0.00           C
ATOM    401  CG  ASP A  17      50.709  67.439  70.225  1.00  0.00           C
ATOM    402  OD1 ASP A  17      51.589  68.329  70.125  1.00  0.00           O
ATOM    403  OD2 ASP A  17      49.649  67.419  69.545  1.00  0.00           O
ATOM    404  C   ASP A  17      52.229  65.569  73.265  1.00  0.00           C
ATOM    405  O   ASP A  17      52.269  64.339  73.355  1.00  0.00           O
ATOM    406  N   TRP A  18      52.209  66.339  74.375  1.00  0.00           N
ATOM    408  CA  TRP A  18      52.109  65.789  75.725  1.00  0.00           C
ATOM    410  CB  TRP A  18      50.859  64.889  75.925  1.00  0.00           C
ATOM    413  CG  TRP A  18      49.559  65.459  75.445  1.00  0.00           C
ATOM    414  CD1 TRP A  18      49.019  65.289  74.195  1.00  0.00           C
ATOM    416  NE1 TRP A  18      47.769  65.849  74.155  1.00  0.00           N
ATOM    418  CE2 TRP A  18      47.479  66.389  75.365  1.00  0.00           C
ATOM    419  CD2 TRP A  18      48.579  66.159  76.215  1.00  0.00           C
ATOM    420  CE3 TRP A  18      48.519  66.579  77.545  1.00  0.00           C
ATOM    422  CZ3 TRP A  18      47.339  67.169  78.005  1.00  0.00           C
ATOM    424  CZ2 TRP A  18      46.349  67.049  75.805  1.00  0.00           C
ATOM    426  CH2 TRP A  18      46.289  67.419  77.145  1.00  0.00           C
ATOM    428  C   TRP A  18      53.349  65.049  76.265  1.00  0.00           C
ATOM    429  O   TRP A  18      53.399  64.749  77.455  1.00  0.00           O
ATOM    430  N   LEU A  19      54.369  64.729  75.435  1.00  0.00           N
ATOM    432  CA  LEU A  19      55.619  64.159  75.925  1.00  0.00           C
ATOM    434  CB  LEU A  19      56.479  63.489  74.815  1.00  0.00           C
ATOM    437  CG  LEU A  19      56.189  61.999  74.595  1.00  0.00           C
ATOM    439  CD1 LEU A  19      56.349  61.139  75.865  1.00  0.00           C
ATOM    443  CD2 LEU A  19      54.849  61.779  73.885  1.00  0.00           C
ATOM    447  C   LEU A  19      56.499  65.159  76.615  1.00  0.00           C
ATOM    448  O   LEU A  19      57.129  64.839  77.625  1.00  0.00           O
ATOM    449  N   ALA A  20      56.549  66.409  76.105  1.00  0.00           N
ATOM    451  CA  ALA A  20      57.359  67.449  76.695  1.00  0.00           C
ATOM    453  CB  ALA A  20      57.389  68.699  75.785  1.00  0.00           C
ATOM    457  C   ALA A  20      56.939  67.819  78.115  1.00  0.00           C
ATOM    458  O   ALA A  20      55.749  67.839  78.455  1.00  0.00           O
ATOM    459  N   GLY A  21      57.909  68.129  78.995  1.00  0.00           N
ATOM    461  CA  GLY A  21      57.679  68.399  80.405  1.00  0.00           C
ATOM    464  C   GLY A  21      58.619  67.619  81.255  1.00  0.00           C
ATOM    465  O   GLY A  21      59.449  66.869  80.765  1.00  0.00           O
ATOM    466  N   TYR A  22      58.499  67.809  82.575  1.00  0.00           N
ATOM    468  CA  TYR A  22      59.309  67.119  83.545  1.00  0.00           C
ATOM    470  CB  TYR A  22      59.699  68.019  84.755  1.00  0.00           C
ATOM    473  CG  TYR A  22      60.489  69.219  84.295  1.00  0.00           C
ATOM    474  CD1 TYR A  22      59.849  70.399  83.855  1.00  0.00           C
ATOM    476  CE1 TYR A  22      60.599  71.509  83.445  1.00  0.00           C
ATOM    478  CZ  TYR A  22      61.999  71.469  83.505  1.00  0.00           C
ATOM    479  OH  TYR A  22      62.789  72.559  83.085  1.00  0.00           O
ATOM    481  CD2 TYR A  22      61.889  69.199  84.345  1.00  0.00           C
ATOM    483  CE2 TYR A  22      62.639  70.319  83.985  1.00  0.00           C
ATOM    485  C   TYR A  22      58.529  65.929  84.065  1.00  0.00           C
ATOM    486  O   TYR A  22      57.339  66.019  84.365  1.00  0.00           O
ATOM    487  N   TRP A  23      59.199  64.779  84.175  1.00  0.00           N
ATOM    489  CA  TRP A  23      58.629  63.549  84.665  1.00  0.00           C
ATOM    491  CB  TRP A  23      58.649  62.489  83.525  1.00  0.00           C
ATOM    494  CG  TRP A  23      58.019  62.939  82.255  1.00  0.00           C
ATOM    495  CD1 TRP A  23      58.619  63.519  81.165  1.00  0.00           C
ATOM    497  NE1 TRP A  23      57.679  63.769  80.195  1.00  0.00           N
ATOM    499  CE2 TRP A  23      56.459  63.349  80.635  1.00  0.00           C
ATOM    500  CD2 TRP A  23      56.629  62.809  81.925  1.00  0.00           C
ATOM    501  CE3 TRP A  23      55.529  62.259  82.585  1.00  0.00           C
ATOM    503  CZ3 TRP A  23      54.299  62.259  81.945  1.00  0.00           C
ATOM    505  CZ2 TRP A  23      55.219  63.369  80.005  1.00  0.00           C
ATOM    507  CH2 TRP A  23      54.139  62.799  80.675  1.00  0.00           C
ATOM    509  C   TRP A  23      59.499  63.079  85.815  1.00  0.00           C
ATOM    510  O   TRP A  23      60.719  63.189  85.735  1.00  0.00           O
ATOM    511  N   GLN A  24      58.939  62.529  86.905  1.00  0.00           N
ATOM    513  CA  GLN A  24      59.769  61.799  87.855  1.00  0.00           C
ATOM    515  CB  GLN A  24      60.519  62.709  88.875  1.00  0.00           C
ATOM    518  CG  GLN A  24      59.619  63.449  89.895  1.00  0.00           C
ATOM    521  CD  GLN A  24      60.449  64.369  90.795  1.00  0.00           C
ATOM    522  OE1 GLN A  24      61.099  65.299  90.315  1.00  0.00           O
ATOM    523  NE2 GLN A  24      60.409  64.139  92.125  1.00  0.00           N
ATOM    526  C   GLN A  24      58.919  60.779  88.595  1.00  0.00           C
ATOM    527  O   GLN A  24      57.689  60.839  88.575  1.00  0.00           O
ATOM    528  N   THR A  25      59.579  59.829  89.275  1.00  0.00           N
ATOM    530  CA  THR A  25      58.999  58.879  90.215  1.00  0.00           C
ATOM    532  CB  THR A  25      60.029  57.899  90.795  1.00  0.00           C
ATOM    534  OG1 THR A  25      61.059  58.569  91.495  1.00  0.00           O
ATOM    536  CG2 THR A  25      60.749  57.149  89.675  1.00  0.00           C
ATOM    540  C   THR A  25      58.259  59.559  91.375  1.00  0.00           C
ATOM    541  O   THR A  25      58.559  60.689  91.755  1.00  0.00           O
ATOM    542  N   LYS A  26      57.219  58.909  91.935  1.00  0.00           N
ATOM    544  CA  LYS A  26      56.469  59.449  93.075  1.00  0.00           C
ATOM    546  CB  LYS A  26      55.009  59.719  92.675  1.00  0.00           C
ATOM    549  CG  LYS A  26      54.809  60.959  91.815  1.00  0.00           C
ATOM    552  CD  LYS A  26      55.159  62.289  92.515  1.00  0.00           C
ATOM    555  CE  LYS A  26      54.629  63.489  91.715  1.00  0.00           C
ATOM    558  NZ  LYS A  26      54.949  64.759  92.375  1.00  0.00           N
ATOM    562  C   LYS A  26      56.449  58.509  94.275  1.00  0.00           C
ATOM    563  O   LYS A  26      55.649  58.629  95.195  1.00  0.00           O
ATOM    564  N   GLY A  27      57.309  57.499  94.255  1.00  0.00           N
ATOM    566  CA  GLY A  27      57.189  56.419  95.185  1.00  0.00           C
ATOM    569  C   GLY A  27      58.309  55.459  94.955  1.00  0.00           C
ATOM    570  O   GLY A  27      59.079  55.639  94.005  1.00  0.00           O
ATOM    571  N   PRO A  28      58.339  54.409  95.775  1.00  0.00           N
ATOM    572  CD  PRO A  28      57.179  53.979  96.575  1.00  0.00           C
ATOM    575  CA  PRO A  28      59.309  53.339  95.645  1.00  0.00           C
ATOM    577  CB  PRO A  28      58.899  52.319  96.725  1.00  0.00           C
ATOM    580  CG  PRO A  28      57.389  52.489  96.855  1.00  0.00           C
ATOM    583  C   PRO A  28      59.289  52.749  94.255  1.00  0.00           C
ATOM    584  O   PRO A  28      58.219  52.609  93.665  1.00  0.00           O
ATOM    585  N   GLN A  29      60.449  52.379  93.715  1.00  0.00           N
ATOM    587  CA  GLN A  29      60.509  51.799  92.395  1.00  0.00           C
ATOM    589  CB  GLN A  29      61.399  52.629  91.455  1.00  0.00           C
ATOM    592  CG  GLN A  29      60.729  53.949  91.025  1.00  0.00           C
ATOM    595  CD  GLN A  29      59.319  53.729  90.445  1.00  0.00           C
ATOM    596  OE1 GLN A  29      59.119  52.919  89.525  1.00  0.00           O
ATOM    597  NE2 GLN A  29      58.319  54.419  91.015  1.00  0.00           N
ATOM    600  C   GLN A  29      60.879  50.339  92.365  1.00  0.00           C
ATOM    601  O   GLN A  29      61.629  49.849  93.195  1.00  0.00           O
ATOM    602  N   ARG A  30      60.299  49.629  91.375  1.00  0.00           N
ATOM    604  CA  ARG A  30      60.469  48.209  91.205  1.00  0.00           C
ATOM    606  CB  ARG A  30      59.299  47.599  90.395  1.00  0.00           C
ATOM    609  CG  ARG A  30      59.109  48.169  88.975  1.00  0.00           C
ATOM    612  CD  ARG A  30      58.179  47.349  88.065  1.00  0.00           C
ATOM    615  NE  ARG A  30      56.799  47.509  88.605  1.00  0.00           N
ATOM    617  CZ  ARG A  30      55.699  47.219  87.915  1.00  0.00           C
ATOM    618  NH1 ARG A  30      55.729  46.569  86.755  1.00  0.00           N
ATOM    621  NH2 ARG A  30      54.529  47.569  88.415  1.00  0.00           N
ATOM    624  C   ARG A  30      61.809  47.839  90.605  1.00  0.00           C
ATOM    625  O   ARG A  30      62.269  46.709  90.775  1.00  0.00           O
ATOM    626  N   ALA A  31      62.479  48.789  89.925  1.00  0.00           N
ATOM    628  CA  ALA A  31      63.849  48.639  89.505  1.00  0.00           C
ATOM    630  CB  ALA A  31      64.129  49.469  88.245  1.00  0.00           C
ATOM    634  C   ALA A  31      64.729  49.079  90.665  1.00  0.00           C
ATOM    635  O   ALA A  31      64.619  50.189  91.195  1.00  0.00           O
ATOM    636  N   LEU A  32      65.539  48.139  91.155  1.00  0.00           N
ATOM    638  CA  LEU A  32      65.879  47.999  92.535  1.00  0.00           C
ATOM    640  CB  LEU A  32      66.329  46.549  92.835  1.00  0.00           C
ATOM    643  CG  LEU A  32      65.259  45.489  92.525  1.00  0.00           C
ATOM    645  CD1 LEU A  32      65.889  44.089  92.565  1.00  0.00           C
ATOM    649  CD2 LEU A  32      64.089  45.599  93.515  1.00  0.00           C
ATOM    653  C   LEU A  32      66.929  48.969  93.005  1.00  0.00           C
ATOM    654  O   LEU A  32      68.089  48.959  92.585  1.00  0.00           O
ATOM    655  N   VAL A  33      66.509  49.789  93.985  1.00  0.00           N
ATOM    657  CA  VAL A  33      67.299  50.669  94.795  1.00  0.00           C
ATOM    659  CB  VAL A  33      67.379  52.099  94.255  1.00  0.00           C
ATOM    661  CG1 VAL A  33      68.619  52.809  94.855  1.00  0.00           C
ATOM    665  CG2 VAL A  33      67.519  52.089  92.725  1.00  0.00           C
ATOM    669  C   VAL A  33      66.569  50.649  96.135  1.00  0.00           C
ATOM    670  O   VAL A  33      65.559  49.969  96.295  1.00  0.00           O
ATOM    671  N   SER A  34      67.069  51.389  97.145  1.00  0.00           N
ATOM    673  CA  SER A  34      66.309  51.829  98.305  1.00  0.00           C
ATOM    675  CB  SER A  34      67.179  52.719  99.225  1.00  0.00           C
ATOM    678  OG  SER A  34      68.359  52.059  99.695  1.00  0.00           O
ATOM    680  C   SER A  34      65.029  52.609  97.945  1.00  0.00           C
ATOM    681  O   SER A  34      64.969  53.189  96.855  1.00  0.00           O
ATOM    682  N   PRO A  35      63.969  52.659  98.745  1.00  0.00           N
ATOM    683  CD  PRO A  35      63.869  52.049 100.075  1.00  0.00           C
ATOM    686  CA  PRO A  35      62.699  53.279  98.325  1.00  0.00           C
ATOM    688  CB  PRO A  35      61.689  52.729  99.345  1.00  0.00           C
ATOM    691  CG  PRO A  35      62.519  52.519 100.615  1.00  0.00           C
ATOM    694  C   PRO A  35      62.729  54.789  98.285  1.00  0.00           C
ATOM    695  O   PRO A  35      61.809  55.379  97.735  1.00  0.00           O
ATOM    696  N   GLU A  36      63.789  55.399  98.845  1.00  0.00           N
ATOM    698  CA  GLU A  36      64.089  56.809  98.745  1.00  0.00           C
ATOM    700  CB  GLU A  36      65.199  57.159  99.775  1.00  0.00           C
ATOM    703  CG  GLU A  36      64.789  56.999 101.266  1.00  0.00           C
ATOM    706  CD  GLU A  36      64.659  55.549 101.736  1.00  0.00           C
ATOM    707  OE1 GLU A  36      65.339  54.699 101.095  1.00  0.00           O
ATOM    708  OE2 GLU A  36      63.889  55.269 102.686  1.00  0.00           O
ATOM    709  C   GLU A  36      64.579  57.209  97.355  1.00  0.00           C
ATOM    710  O   GLU A  36      64.609  58.389  97.035  1.00  0.00           O
ATOM    711  N   ALA A  37      65.029  56.259  96.505  1.00  0.00           N
ATOM    713  CA  ALA A  37      65.599  56.589  95.215  1.00  0.00           C
ATOM    715  CB  ALA A  37      66.259  55.379  94.545  1.00  0.00           C
ATOM    719  C   ALA A  37      64.649  57.239  94.225  1.00  0.00           C
ATOM    720  O   ALA A  37      63.509  56.819  94.035  1.00  0.00           O
ATOM    721  N   ILE A  38      65.149  58.259  93.515  1.00  0.00           N
ATOM    723  CA  ILE A  38      64.319  59.019  92.605  1.00  0.00           C
ATOM    725  CB  ILE A  38      64.299  60.519  92.935  1.00  0.00           C
ATOM    727  CG2 ILE A  38      65.479  61.259  92.275  1.00  0.00           C
ATOM    731  CG1 ILE A  38      62.949  61.169  92.575  1.00  0.00           C
ATOM    734  CD  ILE A  38      61.839  60.849  93.595  1.00  0.00           C
ATOM    738  C   ILE A  38      64.809  58.739  91.205  1.00  0.00           C
ATOM    739  O   ILE A  38      65.959  58.389  90.955  1.00  0.00           O
ATOM    740  N   GLY A  39      63.899  58.829  90.235  1.00  0.00           N
ATOM    742  CA  GLY A  39      64.229  58.789  88.825  1.00  0.00           C
ATOM    745  C   GLY A  39      63.499  59.929  88.225  1.00  0.00           C
ATOM    746  O   GLY A  39      62.359  60.199  88.605  1.00  0.00           O
ATOM    747  N   SER A  40      64.119  60.639  87.295  1.00  0.00           N
ATOM    749  CA  SER A  40      63.559  61.859  86.765  1.00  0.00           C
ATOM    751  CB  SER A  40      64.079  63.109  87.525  1.00  0.00           C
ATOM    754  OG  SER A  40      63.379  64.309  87.215  1.00  0.00           O
ATOM    756  C   SER A  40      63.989  61.929  85.335  1.00  0.00           C
ATOM    757  O   SER A  40      65.149  61.669  85.005  1.00  0.00           O
ATOM    758  N   LEU A  41      63.079  62.289  84.435  1.00  0.00           N
ATOM    760  CA  LEU A  41      63.409  62.409  83.035  1.00  0.00           C
ATOM    762  CB  LEU A  41      62.889  61.199  82.245  1.00  0.00           C
ATOM    765  CG  LEU A  41      63.269  61.169  80.765  1.00  0.00           C
ATOM    767  CD1 LEU A  41      64.739  60.819  80.505  1.00  0.00           C
ATOM    771  CD2 LEU A  41      62.389  60.129  80.105  1.00  0.00           C
ATOM    775  C   LEU A  41      62.799  63.689  82.535  1.00  0.00           C
ATOM    776  O   LEU A  41      61.639  63.989  82.795  1.00  0.00           O
ATOM    777  N   ILE A  42      63.599  64.519  81.835  1.00  0.00           N
ATOM    779  CA  ILE A  42      63.099  65.719  81.195  1.00  0.00           C
ATOM    781  CB  ILE A  42      64.019  66.929  81.395  1.00  0.00           C
ATOM    783  CG2 ILE A  42      65.359  66.709  80.685  1.00  0.00           C
ATOM    787  CG1 ILE A  42      63.349  68.259  80.985  1.00  0.00           C
ATOM    790  CD  ILE A  42      64.259  69.469  81.185  1.00  0.00           C
ATOM    794  C   ILE A  42      62.899  65.449  79.715  1.00  0.00           C
ATOM    795  O   ILE A  42      63.659  64.719  79.085  1.00  0.00           O
ATOM    796  N   VAL A  43      61.829  66.019  79.135  1.00  0.00           N
ATOM    798  CA  VAL A  43      61.669  66.079  77.695  1.00  0.00           C
ATOM    800  CB  VAL A  43      60.569  65.119  77.235  1.00  0.00           C
ATOM    802  CG1 VAL A  43      60.429  65.179  75.715  1.00  0.00           C
ATOM    806  CG2 VAL A  43      60.899  63.679  77.675  1.00  0.00           C
ATOM    810  C   VAL A  43      61.379  67.519  77.285  1.00  0.00           C
ATOM    811  O   VAL A  43      60.449  68.169  77.775  1.00  0.00           O
ATOM    812  N   THR A  44      62.179  68.089  76.365  1.00  0.00           N
ATOM    814  CA  THR A  44      62.009  69.449  75.845  1.00  0.00           C
ATOM    816  CB  THR A  44      63.319  70.249  75.705  1.00  0.00           C
ATOM    818  OG1 THR A  44      63.119  71.599  75.325  1.00  0.00           O
ATOM    820  CG2 THR A  44      64.229  69.629  74.645  1.00  0.00           C
ATOM    824  C   THR A  44      61.319  69.339  74.505  1.00  0.00           C
ATOM    825  O   THR A  44      61.269  68.269  73.905  1.00  0.00           O
ATOM    826  N   LYS A  45      60.759  70.429  73.985  1.00  0.00           N
ATOM    828  CA  LYS A  45      59.989  70.439  72.745  1.00  0.00           C
ATOM    830  CB  LYS A  45      59.309  71.819  72.515  1.00  0.00           C
ATOM    833  CG  LYS A  45      58.699  72.089  71.135  1.00  0.00           C
ATOM    836  CD  LYS A  45      57.969  73.439  70.995  1.00  0.00           C
ATOM    839  CE  LYS A  45      57.059  73.549  69.755  1.00  0.00           C
ATOM    842  NZ  LYS A  45      56.489  74.919  69.655  1.00  0.00           N
ATOM    846  C   LYS A  45      60.759  69.939  71.535  1.00  0.00           C
ATOM    847  O   LYS A  45      60.239  69.179  70.715  1.00  0.00           O
ATOM    848  N   GLU A  46      62.049  70.299  71.395  1.00  0.00           N
ATOM    850  CA  GLU A  46      62.919  69.869  70.315  1.00  0.00           C
ATOM    852  CB  GLU A  46      64.129  70.819  70.125  1.00  0.00           C
ATOM    855  CG  GLU A  46      64.979  71.109  71.395  1.00  0.00           C
ATOM    858  CD  GLU A  46      64.369  72.169  72.295  1.00  0.00           C
ATOM    859  OE1 GLU A  46      63.319  72.759  71.925  1.00  0.00           O
ATOM    860  OE2 GLU A  46      64.899  72.399  73.405  1.00  0.00           O
ATOM    861  C   GLU A  46      63.399  68.429  70.365  1.00  0.00           C
ATOM    862  O   GLU A  46      63.779  67.879  69.335  1.00  0.00           O
ATOM    863  N   GLY A  47      63.339  67.749  71.525  1.00  0.00           N
ATOM    865  CA  GLY A  47      63.519  66.299  71.615  1.00  0.00           C
ATOM    868  C   GLY A  47      64.699  65.889  72.435  1.00  0.00           C
ATOM    869  O   GLY A  47      64.949  64.709  72.645  1.00  0.00           O
ATOM    870  N   ASP A  48      65.509  66.839  72.935  1.00  0.00           N
ATOM    872  CA  ASP A  48      66.579  66.529  73.855  1.00  0.00           C
ATOM    874  CB  ASP A  48      67.529  67.729  74.055  1.00  0.00           C
ATOM    877  CG  ASP A  48      68.179  68.119  72.755  1.00  0.00           C
ATOM    878  OD1 ASP A  48      69.059  67.389  72.235  1.00  0.00           O
ATOM    879  OD2 ASP A  48      67.789  69.179  72.195  1.00  0.00           O
ATOM    880  C   ASP A  48      66.049  66.029  75.195  1.00  0.00           C
ATOM    881  O   ASP A  48      64.989  66.449  75.675  1.00  0.00           O
ATOM    882  N   THR A  49      66.769  65.089  75.835  1.00  0.00           N
ATOM    884  CA  THR A  49      66.389  64.559  77.135  1.00  0.00           C
ATOM    886  CB  THR A  49      65.859  63.109  77.125  1.00  0.00           C
ATOM    888  OG1 THR A  49      66.879  62.129  76.965  1.00  0.00           O
ATOM    890  CG2 THR A  49      64.829  62.909  75.995  1.00  0.00           C
ATOM    894  C   THR A  49      67.589  64.669  78.055  1.00  0.00           C
ATOM    895  O   THR A  49      68.719  64.909  77.625  1.00  0.00           O
ATOM    896  N   LEU A  50      67.329  64.529  79.355  1.00  0.00           N
ATOM    898  CA  LEU A  50      68.299  64.299  80.405  1.00  0.00           C
ATOM    900  CB  LEU A  50      68.649  65.599  81.175  1.00  0.00           C
ATOM    903  CG  LEU A  50      69.689  65.479  82.305  1.00  0.00           C
ATOM    905  CD1 LEU A  50      71.089  65.209  81.785  1.00  0.00           C
ATOM    909  CD2 LEU A  50      69.689  66.749  83.165  1.00  0.00           C
ATOM    913  C   LEU A  50      67.629  63.289  81.305  1.00  0.00           C
ATOM    914  O   LEU A  50      66.519  63.509  81.785  1.00  0.00           O
ATOM    915  N   ASP A  51      68.259  62.129  81.505  1.00  0.00           N
ATOM    917  CA  ASP A  51      67.849  61.099  82.435  1.00  0.00           C
ATOM    919  CB  ASP A  51      68.029  59.719  81.745  1.00  0.00           C
ATOM    922  CG  ASP A  51      67.679  58.509  82.605  1.00  0.00           C
ATOM    923  OD1 ASP A  51      66.959  58.649  83.625  1.00  0.00           O
ATOM    924  OD2 ASP A  51      68.039  57.399  82.145  1.00  0.00           O
ATOM    925  C   ASP A  51      68.739  61.279  83.645  1.00  0.00           C
ATOM    926  O   ASP A  51      69.959  61.269  83.515  1.00  0.00           O
ATOM    927  N   CYS A  52      68.159  61.479  84.845  1.00  0.00           N
ATOM    929  CA  CYS A  52      68.919  61.469  86.075  1.00  0.00           C
ATOM    931  CB  CYS A  52      69.159  62.849  86.785  1.00  0.00           C
ATOM    934  SG  CYS A  52      67.799  63.549  87.785  1.00  0.00           S
ATOM    936  C   CYS A  52      68.249  60.549  87.045  1.00  0.00           C
ATOM    937  O   CYS A  52      67.019  60.439  87.125  1.00  0.00           O
ATOM    938  N   ARG A  53      69.059  59.869  87.855  1.00  0.00           N
ATOM    940  CA  ARG A  53      68.559  59.099  88.955  1.00  0.00           C
ATOM    942  CB  ARG A  53      68.249  57.629  88.555  1.00  0.00           C
ATOM    945  CG  ARG A  53      69.289  56.989  87.615  1.00  0.00           C
ATOM    948  CD  ARG A  53      68.909  55.639  87.005  1.00  0.00           C
ATOM    951  NE  ARG A  53      67.629  55.789  86.235  1.00  0.00           N
ATOM    953  CZ  ARG A  53      67.369  55.239  85.055  1.00  0.00           C
ATOM    954  NH1 ARG A  53      68.289  54.739  84.265  1.00  0.00           N
ATOM    957  NH2 ARG A  53      66.129  55.229  84.615  1.00  0.00           N
ATOM    960  C   ARG A  53      69.499  59.249  90.125  1.00  0.00           C
ATOM    961  O   ARG A  53      70.679  59.569  89.965  1.00  0.00           O
ATOM    962  N   GLN A  54      68.949  59.169  91.335  1.00  0.00           N
ATOM    964  CA  GLN A  54      69.619  59.639  92.515  1.00  0.00           C
ATOM    966  CB  GLN A  54      69.329  61.169  92.705  1.00  0.00           C
ATOM    969  CG  GLN A  54      69.379  61.749  94.155  1.00  0.00           C
ATOM    972  CD  GLN A  54      68.659  63.099  94.305  1.00  0.00           C
ATOM    973  OE1 GLN A  54      67.529  63.339  93.885  1.00  0.00           O
ATOM    974  NE2 GLN A  54      69.289  64.039  95.035  1.00  0.00           N
ATOM    977  C   GLN A  54      69.239  58.769  93.695  1.00  0.00           C
ATOM    978  O   GLN A  54      68.049  58.569  93.975  1.00  0.00           O
ATOM    979  N   TRP A  55      70.229  58.269  94.455  1.00  0.00           N
ATOM    981  CA  TRP A  55      69.989  57.749  95.795  1.00  0.00           C
ATOM    983  CB  TRP A  55      69.829  56.199  95.815  1.00  0.00           C
ATOM    986  CG  TRP A  55      69.529  55.679  97.195  1.00  0.00           C
ATOM    987  CD1 TRP A  55      68.519  56.159  97.975  1.00  0.00           C
ATOM    989  NE1 TRP A  55      68.709  55.759  99.275  1.00  0.00           N
ATOM    991  CE2 TRP A  55      69.809  54.949  99.345  1.00  0.00           C
ATOM    992  CD2 TRP A  55      70.359  54.869  98.045  1.00  0.00           C
ATOM    993  CE3 TRP A  55      71.509  54.099  97.835  1.00  0.00           C
ATOM    995  CZ3 TRP A  55      72.049  53.399  98.915  1.00  0.00           C
ATOM    997  CZ2 TRP A  55      70.359  54.269 100.425  1.00  0.00           C
ATOM    999  CH2 TRP A  55      71.479  53.479 100.185  1.00  0.00           C
ATOM   1001  C   TRP A  55      71.049  58.219  96.785  1.00  0.00           C
ATOM   1002  O   TRP A  55      70.809  59.119  97.585  1.00  0.00           O
ATOM   1003  N   GLN A  56      72.269  57.629  96.775  1.00  0.00           N
ATOM   1005  CA  GLN A  56      73.379  58.089  97.595  1.00  0.00           C
ATOM   1007  CB  GLN A  56      74.329  56.959  98.115  1.00  0.00           C
ATOM   1010  CG  GLN A  56      75.369  56.369  97.125  1.00  0.00           C
ATOM   1013  CD  GLN A  56      74.669  55.629  95.995  1.00  0.00           C
ATOM   1014  OE1 GLN A  56      74.119  56.229  95.085  1.00  0.00           O
ATOM   1015  NE2 GLN A  56      74.629  54.279  96.095  1.00  0.00           N
ATOM   1018  C   GLN A  56      74.239  59.059  96.815  1.00  0.00           C
ATOM   1019  O   GLN A  56      75.069  59.799  97.325  1.00  0.00           O
ATOM   1020  N   ARG A  57      74.069  59.109  95.495  1.00  0.00           N
ATOM   1022  CA  ARG A  57      74.829  59.949  94.605  1.00  0.00           C
ATOM   1024  CB  ARG A  57      76.269  59.419  94.315  1.00  0.00           C
ATOM   1027  CG  ARG A  57      77.249  60.319  93.515  1.00  0.00           C
ATOM   1030  CD  ARG A  57      78.559  59.609  93.125  1.00  0.00           C
ATOM   1033  NE  ARG A  57      78.309  58.689  91.955  1.00  0.00           N
ATOM   1035  CZ  ARG A  57      79.279  58.069  91.295  1.00  0.00           C
ATOM   1036  NH1 ARG A  57      80.559  58.349  91.415  1.00  0.00           N
ATOM   1039  NH2 ARG A  57      79.009  57.169  90.365  1.00  0.00           N
ATOM   1042  C   ARG A  57      73.959  59.959  93.395  1.00  0.00           C
ATOM   1043  O   ARG A  57      72.899  59.339  93.385  1.00  0.00           O
ATOM   1044  N   VAL A  58      74.319  60.749  92.395  1.00  0.00           N
ATOM   1046  CA  VAL A  58      73.499  60.959  91.235  1.00  0.00           C
ATOM   1048  CB  VAL A  58      73.249  62.429  90.975  1.00  0.00           C
ATOM   1050  CG1 VAL A  58      72.169  62.549  89.895  1.00  0.00           C
ATOM   1054  CG2 VAL A  58      72.819  63.149  92.265  1.00  0.00           C
ATOM   1058  C   VAL A  58      74.259  60.419  90.065  1.00  0.00           C
ATOM   1059  O   VAL A  58      75.459  60.659  89.925  1.00  0.00           O
ATOM   1060  N   ILE A  59      73.579  59.739  89.145  1.00  0.00           N
ATOM   1062  CA  ILE A  59      74.039  59.589  87.785  1.00  0.00           C
ATOM   1064  CB  ILE A  59      74.199  58.129  87.395  1.00  0.00           C
ATOM   1066  CG2 ILE A  59      72.879  57.349  87.595  1.00  0.00           C
ATOM   1070  CG1 ILE A  59      74.729  57.989  85.955  1.00  0.00           C
ATOM   1073  CD  ILE A  59      75.259  56.589  85.625  1.00  0.00           C
ATOM   1077  C   ILE A  59      73.069  60.359  86.905  1.00  0.00           C
ATOM   1078  O   ILE A  59      71.859  60.329  87.125  1.00  0.00           O
ATOM   1079  N   ALA A  60      73.579  61.149  85.935  1.00  0.00           N
ATOM   1081  CA  ALA A  60      72.709  61.869  85.035  1.00  0.00           C
ATOM   1083  CB  ALA A  60      72.389  63.289  85.545  1.00  0.00           C
ATOM   1087  C   ALA A  60      73.309  61.959  83.645  1.00  0.00           C
ATOM   1088  O   ALA A  60      74.469  62.329  83.465  1.00  0.00           O
ATOM   1089  N   VAL A  61      72.509  61.639  82.625  1.00  0.00           N
ATOM   1091  CA  VAL A  61      72.969  61.439  81.275  1.00  0.00           C
ATOM   1093  CB  VAL A  61      73.109  59.949  80.985  1.00  0.00           C
ATOM   1095  CG1 VAL A  61      73.059  59.679  79.475  1.00  0.00           C
ATOM   1099  CG2 VAL A  61      74.439  59.469  81.575  1.00  0.00           C
ATOM   1103  C   VAL A  61      72.049  62.109  80.275  1.00  0.00           C
ATOM   1104  O   VAL A  61      70.859  61.809  80.265  1.00  0.00           O
ATOM   1105  N   PRO A  62      72.489  63.029  79.415  1.00  0.00           N
ATOM   1106  CD  PRO A  62      73.769  63.719  79.505  1.00  0.00           C
ATOM   1109  CA  PRO A  62      71.679  63.499  78.295  1.00  0.00           C
ATOM   1111  CB  PRO A  62      72.489  64.629  77.655  1.00  0.00           C
ATOM   1114  CG  PRO A  62      73.919  64.479  78.195  1.00  0.00           C
ATOM   1117  C   PRO A  62      71.239  62.409  77.325  1.00  0.00           C
ATOM   1118  O   PRO A  62      71.879  61.359  77.195  1.00  0.00           O
ATOM   1119  N   GLY A  63      70.129  62.649  76.645  1.00  0.00           N
ATOM   1121  CA  GLY A  63      69.669  61.809  75.565  1.00  0.00           C
ATOM   1124  C   GLY A  63      68.969  62.649  74.545  1.00  0.00           C
ATOM   1125  O   GLY A  63      68.919  63.879  74.615  1.00  0.00           O
ATOM   1126  N   LYS A  64      68.439  61.959  73.535  1.00  0.00           N
ATOM   1128  CA  LYS A  64      67.819  62.529  72.375  1.00  0.00           C
ATOM   1130  CB  LYS A  64      68.829  62.569  71.195  1.00  0.00           C
ATOM   1133  CG  LYS A  64      70.209  63.129  71.585  1.00  0.00           C
ATOM   1136  CD  LYS A  64      71.209  63.139  70.435  1.00  0.00           C
ATOM   1139  CE  LYS A  64      72.629  63.459  70.895  1.00  0.00           C
ATOM   1142  NZ  LYS A  64      73.229  62.299  71.595  1.00  0.00           N
ATOM   1146  C   LYS A  64      66.689  61.589  72.045  1.00  0.00           C
ATOM   1147  O   LYS A  64      66.869  60.369  71.965  1.00  0.00           O
ATOM   1148  N   LEU A  65      65.479  62.119  71.835  1.00  0.00           N
ATOM   1150  CA  LEU A  65      64.379  61.369  71.275  1.00  0.00           C
ATOM   1152  CB  LEU A  65      63.039  62.139  71.365  1.00  0.00           C
ATOM   1155  CG  LEU A  65      62.529  62.399  72.785  1.00  0.00           C
ATOM   1157  CD1 LEU A  65      61.139  63.049  72.775  1.00  0.00           C
ATOM   1161  CD2 LEU A  65      62.469  61.099  73.585  1.00  0.00           C
ATOM   1165  C   LEU A  65      64.619  60.909  69.845  1.00  0.00           C
ATOM   1166  O   LEU A  65      65.229  61.609  69.035  1.00  0.00           O
ATOM   1167  N   THR A  66      64.119  59.709  69.525  1.00  0.00           N
ATOM   1169  CA  THR A  66      64.309  59.109  68.215  1.00  0.00           C
ATOM   1171  CB  THR A  66      65.429  58.079  68.155  1.00  0.00           C
ATOM   1173  OG1 THR A  66      66.659  58.699  68.485  1.00  0.00           O
ATOM   1175  CG2 THR A  66      65.639  57.479  66.755  1.00  0.00           C
ATOM   1179  C   THR A  66      62.999  58.439  67.885  1.00  0.00           C
ATOM   1180  O   THR A  66      62.259  58.029  68.775  1.00  0.00           O
ATOM   1181  N   LEU A  67      62.669  58.339  66.585  1.00  0.00           N
ATOM   1183  CA  LEU A  67      61.499  57.659  66.105  1.00  0.00           C
ATOM   1185  CB  LEU A  67      60.649  58.609  65.225  1.00  0.00           C
ATOM   1188  CG  LEU A  67      59.239  58.119  64.795  1.00  0.00           C
ATOM   1190  CD1 LEU A  67      58.439  59.309  64.245  1.00  0.00           C
ATOM   1194  CD2 LEU A  67      59.239  57.009  63.725  1.00  0.00           C
ATOM   1198  C   LEU A  67      61.969  56.489  65.275  1.00  0.00           C
ATOM   1199  O   LEU A  67      62.799  56.609  64.385  1.00  0.00           O
ATOM   1200  N   MET A  68      61.469  55.289  65.575  1.00  0.00           N
ATOM   1202  CA  MET A  68      61.809  54.119  64.785  1.00  0.00           C
ATOM   1204  CB  MET A  68      62.999  53.409  65.465  1.00  0.00           C
ATOM   1207  CG  MET A  68      63.999  52.739  64.505  1.00  0.00           C
ATOM   1210  SD  MET A  68      63.329  51.319  63.605  1.00  0.00           S
ATOM   1211  CE  MET A  68      63.129  52.039  61.965  1.00  0.00           C
ATOM   1215  C   MET A  68      60.559  53.259  64.805  1.00  0.00           C
ATOM   1216  O   MET A  68      60.059  52.929  65.865  1.00  0.00           O
ATOM   1217  N   SER A  69      59.979  52.909  63.645  1.00  0.00           N
ATOM   1219  CA  SER A  69      58.759  52.089  63.565  1.00  0.00           C
ATOM   1221  CB  SER A  69      58.889  50.649  64.165  1.00  0.00           C
ATOM   1224  OG  SER A  69      59.879  49.859  63.485  1.00  0.00           O
ATOM   1226  C   SER A  69      57.499  52.759  64.085  1.00  0.00           C
ATOM   1227  O   SER A  69      56.549  52.069  64.475  1.00  0.00           O
ATOM   1228  N   ASP A  70      57.459  54.119  64.145  1.00  0.00           N
ATOM   1230  CA  ASP A  70      56.399  54.959  64.715  1.00  0.00           C
ATOM   1232  CB  ASP A  70      55.039  54.769  63.975  1.00  0.00           C
ATOM   1235  CG  ASP A  70      53.979  55.779  64.385  1.00  0.00           C
ATOM   1236  OD1 ASP A  70      54.299  56.999  64.435  1.00  0.00           O
ATOM   1237  OD2 ASP A  70      52.819  55.339  64.555  1.00  0.00           O
ATOM   1238  C   ASP A  70      56.369  54.829  66.245  1.00  0.00           C
ATOM   1239  O   ASP A  70      55.539  55.369  66.975  1.00  0.00           O
ATOM   1240  N   ASP A  71      57.379  54.129  66.765  1.00  0.00           N
ATOM   1242  CA  ASP A  71      57.629  53.959  68.155  1.00  0.00           C
ATOM   1244  CB  ASP A  71      58.389  52.629  68.365  1.00  0.00           C
ATOM   1247  CG  ASP A  71      58.289  52.109  69.775  1.00  0.00           C
ATOM   1248  OD1 ASP A  71      57.619  52.739  70.615  1.00  0.00           O
ATOM   1249  OD2 ASP A  71      58.909  51.049  70.045  1.00  0.00           O
ATOM   1250  C   ASP A  71      58.469  55.139  68.565  1.00  0.00           C
ATOM   1251  O   ASP A  71      59.309  55.629  67.805  1.00  0.00           O
ATOM   1252  N   LEU A  72      58.269  55.589  69.805  1.00  0.00           N
ATOM   1254  CA  LEU A  72      59.119  56.589  70.395  1.00  0.00           C
ATOM   1256  CB  LEU A  72      58.289  57.529  71.305  1.00  0.00           C
ATOM   1259  CG  LEU A  72      59.029  58.759  71.855  1.00  0.00           C
ATOM   1261  CD1 LEU A  72      59.739  59.579  70.775  1.00  0.00           C
ATOM   1265  CD2 LEU A  72      58.039  59.659  72.585  1.00  0.00           C
ATOM   1269  C   LEU A  72      60.239  55.899  71.155  1.00  0.00           C
ATOM   1270  O   LEU A  72      60.159  54.769  71.605  1.00  0.00           O
ATOM   1271  N   THR A  73      61.389  56.549  71.305  1.00  0.00           N
ATOM   1273  CA  THR A  73      62.429  55.979  72.125  1.00  0.00           C
ATOM   1275  CB  THR A  73      63.199  54.839  71.435  1.00  0.00           C
ATOM   1277  OG1 THR A  73      64.159  54.249  72.285  1.00  0.00           O
ATOM   1279  CG2 THR A  73      63.919  55.329  70.185  1.00  0.00           C
ATOM   1283  C   THR A  73      63.309  57.119  72.545  1.00  0.00           C
ATOM   1284  O   THR A  73      63.299  58.199  71.945  1.00  0.00           O
ATOM   1285  N   ASN A  74      64.089  56.919  73.615  1.00  0.00           N
ATOM   1287  CA  ASN A  74      65.119  57.829  74.025  1.00  0.00           C
ATOM   1289  CB  ASN A  74      64.929  58.189  75.515  1.00  0.00           C
ATOM   1292  CG  ASN A  74      65.899  59.219  76.045  1.00  0.00           C
ATOM   1293  OD1 ASN A  74      66.439  60.029  75.285  1.00  0.00           O
ATOM   1294  ND2 ASN A  74      66.149  59.249  77.375  1.00  0.00           N
ATOM   1297  C   ASN A  74      66.439  57.149  73.775  1.00  0.00           C
ATOM   1298  O   ASN A  74      66.609  55.969  74.105  1.00  0.00           O
ATOM   1299  N   VAL A  75      67.379  57.879  73.165  1.00  0.00           N
ATOM   1301  CA  VAL A  75      68.709  57.389  72.885  1.00  0.00           C
ATOM   1303  CB  VAL A  75      69.049  57.509  71.415  1.00  0.00           C
ATOM   1305  CG1 VAL A  75      70.469  56.969  71.145  1.00  0.00           C
ATOM   1309  CG2 VAL A  75      68.019  56.689  70.615  1.00  0.00           C
ATOM   1313  C   VAL A  75      69.639  58.229  73.735  1.00  0.00           C
ATOM   1314  O   VAL A  75      69.819  59.429  73.525  1.00  0.00           O
ATOM   1315  N   THR A  76      70.239  57.599  74.755  1.00  0.00           N
ATOM   1317  CA  THR A  76      71.079  58.279  75.735  1.00  0.00           C
ATOM   1319  CB  THR A  76      71.039  57.589  77.105  1.00  0.00           C
ATOM   1321  OG1 THR A  76      71.539  56.269  77.035  1.00  0.00           O
ATOM   1323  CG2 THR A  76      69.599  57.539  77.635  1.00  0.00           C
ATOM   1327  C   THR A  76      72.509  58.379  75.245  1.00  0.00           C
ATOM   1328  O   THR A  76      72.879  57.839  74.205  1.00  0.00           O
ATOM   1329  N   VAL A  77      73.409  59.069  75.995  1.00  0.00           N
ATOM   1331  CA  VAL A  77      74.819  59.149  75.615  1.00  0.00           C
ATOM   1333  CB  VAL A  77      75.609  60.269  76.295  1.00  0.00           C
ATOM   1335  CG1 VAL A  77      74.899  61.609  76.105  1.00  0.00           C
ATOM   1339  CG2 VAL A  77      76.029  59.969  77.745  1.00  0.00           C
ATOM   1343  C   VAL A  77      75.579  57.849  75.805  1.00  0.00           C
ATOM   1344  O   VAL A  77      76.659  57.679  75.275  1.00  0.00           O
ATOM   1345  N   LYS A  78      75.029  56.859  76.535  1.00  0.00           N
ATOM   1347  CA  LYS A  78      75.659  55.549  76.515  1.00  0.00           C
ATOM   1349  CB  LYS A  78      75.539  54.789  77.865  1.00  0.00           C
ATOM   1352  CG  LYS A  78      76.579  55.259  78.895  1.00  0.00           C
ATOM   1355  CD  LYS A  78      76.369  56.729  79.335  1.00  0.00           C
ATOM   1358  CE  LYS A  78      77.109  57.169  80.595  1.00  0.00           C
ATOM   1361  NZ  LYS A  78      78.559  57.189  80.385  1.00  0.00           N
ATOM   1365  C   LYS A  78      75.209  54.719  75.335  1.00  0.00           C
ATOM   1366  O   LYS A  78      75.819  53.689  75.035  1.00  0.00           O
ATOM   1367  N   ARG A  79      74.159  55.199  74.625  1.00  0.00           N
ATOM   1369  CA  ARG A  79      73.489  54.609  73.485  1.00  0.00           C
ATOM   1371  CB  ARG A  79      74.419  53.959  72.425  1.00  0.00           C
ATOM   1374  CG  ARG A  79      75.539  54.879  71.895  1.00  0.00           C
ATOM   1377  CD  ARG A  79      76.379  54.229  70.785  1.00  0.00           C
ATOM   1380  NE  ARG A  79      77.019  52.969  71.295  1.00  0.00           N
ATOM   1382  CZ  ARG A  79      76.529  51.739  71.155  1.00  0.00           C
ATOM   1383  NH1 ARG A  79      75.409  51.439  70.535  1.00  0.00           N
ATOM   1386  NH2 ARG A  79      77.229  50.729  71.635  1.00  0.00           N
ATOM   1389  C   ARG A  79      72.449  53.609  73.895  1.00  0.00           C
ATOM   1390  O   ARG A  79      71.909  52.879  73.055  1.00  0.00           O
ATOM   1391  N   GLU A  80      72.089  53.579  75.195  1.00  0.00           N
ATOM   1393  CA  GLU A  80      71.059  52.699  75.705  1.00  0.00           C
ATOM   1395  CB  GLU A  80      71.009  52.699  77.245  1.00  0.00           C
ATOM   1398  CG  GLU A  80      72.329  52.279  77.945  1.00  0.00           C
ATOM   1401  CD  GLU A  80      72.799  50.889  77.565  1.00  0.00           C
ATOM   1402  OE1 GLU A  80      71.969  49.939  77.515  1.00  0.00           O
ATOM   1403  OE2 GLU A  80      74.029  50.709  77.335  1.00  0.00           O
ATOM   1404  C   GLU A  80      69.719  53.109  75.125  1.00  0.00           C
ATOM   1405  O   GLU A  80      69.379  54.289  75.115  1.00  0.00           O
ATOM   1406  N   LEU A  81      68.959  52.129  74.595  1.00  0.00           N
ATOM   1408  CA  LEU A  81      67.779  52.389  73.795  1.00  0.00           C
ATOM   1410  CB  LEU A  81      67.779  51.509  72.515  1.00  0.00           C
ATOM   1413  CG  LEU A  81      66.679  51.759  71.445  1.00  0.00           C
ATOM   1415  CD1 LEU A  81      65.249  51.309  71.815  1.00  0.00           C
ATOM   1419  CD2 LEU A  81      66.769  53.199  70.915  1.00  0.00           C
ATOM   1423  C   LEU A  81      66.589  52.019  74.645  1.00  0.00           C
ATOM   1424  O   LEU A  81      66.339  50.849  74.905  1.00  0.00           O
ATOM   1425  N   TYR A  82      65.829  53.029  75.085  1.00  0.00           N
ATOM   1427  CA  TYR A  82      64.709  52.829  75.965  1.00  0.00           C
ATOM   1429  CB  TYR A  82      64.939  53.539  77.315  1.00  0.00           C
ATOM   1432  CG  TYR A  82      66.249  53.189  77.975  1.00  0.00           C
ATOM   1433  CD1 TYR A  82      66.539  51.869  78.355  1.00  0.00           C
ATOM   1435  CE1 TYR A  82      67.669  51.579  79.125  1.00  0.00           C
ATOM   1437  CZ  TYR A  82      68.519  52.609  79.535  1.00  0.00           C
ATOM   1438  OH  TYR A  82      69.659  52.289  80.315  1.00  0.00           O
ATOM   1440  CD2 TYR A  82      67.129  54.219  78.375  1.00  0.00           C
ATOM   1442  CE2 TYR A  82      68.259  53.929  79.165  1.00  0.00           C
ATOM   1444  C   TYR A  82      63.439  53.399  75.355  1.00  0.00           C
ATOM   1445  O   TYR A  82      63.289  54.619  75.185  1.00  0.00           O
ATOM   1446  N   GLU A  83      62.459  52.529  75.045  1.00  0.00           N
ATOM   1448  CA  GLU A  83      61.099  52.839  74.605  1.00  0.00           C
ATOM   1450  CB  GLU A  83      60.359  51.489  74.485  1.00  0.00           C
ATOM   1453  CG  GLU A  83      58.919  51.539  73.925  1.00  0.00           C
ATOM   1456  CD  GLU A  83      58.419  50.119  73.755  1.00  0.00           C
ATOM   1457  OE1 GLU A  83      58.949  49.449  72.835  1.00  0.00           O
ATOM   1458  OE2 GLU A  83      57.609  49.619  74.575  1.00  0.00           O
ATOM   1459  C   GLU A  83      60.349  53.739  75.585  1.00  0.00           C
ATOM   1460  O   GLU A  83      60.589  53.669  76.795  1.00  0.00           O
ATOM   1461  N   VAL A  84      59.469  54.639  75.075  1.00  0.00           N
ATOM   1463  CA  VAL A  84      58.759  55.559  75.945  1.00  0.00           C
ATOM   1465  CB  VAL A  84      59.209  56.999  75.795  1.00  0.00           C
ATOM   1467  CG1 VAL A  84      58.349  57.869  76.745  1.00  0.00           C
ATOM   1471  CG2 VAL A  84      60.709  57.049  76.145  1.00  0.00           C
ATOM   1475  C   VAL A  84      57.289  55.539  75.625  1.00  0.00           C
ATOM   1476  O   VAL A  84      56.819  56.179  74.685  1.00  0.00           O
ATOM   1477  N   GLU A  85      56.509  54.869  76.475  1.00  0.00           N
ATOM   1479  CA  GLU A  85      55.089  54.949  76.345  1.00  0.00           C
ATOM   1481  CB  GLU A  85      54.469  53.549  76.475  1.00  0.00           C
ATOM   1484  CG  GLU A  85      54.869  52.689  75.265  1.00  0.00           C
ATOM   1487  CD  GLU A  85      54.419  53.279  73.925  1.00  0.00           C
ATOM   1488  OE1 GLU A  85      53.279  53.809  73.805  1.00  0.00           O
ATOM   1489  OE2 GLU A  85      55.259  53.259  72.995  1.00  0.00           O
ATOM   1490  C   GLU A  85      54.519  55.979  77.295  1.00  0.00           C
ATOM   1491  O   GLU A  85      54.989  56.159  78.415  1.00  0.00           O
ATOM   1492  N   ARG A  86      53.509  56.719  76.825  1.00  0.00           N
ATOM   1494  CA  ARG A  86      52.769  57.609  77.685  1.00  0.00           C
ATOM   1496  CB  ARG A  86      53.009  59.119  77.405  1.00  0.00           C
ATOM   1499  CG  ARG A  86      52.439  59.699  76.095  1.00  0.00           C
ATOM   1502  CD  ARG A  86      52.299  61.229  76.115  1.00  0.00           C
ATOM   1505  NE  ARG A  86      51.189  61.589  77.065  1.00  0.00           N
ATOM   1507  CZ  ARG A  86      49.909  61.669  76.715  1.00  0.00           C
ATOM   1508  NH1 ARG A  86      49.429  61.339  75.545  1.00  0.00           N
ATOM   1511  NH2 ARG A  86      49.059  62.179  77.575  1.00  0.00           N
ATOM   1514  C   ARG A  86      51.309  57.259  77.575  1.00  0.00           C
ATOM   1515  O   ARG A  86      50.749  57.059  76.495  1.00  0.00           O
ATOM   1516  N   ASP A  87      50.659  57.199  78.745  1.00  0.00           N
ATOM   1518  CA  ASP A  87      49.239  57.209  78.895  1.00  0.00           C
ATOM   1520  CB  ASP A  87      48.789  55.819  79.435  1.00  0.00           C
ATOM   1523  CG  ASP A  87      47.289  55.649  79.575  1.00  0.00           C
ATOM   1524  OD1 ASP A  87      46.529  56.479  79.015  1.00  0.00           O
ATOM   1525  OD2 ASP A  87      46.829  54.689  80.245  1.00  0.00           O
ATOM   1526  C   ASP A  87      48.979  58.359  79.865  1.00  0.00           C
ATOM   1527  O   ASP A  87      49.339  58.299  81.045  1.00  0.00           O
ATOM   1528  N   GLY A  88      48.349  59.459  79.425  1.00  0.00           N
ATOM   1530  CA  GLY A  88      48.079  60.609  80.295  1.00  0.00           C
ATOM   1533  C   GLY A  88      49.289  61.319  80.875  1.00  0.00           C
ATOM   1534  O   GLY A  88      50.169  61.779  80.155  1.00  0.00           O
ATOM   1535  N   ASN A  89      49.299  61.479  82.215  1.00  0.00           N
ATOM   1537  CA  ASN A  89      50.369  62.149  82.925  1.00  0.00           C
ATOM   1539  CB  ASN A  89      49.809  63.179  83.945  1.00  0.00           C
ATOM   1542  CG  ASN A  89      49.079  64.329  83.255  1.00  0.00           C
ATOM   1543  OD1 ASN A  89      49.439  64.739  82.145  1.00  0.00           O
ATOM   1544  ND2 ASN A  89      48.059  64.899  83.935  1.00  0.00           N
ATOM   1547  C   ASN A  89      51.289  61.159  83.635  1.00  0.00           C
ATOM   1548  O   ASN A  89      52.069  61.569  84.495  1.00  0.00           O
ATOM   1549  N   THR A  90      51.289  59.869  83.225  1.00  0.00           N
ATOM   1551  CA  THR A  90      52.289  58.859  83.585  1.00  0.00           C
ATOM   1553  CB  THR A  90      51.749  57.639  84.355  1.00  0.00           C
ATOM   1555  OG1 THR A  90      52.689  56.579  84.535  1.00  0.00           O
ATOM   1557  CG2 THR A  90      50.579  57.009  83.595  1.00  0.00           C
ATOM   1561  C   THR A  90      53.039  58.439  82.315  1.00  0.00           C
ATOM   1562  O   THR A  90      52.499  58.499  81.205  1.00  0.00           O
ATOM   1563  N   ILE A  91      54.319  58.049  82.465  1.00  0.00           N
ATOM   1565  CA  ILE A  91      55.099  57.429  81.405  1.00  0.00           C
ATOM   1567  CB  ILE A  91      56.189  58.309  80.775  1.00  0.00           C
ATOM   1569  CG2 ILE A  91      55.499  59.419  79.985  1.00  0.00           C
ATOM   1573  CG1 ILE A  91      57.179  58.889  81.795  1.00  0.00           C
ATOM   1576  CD  ILE A  91      58.409  59.529  81.135  1.00  0.00           C
ATOM   1580  C   ILE A  91      55.759  56.169  81.905  1.00  0.00           C
ATOM   1581  O   ILE A  91      56.209  56.089  83.055  1.00  0.00           O
ATOM   1582  N   GLU A  92      55.909  55.169  81.015  1.00  0.00           N
ATOM   1584  CA  GLU A  92      56.779  54.049  81.245  1.00  0.00           C
ATOM   1586  CB  GLU A  92      56.239  52.759  80.605  1.00  0.00           C
ATOM   1589  CG  GLU A  92      54.899  52.229  81.185  1.00  0.00           C
ATOM   1592  CD  GLU A  92      54.639  50.769  80.825  1.00  0.00           C
ATOM   1593  OE1 GLU A  92      55.539  50.119  80.225  1.00  0.00           O
ATOM   1594  OE2 GLU A  92      53.559  50.239  81.205  1.00  0.00           O
ATOM   1595  C   GLU A  92      58.149  54.359  80.675  1.00  0.00           C
ATOM   1596  O   GLU A  92      58.299  54.829  79.545  1.00  0.00           O
ATOM   1597  N   TYR A  93      59.209  54.119  81.455  1.00  0.00           N
ATOM   1599  CA  TYR A  93      60.559  54.319  81.005  1.00  0.00           C
ATOM   1601  CB  TYR A  93      60.929  55.819  81.175  1.00  0.00           C
ATOM   1604  CG  TYR A  93      62.369  56.129  80.915  1.00  0.00           C
ATOM   1605  CD1 TYR A  93      62.949  55.849  79.675  1.00  0.00           C
ATOM   1607  CE1 TYR A  93      64.289  56.209  79.435  1.00  0.00           C
ATOM   1609  CZ  TYR A  93      65.059  56.799  80.425  1.00  0.00           C
ATOM   1610  OH  TYR A  93      66.379  57.169  80.105  1.00  0.00           O
ATOM   1612  CD2 TYR A  93      63.139  56.759  81.905  1.00  0.00           C
ATOM   1614  CE2 TYR A  93      64.489  57.069  81.675  1.00  0.00           C
ATOM   1616  C   TYR A  93      61.409  53.369  81.825  1.00  0.00           C
ATOM   1617  O   TYR A  93      61.349  53.419  83.045  1.00  0.00           O
ATOM   1618  N   ASP A  94      62.149  52.429  81.215  1.00  0.00           N
ATOM   1620  CA  ASP A  94      63.149  51.589  81.885  1.00  0.00           C
ATOM   1622  CB  ASP A  94      64.209  52.389  82.685  1.00  0.00           C
ATOM   1625  CG  ASP A  94      65.039  53.259  81.765  1.00  0.00           C
ATOM   1626  OD1 ASP A  94      64.779  53.269  80.535  1.00  0.00           O
ATOM   1627  OD2 ASP A  94      65.969  53.899  82.305  1.00  0.00           O
ATOM   1628  C   ASP A  94      62.589  50.459  82.765  1.00  0.00           C
ATOM   1629  O   ASP A  94      63.299  49.859  83.575  1.00  0.00           O
ATOM   1630  N   GLY A  95      61.289  50.139  82.655  1.00  0.00           N
ATOM   1632  CA  GLY A  95      60.599  49.409  83.725  1.00  0.00           C
ATOM   1635  C   GLY A  95      60.469  50.209  84.995  1.00  0.00           C
ATOM   1636  O   GLY A  95      60.299  49.659  86.085  1.00  0.00           O
ATOM   1637  N   MET A  96      60.489  51.539  84.885  1.00  0.00           N
ATOM   1639  CA  MET A  96      60.269  52.509  85.925  1.00  0.00           C
ATOM   1641  CB  MET A  96      61.429  53.539  85.945  1.00  0.00           C
ATOM   1644  CG  MET A  96      61.839  54.089  87.325  1.00  0.00           C
ATOM   1647  SD  MET A  96      62.829  52.929  88.285  1.00  0.00           S
ATOM   1648  CE  MET A  96      64.399  53.239  87.415  1.00  0.00           C
ATOM   1652  C   MET A  96      58.979  53.189  85.515  1.00  0.00           C
ATOM   1653  O   MET A  96      58.579  53.159  84.345  1.00  0.00           O
ATOM   1654  N   THR A  97      58.279  53.819  86.475  1.00  0.00           N
ATOM   1656  CA  THR A  97      57.109  54.629  86.165  1.00  0.00           C
ATOM   1658  CB  THR A  97      55.819  53.999  86.695  1.00  0.00           C
ATOM   1660  OG1 THR A  97      54.659  54.579  86.155  1.00  0.00           O
ATOM   1662  CG2 THR A  97      55.699  54.039  88.215  1.00  0.00           C
ATOM   1666  C   THR A  97      57.379  56.029  86.695  1.00  0.00           C
ATOM   1667  O   THR A  97      57.749  56.219  87.855  1.00  0.00           O
ATOM   1668  N   MET A  98      57.259  57.039  85.825  1.00  0.00           N
ATOM   1670  CA  MET A  98      57.409  58.449  86.165  1.00  0.00           C
ATOM   1672  CB  MET A  98      58.289  59.259  85.165  1.00  0.00           C
ATOM   1675  CG  MET A  98      59.589  58.649  84.605  1.00  0.00           C
ATOM   1678  SD  MET A  98      61.059  58.859  85.645  1.00  0.00           S
ATOM   1679  CE  MET A  98      60.859  57.219  86.365  1.00  0.00           C
ATOM   1683  C   MET A  98      56.009  59.059  86.035  1.00  0.00           C
ATOM   1684  O   MET A  98      55.199  58.579  85.255  1.00  0.00           O
ATOM   1685  N   GLU A  99      55.729  60.179  86.725  1.00  0.00           N
ATOM   1687  CA  GLU A  99      54.549  60.979  86.445  1.00  0.00           C
ATOM   1689  CB  GLU A  99      53.479  60.919  87.575  1.00  0.00           C
ATOM   1692  CG  GLU A  99      53.519  62.039  88.655  1.00  0.00           C
ATOM   1695  CD  GLU A  99      52.319  62.059  89.605  1.00  0.00           C
ATOM   1696  OE1 GLU A  99      51.909  60.989  90.115  1.00  0.00           O
ATOM   1697  OE2 GLU A  99      51.829  63.199  89.845  1.00  0.00           O
ATOM   1698  C   GLU A  99      55.009  62.409  86.215  1.00  0.00           C
ATOM   1699  O   GLU A  99      56.079  62.819  86.665  1.00  0.00           O
ATOM   1700  N   ARG A 100      54.199  63.209  85.495  1.00  0.00           N
ATOM   1702  CA  ARG A 100      54.459  64.599  85.205  1.00  0.00           C
ATOM   1704  CB  ARG A 100      53.359  65.159  84.275  1.00  0.00           C
ATOM   1707  CG  ARG A 100      53.749  66.469  83.555  1.00  0.00           C
ATOM   1710  CD  ARG A 100      52.599  67.149  82.785  1.00  0.00           C
ATOM   1713  NE  ARG A 100      52.039  66.179  81.785  1.00  0.00           N
ATOM   1715  CZ  ARG A 100      52.569  65.989  80.585  1.00  0.00           C
ATOM   1716  NH1 ARG A 100      53.689  66.569  80.195  1.00  0.00           N
ATOM   1719  NH2 ARG A 100      51.939  65.209  79.735  1.00  0.00           N
ATOM   1722  C   ARG A 100      54.559  65.449  86.465  1.00  0.00           C
ATOM   1723  O   ARG A 100      53.739  65.389  87.375  1.00  0.00           O
ATOM   1724  N   VAL A 101      55.579  66.309  86.525  1.00  0.00           N
ATOM   1726  CA  VAL A 101      55.829  67.199  87.645  1.00  0.00           C
ATOM   1728  CB  VAL A 101      56.959  66.729  88.565  1.00  0.00           C
ATOM   1730  CG1 VAL A 101      56.519  65.409  89.215  1.00  0.00           C
ATOM   1734  CG2 VAL A 101      58.289  66.569  87.795  1.00  0.00           C
ATOM   1738  C   VAL A 101      56.089  68.569  87.075  1.00  0.00           C
ATOM   1739  O   VAL A 101      56.359  68.739  85.885  1.00  0.00           O
ATOM   1740  N   ASP A 102      55.919  69.599  87.925  1.00  0.00           N
ATOM   1742  CA  ASP A 102      56.019  70.999  87.585  1.00  0.00           C
ATOM   1744  CB  ASP A 102      55.049  71.779  88.525  1.00  0.00           C
ATOM   1747  CG  ASP A 102      55.289  71.559  90.015  1.00  0.00           C
ATOM   1748  OD1 ASP A 102      55.349  70.369  90.445  1.00  0.00           O
ATOM   1749  OD2 ASP A 102      55.409  72.559  90.755  1.00  0.00           O
ATOM   1750  C   ASP A 102      57.449  71.489  87.745  1.00  0.00           C
ATOM   1751  O   ASP A 102      57.909  72.419  87.085  1.00  0.00           O
ATOM   1752  N   ARG A 103      58.209  70.829  88.625  1.00  0.00           N
ATOM   1754  CA  ARG A 103      59.609  71.069  88.815  1.00  0.00           C
ATOM   1756  CB  ARG A 103      59.799  72.099  89.945  1.00  0.00           C
ATOM   1759  CG  ARG A 103      61.219  72.659  90.065  1.00  0.00           C
ATOM   1762  CD  ARG A 103      61.389  73.569  91.265  1.00  0.00           C
ATOM   1765  NE  ARG A 103      62.769  74.139  91.115  1.00  0.00           N
ATOM   1767  CZ  ARG A 103      63.219  75.099  91.905  1.00  0.00           C
ATOM   1768  NH1 ARG A 103      62.509  75.599  92.885  1.00  0.00           N
ATOM   1771  NH2 ARG A 103      64.429  75.569  91.655  1.00  0.00           N
ATOM   1774  C   ARG A 103      60.249  69.749  89.215  1.00  0.00           C
ATOM   1775  O   ARG A 103      59.639  68.929  89.915  1.00  0.00           O
ATOM   1776  N   PRO A 104      61.489  69.469  88.815  1.00  0.00           N
ATOM   1777  CD  PRO A 104      62.229  70.209  87.785  1.00  0.00           C
ATOM   1780  CA  PRO A 104      62.209  68.299  89.265  1.00  0.00           C
ATOM   1782  CB  PRO A 104      63.209  68.069  88.125  1.00  0.00           C
ATOM   1785  CG  PRO A 104      63.569  69.489  87.675  1.00  0.00           C
ATOM   1788  C   PRO A 104      62.929  68.639  90.565  1.00  0.00           C
ATOM   1789  O   PRO A 104      62.789  69.749  91.075  1.00  0.00           O
ATOM   1790  N   THR A 105      63.709  67.699  91.125  1.00  0.00           N
ATOM   1792  CA  THR A 105      64.639  67.919  92.235  1.00  0.00           C
ATOM   1794  CB  THR A 105      65.249  66.599  92.745  1.00  0.00           C
ATOM   1796  OG1 THR A 105      66.229  66.739  93.765  1.00  0.00           O
ATOM   1798  CG2 THR A 105      65.919  65.819  91.625  1.00  0.00           C
ATOM   1802  C   THR A 105      65.689  68.989  91.955  1.00  0.00           C
ATOM   1803  O   THR A 105      66.039  69.259  90.805  1.00  0.00           O
ATOM   1804  N   ALA A 106      66.209  69.669  93.005  1.00  0.00           N
ATOM   1806  CA  ALA A 106      67.199  70.729  92.885  1.00  0.00           C
ATOM   1808  CB  ALA A 106      67.609  71.189  94.295  1.00  0.00           C
ATOM   1812  C   ALA A 106      68.479  70.299  92.175  1.00  0.00           C
ATOM   1813  O   ALA A 106      69.049  71.039  91.365  1.00  0.00           O
ATOM   1814  N   GLU A 107      68.939  69.089  92.495  1.00  0.00           N
ATOM   1816  CA  GLU A 107      70.059  68.439  91.865  1.00  0.00           C
ATOM   1818  CB  GLU A 107      70.249  67.089  92.605  1.00  0.00           C
ATOM   1821  CG  GLU A 107      70.879  65.899  91.825  1.00  0.00           C
ATOM   1824  CD  GLU A 107      69.919  65.199  90.865  1.00  0.00           C
ATOM   1825  OE1 GLU A 107      68.849  64.759  91.335  1.00  0.00           O
ATOM   1826  OE2 GLU A 107      70.229  65.179  89.645  1.00  0.00           O
ATOM   1827  C   GLU A 107      69.959  68.239  90.365  1.00  0.00           C
ATOM   1828  O   GLU A 107      70.909  68.529  89.625  1.00  0.00           O
ATOM   1829  N   CYS A 108      68.789  67.759  89.905  1.00  0.00           N
ATOM   1831  CA  CYS A 108      68.439  67.489  88.525  1.00  0.00           C
ATOM   1833  CB  CYS A 108      67.019  66.849  88.515  1.00  0.00           C
ATOM   1836  SG  CYS A 108      66.289  66.509  86.875  1.00  0.00           S
ATOM   1838  C   CYS A 108      68.459  68.739  87.685  1.00  0.00           C
ATOM   1839  O   CYS A 108      69.069  68.779  86.615  1.00  0.00           O
ATOM   1840  N   ALA A 109      67.849  69.809  88.235  1.00  0.00           N
ATOM   1842  CA  ALA A 109      67.939  71.129  87.665  1.00  0.00           C
ATOM   1844  CB  ALA A 109      67.069  72.079  88.505  1.00  0.00           C
ATOM   1848  C   ALA A 109      69.369  71.659  87.575  1.00  0.00           C
ATOM   1849  O   ALA A 109      69.799  72.129  86.525  1.00  0.00           O
ATOM   1850  N   ALA A 110      70.199  71.499  88.635  1.00  0.00           N
ATOM   1852  CA  ALA A 110      71.609  71.829  88.575  1.00  0.00           C
ATOM   1854  CB  ALA A 110      72.269  71.739  89.955  1.00  0.00           C
ATOM   1858  C   ALA A 110      72.409  71.049  87.545  1.00  0.00           C
ATOM   1859  O   ALA A 110      73.209  71.629  86.815  1.00  0.00           O
ATOM   1860  N   ALA A 111      72.199  69.729  87.435  1.00  0.00           N
ATOM   1862  CA  ALA A 111      72.819  68.929  86.405  1.00  0.00           C
ATOM   1864  CB  ALA A 111      72.429  67.479  86.665  1.00  0.00           C
ATOM   1868  C   ALA A 111      72.449  69.289  84.975  1.00  0.00           C
ATOM   1869  O   ALA A 111      73.299  69.329  84.085  1.00  0.00           O
ATOM   1870  N   LEU A 112      71.159  69.599  84.745  1.00  0.00           N
ATOM   1872  CA  LEU A 112      70.679  70.119  83.475  1.00  0.00           C
ATOM   1874  CB  LEU A 112      69.149  70.319  83.525  1.00  0.00           C
ATOM   1877  CG  LEU A 112      68.489  70.779  82.205  1.00  0.00           C
ATOM   1879  CD1 LEU A 112      68.529  69.669  81.145  1.00  0.00           C
ATOM   1883  CD2 LEU A 112      67.049  71.239  82.455  1.00  0.00           C
ATOM   1887  C   LEU A 112      71.339  71.429  83.105  1.00  0.00           C
ATOM   1888  O   LEU A 112      71.919  71.559  82.035  1.00  0.00           O
ATOM   1889  N   ASP A 113      71.379  72.419  84.005  1.00  0.00           N
ATOM   1891  CA  ASP A 113      72.029  73.689  83.715  1.00  0.00           C
ATOM   1893  CB  ASP A 113      71.839  74.669  84.885  1.00  0.00           C
ATOM   1896  CG  ASP A 113      70.379  74.959  85.155  1.00  0.00           C
ATOM   1897  OD1 ASP A 113      69.559  74.889  84.205  1.00  0.00           O
ATOM   1898  OD2 ASP A 113      70.089  75.369  86.315  1.00  0.00           O
ATOM   1899  C   ASP A 113      73.519  73.549  83.395  1.00  0.00           C
ATOM   1900  O   ASP A 113      74.079  74.229  82.545  1.00  0.00           O
ATOM   1901  N   LYS A 114      74.209  72.609  84.055  1.00  0.00           N
ATOM   1903  CA  LYS A 114      75.579  72.259  83.715  1.00  0.00           C
ATOM   1905  CB  LYS A 114      76.179  71.279  84.735  1.00  0.00           C
ATOM   1908  CG  LYS A 114      76.379  71.899  86.115  1.00  0.00           C
ATOM   1911  CD  LYS A 114      76.849  70.919  87.205  1.00  0.00           C
ATOM   1914  CE  LYS A 114      78.299  70.419  87.045  1.00  0.00           C
ATOM   1917  NZ  LYS A 114      78.379  69.419  85.965  1.00  0.00           N
ATOM   1921  C   LYS A 114      75.819  71.679  82.335  1.00  0.00           C
ATOM   1922  O   LYS A 114      76.869  71.879  81.725  1.00  0.00           O
ATOM   1923  N   ALA A 115      74.869  70.859  81.835  1.00  0.00           N
ATOM   1925  CA  ALA A 115      75.109  69.979  80.715  1.00  0.00           C
ATOM   1927  CB  ALA A 115      74.409  68.629  80.985  1.00  0.00           C
ATOM   1931  C   ALA A 115      74.739  70.649  79.395  1.00  0.00           C
ATOM   1932  O   ALA A 115      75.559  70.639  78.475  1.00  0.00           O
ATOM   1933  N   PRO A 116      73.569  71.279  79.265  1.00  0.00           N
ATOM   1934  CD  PRO A 116      72.359  70.459  79.245  1.00  0.00           C
ATOM   1937  CA  PRO A 116      73.349  72.339  78.295  1.00  0.00           C
ATOM   1939  CB  PRO A 116      71.889  72.699  78.535  1.00  0.00           C
ATOM   1942  CG  PRO A 116      71.219  71.339  78.735  1.00  0.00           C
ATOM   1945  C   PRO A 116      74.229  73.579  78.275  1.00  0.00           C
ATOM   1946  O   PRO A 116      74.149  74.319  77.305  1.00  0.00           O
ATOM   1947  N   LEU A 117      75.039  73.899  79.295  1.00  0.00           N
ATOM   1949  CA  LEU A 117      75.949  75.029  79.145  1.00  0.00           C
ATOM   1951  CB  LEU A 117      76.629  75.359  80.505  1.00  0.00           C
ATOM   1954  CG  LEU A 117      77.389  76.699  80.635  1.00  0.00           C
ATOM   1956  CD1 LEU A 117      78.739  76.779  79.895  1.00  0.00           C
ATOM   1960  CD2 LEU A 117      76.499  77.879  80.255  1.00  0.00           C
ATOM   1964  C   LEU A 117      76.949  74.889  77.965  1.00  0.00           C
ATOM   1965  O   LEU A 117      77.049  75.819  77.165  1.00  0.00           O
ATOM   1966  N   PRO A 118      77.689  73.789  77.775  1.00  0.00           N
ATOM   1967  CD  PRO A 118      78.059  72.859  78.825  1.00  0.00           C
ATOM   1970  CA  PRO A 118      78.439  73.539  76.545  1.00  0.00           C
ATOM   1972  CB  PRO A 118      79.529  72.549  76.985  1.00  0.00           C
ATOM   1975  CG  PRO A 118      78.839  71.779  78.095  1.00  0.00           C
ATOM   1978  C   PRO A 118      77.639  72.969  75.365  1.00  0.00           C
ATOM   1979  O   PRO A 118      78.289  72.659  74.365  1.00  0.00           O
ATOM   1980  N   THR A 119      76.299  72.849  75.385  1.00  0.00           N
ATOM   1982  CA  THR A 119      75.519  72.569  74.175  1.00  0.00           C
ATOM   1984  CB  THR A 119      74.179  71.829  74.345  1.00  0.00           C
ATOM   1986  OG1 THR A 119      73.269  72.559  75.145  1.00  0.00           O
ATOM   1988  CG2 THR A 119      74.379  70.469  75.035  1.00  0.00           C
ATOM   1992  C   THR A 119      75.339  73.899  73.425  1.00  0.00           C
ATOM   1993  O   THR A 119      75.649  74.959  73.965  1.00  0.00           O
ATOM   1994  N   PRO A 120      74.969  73.909  72.145  1.00  0.00           N
ATOM   1995  CD  PRO A 120      75.109  72.779  71.225  1.00  0.00           C
ATOM   1998  CA  PRO A 120      74.499  75.109  71.445  1.00  0.00           C
ATOM   2000  CB  PRO A 120      74.109  74.579  70.055  1.00  0.00           C
ATOM   2003  CG  PRO A 120      75.089  73.419  69.845  1.00  0.00           C
ATOM   2006  C   PRO A 120      73.369  75.879  72.125  1.00  0.00           C
ATOM   2007  O   PRO A 120      72.649  75.319  72.935  1.00  0.00           O
ATOM   2008  N   LEU A 121      73.229  77.169  71.775  1.00  0.00           N
ATOM   2010  CA  LEU A 121      72.119  77.989  72.205  1.00  0.00           C
ATOM   2012  CB  LEU A 121      72.489  79.509  72.195  1.00  0.00           C
ATOM   2015  CG  LEU A 121      73.819  79.989  72.855  1.00  0.00           C
ATOM   2017  CD1 LEU A 121      73.999  79.479  74.295  1.00  0.00           C
ATOM   2021  CD2 LEU A 121      75.069  79.719  72.015  1.00  0.00           C
ATOM   2025  C   LEU A 121      70.879  77.769  71.285  1.00  0.00           C
ATOM   2026  OT1 LEU A 121      70.929  77.009  70.275  1.00  0.00           O
ATOM   2027  OT2 LEU A 121      69.859  78.439  71.575  1.00  0.00           O
ATOM   2028  NH3 POPEB 122      26.159  46.779  67.135  1.00  0.00           N
ATOM   2032  C12 POPEB 122      27.559  47.169  66.755  1.00  0.00           C
ATOM   2035  C11 POPEB 122      28.329  45.919  66.265  1.00  0.00           C
ATOM   2038  P   POPEB 122      30.099  47.089  64.755  1.00  0.00           P
ATOM   2039  O13 POPEB 122      28.889  47.439  63.985  1.00  0.00           O
ATOM   2040  O14 POPEB 122      30.909  48.179  65.355  1.00  0.00           O
ATOM   2041  O11 POPEB 122      31.049  46.099  63.925  1.00  0.00           O
ATOM   2042  O12 POPEB 122      29.699  46.169  65.985  1.00  0.00           O
ATOM   2043  C1  POPEB 122      32.479  46.319  63.985  1.00  0.00           C
ATOM   2046  C2  POPEB 122      33.249  45.909  62.695  1.00  0.00           C
ATOM   2048  O21 POPEB 122      34.559  46.529  62.615  1.00  0.00           O
ATOM   2049  C21 POPEB 122      34.619  47.809  62.235  1.00  0.00           C
ATOM   2050  O22 POPEB 122      33.719  48.619  62.355  1.00  0.00           O
ATOM   2051  C22 POPEB 122      35.969  48.099  61.595  1.00  0.00           C
ATOM   2054  C3  POPEB 122      32.439  46.089  61.365  1.00  0.00           C
ATOM   2057  O31 POPEB 122      33.259  45.689  60.235  1.00  0.00           O
ATOM   2058  C31 POPEB 122      32.869  46.229  59.075  1.00  0.00           C
ATOM   2059  O32 POPEB 122      31.899  46.929  58.925  1.00  0.00           O
ATOM   2060  C32 POPEB 122      33.869  45.889  57.985  1.00  0.00           C
ATOM   2063  C23 POPEB 122      35.729  48.839  60.265  1.00  0.00           C
ATOM   2066  C24 POPEB 122      36.889  48.789  59.265  1.00  0.00           C
ATOM   2069  C25 POPEB 122      36.509  49.579  57.995  1.00  0.00           C
ATOM   2072  C26 POPEB 122      36.559  48.759  56.705  1.00  0.00           C
ATOM   2075  C27 POPEB 122      37.879  48.939  55.965  1.00  0.00           C
ATOM   2078  C28 POPEB 122      38.099  47.899  54.855  1.00  0.00           C
ATOM   2081  C29 POPEB 122      37.239  48.139  53.635  1.00  0.00           C
ATOM   2083 0C21 POPEB 122      37.689  48.219  52.365  1.00  0.00           C
ATOM   2085 1C21 POPEB 122      39.139  48.089  51.965  1.00  0.00           C
ATOM   2088 2C21 POPEB 122      39.599  46.629  51.795  1.00  0.00           C
ATOM   2091 3C21 POPEB 122      41.129  46.519  51.755  1.00  0.00           C
ATOM   2094 4C21 POPEB 122      41.669  45.179  51.235  1.00  0.00           C
ATOM   2097 5C21 POPEB 122      41.379  43.979  52.155  1.00  0.00           C
ATOM   2100 6C21 POPEB 122      41.879  42.659  51.545  1.00  0.00           C
ATOM   2103 7C21 POPEB 122      41.569  41.439  52.425  1.00  0.00           C
ATOM   2106 8C21 POPEB 122      42.039  40.119  51.805  1.00  0.00           C
ATOM   2110  C33 POPEB 122      33.249  46.149  56.585  1.00  0.00           C
ATOM   2113  C34 POPEB 122      34.209  45.949  55.405  1.00  0.00           C
ATOM   2116  C35 POPEB 122      34.889  44.579  55.395  1.00  0.00           C
ATOM   2119  C36 POPEB 122      35.739  44.369  54.145  1.00  0.00           C
ATOM   2122  C37 POPEB 122      36.579  43.089  54.165  1.00  0.00           C
ATOM   2125  C38 POPEB 122      37.609  43.029  53.035  1.00  0.00           C
ATOM   2128  C39 POPEB 122      36.979  42.809  51.655  1.00  0.00           C
ATOM   2131 0C31 POPEB 122      37.969  43.039  50.515  1.00  0.00           C
ATOM   2134 1C31 POPEB 122      37.409  42.609  49.145  1.00  0.00           C
ATOM   2137 2C31 POPEB 122      37.649  41.129  48.805  1.00  0.00           C
ATOM   2140 3C31 POPEB 122      39.119  40.789  48.515  1.00  0.00           C
ATOM   2143 4C31 POPEB 122      39.709  41.529  47.305  1.00  0.00           C
ATOM   2146 5C31 POPEB 122      41.119  41.029  46.945  1.00  0.00           C
ATOM   2149 6C31 POPEB 122      41.709  41.729  45.715  1.00  0.00           C
ATOM   2153  NH3 POPEC 123     107.969  67.659  16.935  1.00  0.00           N
ATOM   2157  C12 POPEC 123     106.929  66.729  17.535  1.00  0.00           C
ATOM   2160  C11 POPEC 123     105.599  67.459  17.825  1.00  0.00           C
ATOM   2163  P   POPEC 123     103.479  67.219  19.325  1.00  0.00           P
ATOM   2164  O13 POPEC 123     103.969  68.349  20.125  1.00  0.00           O
ATOM   2165  O14 POPEC 123     102.369  67.469  18.395  1.00  0.00           O
ATOM   2166  O11 POPEC 123     103.129  66.039  20.335  1.00  0.00           O
ATOM   2167  O12 POPEC 123     104.729  66.599  18.565  1.00  0.00           O
ATOM   2168  C1  POPEC 123     102.749  66.299  21.685  1.00  0.00           C
ATOM   2171  C2  POPEC 123     101.269  65.899  21.925  1.00  0.00           C
ATOM   2173  O21 POPEC 123     100.839  66.089  23.295  1.00  0.00           O
ATOM   2174  C21 POPEC 123     101.609  65.879  24.335  1.00  0.00           C
ATOM   2175  O22 POPEC 123     102.589  65.139  24.385  1.00  0.00           O
ATOM   2176  C22 POPEC 123     101.029  66.659  25.525  1.00  0.00           C
ATOM   2179  C3  POPEC 123     100.879  64.499  21.345  1.00  0.00           C
ATOM   2182  O31 POPEC 123     101.669  63.419  21.915  1.00  0.00           O
ATOM   2183  C31 POPEC 123     100.979  62.309  22.255  1.00  0.00           C
ATOM   2184  O32 POPEC 123      99.799  62.129  22.045  1.00  0.00           O
ATOM   2185  C32 POPEC 123     101.889  61.449  23.135  1.00  0.00           C
ATOM   2188  C23 POPEC 123     100.629  65.739  26.695  1.00  0.00           C
ATOM   2191  C24 POPEC 123     100.949  66.329  28.075  1.00  0.00           C
ATOM   2194  C25 POPEC 123     100.649  65.309  29.175  1.00  0.00           C
ATOM   2197  C26 POPEC 123     101.159  65.739  30.565  1.00  0.00           C
ATOM   2200  C27 POPEC 123     100.839  64.699  31.645  1.00  0.00           C
ATOM   2203  C28 POPEC 123     101.349  65.099  33.045  1.00  0.00           C
ATOM   2206  C29 POPEC 123     102.859  65.039  33.155  1.00  0.00           C
ATOM   2208 0C21 POPEC 123     103.669  65.909  33.785  1.00  0.00           C
ATOM   2210 1C21 POPEC 123     103.269  67.149  34.535  1.00  0.00           C
ATOM   2213 2C21 POPEC 123     103.899  67.209  35.935  1.00  0.00           C
ATOM   2216 3C21 POPEC 123     103.519  68.499  36.675  1.00  0.00           C
ATOM   2219 4C21 POPEC 123     104.159  68.639  38.065  1.00  0.00           C
ATOM   2222 5C21 POPEC 123     103.609  67.639  39.095  1.00  0.00           C
ATOM   2225 6C21 POPEC 123     104.179  67.859  40.505  1.00  0.00           C
ATOM   2228 7C21 POPEC 123     103.589  66.879  41.525  1.00  0.00           C
ATOM   2231 8C21 POPEC 123     103.959  67.209  42.965  1.00  0.00           C
ATOM   2235  C33 POPEC 123     101.109  60.499  24.075  1.00  0.00           C
ATOM   2238  C34 POPEC 123     102.009  59.869  25.145  1.00  0.00           C
ATOM   2241  C35 POPEC 123     101.229  58.959  26.095  1.00  0.00           C
ATOM   2244  C36 POPEC 123     102.099  58.259  27.155  1.00  0.00           C
ATOM   2247  C37 POPEC 123     102.939  59.219  28.015  1.00  0.00           C
ATOM   2250  C38 POPEC 123     103.619  58.519  29.195  1.00  0.00           C
ATOM   2253  C39 POPEC 123     102.819  58.609  30.495  1.00  0.00           C
ATOM   2256 0C31 POPEC 123     102.979  59.949  31.225  1.00  0.00           C
ATOM   2259 1C31 POPEC 123     101.959  60.089  32.365  1.00  0.00           C
ATOM   2262 2C31 POPEC 123     102.219  61.229  33.355  1.00  0.00           C
ATOM   2265 3C31 POPEC 123     103.529  61.069  34.135  1.00  0.00           C
ATOM   2268 4C31 POPEC 123     103.609  61.959  35.375  1.00  0.00           C
ATOM   2271 5C31 POPEC 123     104.909  61.739  36.155  1.00  0.00           C
ATOM   2274 6C31 POPEC 123     105.029  62.589  37.415  1.00  0.00           C
ATOM   2278  NH3 POPED 124      55.279  96.149  25.045  1.00  0.00           N
ATOM   2282  C12 POPED 124      55.379  95.899  23.555  1.00  0.00           C
ATOM   2285  C11 POPED 124      55.689  94.409  23.265  1.00  0.00           C
ATOM   2288  P   POPED 124      53.539  93.369  24.395  1.00  0.00           P
ATOM   2289  O13 POPED 124      52.569  94.479  24.355  1.00  0.00           O
ATOM   2290  O14 POPED 124      52.999  91.979  24.385  1.00  0.00           O
ATOM   2291  O11 POPED 124      54.459  93.669  25.635  1.00  0.00           O
ATOM   2292  O12 POPED 124      54.519  93.579  23.175  1.00  0.00           O
ATOM   2293  C1  POPED 124      54.999  92.649  26.475  1.00  0.00           C
ATOM   2296  C2  POPED 124      54.019  92.159  27.585  1.00  0.00           C
ATOM   2298  O21 POPED 124      53.939  92.949  28.775  1.00  0.00           O
ATOM   2299  C21 POPED 124      53.989  94.259  28.825  1.00  0.00           C
ATOM   2300  O22 POPED 124      54.199  95.039  27.935  1.00  0.00           O
ATOM   2301  C22 POPED 124      53.769  94.639  30.305  1.00  0.00           C
ATOM   2304  C3  POPED 124      54.459  90.719  27.995  1.00  0.00           C
ATOM   2307  O31 POPED 124      53.859  90.229  29.215  1.00  0.00           O
ATOM   2308  C31 POPED 124      52.669  89.689  29.075  1.00  0.00           C
ATOM   2309  O32 POPED 124      51.929  89.849  28.115  1.00  0.00           O
ATOM   2310  C32 POPED 124      52.349  88.759  30.245  1.00  0.00           C
ATOM   2313  C23 POPED 124      54.879  94.099  31.225  1.00  0.00           C
ATOM   2316  C24 POPED 124      54.469  94.049  32.705  1.00  0.00           C
ATOM   2319  C25 POPED 124      54.069  95.409  33.285  1.00  0.00           C
ATOM   2322  C26 POPED 124      53.679  95.299  34.765  1.00  0.00           C
ATOM   2325  C27 POPED 124      53.169  96.629  35.325  1.00  0.00           C
ATOM   2328  C28 POPED 124      52.879  96.609  36.845  1.00  0.00           C
ATOM   2331  C29 POPED 124      51.829  95.619  37.265  1.00  0.00           C
ATOM   2333 0C21 POPED 124      51.829  94.979  38.445  1.00  0.00           C
ATOM   2335 1C21 POPED 124      52.869  95.139  39.515  1.00  0.00           C
ATOM   2338 2C21 POPED 124      52.679  94.099  40.625  1.00  0.00           C
ATOM   2341 3C21 POPED 124      53.849  94.049  41.605  1.00  0.00           C
ATOM   2344 4C21 POPED 124      53.669  92.929  42.635  1.00  0.00           C
ATOM   2347 5C21 POPED 124      54.959  92.549  43.365  1.00  0.00           C
ATOM   2350 6C21 POPED 124      55.939  91.759  42.475  1.00  0.00           C
ATOM   2353 7C21 POPED 124      57.169  91.279  43.245  1.00  0.00           C
ATOM   2356 8C21 POPED 124      58.179  90.539  42.365  1.00  0.00           C
ATOM   2360  C33 POPED 124      52.609  89.319  31.675  1.00  0.00           C
ATOM   2363  C34 POPED 124      53.099  88.179  32.585  1.00  0.00           C
ATOM   2366  C35 POPED 124      53.129  88.499  34.095  1.00  0.00           C
ATOM   2369  C36 POPED 124      51.789  88.219  34.785  1.00  0.00           C
ATOM   2372  C37 POPED 124      51.939  87.799  36.255  1.00  0.00           C
ATOM   2375  C38 POPED 124      50.649  87.189  36.835  1.00  0.00           C
ATOM   2378  C39 POPED 124      50.819  86.819  38.315  1.00  0.00           C
ATOM   2381 0C31 POPED 124      49.629  86.069  38.935  1.00  0.00           C
ATOM   2384 1C31 POPED 124      49.859  85.819  40.425  1.00  0.00           C
ATOM   2387 2C31 POPED 124      48.759  84.979  41.105  1.00  0.00           C
ATOM   2390 3C31 POPED 124      48.899  84.939  42.635  1.00  0.00           C
ATOM   2393 4C31 POPED 124      50.219  84.339  43.135  1.00  0.00           C
ATOM   2396 5C31 POPED 124      50.379  84.419  44.655  1.00  0.00           C
ATOM   2399 6C31 POPED 124      51.649  83.729  45.165  1.00  0.00           C
ATOM   2403  NH3 POPEE 125      80.019 109.439  19.975  1.00  0.00           N
ATOM   2407  C12 POPEE 125      79.789 109.939  21.365  1.00  0.00           C
ATOM   2410  C11 POPEE 125      79.299 111.389  21.395  1.00  0.00           C
ATOM   2413  P   POPEE 125      78.719 113.099  23.265  1.00  0.00           P
ATOM   2414  O13 POPEE 125      79.979 113.789  22.935  1.00  0.00           O
ATOM   2415  O14 POPEE 125      77.459 113.709  22.805  1.00  0.00           O
ATOM   2416  O11 POPEE 125      78.629 112.799  24.815  1.00  0.00           O
ATOM   2417  O12 POPEE 125      78.759 111.629  22.695  1.00  0.00           O
ATOM   2418  C1  POPEE 125      79.449 111.799  25.425  1.00  0.00           C
ATOM   2421  C2  POPEE 125      78.689 111.199  26.625  1.00  0.00           C
ATOM   2423  O21 POPEE 125      79.539 110.309  27.375  1.00  0.00           O
ATOM   2424  C21 POPEE 125      80.239 110.929  28.305  1.00  0.00           C
ATOM   2425  O22 POPEE 125      80.559 112.099  28.315  1.00  0.00           O
ATOM   2426  C22 POPEE 125      80.459 109.949  29.455  1.00  0.00           C
ATOM   2429  C3  POPEE 125      77.429 110.399  26.215  1.00  0.00           C
ATOM   2432  O31 POPEE 125      76.469 110.369  27.295  1.00  0.00           O
ATOM   2433  C31 POPEE 125      76.789 109.649  28.375  1.00  0.00           C
ATOM   2434  O32 POPEE 125      77.099 110.119  29.455  1.00  0.00           O
ATOM   2435  C32 POPEE 125      76.709 108.149  28.095  1.00  0.00           C
ATOM   2438  C23 POPEE 125      80.389 110.659  30.825  1.00  0.00           C
ATOM   2441  C24 POPEE 125      80.089 109.689  31.975  1.00  0.00           C
ATOM   2444  C25 POPEE 125      81.149 108.589  32.235  1.00  0.00           C
ATOM   2447  C26 POPEE 125      82.329 109.009  33.135  1.00  0.00           C
ATOM   2450  C27 POPEE 125      81.909 109.509  34.535  1.00  0.00           C
ATOM   2453  C28 POPEE 125      83.079 109.499  35.535  1.00  0.00           C
ATOM   2456  C29 POPEE 125      82.619 109.589  36.965  1.00  0.00           C
ATOM   2458 0C21 POPEE 125      83.269 110.179  37.985  1.00  0.00           C
ATOM   2460 1C21 POPEE 125      84.599 110.889  37.925  1.00  0.00           C
ATOM   2463 2C21 POPEE 125      84.479 112.379  38.315  1.00  0.00           C
ATOM   2466 3C21 POPEE 125      84.149 112.609  39.795  1.00  0.00           C
ATOM   2469 4C21 POPEE 125      84.549 113.989  40.355  1.00  0.00           C
ATOM   2472 5C21 POPEE 125      83.679 115.169  39.935  1.00  0.00           C
ATOM   2475 6C21 POPEE 125      82.409 115.279  40.765  1.00  0.00           C
ATOM   2478 7C21 POPEE 125      81.669 116.589  40.505  1.00  0.00           C
ATOM   2481 8C21 POPEE 125      80.379 116.699  41.305  1.00  0.00           C
ATOM   2485  C33 POPEE 125      76.239 107.379  29.355  1.00  0.00           C
ATOM   2488  C34 POPEE 125      76.629 105.889  29.415  1.00  0.00           C
ATOM   2491  C35 POPEE 125      76.309 105.309  30.805  1.00  0.00           C
ATOM   2494  C36 POPEE 125      77.019 103.989  31.145  1.00  0.00           C
ATOM   2497  C37 POPEE 125      77.039 103.759  32.665  1.00  0.00           C
ATOM   2500  C38 POPEE 125      77.769 102.469  33.085  1.00  0.00           C
ATOM   2503  C39 POPEE 125      78.309 102.539  34.515  1.00  0.00           C
ATOM   2506 0C31 POPEE 125      77.269 102.379  35.635  1.00  0.00           C
ATOM   2509 1C31 POPEE 125      77.939 102.549  37.015  1.00  0.00           C
ATOM   2512 2C31 POPEE 125      77.019 102.219  38.205  1.00  0.00           C
ATOM   2515 3C31 POPEE 125      77.749 102.329  39.555  1.00  0.00           C
ATOM   2518 4C31 POPEE 125      77.949 103.789  40.005  1.00  0.00           C
ATOM   2521 5C31 POPEE 125      78.759 103.919  41.305  1.00  0.00           C
ATOM   2524 6C31 POPEE 125      80.249 103.609  41.155  1.00  0.00           C
ATOM   2528  NH3 POPEF 126      97.659  59.709  17.285  1.00  0.00           N
ATOM   2532  C12 POPEF 126      97.489  61.199  17.425  1.00  0.00           C
ATOM   2535  C11 POPEF 126      96.119  61.649  16.945  1.00  0.00           C
ATOM   2538  P   POPEF 126      94.399  63.479  17.515  1.00  0.00           P
ATOM   2539  O13 POPEF 126      94.149  64.419  16.395  1.00  0.00           O
ATOM   2540  O14 POPEF 126      93.519  62.309  17.645  1.00  0.00           O
ATOM   2541  O11 POPEF 126      94.359  64.339  18.855  1.00  0.00           O
ATOM   2542  O12 POPEF 126      95.889  62.989  17.405  1.00  0.00           O
ATOM   2543  C1  POPEF 126      94.649  63.679  20.095  1.00  0.00           C
ATOM   2546  C2  POPEF 126      96.129  63.899  20.525  1.00  0.00           C
ATOM   2548  O21 POPEF 126      96.379  63.269  21.795  1.00  0.00           O
ATOM   2549  C21 POPEF 126      96.549  61.949  21.725  1.00  0.00           C
ATOM   2550  O22 POPEF 126      96.399  61.259  20.725  1.00  0.00           O
ATOM   2551  C22 POPEF 126      97.029  61.409  23.065  1.00  0.00           C
ATOM   2554  C3  POPEF 126      96.459  65.429  20.615  1.00  0.00           C
ATOM   2557  O31 POPEF 126      97.379  65.709  21.695  1.00  0.00           O
ATOM   2558  C31 POPEF 126      96.829  66.319  22.745  1.00  0.00           C
ATOM   2559  O32 POPEF 126      96.009  67.219  22.675  1.00  0.00           O
ATOM   2560  C32 POPEF 126      97.309  65.639  24.015  1.00  0.00           C
ATOM   2563  C23 POPEF 126      95.939  60.759  23.945  1.00  0.00           C
ATOM   2566  C24 POPEF 126      96.549  60.199  25.245  1.00  0.00           C
ATOM   2569  C25 POPEF 126      95.549  59.489  26.165  1.00  0.00           C
ATOM   2572  C26 POPEF 126      96.239  58.549  27.175  1.00  0.00           C
ATOM   2575  C27 POPEF 126      97.129  59.279  28.195  1.00  0.00           C
ATOM   2578  C28 POPEF 126      98.039  58.309  28.975  1.00  0.00           C
ATOM   2581  C29 POPEF 126      98.739  58.999  30.115  1.00  0.00           C
ATOM   2583 0C21 POPEF 126      98.529  58.799  31.425  1.00  0.00           C
ATOM   2585 1C21 POPEF 126      97.519  57.859  32.015  1.00  0.00           C
ATOM   2588 2C21 POPEF 126      96.899  58.419  33.305  1.00  0.00           C
ATOM   2591 3C21 POPEF 126      95.909  57.419  33.905  1.00  0.00           C
ATOM   2594 4C21 POPEF 126      95.249  57.929  35.195  1.00  0.00           C
ATOM   2597 5C21 POPEF 126      94.229  56.929  35.735  1.00  0.00           C
ATOM   2600 6C21 POPEF 126      93.439  57.479  36.935  1.00  0.00           C
ATOM   2603 7C21 POPEF 126      92.409  56.479  37.465  1.00  0.00           C
ATOM   2606 8C21 POPEF 126      91.539  57.049  38.585  1.00  0.00           C
ATOM   2610  C33 POPEF 126      96.399  65.909  25.235  1.00  0.00           C
ATOM   2613  C34 POPEF 126      96.469  64.819  26.315  1.00  0.00           C
ATOM   2616  C35 POPEF 126      95.539  65.139  27.495  1.00  0.00           C
ATOM   2619  C36 POPEF 126      95.309  63.969  28.465  1.00  0.00           C
ATOM   2622  C37 POPEF 126      96.389  63.819  29.555  1.00  0.00           C
ATOM   2625  C38 POPEF 126      96.039  62.689  30.525  1.00  0.00           C
ATOM   2628  C39 POPEF 126      97.069  62.479  31.655  1.00  0.00           C
ATOM   2631 0C31 POPEF 126      96.939  63.479  32.805  1.00  0.00           C
ATOM   2634 1C31 POPEF 126      97.929  63.209  33.945  1.00  0.00           C
ATOM   2637 2C31 POPEF 126      97.789  64.209  35.105  1.00  0.00           C
ATOM   2640 3C31 POPEF 126      98.909  64.129  36.155  1.00  0.00           C
ATOM   2643 4C31 POPEF 126      99.009  62.799  36.935  1.00  0.00           C
ATOM   2646 5C31 POPEF 126      99.059  63.029  38.455  1.00  0.00           C
ATOM   2649 6C31 POPEF 126      99.419  61.799  39.285  1.00  0.00           C
ATOM   2653  NH3 POPEG 127      38.389  79.869  26.705  1.00  0.00           N
ATOM   2657  C12 POPEG 127      38.229  80.289  25.275  1.00  0.00           C
ATOM   2660  C11 POPEG 127      37.819  79.089  24.415  1.00  0.00           C
ATOM   2663  P   POPEG 127      36.109  78.579  22.555  1.00  0.00           P
ATOM   2664  O13 POPEG 127      35.419  79.269  21.445  1.00  0.00           O
ATOM   2665  O14 POPEG 127      36.789  77.289  22.295  1.00  0.00           O
ATOM   2666  O11 POPEG 127      35.129  78.379  23.765  1.00  0.00           O
ATOM   2667  O12 POPEG 127      37.179  79.549  23.215  1.00  0.00           O
ATOM   2668  C1  POPEG 127      34.599  79.519  24.435  1.00  0.00           C
ATOM   2671  C2  POPEG 127      33.849  79.059  25.705  1.00  0.00           C
ATOM   2673  O21 POPEG 127      33.549  80.199  26.525  1.00  0.00           O
ATOM   2674  C21 POPEG 127      34.409  80.669  27.375  1.00  0.00           C
ATOM   2675  O22 POPEG 127      35.639  80.599  27.315  1.00  0.00           O
ATOM   2676  C22 POPEG 127      33.609  81.249  28.535  1.00  0.00           C
ATOM   2679  C3  POPEG 127      34.629  77.909  26.425  1.00  0.00           C
ATOM   2682  O31 POPEG 127      33.989  77.469  27.645  1.00  0.00           O
ATOM   2683  C31 POPEG 127      34.669  77.089  28.765  1.00  0.00           C
ATOM   2684  O32 POPEG 127      34.129  76.509  29.685  1.00  0.00           O
ATOM   2685  C32 POPEG 127      36.139  77.529  28.775  1.00  0.00           C
ATOM   2688  C23 POPEG 127      34.359  82.319  29.365  1.00  0.00           C
ATOM   2691  C24 POPEG 127      33.859  82.389  30.815  1.00  0.00           C
ATOM   2694  C25 POPEG 127      34.089  81.079  31.595  1.00  0.00           C
ATOM   2697  C26 POPEG 127      34.109  81.239  33.125  1.00  0.00           C
ATOM   2700  C27 POPEG 127      35.479  81.689  33.655  1.00  0.00           C
ATOM   2703  C28 POPEG 127      35.699  81.379  35.145  1.00  0.00           C
ATOM   2706  C29 POPEG 127      35.009  82.369  36.055  1.00  0.00           C
ATOM   2708 0C21 POPEG 127      35.599  83.019  37.075  1.00  0.00           C
ATOM   2710 1C21 POPEG 127      37.029  82.839  37.525  1.00  0.00           C
ATOM   2713 2C21 POPEG 127      37.359  83.809  38.675  1.00  0.00           C
ATOM   2716 3C21 POPEG 127      38.709  83.539  39.335  1.00  0.00           C
ATOM   2719 4C21 POPEG 127      39.149  84.669  40.275  1.00  0.00           C
ATOM   2722 5C21 POPEG 127      38.039  85.159  41.225  1.00  0.00           C
ATOM   2725 6C21 POPEG 127      38.519  86.249  42.195  1.00  0.00           C
ATOM   2728 7C21 POPEG 127      37.459  86.589  43.245  1.00  0.00           C
ATOM   2731 8C21 POPEG 127      37.939  87.619  44.265  1.00  0.00           C
ATOM   2735  C33 POPEG 127      36.939  77.049  30.005  1.00  0.00           C
ATOM   2738  C34 POPEG 127      36.499  77.679  31.335  1.00  0.00           C
ATOM   2741  C35 POPEG 127      37.589  77.519  32.405  1.00  0.00           C
ATOM   2744  C36 POPEG 127      37.099  77.799  33.835  1.00  0.00           C
ATOM   2747  C37 POPEG 127      38.079  77.229  34.865  1.00  0.00           C
ATOM   2750  C38 POPEG 127      37.439  76.949  36.235  1.00  0.00           C
ATOM   2753  C39 POPEG 127      37.309  78.159  37.165  1.00  0.00           C
ATOM   2756 0C31 POPEG 127      36.599  77.719  38.455  1.00  0.00           C
ATOM   2759 1C31 POPEG 127      36.829  78.639  39.655  1.00  0.00           C
ATOM   2762 2C31 POPEG 127      36.159  78.049  40.915  1.00  0.00           C
ATOM   2765 3C31 POPEG 127      36.609  78.689  42.225  1.00  0.00           C
ATOM   2768 4C31 POPEG 127      36.259  80.179  42.325  1.00  0.00           C
ATOM   2771 5C31 POPEG 127      36.519  80.729  43.735  1.00  0.00           C
ATOM   2774 6C31 POPEG 127      35.979  82.149  43.925  1.00  0.00           C
ATOM   2778  NH3 POPEH 128      82.239  24.439  20.405  1.00  0.00           N
ATOM   2782  C12 POPEH 128      81.359  24.029  21.575  1.00  0.00           C
ATOM   2785  C11 POPEH 128      82.159  23.319  22.685  1.00  0.00           C
ATOM   2788  P   POPEH 128      81.059  20.979  23.165  1.00  0.00           P
ATOM   2789  O13 POPEH 128      79.649  20.669  23.445  1.00  0.00           O
ATOM   2790  O14 POPEH 128      81.549  20.789  21.785  1.00  0.00           O
ATOM   2791  O11 POPEH 128      82.069  20.179  24.075  1.00  0.00           O
ATOM   2792  O12 POPEH 128      81.359  22.489  23.525  1.00  0.00           O
ATOM   2793  C1  POPEH 128      82.359  20.549  25.415  1.00  0.00           C
ATOM   2796  C2  POPEH 128      83.749  20.019  25.855  1.00  0.00           C
ATOM   2798  O21 POPEH 128      83.999  20.459  27.195  1.00  0.00           O
ATOM   2799  C21 POPEH 128      83.359  19.929  28.255  1.00  0.00           C
ATOM   2800  O22 POPEH 128      83.219  20.529  29.315  1.00  0.00           O
ATOM   2801  C22 POPEH 128      82.919  18.479  28.085  1.00  0.00           C
ATOM   2804  C3  POPEH 128      84.929  20.539  24.965  1.00  0.00           C
ATOM   2807  O31 POPEH 128      85.939  19.549  24.655  1.00  0.00           O
ATOM   2808  C31 POPEH 128      87.029  19.339  25.415  1.00  0.00           C
ATOM   2809  O32 POPEH 128      88.069  18.869  24.975  1.00  0.00           O
ATOM   2810  C32 POPEH 128      86.809  19.629  26.895  1.00  0.00           C
ATOM   2813  C23 POPEH 128      82.949  17.749  29.445  1.00  0.00           C
ATOM   2816  C24 POPEH 128      83.149  16.239  29.315  1.00  0.00           C
ATOM   2819  C25 POPEH 128      83.499  15.549  30.645  1.00  0.00           C
ATOM   2822  C26 POPEH 128      84.789  16.079  31.295  1.00  0.00           C
ATOM   2825  C27 POPEH 128      85.229  15.289  32.545  1.00  0.00           C
ATOM   2828  C28 POPEH 128      85.829  13.909  32.205  1.00  0.00           C
ATOM   2831  C29 POPEH 128      86.469  13.289  33.425  1.00  0.00           C
ATOM   2833 0C21 POPEH 128      86.359  12.009  33.825  1.00  0.00           C
ATOM   2835 1C21 POPEH 128      85.629  10.899  33.115  1.00  0.00           C
ATOM   2838 2C21 POPEH 128      84.259  10.609  33.765  1.00  0.00           C
ATOM   2841 3C21 POPEH 128      83.519   9.409  33.145  1.00  0.00           C
ATOM   2844 4C21 POPEH 128      82.059   9.309  33.635  1.00  0.00           C
ATOM   2847 5C21 POPEH 128      81.899   8.519  34.945  1.00  0.00           C
ATOM   2850 6C21 POPEH 128      81.949   6.989  34.725  1.00  0.00           C
ATOM   2853 7C21 POPEH 128      83.109   6.289  35.435  1.00  0.00           C
ATOM   2856 8C21 POPEH 128      83.229   4.819  35.025  1.00  0.00           C
ATOM   2860  C33 POPEH 128      88.009  19.379  27.845  1.00  0.00           C
ATOM   2863  C34 POPEH 128      87.529  19.099  29.285  1.00  0.00           C
ATOM   2866  C35 POPEH 128      88.649  18.819  30.305  1.00  0.00           C
ATOM   2869  C36 POPEH 128      88.059  18.439  31.675  1.00  0.00           C
ATOM   2872  C37 POPEH 128      89.109  18.189  32.775  1.00  0.00           C
ATOM   2875  C38 POPEH 128      88.509  17.739  34.125  1.00  0.00           C
ATOM   2878  C39 POPEH 128      87.629  18.799  34.795  1.00  0.00           C
ATOM   2881 0C31 POPEH 128      86.779  18.249  35.955  1.00  0.00           C
ATOM   2884 1C31 POPEH 128      85.799  19.299  36.515  1.00  0.00           C
ATOM   2887 2C31 POPEH 128      84.399  18.729  36.765  1.00  0.00           C
ATOM   2890 3C31 POPEH 128      83.379  19.829  37.085  1.00  0.00           C
ATOM   2893 4C31 POPEH 128      81.929  19.329  37.095  1.00  0.00           C
ATOM   2896 5C31 POPEH 128      80.919  20.479  37.075  1.00  0.00           C
ATOM   2899 6C31 POPEH 128      79.469  20.049  37.285  1.00  0.00           C
ATOM   2903  NH3 POPEI 129      39.969  39.009  19.675  1.00  0.00           N
ATOM   2907  C12 POPEI 129      38.549  38.999  19.155  1.00  0.00           C
ATOM   2910  C11 POPEI 129      37.619  38.059  19.955  1.00  0.00           C
ATOM   2913  P   POPEI 129      35.259  38.579  18.785  1.00  0.00           P
ATOM   2914  O13 POPEI 129      35.519  40.019  19.055  1.00  0.00           O
ATOM   2915  O14 POPEI 129      34.879  38.249  17.395  1.00  0.00           O
ATOM   2916  O11 POPEI 129      34.139  38.099  19.815  1.00  0.00           O
ATOM   2917  O12 POPEI 129      36.499  37.689  19.185  1.00  0.00           O
ATOM   2918  C1  POPEI 129      34.039  38.659  21.145  1.00  0.00           C
ATOM   2921  C2  POPEI 129      32.769  38.059  21.855  1.00  0.00           C
ATOM   2923  O21 POPEI 129      32.209  38.629  23.075  1.00  0.00           O
ATOM   2924  C21 POPEI 129      32.749  39.619  23.765  1.00  0.00           C
ATOM   2925  O22 POPEI 129      33.799  40.179  23.495  1.00  0.00           O
ATOM   2926  C22 POPEI 129      31.909  39.889  25.045  1.00  0.00           C
ATOM   2929  C3  POPEI 129      32.919  36.509  21.985  1.00  0.00           C
ATOM   2932  O31 POPEI 129      33.219  36.059  23.315  1.00  0.00           O
ATOM   2933  C31 POPEI 129      34.479  36.029  23.695  1.00  0.00           C
ATOM   2934  O32 POPEI 129      35.429  36.509  23.085  1.00  0.00           O
ATOM   2935  C32 POPEI 129      34.559  35.399  25.095  1.00  0.00           C
ATOM   2938  C23 POPEI 129      32.769  40.109  26.315  1.00  0.00           C
ATOM   2941  C24 POPEI 129      32.379  41.279  27.255  1.00  0.00           C
ATOM   2944  C25 POPEI 129      31.019  41.229  27.975  1.00  0.00           C
ATOM   2947  C26 POPEI 129      31.139  41.539  29.485  1.00  0.00           C
ATOM   2950  C27 POPEI 129      29.819  41.919  30.175  1.00  0.00           C
ATOM   2953  C28 POPEI 129      29.889  41.799  31.705  1.00  0.00           C
ATOM   2956  C29 POPEI 129      28.639  42.319  32.365  1.00  0.00           C
ATOM   2958 0C21 POPEI 129      28.479  42.599  33.675  1.00  0.00           C
ATOM   2960 1C21 POPEI 129      29.509  42.439  34.765  1.00  0.00           C
ATOM   2963 2C21 POPEI 129      29.849  43.769  35.475  1.00  0.00           C
ATOM   2966 3C21 POPEI 129      28.679  44.379  36.275  1.00  0.00           C
ATOM   2969 4C21 POPEI 129      28.949  45.779  36.835  1.00  0.00           C
ATOM   2972 5C21 POPEI 129      29.989  45.829  37.965  1.00  0.00           C
ATOM   2975 6C21 POPEI 129      30.129  47.249  38.555  1.00  0.00           C
ATOM   2978 7C21 POPEI 129      31.119  47.339  39.725  1.00  0.00           C
ATOM   2981 8C21 POPEI 129      31.269  48.749  40.295  1.00  0.00           C
ATOM   2985  C33 POPEI 129      34.899  36.399  26.225  1.00  0.00           C
ATOM   2988  C34 POPEI 129      34.849  35.809  27.655  1.00  0.00           C
ATOM   2991  C35 POPEI 129      35.899  34.729  27.915  1.00  0.00           C
ATOM   2994  C36 POPEI 129      35.299  33.329  27.825  1.00  0.00           C
ATOM   2997  C37 POPEI 129      36.359  32.229  27.785  1.00  0.00           C
ATOM   3000  C38 POPEI 129      35.729  30.839  27.575  1.00  0.00           C
ATOM   3003  C39 POPEI 129      35.049  30.249  28.825  1.00  0.00           C
ATOM   3006 0C31 POPEI 129      36.059  29.799  29.875  1.00  0.00           C
ATOM   3009 1C31 POPEI 129      35.389  29.279  31.145  1.00  0.00           C
ATOM   3012 2C31 POPEI 129      36.429  28.799  32.175  1.00  0.00           C
ATOM   3015 3C31 POPEI 129      35.809  28.179  33.425  1.00  0.00           C
ATOM   3018 4C31 POPEI 129      34.869  29.099  34.205  1.00  0.00           C
ATOM   3021 5C31 POPEI 129      34.299  28.399  35.445  1.00  0.00           C
ATOM   3024 6C31 POPEI 129      34.969  28.849  36.755  1.00  0.00           C
ATOM   3028  NH3 POPEJ 130      31.639  93.419  63.195  1.00  0.00           N
ATOM   3032  C12 POPEJ 130      32.469  92.379  63.865  1.00  0.00           C
ATOM   3035  C11 POPEJ 130      33.709  93.019  64.475  1.00  0.00           C
ATOM   3038  P   POPEJ 130      35.499  92.279  66.195  1.00  0.00           P
ATOM   3039  O13 POPEJ 130      35.559  93.739  66.455  1.00  0.00           O
ATOM   3040  O14 POPEJ 130      35.159  91.409  67.345  1.00  0.00           O
ATOM   3041  O11 POPEJ 130      36.889  91.859  65.585  1.00  0.00           O
ATOM   3042  O12 POPEJ 130      34.489  91.979  65.035  1.00  0.00           O
ATOM   3043  C1  POPEJ 130      37.379  92.509  64.405  1.00  0.00           C
ATOM   3046  C2  POPEJ 130      37.479  91.509  63.225  1.00  0.00           C
ATOM   3048  O21 POPEJ 130      37.809  92.229  62.035  1.00  0.00           O
ATOM   3049  C21 POPEJ 130      36.849  92.879  61.405  1.00  0.00           C
ATOM   3050  O22 POPEJ 130      35.729  93.139  61.795  1.00  0.00           O
ATOM   3051  C22 POPEJ 130      37.349  93.199  60.005  1.00  0.00           C
ATOM   3054  C3  POPEJ 130      36.279  90.519  63.065  1.00  0.00           C
ATOM   3057  O31 POPEJ 130      36.699  89.309  62.425  1.00  0.00           O
ATOM   3058  C31 POPEJ 130      36.789  89.269  61.105  1.00  0.00           C
ATOM   3059  O32 POPEJ 130      36.389  90.129  60.335  1.00  0.00           O
ATOM   3060  C32 POPEJ 130      37.459  87.949  60.735  1.00  0.00           C
ATOM   3063  C23 POPEJ 130      38.339  94.379  59.955  1.00  0.00           C
ATOM   3066  C24 POPEJ 130      39.159  94.349  58.655  1.00  0.00           C
ATOM   3069  C25 POPEJ 130      38.319  94.609  57.405  1.00  0.00           C
ATOM   3072  C26 POPEJ 130      39.029  94.169  56.115  1.00  0.00           C
ATOM   3075  C27 POPEJ 130      38.079  94.149  54.915  1.00  0.00           C
ATOM   3078  C28 POPEJ 130      38.389  95.249  53.885  1.00  0.00           C
ATOM   3081  C29 POPEJ 130      37.399  95.189  52.745  1.00  0.00           C
ATOM   3083 0C21 POPEJ 130      37.639  95.559  51.475  1.00  0.00           C
ATOM   3085 1C21 POPEJ 130      38.919  96.139  50.955  1.00  0.00           C
ATOM   3088 2C21 POPEJ 130      39.359  97.489  51.585  1.00  0.00           C
ATOM   3091 3C21 POPEJ 130      40.489  98.109  50.765  1.00  0.00           C
ATOM   3094 4C21 POPEJ 130      40.939  99.589  51.095  1.00  0.00           C
ATOM   3097 5C21 POPEJ 130      40.669 100.669  52.225  1.00  0.00           C
ATOM   3100 6C21 POPEJ 130      39.629 100.349  53.295  1.00  0.00           C
ATOM   3103 7C21 POPEJ 130      39.489 101.529  54.275  1.00  0.00           C
ATOM   3106 8C21 POPEJ 130      38.499 101.289  55.415  1.00  0.00           C
ATOM   3110  C33 POPEJ 130      38.339  87.979  59.475  1.00  0.00           C
ATOM   3113  C34 POPEJ 130      39.759  88.469  59.745  1.00  0.00           C
ATOM   3116  C35 POPEJ 130      40.739  88.159  58.595  1.00  0.00           C
ATOM   3119  C36 POPEJ 130      40.229  88.659  57.235  1.00  0.00           C
ATOM   3122  C37 POPEJ 130      41.199  88.419  56.075  1.00  0.00           C
ATOM   3125  C38 POPEJ 130      40.639  88.919  54.735  1.00  0.00           C
ATOM   3128  C39 POPEJ 130      41.709  89.299  53.705  1.00  0.00           C
ATOM   3131 0C31 POPEJ 130      42.479  88.129  53.075  1.00  0.00           C
ATOM   3134 1C31 POPEJ 130      43.309  88.599  51.865  1.00  0.00           C
ATOM   3137 2C31 POPEJ 130      44.349  87.569  51.375  1.00  0.00           C
ATOM   3140 3C31 POPEJ 130      43.749  86.369  50.635  1.00  0.00           C
ATOM   3143 4C31 POPEJ 130      43.379  86.669  49.175  1.00  0.00           C
ATOM   3146 5C31 POPEJ 130      42.639  85.509  48.505  1.00  0.00           C
ATOM   3149 6C31 POPEJ 130      42.379  85.709  47.005  1.00  0.00           C
ATOM   3153  NH3 POPEK 131      58.369  19.639  23.905  1.00  0.00           N
ATOM   3157  C12 POPEK 131      58.849  20.689  24.865  1.00  0.00           C
ATOM   3160  C11 POPEK 131      60.369  20.699  24.815  1.00  0.00           C
ATOM   3163  P   POPEK 131      61.709  21.979  22.995  1.00  0.00           P
ATOM   3164  O13 POPEK 131      62.459  21.569  21.785  1.00  0.00           O
ATOM   3165  O14 POPEK 131      60.859  23.189  22.965  1.00  0.00           O
ATOM   3166  O11 POPEK 131      62.749  21.999  24.205  1.00  0.00           O
ATOM   3167  O12 POPEK 131      60.809  20.749  23.445  1.00  0.00           O
ATOM   3168  C1  POPEK 131      62.969  23.259  24.855  1.00  0.00           C
ATOM   3171  C2  POPEK 131      63.719  23.129  26.225  1.00  0.00           C
ATOM   3173  O21 POPEK 131      64.349  24.369  26.565  1.00  0.00           O
ATOM   3174  C21 POPEK 131      63.549  25.279  27.055  1.00  0.00           C
ATOM   3175  O22 POPEK 131      62.349  25.159  27.235  1.00  0.00           O
ATOM   3176  C22 POPEK 131      64.359  26.539  27.355  1.00  0.00           C
ATOM   3179  C3  POPEK 131      64.829  22.049  26.255  1.00  0.00           C
ATOM   3182  O31 POPEK 131      65.809  22.249  27.315  1.00  0.00           O
ATOM   3183  C31 POPEK 131      65.329  22.149  28.565  1.00  0.00           C
ATOM   3184  O32 POPEK 131      64.209  21.799  28.855  1.00  0.00           O
ATOM   3185  C32 POPEK 131      66.399  22.449  29.605  1.00  0.00           C
ATOM   3188  C23 POPEK 131      64.529  26.749  28.875  1.00  0.00           C
ATOM   3191  C24 POPEK 131      65.969  26.569  29.345  1.00  0.00           C
ATOM   3194  C25 POPEK 131      66.079  26.359  30.865  1.00  0.00           C
ATOM   3197  C26 POPEK 131      65.349  27.439  31.675  1.00  0.00           C
ATOM   3200  C27 POPEK 131      65.839  27.539  33.125  1.00  0.00           C
ATOM   3203  C28 POPEK 131      65.089  28.629  33.905  1.00  0.00           C
ATOM   3206  C29 POPEK 131      65.779  29.009  35.195  1.00  0.00           C
ATOM   3208 0C21 POPEK 131      65.449  30.079  35.945  1.00  0.00           C
ATOM   3210 1C21 POPEK 131      64.289  31.009  35.685  1.00  0.00           C
ATOM   3213 2C21 POPEK 131      63.399  31.229  36.925  1.00  0.00           C
ATOM   3216 3C21 POPEK 131      63.049  29.929  37.675  1.00  0.00           C
ATOM   3219 4C21 POPEK 131      61.879  30.039  38.665  1.00  0.00           C
ATOM   3222 5C21 POPEK 131      61.659  28.689  39.365  1.00  0.00           C
ATOM   3225 6C21 POPEK 131      60.459  28.639  40.335  1.00  0.00           C
ATOM   3228 7C21 POPEK 131      60.369  27.299  41.065  1.00  0.00           C
ATOM   3231 8C21 POPEK 131      59.059  27.079  41.815  1.00  0.00           C
ATOM   3235  C33 POPEK 131      65.769  22.319  31.005  1.00  0.00           C
ATOM   3238  C34 POPEK 131      66.729  22.669  32.155  1.00  0.00           C
ATOM   3241  C35 POPEK 131      66.069  22.529  33.535  1.00  0.00           C
ATOM   3244  C36 POPEK 131      66.979  23.029  34.655  1.00  0.00           C
ATOM   3247  C37 POPEK 131      66.399  22.809  36.055  1.00  0.00           C
ATOM   3250  C38 POPEK 131      67.379  23.199  37.165  1.00  0.00           C
ATOM   3253  C39 POPEK 131      67.479  24.709  37.445  1.00  0.00           C
ATOM   3256 0C31 POPEK 131      66.219  25.269  38.115  1.00  0.00           C
ATOM   3259 1C31 POPEK 131      66.469  26.619  38.815  1.00  0.00           C
ATOM   3262 2C31 POPEK 131      65.219  27.129  39.535  1.00  0.00           C
ATOM   3265 3C31 POPEK 131      65.489  28.309  40.475  1.00  0.00           C
ATOM   3268 4C31 POPEK 131      66.139  27.899  41.805  1.00  0.00           C
ATOM   3271 5C31 POPEK 131      65.979  28.969  42.895  1.00  0.00           C
ATOM   3274 6C31 POPEK 131      66.569  28.559  44.255  1.00  0.00           C
ATOM   3278  NH3 POPEL 132      70.759  63.849  20.095  1.00  0.00           N
ATOM   3282  C12 POPEL 132      69.279  63.519  20.005  1.00  0.00           C
ATOM   3285  C11 POPEL 132      68.699  63.069  21.345  1.00  0.00           C
ATOM   3288  P   POPEL 132      66.919  61.059  21.175  1.00  0.00           P
ATOM   3289  O13 POPEL 132      65.509  60.939  21.595  1.00  0.00           O
ATOM   3290  O14 POPEL 132      67.309  60.409  19.885  1.00  0.00           O
ATOM   3291  O11 POPEL 132      67.719  60.379  22.345  1.00  0.00           O
ATOM   3292  O12 POPEL 132      67.359  62.579  21.175  1.00  0.00           O
ATOM   3293  C1  POPEL 132      67.879  60.999  23.625  1.00  0.00           C
ATOM   3296  C2  POPEL 132      67.409  60.099  24.785  1.00  0.00           C
ATOM   3298  O21 POPEL 132      68.429  60.149  25.785  1.00  0.00           O
ATOM   3299  C21 POPEL 132      68.019  60.119  27.035  1.00  0.00           C
ATOM   3300  O22 POPEL 132      66.859  60.019  27.405  1.00  0.00           O
ATOM   3301  C22 POPEL 132      69.249  60.219  27.925  1.00  0.00           C
ATOM   3304  C3  POPEL 132      67.139  58.629  24.345  1.00  0.00           C
ATOM   3307  O31 POPEL 132      66.789  57.779  25.455  1.00  0.00           O
ATOM   3308  C31 POPEL 132      67.659  56.939  26.075  1.00  0.00           C
ATOM   3309  O32 POPEL 132      67.279  56.299  27.045  1.00  0.00           O
ATOM   3310  C32 POPEL 132      69.079  56.879  25.515  1.00  0.00           C
ATOM   3313  C23 POPEL 132      69.069  59.389  29.205  1.00  0.00           C
ATOM   3316  C24 POPEL 132      70.199  59.629  30.205  1.00  0.00           C
ATOM   3319  C25 POPEL 132      69.689  60.349  31.465  1.00  0.00           C
ATOM   3322  C26 POPEL 132      70.839  60.859  32.335  1.00  0.00           C
ATOM   3325  C27 POPEL 132      70.379  61.389  33.695  1.00  0.00           C
ATOM   3328  C28 POPEL 132      71.489  62.109  34.465  1.00  0.00           C
ATOM   3331  C29 POPEL 132      72.719  61.259  34.625  1.00  0.00           C
ATOM   3333 0C21 POPEL 132      73.999  61.689  34.565  1.00  0.00           C
ATOM   3335 1C21 POPEL 132      74.459  63.109  34.395  1.00  0.00           C
ATOM   3338 2C21 POPEL 132      74.419  63.859  35.735  1.00  0.00           C
ATOM   3341 3C21 POPEL 132      75.389  63.329  36.795  1.00  0.00           C
ATOM   3344 4C21 POPEL 132      75.209  64.019  38.155  1.00  0.00           C
ATOM   3347 5C21 POPEL 132      76.309  63.639  39.155  1.00  0.00           C
ATOM   3350 6C21 POPEL 132      76.109  64.209  40.565  1.00  0.00           C
ATOM   3353 7C21 POPEL 132      74.939  63.559  41.315  1.00  0.00           C
ATOM   3356 8C21 POPEL 132      74.919  63.899  42.805  1.00  0.00           C
ATOM   3360  C33 POPEL 132      70.069  56.469  26.625  1.00  0.00           C
ATOM   3363  C34 POPEL 132      71.439  56.059  26.065  1.00  0.00           C
ATOM   3366  C35 POPEL 132      72.509  55.939  27.175  1.00  0.00           C
ATOM   3369  C36 POPEL 132      72.219  54.829  28.185  1.00  0.00           C
ATOM   3372  C37 POPEL 132      72.879  55.039  29.555  1.00  0.00           C
ATOM   3375  C38 POPEL 132      72.469  53.919  30.525  1.00  0.00           C
ATOM   3378  C39 POPEL 132      72.959  54.109  31.955  1.00  0.00           C
ATOM   3381 0C31 POPEL 132      72.379  53.029  32.875  1.00  0.00           C
ATOM   3384 1C31 POPEL 132      72.749  53.179  34.355  1.00  0.00           C
ATOM   3387 2C31 POPEL 132      72.209  52.009  35.185  1.00  0.00           C
ATOM   3390 3C31 POPEL 132      72.609  52.079  36.665  1.00  0.00           C
ATOM   3393 4C31 POPEL 132      72.049  50.889  37.465  1.00  0.00           C
ATOM   3396 5C31 POPEL 132      72.369  50.989  38.955  1.00  0.00           C
ATOM   3399 6C31 POPEL 132      71.809  49.809  39.755  1.00  0.00           C
ATOM   3403  NH3 POPEM 133      70.599  24.609  20.185  1.00  0.00           N
ATOM   3407  C12 POPEM 133      70.589  23.499  19.165  1.00  0.00           C
ATOM   3410  C11 POPEM 133      70.329  22.109  19.805  1.00  0.00           C
ATOM   3413  P   POPEM 133      68.339  22.549  21.465  1.00  0.00           P
ATOM   3414  O13 POPEM 133      67.929  23.889  21.015  1.00  0.00           O
ATOM   3415  O14 POPEM 133      67.299  21.689  22.085  1.00  0.00           O
ATOM   3416  O11 POPEM 133      69.589  22.819  22.395  1.00  0.00           O
ATOM   3417  O12 POPEM 133      68.989  21.869  20.215  1.00  0.00           O
ATOM   3418  C1  POPEM 133      69.689  22.359  23.735  1.00  0.00           C
ATOM   3421  C2  POPEM 133      70.389  23.389  24.665  1.00  0.00           C
ATOM   3423  O21 POPEM 133      69.909  23.079  25.975  1.00  0.00           O
ATOM   3424  C21 POPEM 133      70.739  23.149  26.975  1.00  0.00           C
ATOM   3425  O22 POPEM 133      71.909  23.479  26.945  1.00  0.00           O
ATOM   3426  C22 POPEM 133      69.929  22.789  28.225  1.00  0.00           C
ATOM   3429  C3  POPEM 133      70.079  24.869  24.335  1.00  0.00           C
ATOM   3432  O31 POPEM 133      71.139  25.719  24.805  1.00  0.00           O
ATOM   3433  C31 POPEM 133      71.019  26.699  25.705  1.00  0.00           C
ATOM   3434  O32 POPEM 133      71.869  27.549  25.885  1.00  0.00           O
ATOM   3435  C32 POPEM 133      69.719  26.679  26.525  1.00  0.00           C
ATOM   3438  C23 POPEM 133      70.789  22.139  29.325  1.00  0.00           C
ATOM   3441  C24 POPEM 133      69.969  21.839  30.585  1.00  0.00           C
ATOM   3444  C25 POPEM 133      70.849  21.339  31.735  1.00  0.00           C
ATOM   3447  C26 POPEM 133      71.709  22.439  32.355  1.00  0.00           C
ATOM   3450  C27 POPEM 133      72.599  21.899  33.485  1.00  0.00           C
ATOM   3453  C28 POPEM 133      73.709  22.879  33.905  1.00  0.00           C
ATOM   3456  C29 POPEM 133      74.819  22.169  34.625  1.00  0.00           C
ATOM   3458 0C21 POPEM 133      75.109  22.229  35.935  1.00  0.00           C
ATOM   3460 1C21 POPEM 133      74.389  23.049  36.975  1.00  0.00           C
ATOM   3463 2C21 POPEM 133      75.319  23.369  38.165  1.00  0.00           C
ATOM   3466 3C21 POPEM 133      76.409  24.399  37.835  1.00  0.00           C
ATOM   3469 4C21 POPEM 133      77.469  24.489  38.955  1.00  0.00           C
ATOM   3472 5C21 POPEM 133      78.519  25.589  38.755  1.00  0.00           C
ATOM   3475 6C21 POPEM 133      79.219  25.539  37.395  1.00  0.00           C
ATOM   3478 7C21 POPEM 133      80.399  26.509  37.295  1.00  0.00           C
ATOM   3481 8C21 POPEM 133      80.969  26.669  35.875  1.00  0.00           C
ATOM   3485  C33 POPEM 133      69.799  27.669  27.715  1.00  0.00           C
ATOM   3488  C34 POPEM 133      70.649  27.139  28.875  1.00  0.00           C
ATOM   3491  C35 POPEM 133      69.809  26.469  29.975  1.00  0.00           C
ATOM   3494  C36 POPEM 133      70.689  25.919  31.105  1.00  0.00           C
ATOM   3497  C37 POPEM 133      70.089  26.099  32.505  1.00  0.00           C
ATOM   3500  C38 POPEM 133      71.179  26.039  33.575  1.00  0.00           C
ATOM   3503  C39 POPEM 133      70.679  26.369  34.985  1.00  0.00           C
ATOM   3506 0C31 POPEM 133      71.789  26.109  36.015  1.00  0.00           C
ATOM   3509 1C31 POPEM 133      71.349  26.329  37.465  1.00  0.00           C
ATOM   3512 2C31 POPEM 133      71.309  27.809  37.885  1.00  0.00           C
ATOM   3515 3C31 POPEM 133      70.889  27.959  39.355  1.00  0.00           C
ATOM   3518 4C31 POPEM 133      71.139  29.359  39.925  1.00  0.00           C
ATOM   3521 5C31 POPEM 133      70.569  29.509  41.345  1.00  0.00           C
ATOM   3524 6C31 POPEM 133      70.959  30.829  42.025  1.00  0.00           C
ATOM   3528  NH3 POPEN 134      89.879   4.879  61.655  1.00  0.00           N
ATOM   3532  C12 POPEN 134      90.929   4.239  62.515  1.00  0.00           C
ATOM   3535  C11 POPEN 134      92.279   4.939  62.315  1.00  0.00           C
ATOM   3538  P   POPEN 134      93.289   3.529  60.355  1.00  0.00           P
ATOM   3539  O13 POPEN 134      94.239   2.939  61.315  1.00  0.00           O
ATOM   3540  O14 POPEN 134      92.119   2.729  59.905  1.00  0.00           O
ATOM   3541  O11 POPEN 134      93.979   4.209  59.095  1.00  0.00           O
ATOM   3542  O12 POPEN 134      92.709   4.869  60.955  1.00  0.00           O
ATOM   3543  C1  POPEN 134      94.539   3.489  58.015  1.00  0.00           C
ATOM   3546  C2  POPEN 134      93.689   3.599  56.705  1.00  0.00           C
ATOM   3548  O21 POPEN 134      94.269   2.789  55.675  1.00  0.00           O
ATOM   3549  C21 POPEN 134      95.419   3.189  55.165  1.00  0.00           C
ATOM   3550  O22 POPEN 134      96.029   4.199  55.455  1.00  0.00           O
ATOM   3551  C22 POPEN 134      95.879   2.179  54.125  1.00  0.00           C
ATOM   3554  C3  POPEN 134      93.409   5.079  56.235  1.00  0.00           C
ATOM   3557  O31 POPEN 134      93.089   5.219  54.835  1.00  0.00           O
ATOM   3558  C31 POPEN 134      91.809   4.919  54.535  1.00  0.00           C
ATOM   3559  O32 POPEN 134      91.019   4.419  55.305  1.00  0.00           O
ATOM   3560  C32 POPEN 134      91.489   5.349  53.095  1.00  0.00           C
ATOM   3563  C23 POPEN 134      97.059   2.749  53.295  1.00  0.00           C
ATOM   3566  C24 POPEN 134      97.619   1.749  52.275  1.00  0.00           C
ATOM   3569  C25 POPEN 134      96.659   1.409  51.135  1.00  0.00           C
ATOM   3572  C26 POPEN 134      96.459   2.559  50.145  1.00  0.00           C
ATOM   3575  C27 POPEN 134      95.249   2.319  49.235  1.00  0.00           C
ATOM   3578  C28 POPEN 134      94.889   3.539  48.375  1.00  0.00           C
ATOM   3581  C29 POPEN 134      93.619   3.279  47.605  1.00  0.00           C
ATOM   3583 0C21 POPEN 134      93.529   2.559  46.475  1.00  0.00           C
ATOM   3585 1C21 POPEN 134      94.659   1.899  45.725  1.00  0.00           C
ATOM   3588 2C21 POPEN 134      94.709   2.379  44.265  1.00  0.00           C
ATOM   3591 3C21 POPEN 134      93.519   1.879  43.425  1.00  0.00           C
ATOM   3594 4C21 POPEN 134      93.559   2.409  41.985  1.00  0.00           C
ATOM   3597 5C21 POPEN 134      92.469   1.789  41.095  1.00  0.00           C
ATOM   3600 6C21 POPEN 134      91.029   2.099  41.555  1.00  0.00           C
ATOM   3603 7C21 POPEN 134      89.999   1.659  40.505  1.00  0.00           C
ATOM   3606 8C21 POPEN 134      88.559   2.079  40.815  1.00  0.00           C
ATOM   3610  C33 POPEN 134      92.359   6.519  52.575  1.00  0.00           C
ATOM   3613  C34 POPEN 134      92.109   6.899  51.105  1.00  0.00           C
ATOM   3616  C35 POPEN 134      92.739   8.239  50.715  1.00  0.00           C
ATOM   3619  C36 POPEN 134      92.299   8.729  49.325  1.00  0.00           C
ATOM   3622  C37 POPEN 134      92.679  10.189  49.045  1.00  0.00           C
ATOM   3625  C38 POPEN 134      92.579  10.579  47.555  1.00  0.00           C
ATOM   3628  C39 POPEN 134      93.749  10.019  46.735  1.00  0.00           C
ATOM   3631 0C31 POPEN 134      93.829  10.599  45.315  1.00  0.00           C
ATOM   3634 1C31 POPEN 134      95.019  10.059  44.495  1.00  0.00           C
ATOM   3637 2C31 POPEN 134      94.929   8.539  44.235  1.00  0.00           C
ATOM   3640 3C31 POPEN 134      96.029   8.019  43.305  1.00  0.00           C
ATOM   3643 4C31 POPEN 134      95.899   6.499  43.065  1.00  0.00           C
ATOM   3646 5C31 POPEN 134      96.999   5.919  42.175  1.00  0.00           C
ATOM   3649 6C31 POPEN 134      96.789   4.439  41.855  1.00  0.00           C
ATOM   3653  NH3 POPEO 135     103.699  53.549  55.945  1.00  0.00           N
ATOM   3657  C12 POPEO 135     102.369  53.559  56.625  1.00  0.00           C
ATOM   3660  C11 POPEO 135     101.509  54.689  56.035  1.00  0.00           C
ATOM   3663  P   POPEO 135      99.029  55.489  56.135  1.00  0.00           P
ATOM   3664  O13 POPEO 135      98.159  54.449  55.545  1.00  0.00           O
ATOM   3665  O14 POPEO 135      98.439  56.329  57.185  1.00  0.00           O
ATOM   3666  O11 POPEO 135      99.679  56.369  54.995  1.00  0.00           O
ATOM   3667  O12 POPEO 135     100.279  54.749  56.765  1.00  0.00           O
ATOM   3668  C1  POPEO 135      98.839  57.129  54.115  1.00  0.00           C
ATOM   3671  C2  POPEO 135      99.629  57.689  52.885  1.00  0.00           C
ATOM   3673  O21 POPEO 135      98.749  58.069  51.805  1.00  0.00           O
ATOM   3674  C21 POPEO 135      98.029  59.169  52.025  1.00  0.00           C
ATOM   3675  O22 POPEO 135      97.869  59.719  53.105  1.00  0.00           O
ATOM   3676  C22 POPEO 135      97.419  59.689  50.735  1.00  0.00           C
ATOM   3679  C3  POPEO 135     100.659  56.679  52.295  1.00  0.00           C
ATOM   3682  O31 POPEO 135     101.519  57.339  51.345  1.00  0.00           O
ATOM   3683  C31 POPEO 135     101.779  56.739  50.205  1.00  0.00           C
ATOM   3684  O32 POPEO 135     101.379  55.639  49.865  1.00  0.00           O
ATOM   3685  C32 POPEO 135     102.619  57.659  49.305  1.00  0.00           C
ATOM   3688  C23 POPEO 135      95.979  60.189  51.005  1.00  0.00           C
ATOM   3691  C24 POPEO 135      95.389  61.019  49.855  1.00  0.00           C
ATOM   3694  C25 POPEO 135      95.099  60.169  48.615  1.00  0.00           C
ATOM   3697  C26 POPEO 135      93.989  60.769  47.745  1.00  0.00           C
ATOM   3700  C27 POPEO 135      93.639  59.869  46.555  1.00  0.00           C
ATOM   3703  C28 POPEO 135      92.609  60.499  45.595  1.00  0.00           C
ATOM   3706  C29 POPEO 135      91.229  60.549  46.195  1.00  0.00           C
ATOM   3708 0C21 POPEO 135      90.069  60.559  45.505  1.00  0.00           C
ATOM   3710 1C21 POPEO 135      89.919  60.539  44.005  1.00  0.00           C
ATOM   3713 2C21 POPEO 135      88.639  59.799  43.575  1.00  0.00           C
ATOM   3716 3C21 POPEO 135      88.669  58.279  43.825  1.00  0.00           C
ATOM   3719 4C21 POPEO 135      87.259  57.669  43.975  1.00  0.00           C
ATOM   3722 5C21 POPEO 135      86.309  57.979  42.815  1.00  0.00           C
ATOM   3725 6C21 POPEO 135      84.879  57.499  43.055  1.00  0.00           C
ATOM   3728 7C21 POPEO 135      83.899  58.039  42.015  1.00  0.00           C
ATOM   3731 8C21 POPEO 135      82.459  57.569  42.185  1.00  0.00           C
ATOM   3735  C33 POPEO 135     101.739  58.529  48.365  1.00  0.00           C
ATOM   3738  C34 POPEO 135     101.199  59.769  49.085  1.00  0.00           C
ATOM   3741  C35 POPEO 135     100.199  60.619  48.285  1.00  0.00           C
ATOM   3744  C36 POPEO 135     100.799  61.479  47.165  1.00  0.00           C
ATOM   3747  C37 POPEO 135     100.859  60.789  45.785  1.00  0.00           C
ATOM   3750  C38 POPEO 135     101.179  61.769  44.645  1.00  0.00           C
ATOM   3753  C39 POPEO 135      99.989  62.649  44.245  1.00  0.00           C
ATOM   3756 0C31 POPEO 135     100.389  63.849  43.375  1.00  0.00           C
ATOM   3759 1C31 POPEO 135      99.209  64.789  43.105  1.00  0.00           C
ATOM   3762 2C31 POPEO 135      99.589  66.029  42.285  1.00  0.00           C
ATOM   3765 3C31 POPEO 135      99.249  67.359  42.965  1.00  0.00           C
ATOM   3768 4C31 POPEO 135      97.739  67.589  43.205  1.00  0.00           C
ATOM   3771 5C31 POPEO 135      97.459  69.019  43.685  1.00  0.00           C
ATOM   3774 6C31 POPEO 135      95.989  69.289  44.025  1.00  0.00           C
ATOM   3778  NH3 POPEP 136      65.209  40.559  19.215  1.00  0.00           N
ATOM   3782  C12 POPEP 136      66.589  41.129  19.475  1.00  0.00           C
ATOM   3785  C11 POPEP 136      66.529  42.549  20.085  1.00  0.00           C
ATOM   3788  P   POPEP 136      67.979  44.769  20.365  1.00  0.00           P
ATOM   3789  O13 POPEP 136      69.439  45.059  20.335  1.00  0.00           O
ATOM   3790  O14 POPEP 136      67.159  45.489  19.365  1.00  0.00           O
ATOM   3791  O11 POPEP 136      67.389  45.109  21.795  1.00  0.00           O
ATOM   3792  O12 POPEP 136      67.819  43.179  20.145  1.00  0.00           O
ATOM   3793  C1  POPEP 136      65.969  45.119  22.025  1.00  0.00           C
ATOM   3796  C2  POPEP 136      65.609  45.329  23.525  1.00  0.00           C
ATOM   3798  O21 POPEP 136      66.549  44.749  24.455  1.00  0.00           O
ATOM   3799  C21 POPEP 136      66.879  43.489  24.235  1.00  0.00           C
ATOM   3800  O22 POPEP 136      66.349  42.699  23.495  1.00  0.00           O
ATOM   3801  C22 POPEP 136      68.049  43.119  25.145  1.00  0.00           C
ATOM   3804  C3  POPEP 136      64.139  44.939  23.865  1.00  0.00           C
ATOM   3807  O31 POPEP 136      63.779  45.369  25.195  1.00  0.00           O
ATOM   3808  C31 POPEP 136      63.779  44.449  26.155  1.00  0.00           C
ATOM   3809  O32 POPEP 136      63.999  43.259  25.995  1.00  0.00           O
ATOM   3810  C32 POPEP 136      63.569  45.119  27.515  1.00  0.00           C
ATOM   3813  C23 POPEP 136      68.489  41.659  24.905  1.00  0.00           C
ATOM   3816  C24 POPEP 136      69.739  41.259  25.695  1.00  0.00           C
ATOM   3819  C25 POPEP 136      69.519  41.109  27.195  1.00  0.00           C
ATOM   3822  C26 POPEP 136      70.829  40.939  27.965  1.00  0.00           C
ATOM   3825  C27 POPEP 136      70.629  41.029  29.475  1.00  0.00           C
ATOM   3828  C28 POPEP 136      71.949  41.149  30.245  1.00  0.00           C
ATOM   3831  C29 POPEP 136      72.539  39.809  30.635  1.00  0.00           C
ATOM   3833 0C21 POPEP 136      73.179  39.569  31.795  1.00  0.00           C
ATOM   3835 1C21 POPEP 136      73.409  40.599  32.885  1.00  0.00           C
ATOM   3838 2C21 POPEP 136      73.659  39.969  34.265  1.00  0.00           C
ATOM   3841 3C21 POPEP 136      73.769  41.039  35.355  1.00  0.00           C
ATOM   3844 4C21 POPEP 136      74.009  40.449  36.755  1.00  0.00           C
ATOM   3847 5C21 POPEP 136      75.409  39.829  36.905  1.00  0.00           C
ATOM   3850 6C21 POPEP 136      75.759  39.499  38.365  1.00  0.00           C
ATOM   3853 7C21 POPEP 136      77.269  39.259  38.585  1.00  0.00           C
ATOM   3856 8C21 POPEP 136      77.659  39.219  40.065  1.00  0.00           C
ATOM   3860  C33 POPEP 136      64.829  44.989  28.395  1.00  0.00           C
ATOM   3863  C34 POPEP 136      64.569  45.229  29.885  1.00  0.00           C
ATOM   3866  C35 POPEP 136      63.629  44.179  30.515  1.00  0.00           C
ATOM   3869  C36 POPEP 136      63.839  44.059  32.035  1.00  0.00           C
ATOM   3872  C37 POPEP 136      62.929  42.999  32.685  1.00  0.00           C
ATOM   3875  C38 POPEP 136      63.479  42.529  34.045  1.00  0.00           C
ATOM   3878  C39 POPEP 136      63.529  43.619  35.125  1.00  0.00           C
ATOM   3881 0C31 POPEP 136      64.259  43.109  36.375  1.00  0.00           C
ATOM   3884 1C31 POPEP 136      64.169  44.029  37.595  1.00  0.00           C
ATOM   3887 2C31 POPEP 136      64.909  43.419  38.795  1.00  0.00           C
ATOM   3890 3C31 POPEP 136      64.659  44.119  40.135  1.00  0.00           C
ATOM   3893 4C31 POPEP 136      65.309  43.319  41.275  1.00  0.00           C
ATOM   3896 5C31 POPEP 136      65.039  43.899  42.665  1.00  0.00           C
ATOM   3899 6C31 POPEP 136      65.679  43.059  43.785  1.00  0.00           C
ATOM   3903  NH3 POPEQ 137      -1.339  51.919  59.585  1.00  0.00           N
ATOM   3907  C12 POPEQ 137      -1.189  50.599  58.895  1.00  0.00           C
ATOM   3910  C11 POPEQ 137      -1.759  49.419  59.715  1.00  0.00           C
ATOM   3913  P   POPEQ 137      -3.179  47.649  58.405  1.00  0.00           P
ATOM   3914  O13 POPEQ 137      -3.819  47.009  59.565  1.00  0.00           O
ATOM   3915  O14 POPEQ 137      -3.999  48.669  57.715  1.00  0.00           O
ATOM   3916  O11 POPEQ 137      -2.829  46.489  57.395  1.00  0.00           O
ATOM   3917  O12 POPEQ 137      -1.799  48.269  58.865  1.00  0.00           O
ATOM   3918  C1  POPEQ 137      -2.359  46.749  56.085  1.00  0.00           C
ATOM   3921  C2  POPEQ 137      -1.799  45.459  55.395  1.00  0.00           C
ATOM   3923  O21 POPEQ 137      -2.279  45.379  54.045  1.00  0.00           O
ATOM   3924  C21 POPEQ 137      -1.769  46.319  53.255  1.00  0.00           C
ATOM   3925  O22 POPEQ 137      -0.979  47.179  53.565  1.00  0.00           O
ATOM   3926  C22 POPEQ 137      -2.329  46.159  51.855  1.00  0.00           C
ATOM   3929  C3  POPEQ 137      -2.189  44.149  56.135  1.00  0.00           C
ATOM   3932  O31 POPEQ 137      -2.019  42.939  55.345  1.00  0.00           O
ATOM   3933  C31 POPEQ 137      -0.779  42.549  55.105  1.00  0.00           C
ATOM   3934  O32 POPEQ 137       0.229  42.999  55.605  1.00  0.00           O
ATOM   3935  C32 POPEQ 137      -0.809  41.429  54.035  1.00  0.00           C
ATOM   3938  C23 POPEQ 137      -1.719  44.949  51.125  1.00  0.00           C
ATOM   3941  C24 POPEQ 137      -1.249  45.349  49.725  1.00  0.00           C
ATOM   3944  C25 POPEQ 137      -0.619  44.179  48.965  1.00  0.00           C
ATOM   3947  C26 POPEQ 137      -0.081  44.639  47.615  1.00  0.00           C
ATOM   3950  C27 POPEQ 137       0.689  43.539  46.885  1.00  0.00           C
ATOM   3953  C28 POPEQ 137       1.399  44.119  45.655  1.00  0.00           C
ATOM   3956  C29 POPEQ 137       2.169  43.059  44.905  1.00  0.00           C
ATOM   3958 0C21 POPEQ 137       2.259  42.929  43.565  1.00  0.00           C
ATOM   3960 1C21 POPEQ 137       1.589  43.799  42.535  1.00  0.00           C
ATOM   3963 2C21 POPEQ 137       2.579  44.659  41.725  1.00  0.00           C
ATOM   3966 3C21 POPEQ 137       3.509  43.839  40.825  1.00  0.00           C
ATOM   3969 4C21 POPEQ 137       4.259  44.699  39.795  1.00  0.00           C
ATOM   3972 5C21 POPEQ 137       5.149  45.759  40.445  1.00  0.00           C
ATOM   3975 6C21 POPEQ 137       6.139  46.409  39.475  1.00  0.00           C
ATOM   3978 7C21 POPEQ 137       6.879  47.589  40.125  1.00  0.00           C
ATOM   3981 8C21 POPEQ 137       7.809  48.329  39.155  1.00  0.00           C
ATOM   3985  C33 POPEQ 137       0.549  40.799  53.615  1.00  0.00           C
ATOM   3988  C34 POPEQ 137       0.759  40.829  52.085  1.00  0.00           C
ATOM   3991  C35 POPEQ 137       2.169  40.469  51.595  1.00  0.00           C
ATOM   3994  C36 POPEQ 137       2.489  38.969  51.575  1.00  0.00           C
ATOM   3997  C37 POPEQ 137       3.819  38.669  50.865  1.00  0.00           C
ATOM   4000  C38 POPEQ 137       4.059  37.179  50.615  1.00  0.00           C
ATOM   4003  C39 POPEQ 137       5.499  36.849  50.175  1.00  0.00           C
ATOM   4006 0C31 POPEQ 137       5.809  37.099  48.695  1.00  0.00           C
ATOM   4009 1C31 POPEQ 137       5.349  35.949  47.785  1.00  0.00           C
ATOM   4012 2C31 POPEQ 137       5.829  36.049  46.325  1.00  0.00           C
ATOM   4015 3C31 POPEQ 137       7.359  36.119  46.185  1.00  0.00           C
ATOM   4018 4C31 POPEQ 137       7.859  36.019  44.735  1.00  0.00           C
ATOM   4021 5C31 POPEQ 137       9.389  36.119  44.645  1.00  0.00           C
ATOM   4024 6C31 POPEQ 137       9.939  35.999  43.215  1.00  0.00           C
ATOM   4028  NH3 POPER 138      82.609  54.129  60.065  1.00  0.00           N
ATOM   4032  C12 POPER 138      82.859  54.099  61.545  1.00  0.00           C
ATOM   4035  C11 POPER 138      82.809  55.489  62.205  1.00  0.00           C
ATOM   4038  P   POPER 138      84.449  57.069  60.835  1.00  0.00           P
ATOM   4039  O13 POPER 138      84.809  58.399  61.365  1.00  0.00           O
ATOM   4040  O14 POPER 138      85.429  56.349  59.985  1.00  0.00           O
ATOM   4041  O11 POPER 138      83.109  57.159  60.015  1.00  0.00           O
ATOM   4042  O12 POPER 138      84.049  56.149  62.055  1.00  0.00           O
ATOM   4043  C1  POPER 138      82.939  58.259  59.115  1.00  0.00           C
ATOM   4046  C2  POPER 138      81.469  58.309  58.645  1.00  0.00           C
ATOM   4048  O21 POPER 138      81.339  59.459  57.765  1.00  0.00           O
ATOM   4049  C21 POPER 138      80.409  59.359  56.835  1.00  0.00           C
ATOM   4050  O22 POPER 138      79.569  58.479  56.765  1.00  0.00           O
ATOM   4051  C22 POPER 138      80.569  60.409  55.745  1.00  0.00           C
ATOM   4054  C3  POPER 138      80.509  58.309  59.895  1.00  0.00           C
ATOM   4057  O31 POPER 138      79.279  57.609  59.665  1.00  0.00           O
ATOM   4058  C31 POPER 138      79.309  56.259  59.685  1.00  0.00           C
ATOM   4059  O32 POPER 138      80.269  55.589  60.025  1.00  0.00           O
ATOM   4060  C32 POPER 138      78.009  55.719  59.095  1.00  0.00           C
ATOM   4063  C23 POPER 138      79.279  60.569  54.895  1.00  0.00           C
ATOM   4066  C24 POPER 138      79.509  61.449  53.655  1.00  0.00           C
ATOM   4069  C25 POPER 138      78.209  61.819  52.915  1.00  0.00           C
ATOM   4072  C26 POPER 138      78.439  62.829  51.795  1.00  0.00           C
ATOM   4075  C27 POPER 138      77.169  63.089  50.965  1.00  0.00           C
ATOM   4078  C28 POPER 138      77.349  64.199  49.915  1.00  0.00           C
ATOM   4081  C29 POPER 138      76.209  64.229  48.915  1.00  0.00           C
ATOM   4083 0C21 POPER 138      75.259  65.179  48.805  1.00  0.00           C
ATOM   4085 1C21 POPER 138      75.109  66.379  49.705  1.00  0.00           C
ATOM   4088 2C21 POPER 138      73.789  67.139  49.445  1.00  0.00           C
ATOM   4091 3C21 POPER 138      72.519  66.359  49.835  1.00  0.00           C
ATOM   4094 4C21 POPER 138      71.229  67.139  49.555  1.00  0.00           C
ATOM   4097 5C21 POPER 138      70.769  67.049  48.095  1.00  0.00           C
ATOM   4100 6C21 POPER 138      69.549  67.929  47.785  1.00  0.00           C
ATOM   4103 7C21 POPER 138      69.009  67.719  46.365  1.00  0.00           C
ATOM   4106 8C21 POPER 138      67.989  68.779  45.945  1.00  0.00           C
ATOM   4110  C33 POPER 138      77.809  56.409  57.735  1.00  0.00           C
ATOM   4113  C34 POPER 138      76.789  55.879  56.735  1.00  0.00           C
ATOM   4116  C35 POPER 138      77.099  56.599  55.405  1.00  0.00           C
ATOM   4119  C36 POPER 138      76.049  56.469  54.305  1.00  0.00           C
ATOM   4122  C37 POPER 138      76.419  57.329  53.095  1.00  0.00           C
ATOM   4125  C38 POPER 138      75.449  57.179  51.915  1.00  0.00           C
ATOM   4128  C39 POPER 138      74.229  58.099  52.045  1.00  0.00           C
ATOM   4131 0C31 POPER 138      74.299  59.289  51.085  1.00  0.00           C
ATOM   4134 1C31 POPER 138      73.309  60.409  51.455  1.00  0.00           C
ATOM   4137 2C31 POPER 138      73.229  61.529  50.415  1.00  0.00           C
ATOM   4140 3C31 POPER 138      72.369  61.129  49.215  1.00  0.00           C
ATOM   4143 4C31 POPER 138      72.189  62.269  48.195  1.00  0.00           C
ATOM   4146 5C31 POPER 138      71.049  61.949  47.225  1.00  0.00           C
ATOM   4149 6C31 POPER 138      70.769  63.049  46.195  1.00  0.00           C
ATOM   4153  NH3 POPES 139      64.029  58.569  21.275  1.00  0.00           N
ATOM   4157  C12 POPES 139      65.169  57.629  21.005  1.00  0.00           C
ATOM   4160  C11 POPES 139      64.799  56.189  21.385  1.00  0.00           C
ATOM   4163  P   POPES 139      66.999  54.959  22.235  1.00  0.00           P
ATOM   4164  O13 POPES 139      67.559  53.659  21.805  1.00  0.00           O
ATOM   4165  O14 POPES 139      67.959  56.089  22.365  1.00  0.00           O
ATOM   4166  O11 POPES 139      66.139  54.769  23.555  1.00  0.00           O
ATOM   4167  O12 POPES 139      65.909  55.339  21.165  1.00  0.00           O
ATOM   4168  C1  POPES 139      65.419  53.539  23.745  1.00  0.00           C
ATOM   4171  C2  POPES 139      64.969  53.429  25.225  1.00  0.00           C
ATOM   4173  O21 POPES 139      64.319  52.159  25.505  1.00  0.00           O
ATOM   4174  C21 POPES 139      65.109  51.219  26.025  1.00  0.00           C
ATOM   4175  O22 POPES 139      66.309  51.349  26.195  1.00  0.00           O
ATOM   4176  C22 POPES 139      64.299  49.989  26.475  1.00  0.00           C
ATOM   4179  C3  POPES 139      63.979  54.579  25.585  1.00  0.00           C
ATOM   4182  O31 POPES 139      64.159  55.019  26.955  1.00  0.00           O
ATOM   4183  C31 POPES 139      63.759  54.089  27.835  1.00  0.00           C
ATOM   4184  O32 POPES 139      62.889  53.269  27.665  1.00  0.00           O
ATOM   4185  C32 POPES 139      64.609  54.239  29.085  1.00  0.00           C
ATOM   4188  C23 POPES 139      64.849  49.339  27.775  1.00  0.00           C
ATOM   4191  C24 POPES 139      63.929  49.509  28.985  1.00  0.00           C
ATOM   4194  C25 POPES 139      64.669  49.259  30.315  1.00  0.00           C
ATOM   4197  C26 POPES 139      63.729  48.969  31.495  1.00  0.00           C
ATOM   4200  C27 POPES 139      64.459  49.069  32.845  1.00  0.00           C
ATOM   4203  C28 POPES 139      63.859  48.199  33.975  1.00  0.00           C
ATOM   4206  C29 POPES 139      62.439  48.559  34.325  1.00  0.00           C
ATOM   4208 0C21 POPES 139      61.779  48.159  35.425  1.00  0.00           C
ATOM   4210 1C21 POPES 139      62.339  47.309  36.545  1.00  0.00           C
ATOM   4213 2C21 POPES 139      62.329  48.109  37.855  1.00  0.00           C
ATOM   4216 3C21 POPES 139      63.129  47.449  38.985  1.00  0.00           C
ATOM   4219 4C21 POPES 139      63.339  48.439  40.135  1.00  0.00           C
ATOM   4222 5C21 POPES 139      64.209  47.919  41.275  1.00  0.00           C
ATOM   4225 6C21 POPES 139      64.409  48.979  42.365  1.00  0.00           C
ATOM   4228 7C21 POPES 139      63.159  49.189  43.245  1.00  0.00           C
ATOM   4231 8C21 POPES 139      63.329  50.329  44.235  1.00  0.00           C
ATOM   4235  C33 POPES 139      65.709  53.159  29.245  1.00  0.00           C
ATOM   4238  C34 POPES 139      66.619  53.389  30.465  1.00  0.00           C
ATOM   4241  C35 POPES 139      67.499  54.659  30.385  1.00  0.00           C
ATOM   4244  C36 POPES 139      68.399  54.839  31.625  1.00  0.00           C
ATOM   4247  C37 POPES 139      69.069  56.219  31.655  1.00  0.00           C
ATOM   4250  C38 POPES 139      69.849  56.519  32.945  1.00  0.00           C
ATOM   4253  C39 POPES 139      69.009  56.449  34.225  1.00  0.00           C
ATOM   4256 0C31 POPES 139      69.629  57.199  35.405  1.00  0.00           C
ATOM   4259 1C31 POPES 139      68.769  57.079  36.675  1.00  0.00           C
ATOM   4262 2C31 POPES 139      68.939  58.249  37.655  1.00  0.00           C
ATOM   4265 3C31 POPES 139      70.339  58.369  38.255  1.00  0.00           C
ATOM   4268 4C31 POPES 139      70.409  59.529  39.265  1.00  0.00           C
ATOM   4271 5C31 POPES 139      71.809  59.719  39.855  1.00  0.00           C
ATOM   4274 6C31 POPES 139      71.869  60.849  40.875  1.00  0.00           C
ATOM   4278  NH3 POPET 140      37.189  95.849  66.735  1.00  0.00           N
ATOM   4282  C12 POPET 140      38.639  95.609  66.405  1.00  0.00           C
ATOM   4285  C11 POPET 140      39.379  94.709  67.425  1.00  0.00           C
ATOM   4288  P   POPET 140      41.849  93.679  67.685  1.00  0.00           P
ATOM   4289  O13 POPET 140      42.529  94.409  68.795  1.00  0.00           O
ATOM   4290  O14 POPET 140      41.369  92.299  67.945  1.00  0.00           O
ATOM   4291  O11 POPET 140      42.929  93.549  66.565  1.00  0.00           O
ATOM   4292  O12 POPET 140      40.739  94.579  67.015  1.00  0.00           O
ATOM   4293  C1  POPET 140      42.639  92.899  65.325  1.00  0.00           C
ATOM   4296  C2  POPET 140      43.069  93.809  64.155  1.00  0.00           C
ATOM   4298  O21 POPET 140      42.789  93.159  62.905  1.00  0.00           O
ATOM   4299  C21 POPET 140      42.429  93.979  61.935  1.00  0.00           C
ATOM   4300  O22 POPET 140      42.319  95.189  61.995  1.00  0.00           O
ATOM   4301  C22 POPET 140      42.179  93.189  60.665  1.00  0.00           C
ATOM   4304  C3  POPET 140      44.589  94.149  64.275  1.00  0.00           C
ATOM   4307  O31 POPET 140      44.919  95.479  63.815  1.00  0.00           O
ATOM   4308  C31 POPET 140      45.679  95.589  62.735  1.00  0.00           C
ATOM   4309  O32 POPET 140      45.889  94.699  61.925  1.00  0.00           O
ATOM   4310  C32 POPET 140      46.319  96.979  62.755  1.00  0.00           C
ATOM   4313  C23 POPET 140      43.029  93.809  59.535  1.00  0.00           C
ATOM   4316  C24 POPET 140      42.749  93.209  58.165  1.00  0.00           C
ATOM   4319  C25 POPET 140      43.699  93.759  57.085  1.00  0.00           C
ATOM   4322  C26 POPET 140      43.499  95.239  56.745  1.00  0.00           C
ATOM   4325  C27 POPET 140      44.669  95.839  55.955  1.00  0.00           C
ATOM   4328  C28 POPET 140      44.499  97.339  55.655  1.00  0.00           C
ATOM   4331  C29 POPET 140      43.509  97.619  54.555  1.00  0.00           C
ATOM   4333 0C21 POPET 140      43.819  97.929  53.285  1.00  0.00           C
ATOM   4335 1C21 POPET 140      45.209  97.999  52.705  1.00  0.00           C
ATOM   4338 2C21 POPET 140      45.229  97.469  51.265  1.00  0.00           C
ATOM   4341 3C21 POPET 140      44.649  98.449  50.235  1.00  0.00           C
ATOM   4344 4C21 POPET 140      44.709  97.909  48.805  1.00  0.00           C
ATOM   4347 5C21 POPET 140      43.559  96.919  48.515  1.00  0.00           C
ATOM   4350 6C21 POPET 140      42.419  97.539  47.715  1.00  0.00           C
ATOM   4353 7C21 POPET 140      41.299  96.529  47.405  1.00  0.00           C
ATOM   4356 8C21 POPET 140      40.239  97.029  46.415  1.00  0.00           C
ATOM   4360  C33 POPET 140      45.839  97.929  61.635  1.00  0.00           C
ATOM   4363  C34 POPET 140      46.469  97.559  60.285  1.00  0.00           C
ATOM   4366  C35 POPET 140      46.359  98.649  59.215  1.00  0.00           C
ATOM   4369  C36 POPET 140      47.189  98.289  57.975  1.00  0.00           C
ATOM   4372  C37 POPET 140      47.279  99.449  56.975  1.00  0.00           C
ATOM   4375  C38 POPET 140      48.119  99.119  55.725  1.00  0.00           C
ATOM   4378  C39 POPET 140      47.989 100.169  54.615  1.00  0.00           C
ATOM   4381 0C31 POPET 140      48.799  99.829  53.355  1.00  0.00           C
ATOM   4384 1C31 POPET 140      48.549 100.829  52.205  1.00  0.00           C
ATOM   4387 2C31 POPET 140      48.169 100.139  50.885  1.00  0.00           C
ATOM   4390 3C31 POPET 140      49.329  99.379  50.235  1.00  0.00           C
ATOM   4393 4C31 POPET 140      48.859  98.559  49.025  1.00  0.00           C
ATOM   4396 5C31 POPET 140      50.029  97.969  48.235  1.00  0.00           C
ATOM   4399 6C31 POPET 140      49.589  97.109  47.055  1.00  0.00           C
ATOM   4403  NH3 POPEU 141      30.099  84.549  21.975  1.00  0.00           N
ATOM   4407  C12 POPEU 141      28.959  84.019  21.135  1.00  0.00           C
ATOM   4410  C11 POPEU 141      28.159  85.159  20.485  1.00  0.00           C
ATOM   4413  P   POPEU 141      25.559  84.469  20.405  1.00  0.00           P
ATOM   4414  O13 POPEU 141      24.849  85.769  20.535  1.00  0.00           O
ATOM   4415  O14 POPEU 141      24.909  83.419  19.575  1.00  0.00           O
ATOM   4416  O11 POPEU 141      25.799  83.879  21.865  1.00  0.00           O
ATOM   4417  O12 POPEU 141      27.009  84.659  19.815  1.00  0.00           O
ATOM   4418  C1  POPEU 141      26.239  84.739  22.945  1.00  0.00           C
ATOM   4421  C2  POPEU 141      25.599  84.409  24.315  1.00  0.00           C
ATOM   4423  O21 POPEU 141      26.369  85.179  25.275  1.00  0.00           O
ATOM   4424  C21 POPEU 141      25.719  85.569  26.345  1.00  0.00           C
ATOM   4425  O22 POPEU 141      24.549  85.329  26.615  1.00  0.00           O
ATOM   4426  C22 POPEU 141      26.609  86.489  27.165  1.00  0.00           C
ATOM   4429  C3  POPEU 141      25.669  82.889  24.635  1.00  0.00           C
ATOM   4432  O31 POPEU 141      24.599  82.439  25.485  1.00  0.00           O
ATOM   4433  C31 POPEU 141      24.829  82.439  26.795  1.00  0.00           C
ATOM   4434  O32 POPEU 141      25.889  82.719  27.325  1.00  0.00           O
ATOM   4435  C32 POPEU 141      23.539  82.059  27.515  1.00  0.00           C
ATOM   4438  C23 POPEU 141      26.079  86.609  28.605  1.00  0.00           C
ATOM   4441  C24 POPEU 141      26.749  87.719  29.415  1.00  0.00           C
ATOM   4444  C25 POPEU 141      26.749  87.469  30.935  1.00  0.00           C
ATOM   4447  C26 POPEU 141      25.479  87.879  31.685  1.00  0.00           C
ATOM   4450  C27 POPEU 141      25.579  87.519  33.185  1.00  0.00           C
ATOM   4453  C28 POPEU 141      24.359  87.929  34.025  1.00  0.00           C
ATOM   4456  C29 POPEU 141      24.589  87.609  35.485  1.00  0.00           C
ATOM   4458 0C21 POPEU 141      24.869  88.489  36.475  1.00  0.00           C
ATOM   4460 1C21 POPEU 141      24.979  89.989  36.355  1.00  0.00           C
ATOM   4463 2C21 POPEU 141      24.519  90.719  37.635  1.00  0.00           C
ATOM   4466 3C21 POPEU 141      25.439  90.519  38.865  1.00  0.00           C
ATOM   4469 4C21 POPEU 141      24.789  91.049  40.155  1.00  0.00           C
ATOM   4472 5C21 POPEU 141      25.529  90.649  41.435  1.00  0.00           C
ATOM   4475 6C21 POPEU 141      26.899  91.339  41.615  1.00  0.00           C
ATOM   4478 7C21 POPEU 141      27.499  91.099  43.005  1.00  0.00           C
ATOM   4481 8C21 POPEU 141      28.829  91.839  43.225  1.00  0.00           C
ATOM   4485  C33 POPEU 141      23.459  82.829  28.845  1.00  0.00           C
ATOM   4488  C34 POPEU 141      22.139  82.629  29.605  1.00  0.00           C
ATOM   4491  C35 POPEU 141      22.069  83.659  30.735  1.00  0.00           C
ATOM   4494  C36 POPEU 141      20.809  83.649  31.585  1.00  0.00           C
ATOM   4497  C37 POPEU 141      20.989  84.659  32.725  1.00  0.00           C
ATOM   4500  C38 POPEU 141      19.659  85.159  33.305  1.00  0.00           C
ATOM   4503  C39 POPEU 141      19.909  86.189  34.415  1.00  0.00           C
ATOM   4506 0C31 POPEU 141      20.189  85.539  35.775  1.00  0.00           C
ATOM   4509 1C31 POPEU 141      21.189  86.339  36.615  1.00  0.00           C
ATOM   4512 2C31 POPEU 141      21.359  85.789  38.025  1.00  0.00           C
ATOM   4515 3C31 POPEU 141      22.549  86.419  38.765  1.00  0.00           C
ATOM   4518 4C31 POPEU 141      22.499  86.109  40.265  1.00  0.00           C
ATOM   4521 5C31 POPEU 141      23.759  86.539  41.025  1.00  0.00           C
ATOM   4524 6C31 POPEU 141      23.729  86.149  42.505  1.00  0.00           C
ATOM   4528  NH3 POPEV 142      64.999   1.849  65.415  1.00  0.00           N
ATOM   4532  C12 POPEV 142      66.159   1.749  66.385  1.00  0.00           C
ATOM   4535  C11 POPEV 142      67.499   2.059  65.685  1.00  0.00           C
ATOM   4538  P   POPEV 142      67.849   0.209  63.795  1.00  0.00           P
ATOM   4539  O13 POPEV 142      68.199  -0.661  64.945  1.00  0.00           O
ATOM   4540  O14 POPEV 142      66.719  -0.201  62.945  1.00  0.00           O
ATOM   4541  O11 POPEV 142      69.099   0.609  62.955  1.00  0.00           O
ATOM   4542  O12 POPEV 142      67.489   1.669  64.315  1.00  0.00           O
ATOM   4543  C1  POPEV 142      69.409   0.129  61.645  1.00  0.00           C
ATOM   4546  C2  POPEV 142      68.949   1.139  60.575  1.00  0.00           C
ATOM   4548  O21 POPEV 142      67.679   0.729  60.055  1.00  0.00           O
ATOM   4549  C21 POPEV 142      66.659   1.519  60.295  1.00  0.00           C
ATOM   4550  O22 POPEV 142      66.699   2.609  60.845  1.00  0.00           O
ATOM   4551  C22 POPEV 142      65.429   0.899  59.625  1.00  0.00           C
ATOM   4554  C3  POPEV 142      69.929   1.249  59.375  1.00  0.00           C
ATOM   4557  O31 POPEV 142      69.919   0.039  58.585  1.00  0.00           O
ATOM   4558  C31 POPEV 142      69.679   0.209  57.285  1.00  0.00           C
ATOM   4559  O32 POPEV 142      69.379   1.259  56.745  1.00  0.00           O
ATOM   4560  C32 POPEV 142      70.009  -1.091  56.555  1.00  0.00           C
ATOM   4563  C23 POPEV 142      65.429   1.199  58.105  1.00  0.00           C
ATOM   4566  C24 POPEV 142      64.539   0.239  57.305  1.00  0.00           C
ATOM   4569  C25 POPEV 142      64.899   0.189  55.815  1.00  0.00           C
ATOM   4572  C26 POPEV 142      64.539   1.469  55.035  1.00  0.00           C
ATOM   4575  C27 POPEV 142      65.199   1.499  53.645  1.00  0.00           C
ATOM   4578  C28 POPEV 142      64.659   2.629  52.755  1.00  0.00           C
ATOM   4581  C29 POPEV 142      65.519   2.849  51.535  1.00  0.00           C
ATOM   4583 0C21 POPEV 142      65.159   2.779  50.235  1.00  0.00           C
ATOM   4585 1C21 POPEV 142      63.789   2.479  49.675  1.00  0.00           C
ATOM   4588 2C21 POPEV 142      63.319   3.499  48.615  1.00  0.00           C
ATOM   4591 3C21 POPEV 142      64.189   3.559  47.345  1.00  0.00           C
ATOM   4594 4C21 POPEV 142      63.539   4.379  46.225  1.00  0.00           C
ATOM   4597 5C21 POPEV 142      64.449   4.589  45.015  1.00  0.00           C
ATOM   4600 6C21 POPEV 142      63.779   5.439  43.925  1.00  0.00           C
ATOM   4603 7C21 POPEV 142      64.729   5.849  42.795  1.00  0.00           C
ATOM   4606 8C21 POPEV 142      64.079   6.779  41.765  1.00  0.00           C
ATOM   4610  C33 POPEV 142      70.419  -0.841  55.095  1.00  0.00           C
ATOM   4613  C34 POPEV 142      69.229  -0.791  54.145  1.00  0.00           C
ATOM   4616  C35 POPEV 142      69.739  -0.531  52.725  1.00  0.00           C
ATOM   4619  C36 POPEV 142      68.699  -0.691  51.625  1.00  0.00           C
ATOM   4622  C37 POPEV 142      68.209  -2.141  51.485  1.00  0.00           C
ATOM   4625  C38 POPEV 142      67.269  -2.301  50.295  1.00  0.00           C
ATOM   4628  C39 POPEV 142      66.689  -3.721  50.205  1.00  0.00           C
ATOM   4631 0C31 POPEV 142      66.189  -4.031  48.795  1.00  0.00           C
ATOM   4634 1C31 POPEV 142      65.709  -5.479  48.645  1.00  0.00           C
ATOM   4637 2C31 POPEV 142      65.579  -5.919  47.185  1.00  0.00           C
ATOM   4640 3C31 POPEV 142      66.929  -6.089  46.485  1.00  0.00           C
ATOM   4643 4C31 POPEV 142      66.829  -6.849  45.155  1.00  0.00           C
ATOM   4646 5C31 POPEV 142      68.199  -7.239  44.585  1.00  0.00           C
ATOM   4649 6C31 POPEV 142      68.109  -8.099  43.325  1.00  0.00           C
ATOM   4653  NH3 POPEW 143     119.859 118.219  61.795  1.00  0.00           N
ATOM   4657  C12 POPEW 143     119.089 118.049  63.065  1.00  0.00           C
ATOM   4660  C11 POPEW 143     118.629 119.419  63.585  1.00  0.00           C
ATOM   4663  P   POPEW 143     116.049 120.029  63.565  1.00  0.00           P
ATOM   4664  O13 POPEW 143     115.479 121.389  63.375  1.00  0.00           O
ATOM   4665  O14 POPEW 143     116.049 119.489  64.945  1.00  0.00           O
ATOM   4666  O11 POPEW 143     115.229 118.979  62.695  1.00  0.00           O
ATOM   4667  O12 POPEW 143     117.489 119.919  62.885  1.00  0.00           O
ATOM   4668  C1  POPEW 143     114.289 119.429  61.715  1.00  0.00           C
ATOM   4671  C2  POPEW 143     115.009 119.909  60.435  1.00  0.00           C
ATOM   4673  O21 POPEW 143     114.009 120.149  59.445  1.00  0.00           O
ATOM   4674  C21 POPEW 143     114.279 121.149  58.615  1.00  0.00           C
ATOM   4675  O22 POPEW 143     115.319 121.779  58.535  1.00  0.00           O
ATOM   4676  C22 POPEW 143     113.009 121.419  57.795  1.00  0.00           C
ATOM   4679  C3  POPEW 143     116.009 118.859  59.895  1.00  0.00           C
ATOM   4682  O31 POPEW 143     116.749 119.409  58.775  1.00  0.00           O
ATOM   4683  C31 POPEW 143     117.959 118.909  58.685  1.00  0.00           C
ATOM   4684  O32 POPEW 143     118.399 118.009  59.385  1.00  0.00           O
ATOM   4685  C32 POPEW 143     118.809 119.629  57.655  1.00  0.00           C
ATOM   4688  C23 POPEW 143     113.169 121.069  56.295  1.00  0.00           C
ATOM   4691  C24 POPEW 143     114.279 121.859  55.605  1.00  0.00           C
ATOM   4694  C25 POPEW 143     114.009 122.129  54.115  1.00  0.00           C
ATOM   4697  C26 POPEW 143     113.549 120.899  53.315  1.00  0.00           C
ATOM   4700  C27 POPEW 143     113.559 121.159  51.795  1.00  0.00           C
ATOM   4703  C28 POPEW 143     112.869 120.059  50.975  1.00  0.00           C
ATOM   4706  C29 POPEW 143     113.639 118.769  50.945  1.00  0.00           C
ATOM   4708 0C21 POPEW 143     113.589 117.829  49.985  1.00  0.00           C
ATOM   4710 1C21 POPEW 143     112.749 117.869  48.735  1.00  0.00           C
ATOM   4713 2C21 POPEW 143     113.189 116.789  47.735  1.00  0.00           C
ATOM   4716 3C21 POPEW 143     114.549 117.079  47.065  1.00  0.00           C
ATOM   4719 4C21 POPEW 143     115.289 115.819  46.595  1.00  0.00           C
ATOM   4722 5C21 POPEW 143     114.459 114.889  45.705  1.00  0.00           C
ATOM   4725 6C21 POPEW 143     115.199 113.589  45.365  1.00  0.00           C
ATOM   4728 7C21 POPEW 143     114.359 112.619  44.535  1.00  0.00           C
ATOM   4731 8C21 POPEW 143     115.059 111.289  44.295  1.00  0.00           C
ATOM   4735  C33 POPEW 143     118.219 119.839  56.255  1.00  0.00           C
ATOM   4738  C34 POPEW 143     119.359 119.939  55.235  1.00  0.00           C
ATOM   4741  C35 POPEW 143     119.949 118.619  54.725  1.00  0.00           C
ATOM   4744  C36 POPEW 143     121.089 118.929  53.735  1.00  0.00           C
ATOM   4747  C37 POPEW 143     121.629 117.719  52.975  1.00  0.00           C
ATOM   4750  C38 POPEW 143     122.549 118.139  51.815  1.00  0.00           C
ATOM   4753  C39 POPEW 143     122.589 117.159  50.635  1.00  0.00           C
ATOM   4756 0C31 POPEW 143     123.399 115.879  50.885  1.00  0.00           C
ATOM   4759 1C31 POPEW 143     122.609 114.759  51.575  1.00  0.00           C
ATOM   4762 2C31 POPEW 143     123.469 113.539  51.915  1.00  0.00           C
ATOM   4765 3C31 POPEW 143     123.989 112.789  50.685  1.00  0.00           C
ATOM   4768 4C31 POPEW 143     124.529 111.409  51.075  1.00  0.00           C
ATOM   4771 5C31 POPEW 143     125.129 110.619  49.915  1.00  0.00           C
ATOM   4774 6C31 POPEW 143     125.559 109.209  50.325  1.00  0.00           C
ATOM   4778  NH3 POPEX 144       6.169  68.619  64.275  1.00  0.00           N
ATOM   4782  C12 POPEX 144       6.049  69.379  65.575  1.00  0.00           C
ATOM   4785  C11 POPEX 144       7.379  69.989  66.065  1.00  0.00           C
ATOM   4788  P   POPEX 144       9.299  70.119  64.355  1.00  0.00           P
ATOM   4789  O13 POPEX 144      10.499  70.389  65.165  1.00  0.00           O
ATOM   4790  O14 POPEX 144       8.919  68.699  64.095  1.00  0.00           O
ATOM   4791  O11 POPEX 144       9.389  70.909  62.975  1.00  0.00           O
ATOM   4792  O12 POPEX 144       8.039  70.759  65.045  1.00  0.00           O
ATOM   4793  C1  POPEX 144       8.199  71.089  62.195  1.00  0.00           C
ATOM   4796  C2  POPEX 144       8.429  72.079  61.025  1.00  0.00           C
ATOM   4798  O21 POPEX 144       7.169  72.529  60.505  1.00  0.00           O
ATOM   4799  C21 POPEX 144       6.479  71.779  59.665  1.00  0.00           C
ATOM   4800  O22 POPEX 144       6.789  70.679  59.235  1.00  0.00           O
ATOM   4801  C22 POPEX 144       5.129  72.449  59.395  1.00  0.00           C
ATOM   4804  C3  POPEX 144       9.429  71.519  59.955  1.00  0.00           C
ATOM   4807  O31 POPEX 144       9.369  72.279  58.725  1.00  0.00           O
ATOM   4808  C31 POPEX 144      10.089  71.749  57.745  1.00  0.00           C
ATOM   4809  O32 POPEX 144      10.909  70.839  57.885  1.00  0.00           O
ATOM   4810  C32 POPEX 144       9.769  72.489  56.435  1.00  0.00           C
ATOM   4813  C23 POPEX 144       4.899  72.799  57.905  1.00  0.00           C
ATOM   4816  C24 POPEX 144       3.619  73.639  57.725  1.00  0.00           C
ATOM   4819  C25 POPEX 144       3.249  73.899  56.255  1.00  0.00           C
ATOM   4822  C26 POPEX 144       4.409  74.399  55.395  1.00  0.00           C
ATOM   4825  C27 POPEX 144       3.959  74.839  53.995  1.00  0.00           C
ATOM   4828  C28 POPEX 144       5.159  75.059  53.065  1.00  0.00           C
ATOM   4831  C29 POPEX 144       4.829  75.749  51.765  1.00  0.00           C
ATOM   4833 0C21 POPEX 144       4.709  75.169  50.565  1.00  0.00           C
ATOM   4835 1C21 POPEX 144       4.829  73.689  50.295  1.00  0.00           C
ATOM   4838 2C21 POPEX 144       4.049  73.229  49.045  1.00  0.00           C
ATOM   4841 3C21 POPEX 144       2.559  73.579  49.075  1.00  0.00           C
ATOM   4844 4C21 POPEX 144       1.729  72.759  48.085  1.00  0.00           C
ATOM   4847 5C21 POPEX 144       0.269  73.229  48.005  1.00  0.00           C
ATOM   4850 6C21 POPEX 144      -0.589  72.339  47.095  1.00  0.00           C
ATOM   4853 7C21 POPEX 144      -1.979  72.939  46.825  1.00  0.00           C
ATOM   4856 8C21 POPEX 144      -2.799  72.149  45.795  1.00  0.00           C
ATOM   4860  C33 POPEX 144       9.219  71.579  55.315  1.00  0.00           C
ATOM   4863  C34 POPEX 144       8.879  72.379  54.045  1.00  0.00           C
ATOM   4866  C35 POPEX 144       8.199  71.529  52.955  1.00  0.00           C
ATOM   4869  C36 POPEX 144       8.249  72.129  51.545  1.00  0.00           C
ATOM   4872  C37 POPEX 144       7.609  71.199  50.495  1.00  0.00           C
ATOM   4875  C38 POPEX 144       8.249  71.309  49.105  1.00  0.00           C
ATOM   4878  C39 POPEX 144       8.079  72.679  48.445  1.00  0.00           C
ATOM   4881 0C31 POPEX 144       8.759  72.769  47.075  1.00  0.00           C
ATOM   4884 1C31 POPEX 144       8.639  74.179  46.465  1.00  0.00           C
ATOM   4887 2C31 POPEX 144       8.919  74.229  44.955  1.00  0.00           C
ATOM   4890 3C31 POPEX 144      10.319  73.749  44.525  1.00  0.00           C
ATOM   4893 4C31 POPEX 144      11.459  74.629  45.055  1.00  0.00           C
ATOM   4896 5C31 POPEX 144      12.789  74.329  44.345  1.00  0.00           C
ATOM   4899 6C31 POPEX 144      13.919  75.289  44.735  1.00  0.00           C
ATOM   4903  NH3 POPEY 145     103.959  63.489  20.185  1.00  0.00           N
ATOM   4907  C12 POPEY 145     105.079  63.149  19.265  1.00  0.00           C
ATOM   4910  C11 POPEY 145     104.599  61.989  18.395  1.00  0.00           C
ATOM   4913  P   POPEY 145     106.759  60.659  17.795  1.00  0.00           P
ATOM   4914  O13 POPEY 145     106.449  59.359  17.165  1.00  0.00           O
ATOM   4915  O14 POPEY 145     108.009  61.359  17.425  1.00  0.00           O
ATOM   4916  O11 POPEY 145     106.639  60.529  19.385  1.00  0.00           O
ATOM   4917  O12 POPEY 145     105.599  61.659  17.455  1.00  0.00           O
ATOM   4918  C1  POPEY 145     107.679  59.769  20.015  1.00  0.00           C
ATOM   4921  C2  POPEY 145     107.369  59.549  21.505  1.00  0.00           C
ATOM   4923  O21 POPEY 145     108.479  58.839  22.075  1.00  0.00           O
ATOM   4924  C21 POPEY 145     108.719  59.079  23.345  1.00  0.00           C
ATOM   4925  O22 POPEY 145     108.199  59.939  24.025  1.00  0.00           O
ATOM   4926  C22 POPEY 145     109.709  58.019  23.845  1.00  0.00           C
ATOM   4929  C3  POPEY 145     106.059  58.729  21.635  1.00  0.00           C
ATOM   4932  O31 POPEY 145     105.819  58.239  22.985  1.00  0.00           O
ATOM   4933  C31 POPEY 145     105.899  56.919  23.145  1.00  0.00           C
ATOM   4934  O32 POPEY 145     106.349  56.109  22.345  1.00  0.00           O
ATOM   4935  C32 POPEY 145     105.349  56.519  24.505  1.00  0.00           C
ATOM   4938  C23 POPEY 145     110.739  58.509  24.885  1.00  0.00           C
ATOM   4941  C24 POPEY 145     111.559  57.369  25.505  1.00  0.00           C
ATOM   4944  C25 POPEY 145     110.739  56.439  26.415  1.00  0.00           C
ATOM   4947  C26 POPEY 145     111.589  55.629  27.395  1.00  0.00           C
ATOM   4950  C27 POPEY 145     112.049  56.469  28.595  1.00  0.00           C
ATOM   4953  C28 POPEY 145     112.879  55.689  29.625  1.00  0.00           C
ATOM   4956  C29 POPEY 145     113.449  56.609  30.685  1.00  0.00           C
ATOM   4958 0C21 POPEY 145     112.909  56.899  31.885  1.00  0.00           C
ATOM   4960 1C21 POPEY 145     111.579  56.409  32.415  1.00  0.00           C
ATOM   4963 2C21 POPEY 145     110.859  57.489  33.255  1.00  0.00           C
ATOM   4966 3C21 POPEY 145     111.469  57.709  34.655  1.00  0.00           C
ATOM   4969 4C21 POPEY 145     111.249  59.129  35.195  1.00  0.00           C
ATOM   4972 5C21 POPEY 145     109.779  59.539  35.375  1.00  0.00           C
ATOM   4975 6C21 POPEY 145     109.059  58.789  36.505  1.00  0.00           C
ATOM   4978 7C21 POPEY 145     107.699  59.419  36.845  1.00  0.00           C
ATOM   4981 8C21 POPEY 145     106.999  58.739  38.025  1.00  0.00           C
ATOM   4985  C33 POPEY 145     106.469  55.819  25.285  1.00  0.00           C
ATOM   4988  C34 POPEY 145     106.099  55.419  26.715  1.00  0.00           C
ATOM   4991  C35 POPEY 145     107.389  55.049  27.455  1.00  0.00           C
ATOM   4994  C36 POPEY 145     107.209  54.609  28.905  1.00  0.00           C
ATOM   4997  C37 POPEY 145     108.569  54.279  29.515  1.00  0.00           C
ATOM   5000  C38 POPEY 145     108.519  53.979  31.015  1.00  0.00           C
ATOM   5003  C39 POPEY 145     109.359  52.749  31.395  1.00  0.00           C
ATOM   5006 0C31 POPEY 145     108.649  51.449  30.995  1.00  0.00           C
ATOM   5009 1C31 POPEY 145     109.379  50.169  31.415  1.00  0.00           C
ATOM   5012 2C31 POPEY 145     108.529  48.919  31.165  1.00  0.00           C
ATOM   5015 3C31 POPEY 145     109.209  47.619  31.635  1.00  0.00           C
ATOM   5018 4C31 POPEY 145     109.329  47.509  33.165  1.00  0.00           C
ATOM   5021 5C31 POPEY 145     110.729  47.049  33.605  1.00  0.00           C
ATOM   5024 6C31 POPEY 145     110.859  46.909  35.125  1.00  0.00           C
ATOM   5028  NH3 POPEZ 146      24.969  15.869  21.505  1.00  0.00           N
ATOM   5032  C12 POPEZ 146      23.489  15.649  21.575  1.00  0.00           C
ATOM   5035  C11 POPEZ 146      23.109  14.279  21.005  1.00  0.00           C
ATOM   5038  P   POPEZ 146      21.269  13.199  22.505  1.00  0.00           P
ATOM   5039  O13 POPEZ 146      19.839  13.519  22.585  1.00  0.00           O
ATOM   5040  O14 POPEZ 146      21.719  11.809  22.365  1.00  0.00           O
ATOM   5041  O11 POPEZ 146      22.039  13.909  23.685  1.00  0.00           O
ATOM   5042  O12 POPEZ 146      21.729  14.029  21.235  1.00  0.00           O
ATOM   5043  C1  POPEZ 146      23.189  13.339  24.315  1.00  0.00           C
ATOM   5046  C2  POPEZ 146      23.309  13.899  25.755  1.00  0.00           C
ATOM   5048  O21 POPEZ 146      24.389  13.299  26.515  1.00  0.00           O
ATOM   5049  C21 POPEZ 146      25.599  13.729  26.125  1.00  0.00           C
ATOM   5050  O22 POPEZ 146      25.779  14.469  25.185  1.00  0.00           O
ATOM   5051  C22 POPEZ 146      26.709  13.249  27.045  1.00  0.00           C
ATOM   5054  C3  POPEZ 146      21.939  13.689  26.465  1.00  0.00           C
ATOM   5057  O31 POPEZ 146      21.979  13.829  27.895  1.00  0.00           O
ATOM   5058  C31 POPEZ 146      22.109  15.059  28.335  1.00  0.00           C
ATOM   5059  O32 POPEZ 146      22.269  16.049  27.645  1.00  0.00           O
ATOM   5060  C32 POPEZ 146      22.049  15.089  29.855  1.00  0.00           C
ATOM   5063  C23 POPEZ 146      26.529  13.819  28.455  1.00  0.00           C
ATOM   5066  C24 POPEZ 146      27.619  13.359  29.435  1.00  0.00           C
ATOM   5069  C25 POPEZ 146      27.219  13.739  30.865  1.00  0.00           C
ATOM   5072  C26 POPEZ 146      28.329  13.519  31.895  1.00  0.00           C
ATOM   5075  C27 POPEZ 146      27.979  14.259  33.195  1.00  0.00           C
ATOM   5078  C28 POPEZ 146      29.029  14.139  34.305  1.00  0.00           C
ATOM   5081  C29 POPEZ 146      30.339  14.729  33.865  1.00  0.00           C
ATOM   5083 0C21 POPEZ 146      30.959  15.829  34.345  1.00  0.00           C
ATOM   5085 1C21 POPEZ 146      30.499  16.749  35.445  1.00  0.00           C
ATOM   5088 2C21 POPEZ 146      30.509  18.209  34.935  1.00  0.00           C
ATOM   5091 3C21 POPEZ 146      30.319  19.219  36.075  1.00  0.00           C
ATOM   5094 4C21 POPEZ 146      30.369  20.679  35.615  1.00  0.00           C
ATOM   5097 5C21 POPEZ 146      31.669  21.059  34.895  1.00  0.00           C
ATOM   5100 6C21 POPEZ 146      31.849  22.569  34.735  1.00  0.00           C
ATOM   5103 7C21 POPEZ 146      33.139  22.929  33.985  1.00  0.00           C
ATOM   5106 8C21 POPEZ 146      33.269  24.429  33.705  1.00  0.00           C
ATOM   5110  C33 POPEZ 146      23.229  14.349  30.525  1.00  0.00           C
ATOM   5113  C34 POPEZ 146      23.589  14.899  31.915  1.00  0.00           C
ATOM   5116  C35 POPEZ 146      22.799  14.299  33.085  1.00  0.00           C
ATOM   5119  C36 POPEZ 146      23.379  12.969  33.595  1.00  0.00           C
ATOM   5122  C37 POPEZ 146      23.009  12.699  35.065  1.00  0.00           C
ATOM   5125  C38 POPEZ 146      23.699  11.459  35.645  1.00  0.00           C
ATOM   5128  C39 POPEZ 146      23.289  11.179  37.105  1.00  0.00           C
ATOM   5131 0C31 POPEZ 146      23.979  12.099  38.125  1.00  0.00           C
ATOM   5134 1C31 POPEZ 146      23.479  11.839  39.555  1.00  0.00           C
ATOM   5137 2C31 POPEZ 146      24.319  12.539  40.645  1.00  0.00           C
ATOM   5140 3C31 POPEZ 146      23.539  13.609  41.415  1.00  0.00           C
ATOM   5143 4C31 POPEZ 146      24.309  14.119  42.645  1.00  0.00           C
ATOM   5146 5C31 POPEZ 146      23.549  15.239  43.375  1.00  0.00           C
ATOM   5149 6C31 POPEZ 146      24.219  15.679  44.685  1.00  0.00           C
ATOM   5153  NH3 POPEa 147      80.989  36.559  62.105  1.00  0.00           N
ATOM   5157  C12 POPEa 147      81.419  37.939  61.695  1.00  0.00           C
ATOM   5160  C11 POPEa 147      80.239  38.889  61.415  1.00  0.00           C
ATOM   5163  P   POPEa 147      79.959  41.499  60.895  1.00  0.00           P
ATOM   5164  O13 POPEa 147      79.129  41.859  62.055  1.00  0.00           O
ATOM   5165  O14 POPEa 147      80.969  42.469  60.395  1.00  0.00           O
ATOM   5166  O11 POPEa 147      79.019  41.029  59.715  1.00  0.00           O
ATOM   5167  O12 POPEa 147      80.789  40.199  61.265  1.00  0.00           O
ATOM   5168  C1  POPEa 147      78.009  41.939  59.245  1.00  0.00           C
ATOM   5171  C2  POPEa 147      77.519  41.529  57.825  1.00  0.00           C
ATOM   5173  O21 POPEa 147      76.259  42.149  57.505  1.00  0.00           O
ATOM   5174  C21 POPEa 147      76.229  43.289  56.785  1.00  0.00           C
ATOM   5175  O22 POPEa 147      75.479  44.209  57.075  1.00  0.00           O
ATOM   5176  C22 POPEa 147      77.089  43.239  55.505  1.00  0.00           C
ATOM   5179  C3  POPEa 147      77.359  39.979  57.775  1.00  0.00           C
ATOM   5182  O31 POPEa 147      76.869  39.539  56.495  1.00  0.00           O
ATOM   5183  C31 POPEa 147      75.569  39.249  56.475  1.00  0.00           C
ATOM   5184  O32 POPEa 147      74.789  39.329  57.415  1.00  0.00           O
ATOM   5185  C32 POPEa 147      75.189  38.749  55.085  1.00  0.00           C
ATOM   5188  C23 POPEa 147      76.359  43.639  54.195  1.00  0.00           C
ATOM   5191  C24 POPEa 147      77.279  43.619  52.955  1.00  0.00           C
ATOM   5194  C25 POPEa 147      78.229  44.819  52.855  1.00  0.00           C
ATOM   5197  C26 POPEa 147      77.619  46.039  52.155  1.00  0.00           C
ATOM   5200  C27 POPEa 147      77.719  45.979  50.625  1.00  0.00           C
ATOM   5203  C28 POPEa 147      77.169  47.239  49.925  1.00  0.00           C
ATOM   5206  C29 POPEa 147      77.949  48.479  50.285  1.00  0.00           C
ATOM   5208 0C21 POPEa 147      77.829  49.669  49.685  1.00  0.00           C
ATOM   5210 1C21 POPEa 147      76.919  49.979  48.515  1.00  0.00           C
ATOM   5213 2C21 POPEa 147      77.519  51.069  47.615  1.00  0.00           C
ATOM   5216 3C21 POPEa 147      78.879  50.729  46.985  1.00  0.00           C
ATOM   5219 4C21 POPEa 147      79.469  51.919  46.225  1.00  0.00           C
ATOM   5222 5C21 POPEa 147      80.699  51.589  45.385  1.00  0.00           C
ATOM   5225 6C21 POPEa 147      81.239  52.839  44.665  1.00  0.00           C
ATOM   5228 7C21 POPEa 147      82.149  52.519  43.465  1.00  0.00           C
ATOM   5231 8C21 POPEa 147      82.459  53.749  42.615  1.00  0.00           C
ATOM   5235  C33 POPEa 147      73.969  39.499  54.505  1.00  0.00           C
ATOM   5238  C34 POPEa 147      74.349  40.479  53.385  1.00  0.00           C
ATOM   5241  C35 POPEa 147      74.399  39.829  51.985  1.00  0.00           C
ATOM   5244  C36 POPEa 147      72.999  39.569  51.415  1.00  0.00           C
ATOM   5247  C37 POPEa 147      73.019  38.779  50.095  1.00  0.00           C
ATOM   5250  C38 POPEa 147      71.599  38.489  49.585  1.00  0.00           C
ATOM   5253  C39 POPEa 147      71.559  37.549  48.375  1.00  0.00           C
ATOM   5256 0C31 POPEa 147      71.709  38.249  47.015  1.00  0.00           C
ATOM   5259 1C31 POPEa 147      71.679  37.229  45.865  1.00  0.00           C
ATOM   5262 2C31 POPEa 147      71.639  37.859  44.465  1.00  0.00           C
ATOM   5265 3C31 POPEa 147      71.519  36.779  43.375  1.00  0.00           C
ATOM   5268 4C31 POPEa 147      71.449  37.339  41.955  1.00  0.00           C
ATOM   5271 5C31 POPEa 147      71.289  36.229  40.905  1.00  0.00           C
ATOM   5274 6C31 POPEa 147      71.309  36.729  39.455  1.00  0.00           C
ATOM   5278  NH3 POPEb 148     111.859 113.919  63.195  1.00  0.00           N
ATOM   5282  C12 POPEb 148     110.959 112.749  62.855  1.00  0.00           C
ATOM   5285  C11 POPEb 148     111.769 111.439  62.725  1.00  0.00           C
ATOM   5288  P   POPEb 148     111.289 108.869  62.505  1.00  0.00           P
ATOM   5289  O13 POPEb 148     112.539 108.579  61.765  1.00  0.00           O
ATOM   5290  O14 POPEb 148     111.269 108.619  63.975  1.00  0.00           O
ATOM   5291  O11 POPEb 148     110.079 108.069  61.905  1.00  0.00           O
ATOM   5292  O12 POPEb 148     110.909 110.379  62.275  1.00  0.00           O
ATOM   5293  C1  POPEb 148     109.709 108.159  60.525  1.00  0.00           C
ATOM   5296  C2  POPEb 148     109.819 106.789  59.825  1.00  0.00           C
ATOM   5298  O21 POPEb 148     109.299 106.939  58.495  1.00  0.00           O
ATOM   5299  C21 POPEb 148     109.659 105.959  57.685  1.00  0.00           C
ATOM   5300  O22 POPEb 148     110.709 105.329  57.765  1.00  0.00           O
ATOM   5301  C22 POPEb 148     108.479 105.599  56.795  1.00  0.00           C
ATOM   5304  C3  POPEb 148     109.029 105.679  60.585  1.00  0.00           C
ATOM   5307  O31 POPEb 148     107.599 105.849  60.455  1.00  0.00           O
ATOM   5308  C31 POPEb 148     106.909 106.019  61.575  1.00  0.00           C
ATOM   5309  O32 POPEb 148     107.399 106.219  62.675  1.00  0.00           O
ATOM   5310  C32 POPEb 148     105.419 105.879  61.295  1.00  0.00           C
ATOM   5313  C23 POPEb 148     108.859 104.559  55.715  1.00  0.00           C
ATOM   5316  C24 POPEb 148     107.679 103.749  55.165  1.00  0.00           C
ATOM   5319  C25 POPEb 148     108.059 103.129  53.815  1.00  0.00           C
ATOM   5322  C26 POPEb 148     107.169 101.979  53.325  1.00  0.00           C
ATOM   5325  C27 POPEb 148     107.669 101.519  51.945  1.00  0.00           C
ATOM   5328  C28 POPEb 148     106.919 100.329  51.335  1.00  0.00           C
ATOM   5331  C29 POPEb 148     107.259  99.029  52.025  1.00  0.00           C
ATOM   5333 0C21 POPEb 148     108.019  98.029  51.525  1.00  0.00           C
ATOM   5335 1C21 POPEb 148     108.689  98.019  50.175  1.00  0.00           C
ATOM   5338 2C21 POPEb 148     109.899  98.969  50.085  1.00  0.00           C
ATOM   5341 3C21 POPEb 148     111.069  98.589  51.005  1.00  0.00           C
ATOM   5344 4C21 POPEb 148     112.089  99.729  51.215  1.00  0.00           C
ATOM   5347 5C21 POPEb 148     112.719 100.239  49.915  1.00  0.00           C
ATOM   5350 6C21 POPEb 148     113.749 101.359  50.165  1.00  0.00           C
ATOM   5353 7C21 POPEb 148     114.339 101.919  48.875  1.00  0.00           C
ATOM   5356 8C21 POPEb 148     115.239 103.139  49.115  1.00  0.00           C
ATOM   5360  C33 POPEb 148     104.969 106.339  59.885  1.00  0.00           C
ATOM   5363  C34 POPEb 148     103.449 106.329  59.735  1.00  0.00           C
ATOM   5366  C35 POPEb 148     102.959 106.769  58.355  1.00  0.00           C
ATOM   5369  C36 POPEb 148     101.419 106.829  58.285  1.00  0.00           C
ATOM   5372  C37 POPEb 148     100.829 106.919  56.865  1.00  0.00           C
ATOM   5375  C38 POPEb 148      99.519 107.729  56.815  1.00  0.00           C
ATOM   5378  C39 POPEb 148      98.599 107.469  55.605  1.00  0.00           C
ATOM   5381 0C31 POPEb 148      99.339 107.219  54.295  1.00  0.00           C
ATOM   5384 1C31 POPEb 148      98.399 107.259  53.085  1.00  0.00           C
ATOM   5387 2C31 POPEb 148      99.049 106.699  51.805  1.00  0.00           C
ATOM   5390 3C31 POPEb 148      98.219 107.009  50.555  1.00  0.00           C
ATOM   5393 4C31 POPEb 148      98.599 106.119  49.365  1.00  0.00           C
ATOM   5396 5C31 POPEb 148      97.839 106.509  48.085  1.00  0.00           C
ATOM   5399 6C31 POPEb 148      98.059 105.529  46.935  1.00  0.00           C
ATOM   5403  NH3 POPEc 149      41.039  98.499  22.845  1.00  0.00           N
ATOM   5407  C12 POPEc 149      39.659  98.279  23.415  1.00  0.00           C
ATOM   5410  C11 POPEc 149      39.659  97.139  24.445  1.00  0.00           C
ATOM   5413  P   POPEc 149      39.059  94.789  23.535  1.00  0.00           P
ATOM   5414  O13 POPEc 149      37.849  94.109  23.005  1.00  0.00           O
ATOM   5415  O14 POPEc 149      40.199  94.939  22.605  1.00  0.00           O
ATOM   5416  O11 POPEc 149      39.539  93.969  24.795  1.00  0.00           O
ATOM   5417  O12 POPEc 149      38.639  96.179  24.165  1.00  0.00           O
ATOM   5418  C1  POPEc 149      38.699  93.999  25.965  1.00  0.00           C
ATOM   5421  C2  POPEc 149      39.399  93.299  27.165  1.00  0.00           C
ATOM   5423  O21 POPEc 149      39.849  94.209  28.185  1.00  0.00           O
ATOM   5424  C21 POPEc 149      40.679  95.199  27.855  1.00  0.00           C
ATOM   5425  O22 POPEc 149      40.999  95.539  26.735  1.00  0.00           O
ATOM   5426  C22 POPEc 149      41.169  95.839  29.155  1.00  0.00           C
ATOM   5429  C3  POPEc 149      40.519  92.339  26.675  1.00  0.00           C
ATOM   5432  O31 POPEc 149      40.929  91.439  27.725  1.00  0.00           O
ATOM   5433  C31 POPEc 149      42.049  91.769  28.355  1.00  0.00           C
ATOM   5434  O32 POPEc 149      42.739  92.749  28.105  1.00  0.00           O
ATOM   5435  C32 POPEc 149      42.379  90.729  29.415  1.00  0.00           C
ATOM   5438  C23 POPEc 149      40.109  96.729  29.855  1.00  0.00           C
ATOM   5441  C24 POPEc 149      39.569  96.209  31.205  1.00  0.00           C
ATOM   5444  C25 POPEc 149      38.099  95.769  31.145  1.00  0.00           C
ATOM   5447  C26 POPEc 149      37.409  95.829  32.515  1.00  0.00           C
ATOM   5450  C27 POPEc 149      35.879  95.689  32.445  1.00  0.00           C
ATOM   5453  C28 POPEc 149      35.209  95.839  33.815  1.00  0.00           C
ATOM   5456  C29 POPEc 149      33.779  95.349  33.815  1.00  0.00           C
ATOM   5458 0C21 POPEc 149      32.669  96.049  34.105  1.00  0.00           C
ATOM   5460 1C21 POPEc 149      32.589  97.529  34.395  1.00  0.00           C
ATOM   5463 2C21 POPEc 149      32.929  97.899  35.835  1.00  0.00           C
ATOM   5466 3C21 POPEc 149      31.999  97.239  36.865  1.00  0.00           C
ATOM   5469 4C21 POPEc 149      32.219  97.809  38.275  1.00  0.00           C
ATOM   5472 5C21 POPEc 149      33.719  97.879  38.605  1.00  0.00           C
ATOM   5475 6C21 POPEc 149      34.019  98.049  40.085  1.00  0.00           C
ATOM   5478 7C21 POPEc 149      35.519  97.869  40.345  1.00  0.00           C
ATOM   5481 8C21 POPEc 149      35.869  97.919  41.825  1.00  0.00           C
ATOM   5485  C33 POPEc 149      42.869  91.379  30.715  1.00  0.00           C
ATOM   5488  C34 POPEc 149      41.749  92.079  31.495  1.00  0.00           C
ATOM   5491  C35 POPEc 149      40.779  91.099  32.175  1.00  0.00           C
ATOM   5494  C36 POPEc 149      39.679  91.829  32.935  1.00  0.00           C
ATOM   5497  C37 POPEc 149      38.629  90.889  33.545  1.00  0.00           C
ATOM   5500  C38 POPEc 149      37.599  91.649  34.385  1.00  0.00           C
ATOM   5503  C39 POPEc 149      38.099  91.979  35.795  1.00  0.00           C
ATOM   5506 0C31 POPEc 149      37.289  93.119  36.435  1.00  0.00           C
ATOM   5509 1C31 POPEc 149      37.779  93.489  37.835  1.00  0.00           C
ATOM   5512 2C31 POPEc 149      37.329  94.889  38.285  1.00  0.00           C
ATOM   5515 3C31 POPEc 149      38.379  95.999  38.035  1.00  0.00           C
ATOM   5518 4C31 POPEc 149      38.779  96.169  36.565  1.00  0.00           C
ATOM   5521 5C31 POPEc 149      39.839  97.259  36.355  1.00  0.00           C
ATOM   5524 6C31 POPEc 149      40.259  97.389  34.885  1.00  0.00           C
ATOM   5528  NH3 POPEd 150      35.259  42.649  18.655  1.00  0.00           N
ATOM   5532  C12 POPEd 150      36.309  43.179  17.725  1.00  0.00           C
ATOM   5535  C11 POPEd 150      37.659  43.079  18.425  1.00  0.00           C
ATOM   5538  P   POPEd 150      40.189  43.219  18.125  1.00  0.00           P
ATOM   5539  O13 POPEd 150      40.319  41.829  18.645  1.00  0.00           O
ATOM   5540  O14 POPEd 150      41.189  43.689  17.145  1.00  0.00           O
ATOM   5541  O11 POPEd 150      40.139  44.269  19.305  1.00  0.00           O
ATOM   5542  O12 POPEd 150      38.719  43.439  17.535  1.00  0.00           O
ATOM   5543  C1  POPEd 150      41.109  44.269  20.355  1.00  0.00           C
ATOM   5546  C2  POPEd 150      40.419  43.909  21.695  1.00  0.00           C
ATOM   5548  O21 POPEd 150      40.919  44.679  22.795  1.00  0.00           O
ATOM   5549  C21 POPEd 150      40.669  45.969  22.785  1.00  0.00           C
ATOM   5550  O22 POPEd 150      40.159  46.609  21.875  1.00  0.00           O
ATOM   5551  C22 POPEd 150      41.119  46.589  24.105  1.00  0.00           C
ATOM   5554  C3  POPEd 150      40.629  42.399  22.015  1.00  0.00           C
ATOM   5557  O31 POPEd 150      39.929  41.919  23.185  1.00  0.00           O
ATOM   5558  C31 POPEd 150      39.579  40.629  23.125  1.00  0.00           C
ATOM   5559  O32 POPEd 150      39.669  39.939  22.125  1.00  0.00           O
ATOM   5560  C32 POPEd 150      39.029  40.169  24.465  1.00  0.00           C
ATOM   5563  C23 POPEd 150      39.959  46.629  25.125  1.00  0.00           C
ATOM   5566  C24 POPEd 150      40.409  46.549  26.585  1.00  0.00           C
ATOM   5569  C25 POPEd 150      39.259  46.099  27.505  1.00  0.00           C
ATOM   5572  C26 POPEd 150      38.099  47.099  27.555  1.00  0.00           C
ATOM   5575  C27 POPEd 150      36.899  46.589  28.375  1.00  0.00           C
ATOM   5578  C28 POPEd 150      36.339  47.649  29.335  1.00  0.00           C
ATOM   5581  C29 POPEd 150      37.219  47.849  30.545  1.00  0.00           C
ATOM   5583 0C21 POPEd 150      36.849  48.449  31.695  1.00  0.00           C
ATOM   5585 1C21 POPEd 150      35.489  49.069  31.965  1.00  0.00           C
ATOM   5588 2C21 POPEd 150      34.749  48.419  33.145  1.00  0.00           C
ATOM   5591 3C21 POPEd 150      35.399  48.719  34.505  1.00  0.00           C
ATOM   5594 4C21 POPEd 150      34.549  48.269  35.705  1.00  0.00           C
ATOM   5597 5C21 POPEd 150      34.519  46.749  35.885  1.00  0.00           C
ATOM   5600 6C21 POPEd 150      33.949  46.309  37.245  1.00  0.00           C
ATOM   5603 7C21 POPEd 150      34.059  44.799  37.475  1.00  0.00           C
ATOM   5606 8C21 POPEd 150      33.479  44.339  38.815  1.00  0.00           C
ATOM   5610  C33 POPEd 150      39.139  38.639  24.625  1.00  0.00           C
ATOM   5613  C34 POPEd 150      38.459  38.109  25.885  1.00  0.00           C
ATOM   5616  C35 POPEd 150      39.289  38.099  27.165  1.00  0.00           C
ATOM   5619  C36 POPEd 150      38.599  37.309  28.295  1.00  0.00           C
ATOM   5622  C37 POPEd 150      39.189  37.569  29.695  1.00  0.00           C
ATOM   5625  C38 POPEd 150      38.549  36.669  30.765  1.00  0.00           C
ATOM   5628  C39 POPEd 150      39.079  36.909  32.195  1.00  0.00           C
ATOM   5631 0C31 POPEd 150      38.709  38.289  32.775  1.00  0.00           C
ATOM   5634 1C31 POPEd 150      38.679  38.309  34.315  1.00  0.00           C
ATOM   5637 2C31 POPEd 150      40.029  38.029  35.015  1.00  0.00           C
ATOM   5640 3C31 POPEd 150      41.049  39.169  34.875  1.00  0.00           C
ATOM   5643 4C31 POPEd 150      42.329  38.899  35.685  1.00  0.00           C
ATOM   5646 5C31 POPEd 150      43.479  39.859  35.345  1.00  0.00           C
ATOM   5649 6C31 POPEd 150      44.779  39.559  36.095  1.00  0.00           C
ATOM   5653  NH3 POPEe 151      11.839  24.419  21.125  1.00  0.00           N
ATOM   5657  C12 POPEe 151      11.019  23.269  21.645  1.00  0.00           C
ATOM   5660  C11 POPEe 151      10.769  22.219  20.555  1.00  0.00           C
ATOM   5663  P   POPEe 151      10.959  20.079  22.035  1.00  0.00           P
ATOM   5664  O13 POPEe 151      12.409  20.259  21.715  1.00  0.00           O
ATOM   5665  O14 POPEe 151      10.429  18.709  21.945  1.00  0.00           O
ATOM   5666  O11 POPEe 151      10.639  20.669  23.455  1.00  0.00           O
ATOM   5667  O12 POPEe 151      10.129  21.049  21.085  1.00  0.00           O
ATOM   5668  C1  POPEe 151       9.399  20.359  24.125  1.00  0.00           C
ATOM   5671  C2  POPEe 151       8.349  21.509  24.045  1.00  0.00           C
ATOM   5673  O21 POPEe 151       8.389  22.259  25.275  1.00  0.00           O
ATOM   5674  C21 POPEe 151       8.599  23.559  25.195  1.00  0.00           C
ATOM   5675  O22 POPEe 151       8.739  24.199  24.165  1.00  0.00           O
ATOM   5676  C22 POPEe 151       8.659  24.119  26.615  1.00  0.00           C
ATOM   5679  C3  POPEe 151       6.919  20.919  23.885  1.00  0.00           C
ATOM   5682  O31 POPEe 151       5.909  21.939  24.005  1.00  0.00           O
ATOM   5683  C31 POPEe 151       5.339  22.289  25.165  1.00  0.00           C
ATOM   5684  O32 POPEe 151       4.709  23.319  25.305  1.00  0.00           O
ATOM   5685  C32 POPEe 151       5.419  21.229  26.255  1.00  0.00           C
ATOM   5688  C23 POPEe 151       8.579  25.669  26.685  1.00  0.00           C
ATOM   5691  C24 POPEe 151       7.169  26.229  26.935  1.00  0.00           C
ATOM   5694  C25 POPEe 151       6.639  25.869  28.335  1.00  0.00           C
ATOM   5697  C26 POPEe 151       5.459  26.739  28.785  1.00  0.00           C
ATOM   5700  C27 POPEe 151       5.179  26.619  30.295  1.00  0.00           C
ATOM   5703  C28 POPEe 151       3.989  27.479  30.755  1.00  0.00           C
ATOM   5706  C29 POPEe 151       3.859  27.589  32.255  1.00  0.00           C
ATOM   5708 0C21 POPEe 151       3.869  28.709  33.005  1.00  0.00           C
ATOM   5710 1C21 POPEe 151       4.069  30.119  32.505  1.00  0.00           C
ATOM   5713 2C21 POPEe 151       5.029  30.919  33.405  1.00  0.00           C
ATOM   5716 3C21 POPEe 151       4.399  31.409  34.715  1.00  0.00           C
ATOM   5719 4C21 POPEe 151       5.299  32.389  35.485  1.00  0.00           C
ATOM   5722 5C21 POPEe 151       6.549  31.749  36.115  1.00  0.00           C
ATOM   5725 6C21 POPEe 151       7.559  32.789  36.645  1.00  0.00           C
ATOM   5728 7C21 POPEe 151       8.809  32.139  37.255  1.00  0.00           C
ATOM   5731 8C21 POPEe 151       9.899  33.129  37.655  1.00  0.00           C
ATOM   5735  C33 POPEe 151       4.749  21.699  27.555  1.00  0.00           C
ATOM   5738  C34 POPEe 151       4.509  20.539  28.535  1.00  0.00           C
ATOM   5741  C35 POPEe 151       4.509  20.989  29.995  1.00  0.00           C
ATOM   5744  C36 POPEe 151       3.509  22.109  30.325  1.00  0.00           C
ATOM   5747  C37 POPEe 151       3.779  22.649  31.735  1.00  0.00           C
ATOM   5750  C38 POPEe 151       2.739  23.659  32.225  1.00  0.00           C
ATOM   5753  C39 POPEe 151       3.029  24.049  33.675  1.00  0.00           C
ATOM   5756 0C31 POPEe 151       1.939  24.929  34.295  1.00  0.00           C
ATOM   5759 1C31 POPEe 151       2.209  25.219  35.775  1.00  0.00           C
ATOM   5762 2C31 POPEe 151       1.059  25.989  36.435  1.00  0.00           C
ATOM   5765 3C31 POPEe 151       1.109  26.049  37.965  1.00  0.00           C
ATOM   5768 4C31 POPEe 151       0.829  24.699  38.625  1.00  0.00           C
ATOM   5771 5C31 POPEe 151       0.629  24.809  40.145  1.00  0.00           C
ATOM   5774 6C31 POPEe 151       0.309  23.469  40.815  1.00  0.00           C
ATOM   5778  NH3 POPEf 152       8.829  16.819  21.245  1.00  0.00           N
ATOM   5782  C12 POPEf 152       9.789  15.889  20.535  1.00  0.00           C
ATOM   5785  C11 POPEf 152      10.749  15.139  21.475  1.00  0.00           C
ATOM   5788  P   POPEf 152      13.249  15.099  20.585  1.00  0.00           P
ATOM   5789  O13 POPEf 152      13.279  16.089  19.485  1.00  0.00           O
ATOM   5790  O14 POPEf 152      14.259  14.009  20.565  1.00  0.00           O
ATOM   5791  O11 POPEf 152      13.429  15.949  21.905  1.00  0.00           O
ATOM   5792  O12 POPEf 152      11.779  14.499  20.725  1.00  0.00           O
ATOM   5793  C1  POPEf 152      14.269  15.489  22.965  1.00  0.00           C
ATOM   5796  C2  POPEf 152      14.219  16.399  24.225  1.00  0.00           C
ATOM   5798  O21 POPEf 152      13.279  15.879  25.195  1.00  0.00           O
ATOM   5799  C21 POPEf 152      13.489  16.439  26.385  1.00  0.00           C
ATOM   5800  O22 POPEf 152      14.439  17.149  26.665  1.00  0.00           O
ATOM   5801  C22 POPEf 152      12.369  16.119  27.365  1.00  0.00           C
ATOM   5804  C3  POPEf 152      13.939  17.909  23.925  1.00  0.00           C
ATOM   5807  O31 POPEf 152      15.179  18.659  23.985  1.00  0.00           O
ATOM   5808  C31 POPEf 152      15.249  19.599  24.935  1.00  0.00           C
ATOM   5809  O32 POPEf 152      14.329  20.019  25.605  1.00  0.00           O
ATOM   5810  C32 POPEf 152      16.709  20.079  24.985  1.00  0.00           C
ATOM   5813  C23 POPEf 152      12.719  16.659  28.765  1.00  0.00           C
ATOM   5816  C24 POPEf 152      11.689  16.309  29.845  1.00  0.00           C
ATOM   5819  C25 POPEf 152      10.409  17.159  29.795  1.00  0.00           C
ATOM   5822  C26 POPEf 152       9.469  16.799  30.955  1.00  0.00           C
ATOM   5825  C27 POPEf 152       8.129  17.539  30.915  1.00  0.00           C
ATOM   5828  C28 POPEf 152       7.219  17.229  32.125  1.00  0.00           C
ATOM   5831  C29 POPEf 152       6.669  15.829  32.125  1.00  0.00           C
ATOM   5833 0C21 POPEf 152       5.569  15.399  32.785  1.00  0.00           C
ATOM   5835 1C21 POPEf 152       4.719  16.229  33.715  1.00  0.00           C
ATOM   5838 2C21 POPEf 152       4.619  15.639  35.135  1.00  0.00           C
ATOM   5841 3C21 POPEf 152       3.429  14.699  35.355  1.00  0.00           C
ATOM   5844 4C21 POPEf 152       3.229  14.339  36.835  1.00  0.00           C
ATOM   5847 5C21 POPEf 152       1.769  13.999  37.195  1.00  0.00           C
ATOM   5850 6C21 POPEf 152       1.479  14.019  38.705  1.00  0.00           C
ATOM   5853 7C21 POPEf 152       1.419  15.429  39.315  1.00  0.00           C
ATOM   5856 8C21 POPEf 152       1.019  15.449  40.785  1.00  0.00           C
ATOM   5860  C33 POPEf 152      17.089  21.009  26.165  1.00  0.00           C
ATOM   5863  C34 POPEf 152      17.689  20.239  27.345  1.00  0.00           C
ATOM   5866  C35 POPEf 152      16.649  19.779  28.375  1.00  0.00           C
ATOM   5869  C36 POPEf 152      16.389  20.839  29.455  1.00  0.00           C
ATOM   5872  C37 POPEf 152      15.519  20.329  30.615  1.00  0.00           C
ATOM   5875  C38 POPEf 152      15.399  21.369  31.735  1.00  0.00           C
ATOM   5878  C39 POPEf 152      14.579  20.889  32.945  1.00  0.00           C
ATOM   5881 0C31 POPEf 152      13.129  20.559  32.595  1.00  0.00           C
ATOM   5884 1C31 POPEf 152      12.259  20.319  33.835  1.00  0.00           C
ATOM   5887 2C31 POPEf 152      10.769  20.219  33.485  1.00  0.00           C
ATOM   5890 3C31 POPEf 152       9.839  19.949  34.685  1.00  0.00           C
ATOM   5893 4C31 POPEf 152       9.949  21.029  35.775  1.00  0.00           C
ATOM   5896 5C31 POPEf 152       8.739  21.029  36.715  1.00  0.00           C
ATOM   5899 6C31 POPEf 152       8.829  22.129  37.775  1.00  0.00           C
ATOM   5903  NH3 POPEg 153      80.959  78.609  63.815  1.00  0.00           N
ATOM   5907  C12 POPEg 153      81.969  79.719  63.735  1.00  0.00           C
ATOM   5910  C11 POPEg 153      81.319  81.119  63.765  1.00  0.00           C
ATOM   5913  P   POPEg 153      79.359  81.299  65.535  1.00  0.00           P
ATOM   5914  O13 POPEg 153      79.019  79.909  65.185  1.00  0.00           O
ATOM   5915  O14 POPEg 153      79.149  81.769  66.925  1.00  0.00           O
ATOM   5916  O11 POPEg 153      78.579  82.329  64.615  1.00  0.00           O
ATOM   5917  O12 POPEg 153      80.869  81.479  65.075  1.00  0.00           O
ATOM   5918  C1  POPEg 153      77.929  81.959  63.405  1.00  0.00           C
ATOM   5921  C2  POPEg 153      77.939  83.149  62.385  1.00  0.00           C
ATOM   5923  O21 POPEg 153      76.779  83.089  61.525  1.00  0.00           O
ATOM   5924  C21 POPEg 153      76.679  82.009  60.735  1.00  0.00           C
ATOM   5925  O22 POPEg 153      77.539  81.159  60.585  1.00  0.00           O
ATOM   5926  C22 POPEg 153      75.279  81.959  60.115  1.00  0.00           C
ATOM   5929  C3  POPEg 153      79.299  83.319  61.615  1.00  0.00           C
ATOM   5932  O31 POPEg 153      79.319  84.479  60.755  1.00  0.00           O
ATOM   5933  C31 POPEg 153      79.669  85.619  61.375  1.00  0.00           C
ATOM   5934  O32 POPEg 153      79.899  85.719  62.565  1.00  0.00           O
ATOM   5935  C32 POPEg 153      79.769  86.779  60.385  1.00  0.00           C
ATOM   5938  C23 POPEg 153      75.249  81.329  58.695  1.00  0.00           C
ATOM   5941  C24 POPEg 153      75.479  82.359  57.575  1.00  0.00           C
ATOM   5944  C25 POPEg 153      75.519  81.759  56.155  1.00  0.00           C
ATOM   5947  C26 POPEg 153      74.339  80.819  55.835  1.00  0.00           C
ATOM   5950  C27 POPEg 153      74.219  80.499  54.335  1.00  0.00           C
ATOM   5953  C28 POPEg 153      73.409  79.219  54.035  1.00  0.00           C
ATOM   5956  C29 POPEg 153      71.929  79.379  54.215  1.00  0.00           C
ATOM   5958 0C21 POPEg 153      70.959  78.699  53.565  1.00  0.00           C
ATOM   5960 1C21 POPEg 153      71.159  77.569  52.565  1.00  0.00           C
ATOM   5963 2C21 POPEg 153      70.839  77.939  51.095  1.00  0.00           C
ATOM   5966 3C21 POPEg 153      71.899  78.839  50.445  1.00  0.00           C
ATOM   5969 4C21 POPEg 153      71.619  79.199  48.975  1.00  0.00           C
ATOM   5972 5C21 POPEg 153      71.699  77.999  48.005  1.00  0.00           C
ATOM   5975 6C21 POPEg 153      71.859  78.449  46.545  1.00  0.00           C
ATOM   5978 7C21 POPEg 153      72.049  77.279  45.565  1.00  0.00           C
ATOM   5981 8C21 POPEg 153      72.249  77.719  44.115  1.00  0.00           C
ATOM   5985  C33 POPEg 153      81.199  87.379  60.375  1.00  0.00           C
ATOM   5988  C34 POPEg 153      81.439  88.359  59.215  1.00  0.00           C
ATOM   5991  C35 POPEg 153      81.559  87.659  57.865  1.00  0.00           C
ATOM   5994  C36 POPEg 153      81.669  88.609  56.665  1.00  0.00           C
ATOM   5997  C37 POPEg 153      81.589  87.869  55.325  1.00  0.00           C
ATOM   6000  C38 POPEg 153      81.729  88.769  54.095  1.00  0.00           C
ATOM   6003  C39 POPEg 153      80.469  89.569  53.775  1.00  0.00           C
ATOM   6006 0C31 POPEg 153      79.429  88.789  52.945  1.00  0.00           C
ATOM   6009 1C31 POPEg 153      78.159  89.599  52.705  1.00  0.00           C
ATOM   6012 2C31 POPEg 153      77.469  89.289  51.365  1.00  0.00           C
ATOM   6015 3C31 POPEg 153      78.199  89.899  50.165  1.00  0.00           C
ATOM   6018 4C31 POPEg 153      77.419  89.779  48.855  1.00  0.00           C
ATOM   6021 5C31 POPEg 153      78.129  90.469  47.685  1.00  0.00           C
ATOM   6024 6C31 POPEg 153      77.209  90.689  46.475  1.00  0.00           C
ATOM   6028  NH3 POPEh 154      91.549  60.299  60.415  1.00  0.00           N
ATOM   6032  C12 POPEh 154      92.489  61.449  60.265  1.00  0.00           C
ATOM   6035  C11 POPEh 154      91.769  62.789  60.455  1.00  0.00           C
ATOM   6038  P   POPEh 154      92.949  64.589  59.005  1.00  0.00           P
ATOM   6039  O13 POPEh 154      91.679  65.259  58.645  1.00  0.00           O
ATOM   6040  O14 POPEh 154      94.199  65.359  59.125  1.00  0.00           O
ATOM   6041  O11 POPEh 154      93.269  63.389  58.025  1.00  0.00           O
ATOM   6042  O12 POPEh 154      92.729  63.839  60.375  1.00  0.00           O
ATOM   6043  C1  POPEh 154      93.629  63.639  56.665  1.00  0.00           C
ATOM   6046  C2  POPEh 154      92.599  62.919  55.775  1.00  0.00           C
ATOM   6048  O21 POPEh 154      92.979  63.059  54.385  1.00  0.00           O
ATOM   6049  C21 POPEh 154      92.519  64.089  53.695  1.00  0.00           C
ATOM   6050  O22 POPEh 154      91.799  64.989  54.075  1.00  0.00           O
ATOM   6051  C22 POPEh 154      93.129  64.019  52.285  1.00  0.00           C
ATOM   6054  C3  POPEh 154      91.159  63.339  56.195  1.00  0.00           C
ATOM   6057  O31 POPEh 154      90.169  62.759  55.335  1.00  0.00           O
ATOM   6058  C31 POPEh 154      88.979  63.299  55.495  1.00  0.00           C
ATOM   6059  O32 POPEh 154      88.709  64.219  56.255  1.00  0.00           O
ATOM   6060  C32 POPEh 154      87.989  62.529  54.605  1.00  0.00           C
ATOM   6063  C23 POPEh 154      92.439  64.979  51.295  1.00  0.00           C
ATOM   6066  C24 POPEh 154      93.179  65.009  49.945  1.00  0.00           C
ATOM   6069  C25 POPEh 154      92.399  65.769  48.865  1.00  0.00           C
ATOM   6072  C26 POPEh 154      93.149  65.799  47.535  1.00  0.00           C
ATOM   6075  C27 POPEh 154      92.429  66.629  46.475  1.00  0.00           C
ATOM   6078  C28 POPEh 154      93.249  66.779  45.185  1.00  0.00           C
ATOM   6081  C29 POPEh 154      92.549  67.679  44.205  1.00  0.00           C
ATOM   6083 0C21 POPEh 154      92.399  67.479  42.875  1.00  0.00           C
ATOM   6085 1C21 POPEh 154      92.929  66.339  42.065  1.00  0.00           C
ATOM   6088 2C21 POPEh 154      93.899  66.849  40.985  1.00  0.00           C
ATOM   6091 3C21 POPEh 154      94.489  65.729  40.115  1.00  0.00           C
ATOM   6094 4C21 POPEh 154      95.349  66.259  38.955  1.00  0.00           C
ATOM   6097 5C21 POPEh 154      96.649  66.929  39.405  1.00  0.00           C
ATOM   6100 6C21 POPEh 154      97.409  67.599  38.255  1.00  0.00           C
ATOM   6103 7C21 POPEh 154      98.769  68.169  38.685  1.00  0.00           C
ATOM   6106 8C21 POPEh 154      99.449  68.989  37.595  1.00  0.00           C
ATOM   6110  C33 POPEh 154      87.899  63.109  53.175  1.00  0.00           C
ATOM   6113  C34 POPEh 154      87.269  62.109  52.185  1.00  0.00           C
ATOM   6116  C35 POPEh 154      86.819  62.759  50.865  1.00  0.00           C
ATOM   6119  C36 POPEh 154      87.989  63.239  49.995  1.00  0.00           C
ATOM   6122  C37 POPEh 154      87.519  63.889  48.685  1.00  0.00           C
ATOM   6125  C38 POPEh 154      88.679  64.499  47.895  1.00  0.00           C
ATOM   6128  C39 POPEh 154      88.259  65.229  46.605  1.00  0.00           C
ATOM   6131 0C31 POPEh 154      87.879  64.279  45.465  1.00  0.00           C
ATOM   6134 1C31 POPEh 154      87.789  64.999  44.115  1.00  0.00           C
ATOM   6137 2C31 POPEh 154      87.449  64.079  42.935  1.00  0.00           C
ATOM   6140 3C31 POPEh 154      86.019  63.519  42.985  1.00  0.00           C
ATOM   6143 4C31 POPEh 154      85.659  62.719  41.735  1.00  0.00           C
ATOM   6146 5C31 POPEh 154      84.219  62.179  41.765  1.00  0.00           C
ATOM   6149 6C31 POPEh 154      83.819  61.459  40.475  1.00  0.00           C
ATOM   6153  NH3 POPEi 155     116.509  95.119  22.035  1.00  0.00           N
ATOM   6157  C12 POPEi 155     115.129  95.179  21.455  1.00  0.00           C
ATOM   6160  C11 POPEi 155     114.539  96.579  21.615  1.00  0.00           C
ATOM   6163  P   POPEi 155     113.979  98.359  23.375  1.00  0.00           P
ATOM   6164  O13 POPEi 155     112.959  98.899  22.445  1.00  0.00           O
ATOM   6165  O14 POPEi 155     113.589  98.389  24.795  1.00  0.00           O
ATOM   6166  O11 POPEi 155     115.339  99.119  23.145  1.00  0.00           O
ATOM   6167  O12 POPEi 155     114.339  96.869  22.995  1.00  0.00           O
ATOM   6168  C1  POPEi 155     116.449  98.989  24.035  1.00  0.00           C
ATOM   6171  C2  POPEi 155     116.789 100.349  24.685  1.00  0.00           C
ATOM   6173  O21 POPEi 155     117.999 100.229  25.465  1.00  0.00           O
ATOM   6174  C21 POPEi 155     117.979  99.579  26.605  1.00  0.00           C
ATOM   6175  O22 POPEi 155     117.009  99.129  27.175  1.00  0.00           O
ATOM   6176  C22 POPEi 155     119.429  99.379  27.055  1.00  0.00           C
ATOM   6179  C3  POPEi 155     115.569 100.979  25.445  1.00  0.00           C
ATOM   6182  O31 POPEi 155     115.989 102.039  26.315  1.00  0.00           O
ATOM   6183  C31 POPEi 155     115.379 103.209  26.235  1.00  0.00           C
ATOM   6184  O32 POPEi 155     114.489 103.519  25.465  1.00  0.00           O
ATOM   6185  C32 POPEi 155     115.959 104.129  27.295  1.00  0.00           C
ATOM   6188  C23 POPEi 155     119.549  98.469  28.285  1.00  0.00           C
ATOM   6191  C24 POPEi 155     120.969  97.909  28.445  1.00  0.00           C
ATOM   6194  C25 POPEi 155     121.299  97.529  29.895  1.00  0.00           C
ATOM   6197  C26 POPEi 155     121.959  98.689  30.665  1.00  0.00           C
ATOM   6200  C27 POPEi 155     122.529  98.229  32.015  1.00  0.00           C
ATOM   6203  C28 POPEi 155     123.319  99.329  32.735  1.00  0.00           C
ATOM   6206  C29 POPEi 155     123.719  98.899  34.125  1.00  0.00           C
ATOM   6208 0C21 POPEi 155     123.609  99.639  35.245  1.00  0.00           C
ATOM   6210 1C21 POPEi 155     123.119 101.059  35.315  1.00  0.00           C
ATOM   6213 2C21 POPEi 155     124.219 102.069  34.925  1.00  0.00           C
ATOM   6216 3C21 POPEi 155     125.459 102.069  35.835  1.00  0.00           C
ATOM   6219 4C21 POPEi 155     125.149 102.619  37.225  1.00  0.00           C
ATOM   6222 5C21 POPEi 155     126.359 102.669  38.175  1.00  0.00           C
ATOM   6225 6C21 POPEi 155     126.959 101.289  38.445  1.00  0.00           C
ATOM   6228 7C21 POPEi 155     127.839 101.309  39.695  1.00  0.00           C
ATOM   6231 8C21 POPEi 155     128.599 100.009  39.895  1.00  0.00           C
ATOM   6235  C33 POPEi 155     114.919 105.159  27.785  1.00  0.00           C
ATOM   6238  C34 POPEi 155     115.469 106.079  28.865  1.00  0.00           C
ATOM   6241  C35 POPEi 155     115.799 105.379  30.195  1.00  0.00           C
ATOM   6244  C36 POPEi 155     116.359 106.389  31.205  1.00  0.00           C
ATOM   6247  C37 POPEi 155     116.729 105.779  32.555  1.00  0.00           C
ATOM   6250  C38 POPEi 155     117.219 106.859  33.535  1.00  0.00           C
ATOM   6253  C39 POPEi 155     117.579 106.289  34.905  1.00  0.00           C
ATOM   6256 0C31 POPEi 155     119.029 105.779  34.965  1.00  0.00           C
ATOM   6259 1C31 POPEi 155     119.269 104.869  36.165  1.00  0.00           C
ATOM   6262 2C31 POPEi 155     120.759 104.639  36.435  1.00  0.00           C
ATOM   6265 3C31 POPEi 155     121.369 105.769  37.275  1.00  0.00           C
ATOM   6268 4C31 POPEi 155     122.859 105.539  37.515  1.00  0.00           C
ATOM   6271 5C31 POPEi 155     123.469 106.509  38.535  1.00  0.00           C
ATOM   6274 6C31 POPEi 155     124.999 106.439  38.575  1.00  0.00           C
ATOM   6278  NH3 POPEj 156      92.909  66.569  17.915  1.00  0.00           N
ATOM   6282  C12 POPEj 156      93.689  67.849  17.755  1.00  0.00           C
ATOM   6285  C11 POPEj 156      93.489  68.469  16.365  1.00  0.00           C
ATOM   6288  P   POPEj 156      93.899  71.069  16.745  1.00  0.00           P
ATOM   6289  O13 POPEj 156      92.449  71.159  16.985  1.00  0.00           O
ATOM   6290  O14 POPEj 156      94.579  72.149  15.975  1.00  0.00           O
ATOM   6291  O11 POPEj 156      94.629  71.029  18.155  1.00  0.00           O
ATOM   6292  O12 POPEj 156      94.279  69.639  16.195  1.00  0.00           O
ATOM   6293  C1  POPEj 156      93.919  71.179  19.385  1.00  0.00           C
ATOM   6296  C2  POPEj 156      94.889  70.809  20.535  1.00  0.00           C
ATOM   6298  O21 POPEj 156      94.279  70.889  21.825  1.00  0.00           O
ATOM   6299  C21 POPEj 156      93.409  69.959  22.135  1.00  0.00           C
ATOM   6300  O22 POPEj 156      93.079  69.019  21.425  1.00  0.00           O
ATOM   6301  C22 POPEj 156      92.869  70.289  23.535  1.00  0.00           C
ATOM   6304  C3  POPEj 156      96.129  71.749  20.495  1.00  0.00           C
ATOM   6307  O31 POPEj 156      96.189  72.719  21.565  1.00  0.00           O
ATOM   6308  C31 POPEj 156      96.479  72.409  22.845  1.00  0.00           C
ATOM   6309  O32 POPEj 156      96.129  73.079  23.795  1.00  0.00           O
ATOM   6310  C32 POPEj 156      97.349  71.159  22.985  1.00  0.00           C
ATOM   6313  C23 POPEj 156      92.389  69.069  24.375  1.00  0.00           C
ATOM   6316  C24 POPEj 156      92.089  69.449  25.835  1.00  0.00           C
ATOM   6319  C25 POPEj 156      93.359  69.579  26.695  1.00  0.00           C
ATOM   6322  C26 POPEj 156      93.089  69.679  28.205  1.00  0.00           C
ATOM   6325  C27 POPEj 156      94.389  69.759  29.015  1.00  0.00           C
ATOM   6328  C28 POPEj 156      94.239  69.579  30.545  1.00  0.00           C
ATOM   6331  C29 POPEj 156      93.949  68.139  30.905  1.00  0.00           C
ATOM   6333 0C21 POPEj 156      94.539  67.409  31.865  1.00  0.00           C
ATOM   6335 1C21 POPEj 156      95.629  67.859  32.815  1.00  0.00           C
ATOM   6338 2C21 POPEj 156      95.149  68.889  33.865  1.00  0.00           C
ATOM   6341 3C21 POPEj 156      96.279  69.259  34.825  1.00  0.00           C
ATOM   6344 4C21 POPEj 156      95.969  70.479  35.705  1.00  0.00           C
ATOM   6347 5C21 POPEj 156      94.779  70.269  36.655  1.00  0.00           C
ATOM   6350 6C21 POPEj 156      94.939  71.069  37.955  1.00  0.00           C
ATOM   6353 7C21 POPEj 156      93.769  70.859  38.935  1.00  0.00           C
ATOM   6356 8C21 POPEj 156      94.009  71.529  40.285  1.00  0.00           C
ATOM   6360  C33 POPEj 156      98.329  71.349  24.155  1.00  0.00           C
ATOM   6363  C34 POPEj 156      99.289  70.169  24.355  1.00  0.00           C
ATOM   6366  C35 POPEj 156     100.359  70.489  25.405  1.00  0.00           C
ATOM   6369  C36 POPEj 156      99.819  70.579  26.835  1.00  0.00           C
ATOM   6372  C37 POPEj 156     100.809  71.269  27.785  1.00  0.00           C
ATOM   6375  C38 POPEj 156     100.369  71.289  29.255  1.00  0.00           C
ATOM   6378  C39 POPEj 156     100.839  70.059  30.045  1.00  0.00           C
ATOM   6381 0C31 POPEj 156     102.319  70.159  30.455  1.00  0.00           C
ATOM   6384 1C31 POPEj 156     102.839  68.829  31.005  1.00  0.00           C
ATOM   6387 2C31 POPEj 156     104.359  68.699  31.165  1.00  0.00           C
ATOM   6390 3C31 POPEj 156     105.009  69.789  32.025  1.00  0.00           C
ATOM   6393 4C31 POPEj 156     106.409  69.359  32.515  1.00  0.00           C
ATOM   6396 5C31 POPEj 156     107.349  70.539  32.795  1.00  0.00           C
ATOM   6399 6C31 POPEj 156     108.469  70.219  33.795  1.00  0.00           C
ATOM   6403  NH3 POPEk 157     108.729 121.609  64.665  1.00  0.00           N
ATOM   6407  C12 POPEk 157     109.539 120.329  64.755  1.00  0.00           C
ATOM   6410  C11 POPEk 157     110.239 119.919  63.425  1.00  0.00           C
ATOM   6413  P   POPEk 157     110.339 117.259  63.505  1.00  0.00           P
ATOM   6414  O13 POPEk 157     111.219 116.289  64.205  1.00  0.00           O
ATOM   6415  O14 POPEk 157     108.939 117.329  63.965  1.00  0.00           O
ATOM   6416  O11 POPEk 157     110.349 116.909  61.965  1.00  0.00           O
ATOM   6417  O12 POPEk 157     110.979 118.699  63.565  1.00  0.00           O
ATOM   6418  C1  POPEk 157     109.149 116.429  61.325  1.00  0.00           C
ATOM   6421  C2  POPEk 157     108.939 117.089  59.945  1.00  0.00           C
ATOM   6423  O21 POPEk 157     109.799 116.419  59.015  1.00  0.00           O
ATOM   6424  C21 POPEk 157     110.539 116.979  58.115  1.00  0.00           C
ATOM   6425  O22 POPEk 157     110.859 118.149  58.015  1.00  0.00           O
ATOM   6426  C22 POPEk 157     111.019 115.899  57.135  1.00  0.00           C
ATOM   6429  C3  POPEk 157     108.939 118.659  60.005  1.00  0.00           C
ATOM   6432  O31 POPEk 157     108.599 119.309  58.765  1.00  0.00           O
ATOM   6433  C31 POPEk 157     107.369 119.169  58.315  1.00  0.00           C
ATOM   6434  O32 POPEk 157     106.419 118.689  58.925  1.00  0.00           O
ATOM   6435  C32 POPEk 157     107.369 119.619  56.845  1.00  0.00           C
ATOM   6438  C23 POPEk 157     111.089 116.379  55.665  1.00  0.00           C
ATOM   6441  C24 POPEk 157     110.449 115.379  54.685  1.00  0.00           C
ATOM   6444  C25 POPEk 157     111.259 114.089  54.445  1.00  0.00           C
ATOM   6447  C26 POPEk 157     112.499 114.289  53.555  1.00  0.00           C
ATOM   6450  C27 POPEk 157     113.089 112.939  53.105  1.00  0.00           C
ATOM   6453  C28 POPEk 157     114.359 113.069  52.235  1.00  0.00           C
ATOM   6456  C29 POPEk 157     114.089 113.629  50.855  1.00  0.00           C
ATOM   6458 0C21 POPEk 157     114.649 113.249  49.685  1.00  0.00           C
ATOM   6460 1C21 POPEk 157     115.699 112.199  49.445  1.00  0.00           C
ATOM   6463 2C21 POPEk 157     117.059 112.809  49.055  1.00  0.00           C
ATOM   6466 3C21 POPEk 157     118.119 111.739  48.715  1.00  0.00           C
ATOM   6469 4C21 POPEk 157     119.569 112.249  48.775  1.00  0.00           C
ATOM   6472 5C21 POPEk 157     120.099 112.939  47.495  1.00  0.00           C
ATOM   6475 6C21 POPEk 157     119.279 114.169  47.045  1.00  0.00           C
ATOM   6478 7C21 POPEk 157     120.089 115.159  46.205  1.00  0.00           C
ATOM   6481 8C21 POPEk 157     119.259 116.349  45.715  1.00  0.00           C
ATOM   6485  C33 POPEk 157     106.139 119.189  56.025  1.00  0.00           C
ATOM   6488  C34 POPEk 157     106.349 119.389  54.515  1.00  0.00           C
ATOM   6491  C35 POPEk 157     105.109 119.069  53.655  1.00  0.00           C
ATOM   6494  C36 POPEk 157     103.889 119.949  53.975  1.00  0.00           C
ATOM   6497  C37 POPEk 157     102.869 120.059  52.825  1.00  0.00           C
ATOM   6500  C38 POPEk 157     102.969 121.369  52.025  1.00  0.00           C
ATOM   6503  C39 POPEk 157     104.119 121.429  51.005  1.00  0.00           C
ATOM   6506 0C31 POPEk 157     104.209 122.799  50.315  1.00  0.00           C
ATOM   6509 1C31 POPEk 157     105.309 122.839  49.245  1.00  0.00           C
ATOM   6512 2C31 POPEk 157     105.559 124.239  48.665  1.00  0.00           C
ATOM   6515 3C31 POPEk 157     106.569 124.219  47.505  1.00  0.00           C
ATOM   6518 4C31 POPEk 157     106.919 125.627  46.985  1.00  0.00           C
ATOM   6521 5C31 POPEk 157     107.809 125.587  45.735  1.00  0.00           C
ATOM   6524 6C31 POPEk 157     108.229 126.977  45.255  1.00  0.00           C
ATOM   6528  NH3 POPEl 158      24.959  32.349  20.125  1.00  0.00           N
ATOM   6532  C12 POPEl 158      23.939  31.249  20.315  1.00  0.00           C
ATOM   6535  C11 POPEl 158      23.119  30.969  19.045  1.00  0.00           C
ATOM   6538  P   POPEl 158      20.629  30.509  19.695  1.00  0.00           P
ATOM   6539  O13 POPEl 158      20.739  31.849  20.285  1.00  0.00           O
ATOM   6540  O14 POPEl 158      19.709  30.319  18.555  1.00  0.00           O
ATOM   6541  O11 POPEl 158      20.169  29.499  20.785  1.00  0.00           O
ATOM   6542  O12 POPEl 158      22.089  30.009  19.325  1.00  0.00           O
ATOM   6543  C1  POPEl 158      19.709  29.899  22.075  1.00  0.00           C
ATOM   6546  C2  POPEl 158      20.909  30.009  23.035  1.00  0.00           C
ATOM   6548  O21 POPEl 158      20.629  29.289  24.255  1.00  0.00           O
ATOM   6549  C21 POPEl 158      21.739  28.809  24.805  1.00  0.00           C
ATOM   6550  O22 POPEl 158      22.709  28.399  24.185  1.00  0.00           O
ATOM   6551  C22 POPEl 158      21.749  29.199  26.285  1.00  0.00           C
ATOM   6554  C3  POPEl 158      21.259  31.479  23.415  1.00  0.00           C
ATOM   6557  O31 POPEl 158      22.549  31.509  24.065  1.00  0.00           O
ATOM   6558  C31 POPEl 158      22.649  32.429  25.025  1.00  0.00           C
ATOM   6559  O32 POPEl 158      21.829  33.289  25.245  1.00  0.00           O
ATOM   6560  C32 POPEl 158      23.919  32.149  25.825  1.00  0.00           C
ATOM   6563  C23 POPEl 158      21.209  28.159  27.285  1.00  0.00           C
ATOM   6566  C24 POPEl 158      21.859  28.419  28.655  1.00  0.00           C
ATOM   6569  C25 POPEl 158      20.889  28.569  29.835  1.00  0.00           C
ATOM   6572  C26 POPEl 158      21.599  29.049  31.105  1.00  0.00           C
ATOM   6575  C27 POPEl 158      22.739  28.119  31.585  1.00  0.00           C
ATOM   6578  C28 POPEl 158      23.559  28.679  32.765  1.00  0.00           C
ATOM   6581  C29 POPEl 158      22.819  28.739  34.075  1.00  0.00           C
ATOM   6583 0C21 POPEl 158      23.259  28.319  35.285  1.00  0.00           C
ATOM   6585 1C21 POPEl 158      24.599  27.699  35.605  1.00  0.00           C
ATOM   6588 2C21 POPEl 158      25.579  28.689  36.275  1.00  0.00           C
ATOM   6591 3C21 POPEl 158      25.169  29.159  37.685  1.00  0.00           C
ATOM   6594 4C21 POPEl 158      26.259  29.979  38.385  1.00  0.00           C
ATOM   6597 5C21 POPEl 158      26.689  31.239  37.605  1.00  0.00           C
ATOM   6600 6C21 POPEl 158      27.789  32.019  38.335  1.00  0.00           C
ATOM   6603 7C21 POPEl 158      28.519  33.009  37.415  1.00  0.00           C
ATOM   6606 8C21 POPEl 158      29.789  33.619  38.035  1.00  0.00           C
ATOM   6610  C33 POPEl 158      24.039  32.999  27.115  1.00  0.00           C
ATOM   6613  C34 POPEl 158      24.799  32.289  28.265  1.00  0.00           C
ATOM   6616  C35 POPEl 158      24.779  33.119  29.555  1.00  0.00           C
ATOM   6619  C36 POPEl 158      25.409  32.489  30.805  1.00  0.00           C
ATOM   6622  C37 POPEl 158      25.179  33.389  32.025  1.00  0.00           C
ATOM   6625  C38 POPEl 158      25.179  32.619  33.355  1.00  0.00           C
ATOM   6628  C39 POPEl 158      24.829  33.479  34.575  1.00  0.00           C
ATOM   6631 0C31 POPEl 158      23.549  34.309  34.415  1.00  0.00           C
ATOM   6634 1C31 POPEl 158      22.869  34.589  35.755  1.00  0.00           C
ATOM   6637 2C31 POPEl 158      21.839  35.729  35.685  1.00  0.00           C
ATOM   6640 3C31 POPEl 158      20.929  35.739  36.915  1.00  0.00           C
ATOM   6643 4C31 POPEl 158      21.659  35.709  38.265  1.00  0.00           C
ATOM   6646 5C31 POPEl 158      20.679  35.849  39.445  1.00  0.00           C
ATOM   6649 6C31 POPEl 158      21.359  35.839  40.815  1.00  0.00           C
ATOM   6653  NH3 POPEm 159      26.439  48.729  63.185  1.00  0.00           N
ATOM   6657  C12 POPEm 159      25.199  48.339  63.965  1.00  0.00           C
ATOM   6660  C11 POPEm 159      23.879  48.469  63.165  1.00  0.00           C
ATOM   6663  P   POPEm 159      21.779  47.039  64.025  1.00  0.00           P
ATOM   6664  O13 POPEm 159      22.039  46.489  65.375  1.00  0.00           O
ATOM   6665  O14 POPEm 159      21.009  48.299  63.905  1.00  0.00           O
ATOM   6666  O11 POPEm 159      21.019  45.929  63.165  1.00  0.00           O
ATOM   6667  O12 POPEm 159      23.139  47.239  63.255  1.00  0.00           O
ATOM   6668  C1  POPEm 159      21.579  45.399  61.955  1.00  0.00           C
ATOM   6671  C2  POPEm 159      20.549  44.589  61.115  1.00  0.00           C
ATOM   6673  O21 POPEm 159      21.149  44.329  59.815  1.00  0.00           O
ATOM   6674  C21 POPEm 159      21.249  43.019  59.565  1.00  0.00           C
ATOM   6675  O22 POPEm 159      20.999  42.159  60.385  1.00  0.00           O
ATOM   6676  C22 POPEm 159      21.699  42.699  58.135  1.00  0.00           C
ATOM   6679  C3  POPEm 159      19.169  45.299  60.925  1.00  0.00           C
ATOM   6682  O31 POPEm 159      18.449  44.799  59.785  1.00  0.00           O
ATOM   6683  C31 POPEm 159      17.219  44.319  59.945  1.00  0.00           C
ATOM   6684  O32 POPEm 159      16.659  44.069  60.985  1.00  0.00           O
ATOM   6685  C32 POPEm 159      16.629  44.129  58.545  1.00  0.00           C
ATOM   6688  C23 POPEm 159      20.589  42.939  57.085  1.00  0.00           C
ATOM   6691  C24 POPEm 159      20.669  42.029  55.855  1.00  0.00           C
ATOM   6694  C25 POPEm 159      21.819  42.349  54.885  1.00  0.00           C
ATOM   6697  C26 POPEm 159      21.709  41.589  53.555  1.00  0.00           C
ATOM   6700  C27 POPEm 159      22.689  42.089  52.485  1.00  0.00           C
ATOM   6703  C28 POPEm 159      22.619  41.259  51.185  1.00  0.00           C
ATOM   6706  C29 POPEm 159      23.559  41.799  50.135  1.00  0.00           C
ATOM   6708 0C21 POPEm 159      23.259  42.069  48.855  1.00  0.00           C
ATOM   6710 1C21 POPEm 159      21.919  41.859  48.195  1.00  0.00           C
ATOM   6713 2C21 POPEm 159      20.959  43.029  48.455  1.00  0.00           C
ATOM   6716 3C21 POPEm 159      21.359  44.359  47.785  1.00  0.00           C
ATOM   6719 4C21 POPEm 159      20.979  44.409  46.295  1.00  0.00           C
ATOM   6722 5C21 POPEm 159      21.139  45.809  45.695  1.00  0.00           C
ATOM   6725 6C21 POPEm 159      20.389  45.979  44.355  1.00  0.00           C
ATOM   6728 7C21 POPEm 159      20.629  47.359  43.735  1.00  0.00           C
ATOM   6731 8C21 POPEm 159      20.049  47.519  42.325  1.00  0.00           C
ATOM   6735  C33 POPEm 159      16.309  45.509  57.925  1.00  0.00           C
ATOM   6738  C34 POPEm 159      16.249  45.569  56.405  1.00  0.00           C
ATOM   6741  C35 POPEm 159      16.029  47.029  55.975  1.00  0.00           C
ATOM   6744  C36 POPEm 159      16.529  47.389  54.575  1.00  0.00           C
ATOM   6747  C37 POPEm 159      16.209  48.859  54.255  1.00  0.00           C
ATOM   6750  C38 POPEm 159      16.669  49.339  52.885  1.00  0.00           C
ATOM   6753  C39 POPEm 159      16.259  50.799  52.635  1.00  0.00           C
ATOM   6756 0C31 POPEm 159      16.889  51.369  51.355  1.00  0.00           C
ATOM   6759 1C31 POPEm 159      16.359  52.759  50.975  1.00  0.00           C
ATOM   6762 2C31 POPEm 159      17.059  53.249  49.695  1.00  0.00           C
ATOM   6765 3C31 POPEm 159      16.409  54.469  49.045  1.00  0.00           C
ATOM   6768 4C31 POPEm 159      17.099  54.799  47.705  1.00  0.00           C
ATOM   6771 5C31 POPEm 159      16.399  55.899  46.895  1.00  0.00           C
ATOM   6774 6C31 POPEm 159      17.109  56.159  45.565  1.00  0.00           C
ATOM   6778  NH3 POPEn 160       2.149  13.029  19.895  1.00  0.00           N
ATOM   6782  C12 POPEn 160       3.069  13.949  20.655  1.00  0.00           C
ATOM   6785  C11 POPEn 160       3.359  15.199  19.815  1.00  0.00           C
ATOM   6788  P   POPEn 160       5.039  16.509  21.415  1.00  0.00           P
ATOM   6789  O13 POPEn 160       6.159  15.909  20.675  1.00  0.00           O
ATOM   6790  O14 POPEn 160       5.139  17.949  21.715  1.00  0.00           O
ATOM   6791  O11 POPEn 160       4.829  15.729  22.765  1.00  0.00           O
ATOM   6792  O12 POPEn 160       3.699  16.329  20.615  1.00  0.00           O
ATOM   6793  C1  POPEn 160       5.019  16.419  24.005  1.00  0.00           C
ATOM   6796  C2  POPEn 160       5.919  15.599  24.955  1.00  0.00           C
ATOM   6798  O21 POPEn 160       6.129  16.409  26.115  1.00  0.00           O
ATOM   6799  C21 POPEn 160       5.459  16.289  27.255  1.00  0.00           C
ATOM   6800  O22 POPEn 160       5.489  17.099  28.155  1.00  0.00           O
ATOM   6801  C22 POPEn 160       4.659  14.999  27.375  1.00  0.00           C
ATOM   6804  C3  POPEn 160       7.309  15.259  24.355  1.00  0.00           C
ATOM   6807  O31 POPEn 160       8.059  14.429  25.275  1.00  0.00           O
ATOM   6808  C31 POPEn 160       8.749  15.129  26.195  1.00  0.00           C
ATOM   6809  O32 POPEn 160       8.999  16.309  26.125  1.00  0.00           O
ATOM   6810  C32 POPEn 160       9.119  14.269  27.415  1.00  0.00           C
ATOM   6813  C23 POPEn 160       4.369  14.629  28.845  1.00  0.00           C
ATOM   6816  C24 POPEn 160       3.949  13.169  28.935  1.00  0.00           C
ATOM   6819  C25 POPEn 160       3.639  12.689  30.355  1.00  0.00           C
ATOM   6822  C26 POPEn 160       2.449  13.439  30.965  1.00  0.00           C
ATOM   6825  C27 POPEn 160       1.909  12.769  32.215  1.00  0.00           C
ATOM   6828  C28 POPEn 160       0.749  13.579  32.815  1.00  0.00           C
ATOM   6831  C29 POPEn 160       0.129  12.859  33.985  1.00  0.00           C
ATOM   6833 0C21 POPEn 160      -1.149  12.439  34.065  1.00  0.00           C
ATOM   6835 1C21 POPEn 160      -2.209  12.659  33.015  1.00  0.00           C
ATOM   6838 2C21 POPEn 160      -3.619  12.379  33.575  1.00  0.00           C
ATOM   6841 3C21 POPEn 160      -3.879  10.889  33.855  1.00  0.00           C
ATOM   6844 4C21 POPEn 160      -4.929  10.659  34.955  1.00  0.00           C
ATOM   6847 5C21 POPEn 160      -4.369  10.969  36.345  1.00  0.00           C
ATOM   6850 6C21 POPEn 160      -5.369  10.709  37.475  1.00  0.00           C
ATOM   6853 7C21 POPEn 160      -4.759  10.959  38.855  1.00  0.00           C
ATOM   6856 8C21 POPEn 160      -5.759  10.739  39.985  1.00  0.00           C
ATOM   6860  C33 POPEn 160       8.099  13.159  27.755  1.00  0.00           C
ATOM   6863  C34 POPEn 160       7.739  13.049  29.245  1.00  0.00           C
ATOM   6866  C35 POPEn 160       8.879  12.569  30.145  1.00  0.00           C
ATOM   6869  C36 POPEn 160       8.359  12.149  31.525  1.00  0.00           C
ATOM   6872  C37 POPEn 160       9.439  11.529  32.415  1.00  0.00           C
ATOM   6875  C38 POPEn 160       8.849  10.719  33.575  1.00  0.00           C
ATOM   6878  C39 POPEn 160       8.399  11.579  34.765  1.00  0.00           C
ATOM   6881 0C31 POPEn 160       7.449  10.819  35.705  1.00  0.00           C
ATOM   6884 1C31 POPEn 160       7.169  11.579  37.005  1.00  0.00           C
ATOM   6887 2C31 POPEn 160       5.999  10.989  37.815  1.00  0.00           C
ATOM   6890 3C31 POPEn 160       5.869  11.629  39.205  1.00  0.00           C
ATOM   6893 4C31 POPEn 160       4.699  11.069  40.015  1.00  0.00           C
ATOM   6896 5C31 POPEn 160       4.579  11.709  41.405  1.00  0.00           C
ATOM   6899 6C31 POPEn 160       3.339  11.269  42.195  1.00  0.00           C
ATOM   6903  NH3 POPEo 161      59.129  95.719  22.115  1.00  0.00           N
ATOM   6907  C12 POPEo 161      59.229  96.859  21.135  1.00  0.00           C
ATOM   6910  C11 POPEo 161      60.199  97.959  21.615  1.00  0.00           C
ATOM   6913  P   POPEo 161      59.929 100.049  23.265  1.00  0.00           P
ATOM   6914  O13 POPEo 161      60.899 100.799  22.455  1.00  0.00           O
ATOM   6915  O14 POPEo 161      58.579 100.639  23.445  1.00  0.00           O
ATOM   6916  O11 POPEo 161      60.499  99.799  24.705  1.00  0.00           O
ATOM   6917  O12 POPEo 161      59.689  98.569  22.785  1.00  0.00           O
ATOM   6918  C1  POPEo 161      61.899  99.629  24.915  1.00  0.00           C
ATOM   6921  C2  POPEo 161      62.229  98.199  25.415  1.00  0.00           C
ATOM   6923  O21 POPEo 161      61.209  97.719  26.325  1.00  0.00           O
ATOM   6924  C21 POPEo 161      60.999  98.429  27.415  1.00  0.00           C
ATOM   6925  O22 POPEo 161      61.729  99.289  27.875  1.00  0.00           O
ATOM   6926  C22 POPEo 161      59.729  97.929  28.085  1.00  0.00           C
ATOM   6929  C3  POPEo 161      63.709  98.139  25.925  1.00  0.00           C
ATOM   6932  O31 POPEo 161      63.939  97.339  27.105  1.00  0.00           O
ATOM   6933  C31 POPEo 161      64.509  97.969  28.135  1.00  0.00           C
ATOM   6934  O32 POPEo 161      64.749  99.169  28.195  1.00  0.00           O
ATOM   6935  C32 POPEo 161      64.559  97.059  29.345  1.00  0.00           C
ATOM   6938  C23 POPEo 161      59.239  98.949  29.135  1.00  0.00           C
ATOM   6941  C24 POPEo 161      58.279  98.349  30.175  1.00  0.00           C
ATOM   6944  C25 POPEo 161      58.979  97.549  31.285  1.00  0.00           C
ATOM   6947  C26 POPEo 161      58.399  97.839  32.675  1.00  0.00           C
ATOM   6950  C27 POPEo 161      59.269  97.269  33.795  1.00  0.00           C
ATOM   6953  C28 POPEo 161      58.769  97.539  35.225  1.00  0.00           C
ATOM   6956  C29 POPEo 161      57.559  96.709  35.575  1.00  0.00           C
ATOM   6958 0C21 POPEo 161      56.669  97.009  36.535  1.00  0.00           C
ATOM   6960 1C21 POPEo 161      56.739  98.189  37.475  1.00  0.00           C
ATOM   6963 2C21 POPEo 161      57.049  97.749  38.915  1.00  0.00           C
ATOM   6966 3C21 POPEo 161      57.279  98.959  39.835  1.00  0.00           C
ATOM   6969 4C21 POPEo 161      57.869  98.569  41.205  1.00  0.00           C
ATOM   6972 5C21 POPEo 161      56.869  97.939  42.165  1.00  0.00           C
ATOM   6975 6C21 POPEo 161      57.509  97.699  43.545  1.00  0.00           C
ATOM   6978 7C21 POPEo 161      56.539  97.119  44.575  1.00  0.00           C
ATOM   6981 8C21 POPEo 161      57.149  97.009  45.975  1.00  0.00           C
ATOM   6985  C33 POPEo 161      65.299  97.689  30.545  1.00  0.00           C
ATOM   6988  C34 POPEo 161      64.589  97.389  31.865  1.00  0.00           C
ATOM   6991  C35 POPEo 161      65.329  97.969  33.075  1.00  0.00           C
ATOM   6994  C36 POPEo 161      64.719  97.589  34.425  1.00  0.00           C
ATOM   6997  C37 POPEo 161      65.519  98.259  35.545  1.00  0.00           C
ATOM   7000  C38 POPEo 161      65.219  97.759  36.955  1.00  0.00           C
ATOM   7003  C39 POPEo 161      63.839  98.169  37.485  1.00  0.00           C
ATOM   7006 0C31 POPEo 161      63.799  97.969  39.005  1.00  0.00           C
ATOM   7009 1C31 POPEo 161      62.399  97.809  39.595  1.00  0.00           C
ATOM   7012 2C31 POPEo 161      62.399  97.679  41.135  1.00  0.00           C
ATOM   7015 3C31 POPEo 161      63.449  96.699  41.695  1.00  0.00           C
ATOM   7018 4C31 POPEo 161      63.359  95.269  41.125  1.00  0.00           C
ATOM   7021 5C31 POPEo 161      64.579  94.429  41.515  1.00  0.00           C
ATOM   7024 6C31 POPEo 161      64.609  93.049  40.855  1.00  0.00           C
ATOM   7028  NH3 POPEp 162      53.389  41.089  20.145  1.00  0.00           N
ATOM   7032  C12 POPEp 162      53.259  40.349  18.835  1.00  0.00           C
ATOM   7035  C11 POPEp 162      52.939  38.889  19.145  1.00  0.00           C
ATOM   7038  P   POPEp 162      54.059  37.499  21.125  1.00  0.00           P
ATOM   7039  O13 POPEp 162      52.959  36.529  21.155  1.00  0.00           O
ATOM   7040  O14 POPEp 162      55.459  37.059  21.365  1.00  0.00           O
ATOM   7041  O11 POPEp 162      53.789  38.589  22.255  1.00  0.00           O
ATOM   7042  O12 POPEp 162      54.059  38.359  19.825  1.00  0.00           O
ATOM   7043  C1  POPEp 162      54.289  38.339  23.575  1.00  0.00           C
ATOM   7046  C2  POPEp 162      53.219  38.029  24.665  1.00  0.00           C
ATOM   7048  O21 POPEp 162      53.889  37.599  25.885  1.00  0.00           O
ATOM   7049  C21 POPEp 162      54.449  38.579  26.585  1.00  0.00           C
ATOM   7050  O22 POPEp 162      54.609  39.729  26.205  1.00  0.00           O
ATOM   7051  C22 POPEp 162      54.819  38.089  27.975  1.00  0.00           C
ATOM   7054  C3  POPEp 162      52.249  36.889  24.235  1.00  0.00           C
ATOM   7057  O31 POPEp 162      51.349  36.539  25.305  1.00  0.00           O
ATOM   7058  C31 POPEp 162      51.429  35.409  26.035  1.00  0.00           C
ATOM   7059  O32 POPEp 162      50.929  35.279  27.135  1.00  0.00           O
ATOM   7060  C32 POPEp 162      52.119  34.219  25.345  1.00  0.00           C
ATOM   7063  C23 POPEp 162      54.269  39.079  29.035  1.00  0.00           C
ATOM   7066  C24 POPEp 162      54.509  38.629  30.485  1.00  0.00           C
ATOM   7069  C25 POPEp 162      53.769  37.329  30.825  1.00  0.00           C
ATOM   7072  C26 POPEp 162      54.019  36.839  32.255  1.00  0.00           C
ATOM   7075  C27 POPEp 162      53.359  35.479  32.495  1.00  0.00           C
ATOM   7078  C28 POPEp 162      53.709  34.859  33.855  1.00  0.00           C
ATOM   7081  C29 POPEp 162      53.069  33.509  33.975  1.00  0.00           C
ATOM   7083 0C21 POPEp 162      52.929  32.789  35.105  1.00  0.00           C
ATOM   7085 1C21 POPEp 162      53.389  33.179  36.485  1.00  0.00           C
ATOM   7088 2C21 POPEp 162      52.219  33.129  37.485  1.00  0.00           C
ATOM   7091 3C21 POPEp 162      52.649  33.479  38.915  1.00  0.00           C
ATOM   7094 4C21 POPEp 162      51.459  33.439  39.875  1.00  0.00           C
ATOM   7097 5C21 POPEp 162      51.809  33.699  41.345  1.00  0.00           C
ATOM   7100 6C21 POPEp 162      52.489  35.039  41.645  1.00  0.00           C
ATOM   7103 7C21 POPEp 162      52.539  35.279  43.155  1.00  0.00           C
ATOM   7106 8C21 POPEp 162      53.389  36.479  43.565  1.00  0.00           C
ATOM   7110  C33 POPEp 162      53.589  34.069  25.775  1.00  0.00           C
ATOM   7113  C34 POPEp 162      54.389  33.009  25.005  1.00  0.00           C
ATOM   7116  C35 POPEp 162      55.819  32.889  25.555  1.00  0.00           C
ATOM   7119  C36 POPEp 162      56.779  31.989  24.755  1.00  0.00           C
ATOM   7122  C37 POPEp 162      58.109  31.809  25.525  1.00  0.00           C
ATOM   7125  C38 POPEp 162      59.039  30.719  24.965  1.00  0.00           C
ATOM   7128  C39 POPEp 162      59.769  29.909  26.055  1.00  0.00           C
ATOM   7131 0C31 POPEp 162      58.819  29.009  26.855  1.00  0.00           C
ATOM   7134 1C31 POPEp 162      59.509  27.889  27.645  1.00  0.00           C
ATOM   7137 2C31 POPEp 162      58.489  27.139  28.495  1.00  0.00           C
ATOM   7140 3C31 POPEp 162      58.969  25.809  29.075  1.00  0.00           C
ATOM   7143 4C31 POPEp 162      60.149  25.909  30.045  1.00  0.00           C
ATOM   7146 5C31 POPEp 162      60.339  24.609  30.835  1.00  0.00           C
ATOM   7149 6C31 POPEp 162      61.609  24.579  31.675  1.00  0.00           C
ATOM   7153  NH3 POPEq 163      20.269  21.609  20.875  1.00  0.00           N
ATOM   7157  C12 POPEq 163      21.739  21.409  21.185  1.00  0.00           C
ATOM   7160  C11 POPEq 163      22.239  19.989  20.835  1.00  0.00           C
ATOM   7163  P   POPEq 163      24.709  19.569  21.695  1.00  0.00           P
ATOM   7164  O13 POPEq 163      25.029  18.429  20.795  1.00  0.00           O
ATOM   7165  O14 POPEq 163      25.169  20.899  21.275  1.00  0.00           O
ATOM   7166  O11 POPEq 163      25.189  19.219  23.175  1.00  0.00           O
ATOM   7167  O12 POPEq 163      23.139  19.569  21.855  1.00  0.00           O
ATOM   7168  C1  POPEq 163      25.609  20.279  24.055  1.00  0.00           C
ATOM   7171  C2  POPEq 163      26.189  19.729  25.395  1.00  0.00           C
ATOM   7173  O21 POPEq 163      26.169  20.819  26.325  1.00  0.00           O
ATOM   7174  C21 POPEq 163      26.249  20.649  27.645  1.00  0.00           C
ATOM   7175  O22 POPEq 163      26.659  21.499  28.415  1.00  0.00           O
ATOM   7176  C22 POPEq 163      25.629  19.339  28.165  1.00  0.00           C
ATOM   7179  C3  POPEq 163      27.629  19.159  25.225  1.00  0.00           C
ATOM   7182  O31 POPEq 163      28.059  18.419  26.385  1.00  0.00           O
ATOM   7183  C31 POPEq 163      29.069  17.569  26.195  1.00  0.00           C
ATOM   7184  O32 POPEq 163      29.499  17.219  25.105  1.00  0.00           O
ATOM   7185  C32 POPEq 163      29.549  17.019  27.535  1.00  0.00           C
ATOM   7188  C23 POPEq 163      25.439  19.439  29.705  1.00  0.00           C
ATOM   7191  C24 POPEq 163      24.559  18.339  30.305  1.00  0.00           C
ATOM   7194  C25 POPEq 163      24.239  18.619  31.785  1.00  0.00           C
ATOM   7197  C26 POPEq 163      25.339  18.139  32.755  1.00  0.00           C
ATOM   7200  C27 POPEq 163      24.999  18.479  34.215  1.00  0.00           C
ATOM   7203  C28 POPEq 163      26.019  17.949  35.245  1.00  0.00           C
ATOM   7206  C29 POPEq 163      26.019  16.449  35.335  1.00  0.00           C
ATOM   7208 0C21 POPEq 163      25.589  15.679  36.355  1.00  0.00           C
ATOM   7210 1C21 POPEq 163      24.979  16.149  37.655  1.00  0.00           C
ATOM   7213 2C21 POPEq 163      25.909  15.939  38.865  1.00  0.00           C
ATOM   7216 3C21 POPEq 163      27.099  16.909  38.895  1.00  0.00           C
ATOM   7219 4C21 POPEq 163      28.119  16.619  40.015  1.00  0.00           C
ATOM   7222 5C21 POPEq 163      27.529  16.659  41.435  1.00  0.00           C
ATOM   7225 6C21 POPEq 163      28.579  16.309  42.505  1.00  0.00           C
ATOM   7228 7C21 POPEq 163      27.959  16.039  43.875  1.00  0.00           C
ATOM   7231 8C21 POPEq 163      28.979  15.579  44.925  1.00  0.00           C
ATOM   7235  C33 POPEq 163      30.959  17.519  27.915  1.00  0.00           C
ATOM   7238  C34 POPEq 163      31.339  17.069  29.335  1.00  0.00           C
ATOM   7241  C35 POPEq 163      32.759  17.499  29.715  1.00  0.00           C
ATOM   7244  C36 POPEq 163      32.999  17.529  31.225  1.00  0.00           C
ATOM   7247  C37 POPEq 163      34.359  18.159  31.565  1.00  0.00           C
ATOM   7250  C38 POPEq 163      34.499  18.539  33.045  1.00  0.00           C
ATOM   7253  C39 POPEq 163      34.729  17.319  33.945  1.00  0.00           C
ATOM   7256 0C31 POPEq 163      34.829  17.719  35.425  1.00  0.00           C
ATOM   7259 1C31 POPEq 163      34.999  16.489  36.325  1.00  0.00           C
ATOM   7262 2C31 POPEq 163      35.559  16.789  37.725  1.00  0.00           C
ATOM   7265 3C31 POPEq 163      36.999  17.329  37.695  1.00  0.00           C
ATOM   7268 4C31 POPEq 163      37.649  17.349  39.085  1.00  0.00           C
ATOM   7271 5C31 POPEq 163      39.109  17.829  39.045  1.00  0.00           C
ATOM   7274 6C31 POPEq 163      39.789  17.799  40.415  1.00  0.00           C
ATOM   7278  NH3 POPEr 164      32.859  13.059  21.365  1.00  0.00           N
ATOM   7282  C12 POPEr 164      32.759  14.499  20.925  1.00  0.00           C
ATOM   7285  C11 POPEr 164      32.969  15.419  22.135  1.00  0.00           C
ATOM   7288  P   POPEr 164      33.819  17.809  21.465  1.00  0.00           P
ATOM   7289  O13 POPEr 164      34.689  17.179  20.455  1.00  0.00           O
ATOM   7290  O14 POPEr 164      33.199  19.089  21.035  1.00  0.00           O
ATOM   7291  O11 POPEr 164      34.649  18.039  22.795  1.00  0.00           O
ATOM   7292  O12 POPEr 164      32.679  16.779  21.805  1.00  0.00           O
ATOM   7293  C1  POPEr 164      34.139  17.689  24.095  1.00  0.00           C
ATOM   7296  C2  POPEr 164      34.989  16.589  24.805  1.00  0.00           C
ATOM   7298  O21 POPEr 164      34.199  16.029  25.865  1.00  0.00           O
ATOM   7299  C21 POPEr 164      33.929  14.739  25.815  1.00  0.00           C
ATOM   7300  O22 POPEr 164      34.209  13.979  24.895  1.00  0.00           O
ATOM   7301  C22 POPEr 164      33.139  14.359  27.075  1.00  0.00           C
ATOM   7304  C3  POPEr 164      36.289  17.179  25.425  1.00  0.00           C
ATOM   7307  O31 POPEr 164      36.929  16.259  26.345  1.00  0.00           O
ATOM   7308  C31 POPEr 164      36.689  16.469  27.635  1.00  0.00           C
ATOM   7309  O32 POPEr 164      35.969  17.339  28.095  1.00  0.00           O
ATOM   7310  C32 POPEr 164      37.409  15.409  28.455  1.00  0.00           C
ATOM   7313  C23 POPEr 164      33.919  13.399  28.015  1.00  0.00           C
ATOM   7316  C24 POPEr 164      32.999  12.569  28.925  1.00  0.00           C
ATOM   7319  C25 POPEr 164      32.699  13.199  30.295  1.00  0.00           C
ATOM   7322  C26 POPEr 164      33.819  12.949  31.325  1.00  0.00           C
ATOM   7325  C27 POPEr 164      33.459  13.449  32.735  1.00  0.00           C
ATOM   7328  C28 POPEr 164      34.539  13.189  33.805  1.00  0.00           C
ATOM   7331  C29 POPEr 164      34.679  11.719  34.105  1.00  0.00           C
ATOM   7333 0C21 POPEr 164      34.339  11.059  35.235  1.00  0.00           C
ATOM   7335 1C21 POPEr 164      33.759  11.629  36.515  1.00  0.00           C
ATOM   7338 2C21 POPEr 164      34.539  11.069  37.725  1.00  0.00           C
ATOM   7341 3C21 POPEr 164      33.859  11.299  39.095  1.00  0.00           C
ATOM   7344 4C21 POPEr 164      34.139  12.659  39.755  1.00  0.00           C
ATOM   7347 5C21 POPEr 164      33.299  13.819  39.195  1.00  0.00           C
ATOM   7350 6C21 POPEr 164      33.139  14.949  40.215  1.00  0.00           C
ATOM   7353 7C21 POPEr 164      32.169  16.039  39.765  1.00  0.00           C
ATOM   7356 8C21 POPEr 164      31.899  17.079  40.865  1.00  0.00           C
ATOM   7360  C33 POPEr 164      37.609  15.819  29.935  1.00  0.00           C
ATOM   7363  C34 POPEr 164      38.529  14.829  30.665  1.00  0.00           C
ATOM   7366  C35 POPEr 164      39.029  15.269  32.045  1.00  0.00           C
ATOM   7369  C36 POPEr 164      38.219  14.709  33.225  1.00  0.00           C
ATOM   7372  C37 POPEr 164      38.949  14.909  34.565  1.00  0.00           C
ATOM   7375  C38 POPEr 164      38.329  14.109  35.715  1.00  0.00           C
ATOM   7378  C39 POPEr 164      39.179  14.119  36.995  1.00  0.00           C
ATOM   7381 0C31 POPEr 164      38.449  13.479  38.185  1.00  0.00           C
ATOM   7384 1C31 POPEr 164      39.319  13.349  39.435  1.00  0.00           C
ATOM   7387 2C31 POPEr 164      38.529  12.839  40.645  1.00  0.00           C
ATOM   7390 3C31 POPEr 164      39.409  12.399  41.825  1.00  0.00           C
ATOM   7393 4C31 POPEr 164      40.169  13.549  42.515  1.00  0.00           C
ATOM   7396 5C31 POPEr 164      41.039  13.059  43.675  1.00  0.00           C
ATOM   7399 6C31 POPEr 164      41.839  14.169  44.345  1.00  0.00           C
ATOM   7403  NH3 POPEs 165     108.819 107.729  64.525  1.00  0.00           N
ATOM   7407  C12 POPEs 165     107.829 108.529  65.315  1.00  0.00           C
ATOM   7410  C11 POPEs 165     106.559 107.699  65.515  1.00  0.00           C
ATOM   7413  P   POPEs 165     104.489 109.069  64.775  1.00  0.00           P
ATOM   7414  O13 POPEs 165     104.149 107.969  63.845  1.00  0.00           O
ATOM   7415  O14 POPEs 165     103.349 109.769  65.405  1.00  0.00           O
ATOM   7416  O11 POPEs 165     105.449 110.079  64.055  1.00  0.00           O
ATOM   7417  O12 POPEs 165     105.469 108.519  65.925  1.00  0.00           O
ATOM   7418  C1  POPEs 165     105.139 110.489  62.725  1.00  0.00           C
ATOM   7421  C2  POPEs 165     106.229 111.469  62.225  1.00  0.00           C
ATOM   7423  O21 POPEs 165     105.649 112.569  61.495  1.00  0.00           O
ATOM   7424  C21 POPEs 165     105.009 112.289  60.385  1.00  0.00           C
ATOM   7425  O22 POPEs 165     104.829 111.179  59.905  1.00  0.00           O
ATOM   7426  C22 POPEs 165     104.669 113.609  59.705  1.00  0.00           C
ATOM   7429  C3  POPEs 165     107.369 110.769  61.445  1.00  0.00           C
ATOM   7432  O31 POPEs 165     108.369 111.729  61.045  1.00  0.00           O
ATOM   7433  C31 POPEs 165     108.529 112.199  59.805  1.00  0.00           C
ATOM   7434  O32 POPEs 165     109.089 113.249  59.565  1.00  0.00           O
ATOM   7435  C32 POPEs 165     108.059 111.249  58.695  1.00  0.00           C
ATOM   7438  C23 POPEs 165     105.919 114.359  59.185  1.00  0.00           C
ATOM   7441  C24 POPEs 165     105.569 115.649  58.425  1.00  0.00           C
ATOM   7444  C25 POPEs 165     105.039 115.409  57.005  1.00  0.00           C
ATOM   7447  C26 POPEs 165     106.149 115.179  55.965  1.00  0.00           C
ATOM   7450  C27 POPEs 165     105.559 114.829  54.605  1.00  0.00           C
ATOM   7453  C28 POPEs 165     106.589 114.869  53.465  1.00  0.00           C
ATOM   7456  C29 POPEs 165     105.959 114.369  52.195  1.00  0.00           C
ATOM   7458 0C21 POPEs 165     105.949 114.999  51.005  1.00  0.00           C
ATOM   7460 1C21 POPEs 165     106.639 116.309  50.675  1.00  0.00           C
ATOM   7463 2C21 POPEs 165     107.449 116.189  49.375  1.00  0.00           C
ATOM   7466 3C21 POPEs 165     108.589 115.149  49.435  1.00  0.00           C
ATOM   7469 4C21 POPEs 165     109.399 115.059  48.125  1.00  0.00           C
ATOM   7472 5C21 POPEs 165     108.579 114.619  46.895  1.00  0.00           C
ATOM   7475 6C21 POPEs 165     108.169 113.139  46.915  1.00  0.00           C
ATOM   7478 7C21 POPEs 165     107.189 112.789  45.785  1.00  0.00           C
ATOM   7481 8C21 POPEs 165     106.909 111.289  45.695  1.00  0.00           C
ATOM   7485  C33 POPEs 165     108.519 111.759  57.315  1.00  0.00           C
ATOM   7488  C34 POPEs 165     108.129 110.839  56.155  1.00  0.00           C
ATOM   7491  C35 POPEs 165     108.479 111.519  54.835  1.00  0.00           C
ATOM   7494  C36 POPEs 165     108.239 110.669  53.585  1.00  0.00           C
ATOM   7497  C37 POPEs 165     108.929 111.279  52.355  1.00  0.00           C
ATOM   7500  C38 POPEs 165     108.919 110.329  51.155  1.00  0.00           C
ATOM   7503  C39 POPEs 165     109.839 110.789  50.015  1.00  0.00           C
ATOM   7506 0C31 POPEs 165     109.789 109.799  48.835  1.00  0.00           C
ATOM   7509 1C31 POPEs 165     110.899 110.029  47.805  1.00  0.00           C
ATOM   7512 2C31 POPEs 165     110.719 109.119  46.575  1.00  0.00           C
ATOM   7515 3C31 POPEs 165     111.999 108.919  45.745  1.00  0.00           C
ATOM   7518 4C31 POPEs 165     113.059 108.079  46.465  1.00  0.00           C
ATOM   7521 5C31 POPEs 165     114.069 107.429  45.505  1.00  0.00           C
ATOM   7524 6C31 POPEs 165     115.079 106.539  46.215  1.00  0.00           C
ATOM   7528  NH3 POPEt 166      46.649  19.429  21.345  1.00  0.00           N
ATOM   7532  C12 POPEt 166      45.249  18.959  21.715  1.00  0.00           C
ATOM   7535  C11 POPEt 166      45.119  17.419  21.865  1.00  0.00           C
ATOM   7538  P   POPEt 166      43.559  15.659  23.165  1.00  0.00           P
ATOM   7539  O13 POPEt 166      42.169  15.769  23.645  1.00  0.00           O
ATOM   7540  O14 POPEt 166      43.749  14.689  22.065  1.00  0.00           O
ATOM   7541  O11 POPEt 166      44.489  15.219  24.355  1.00  0.00           O
ATOM   7542  O12 POPEt 166      44.039  17.119  22.745  1.00  0.00           O
ATOM   7543  C1  POPEt 166      45.639  15.859  24.895  1.00  0.00           C
ATOM   7546  C2  POPEt 166      45.329  16.509  26.255  1.00  0.00           C
ATOM   7548  O21 POPEt 166      46.579  16.939  26.825  1.00  0.00           O
ATOM   7549  C21 POPEt 166      46.499  17.629  27.955  1.00  0.00           C
ATOM   7550  O22 POPEt 166      45.509  17.759  28.645  1.00  0.00           O
ATOM   7551  C22 POPEt 166      47.809  18.359  28.255  1.00  0.00           C
ATOM   7554  C3  POPEt 166      44.509  15.549  27.165  1.00  0.00           C
ATOM   7557  O31 POPEt 166      43.229  16.139  27.465  1.00  0.00           O
ATOM   7558  C31 POPEt 166      42.519  15.839  28.555  1.00  0.00           C
ATOM   7559  O32 POPEt 166      41.329  16.059  28.675  1.00  0.00           O
ATOM   7560  C32 POPEt 166      43.369  15.269  29.685  1.00  0.00           C
ATOM   7563  C23 POPEt 166      47.949  18.799  29.745  1.00  0.00           C
ATOM   7566  C24 POPEt 166      48.139  17.599  30.685  1.00  0.00           C
ATOM   7569  C25 POPEt 166      48.559  17.929  32.135  1.00  0.00           C
ATOM   7572  C26 POPEt 166      47.409  18.259  33.095  1.00  0.00           C
ATOM   7575  C27 POPEt 166      47.799  18.149  34.575  1.00  0.00           C
ATOM   7578  C28 POPEt 166      46.619  18.409  35.535  1.00  0.00           C
ATOM   7581  C29 POPEt 166      46.939  17.979  36.945  1.00  0.00           C
ATOM   7583 0C21 POPEt 166      47.249  18.769  37.985  1.00  0.00           C
ATOM   7585 1C21 POPEt 166      47.349  20.269  38.005  1.00  0.00           C
ATOM   7588 2C21 POPEt 166      46.389  20.879  39.045  1.00  0.00           C
ATOM   7591 3C21 POPEt 166      46.589  22.389  39.195  1.00  0.00           C
ATOM   7594 4C21 POPEt 166      45.599  23.039  40.175  1.00  0.00           C
ATOM   7597 5C21 POPEt 166      45.859  22.659  41.635  1.00  0.00           C
ATOM   7600 6C21 POPEt 166      44.849  23.299  42.595  1.00  0.00           C
ATOM   7603 7C21 POPEt 166      45.179  22.979  44.065  1.00  0.00           C
ATOM   7606 8C21 POPEt 166      44.109  23.479  45.035  1.00  0.00           C
ATOM   7610  C33 POPEt 166      42.589  15.269  31.015  1.00  0.00           C
ATOM   7613  C34 POPEt 166      43.539  15.089  32.205  1.00  0.00           C
ATOM   7616  C35 POPEt 166      42.809  15.149  33.555  1.00  0.00           C
ATOM   7619  C36 POPEt 166      43.809  15.139  34.715  1.00  0.00           C
ATOM   7622  C37 POPEt 166      43.169  14.809  36.065  1.00  0.00           C
ATOM   7625  C38 POPEt 166      44.139  15.129  37.215  1.00  0.00           C
ATOM   7628  C39 POPEt 166      43.739  14.559  38.585  1.00  0.00           C
ATOM   7631 0C31 POPEt 166      43.919  13.039  38.665  1.00  0.00           C
ATOM   7634 1C31 POPEt 166      43.989  12.509  40.105  1.00  0.00           C
ATOM   7637 2C31 POPEt 166      44.369  11.019  40.145  1.00  0.00           C
ATOM   7640 3C31 POPEt 166      44.729  10.519  41.545  1.00  0.00           C
ATOM   7643 4C31 POPEt 166      45.309   9.099  41.515  1.00  0.00           C
ATOM   7646 5C31 POPEt 166      45.809   8.619  42.885  1.00  0.00           C
ATOM   7649 6C31 POPEt 166      46.479   7.239  42.825  1.00  0.00           C
ATOM   7653  NH3 POPEu 167       8.879  99.739  22.525  1.00  0.00           N
ATOM   7657  C12 POPEu 167      10.009  99.149  21.745  1.00  0.00           C
ATOM   7660  C11 POPEu 167      11.309  99.269  22.535  1.00  0.00           C
ATOM   7663  P   POPEu 167      13.539  97.829  22.525  1.00  0.00           P
ATOM   7664  O13 POPEu 167      13.299  96.369  22.555  1.00  0.00           O
ATOM   7665  O14 POPEu 167      14.819  98.359  22.015  1.00  0.00           O
ATOM   7666  O11 POPEu 167      13.389  98.309  24.025  1.00  0.00           O
ATOM   7667  O12 POPEu 167      12.319  98.559  21.845  1.00  0.00           O
ATOM   7668  C1  POPEu 167      14.469  97.899  24.885  1.00  0.00           C
ATOM   7671  C2  POPEu 167      14.499  98.779  26.155  1.00  0.00           C
ATOM   7673  O21 POPEu 167      13.539  98.259  27.085  1.00  0.00           O
ATOM   7674  C21 POPEu 167      13.879  98.489  28.355  1.00  0.00           C
ATOM   7675  O22 POPEu 167      14.849  99.129  28.715  1.00  0.00           O
ATOM   7676  C22 POPEu 167      12.929  97.749  29.295  1.00  0.00           C
ATOM   7679  C3  POPEu 167      14.219 100.269  25.835  1.00  0.00           C
ATOM   7682  O31 POPEu 167      15.339 101.079  26.205  1.00  0.00           O
ATOM   7683  C31 POPEu 167      15.239 101.789  27.325  1.00  0.00           C
ATOM   7684  O32 POPEu 167      14.239 101.969  27.985  1.00  0.00           O
ATOM   7685  C32 POPEu 167      16.649 102.289  27.635  1.00  0.00           C
ATOM   7688  C23 POPEu 167      13.609  97.399  30.645  1.00  0.00           C
ATOM   7691  C24 POPEu 167      13.549  95.909  30.985  1.00  0.00           C
ATOM   7694  C25 POPEu 167      12.129  95.389  31.225  1.00  0.00           C
ATOM   7697  C26 POPEu 167      11.359  96.139  32.315  1.00  0.00           C
ATOM   7700  C27 POPEu 167      10.039  95.439  32.635  1.00  0.00           C
ATOM   7703  C28 POPEu 167       9.039  96.279  33.415  1.00  0.00           C
ATOM   7706  C29 POPEu 167       7.799  95.489  33.755  1.00  0.00           C
ATOM   7708 0C21 POPEu 167       6.629  95.529  33.105  1.00  0.00           C
ATOM   7710 1C21 POPEu 167       6.319  96.389  31.905  1.00  0.00           C
ATOM   7713 2C21 POPEu 167       4.829  96.319  31.505  1.00  0.00           C
ATOM   7716 3C21 POPEu 167       3.899  97.029  32.495  1.00  0.00           C
ATOM   7719 4C21 POPEu 167       2.459  96.489  32.485  1.00  0.00           C
ATOM   7722 5C21 POPEu 167       2.339  95.129  33.195  1.00  0.00           C
ATOM   7725 6C21 POPEu 167       1.029  94.399  32.875  1.00  0.00           C
ATOM   7728 7C21 POPEu 167       0.959  93.009  33.535  1.00  0.00           C
ATOM   7731 8C21 POPEu 167      -0.389  92.329  33.355  1.00  0.00           C
ATOM   7735  C33 POPEu 167      16.949 102.419  29.145  1.00  0.00           C
ATOM   7738  C34 POPEu 167      18.419 102.759  29.365  1.00  0.00           C
ATOM   7741  C35 POPEu 167      18.759 103.119  30.815  1.00  0.00           C
ATOM   7744  C36 POPEu 167      18.899 101.909  31.755  1.00  0.00           C
ATOM   7747  C37 POPEu 167      19.589 102.339  33.055  1.00  0.00           C
ATOM   7750  C38 POPEu 167      19.799 101.209  34.075  1.00  0.00           C
ATOM   7753  C39 POPEu 167      18.529 100.789  34.815  1.00  0.00           C
ATOM   7756 0C31 POPEu 167      18.889 100.069  36.125  1.00  0.00           C
ATOM   7759 1C31 POPEu 167      17.669  99.499  36.865  1.00  0.00           C
ATOM   7762 2C31 POPEu 167      18.079  98.799  38.165  1.00  0.00           C
ATOM   7765 3C31 POPEu 167      16.949  98.009  38.825  1.00  0.00           C
ATOM   7768 4C31 POPEu 167      17.449  97.259  40.055  1.00  0.00           C
ATOM   7771 5C31 POPEu 167      16.479  96.189  40.575  1.00  0.00           C
ATOM   7774 6C31 POPEu 167      16.989  95.499  41.845  1.00  0.00           C
ATOM   7778  NH3 POPEv 168      22.419  24.379  64.445  1.00  0.00           N
ATOM   7782  C12 POPEv 168      22.239  25.789  64.905  1.00  0.00           C
ATOM   7785  C11 POPEv 168      23.179  26.689  64.095  1.00  0.00           C
ATOM   7788  P   POPEv 168      24.139  29.159  64.195  1.00  0.00           P
ATOM   7789  O13 POPEv 168      23.459  30.439  64.475  1.00  0.00           O
ATOM   7790  O14 POPEv 168      25.449  29.009  64.875  1.00  0.00           O
ATOM   7791  O11 POPEv 168      24.359  29.039  62.635  1.00  0.00           O
ATOM   7792  O12 POPEv 168      23.199  27.989  64.655  1.00  0.00           O
ATOM   7793  C1  POPEv 168      25.119  28.049  61.945  1.00  0.00           C
ATOM   7796  C2  POPEv 168      24.299  27.349  60.825  1.00  0.00           C
ATOM   7798  O21 POPEv 168      25.219  26.699  59.935  1.00  0.00           O
ATOM   7799  C21 POPEv 168      24.769  25.559  59.415  1.00  0.00           C
ATOM   7800  O22 POPEv 168      23.789  24.939  59.765  1.00  0.00           O
ATOM   7801  C22 POPEv 168      25.669  25.219  58.225  1.00  0.00           C
ATOM   7804  C3  POPEv 168      23.429  28.369  60.035  1.00  0.00           C
ATOM   7807  O31 POPEv 168      22.409  27.759  59.235  1.00  0.00           O
ATOM   7808  C31 POPEv 168      22.589  27.779  57.925  1.00  0.00           C
ATOM   7809  O32 POPEv 168      23.669  27.959  57.375  1.00  0.00           O
ATOM   7810  C32 POPEv 168      21.229  27.659  57.225  1.00  0.00           C
ATOM   7813  C23 POPEv 168      25.089  24.059  57.385  1.00  0.00           C
ATOM   7816  C24 POPEv 168      25.829  23.859  56.045  1.00  0.00           C
ATOM   7819  C25 POPEv 168      25.619  24.979  55.015  1.00  0.00           C
ATOM   7822  C26 POPEv 168      25.889  24.529  53.575  1.00  0.00           C
ATOM   7825  C27 POPEv 168      25.329  25.499  52.515  1.00  0.00           C
ATOM   7828  C28 POPEv 168      25.199  24.829  51.125  1.00  0.00           C
ATOM   7831  C29 POPEv 168      24.329  25.629  50.175  1.00  0.00           C
ATOM   7833 0C21 POPEv 168      24.649  26.109  48.965  1.00  0.00           C
ATOM   7835 1C21 POPEv 168      25.989  25.999  48.275  1.00  0.00           C
ATOM   7838 2C21 POPEv 168      26.049  24.889  47.215  1.00  0.00           C
ATOM   7841 3C21 POPEv 168      25.469  25.309  45.845  1.00  0.00           C
ATOM   7844 4C21 POPEv 168      25.429  24.149  44.835  1.00  0.00           C
ATOM   7847 5C21 POPEv 168      26.799  23.539  44.495  1.00  0.00           C
ATOM   7850 6C21 POPEv 168      26.699  22.429  43.435  1.00  0.00           C
ATOM   7853 7C21 POPEv 168      28.059  21.909  42.975  1.00  0.00           C
ATOM   7856 8C21 POPEv 168      27.969  20.759  41.975  1.00  0.00           C
ATOM   7860  C33 POPEv 168      21.109  28.669  56.055  1.00  0.00           C
ATOM   7863  C34 POPEv 168      21.759  28.169  54.765  1.00  0.00           C
ATOM   7866  C35 POPEv 168      22.209  29.289  53.805  1.00  0.00           C
ATOM   7869  C36 POPEv 168      21.089  30.069  53.105  1.00  0.00           C
ATOM   7872  C37 POPEv 168      21.699  31.169  52.215  1.00  0.00           C
ATOM   7875  C38 POPEv 168      20.699  32.119  51.545  1.00  0.00           C
ATOM   7878  C39 POPEv 168      20.049  31.579  50.265  1.00  0.00           C
ATOM   7881 0C31 POPEv 168      19.659  32.719  49.305  1.00  0.00           C
ATOM   7884 1C31 POPEv 168      19.189  32.249  47.915  1.00  0.00           C
ATOM   7887 2C31 POPEv 168      19.099  33.429  46.935  1.00  0.00           C
ATOM   7890 3C31 POPEv 168      18.869  33.039  45.465  1.00  0.00           C
ATOM   7893 4C31 POPEv 168      17.509  32.399  45.185  1.00  0.00           C
ATOM   7896 5C31 POPEv 168      17.249  32.249  43.685  1.00  0.00           C
ATOM   7899 6C31 POPEv 168      15.919  31.599  43.315  1.00  0.00           C
ATOM   7903  NH3 POPEw 169      94.519  96.149  64.405  1.00  0.00           N
ATOM   7907  C12 POPEw 169      94.629  95.099  65.485  1.00  0.00           C
ATOM   7910  C11 POPEw 169      95.349  93.859  64.945  1.00  0.00           C
ATOM   7913  P   POPEw 169      94.559  91.519  65.915  1.00  0.00           P
ATOM   7914  O13 POPEw 169      95.279  90.359  66.455  1.00  0.00           O
ATOM   7915  O14 POPEw 169      93.229  91.809  66.515  1.00  0.00           O
ATOM   7916  O11 POPEw 169      94.339  91.259  64.385  1.00  0.00           O
ATOM   7917  O12 POPEw 169      95.439  92.829  65.945  1.00  0.00           O
ATOM   7918  C1  POPEw 169      95.409  90.929  63.495  1.00  0.00           C
ATOM   7921  C2  POPEw 169      94.849  90.389  62.155  1.00  0.00           C
ATOM   7923  O21 POPEw 169      95.639  90.889  61.065  1.00  0.00           O
ATOM   7924  C21 POPEw 169      96.869  90.459  60.985  1.00  0.00           C
ATOM   7925  O22 POPEw 169      97.409  89.589  61.655  1.00  0.00           O
ATOM   7926  C22 POPEw 169      97.639  91.299  59.965  1.00  0.00           C
ATOM   7929  C3  POPEw 169      93.379  90.839  61.925  1.00  0.00           C
ATOM   7932  O31 POPEw 169      92.779  90.249  60.745  1.00  0.00           O
ATOM   7933  C31 POPEw 169      92.519  91.079  59.745  1.00  0.00           C
ATOM   7934  O32 POPEw 169      92.979  92.199  59.605  1.00  0.00           O
ATOM   7935  C32 POPEw 169      91.559  90.449  58.735  1.00  0.00           C
ATOM   7938  C23 POPEw 169      98.149  90.449  58.785  1.00  0.00           C
ATOM   7941  C24 POPEw 169      99.349  91.089  58.065  1.00  0.00           C
ATOM   7944  C25 POPEw 169      99.109  92.519  57.575  1.00  0.00           C
ATOM   7947  C26 POPEw 169     100.299  93.079  56.785  1.00  0.00           C
ATOM   7950  C27 POPEw 169     100.089  94.549  56.375  1.00  0.00           C
ATOM   7953  C28 POPEw 169     101.329  95.199  55.725  1.00  0.00           C
ATOM   7956  C29 POPEw 169     101.599  94.739  54.315  1.00  0.00           C
ATOM   7958 0C21 POPEw 169     101.019  95.199  53.185  1.00  0.00           C
ATOM   7960 1C21 POPEw 169      99.939  96.249  53.095  1.00  0.00           C
ATOM   7963 2C21 POPEw 169      98.619  95.629  52.615  1.00  0.00           C
ATOM   7966 3C21 POPEw 169      97.459  96.639  52.555  1.00  0.00           C
ATOM   7969 4C21 POPEw 169      96.089  95.949  52.405  1.00  0.00           C
ATOM   7972 5C21 POPEw 169      95.899  95.199  51.075  1.00  0.00           C
ATOM   7975 6C21 POPEw 169      95.689  96.139  49.885  1.00  0.00           C
ATOM   7978 7C21 POPEw 169      95.499  95.369  48.575  1.00  0.00           C
ATOM   7981 8C21 POPEw 169      95.099  96.239  47.385  1.00  0.00           C
ATOM   7985  C33 POPEw 169      92.279  90.109  57.415  1.00  0.00           C
ATOM   7988  C34 POPEw 169      91.339  89.779  56.245  1.00  0.00           C
ATOM   7991  C35 POPEw 169      90.399  90.929  55.815  1.00  0.00           C
ATOM   7994  C36 POPEw 169      91.119  92.259  55.565  1.00  0.00           C
ATOM   7997  C37 POPEw 169      90.259  93.309  54.835  1.00  0.00           C
ATOM   8000  C38 POPEw 169      89.999  93.019  53.345  1.00  0.00           C
ATOM   8003  C39 POPEw 169      91.269  92.819  52.515  1.00  0.00           C
ATOM   8006 0C31 POPEw 169      90.979  92.779  51.015  1.00  0.00           C
ATOM   8009 1C31 POPEw 169      92.169  92.269  50.185  1.00  0.00           C
ATOM   8012 2C31 POPEw 169      91.789  92.039  48.715  1.00  0.00           C
ATOM   8015 3C31 POPEw 169      91.839  93.319  47.865  1.00  0.00           C
ATOM   8018 4C31 POPEw 169      91.179  93.139  46.495  1.00  0.00           C
ATOM   8021 5C31 POPEw 169      91.259  94.419  45.645  1.00  0.00           C
ATOM   8024 6C31 POPEw 169      90.439  94.349  44.365  1.00  0.00           C
ATOM   8028  NH3 POPEx 170     120.849 122.529  66.325  1.00  0.00           N
ATOM   8032  C12 POPEx 170     119.479 122.209  65.805  1.00  0.00           C
ATOM   8035  C11 POPEx 170     118.829 123.389  65.035  1.00  0.00           C
ATOM   8038  P   POPEx 170     120.749 123.769  63.215  1.00  0.00           P
ATOM   8039  O13 POPEx 170     121.219 125.027  62.575  1.00  0.00           O
ATOM   8040  O14 POPEx 170     121.769 122.919  63.855  1.00  0.00           O
ATOM   8041  O11 POPEx 170     119.829 122.979  62.215  1.00  0.00           O
ATOM   8042  O12 POPEx 170     119.749 124.219  64.335  1.00  0.00           O
ATOM   8043  C1  POPEx 170     118.909 123.659  61.355  1.00  0.00           C
ATOM   8046  C2  POPEx 170     119.299 123.529  59.845  1.00  0.00           C
ATOM   8048  O21 POPEx 170     120.459 124.349  59.555  1.00  0.00           O
ATOM   8049  C21 POPEx 170     121.149 123.859  58.535  1.00  0.00           C
ATOM   8050  O22 POPEx 170     121.079 122.709  58.115  1.00  0.00           O
ATOM   8051  C22 POPEx 170     121.979 124.949  57.865  1.00  0.00           C
ATOM   8054  C3  POPEx 170     118.099 123.939  58.925  1.00  0.00           C
ATOM   8057  O31 POPEx 170     118.479 124.349  57.585  1.00  0.00           O
ATOM   8058  C31 POPEx 170     117.399 124.699  56.845  1.00  0.00           C
ATOM   8059  O32 POPEx 170     116.269 124.719  57.275  1.00  0.00           O
ATOM   8060  C32 POPEx 170     117.779 125.127  55.425  1.00  0.00           C
ATOM   8063  C23 POPEx 170     122.689 124.419  56.595  1.00  0.00           C
ATOM   8066  C24 POPEx 170     123.079 125.497  55.575  1.00  0.00           C
ATOM   8069  C25 POPEx 170     121.879 126.127  54.845  1.00  0.00           C
ATOM   8072  C26 POPEx 170     122.339 126.907  53.605  1.00  0.00           C
ATOM   8075  C27 POPEx 170     121.179 127.547  52.825  1.00  0.00           C
ATOM   8078  C28 POPEx 170     121.669 128.187  51.515  1.00  0.00           C
ATOM   8081  C29 POPEx 170     120.529 128.737  50.685  1.00  0.00           C
ATOM   8083 0C21 POPEx 170     120.259 130.027  50.415  1.00  0.00           C
ATOM   8085 1C21 POPEx 170     121.019 131.247  50.875  1.00  0.00           C
ATOM   8088 2C21 POPEx 170     120.169 132.137  51.785  1.00  0.00           C
ATOM   8091 3C21 POPEx 170     120.949 133.347  52.325  1.00  0.00           C
ATOM   8094 4C21 POPEx 170     120.139 134.137  53.345  1.00  0.00           C
ATOM   8097 5C21 POPEx 170     120.859 135.367  53.905  1.00  0.00           C
ATOM   8100 6C21 POPEx 170     120.169 135.957  55.145  1.00  0.00           C
ATOM   8103 7C21 POPEx 170     120.959 137.107  55.775  1.00  0.00           C
ATOM   8106 8C21 POPEx 170     120.479 137.477  57.185  1.00  0.00           C
ATOM   8110  C33 POPEx 170     117.049 124.269  54.355  1.00  0.00           C
ATOM   8113  C34 POPEx 170     117.379 124.649  52.895  1.00  0.00           C
ATOM   8116  C35 POPEx 170     116.829 126.017  52.485  1.00  0.00           C
ATOM   8119  C36 POPEx 170     117.059 126.347  50.995  1.00  0.00           C
ATOM   8122  C37 POPEx 170     116.619 127.767  50.625  1.00  0.00           C
ATOM   8125  C38 POPEx 170     116.889 128.117  49.155  1.00  0.00           C
ATOM   8128  C39 POPEx 170     116.599 129.577  48.805  1.00  0.00           C
ATOM   8131 0C31 POPEx 170     117.069 129.927  47.385  1.00  0.00           C
ATOM   8134 1C31 POPEx 170     116.689 131.347  46.935  1.00  0.00           C
ATOM   8137 2C31 POPEx 170     117.009 131.587  45.445  1.00  0.00           C
ATOM   8140 3C31 POPEx 170     118.439 132.087  45.185  1.00  0.00           C
ATOM   8143 4C31 POPEx 170     118.499 133.607  45.025  1.00  0.00           C
ATOM   8146 5C31 POPEx 170     119.839 134.107  44.465  1.00  0.00           C
ATOM   8149 6C31 POPEx 170     119.769 135.567  44.005  1.00  0.00           C
ATOM   8153  NH3 POPEy 171      82.939  99.579  64.435  1.00  0.00           N
ATOM   8157  C12 POPEy 171      84.109 100.169  65.185  1.00  0.00           C
ATOM   8160  C11 POPEy 171      84.839 101.219  64.315  1.00  0.00           C
ATOM   8163  P   POPEy 171      87.419 100.629  64.495  1.00  0.00           P
ATOM   8164  O13 POPEy 171      88.199 100.559  65.745  1.00  0.00           O
ATOM   8165  O14 POPEy 171      87.019  99.319  63.935  1.00  0.00           O
ATOM   8166  O11 POPEy 171      88.239 101.419  63.415  1.00  0.00           O
ATOM   8167  O12 POPEy 171      86.149 101.509  64.815  1.00  0.00           O
ATOM   8168  C1  POPEy 171      87.669 102.009  62.245  1.00  0.00           C
ATOM   8171  C2  POPEy 171      87.939 101.219  60.925  1.00  0.00           C
ATOM   8173  O21 POPEy 171      86.779 101.459  60.105  1.00  0.00           O
ATOM   8174  C21 POPEy 171      86.929 101.239  58.815  1.00  0.00           C
ATOM   8175  O22 POPEy 171      87.979 101.059  58.235  1.00  0.00           O
ATOM   8176  C22 POPEy 171      85.559 101.299  58.165  1.00  0.00           C
ATOM   8179  C3  POPEy 171      88.089  99.689  61.175  1.00  0.00           C
ATOM   8182  O31 POPEy 171      88.469  98.929  60.005  1.00  0.00           O
ATOM   8183  C31 POPEy 171      87.899  97.739  59.895  1.00  0.00           C
ATOM   8184  O32 POPEy 171      87.049  97.299  60.655  1.00  0.00           O
ATOM   8185  C32 POPEy 171      88.499  96.999  58.715  1.00  0.00           C
ATOM   8188  C23 POPEy 171      85.619 101.429  56.635  1.00  0.00           C
ATOM   8191  C24 POPEy 171      84.209 101.369  56.055  1.00  0.00           C
ATOM   8194  C25 POPEy 171      84.139 101.569  54.535  1.00  0.00           C
ATOM   8197  C26 POPEy 171      84.879 100.469  53.755  1.00  0.00           C
ATOM   8200  C27 POPEy 171      84.359 100.329  52.325  1.00  0.00           C
ATOM   8203  C28 POPEy 171      84.909  99.059  51.645  1.00  0.00           C
ATOM   8206  C29 POPEy 171      84.009  98.499  50.575  1.00  0.00           C
ATOM   8208 0C21 POPEy 171      84.169  98.619  49.245  1.00  0.00           C
ATOM   8210 1C21 POPEy 171      85.269  99.389  48.555  1.00  0.00           C
ATOM   8213 2C21 POPEy 171      84.709 100.499  47.655  1.00  0.00           C
ATOM   8216 3C21 POPEy 171      83.979 101.599  48.455  1.00  0.00           C
ATOM   8219 4C21 POPEy 171      83.379 102.689  47.575  1.00  0.00           C
ATOM   8222 5C21 POPEy 171      84.439 103.429  46.745  1.00  0.00           C
ATOM   8225 6C21 POPEy 171      84.139 104.919  46.635  1.00  0.00           C
ATOM   8228 7C21 POPEy 171      85.319 105.709  46.055  1.00  0.00           C
ATOM   8231 8C21 POPEy 171      85.189 107.199  46.365  1.00  0.00           C
ATOM   8235  C33 POPEy 171      87.859  97.469  57.405  1.00  0.00           C
ATOM   8238  C34 POPEy 171      88.499  96.799  56.195  1.00  0.00           C
ATOM   8241  C35 POPEy 171      87.939  97.359  54.885  1.00  0.00           C
ATOM   8244  C36 POPEy 171      88.619  96.749  53.655  1.00  0.00           C
ATOM   8247  C37 POPEy 171      88.179  97.469  52.385  1.00  0.00           C
ATOM   8250  C38 POPEy 171      88.969  97.059  51.135  1.00  0.00           C
ATOM   8253  C39 POPEy 171      88.569  97.929  49.945  1.00  0.00           C
ATOM   8256 0C31 POPEy 171      89.349  97.599  48.665  1.00  0.00           C
ATOM   8259 1C31 POPEy 171      88.829  98.419  47.475  1.00  0.00           C
ATOM   8262 2C31 POPEy 171      89.689  98.269  46.215  1.00  0.00           C
ATOM   8265 3C31 POPEy 171      89.019  98.779  44.935  1.00  0.00           C
ATOM   8268 4C31 POPEy 171      88.279 100.119  45.115  1.00  0.00           C
ATOM   8271 5C31 POPEy 171      88.029 100.829  43.785  1.00  0.00           C
ATOM   8274 6C31 POPEy 171      87.179 102.099  43.925  1.00  0.00           C
ATOM   8278  NH3 POPEz 172      77.419 121.199  65.775  1.00  0.00           N
ATOM   8282  C12 POPEz 172      77.639 119.729  65.925  1.00  0.00           C
ATOM   8285  C11 POPEz 172      79.099 119.389  66.225  1.00  0.00           C
ATOM   8288  P   POPEz 172      80.599 117.289  66.485  1.00  0.00           P
ATOM   8289  O13 POPEz 172      81.669 118.279  66.745  1.00  0.00           O
ATOM   8290  O14 POPEz 172      80.439 116.139  67.405  1.00  0.00           O
ATOM   8291  O11 POPEz 172      80.859 116.759  65.015  1.00  0.00           O
ATOM   8292  O12 POPEz 172      79.179 117.979  66.385  1.00  0.00           O
ATOM   8293  C1  POPEz 172      80.329 115.519  64.535  1.00  0.00           C
ATOM   8296  C2  POPEz 172      80.349 115.479  62.975  1.00  0.00           C
ATOM   8298  O21 POPEz 172      79.219 114.809  62.375  1.00  0.00           O
ATOM   8299  C21 POPEz 172      78.949 113.569  62.745  1.00  0.00           C
ATOM   8300  O22 POPEz 172      79.579 112.909  63.555  1.00  0.00           O
ATOM   8301  C22 POPEz 172      77.719 113.079  61.945  1.00  0.00           C
ATOM   8304  C3  POPEz 172      81.689 114.999  62.335  1.00  0.00           C
ATOM   8307  O31 POPEz 172      81.829 115.529  61.005  1.00  0.00           O
ATOM   8308  C31 POPEz 172      81.309 114.959  59.925  1.00  0.00           C
ATOM   8309  O32 POPEz 172      80.889 115.559  58.945  1.00  0.00           O
ATOM   8310  C32 POPEz 172      81.339 113.429  59.955  1.00  0.00           C
ATOM   8313  C23 POPEz 172      77.639 111.529  61.825  1.00  0.00           C
ATOM   8316  C24 POPEz 172      76.609 111.029  60.785  1.00  0.00           C
ATOM   8319  C25 POPEz 172      76.949 111.469  59.355  1.00  0.00           C
ATOM   8322  C26 POPEz 172      76.429 110.519  58.245  1.00  0.00           C
ATOM   8325  C27 POPEz 172      74.919 110.259  58.245  1.00  0.00           C
ATOM   8328  C28 POPEz 172      74.439 109.449  57.015  1.00  0.00           C
ATOM   8331  C29 POPEz 172      74.609 110.099  55.665  1.00  0.00           C
ATOM   8333 0C21 POPEz 172      73.609 110.529  54.875  1.00  0.00           C
ATOM   8335 1C21 POPEz 172      72.149 110.459  55.235  1.00  0.00           C
ATOM   8338 2C21 POPEz 172      71.169 110.809  54.105  1.00  0.00           C
ATOM   8341 3C21 POPEz 172      70.919 109.669  53.105  1.00  0.00           C
ATOM   8344 4C21 POPEz 172      69.819 110.059  52.115  1.00  0.00           C
ATOM   8347 5C21 POPEz 172      69.309 108.899  51.255  1.00  0.00           C
ATOM   8350 6C21 POPEz 172      68.259 109.399  50.255  1.00  0.00           C
ATOM   8353 7C21 POPEz 172      67.599 108.289  49.435  1.00  0.00           C
ATOM   8356 8C21 POPEz 172      66.659 108.849  48.375  1.00  0.00           C
ATOM   8360  C33 POPEz 172      81.189 112.869  58.525  1.00  0.00           C
ATOM   8363  C34 POPEz 172      81.569 111.389  58.395  1.00  0.00           C
ATOM   8366  C35 POPEz 172      80.449 110.419  58.765  1.00  0.00           C
ATOM   8369  C36 POPEz 172      80.899 108.949  58.685  1.00  0.00           C
ATOM   8372  C37 POPEz 172      79.829 108.039  58.085  1.00  0.00           C
ATOM   8375  C38 POPEz 172      79.889 107.939  56.555  1.00  0.00           C
ATOM   8378  C39 POPEz 172      80.979 106.969  56.095  1.00  0.00           C
ATOM   8381 0C31 POPEz 172      81.019 106.729  54.585  1.00  0.00           C
ATOM   8384 1C31 POPEz 172      82.119 105.729  54.235  1.00  0.00           C
ATOM   8387 2C31 POPEz 172      82.389 105.599  52.735  1.00  0.00           C
ATOM   8390 3C31 POPEz 172      83.459 104.529  52.455  1.00  0.00           C
ATOM   8393 4C31 POPEz 172      84.109 104.659  51.065  1.00  0.00           C
ATOM   8396 5C31 POPEz 172      85.489 105.329  51.135  1.00  0.00           C
ATOM   8399 6C31 POPEz 172      86.229 105.349  49.795  1.00  0.00           C
ATOM   8403  NH3 POPE0 173      52.509  83.089  24.335  1.00  0.00           N
ATOM   8407  C12 POPE0 173      51.019  82.949  24.545  1.00  0.00           C
ATOM   8410  C11 POPE0 173      50.239  84.159  24.005  1.00  0.00           C
ATOM   8413  P   POPE0 173      47.779  84.889  23.435  1.00  0.00           P
ATOM   8414  O13 POPE0 173      48.419  85.909  22.595  1.00  0.00           O
ATOM   8415  O14 POPE0 173      46.739  84.019  22.825  1.00  0.00           O
ATOM   8416  O11 POPE0 173      47.049  85.599  24.635  1.00  0.00           O
ATOM   8417  O12 POPE0 173      48.829  83.919  24.125  1.00  0.00           O
ATOM   8418  C1  POPE0 173      47.729  86.359  25.635  1.00  0.00           C
ATOM   8421  C2  POPE0 173      47.569  85.689  27.035  1.00  0.00           C
ATOM   8423  O21 POPE0 173      47.619  86.639  28.105  1.00  0.00           O
ATOM   8424  C21 POPE0 173      48.749  87.269  28.325  1.00  0.00           C
ATOM   8425  O22 POPE0 173      49.759  87.189  27.655  1.00  0.00           O
ATOM   8426  C22 POPE0 173      48.609  88.149  29.555  1.00  0.00           C
ATOM   8429  C3  POPE0 173      48.499  84.449  27.245  1.00  0.00           C
ATOM   8432  O31 POPE0 173      48.209  83.789  28.485  1.00  0.00           O
ATOM   8433  C31 POPE0 173      48.189  82.459  28.475  1.00  0.00           C
ATOM   8434  O32 POPE0 173      48.469  81.759  27.505  1.00  0.00           O
ATOM   8435  C32 POPE0 173      47.629  81.919  29.795  1.00  0.00           C
ATOM   8438  C23 POPE0 173      48.869  87.369  30.865  1.00  0.00           C
ATOM   8441  C24 POPE0 173      48.609  88.199  32.125  1.00  0.00           C
ATOM   8444  C25 POPE0 173      48.629  87.329  33.405  1.00  0.00           C
ATOM   8447  C26 POPE0 173      47.369  86.479  33.555  1.00  0.00           C
ATOM   8450  C27 POPE0 173      47.449  85.429  34.675  1.00  0.00           C
ATOM   8453  C28 POPE0 173      46.209  84.519  34.715  1.00  0.00           C
ATOM   8456  C29 POPE0 173      44.959  85.279  35.045  1.00  0.00           C
ATOM   8458 0C21 POPE0 173      44.339  85.339  36.235  1.00  0.00           C
ATOM   8460 1C21 POPE0 173      44.809  84.689  37.495  1.00  0.00           C
ATOM   8463 2C21 POPE0 173      44.249  85.459  38.695  1.00  0.00           C
ATOM   8466 3C21 POPE0 173      44.609  84.799  40.025  1.00  0.00           C
ATOM   8469 4C21 POPE0 173      43.719  85.269  41.175  1.00  0.00           C
ATOM   8472 5C21 POPE0 173      43.729  86.789  41.355  1.00  0.00           C
ATOM   8475 6C21 POPE0 173      42.929  87.239  42.575  1.00  0.00           C
ATOM   8478 7C21 POPE0 173      43.039  88.749  42.815  1.00  0.00           C
ATOM   8481 8C21 POPE0 173      42.199  89.209  43.995  1.00  0.00           C
ATOM   8485  C33 POPE0 173      48.649  81.539  30.885  1.00  0.00           C
ATOM   8488  C34 POPE0 173      48.019  81.579  32.285  1.00  0.00           C
ATOM   8491  C35 POPE0 173      48.879  80.889  33.355  1.00  0.00           C
ATOM   8494  C36 POPE0 173      48.229  80.819  34.755  1.00  0.00           C
ATOM   8497  C37 POPE0 173      49.089  80.029  35.755  1.00  0.00           C
ATOM   8500  C38 POPE0 173      48.339  79.479  36.985  1.00  0.00           C
ATOM   8503  C39 POPE0 173      47.579  80.529  37.805  1.00  0.00           C
ATOM   8506 0C31 POPE0 173      47.409  80.129  39.285  1.00  0.00           C
ATOM   8509 1C31 POPE0 173      46.519  81.099  40.065  1.00  0.00           C
ATOM   8512 2C31 POPE0 173      46.629  80.929  41.585  1.00  0.00           C
ATOM   8515 3C31 POPE0 173      45.759  81.929  42.365  1.00  0.00           C
ATOM   8518 4C31 POPE0 173      45.989  81.869  43.885  1.00  0.00           C
ATOM   8521 5C31 POPE0 173      44.979  82.709  44.675  1.00  0.00           C
ATOM   8524 6C31 POPE0 173      45.239  82.709  46.185  1.00  0.00           C
ATOM   8528  NH3 POPE1 174      87.749  28.179  19.215  1.00  0.00           N
ATOM   8532  C12 POPE1 174      88.019  27.199  18.125  1.00  0.00           C
ATOM   8535  C11 POPE1 174      88.999  26.159  18.655  1.00  0.00           C
ATOM   8538  P   POPE1 174      91.539  26.799  18.625  1.00  0.00           P
ATOM   8539  O13 POPE1 174      91.669  25.789  17.565  1.00  0.00           O
ATOM   8540  O14 POPE1 174      91.959  28.159  18.245  1.00  0.00           O
ATOM   8541  O11 POPE1 174      92.379  26.299  19.855  1.00  0.00           O
ATOM   8542  O12 POPE1 174      90.099  26.819  19.255  1.00  0.00           O
ATOM   8543  C1  POPE1 174      93.509  27.099  20.205  1.00  0.00           C
ATOM   8546  C2  POPE1 174      94.129  26.539  21.485  1.00  0.00           C
ATOM   8548  O21 POPE1 174      94.909  27.599  22.055  1.00  0.00           O
ATOM   8549  C21 POPE1 174      94.879  27.659  23.375  1.00  0.00           C
ATOM   8550  O22 POPE1 174      94.209  26.969  24.125  1.00  0.00           O
ATOM   8551  C22 POPE1 174      95.799  28.799  23.785  1.00  0.00           C
ATOM   8554  C3  POPE1 174      94.999  25.289  21.185  1.00  0.00           C
ATOM   8557  O31 POPE1 174      95.929  25.059  22.255  1.00  0.00           O
ATOM   8558  C31 POPE1 174      96.909  24.229  21.965  1.00  0.00           C
ATOM   8559  O32 POPE1 174      97.009  23.549  20.955  1.00  0.00           O
ATOM   8560  C32 POPE1 174      98.029  24.379  22.995  1.00  0.00           C
ATOM   8563  C23 POPE1 174      96.099  28.869  25.295  1.00  0.00           C
ATOM   8566  C24 POPE1 174      97.089  29.999  25.575  1.00  0.00           C
ATOM   8569  C25 POPE1 174      97.589  30.079  27.015  1.00  0.00           C
ATOM   8572  C26 POPE1 174      96.479  30.089  28.075  1.00  0.00           C
ATOM   8575  C27 POPE1 174      96.969  30.709  29.385  1.00  0.00           C
ATOM   8578  C28 POPE1 174      96.009  30.499  30.555  1.00  0.00           C
ATOM   8581  C29 POPE1 174      96.569  31.119  31.815  1.00  0.00           C
ATOM   8583 0C21 POPE1 174      97.339  30.569  32.785  1.00  0.00           C
ATOM   8585 1C21 POPE1 174      97.909  29.179  32.975  1.00  0.00           C
ATOM   8588 2C21 POPE1 174      97.609  28.049  31.975  1.00  0.00           C
ATOM   8591 3C21 POPE1 174      98.379  26.769  32.325  1.00  0.00           C
ATOM   8594 4C21 POPE1 174      98.089  25.599  31.365  1.00  0.00           C
ATOM   8597 5C21 POPE1 174      98.809  24.299  31.755  1.00  0.00           C
ATOM   8600 6C21 POPE1 174     100.339  24.429  31.815  1.00  0.00           C
ATOM   8603 7C21 POPE1 174     101.049  23.079  32.025  1.00  0.00           C
ATOM   8606 8C21 POPE1 174     102.129  23.109  33.105  1.00  0.00           C
ATOM   8610  C33 POPE1 174      97.639  23.989  24.445  1.00  0.00           C
ATOM   8613  C34 POPE1 174      96.679  24.989  25.075  1.00  0.00           C
ATOM   8616  C35 POPE1 174      96.529  24.829  26.585  1.00  0.00           C
ATOM   8619  C36 POPE1 174      95.489  23.779  26.965  1.00  0.00           C
ATOM   8622  C37 POPE1 174      95.339  23.679  28.485  1.00  0.00           C
ATOM   8625  C38 POPE1 174      94.129  22.859  28.945  1.00  0.00           C
ATOM   8628  C39 POPE1 174      94.039  22.819  30.475  1.00  0.00           C
ATOM   8631 0C31 POPE1 174      92.639  22.499  31.005  1.00  0.00           C
ATOM   8634 1C31 POPE1 174      92.649  22.239  32.525  1.00  0.00           C
ATOM   8637 2C31 POPE1 174      93.049  20.799  32.865  1.00  0.00           C
ATOM   8640 3C31 POPE1 174      93.149  20.499  34.365  1.00  0.00           C
ATOM   8643 4C31 POPE1 174      94.439  21.029  35.015  1.00  0.00           C
ATOM   8646 5C31 POPE1 174      94.529  20.639  36.505  1.00  0.00           C
ATOM   8649 6C31 POPE1 174      95.809  21.109  37.185  1.00  0.00           C
ATOM   8653  NH3 POPE2 175      42.619  14.069  65.455  1.00  0.00           N
ATOM   8657  C12 POPE2 175      42.029  13.549  66.735  1.00  0.00           C
ATOM   8660  C11 POPE2 175      40.619  12.939  66.535  1.00  0.00           C
ATOM   8663  P   POPE2 175      38.089  13.499  66.515  1.00  0.00           P
ATOM   8664  O13 POPE2 175      38.039  12.209  67.225  1.00  0.00           O
ATOM   8665  O14 POPE2 175      37.259  14.619  67.025  1.00  0.00           O
ATOM   8666  O11 POPE2 175      37.539  13.249  65.045  1.00  0.00           O
ATOM   8667  O12 POPE2 175      39.599  13.909  66.235  1.00  0.00           O
ATOM   8668  C1  POPE2 175      37.489  11.919  64.495  1.00  0.00           C
ATOM   8671  C2  POPE2 175      37.629  11.969  62.945  1.00  0.00           C
ATOM   8673  O21 POPE2 175      36.699  11.089  62.265  1.00  0.00           O
ATOM   8674  C21 POPE2 175      35.389  11.319  62.425  1.00  0.00           C
ATOM   8675  O22 POPE2 175      34.909  12.259  63.035  1.00  0.00           O
ATOM   8676  C22 POPE2 175      34.569  10.119  61.875  1.00  0.00           C
ATOM   8679  C3  POPE2 175      39.099  11.629  62.555  1.00  0.00           C
ATOM   8682  O31 POPE2 175      39.419  12.009  61.205  1.00  0.00           O
ATOM   8683  C31 POPE2 175      39.749  11.039  60.355  1.00  0.00           C
ATOM   8684  O32 POPE2 175      39.699   9.839  60.585  1.00  0.00           O
ATOM   8685  C32 POPE2 175      40.239  11.639  59.035  1.00  0.00           C
ATOM   8688  C23 POPE2 175      33.729  10.409  60.595  1.00  0.00           C
ATOM   8691  C24 POPE2 175      33.549   9.149  59.705  1.00  0.00           C
ATOM   8694  C25 POPE2 175      32.609   9.359  58.505  1.00  0.00           C
ATOM   8697  C26 POPE2 175      32.759   8.309  57.385  1.00  0.00           C
ATOM   8700  C27 POPE2 175      31.559   8.299  56.425  1.00  0.00           C
ATOM   8703  C28 POPE2 175      31.749   7.539  55.095  1.00  0.00           C
ATOM   8706  C29 POPE2 175      32.189   8.439  53.965  1.00  0.00           C
ATOM   8708 0C21 POPE2 175      31.559   8.639  52.785  1.00  0.00           C
ATOM   8710 1C21 POPE2 175      30.269   7.989  52.325  1.00  0.00           C
ATOM   8713 2C21 POPE2 175      30.459   6.579  51.725  1.00  0.00           C
ATOM   8716 3C21 POPE2 175      31.319   6.529  50.445  1.00  0.00           C
ATOM   8719 4C21 POPE2 175      31.509   5.079  49.945  1.00  0.00           C
ATOM   8722 5C21 POPE2 175      32.469   4.969  48.745  1.00  0.00           C
ATOM   8725 6C21 POPE2 175      31.819   5.309  47.395  1.00  0.00           C
ATOM   8728 7C21 POPE2 175      32.829   5.199  46.245  1.00  0.00           C
ATOM   8731 8C21 POPE2 175      32.209   5.309  44.845  1.00  0.00           C
ATOM   8735  C33 POPE2 175      39.219  11.439  57.895  1.00  0.00           C
ATOM   8738  C34 POPE2 175      39.689  11.939  56.525  1.00  0.00           C
ATOM   8741  C35 POPE2 175      38.669  11.579  55.445  1.00  0.00           C
ATOM   8744  C36 POPE2 175      39.219  11.739  54.025  1.00  0.00           C
ATOM   8747  C37 POPE2 175      38.419  10.909  53.005  1.00  0.00           C
ATOM   8750  C38 POPE2 175      39.299  10.409  51.845  1.00  0.00           C
ATOM   8753  C39 POPE2 175      39.679  11.499  50.835  1.00  0.00           C
ATOM   8756 0C31 POPE2 175      38.609  11.739  49.755  1.00  0.00           C
ATOM   8759 1C31 POPE2 175      39.119  12.679  48.655  1.00  0.00           C
ATOM   8762 2C31 POPE2 175      38.109  12.969  47.535  1.00  0.00           C
ATOM   8765 3C31 POPE2 175      37.769  11.749  46.655  1.00  0.00           C
ATOM   8768 4C31 POPE2 175      36.929  12.149  45.435  1.00  0.00           C
ATOM   8771 5C31 POPE2 175      36.539  10.959  44.545  1.00  0.00           C
ATOM   8774 6C31 POPE2 175      35.659  11.359  43.355  1.00  0.00           C
ATOM   8778  NH3 POPE3 176      47.959  63.259  64.265  1.00  0.00           N
ATOM   8782  C12 POPE3 176      49.269  63.359  64.995  1.00  0.00           C
ATOM   8785  C11 POPE3 176      50.249  62.279  64.555  1.00  0.00           C
ATOM   8788  P   POPE3 176      52.569  61.279  64.985  1.00  0.00           P
ATOM   8789  O13 POPE3 176      53.399  61.149  66.195  1.00  0.00           O
ATOM   8790  O14 POPE3 176      51.889  60.069  64.495  1.00  0.00           O
ATOM   8791  O11 POPE3 176      53.419  61.899  63.775  1.00  0.00           O
ATOM   8792  O12 POPE3 176      51.469  62.399  65.295  1.00  0.00           O
ATOM   8793  C1  POPE3 176      54.469  61.049  63.235  1.00  0.00           C
ATOM   8796  C2  POPE3 176      55.359  61.749  62.145  1.00  0.00           C
ATOM   8798  O21 POPE3 176      56.409  60.819  61.785  1.00  0.00           O
ATOM   8799  C21 POPE3 176      56.949  61.029  60.595  1.00  0.00           C
ATOM   8800  O22 POPE3 176      56.529  61.779  59.735  1.00  0.00           O
ATOM   8801  C22 POPE3 176      58.219  60.189  60.425  1.00  0.00           C
ATOM   8804  C3  POPE3 176      55.969  63.069  62.715  1.00  0.00           C
ATOM   8807  O31 POPE3 176      56.809  63.839  61.815  1.00  0.00           O
ATOM   8808  C31 POPE3 176      58.129  63.709  61.975  1.00  0.00           C
ATOM   8809  O32 POPE3 176      58.689  62.889  62.665  1.00  0.00           O
ATOM   8810  C32 POPE3 176      58.849  64.759  61.135  1.00  0.00           C
ATOM   8813  C23 POPE3 176      58.789  60.369  59.005  1.00  0.00           C
ATOM   8816  C24 POPE3 176      60.119  59.669  58.735  1.00  0.00           C
ATOM   8819  C25 POPE3 176      60.779  60.149  57.425  1.00  0.00           C
ATOM   8822  C26 POPE3 176      59.939  59.909  56.165  1.00  0.00           C
ATOM   8825  C27 POPE3 176      60.479  60.619  54.915  1.00  0.00           C
ATOM   8828  C28 POPE3 176      59.589  60.349  53.685  1.00  0.00           C
ATOM   8831  C29 POPE3 176      60.039  61.069  52.435  1.00  0.00           C
ATOM   8833 0C21 POPE3 176      59.329  61.919  51.665  1.00  0.00           C
ATOM   8835 1C21 POPE3 176      57.909  62.379  51.885  1.00  0.00           C
ATOM   8838 2C21 POPE3 176      57.009  62.289  50.625  1.00  0.00           C
ATOM   8841 3C21 POPE3 176      55.649  62.949  50.885  1.00  0.00           C
ATOM   8844 4C21 POPE3 176      54.789  63.139  49.635  1.00  0.00           C
ATOM   8847 5C21 POPE3 176      53.529  63.969  49.945  1.00  0.00           C
ATOM   8850 6C21 POPE3 176      52.769  64.429  48.695  1.00  0.00           C
ATOM   8853 7C21 POPE3 176      51.479  65.189  49.045  1.00  0.00           C
ATOM   8856 8C21 POPE3 176      50.769  65.719  47.795  1.00  0.00           C
ATOM   8860  C33 POPE3 176      59.749  64.129  60.045  1.00  0.00           C
ATOM   8863  C34 POPE3 176      60.769  65.129  59.485  1.00  0.00           C
ATOM   8866  C35 POPE3 176      61.809  64.489  58.555  1.00  0.00           C
ATOM   8869  C36 POPE3 176      61.269  64.119  57.175  1.00  0.00           C
ATOM   8872  C37 POPE3 176      61.379  65.259  56.155  1.00  0.00           C
ATOM   8875  C38 POPE3 176      61.079  64.769  54.735  1.00  0.00           C
ATOM   8878  C39 POPE3 176      61.289  65.839  53.655  1.00  0.00           C
ATOM   8881 0C31 POPE3 176      61.089  65.269  52.245  1.00  0.00           C
ATOM   8884 1C31 POPE3 176      61.899  66.019  51.185  1.00  0.00           C
ATOM   8887 2C31 POPE3 176      61.929  65.279  49.845  1.00  0.00           C
ATOM   8890 3C31 POPE3 176      62.979  65.849  48.885  1.00  0.00           C
ATOM   8893 4C31 POPE3 176      63.029  65.079  47.565  1.00  0.00           C
ATOM   8896 5C31 POPE3 176      64.019  65.689  46.565  1.00  0.00           C
ATOM   8899 6C31 POPE3 176      63.849  65.119  45.155  1.00  0.00           C
ATOM   8903  NH3 POPE4 177      11.189 126.477  66.855  1.00  0.00           N
ATOM   8907  C12 POPE4 177       9.709 126.747  66.725  1.00  0.00           C
ATOM   8910  C11 POPE4 177       9.219 126.757  65.265  1.00  0.00           C
ATOM   8913  P   POPE4 177       7.009 128.187  65.355  1.00  0.00           P
ATOM   8914  O13 POPE4 177       5.879 128.007  66.295  1.00  0.00           O
ATOM   8915  O14 POPE4 177       7.979 129.237  65.755  1.00  0.00           O
ATOM   8916  O11 POPE4 177       6.449 128.517  63.905  1.00  0.00           O
ATOM   8917  O12 POPE4 177       7.789 126.807  65.225  1.00  0.00           O
ATOM   8918  C1  POPE4 177       6.779 127.787  62.715  1.00  0.00           C
ATOM   8921  C2  POPE4 177       7.149 128.727  61.525  1.00  0.00           C
ATOM   8923  O21 POPE4 177       7.699 127.877  60.505  1.00  0.00           O
ATOM   8924  C21 POPE4 177       7.529 128.177  59.225  1.00  0.00           C
ATOM   8925  O22 POPE4 177       6.879 129.107  58.785  1.00  0.00           O
ATOM   8926  C22 POPE4 177       8.319 127.167  58.375  1.00  0.00           C
ATOM   8929  C3  POPE4 177       8.179 129.797  62.035  1.00  0.00           C
ATOM   8932  O31 POPE4 177       8.539 130.817  61.075  1.00  0.00           O
ATOM   8933  C31 POPE4 177       9.609 130.517  60.345  1.00  0.00           C
ATOM   8934  O32 POPE4 177      10.149 129.417  60.295  1.00  0.00           O
ATOM   8935  C32 POPE4 177      10.019 131.707  59.475  1.00  0.00           C
ATOM   8938  C23 POPE4 177       7.739 126.867  56.965  1.00  0.00           C
ATOM   8941  C24 POPE4 177       8.669 125.937  56.155  1.00  0.00           C
ATOM   8944  C25 POPE4 177       8.249 125.677  54.695  1.00  0.00           C
ATOM   8947  C26 POPE4 177       8.669 126.757  53.685  1.00  0.00           C
ATOM   8950  C27 POPE4 177       8.379 126.317  52.235  1.00  0.00           C
ATOM   8953  C28 POPE4 177       8.729 127.347  51.135  1.00  0.00           C
ATOM   8956  C29 POPE4 177      10.189 127.687  50.995  1.00  0.00           C
ATOM   8958 0C21 POPE4 177      11.149 126.897  50.475  1.00  0.00           C
ATOM   8960 1C21 POPE4 177      10.999 125.487  49.975  1.00  0.00           C
ATOM   8963 2C21 POPE4 177      11.589 124.469  50.975  1.00  0.00           C
ATOM   8966 3C21 POPE4 177      11.439 123.009  50.525  1.00  0.00           C
ATOM   8969 4C21 POPE4 177      11.969 121.989  51.545  1.00  0.00           C
ATOM   8972 5C21 POPE4 177      13.429 122.189  51.955  1.00  0.00           C
ATOM   8975 6C21 POPE4 177      14.059 120.919  52.525  1.00  0.00           C
ATOM   8978 7C21 POPE4 177      15.509 121.099  52.965  1.00  0.00           C
ATOM   8981 8C21 POPE4 177      16.209 119.759  53.255  1.00  0.00           C
ATOM   8985  C33 POPE4 177      10.019 131.327  57.965  1.00  0.00           C
ATOM   8988  C34 POPE4 177      10.639 132.407  57.065  1.00  0.00           C
ATOM   8991  C35 POPE4 177      10.919 131.937  55.625  1.00  0.00           C
ATOM   8994  C36 POPE4 177       9.709 131.907  54.685  1.00  0.00           C
ATOM   8997  C37 POPE4 177      10.069 131.337  53.295  1.00  0.00           C
ATOM   9000  C38 POPE4 177       9.499 132.147  52.125  1.00  0.00           C
ATOM   9003  C39 POPE4 177      10.059 131.797  50.735  1.00  0.00           C
ATOM   9006 0C31 POPE4 177      11.579 132.037  50.595  1.00  0.00           C
ATOM   9009 1C31 POPE4 177      12.049 131.947  49.125  1.00  0.00           C
ATOM   9012 2C31 POPE4 177      13.579 132.067  48.975  1.00  0.00           C
ATOM   9015 3C31 POPE4 177      14.039 132.127  47.505  1.00  0.00           C
ATOM   9018 4C31 POPE4 177      13.839 133.497  46.865  1.00  0.00           C
ATOM   9021 5C31 POPE4 177      14.269 133.577  45.395  1.00  0.00           C
ATOM   9024 6C31 POPE4 177      14.199 134.987  44.815  1.00  0.00           C
ATOM   9028  NH3 POPE5 178      43.779  51.559  65.855  1.00  0.00           N
ATOM   9032  C12 POPE5 178      43.929  53.059  65.925  1.00  0.00           C
ATOM   9035  C11 POPE5 178      43.589  53.599  67.335  1.00  0.00           C
ATOM   9038  P   POPE5 178      43.159  56.119  66.655  1.00  0.00           P
ATOM   9039  O13 POPE5 178      42.589  57.129  67.575  1.00  0.00           O
ATOM   9040  O14 POPE5 178      44.089  56.649  65.645  1.00  0.00           O
ATOM   9041  O11 POPE5 178      41.979  55.359  65.925  1.00  0.00           O
ATOM   9042  O12 POPE5 178      43.889  54.979  67.475  1.00  0.00           O
ATOM   9043  C1  POPE5 178      41.279  55.969  64.835  1.00  0.00           C
ATOM   9046  C2  POPE5 178      41.939  55.639  63.475  1.00  0.00           C
ATOM   9048  O21 POPE5 178      41.769  56.779  62.625  1.00  0.00           O
ATOM   9049  C21 POPE5 178      42.539  56.959  61.545  1.00  0.00           C
ATOM   9050  O22 POPE5 178      42.119  57.479  60.525  1.00  0.00           O
ATOM   9051  C22 POPE5 178      44.009  56.539  61.725  1.00  0.00           C
ATOM   9054  C3  POPE5 178      41.319  54.379  62.805  1.00  0.00           C
ATOM   9057  O31 POPE5 178      42.149  53.869  61.725  1.00  0.00           O
ATOM   9058  C31 POPE5 178      42.909  52.819  62.065  1.00  0.00           C
ATOM   9059  O32 POPE5 178      42.859  52.219  63.125  1.00  0.00           O
ATOM   9060  C32 POPE5 178      43.919  52.509  60.955  1.00  0.00           C
ATOM   9063  C23 POPE5 178      44.899  56.919  60.505  1.00  0.00           C
ATOM   9066  C24 POPE5 178      45.089  58.429  60.325  1.00  0.00           C
ATOM   9069  C25 POPE5 178      45.909  58.779  59.075  1.00  0.00           C
ATOM   9072  C26 POPE5 178      45.809  60.269  58.685  1.00  0.00           C
ATOM   9075  C27 POPE5 178      44.559  60.629  57.855  1.00  0.00           C
ATOM   9078  C28 POPE5 178      44.789  60.579  56.325  1.00  0.00           C
ATOM   9081  C29 POPE5 178      44.689  59.209  55.715  1.00  0.00           C
ATOM   9083 0C21 POPE5 178      43.719  58.749  54.895  1.00  0.00           C
ATOM   9085 1C21 POPE5 178      42.479  59.459  54.425  1.00  0.00           C
ATOM   9088 2C21 POPE5 178      41.219  58.639  54.775  1.00  0.00           C
ATOM   9091 3C21 POPE5 178      40.909  58.679  56.275  1.00  0.00           C
ATOM   9094 4C21 POPE5 178      39.889  57.639  56.755  1.00  0.00           C
ATOM   9097 5C21 POPE5 178      39.499  57.969  58.195  1.00  0.00           C
ATOM   9100 6C21 POPE5 178      38.659  56.929  58.925  1.00  0.00           C
ATOM   9103 7C21 POPE5 178      38.249  57.459  60.305  1.00  0.00           C
ATOM   9106 8C21 POPE5 178      37.489  56.449  61.155  1.00  0.00           C
ATOM   9110  C33 POPE5 178      43.309  51.799  59.735  1.00  0.00           C
ATOM   9113  C34 POPE5 178      44.359  51.039  58.905  1.00  0.00           C
ATOM   9116  C35 POPE5 178      45.389  51.919  58.185  1.00  0.00           C
ATOM   9119  C36 POPE5 178      44.859  52.609  56.915  1.00  0.00           C
ATOM   9122  C37 POPE5 178      45.959  53.449  56.245  1.00  0.00           C
ATOM   9125  C38 POPE5 178      45.539  54.119  54.925  1.00  0.00           C
ATOM   9128  C39 POPE5 178      46.519  55.239  54.545  1.00  0.00           C
ATOM   9131 0C31 POPE5 178      46.079  56.069  53.335  1.00  0.00           C
ATOM   9134 1C31 POPE5 178      46.959  57.309  53.115  1.00  0.00           C
ATOM   9137 2C31 POPE5 178      46.429  58.209  52.005  1.00  0.00           C
ATOM   9140 3C31 POPE5 178      47.239  59.509  51.845  1.00  0.00           C
ATOM   9143 4C31 POPE5 178      46.559  60.489  50.875  1.00  0.00           C
ATOM   9146 5C31 POPE5 178      47.349  61.789  50.705  1.00  0.00           C
ATOM   9149 6C31 POPE5 178      46.639  62.809  49.805  1.00  0.00           C
ATOM   9153  NH3 POPE6 179      41.639  64.849  26.925  1.00  0.00           N
ATOM   9157  C12 POPE6 179      40.239  64.999  26.425  1.00  0.00           C
ATOM   9160  C11 POPE6 179      40.179  64.809  24.905  1.00  0.00           C
ATOM   9163  P   POPE6 179      39.119  62.479  24.365  1.00  0.00           P
ATOM   9164  O13 POPE6 179      37.839  62.019  23.795  1.00  0.00           O
ATOM   9165  O14 POPE6 179      40.339  62.069  23.635  1.00  0.00           O
ATOM   9166  O11 POPE6 179      39.259  61.969  25.865  1.00  0.00           O
ATOM   9167  O12 POPE6 179      39.039  64.029  24.565  1.00  0.00           O
ATOM   9168  C1  POPE6 179      38.949  60.589  26.065  1.00  0.00           C
ATOM   9171  C2  POPE6 179      39.239  60.139  27.525  1.00  0.00           C
ATOM   9173  O21 POPE6 179      40.459  60.699  28.065  1.00  0.00           O
ATOM   9174  C21 POPE6 179      41.589  60.299  27.505  1.00  0.00           C
ATOM   9175  O22 POPE6 179      41.669  59.579  26.525  1.00  0.00           O
ATOM   9176  C22 POPE6 179      42.809  60.799  28.275  1.00  0.00           C
ATOM   9179  C3  POPE6 179      39.119  58.599  27.715  1.00  0.00           C
ATOM   9182  O31 POPE6 179      38.239  58.279  28.815  1.00  0.00           O
ATOM   9183  C31 POPE6 179      38.829  58.359  29.995  1.00  0.00           C
ATOM   9184  O32 POPE6 179      40.009  58.599  30.185  1.00  0.00           O
ATOM   9185  C32 POPE6 179      37.779  58.139  31.075  1.00  0.00           C
ATOM   9188  C23 POPE6 179      42.639  60.659  29.805  1.00  0.00           C
ATOM   9191  C24 POPE6 179      43.959  60.639  30.595  1.00  0.00           C
ATOM   9194  C25 POPE6 179      43.709  60.929  32.075  1.00  0.00           C
ATOM   9197  C26 POPE6 179      44.809  60.439  33.025  1.00  0.00           C
ATOM   9200  C27 POPE6 179      44.359  59.219  33.855  1.00  0.00           C
ATOM   9203  C28 POPE6 179      45.349  58.719  34.925  1.00  0.00           C
ATOM   9206  C29 POPE6 179      45.699  59.719  36.005  1.00  0.00           C
ATOM   9208 0C21 POPE6 179      45.869  59.449  37.315  1.00  0.00           C
ATOM   9210 1C21 POPE6 179      45.729  58.099  37.955  1.00  0.00           C
ATOM   9213 2C21 POPE6 179      45.469  58.189  39.475  1.00  0.00           C
ATOM   9216 3C21 POPE6 179      46.739  58.379  40.315  1.00  0.00           C
ATOM   9219 4C21 POPE6 179      46.439  58.259  41.815  1.00  0.00           C
ATOM   9222 5C21 POPE6 179      47.699  58.049  42.675  1.00  0.00           C
ATOM   9225 6C21 POPE6 179      47.359  57.919  44.175  1.00  0.00           C
ATOM   9228 7C21 POPE6 179      48.569  57.539  45.025  1.00  0.00           C
ATOM   9231 8C21 POPE6 179      48.279  57.439  46.525  1.00  0.00           C
ATOM   9235  C33 POPE6 179      38.409  57.929  32.475  1.00  0.00           C
ATOM   9238  C34 POPE6 179      37.819  58.879  33.525  1.00  0.00           C
ATOM   9241  C35 POPE6 179      38.489  58.739  34.895  1.00  0.00           C
ATOM   9244  C36 POPE6 179      39.989  59.069  34.865  1.00  0.00           C
ATOM   9247  C37 POPE6 179      40.559  59.449  36.245  1.00  0.00           C
ATOM   9250  C38 POPE6 179      40.699  58.259  37.205  1.00  0.00           C
ATOM   9253  C39 POPE6 179      40.939  58.669  38.665  1.00  0.00           C
ATOM   9256 0C31 POPE6 179      39.769  59.479  39.245  1.00  0.00           C
ATOM   9259 1C31 POPE6 179      39.749  59.549  40.775  1.00  0.00           C
ATOM   9262 2C31 POPE6 179      38.619  60.459  41.275  1.00  0.00           C
ATOM   9265 3C31 POPE6 179      38.419  60.399  42.795  1.00  0.00           C
ATOM   9268 4C31 POPE6 179      37.799  61.689  43.345  1.00  0.00           C
ATOM   9271 5C31 POPE6 179      37.259  61.539  44.775  1.00  0.00           C
ATOM   9274 6C31 POPE6 179      37.079  62.869  45.505  1.00  0.00           C
ATOM   9278  NH3 POPE7 180     106.549  63.529  57.055  1.00  0.00           N
ATOM   9282  C12 POPE7 180     106.189  63.839  58.485  1.00  0.00           C
ATOM   9285  C11 POPE7 180     107.289  64.609  59.235  1.00  0.00           C
ATOM   9288  P   POPE7 180     108.279  66.609  57.815  1.00  0.00           P
ATOM   9289  O13 POPE7 180     109.049  65.519  57.175  1.00  0.00           O
ATOM   9290  O14 POPE7 180     108.989  67.769  58.365  1.00  0.00           O
ATOM   9291  O11 POPE7 180     107.149  67.009  56.795  1.00  0.00           O
ATOM   9292  O12 POPE7 180     107.319  65.989  58.895  1.00  0.00           O
ATOM   9293  C1  POPE7 180     107.279  68.049  55.825  1.00  0.00           C
ATOM   9296  C2  POPE7 180     106.709  69.409  56.315  1.00  0.00           C
ATOM   9298  O21 POPE7 180     106.119  70.139  55.225  1.00  0.00           O
ATOM   9299  C21 POPE7 180     106.929  70.629  54.305  1.00  0.00           C
ATOM   9300  O22 POPE7 180     108.079  70.319  54.085  1.00  0.00           O
ATOM   9301  C22 POPE7 180     106.179  71.749  53.565  1.00  0.00           C
ATOM   9304  C3  POPE7 180     107.749  70.269  57.095  1.00  0.00           C
ATOM   9307  O31 POPE7 180     107.389  71.669  57.085  1.00  0.00           O
ATOM   9308  C31 POPE7 180     108.329  72.439  57.615  1.00  0.00           C
ATOM   9309  O32 POPE7 180     109.349  72.049  58.145  1.00  0.00           O
ATOM   9310  C32 POPE7 180     107.919  73.909  57.425  1.00  0.00           C
ATOM   9313  C23 POPE7 180     106.989  72.319  52.385  1.00  0.00           C
ATOM   9316  C24 POPE7 180     106.199  73.329  51.555  1.00  0.00           C
ATOM   9319  C25 POPE7 180     106.969  73.819  50.325  1.00  0.00           C
ATOM   9322  C26 POPE7 180     106.129  73.929  49.045  1.00  0.00           C
ATOM   9325  C27 POPE7 180     105.069  75.039  49.055  1.00  0.00           C
ATOM   9328  C28 POPE7 180     104.419  75.209  47.665  1.00  0.00           C
ATOM   9331  C29 POPE7 180     103.459  76.369  47.585  1.00  0.00           C
ATOM   9333 0C21 POPE7 180     102.119  76.309  47.525  1.00  0.00           C
ATOM   9335 1C21 POPE7 180     101.259  75.069  47.575  1.00  0.00           C
ATOM   9338 2C21 POPE7 180     100.049  75.229  48.525  1.00  0.00           C
ATOM   9341 3C21 POPE7 180      98.999  76.229  48.015  1.00  0.00           C
ATOM   9344 4C21 POPE7 180      97.669  76.179  48.785  1.00  0.00           C
ATOM   9347 5C21 POPE7 180      96.619  77.139  48.205  1.00  0.00           C
ATOM   9350 6C21 POPE7 180      95.289  77.109  48.965  1.00  0.00           C
ATOM   9353 7C21 POPE7 180      94.219  78.019  48.325  1.00  0.00           C
ATOM   9356 8C21 POPE7 180      92.809  77.789  48.875  1.00  0.00           C
ATOM   9360  C33 POPE7 180     108.559  74.509  56.155  1.00  0.00           C
ATOM   9363  C34 POPE7 180     107.959  75.869  55.745  1.00  0.00           C
ATOM   9366  C35 POPE7 180     109.009  76.779  55.075  1.00  0.00           C
ATOM   9369  C36 POPE7 180     109.819  77.519  56.145  1.00  0.00           C
ATOM   9372  C37 POPE7 180     111.079  78.219  55.625  1.00  0.00           C
ATOM   9375  C38 POPE7 180     111.849  78.849  56.795  1.00  0.00           C
ATOM   9378  C39 POPE7 180     113.199  79.469  56.395  1.00  0.00           C
ATOM   9381 0C31 POPE7 180     113.089  80.599  55.365  1.00  0.00           C
ATOM   9384 1C31 POPE7 180     114.349  81.469  55.355  1.00  0.00           C
ATOM   9387 2C31 POPE7 180     114.319  82.609  54.325  1.00  0.00           C
ATOM   9390 3C31 POPE7 180     115.649  83.369  54.315  1.00  0.00           C
ATOM   9393 4C31 POPE7 180     115.679  84.559  53.345  1.00  0.00           C
ATOM   9396 5C31 POPE7 180     116.999  85.339  53.485  1.00  0.00           C
ATOM   9399 6C31 POPE7 180     117.269  86.289  52.305  1.00  0.00           C
ATOM   9403  NH3 POPE8 181      73.949 114.029  22.935  1.00  0.00           N
ATOM   9407  C12 POPE8 181      72.519 114.519  23.035  1.00  0.00           C
ATOM   9410  C11 POPE8 181      71.549 113.389  23.445  1.00  0.00           C
ATOM   9413  P   POPE8 181      69.149 113.139  24.505  1.00  0.00           P
ATOM   9414  O13 POPE8 181      67.869 113.399  23.825  1.00  0.00           O
ATOM   9415  O14 POPE8 181      69.549 111.719  24.585  1.00  0.00           O
ATOM   9416  O11 POPE8 181      69.149 113.739  25.985  1.00  0.00           O
ATOM   9417  O12 POPE8 181      70.279 113.959  23.765  1.00  0.00           O
ATOM   9418  C1  POPE8 181      70.259 113.419  26.845  1.00  0.00           C
ATOM   9421  C2  POPE8 181      70.029 112.129  27.695  1.00  0.00           C
ATOM   9423  O21 POPE8 181      70.219 112.439  29.095  1.00  0.00           O
ATOM   9424  C21 POPE8 181      69.229 113.009  29.715  1.00  0.00           C
ATOM   9425  O22 POPE8 181      68.099 113.199  29.285  1.00  0.00           O
ATOM   9426  C22 POPE8 181      69.739 113.499  31.065  1.00  0.00           C
ATOM   9429  C3  POPE8 181      71.019 110.979  27.285  1.00  0.00           C
ATOM   9432  O31 POPE8 181      71.319 110.059  28.375  1.00  0.00           O
ATOM   9433  C31 POPE8 181      72.279 110.509  29.185  1.00  0.00           C
ATOM   9434  O32 POPE8 181      72.849 111.569  29.085  1.00  0.00           O
ATOM   9435  C32 POPE8 181      72.529 109.519  30.315  1.00  0.00           C
ATOM   9438  C23 POPE8 181      68.709 114.409  31.755  1.00  0.00           C
ATOM   9441  C24 POPE8 181      69.169 114.949  33.115  1.00  0.00           C
ATOM   9444  C25 POPE8 181      69.019 113.919  34.245  1.00  0.00           C
ATOM   9447  C26 POPE8 181      69.229 114.559  35.615  1.00  0.00           C
ATOM   9450  C27 POPE8 181      68.969 113.579  36.775  1.00  0.00           C
ATOM   9453  C28 POPE8 181      69.129 114.209  38.165  1.00  0.00           C
ATOM   9456  C29 POPE8 181      70.549 114.599  38.475  1.00  0.00           C
ATOM   9458 0C21 POPE8 181      71.199 114.369  39.635  1.00  0.00           C
ATOM   9460 1C21 POPE8 181      70.599 113.699  40.845  1.00  0.00           C
ATOM   9463 2C21 POPE8 181      69.509 114.519  41.575  1.00  0.00           C
ATOM   9466 3C21 POPE8 181      70.019 115.649  42.495  1.00  0.00           C
ATOM   9469 4C21 POPE8 181      70.789 116.769  41.765  1.00  0.00           C
ATOM   9472 5C21 POPE8 181      70.859 118.079  42.555  1.00  0.00           C
ATOM   9475 6C21 POPE8 181      71.579 117.969  43.905  1.00  0.00           C
ATOM   9478 7C21 POPE8 181      71.599 119.299  44.665  1.00  0.00           C
ATOM   9481 8C21 POPE8 181      72.339 119.219  46.005  1.00  0.00           C
ATOM   9485  C33 POPE8 181      73.769 109.939  31.125  1.00  0.00           C
ATOM   9488  C34 POPE8 181      74.149 108.929  32.215  1.00  0.00           C
ATOM   9491  C35 POPE8 181      75.569 109.219  32.735  1.00  0.00           C
ATOM   9494  C36 POPE8 181      76.079 108.189  33.745  1.00  0.00           C
ATOM   9497  C37 POPE8 181      77.619 108.179  33.775  1.00  0.00           C
ATOM   9500  C38 POPE8 181      78.239 107.629  35.065  1.00  0.00           C
ATOM   9503  C39 POPE8 181      78.179 108.639  36.215  1.00  0.00           C
ATOM   9506 0C31 POPE8 181      77.139 108.309  37.295  1.00  0.00           C
ATOM   9509 1C31 POPE8 181      77.109 109.399  38.375  1.00  0.00           C
ATOM   9512 2C31 POPE8 181      76.319 109.009  39.625  1.00  0.00           C
ATOM   9515 3C31 POPE8 181      74.799 108.959  39.415  1.00  0.00           C
ATOM   9518 4C31 POPE8 181      74.059 108.699  40.725  1.00  0.00           C
ATOM   9521 5C31 POPE8 181      72.539 108.829  40.605  1.00  0.00           C
ATOM   9524 6C31 POPE8 181      71.829 108.749  41.965  1.00  0.00           C
ATOM   9528  NH3 POPE9 182     112.809  22.889  63.105  1.00  0.00           N
ATOM   9532  C12 POPE9 182     113.299  22.359  64.405  1.00  0.00           C
ATOM   9535  C11 POPE9 182     114.729  21.849  64.295  1.00  0.00           C
ATOM   9538  P   POPE9 182     115.749  21.819  61.925  1.00  0.00           P
ATOM   9539  O13 POPE9 182     115.199  23.199  61.825  1.00  0.00           O
ATOM   9540  O14 POPE9 182     117.199  21.589  62.075  1.00  0.00           O
ATOM   9541  O11 POPE9 182     115.199  21.039  60.675  1.00  0.00           O
ATOM   9542  O12 POPE9 182     114.989  21.099  63.105  1.00  0.00           O
ATOM   9543  C1  POPE9 182     115.979  21.059  59.475  1.00  0.00           C
ATOM   9546  C2  POPE9 182     115.979  19.679  58.785  1.00  0.00           C
ATOM   9548  O21 POPE9 182     114.769  19.529  58.045  1.00  0.00           O
ATOM   9549  C21 POPE9 182     114.749  19.799  56.755  1.00  0.00           C
ATOM   9550  O22 POPE9 182     115.679  20.179  56.075  1.00  0.00           O
ATOM   9551  C22 POPE9 182     113.349  19.419  56.255  1.00  0.00           C
ATOM   9554  C3  POPE9 182     116.139  18.539  59.845  1.00  0.00           C
ATOM   9557  O31 POPE9 182     115.969  17.209  59.295  1.00  0.00           O
ATOM   9558  C31 POPE9 182     117.059  16.429  59.265  1.00  0.00           C
ATOM   9559  O32 POPE9 182     118.159  16.769  59.655  1.00  0.00           O
ATOM   9560  C32 POPE9 182     116.709  15.039  58.755  1.00  0.00           C
ATOM   9563  C23 POPE9 182     112.879  20.139  54.965  1.00  0.00           C
ATOM   9566  C24 POPE9 182     112.139  19.189  54.005  1.00  0.00           C
ATOM   9569  C25 POPE9 182     113.129  18.399  53.135  1.00  0.00           C
ATOM   9572  C26 POPE9 182     112.449  17.459  52.135  1.00  0.00           C
ATOM   9575  C27 POPE9 182     113.389  16.419  51.485  1.00  0.00           C
ATOM   9578  C28 POPE9 182     114.259  16.929  50.315  1.00  0.00           C
ATOM   9581  C29 POPE9 182     115.469  17.729  50.735  1.00  0.00           C
ATOM   9583 0C21 POPE9 182     116.609  17.869  50.025  1.00  0.00           C
ATOM   9585 1C21 POPE9 182     116.889  17.309  48.655  1.00  0.00           C
ATOM   9588 2C21 POPE9 182     117.199  18.429  47.635  1.00  0.00           C
ATOM   9591 3C21 POPE9 182     118.609  19.029  47.795  1.00  0.00           C
ATOM   9594 4C21 POPE9 182     118.859  20.249  46.905  1.00  0.00           C
ATOM   9597 5C21 POPE9 182     118.709  19.969  45.405  1.00  0.00           C
ATOM   9600 6C21 POPE9 182     119.159  21.149  44.535  1.00  0.00           C
ATOM   9603 7C21 POPE9 182     118.919  20.909  43.045  1.00  0.00           C
ATOM   9606 8C21 POPE9 182     119.359  22.079  42.155  1.00  0.00           C
ATOM   9610  C33 POPE9 182     116.729  14.959  57.215  1.00  0.00           C
ATOM   9613  C34 POPE9 182     115.579  15.769  56.605  1.00  0.00           C
ATOM   9616  C35 POPE9 182     115.249  15.369  55.165  1.00  0.00           C
ATOM   9619  C36 POPE9 182     116.319  15.729  54.125  1.00  0.00           C
ATOM   9622  C37 POPE9 182     116.729  14.499  53.295  1.00  0.00           C
ATOM   9625  C38 POPE9 182     117.519  14.869  52.045  1.00  0.00           C
ATOM   9628  C39 POPE9 182     118.269  13.669  51.465  1.00  0.00           C
ATOM   9631 0C31 POPE9 182     118.979  13.999  50.155  1.00  0.00           C
ATOM   9634 1C31 POPE9 182     119.779  12.799  49.635  1.00  0.00           C
ATOM   9637 2C31 POPE9 182     120.689  13.139  48.455  1.00  0.00           C
ATOM   9640 3C31 POPE9 182     119.919  13.379  47.155  1.00  0.00           C
ATOM   9643 4C31 POPE9 182     120.859  13.399  45.945  1.00  0.00           C
ATOM   9646 5C31 POPE9 182     120.089  13.459  44.635  1.00  0.00           C
ATOM   9649 6C31 POPE9 182     121.009  13.489  43.415  1.00  0.00           C
ATOM   9653  NH3 POPE  183      75.649   0.579  62.525  1.00  0.00           N
ATOM   9657  C12 POPE  183      76.759   1.449  63.065  1.00  0.00           C
ATOM   9660  C11 POPE  183      76.749   2.899  62.545  1.00  0.00           C
ATOM   9663  P   POPE  183      78.469   4.869  62.335  1.00  0.00           P
ATOM   9664  O13 POPE  183      77.539   5.969  62.695  1.00  0.00           O
ATOM   9665  O14 POPE  183      79.899   5.059  62.685  1.00  0.00           O
ATOM   9666  O11 POPE  183      78.349   4.549  60.795  1.00  0.00           O
ATOM   9667  O12 POPE  183      77.939   3.549  63.025  1.00  0.00           O
ATOM   9668  C1  POPE  183      79.509   4.629  59.955  1.00  0.00           C
ATOM   9671  C2  POPE  183      79.369   3.749  58.675  1.00  0.00           C
ATOM   9673  O21 POPE  183      78.989   4.529  57.515  1.00  0.00           O
ATOM   9674  C21 POPE  183      77.789   5.049  57.495  1.00  0.00           C
ATOM   9675  O22 POPE  183      76.929   4.959  58.345  1.00  0.00           O
ATOM   9676  C22 POPE  183      77.629   5.899  56.245  1.00  0.00           C
ATOM   9679  C3  POPE  183      78.489   2.499  58.955  1.00  0.00           C
ATOM   9682  O31 POPE  183      78.439   1.609  57.815  1.00  0.00           O
ATOM   9683  C31 POPE  183      78.579   0.319  58.075  1.00  0.00           C
ATOM   9684  O32 POPE  183      78.899  -0.181  59.135  1.00  0.00           O
ATOM   9685  C32 POPE  183      78.289  -0.461  56.785  1.00  0.00           C
ATOM   9688  C23 POPE  183      77.869   5.169  54.905  1.00  0.00           C
ATOM   9691  C24 POPE  183      78.769   5.999  53.985  1.00  0.00           C
ATOM   9694  C25 POPE  183      78.449   5.919  52.485  1.00  0.00           C
ATOM   9697  C26 POPE  183      79.029   4.679  51.795  1.00  0.00           C
ATOM   9700  C27 POPE  183      78.489   4.539  50.365  1.00  0.00           C
ATOM   9703  C28 POPE  183      79.089   3.349  49.595  1.00  0.00           C
ATOM   9706  C29 POPE  183      80.259   3.739  48.715  1.00  0.00           C
ATOM   9708 0C21 POPE  183      80.199   3.919  47.385  1.00  0.00           C
ATOM   9710 1C21 POPE  183      78.969   3.809  46.515  1.00  0.00           C
ATOM   9713 2C21 POPE  183      78.739   2.389  45.965  1.00  0.00           C
ATOM   9716 3C21 POPE  183      79.899   1.869  45.095  1.00  0.00           C
ATOM   9719 4C21 POPE  183      79.689   0.439  44.585  1.00  0.00           C
ATOM   9722 5C21 POPE  183      78.879   0.339  43.275  1.00  0.00           C
ATOM   9725 6C21 POPE  183      79.599   0.949  42.065  1.00  0.00           C
ATOM   9728 7C21 POPE  183      78.899   0.639  40.745  1.00  0.00           C
ATOM   9731 8C21 POPE  183      79.439   1.439  39.565  1.00  0.00           C
ATOM   9735  C33 POPE  183      76.909  -0.111  56.175  1.00  0.00           C
ATOM   9738  C34 POPE  183      76.329  -1.291  55.395  1.00  0.00           C
ATOM   9741  C35 POPE  183      74.919  -1.011  54.855  1.00  0.00           C
ATOM   9744  C36 POPE  183      74.239  -2.271  54.315  1.00  0.00           C
ATOM   9747  C37 POPE  183      74.389  -2.421  52.795  1.00  0.00           C
ATOM   9750  C38 POPE  183      73.879  -3.781  52.315  1.00  0.00           C
ATOM   9753  C39 POPE  183      73.859  -3.951  50.795  1.00  0.00           C
ATOM   9756 0C31 POPE  183      72.619  -3.341  50.115  1.00  0.00           C
ATOM   9759 1C31 POPE  183      72.209  -4.141  48.865  1.00  0.00           C
ATOM   9762 2C31 POPE  183      70.749  -3.941  48.415  1.00  0.00           C
ATOM   9765 3C31 POPE  183      70.489  -2.661  47.615  1.00  0.00           C
ATOM   9768 4C31 POPE  183      71.089  -2.681  46.205  1.00  0.00           C
ATOM   9771 5C31 POPE  183      70.609  -1.501  45.355  1.00  0.00           C
ATOM   9774 6C31 POPE  183      71.069  -1.581  43.895  1.00  0.00           C
ATOM   9778  NH3 POPE  184      42.229  12.309  22.495  1.00  0.00           N
ATOM   9782  C12 POPE  184      41.469  12.629  21.245  1.00  0.00           C
ATOM   9785  C11 POPE  184      40.139  13.319  21.595  1.00  0.00           C
ATOM   9788  P   POPE  184      38.369  11.369  21.725  1.00  0.00           P
ATOM   9789  O13 POPE  184      37.999  11.709  20.335  1.00  0.00           O
ATOM   9790  O14 POPE  184      38.979  10.039  21.895  1.00  0.00           O
ATOM   9791  O11 POPE  184      37.049  11.459  22.615  1.00  0.00           O
ATOM   9792  O12 POPE  184      39.329  12.449  22.385  1.00  0.00           O
ATOM   9793  C1  POPE  184      36.259  10.289  22.875  1.00  0.00           C
ATOM   9796  C2  POPE  184      35.759  10.179  24.355  1.00  0.00           C
ATOM   9798  O21 POPE  184      36.459  11.049  25.275  1.00  0.00           O
ATOM   9799  C21 POPE  184      37.769  10.909  25.315  1.00  0.00           C
ATOM   9800  O22 POPE  184      38.399   9.919  24.975  1.00  0.00           O
ATOM   9801  C22 POPE  184      38.379  12.259  25.735  1.00  0.00           C
ATOM   9804  C3  POPE  184      35.709   8.699  24.845  1.00  0.00           C
ATOM   9807  O31 POPE  184      34.809   8.479  25.935  1.00  0.00           O
ATOM   9808  C31 POPE  184      35.359   8.489  27.125  1.00  0.00           C
ATOM   9809  O32 POPE  184      36.519   8.759  27.375  1.00  0.00           O
ATOM   9810  C32 POPE  184      34.309   8.059  28.145  1.00  0.00           C
ATOM   9813  C23 POPE  184      39.929  12.239  25.865  1.00  0.00           C
ATOM   9816  C24 POPE  184      40.419  12.409  27.315  1.00  0.00           C
ATOM   9819  C25 POPE  184      39.999  11.289  28.275  1.00  0.00           C
ATOM   9822  C26 POPE  184      40.309  11.669  29.735  1.00  0.00           C
ATOM   9825  C27 POPE  184      40.129  10.529  30.735  1.00  0.00           C
ATOM   9828  C28 POPE  184      40.119  10.969  32.215  1.00  0.00           C
ATOM   9831  C29 POPE  184      41.349  11.739  32.615  1.00  0.00           C
ATOM   9833 0C21 POPE  184      42.319  11.389  33.475  1.00  0.00           C
ATOM   9835 1C21 POPE  184      42.439  10.109  34.265  1.00  0.00           C
ATOM   9838 2C21 POPE  184      43.859   9.489  34.225  1.00  0.00           C
ATOM   9841 3C21 POPE  184      44.179   8.719  32.945  1.00  0.00           C
ATOM   9844 4C21 POPE  184      45.519   7.959  33.005  1.00  0.00           C
ATOM   9847 5C21 POPE  184      46.769   8.849  33.025  1.00  0.00           C
ATOM   9850 6C21 POPE  184      48.049   7.999  32.955  1.00  0.00           C
ATOM   9853 7C21 POPE  184      49.329   8.839  32.955  1.00  0.00           C
ATOM   9856 8C21 POPE  184      50.609   8.019  32.795  1.00  0.00           C
ATOM   9860  C33 POPE  184      34.889   7.929  29.565  1.00  0.00           C
ATOM   9863  C34 POPE  184      35.099   9.299  30.235  1.00  0.00           C
ATOM   9866  C35 POPE  184      36.139   9.249  31.365  1.00  0.00           C
ATOM   9869  C36 POPE  184      35.769   8.279  32.495  1.00  0.00           C
ATOM   9872  C37 POPE  184      36.799   8.239  33.625  1.00  0.00           C
ATOM   9875  C38 POPE  184      36.419   7.179  34.665  1.00  0.00           C
ATOM   9878  C39 POPE  184      37.339   7.139  35.895  1.00  0.00           C
ATOM   9881 0C31 POPE  184      37.049   8.269  36.895  1.00  0.00           C
ATOM   9884 1C31 POPE  184      37.799   8.069  38.215  1.00  0.00           C
ATOM   9887 2C31 POPE  184      37.489   9.169  39.235  1.00  0.00           C
ATOM   9890 3C31 POPE  184      38.059   8.899  40.635  1.00  0.00           C
ATOM   9893 4C31 POPE  184      39.589   8.739  40.655  1.00  0.00           C
ATOM   9896 5C31 POPE  184      40.149   8.559  42.075  1.00  0.00           C
ATOM   9899 6C31 POPE  184      41.659   8.309  42.085  1.00  0.00           C
ATOM   9903  NH3 POPE  185     109.569  40.459  11.875  1.00  0.00           N
ATOM   9907  C12 POPE  185     110.899  40.039  11.295  1.00  0.00           C
ATOM   9910  C11 POPE  185     112.029  40.079  12.325  1.00  0.00           C
ATOM   9913  P   POPE  185     113.769  38.149  11.905  1.00  0.00           P
ATOM   9914  O13 POPE  185     112.869  37.259  11.145  1.00  0.00           O
ATOM   9915  O14 POPE  185     115.199  38.099  11.515  1.00  0.00           O
ATOM   9916  O11 POPE  185     113.609  37.789  13.435  1.00  0.00           O
ATOM   9917  O12 POPE  185     113.259  39.629  11.755  1.00  0.00           O
ATOM   9918  C1  POPE  185     114.599  38.079  14.415  1.00  0.00           C
ATOM   9921  C2  POPE  185     115.019  36.779  15.155  1.00  0.00           C
ATOM   9923  O21 POPE  185     114.169  36.539  16.285  1.00  0.00           O
ATOM   9924  C21 POPE  185     113.179  35.699  16.145  1.00  0.00           C
ATOM   9925  O22 POPE  185     112.759  35.279  15.075  1.00  0.00           O
ATOM   9926  C22 POPE  185     112.819  35.219  17.565  1.00  0.00           C
ATOM   9929  C3  POPE  185     116.509  36.839  15.645  1.00  0.00           C
ATOM   9932  O31 POPE  185     116.639  36.919  17.075  1.00  0.00           O
ATOM   9933  C31 POPE  185     116.259  38.059  17.605  1.00  0.00           C
ATOM   9934  O32 POPE  185     115.769  39.019  17.035  1.00  0.00           O
ATOM   9935  C32 POPE  185     116.569  37.999  19.105  1.00  0.00           C
ATOM   9938  C23 POPE  185     111.359  34.769  17.845  1.00  0.00           C
ATOM   9941  C24 POPE  185     111.269  34.259  19.295  1.00  0.00           C
ATOM   9944  C25 POPE  185     109.939  33.609  19.695  1.00  0.00           C
ATOM   9947  C26 POPE  185     110.019  33.069  21.125  1.00  0.00           C
ATOM   9950  C27 POPE  185     108.689  32.689  21.775  1.00  0.00           C
ATOM   9953  C28 POPE  185     108.859  32.029  23.165  1.00  0.00           C
ATOM   9956  C29 POPE  185     109.579  32.929  24.135  1.00  0.00           C
ATOM   9958 0C21 POPE  185     109.029  33.619  25.145  1.00  0.00           C
ATOM   9960 1C21 POPE  185     107.569  33.619  25.505  1.00  0.00           C
ATOM   9963 2C21 POPE  185     107.229  32.519  26.515  1.00  0.00           C
ATOM   9966 3C21 POPE  185     107.909  32.699  27.875  1.00  0.00           C
ATOM   9969 4C21 POPE  185     107.459  31.659  28.905  1.00  0.00           C
ATOM   9972 5C21 POPE  185     107.969  31.979  30.315  1.00  0.00           C
ATOM   9975 6C21 POPE  185     107.389  31.039  31.385  1.00  0.00           C
ATOM   9978 7C21 POPE  185     107.729  31.489  32.805  1.00  0.00           C
ATOM   9981 8C21 POPE  185     107.089  30.599  33.875  1.00  0.00           C
ATOM   9985  C33 POPE  185     115.949  39.169  19.895  1.00  0.00           C
ATOM   9988  C34 POPE  185     116.909  39.689  20.975  1.00  0.00           C
ATOM   9991  C35 POPE  185     116.219  40.699  21.905  1.00  0.00           C
ATOM   9994  C36 POPE  185     117.089  41.049  23.115  1.00  0.00           C
ATOM   9997  C37 POPE  185     116.309  41.699  24.255  1.00  0.00           C
ATOM  10000  C38 POPE  185     117.089  41.719  25.565  1.00  0.00           C
ATOM  10003  C39 POPE  185     116.179  41.909  26.785  1.00  0.00           C
ATOM  10006 0C31 POPE  185     116.869  41.539  28.095  1.00  0.00           C
ATOM  10009 1C31 POPE  185     115.939  41.689  29.315  1.00  0.00           C
ATOM  10012 2C31 POPE  185     116.369  40.789  30.475  1.00  0.00           C
ATOM  10015 3C31 POPE  185     115.629  41.079  31.785  1.00  0.00           C
ATOM  10018 4C31 POPE  185     116.149  42.339  32.485  1.00  0.00           C
ATOM  10021 5C31 POPE  185     115.619  42.469  33.915  1.00  0.00           C
ATOM  10024 6C31 POPE  185     116.309  43.569  34.715  1.00  0.00           C
ATOM  10028  NH3 POPE  186      76.549  94.969  65.215  1.00  0.00           N
ATOM  10032  C12 POPE  186      77.379  95.909  64.355  1.00  0.00           C
ATOM  10035  C11 POPE  186      78.009  97.059  65.175  1.00  0.00           C
ATOM  10038  P   POPE  186      79.369  99.239  65.045  1.00  0.00           P
ATOM  10039  O13 POPE  186      78.489  99.819  66.085  1.00  0.00           O
ATOM  10040  O14 POPE  186      80.689  98.729  65.445  1.00  0.00           O
ATOM  10041  O11 POPE  186      79.669 100.309  63.925  1.00  0.00           O
ATOM  10042  O12 POPE  186      78.559  98.069  64.315  1.00  0.00           O
ATOM  10043  C1  POPE  186      78.899 100.449  62.725  1.00  0.00           C
ATOM  10046  C2  POPE  186      79.749 100.079  61.495  1.00  0.00           C
ATOM  10048  O21 POPE  186      79.669 101.089  60.485  1.00  0.00           O
ATOM  10049  C21 POPE  186      78.539 101.289  59.845  1.00  0.00           C
ATOM  10050  O22 POPE  186      77.489 100.699  59.985  1.00  0.00           O
ATOM  10051  C22 POPE  186      78.809 102.409  58.835  1.00  0.00           C
ATOM  10054  C3  POPE  186      79.479  98.629  60.955  1.00  0.00           C
ATOM  10057  O31 POPE  186      80.179  98.309  59.725  1.00  0.00           O
ATOM  10058  C31 POPE  186      81.489  98.169  59.885  1.00  0.00           C
ATOM  10059  O32 POPE  186      82.099  98.279  60.925  1.00  0.00           O
ATOM  10060  C32 POPE  186      82.199  97.829  58.565  1.00  0.00           C
ATOM  10063  C23 POPE  186      77.609 102.739  57.925  1.00  0.00           C
ATOM  10066  C24 POPE  186      77.979 103.789  56.865  1.00  0.00           C
ATOM  10069  C25 POPE  186      76.979 103.859  55.705  1.00  0.00           C
ATOM  10072  C26 POPE  186      77.499 104.649  54.495  1.00  0.00           C
ATOM  10075  C27 POPE  186      76.389 105.089  53.525  1.00  0.00           C
ATOM  10078  C28 POPE  186      76.869 106.049  52.415  1.00  0.00           C
ATOM  10081  C29 POPE  186      77.169 107.439  52.945  1.00  0.00           C
ATOM  10083 0C21 POPE  186      76.859 108.619  52.355  1.00  0.00           C
ATOM  10085 1C21 POPE  186      76.229 108.819  50.995  1.00  0.00           C
ATOM  10088 2C21 POPE  186      74.789 109.369  51.055  1.00  0.00           C
ATOM  10091 3C21 POPE  186      74.289 109.809  49.665  1.00  0.00           C
ATOM  10094 4C21 POPE  186      72.889 110.439  49.675  1.00  0.00           C
ATOM  10097 5C21 POPE  186      72.559 111.119  48.335  1.00  0.00           C
ATOM  10100 6C21 POPE  186      71.109 111.619  48.225  1.00  0.00           C
ATOM  10103 7C21 POPE  186      70.799 112.269  46.865  1.00  0.00           C
ATOM  10106 8C21 POPE  186      69.309 112.439  46.565  1.00  0.00           C
ATOM  10110  C33 POPE  186      81.309  97.369  57.385  1.00  0.00           C
ATOM  10113  C34 POPE  186      80.919  98.529  56.455  1.00  0.00           C
ATOM  10116  C35 POPE  186      80.329  98.059  55.115  1.00  0.00           C
ATOM  10119  C36 POPE  186      80.549  99.059  53.965  1.00  0.00           C
ATOM  10122  C37 POPE  186      80.079  98.509  52.605  1.00  0.00           C
ATOM  10125  C38 POPE  186      80.379  99.439  51.415  1.00  0.00           C
ATOM  10128  C39 POPE  186      79.609 100.769  51.425  1.00  0.00           C
ATOM  10131 0C31 POPE  186      79.699 101.489  50.065  1.00  0.00           C
ATOM  10134 1C31 POPE  186      78.799 102.729  49.965  1.00  0.00           C
ATOM  10137 2C31 POPE  186      78.319 102.989  48.535  1.00  0.00           C
ATOM  10140 3C31 POPE  186      77.419 104.229  48.415  1.00  0.00           C
ATOM  10143 4C31 POPE  186      76.959 104.489  46.975  1.00  0.00           C
ATOM  10146 5C31 POPE  186      76.049 105.719  46.865  1.00  0.00           C
ATOM  10149 6C31 POPE  186      75.669 106.059  45.415  1.00  0.00           C
ATOM  10153  NH3 POPE  187      99.719 112.329  63.065  1.00  0.00           N
ATOM  10157  C12 POPE  187      98.889 112.369  64.295  1.00  0.00           C
ATOM  10160  C11 POPE  187      99.619 111.869  65.555  1.00  0.00           C
ATOM  10163  P   POPE  187      97.399 111.359  66.815  1.00  0.00           P
ATOM  10164  O13 POPE  187      97.459 109.969  66.305  1.00  0.00           O
ATOM  10165  O14 POPE  187      96.759 111.609  68.125  1.00  0.00           O
ATOM  10166  O11 POPE  187      96.639 112.239  65.765  1.00  0.00           O
ATOM  10167  O12 POPE  187      98.839 112.029  66.745  1.00  0.00           O
ATOM  10168  C1  POPE  187      95.229 112.109  65.565  1.00  0.00           C
ATOM  10171  C2  POPE  187      94.819 112.659  64.185  1.00  0.00           C
ATOM  10173  O21 POPE  187      95.169 111.699  63.165  1.00  0.00           O
ATOM  10174  C21 POPE  187      94.399 111.669  62.105  1.00  0.00           C
ATOM  10175  O22 POPE  187      93.439 112.379  61.865  1.00  0.00           O
ATOM  10176  C22 POPE  187      94.829 110.469  61.235  1.00  0.00           C
ATOM  10179  C3  POPE  187      95.489 114.049  63.955  1.00  0.00           C
ATOM  10182  O31 POPE  187      95.339 114.539  62.615  1.00  0.00           O
ATOM  10183  C31 POPE  187      96.309 114.279  61.765  1.00  0.00           C
ATOM  10184  O32 POPE  187      97.289 113.579  61.945  1.00  0.00           O
ATOM  10185  C32 POPE  187      96.029 115.049  60.485  1.00  0.00           C
ATOM  10188  C23 POPE  187      94.939 110.769  59.715  1.00  0.00           C
ATOM  10191  C24 POPE  187      94.809 109.499  58.855  1.00  0.00           C
ATOM  10194  C25 POPE  187      95.319 109.619  57.405  1.00  0.00           C
ATOM  10197  C26 POPE  187      94.329 110.239  56.405  1.00  0.00           C
ATOM  10200  C27 POPE  187      94.689 109.859  54.955  1.00  0.00           C
ATOM  10203  C28 POPE  187      93.859 110.579  53.875  1.00  0.00           C
ATOM  10206  C29 POPE  187      94.199 110.069  52.495  1.00  0.00           C
ATOM  10208 0C21 POPE  187      94.389 110.809  51.375  1.00  0.00           C
ATOM  10210 1C21 POPE  187      94.229 112.299  51.255  1.00  0.00           C
ATOM  10213 2C21 POPE  187      94.209 112.809  49.795  1.00  0.00           C
ATOM  10216 3C21 POPE  187      92.969 112.409  48.985  1.00  0.00           C
ATOM  10219 4C21 POPE  187      93.019 112.979  47.565  1.00  0.00           C
ATOM  10222 5C21 POPE  187      91.859 112.559  46.645  1.00  0.00           C
ATOM  10225 6C21 POPE  187      92.159 112.899  45.185  1.00  0.00           C
ATOM  10228 7C21 POPE  187      91.059 112.499  44.205  1.00  0.00           C
ATOM  10231 8C21 POPE  187      91.519 112.649  42.755  1.00  0.00           C
ATOM  10235  C33 POPE  187      95.949 114.169  59.225  1.00  0.00           C
ATOM  10238  C34 POPE  187      95.779 115.029  57.975  1.00  0.00           C
ATOM  10241  C35 POPE  187      95.739 114.229  56.665  1.00  0.00           C
ATOM  10244  C36 POPE  187      97.099 113.579  56.355  1.00  0.00           C
ATOM  10247  C37 POPE  187      97.129 112.869  55.005  1.00  0.00           C
ATOM  10250  C38 POPE  187      98.389 112.009  54.905  1.00  0.00           C
ATOM  10253  C39 POPE  187      98.459 111.069  53.695  1.00  0.00           C
ATOM  10256 0C31 POPE  187      98.449 111.779  52.335  1.00  0.00           C
ATOM  10259 1C31 POPE  187      99.339 111.019  51.345  1.00  0.00           C
ATOM  10262 2C31 POPE  187      99.099 111.389  49.875  1.00  0.00           C
ATOM  10265 3C31 POPE  187     100.319 111.039  49.005  1.00  0.00           C
ATOM  10268 4C31 POPE  187     101.149 112.279  48.665  1.00  0.00           C
ATOM  10271 5C31 POPE  187     102.489 111.959  48.005  1.00  0.00           C
ATOM  10274 6C31 POPE  187     103.219 113.209  47.495  1.00  0.00           C
ATOM  10278  NH3 POPE  188      31.699  21.119  22.045  1.00  0.00           N
ATOM  10282  C12 POPE  188      30.319  21.419  21.465  1.00  0.00           C
ATOM  10285  C11 POPE  188      29.829  22.799  21.955  1.00  0.00           C
ATOM  10288  P   POPE  188      27.769  24.169  22.655  1.00  0.00           P
ATOM  10289  O13 POPE  188      28.759  25.249  22.835  1.00  0.00           O
ATOM  10290  O14 POPE  188      26.439  24.609  22.125  1.00  0.00           O
ATOM  10291  O11 POPE  188      27.599  23.389  23.995  1.00  0.00           O
ATOM  10292  O12 POPE  188      28.429  23.059  21.705  1.00  0.00           O
ATOM  10293  C1  POPE  188      27.419  24.019  25.265  1.00  0.00           C
ATOM  10296  C2  POPE  188      28.429  23.469  26.305  1.00  0.00           C
ATOM  10298  O21 POPE  188      28.049  23.869  27.625  1.00  0.00           O
ATOM  10299  C21 POPE  188      28.609  24.869  28.245  1.00  0.00           C
ATOM  10300  O22 POPE  188      29.129  25.859  27.765  1.00  0.00           O
ATOM  10301  C22 POPE  188      28.519  24.599  29.745  1.00  0.00           C
ATOM  10304  C3  POPE  188      29.909  23.739  25.925  1.00  0.00           C
ATOM  10307  O31 POPE  188      30.829  23.409  26.995  1.00  0.00           O
ATOM  10308  C31 POPE  188      32.059  23.189  26.545  1.00  0.00           C
ATOM  10309  O32 POPE  188      32.419  23.309  25.375  1.00  0.00           O
ATOM  10310  C32 POPE  188      33.009  22.869  27.695  1.00  0.00           C
ATOM  10313  C23 POPE  188      27.499  25.509  30.445  1.00  0.00           C
ATOM  10316  C24 POPE  188      26.809  24.849  31.645  1.00  0.00           C
ATOM  10319  C25 POPE  188      27.779  24.669  32.815  1.00  0.00           C
ATOM  10322  C26 POPE  188      27.079  24.289  34.135  1.00  0.00           C
ATOM  10325  C27 POPE  188      28.059  24.399  35.315  1.00  0.00           C
ATOM  10328  C28 POPE  188      27.879  23.319  36.395  1.00  0.00           C
ATOM  10331  C29 POPE  188      26.689  23.549  37.295  1.00  0.00           C
ATOM  10333 0C21 POPE  188      26.709  24.109  38.525  1.00  0.00           C
ATOM  10335 1C21 POPE  188      27.929  24.659  39.225  1.00  0.00           C
ATOM  10338 2C21 POPE  188      27.709  26.039  39.875  1.00  0.00           C
ATOM  10341 3C21 POPE  188      26.789  25.979  41.105  1.00  0.00           C
ATOM  10344 4C21 POPE  188      26.649  27.319  41.845  1.00  0.00           C
ATOM  10347 5C21 POPE  188      27.879  27.699  42.675  1.00  0.00           C
ATOM  10350 6C21 POPE  188      27.589  28.849  43.665  1.00  0.00           C
ATOM  10353 7C21 POPE  188      28.769  29.159  44.595  1.00  0.00           C
ATOM  10356 8C21 POPE  188      28.399  30.109  45.745  1.00  0.00           C
ATOM  10360  C33 POPE  188      32.359  21.969  28.765  1.00  0.00           C
ATOM  10363  C34 POPE  188      33.359  21.359  29.755  1.00  0.00           C
ATOM  10366  C35 POPE  188      34.399  22.329  30.325  1.00  0.00           C
ATOM  10369  C36 POPE  188      35.379  21.619  31.265  1.00  0.00           C
ATOM  10372  C37 POPE  188      36.419  22.539  31.915  1.00  0.00           C
ATOM  10375  C38 POPE  188      37.559  21.759  32.585  1.00  0.00           C
ATOM  10378  C39 POPE  188      38.349  22.559  33.615  1.00  0.00           C
ATOM  10381 0C31 POPE  188      38.119  22.129  35.085  1.00  0.00           C
ATOM  10384 1C31 POPE  188      36.639  22.099  35.525  1.00  0.00           C
ATOM  10387 2C31 POPE  188      36.409  21.889  37.035  1.00  0.00           C
ATOM  10390 3C31 POPE  188      37.199  22.819  37.975  1.00  0.00           C
ATOM  10393 4C31 POPE  188      37.039  24.319  37.675  1.00  0.00           C
ATOM  10396 5C31 POPE  188      38.149  25.179  38.295  1.00  0.00           C
ATOM  10399 6C31 POPE  188      38.179  26.599  37.715  1.00  0.00           C
ATOM  10403  NH3 POPE  189      97.919  51.339  55.955  1.00  0.00           N
ATOM  10407  C12 POPE  189      98.419  51.279  54.545  1.00  0.00           C
ATOM  10410  C11 POPE  189      99.879  51.809  54.435  1.00  0.00           C
ATOM  10413  P   POPE  189     100.889  49.569  55.495  1.00  0.00           P
ATOM  10414  O13 POPE  189      99.919  49.639  56.605  1.00  0.00           O
ATOM  10415  O14 POPE  189     102.249  49.079  55.795  1.00  0.00           O
ATOM  10416  O11 POPE  189     100.259  48.699  54.325  1.00  0.00           O
ATOM  10417  O12 POPE  189     100.959  50.999  54.875  1.00  0.00           O
ATOM  10418  C1  POPE  189     100.989  48.529  53.115  1.00  0.00           C
ATOM  10421  C2  POPE  189     100.469  49.489  52.015  1.00  0.00           C
ATOM  10423  O21 POPE  189      99.739  48.729  51.025  1.00  0.00           O
ATOM  10424  C21 POPE  189      98.599  49.259  50.595  1.00  0.00           C
ATOM  10425  O22 POPE  189      98.119  50.329  50.945  1.00  0.00           O
ATOM  10426  C22 POPE  189      97.959  48.299  49.595  1.00  0.00           C
ATOM  10429  C3  POPE  189     101.619  50.329  51.405  1.00  0.00           C
ATOM  10432  O31 POPE  189     101.099  51.519  50.775  1.00  0.00           O
ATOM  10433  C31 POPE  189     100.709  51.329  49.525  1.00  0.00           C
ATOM  10434  O32 POPE  189     100.939  50.339  48.845  1.00  0.00           O
ATOM  10435  C32 POPE  189      99.859  52.499  49.075  1.00  0.00           C
ATOM  10438  C23 POPE  189      97.929  48.869  48.155  1.00  0.00           C
ATOM  10441  C24 POPE  189      96.999  48.039  47.245  1.00  0.00           C
ATOM  10444  C25 POPE  189      96.599  48.799  45.965  1.00  0.00           C
ATOM  10447  C26 POPE  189      95.589  48.009  45.125  1.00  0.00           C
ATOM  10450  C27 POPE  189      95.909  48.039  43.615  1.00  0.00           C
ATOM  10453  C28 POPE  189      95.299  46.849  42.855  1.00  0.00           C
ATOM  10456  C29 POPE  189      95.959  45.569  43.295  1.00  0.00           C
ATOM  10458 0C21 POPE  189      95.389  44.379  43.535  1.00  0.00           C
ATOM  10460 1C21 POPE  189      93.949  43.979  43.355  1.00  0.00           C
ATOM  10463 2C21 POPE  189      93.839  42.619  42.615  1.00  0.00           C
ATOM  10466 3C21 POPE  189      93.759  42.739  41.085  1.00  0.00           C
ATOM  10469 4C21 POPE  189      92.319  43.029  40.615  1.00  0.00           C
ATOM  10472 5C21 POPE  189      92.129  42.869  39.105  1.00  0.00           C
ATOM  10475 6C21 POPE  189      90.659  43.049  38.695  1.00  0.00           C
ATOM  10478 7C21 POPE  189      90.419  42.799  37.205  1.00  0.00           C
ATOM  10481 8C21 POPE  189      88.939  42.849  36.815  1.00  0.00           C
ATOM  10485  C33 POPE  189      99.669  52.459  47.545  1.00  0.00           C
ATOM  10488  C34 POPE  189      98.599  53.419  47.035  1.00  0.00           C
ATOM  10491  C35 POPE  189      98.649  53.589  45.505  1.00  0.00           C
ATOM  10494  C36 POPE  189      98.789  52.289  44.705  1.00  0.00           C
ATOM  10497  C37 POPE  189      98.939  52.589  43.205  1.00  0.00           C
ATOM  10500  C38 POPE  189      99.299  51.349  42.365  1.00  0.00           C
ATOM  10503  C39 POPE  189      99.739  51.709  40.935  1.00  0.00           C
ATOM  10506 0C31 POPE  189      98.719  52.589  40.195  1.00  0.00           C
ATOM  10509 1C31 POPE  189      99.149  52.929  38.755  1.00  0.00           C
ATOM  10512 2C31 POPE  189      98.119  53.839  38.075  1.00  0.00           C
ATOM  10515 3C31 POPE  189      98.509  54.309  36.665  1.00  0.00           C
ATOM  10518 4C31 POPE  189      99.739  55.229  36.645  1.00  0.00           C
ATOM  10521 5C31 POPE  189      99.949  55.889  35.275  1.00  0.00           C
ATOM  10524 6C31 POPE  189     101.109  56.889  35.255  1.00  0.00           C
ATOM  10528  NH3 POPE  190      61.809 120.479  66.435  1.00  0.00           N
ATOM  10532  C12 POPE  190      61.609 119.119  67.035  1.00  0.00           C
ATOM  10535  C11 POPE  190      60.179 118.609  66.745  1.00  0.00           C
ATOM  10538  P   POPE  190      58.489 116.769  67.525  1.00  0.00           P
ATOM  10539  O13 POPE  190      58.089 116.269  68.855  1.00  0.00           O
ATOM  10540  O14 POPE  190      57.479 117.519  66.745  1.00  0.00           O
ATOM  10541  O11 POPE  190      59.149 115.589  66.695  1.00  0.00           O
ATOM  10542  O12 POPE  190      59.739 117.719  67.765  1.00  0.00           O
ATOM  10543  C1  POPE  190      58.749 115.109  65.415  1.00  0.00           C
ATOM  10546  C2  POPE  190      59.989 114.989  64.495  1.00  0.00           C
ATOM  10548  O21 POPE  190      59.559 114.629  63.165  1.00  0.00           O
ATOM  10549  C21 POPE  190      60.019 115.419  62.195  1.00  0.00           C
ATOM  10550  O22 POPE  190      60.669 116.439  62.355  1.00  0.00           O
ATOM  10551  C22 POPE  190      59.619 114.879  60.825  1.00  0.00           C
ATOM  10554  C3  POPE  190      61.049 113.969  65.025  1.00  0.00           C
ATOM  10557  O31 POPE  190      62.359 114.279  64.475  1.00  0.00           O
ATOM  10558  C31 POPE  190      62.849 113.419  63.585  1.00  0.00           C
ATOM  10559  O32 POPE  190      62.339 112.369  63.245  1.00  0.00           O
ATOM  10560  C32 POPE  190      64.089 114.029  62.945  1.00  0.00           C
ATOM  10563  C23 POPE  190      60.499 115.479  59.695  1.00  0.00           C
ATOM  10566  C24 POPE  190      60.059 115.029  58.295  1.00  0.00           C
ATOM  10569  C25 POPE  190      61.079 115.309  57.175  1.00  0.00           C
ATOM  10572  C26 POPE  190      62.379 114.489  57.285  1.00  0.00           C
ATOM  10575  C27 POPE  190      63.109 114.309  55.945  1.00  0.00           C
ATOM  10578  C28 POPE  190      64.389 113.449  56.065  1.00  0.00           C
ATOM  10581  C29 POPE  190      64.679 112.609  54.835  1.00  0.00           C
ATOM  10583 0C21 POPE  190      65.529 112.889  53.835  1.00  0.00           C
ATOM  10585 1C21 POPE  190      66.369 114.139  53.665  1.00  0.00           C
ATOM  10588 2C21 POPE  190      67.859 113.849  53.425  1.00  0.00           C
ATOM  10591 3C21 POPE  190      68.649 113.369  54.655  1.00  0.00           C
ATOM  10594 4C21 POPE  190      68.679 114.409  55.795  1.00  0.00           C
ATOM  10597 5C21 POPE  190      69.879 114.259  56.745  1.00  0.00           C
ATOM  10600 6C21 POPE  190      69.909 112.989  57.605  1.00  0.00           C
ATOM  10603 7C21 POPE  190      71.249 112.839  58.335  1.00  0.00           C
ATOM  10606 8C21 POPE  190      71.309 111.659  59.315  1.00  0.00           C
ATOM  10610  C33 POPE  190      63.749 114.699  61.585  1.00  0.00           C
ATOM  10613  C34 POPE  190      64.979 114.899  60.705  1.00  0.00           C
ATOM  10616  C35 POPE  190      65.979 115.949  61.205  1.00  0.00           C
ATOM  10619  C36 POPE  190      67.159 116.129  60.235  1.00  0.00           C
ATOM  10622  C37 POPE  190      68.149 117.219  60.645  1.00  0.00           C
ATOM  10625  C38 POPE  190      69.109 117.619  59.515  1.00  0.00           C
ATOM  10628  C39 POPE  190      68.429 118.519  58.475  1.00  0.00           C
ATOM  10631 0C31 POPE  190      69.019 118.409  57.065  1.00  0.00           C
ATOM  10634 1C31 POPE  190      68.099 119.079  56.035  1.00  0.00           C
ATOM  10637 2C31 POPE  190      68.259 118.549  54.605  1.00  0.00           C
ATOM  10640 3C31 POPE  190      67.039 118.899  53.745  1.00  0.00           C
ATOM  10643 4C31 POPE  190      67.019 118.169  52.395  1.00  0.00           C
ATOM  10646 5C31 POPE  190      65.709 118.379  51.625  1.00  0.00           C
ATOM  10649 6C31 POPE  190      65.609 117.519  50.365  1.00  0.00           C
ATOM  10653  NH3 POPE  191      19.509  82.919  23.155  1.00  0.00           N
ATOM  10657  C12 POPE  191      18.909  81.729  22.475  1.00  0.00           C
ATOM  10660  C11 POPE  191      18.709  80.599  23.475  1.00  0.00           C
ATOM  10663  P   POPE  191      20.429  78.849  24.275  1.00  0.00           P
ATOM  10664  O13 POPE  191      20.109  78.139  23.025  1.00  0.00           O
ATOM  10665  O14 POPE  191      21.819  78.809  24.795  1.00  0.00           O
ATOM  10666  O11 POPE  191      19.509  78.269  25.425  1.00  0.00           O
ATOM  10667  O12 POPE  191      19.929  80.359  24.165  1.00  0.00           O
ATOM  10668  C1  POPE  191      18.789  79.019  26.405  1.00  0.00           C
ATOM  10671  C2  POPE  191      19.249  78.699  27.855  1.00  0.00           C
ATOM  10673  O21 POPE  191      18.109  78.829  28.735  1.00  0.00           O
ATOM  10674  C21 POPE  191      18.079  77.929  29.715  1.00  0.00           C
ATOM  10675  O22 POPE  191      19.039  77.309  30.135  1.00  0.00           O
ATOM  10676  C22 POPE  191      16.649  77.769  30.255  1.00  0.00           C
ATOM  10679  C3  POPE  191      20.439  79.609  28.275  1.00  0.00           C
ATOM  10682  O31 POPE  191      21.019  79.279  29.555  1.00  0.00           O
ATOM  10683  C31 POPE  191      21.759  78.179  29.555  1.00  0.00           C
ATOM  10684  O32 POPE  191      22.039  77.509  28.575  1.00  0.00           O
ATOM  10685  C32 POPE  191      22.169  77.819  30.995  1.00  0.00           C
ATOM  10688  C23 POPE  191      16.599  77.019  31.605  1.00  0.00           C
ATOM  10691  C24 POPE  191      15.169  76.979  32.175  1.00  0.00           C
ATOM  10694  C25 POPE  191      15.029  76.169  33.465  1.00  0.00           C
ATOM  10697  C26 POPE  191      13.699  76.459  34.175  1.00  0.00           C
ATOM  10700  C27 POPE  191      13.539  75.709  35.505  1.00  0.00           C
ATOM  10703  C28 POPE  191      13.319  76.639  36.715  1.00  0.00           C
ATOM  10706  C29 POPE  191      12.009  77.379  36.675  1.00  0.00           C
ATOM  10708 0C21 POPE  191      11.309  77.829  37.735  1.00  0.00           C
ATOM  10710 1C21 POPE  191      11.709  77.709  39.185  1.00  0.00           C
ATOM  10713 2C21 POPE  191      11.989  79.079  39.835  1.00  0.00           C
ATOM  10716 3C21 POPE  191      12.689  78.949  41.195  1.00  0.00           C
ATOM  10719 4C21 POPE  191      12.759  80.299  41.935  1.00  0.00           C
ATOM  10722 5C21 POPE  191      13.639  80.279  43.185  1.00  0.00           C
ATOM  10725 6C21 POPE  191      13.489  81.569  44.005  1.00  0.00           C
ATOM  10728 7C21 POPE  191      14.099  81.459  45.405  1.00  0.00           C
ATOM  10731 8C21 POPE  191      13.779  82.659  46.305  1.00  0.00           C
ATOM  10735  C33 POPE  191      21.809  78.899  32.045  1.00  0.00           C
ATOM  10738  C34 POPE  191      22.209  78.589  33.495  1.00  0.00           C
ATOM  10741  C35 POPE  191      23.569  77.889  33.645  1.00  0.00           C
ATOM  10744  C36 POPE  191      24.139  77.939  35.065  1.00  0.00           C
ATOM  10747  C37 POPE  191      25.499  77.239  35.105  1.00  0.00           C
ATOM  10750  C38 POPE  191      26.289  77.429  36.395  1.00  0.00           C
ATOM  10753  C39 POPE  191      25.609  77.079  37.715  1.00  0.00           C
ATOM  10756 0C31 POPE  191      26.609  77.359  38.845  1.00  0.00           C
ATOM  10759 1C31 POPE  191      26.049  77.159  40.255  1.00  0.00           C
ATOM  10762 2C31 POPE  191      27.049  77.649  41.315  1.00  0.00           C
ATOM  10765 3C31 POPE  191      26.799  79.099  41.725  1.00  0.00           C
ATOM  10768 4C31 POPE  191      27.909  79.629  42.645  1.00  0.00           C
ATOM  10771 5C31 POPE  191      27.769  81.129  42.945  1.00  0.00           C
ATOM  10774 6C31 POPE  191      28.919  81.669  43.785  1.00  0.00           C
ATOM  10778  NH3 POPE  192      17.709 117.919  24.815  1.00  0.00           N
ATOM  10782  C12 POPE  192      18.479 118.989  25.505  1.00  0.00           C
ATOM  10785  C11 POPE  192      19.869 118.509  25.895  1.00  0.00           C
ATOM  10788  P   POPE  192      21.709 119.489  27.465  1.00  0.00           P
ATOM  10789  O13 POPE  192      22.329 118.159  27.285  1.00  0.00           O
ATOM  10790  O14 POPE  192      22.549 120.689  27.295  1.00  0.00           O
ATOM  10791  O11 POPE  192      20.889 119.589  28.815  1.00  0.00           O
ATOM  10792  O12 POPE  192      20.569 119.639  26.405  1.00  0.00           O
ATOM  10793  C1  POPE  192      21.379 120.349  29.935  1.00  0.00           C
ATOM  10796  C2  POPE  192      21.069 119.549  31.215  1.00  0.00           C
ATOM  10798  O21 POPE  192      20.909 120.299  32.425  1.00  0.00           O
ATOM  10799  C21 POPE  192      21.779 121.189  32.835  1.00  0.00           C
ATOM  10800  O22 POPE  192      22.599 121.789  32.175  1.00  0.00           O
ATOM  10801  C22 POPE  192      21.549 121.339  34.355  1.00  0.00           C
ATOM  10804  C3  POPE  192      22.069 118.389  31.415  1.00  0.00           C
ATOM  10807  O31 POPE  192      22.209 118.019  32.805  1.00  0.00           O
ATOM  10808  C31 POPE  192      21.199 117.299  33.295  1.00  0.00           C
ATOM  10809  O32 POPE  192      20.259 116.859  32.665  1.00  0.00           O
ATOM  10810  C32 POPE  192      21.449 117.069  34.785  1.00  0.00           C
ATOM  10813  C23 POPE  192      22.529 122.279  35.085  1.00  0.00           C
ATOM  10816  C24 POPE  192      22.149 122.429  36.565  1.00  0.00           C
ATOM  10819  C25 POPE  192      23.079 123.359  37.345  1.00  0.00           C
ATOM  10822  C26 POPE  192      22.519 123.699  38.735  1.00  0.00           C
ATOM  10825  C27 POPE  192      23.429 124.629  39.545  1.00  0.00           C
ATOM  10828  C28 POPE  192      22.719 125.157  40.805  1.00  0.00           C
ATOM  10831  C29 POPE  192      23.619 125.957  41.695  1.00  0.00           C
ATOM  10833 0C21 POPE  192      23.219 126.607  42.805  1.00  0.00           C
ATOM  10835 1C21 POPE  192      21.809 126.657  43.345  1.00  0.00           C
ATOM  10838 2C21 POPE  192      21.519 125.577  44.405  1.00  0.00           C
ATOM  10841 3C21 POPE  192      22.409 125.667  45.655  1.00  0.00           C
ATOM  10844 4C21 POPE  192      22.049 124.629  46.735  1.00  0.00           C
ATOM  10847 5C21 POPE  192      23.099 124.589  47.855  1.00  0.00           C
ATOM  10850 6C21 POPE  192      22.519 124.799  49.255  1.00  0.00           C
ATOM  10853 7C21 POPE  192      23.619 125.007  50.295  1.00  0.00           C
ATOM  10856 8C21 POPE  192      23.089 125.197  51.715  1.00  0.00           C
ATOM  10860  C33 POPE  192      20.659 115.889  35.415  1.00  0.00           C
ATOM  10863  C34 POPE  192      21.289 115.449  36.745  1.00  0.00           C
ATOM  10866  C35 POPE  192      20.999 113.979  37.105  1.00  0.00           C
ATOM  10869  C36 POPE  192      19.539 113.679  37.495  1.00  0.00           C
ATOM  10872  C37 POPE  192      18.999 114.599  38.595  1.00  0.00           C
ATOM  10875  C38 POPE  192      17.759 114.039  39.305  1.00  0.00           C
ATOM  10878  C39 POPE  192      18.109 112.959  40.345  1.00  0.00           C
ATOM  10881 0C31 POPE  192      16.869 112.469  41.115  1.00  0.00           C
ATOM  10884 1C31 POPE  192      17.209 111.329  42.085  1.00  0.00           C
ATOM  10887 2C31 POPE  192      15.969 110.719  42.765  1.00  0.00           C
ATOM  10890 3C31 POPE  192      15.239 111.649  43.755  1.00  0.00           C
ATOM  10893 4C31 POPE  192      16.049 112.019  45.015  1.00  0.00           C
ATOM  10896 5C31 POPE  192      16.359 110.809  45.915  1.00  0.00           C
ATOM  10899 6C31 POPE  192      17.049 111.209  47.225  1.00  0.00           C
ATOM  10903  NH3 POPE  193      41.999  49.809  21.455  1.00  0.00           N
ATOM  10907  C12 POPE  193      42.779  48.559  21.125  1.00  0.00           C
ATOM  10910  C11 POPE  193      44.169  48.869  20.555  1.00  0.00           C
ATOM  10913  P   POPE  193      46.099  47.539  21.735  1.00  0.00           P
ATOM  10914  O13 POPE  193      47.449  47.739  21.145  1.00  0.00           O
ATOM  10915  O14 POPE  193      45.669  48.359  22.875  1.00  0.00           O
ATOM  10916  O11 POPE  193      46.009  46.039  22.185  1.00  0.00           O
ATOM  10917  O12 POPE  193      45.009  47.699  20.585  1.00  0.00           O
ATOM  10918  C1  POPE  193      44.849  45.529  22.845  1.00  0.00           C
ATOM  10921  C2  POPE  193      45.099  45.319  24.365  1.00  0.00           C
ATOM  10923  O21 POPE  193      43.989  44.559  24.865  1.00  0.00           O
ATOM  10924  C21 POPE  193      44.189  43.249  24.795  1.00  0.00           C
ATOM  10925  O22 POPE  193      45.209  42.709  24.405  1.00  0.00           O
ATOM  10926  C22 POPE  193      42.969  42.539  25.335  1.00  0.00           C
ATOM  10929  C3  POPE  193      45.259  46.649  25.175  1.00  0.00           C
ATOM  10932  O31 POPE  193      45.099  46.539  26.605  1.00  0.00           O
ATOM  10933  C31 POPE  193      45.889  45.699  27.255  1.00  0.00           C
ATOM  10934  O32 POPE  193      46.689  44.929  26.765  1.00  0.00           O
ATOM  10935  C32 POPE  193      45.639  45.869  28.745  1.00  0.00           C
ATOM  10938  C23 POPE  193      43.359  41.129  25.815  1.00  0.00           C
ATOM  10941  C24 POPE  193      42.159  40.349  26.345  1.00  0.00           C
ATOM  10944  C25 POPE  193      42.489  39.499  27.585  1.00  0.00           C
ATOM  10947  C26 POPE  193      43.129  38.139  27.275  1.00  0.00           C
ATOM  10950  C27 POPE  193      44.669  38.179  27.285  1.00  0.00           C
ATOM  10953  C28 POPE  193      45.259  36.789  26.995  1.00  0.00           C
ATOM  10956  C29 POPE  193      46.649  36.549  27.545  1.00  0.00           C
ATOM  10958 0C21 POPE  193      46.909  36.019  28.745  1.00  0.00           C
ATOM  10960 1C21 POPE  193      45.879  35.619  29.765  1.00  0.00           C
ATOM  10963 2C21 POPE  193      46.179  36.119  31.185  1.00  0.00           C
ATOM  10966 3C21 POPE  193      44.899  36.319  32.005  1.00  0.00           C
ATOM  10969 4C21 POPE  193      45.189  36.799  33.435  1.00  0.00           C
ATOM  10972 5C21 POPE  193      45.369  35.649  34.435  1.00  0.00           C
ATOM  10975 6C21 POPE  193      44.049  34.929  34.755  1.00  0.00           C
ATOM  10978 7C21 POPE  193      44.209  33.849  35.825  1.00  0.00           C
ATOM  10981 8C21 POPE  193      42.909  33.109  36.135  1.00  0.00           C
ATOM  10985  C33 POPE  193      44.189  45.549  29.165  1.00  0.00           C
ATOM  10988  C34 POPE  193      43.949  45.959  30.625  1.00  0.00           C
ATOM  10991  C35 POPE  193      42.739  45.279  31.245  1.00  0.00           C
ATOM  10994  C36 POPE  193      42.649  45.529  32.755  1.00  0.00           C
ATOM  10997  C37 POPE  193      41.749  44.509  33.465  1.00  0.00           C
ATOM  11000  C38 POPE  193      41.619  44.769  34.975  1.00  0.00           C
ATOM  11003  C39 POPE  193      42.969  44.879  35.695  1.00  0.00           C
ATOM  11006 0C31 POPE  193      42.839  44.889  37.225  1.00  0.00           C
ATOM  11009 1C31 POPE  193      44.209  44.859  37.895  1.00  0.00           C
ATOM  11012 2C31 POPE  193      44.159  44.909  39.425  1.00  0.00           C
ATOM  11015 3C31 POPE  193      43.439  43.719  40.085  1.00  0.00           C
ATOM  11018 4C31 POPE  193      44.129  42.359  39.885  1.00  0.00           C
ATOM  11021 5C31 POPE  193      43.239  41.199  40.355  1.00  0.00           C
ATOM  11024 6C31 POPE  193      43.939  39.839  40.285  1.00  0.00           C
ATOM  11028  NH3 POPE  194      18.689  49.739  19.495  1.00  0.00           N
ATOM  11032  C12 POPE  194      19.639  48.669  18.985  1.00  0.00           C
ATOM  11035  C11 POPE  194      21.119  49.079  18.925  1.00  0.00           C
ATOM  11038  P   POPE  194      23.359  47.679  19.045  1.00  0.00           P
ATOM  11039  O13 POPE  194      23.959  46.669  18.135  1.00  0.00           O
ATOM  11040  O14 POPE  194      24.089  48.939  19.215  1.00  0.00           O
ATOM  11041  O11 POPE  194      23.059  47.009  20.445  1.00  0.00           O
ATOM  11042  O12 POPE  194      21.889  47.949  18.505  1.00  0.00           O
ATOM  11043  C1  POPE  194      23.809  45.919  20.995  1.00  0.00           C
ATOM  11046  C2  POPE  194      24.779  46.329  22.155  1.00  0.00           C
ATOM  11048  O21 POPE  194      24.119  47.249  23.065  1.00  0.00           O
ATOM  11049  C21 POPE  194      24.449  47.109  24.345  1.00  0.00           C
ATOM  11050  O22 POPE  194      25.099  46.199  24.805  1.00  0.00           O
ATOM  11051  C22 POPE  194      23.839  48.249  25.165  1.00  0.00           C
ATOM  11054  C3  POPE  194      26.089  46.939  21.575  1.00  0.00           C
ATOM  11057  O31 POPE  194      26.949  47.539  22.575  1.00  0.00           O
ATOM  11058  C31 POPE  194      26.909  48.859  22.635  1.00  0.00           C
ATOM  11059  O32 POPE  194      26.199  49.589  21.945  1.00  0.00           O
ATOM  11060  C32 POPE  194      27.929  49.359  23.655  1.00  0.00           C
ATOM  11063  C23 POPE  194      23.859  47.979  26.685  1.00  0.00           C
ATOM  11066  C24 POPE  194      22.609  47.249  27.205  1.00  0.00           C
ATOM  11069  C25 POPE  194      22.819  46.639  28.605  1.00  0.00           C
ATOM  11072  C26 POPE  194      23.189  47.639  29.715  1.00  0.00           C
ATOM  11075  C27 POPE  194      23.629  46.919  31.005  1.00  0.00           C
ATOM  11078  C28 POPE  194      24.319  47.819  32.035  1.00  0.00           C
ATOM  11081  C29 POPE  194      23.389  48.789  32.735  1.00  0.00           C
ATOM  11083 0C21 POPE  194      22.779  48.589  33.915  1.00  0.00           C
ATOM  11085 1C21 POPE  194      22.849  47.339  34.755  1.00  0.00           C
ATOM  11088 2C21 POPE  194      23.619  47.529  36.075  1.00  0.00           C
ATOM  11091 3C21 POPE  194      23.629  46.249  36.945  1.00  0.00           C
ATOM  11094 4C21 POPE  194      24.579  46.309  38.155  1.00  0.00           C
ATOM  11097 5C21 POPE  194      24.099  47.289  39.245  1.00  0.00           C
ATOM  11100 6C21 POPE  194      25.009  47.309  40.485  1.00  0.00           C
ATOM  11103 7C21 POPE  194      24.449  48.219  41.585  1.00  0.00           C
ATOM  11106 8C21 POPE  194      25.139  48.069  42.945  1.00  0.00           C
ATOM  11110  C33 POPE  194      27.809  50.879  23.885  1.00  0.00           C
ATOM  11113  C34 POPE  194      26.609  51.249  24.765  1.00  0.00           C
ATOM  11116  C35 POPE  194      26.699  50.759  26.205  1.00  0.00           C
ATOM  11119  C36 POPE  194      27.789  51.469  27.015  1.00  0.00           C
ATOM  11122  C37 POPE  194      27.619  51.199  28.515  1.00  0.00           C
ATOM  11125  C38 POPE  194      28.459  52.079  29.445  1.00  0.00           C
ATOM  11128  C39 POPE  194      29.969  51.909  29.255  1.00  0.00           C
ATOM  11131 0C31 POPE  194      30.769  52.489  30.435  1.00  0.00           C
ATOM  11134 1C31 POPE  194      32.289  52.369  30.235  1.00  0.00           C
ATOM  11137 2C31 POPE  194      33.119  52.879  31.425  1.00  0.00           C
ATOM  11140 3C31 POPE  194      33.219  51.879  32.595  1.00  0.00           C
ATOM  11143 4C31 POPE  194      32.399  52.289  33.815  1.00  0.00           C
ATOM  11146 5C31 POPE  194      32.549  51.319  34.995  1.00  0.00           C
ATOM  11149 6C31 POPE  194      31.909  51.819  36.295  1.00  0.00           C
ATOM  11153  NH3 POPE  195      53.379  26.959  22.295  1.00  0.00           N
ATOM  11157  C12 POPE  195      54.589  26.109  22.645  1.00  0.00           C
ATOM  11160  C11 POPE  195      54.279  24.599  22.675  1.00  0.00           C
ATOM  11163  P   POPE  195      55.379  22.379  23.505  1.00  0.00           P
ATOM  11164  O13 POPE  195      53.959  21.959  23.525  1.00  0.00           O
ATOM  11165  O14 POPE  195      56.349  21.459  22.855  1.00  0.00           O
ATOM  11166  O11 POPE  195      55.799  22.599  25.005  1.00  0.00           O
ATOM  11167  O12 POPE  195      55.479  23.839  22.895  1.00  0.00           O
ATOM  11168  C1  POPE  195      55.079  23.539  25.825  1.00  0.00           C
ATOM  11171  C2  POPE  195      55.339  23.279  27.325  1.00  0.00           C
ATOM  11173  O21 POPE  195      54.889  24.439  28.065  1.00  0.00           O
ATOM  11174  C21 POPE  195      53.649  24.359  28.525  1.00  0.00           C
ATOM  11175  O22 POPE  195      52.879  23.439  28.315  1.00  0.00           O
ATOM  11176  C22 POPE  195      53.299  25.649  29.285  1.00  0.00           C
ATOM  11179  C3  POPE  195      56.849  23.049  27.625  1.00  0.00           C
ATOM  11182  O31 POPE  195      57.089  22.069  28.665  1.00  0.00           O
ATOM  11183  C31 POPE  195      56.959  22.499  29.905  1.00  0.00           C
ATOM  11184  O32 POPE  195      56.529  23.589  30.235  1.00  0.00           O
ATOM  11185  C32 POPE  195      57.459  21.439  30.875  1.00  0.00           C
ATOM  11188  C23 POPE  195      52.579  25.379  30.625  1.00  0.00           C
ATOM  11191  C24 POPE  195      53.539  24.859  31.705  1.00  0.00           C
ATOM  11194  C25 POPE  195      54.299  25.979  32.445  1.00  0.00           C
ATOM  11197  C26 POPE  195      55.359  25.419  33.405  1.00  0.00           C
ATOM  11200  C27 POPE  195      55.569  26.299  34.645  1.00  0.00           C
ATOM  11203  C28 POPE  195      56.829  25.909  35.435  1.00  0.00           C
ATOM  11206  C29 POPE  195      57.039  26.779  36.655  1.00  0.00           C
ATOM  11208 0C21 POPE  195      57.529  26.389  37.845  1.00  0.00           C
ATOM  11210 1C21 POPE  195      58.039  25.019  38.215  1.00  0.00           C
ATOM  11213 2C21 POPE  195      59.219  24.509  37.355  1.00  0.00           C
ATOM  11216 3C21 POPE  195      59.959  23.339  38.005  1.00  0.00           C
ATOM  11219 4C21 POPE  195      61.039  22.719  37.115  1.00  0.00           C
ATOM  11222 5C21 POPE  195      61.829  21.609  37.825  1.00  0.00           C
ATOM  11225 6C21 POPE  195      62.919  22.149  38.775  1.00  0.00           C
ATOM  11228 7C21 POPE  195      63.489  21.049  39.685  1.00  0.00           C
ATOM  11231 8C21 POPE  195      64.739  21.479  40.465  1.00  0.00           C
ATOM  11235  C33 POPE  195      56.959  21.729  32.305  1.00  0.00           C
ATOM  11238  C34 POPE  195      57.639  20.869  33.375  1.00  0.00           C
ATOM  11241  C35 POPE  195      56.909  21.039  34.715  1.00  0.00           C
ATOM  11244  C36 POPE  195      57.539  20.249  35.865  1.00  0.00           C
ATOM  11247  C37 POPE  195      56.899  20.669  37.195  1.00  0.00           C
ATOM  11250  C38 POPE  195      57.469  19.939  38.425  1.00  0.00           C
ATOM  11253  C39 POPE  195      57.149  20.659  39.745  1.00  0.00           C
ATOM  11256 0C31 POPE  195      55.659  20.979  39.965  1.00  0.00           C
ATOM  11259 1C31 POPE  195      55.429  21.769  41.255  1.00  0.00           C
ATOM  11262 2C31 POPE  195      53.999  22.299  41.405  1.00  0.00           C
ATOM  11265 3C31 POPE  195      53.779  23.159  42.655  1.00  0.00           C
ATOM  11268 4C31 POPE  195      54.689  24.389  42.725  1.00  0.00           C
ATOM  11271 5C31 POPE  195      54.429  25.269  43.955  1.00  0.00           C
ATOM  11274 6C31 POPE  195      55.479  26.369  44.145  1.00  0.00           C
ATOM  11278  NH3 POPE  196     126.049  29.419  60.645  1.00  0.00           N
ATOM  11282  C12 POPE  196     124.569  29.319  60.855  1.00  0.00           C
ATOM  11285  C11 POPE  196     124.179  27.939  61.385  1.00  0.00           C
ATOM  11288  P   POPE  196     122.249  26.569  62.365  1.00  0.00           P
ATOM  11289  O13 POPE  196     123.249  25.499  62.165  1.00  0.00           O
ATOM  11290  O14 POPE  196     121.929  27.019  63.725  1.00  0.00           O
ATOM  11291  O11 POPE  196     120.899  26.249  61.595  1.00  0.00           O
ATOM  11292  O12 POPE  196     122.759  27.849  61.565  1.00  0.00           O
ATOM  11293  C1  POPE  196     120.819  25.159  60.675  1.00  0.00           C
ATOM  11296  C2  POPE  196     121.349  25.579  59.275  1.00  0.00           C
ATOM  11298  O21 POPE  196     120.519  26.559  58.605  1.00  0.00           O
ATOM  11299  C21 POPE  196     119.339  26.149  58.185  1.00  0.00           C
ATOM  11300  O22 POPE  196     118.839  25.059  58.385  1.00  0.00           O
ATOM  11301  C22 POPE  196     118.669  27.219  57.325  1.00  0.00           C
ATOM  11304  C3  POPE  196     121.689  24.369  58.365  1.00  0.00           C
ATOM  11307  O31 POPE  196     122.089  24.869  57.075  1.00  0.00           O
ATOM  11308  C31 POPE  196     122.099  23.989  56.105  1.00  0.00           C
ATOM  11309  O32 POPE  196     121.909  22.789  56.225  1.00  0.00           O
ATOM  11310  C32 POPE  196     122.329  24.709  54.775  1.00  0.00           C
ATOM  11313  C23 POPE  196     118.299  26.759  55.895  1.00  0.00           C
ATOM  11316  C24 POPE  196     117.599  27.899  55.135  1.00  0.00           C
ATOM  11319  C25 POPE  196     116.899  27.529  53.835  1.00  0.00           C
ATOM  11322  C26 POPE  196     117.829  27.079  52.705  1.00  0.00           C
ATOM  11325  C27 POPE  196     117.019  26.729  51.455  1.00  0.00           C
ATOM  11328  C28 POPE  196     117.669  27.139  50.115  1.00  0.00           C
ATOM  11331  C29 POPE  196     118.849  26.289  49.705  1.00  0.00           C
ATOM  11333 0C21 POPE  196     118.769  25.029  49.245  1.00  0.00           C
ATOM  11335 1C21 POPE  196     117.509  24.199  49.125  1.00  0.00           C
ATOM  11338 2C21 POPE  196     117.239  23.739  47.675  1.00  0.00           C
ATOM  11341 3C21 POPE  196     116.779  24.869  46.735  1.00  0.00           C
ATOM  11344 4C21 POPE  196     116.519  24.389  45.295  1.00  0.00           C
ATOM  11347 5C21 POPE  196     115.339  23.419  45.165  1.00  0.00           C
ATOM  11350 6C21 POPE  196     115.309  22.689  43.815  1.00  0.00           C
ATOM  11353 7C21 POPE  196     114.339  21.509  43.825  1.00  0.00           C
ATOM  11356 8C21 POPE  196     114.279  20.739  42.505  1.00  0.00           C
ATOM  11360  C33 POPE  196     121.219  24.399  53.745  1.00  0.00           C
ATOM  11363  C34 POPE  196     121.379  25.219  52.455  1.00  0.00           C
ATOM  11366  C35 POPE  196     122.419  24.649  51.475  1.00  0.00           C
ATOM  11369  C36 POPE  196     121.939  23.389  50.755  1.00  0.00           C
ATOM  11372  C37 POPE  196     122.809  23.039  49.535  1.00  0.00           C
ATOM  11375  C38 POPE  196     122.229  21.889  48.705  1.00  0.00           C
ATOM  11378  C39 POPE  196     123.079  21.539  47.465  1.00  0.00           C
ATOM  11381 0C31 POPE  196     124.469  21.009  47.815  1.00  0.00           C
ATOM  11384 1C31 POPE  196     125.359  20.759  46.585  1.00  0.00           C
ATOM  11387 2C31 POPE  196     126.819  20.519  46.995  1.00  0.00           C
ATOM  11390 3C31 POPE  196     127.789  20.529  45.805  1.00  0.00           C
ATOM  11393 4C31 POPE  196     129.267  20.619  46.245  1.00  0.00           C
ATOM  11396 5C31 POPE  196     130.037  19.309  46.145  1.00  0.00           C
ATOM  11399 6C31 POPE  196     131.457  19.409  46.735  1.00  0.00           C
ATOM  11403  NH3 POPE  197      62.439  79.339  67.115  1.00  0.00           N
ATOM  11407  C12 POPE  197      63.569  80.069  66.445  1.00  0.00           C
ATOM  11410  C11 POPE  197      64.859  80.009  67.275  1.00  0.00           C
ATOM  11413  P   POPE  197      66.719  78.309  66.445  1.00  0.00           P
ATOM  11414  O13 POPE  197      67.899  79.059  66.905  1.00  0.00           O
ATOM  11415  O14 POPE  197      66.859  76.839  66.355  1.00  0.00           O
ATOM  11416  O11 POPE  197      66.319  78.809  65.005  1.00  0.00           O
ATOM  11417  O12 POPE  197      65.419  78.699  67.265  1.00  0.00           O
ATOM  11418  C1  POPE  197      66.929  79.979  64.455  1.00  0.00           C
ATOM  11421  C2  POPE  197      65.969  80.709  63.485  1.00  0.00           C
ATOM  11423  O21 POPE  197      65.539  79.839  62.415  1.00  0.00           O
ATOM  11424  C21 POPE  197      64.239  79.829  62.165  1.00  0.00           C
ATOM  11425  O22 POPE  197      63.369  80.309  62.865  1.00  0.00           O
ATOM  11426  C22 POPE  197      64.009  79.099  60.845  1.00  0.00           C
ATOM  11429  C3  POPE  197      66.679  81.949  62.875  1.00  0.00           C
ATOM  11432  O31 POPE  197      65.879  82.709  61.935  1.00  0.00           O
ATOM  11433  C31 POPE  197      64.899  83.399  62.495  1.00  0.00           C
ATOM  11434  O32 POPE  197      64.609  83.389  63.675  1.00  0.00           O
ATOM  11435  C32 POPE  197      64.259  84.269  61.425  1.00  0.00           C
ATOM  11438  C23 POPE  197      62.609  79.359  60.255  1.00  0.00           C
ATOM  11441  C24 POPE  197      62.549  79.119  58.735  1.00  0.00           C
ATOM  11444  C25 POPE  197      62.819  77.659  58.325  1.00  0.00           C
ATOM  11447  C26 POPE  197      62.899  77.479  56.795  1.00  0.00           C
ATOM  11450  C27 POPE  197      63.469  76.109  56.395  1.00  0.00           C
ATOM  11453  C28 POPE  197      64.269  76.119  55.075  1.00  0.00           C
ATOM  11456  C29 POPE  197      65.529  76.949  55.165  1.00  0.00           C
ATOM  11458 0C21 POPE  197      66.789  76.519  55.355  1.00  0.00           C
ATOM  11460 1C21 POPE  197      67.259  75.089  55.535  1.00  0.00           C
ATOM  11463 2C21 POPE  197      68.049  74.589  54.305  1.00  0.00           C
ATOM  11466 3C21 POPE  197      67.129  74.159  53.155  1.00  0.00           C
ATOM  11469 4C21 POPE  197      67.819  74.179  51.775  1.00  0.00           C
ATOM  11472 5C21 POPE  197      66.839  73.749  50.675  1.00  0.00           C
ATOM  11475 6C21 POPE  197      67.399  73.939  49.255  1.00  0.00           C
ATOM  11478 7C21 POPE  197      66.309  73.729  48.195  1.00  0.00           C
ATOM  11481 8C21 POPE  197      66.829  73.869  46.765  1.00  0.00           C
ATOM  11485  C33 POPE  197      62.829  83.799  61.095  1.00  0.00           C
ATOM  11488  C34 POPE  197      62.409  84.239  59.685  1.00  0.00           C
ATOM  11491  C35 POPE  197      62.949  83.299  58.605  1.00  0.00           C
ATOM  11494  C36 POPE  197      62.669  83.809  57.185  1.00  0.00           C
ATOM  11497  C37 POPE  197      63.259  82.889  56.125  1.00  0.00           C
ATOM  11500  C38 POPE  197      63.179  83.479  54.715  1.00  0.00           C
ATOM  11503  C39 POPE  197      63.629  82.489  53.625  1.00  0.00           C
ATOM  11506 0C31 POPE  197      62.579  81.409  53.355  1.00  0.00           C
ATOM  11509 1C31 POPE  197      63.029  80.389  52.305  1.00  0.00           C
ATOM  11512 2C31 POPE  197      61.969  79.329  51.965  1.00  0.00           C
ATOM  11515 3C31 POPE  197      60.639  79.889  51.445  1.00  0.00           C
ATOM  11518 4C31 POPE  197      60.789  80.769  50.195  1.00  0.00           C
ATOM  11521 5C31 POPE  197      59.439  81.239  49.615  1.00  0.00           C
ATOM  11524 6C31 POPE  197      59.599  82.159  48.395  1.00  0.00           C
ATOM  11528  NH3 POPE  198      91.509  73.059  58.495  1.00  0.00           N
ATOM  11532  C12 POPE  198      91.939  71.899  59.345  1.00  0.00           C
ATOM  11535  C11 POPE  198      90.869  71.489  60.385  1.00  0.00           C
ATOM  11538  P   POPE  198      89.519  69.399  61.125  1.00  0.00           P
ATOM  11539  O13 POPE  198      89.859  67.989  61.425  1.00  0.00           O
ATOM  11540  O14 POPE  198      89.159  70.229  62.295  1.00  0.00           O
ATOM  11541  O11 POPE  198      88.339  69.439  60.075  1.00  0.00           O
ATOM  11542  O12 POPE  198      90.709  70.069  60.335  1.00  0.00           O
ATOM  11543  C1  POPE  198      88.429  69.879  58.725  1.00  0.00           C
ATOM  11546  C2  POPE  198      87.379  69.139  57.825  1.00  0.00           C
ATOM  11548  O21 POPE  198      87.989  68.039  57.095  1.00  0.00           O
ATOM  11549  C21 POPE  198      88.499  68.399  55.915  1.00  0.00           C
ATOM  11550  O22 POPE  198      88.969  69.489  55.665  1.00  0.00           O
ATOM  11551  C22 POPE  198      88.359  67.259  54.925  1.00  0.00           C
ATOM  11554  C3  POPE  198      86.479  70.109  56.965  1.00  0.00           C
ATOM  11557  O31 POPE  198      85.579  69.369  56.115  1.00  0.00           O
ATOM  11558  C31 POPE  198      85.239  69.699  54.855  1.00  0.00           C
ATOM  11559  O32 POPE  198      84.539  68.999  54.155  1.00  0.00           O
ATOM  11560  C32 POPE  198      85.779  71.069  54.415  1.00  0.00           C
ATOM  11563  C23 POPE  198      88.409  67.789  53.475  1.00  0.00           C
ATOM  11566  C24 POPE  198      87.649  66.879  52.495  1.00  0.00           C
ATOM  11569  C25 POPE  198      87.399  67.549  51.135  1.00  0.00           C
ATOM  11572  C26 POPE  198      88.699  67.759  50.335  1.00  0.00           C
ATOM  11575  C27 POPE  198      88.459  68.399  48.965  1.00  0.00           C
ATOM  11578  C28 POPE  198      89.749  68.409  48.125  1.00  0.00           C
ATOM  11581  C29 POPE  198      89.559  68.979  46.745  1.00  0.00           C
ATOM  11583 0C21 POPE  198      89.869  70.229  46.355  1.00  0.00           C
ATOM  11585 1C21 POPE  198      90.429  71.329  47.225  1.00  0.00           C
ATOM  11588 2C21 POPE  198      91.929  71.569  46.985  1.00  0.00           C
ATOM  11591 3C21 POPE  198      92.499  72.589  47.985  1.00  0.00           C
ATOM  11594 4C21 POPE  198      94.009  72.829  47.835  1.00  0.00           C
ATOM  11597 5C21 POPE  198      94.379  74.079  47.025  1.00  0.00           C
ATOM  11600 6C21 POPE  198      94.009  74.029  45.545  1.00  0.00           C
ATOM  11603 7C21 POPE  198      94.609  75.199  44.765  1.00  0.00           C
ATOM  11606 8C21 POPE  198      94.189  75.229  43.295  1.00  0.00           C
ATOM  11610  C33 POPE  198      85.189  71.539  53.065  1.00  0.00           C
ATOM  11613  C34 POPE  198      85.719  72.909  52.605  1.00  0.00           C
ATOM  11616  C35 POPE  198      85.169  73.359  51.245  1.00  0.00           C
ATOM  11619  C36 POPE  198      83.629  73.329  51.175  1.00  0.00           C
ATOM  11622  C37 POPE  198      83.019  73.909  49.895  1.00  0.00           C
ATOM  11625  C38 POPE  198      81.589  73.369  49.665  1.00  0.00           C
ATOM  11628  C39 POPE  198      80.569  74.419  49.215  1.00  0.00           C
ATOM  11631 0C31 POPE  198      80.879  75.149  47.905  1.00  0.00           C
ATOM  11634 1C31 POPE  198      80.599  74.339  46.635  1.00  0.00           C
ATOM  11637 2C31 POPE  198      80.479  75.279  45.425  1.00  0.00           C
ATOM  11640 3C31 POPE  198      80.099  74.579  44.115  1.00  0.00           C
ATOM  11643 4C31 POPE  198      79.369  75.559  43.175  1.00  0.00           C
ATOM  11646 5C31 POPE  198      79.159  75.019  41.755  1.00  0.00           C
ATOM  11649 6C31 POPE  198      78.419  76.029  40.855  1.00  0.00           C
ATOM  11653  NH3 POPE  199     117.039 108.029  22.405  1.00  0.00           N
ATOM  11657  C12 POPE  199     118.419 107.439  22.315  1.00  0.00           C
ATOM  11660  C11 POPE  199     118.659 106.309  23.335  1.00  0.00           C
ATOM  11663  P   POPE  199     120.519 104.539  23.965  1.00  0.00           P
ATOM  11664  O13 POPE  199     120.339 103.269  23.235  1.00  0.00           O
ATOM  11665  O14 POPE  199     121.899 104.809  24.405  1.00  0.00           O
ATOM  11666  O11 POPE  199     119.549 104.549  25.205  1.00  0.00           O
ATOM  11667  O12 POPE  199     119.939 105.719  23.075  1.00  0.00           O
ATOM  11668  C1  POPE  199     119.659 103.489  26.155  1.00  0.00           C
ATOM  11671  C2  POPE  199     120.799 103.739  27.175  1.00  0.00           C
ATOM  11673  O21 POPE  199     120.669 102.819  28.275  1.00  0.00           O
ATOM  11674  C21 POPE  199     119.699 103.039  29.135  1.00  0.00           C
ATOM  11675  O22 POPE  199     118.819 103.869  29.045  1.00  0.00           O
ATOM  11676  C22 POPE  199     119.849 102.059  30.285  1.00  0.00           C
ATOM  11679  C3  POPE  199     120.919 105.239  27.635  1.00  0.00           C
ATOM  11682  O31 POPE  199     121.669 105.319  28.865  1.00  0.00           O
ATOM  11683  C31 POPE  199     121.639 106.499  29.475  1.00  0.00           C
ATOM  11684  O32 POPE  199     121.119 107.519  29.055  1.00  0.00           O
ATOM  11685  C32 POPE  199     122.309 106.329  30.845  1.00  0.00           C
ATOM  11688  C23 POPE  199     118.759 102.299  31.345  1.00  0.00           C
ATOM  11691  C24 POPE  199     118.929 101.369  32.545  1.00  0.00           C
ATOM  11694  C25 POPE  199     117.989 101.759  33.695  1.00  0.00           C
ATOM  11697  C26 POPE  199     118.229 100.889  34.925  1.00  0.00           C
ATOM  11700  C27 POPE  199     117.319 101.259  36.105  1.00  0.00           C
ATOM  11703  C28 POPE  199     117.839 100.719  37.455  1.00  0.00           C
ATOM  11706  C29 POPE  199     117.789  99.219  37.525  1.00  0.00           C
ATOM  11708 0C21 POPE  199     117.899  98.479  38.645  1.00  0.00           C
ATOM  11710 1C21 POPE  199     118.129  98.989  40.045  1.00  0.00           C
ATOM  11713 2C21 POPE  199     116.919  98.789  40.965  1.00  0.00           C
ATOM  11716 3C21 POPE  199     116.489  97.319  41.155  1.00  0.00           C
ATOM  11719 4C21 POPE  199     115.319  97.189  42.145  1.00  0.00           C
ATOM  11722 5C21 POPE  199     114.459  95.949  41.935  1.00  0.00           C
ATOM  11725 6C21 POPE  199     113.339  95.869  42.985  1.00  0.00           C
ATOM  11728 7C21 POPE  199     112.309  94.759  42.735  1.00  0.00           C
ATOM  11731 8C21 POPE  199     111.289  94.649  43.875  1.00  0.00           C
ATOM  11735  C33 POPE  199     122.329 107.619  31.685  1.00  0.00           C
ATOM  11738  C34 POPE  199     123.069 107.459  33.025  1.00  0.00           C
ATOM  11741  C35 POPE  199     123.159 108.769  33.815  1.00  0.00           C
ATOM  11744  C36 POPE  199     124.059 108.669  35.055  1.00  0.00           C
ATOM  11747  C37 POPE  199     124.429 110.049  35.625  1.00  0.00           C
ATOM  11750  C38 POPE  199     125.579 109.999  36.655  1.00  0.00           C
ATOM  11753  C39 POPE  199     125.109 110.049  38.115  1.00  0.00           C
ATOM  11756 0C31 POPE  199     126.289 109.929  39.095  1.00  0.00           C
ATOM  11759 1C31 POPE  199     125.849 109.899  40.575  1.00  0.00           C
ATOM  11762 2C31 POPE  199     127.009 110.089  41.575  1.00  0.00           C
ATOM  11765 3C31 POPE  199     127.779 111.419  41.445  1.00  0.00           C
ATOM  11768 4C31 POPE  199     126.859 112.649  41.385  1.00  0.00           C
ATOM  11771 5C31 POPE  199     127.629 113.979  41.355  1.00  0.00           C
ATOM  11774 6C31 POPE  199     126.689 115.189  41.335  1.00  0.00           C
ATOM  11778  NH3 POPE  200     110.979  49.959  56.415  1.00  0.00           N
ATOM  11782  C12 POPE  200     109.909  51.009  56.575  1.00  0.00           C
ATOM  11785  C11 POPE  200     109.129  51.259  55.265  1.00  0.00           C
ATOM  11788  P   POPE  200     106.599  50.769  55.725  1.00  0.00           P
ATOM  11789  O13 POPE  200     106.949  49.849  56.825  1.00  0.00           O
ATOM  11790  O14 POPE  200     105.359  51.559  55.885  1.00  0.00           O
ATOM  11791  O11 POPE  200     106.609  50.039  54.315  1.00  0.00           O
ATOM  11792  O12 POPE  200     107.809  51.779  55.545  1.00  0.00           O
ATOM  11793  C1  POPE  200     105.809  48.939  53.895  1.00  0.00           C
ATOM  11796  C2  POPE  200     105.269  49.199  52.455  1.00  0.00           C
ATOM  11798  O21 POPE  200     104.199  48.289  52.075  1.00  0.00           O
ATOM  11799  C21 POPE  200     104.359  47.319  51.185  1.00  0.00           C
ATOM  11800  O22 POPE  200     105.399  46.819  50.835  1.00  0.00           O
ATOM  11801  C22 POPE  200     102.999  46.889  50.635  1.00  0.00           C
ATOM  11804  C3  POPE  200     106.389  49.459  51.395  1.00  0.00           C
ATOM  11807  O31 POPE  200     105.829  50.179  50.285  1.00  0.00           O
ATOM  11808  C31 POPE  200     106.189  49.899  49.045  1.00  0.00           C
ATOM  11809  O32 POPE  200     106.999  49.059  48.715  1.00  0.00           O
ATOM  11810  C32 POPE  200     105.369  50.779  48.095  1.00  0.00           C
ATOM  11813  C23 POPE  200     102.899  47.009  49.095  1.00  0.00           C
ATOM  11816  C24 POPE  200     101.489  46.719  48.585  1.00  0.00           C
ATOM  11819  C25 POPE  200     101.399  46.589  47.045  1.00  0.00           C
ATOM  11822  C26 POPE  200     100.719  45.289  46.625  1.00  0.00           C
ATOM  11825  C27 POPE  200     100.639  45.019  45.115  1.00  0.00           C
ATOM  11828  C28 POPE  200      99.559  45.819  44.365  1.00  0.00           C
ATOM  11831  C29 POPE  200     100.009  47.159  43.835  1.00  0.00           C
ATOM  11833 0C21 POPE  200     100.479  47.409  42.595  1.00  0.00           C
ATOM  11835 1C21 POPE  200     100.719  46.379  41.505  1.00  0.00           C
ATOM  11838 2C21 POPE  200      99.809  46.519  40.265  1.00  0.00           C
ATOM  11841 3C21 POPE  200      98.319  46.259  40.565  1.00  0.00           C
ATOM  11844 4C21 POPE  200      97.539  45.619  39.405  1.00  0.00           C
ATOM  11847 5C21 POPE  200      97.469  46.489  38.145  1.00  0.00           C
ATOM  11850 6C21 POPE  200      96.629  45.829  37.035  1.00  0.00           C
ATOM  11853 7C21 POPE  200      96.479  46.739  35.805  1.00  0.00           C
ATOM  11856 8C21 POPE  200      95.649  46.129  34.675  1.00  0.00           C
ATOM  11860  C33 POPE  200     104.379  51.709  48.845  1.00  0.00           C
ATOM  11863  C34 POPE  200     103.519  52.609  47.955  1.00  0.00           C
ATOM  11866  C35 POPE  200     104.299  53.769  47.335  1.00  0.00           C
ATOM  11869  C36 POPE  200     103.379  54.719  46.555  1.00  0.00           C
ATOM  11872  C37 POPE  200     104.159  55.879  45.955  1.00  0.00           C
ATOM  11875  C38 POPE  200     103.339  56.729  44.975  1.00  0.00           C
ATOM  11878  C39 POPE  200     104.159  57.869  44.365  1.00  0.00           C
ATOM  11881 0C31 POPE  200     105.279  57.419  43.415  1.00  0.00           C
ATOM  11884 1C31 POPE  200     106.249  58.559  43.095  1.00  0.00           C
ATOM  11887 2C31 POPE  200     107.439  58.109  42.235  1.00  0.00           C
ATOM  11890 3C31 POPE  200     108.569  59.149  42.155  1.00  0.00           C
ATOM  11893 4C31 POPE  200     108.119  60.509  41.605  1.00  0.00           C
ATOM  11896 5C31 POPE  200     109.279  61.519  41.525  1.00  0.00           C
ATOM  11899 6C31 POPE  200     108.849  62.879  40.965  1.00  0.00           C
ATOM  11903  NH3 POPE  201      24.629  26.529  21.825  1.00  0.00           N
ATOM  11907  C12 POPE  201      23.199  26.289  22.195  1.00  0.00           C
ATOM  11910  C11 POPE  201      22.649  25.129  21.345  1.00  0.00           C
ATOM  11913  P   POPE  201      20.009  25.069  21.025  1.00  0.00           P
ATOM  11914  O13 POPE  201      19.569  26.479  21.095  1.00  0.00           O
ATOM  11915  O14 POPE  201      20.129  24.479  19.675  1.00  0.00           O
ATOM  11916  O11 POPE  201      19.079  24.129  21.885  1.00  0.00           O
ATOM  11917  O12 POPE  201      21.359  24.789  21.815  1.00  0.00           O
ATOM  11918  C1  POPE  201      18.929  24.369  23.295  1.00  0.00           C
ATOM  11921  C2  POPE  201      17.439  24.619  23.735  1.00  0.00           C
ATOM  11923  O21 POPE  201      17.359  24.519  25.175  1.00  0.00           O
ATOM  11924  C21 POPE  201      18.109  25.359  25.885  1.00  0.00           C
ATOM  11925  O22 POPE  201      18.609  26.389  25.485  1.00  0.00           O
ATOM  11926  C22 POPE  201      18.339  24.729  27.275  1.00  0.00           C
ATOM  11929  C3  POPE  201      16.459  23.569  23.115  1.00  0.00           C
ATOM  11932  O31 POPE  201      15.089  23.999  22.955  1.00  0.00           O
ATOM  11933  C31 POPE  201      14.109  23.989  23.865  1.00  0.00           C
ATOM  11934  O32 POPE  201      13.009  24.479  23.655  1.00  0.00           O
ATOM  11935  C32 POPE  201      14.449  23.319  25.195  1.00  0.00           C
ATOM  11938  C23 POPE  201      17.689  25.439  28.495  1.00  0.00           C
ATOM  11941  C24 POPE  201      17.489  24.429  29.645  1.00  0.00           C
ATOM  11944  C25 POPE  201      17.439  25.039  31.055  1.00  0.00           C
ATOM  11947  C26 POPE  201      18.839  25.289  31.645  1.00  0.00           C
ATOM  11950  C27 POPE  201      18.849  25.909  33.055  1.00  0.00           C
ATOM  11953  C28 POPE  201      18.239  25.029  34.175  1.00  0.00           C
ATOM  11956  C29 POPE  201      18.929  23.699  34.345  1.00  0.00           C
ATOM  11958 0C21 POPE  201      18.389  22.589  34.865  1.00  0.00           C
ATOM  11960 1C21 POPE  201      16.999  22.499  35.445  1.00  0.00           C
ATOM  11963 2C21 POPE  201      16.739  21.219  36.255  1.00  0.00           C
ATOM  11966 3C21 POPE  201      17.649  21.019  37.485  1.00  0.00           C
ATOM  11969 4C21 POPE  201      17.659  22.219  38.455  1.00  0.00           C
ATOM  11972 5C21 POPE  201      18.449  21.939  39.745  1.00  0.00           C
ATOM  11975 6C21 POPE  201      18.589  23.199  40.615  1.00  0.00           C
ATOM  11978 7C21 POPE  201      19.329  22.929  41.925  1.00  0.00           C
ATOM  11981 8C21 POPE  201      19.479  24.179  42.795  1.00  0.00           C
ATOM  11985  C33 POPE  201      13.219  23.069  26.125  1.00  0.00           C
ATOM  11988  C34 POPE  201      13.599  23.159  27.605  1.00  0.00           C
ATOM  11991  C35 POPE  201      12.849  22.199  28.555  1.00  0.00           C
ATOM  11994  C36 POPE  201      11.349  22.459  28.715  1.00  0.00           C
ATOM  11997  C37 POPE  201      10.769  21.729  29.945  1.00  0.00           C
ATOM  12000  C38 POPE  201       9.239  21.599  29.985  1.00  0.00           C
ATOM  12003  C39 POPE  201       8.459  22.899  30.255  1.00  0.00           C
ATOM  12006 0C31 POPE  201       8.769  23.559  31.605  1.00  0.00           C
ATOM  12009 1C31 POPE  201       7.679  24.559  32.045  1.00  0.00           C
ATOM  12012 2C31 POPE  201       8.219  25.899  32.555  1.00  0.00           C
ATOM  12015 3C31 POPE  201       9.029  25.809  33.865  1.00  0.00           C
ATOM  12018 4C31 POPE  201       8.149  25.659  35.115  1.00  0.00           C
ATOM  12021 5C31 POPE  201       8.959  25.829  36.405  1.00  0.00           C
ATOM  12024 6C31 POPE  201       8.099  25.809  37.675  1.00  0.00           C
ATOM  12028  NH3 POPE  202     101.029 101.359  62.455  1.00  0.00           N
ATOM  12032  C12 POPE  202      99.929 100.349  62.255  1.00  0.00           C
ATOM  12035  C11 POPE  202      99.499  99.749  63.595  1.00  0.00           C
ATOM  12038  P   POPE  202      97.189  98.419  63.525  1.00  0.00           P
ATOM  12039  O13 POPE  202      96.829  96.989  63.425  1.00  0.00           O
ATOM  12040  O14 POPE  202      96.739  99.059  64.775  1.00  0.00           O
ATOM  12041  O11 POPE  202      96.639  99.189  62.255  1.00  0.00           O
ATOM  12042  O12 POPE  202      98.759  98.549  63.375  1.00  0.00           O
ATOM  12043  C1  POPE  202      96.029 100.469  62.395  1.00  0.00           C
ATOM  12046  C2  POPE  202      95.359 100.929  61.065  1.00  0.00           C
ATOM  12048  O21 POPE  202      96.379 101.549  60.245  1.00  0.00           O
ATOM  12049  C21 POPE  202      96.029 101.699  58.975  1.00  0.00           C
ATOM  12050  O22 POPE  202      95.009 101.299  58.455  1.00  0.00           O
ATOM  12051  C22 POPE  202      97.129 102.459  58.225  1.00  0.00           C
ATOM  12054  C3  POPE  202      94.159 101.889  61.395  1.00  0.00           C
ATOM  12057  O31 POPE  202      94.189 103.089  60.605  1.00  0.00           O
ATOM  12058  C31 POPE  202      93.089 103.439  59.965  1.00  0.00           C
ATOM  12059  O32 POPE  202      91.989 102.929  60.055  1.00  0.00           O
ATOM  12060  C32 POPE  202      93.409 104.719  59.175  1.00  0.00           C
ATOM  12063  C23 POPE  202      96.579 103.109  56.935  1.00  0.00           C
ATOM  12066  C24 POPE  202      97.629 103.889  56.115  1.00  0.00           C
ATOM  12069  C25 POPE  202      98.509 103.009  55.215  1.00  0.00           C
ATOM  12072  C26 POPE  202      97.809 102.559  53.925  1.00  0.00           C
ATOM  12075  C27 POPE  202      98.579 101.469  53.165  1.00  0.00           C
ATOM  12078  C28 POPE  202      97.779 100.749  52.055  1.00  0.00           C
ATOM  12081  C29 POPE  202      97.469 101.589  50.845  1.00  0.00           C
ATOM  12083 0C21 POPE  202      97.809 101.339  49.565  1.00  0.00           C
ATOM  12085 1C21 POPE  202      98.609 100.169  49.035  1.00  0.00           C
ATOM  12088 2C21 POPE  202      97.929  99.369  47.895  1.00  0.00           C
ATOM  12091 3C21 POPE  202      97.729 100.149  46.585  1.00  0.00           C
ATOM  12094 4C21 POPE  202      97.539  99.199  45.385  1.00  0.00           C
ATOM  12097 5C21 POPE  202      97.139  99.879  44.075  1.00  0.00           C
ATOM  12100 6C21 POPE  202      95.649 100.249  44.015  1.00  0.00           C
ATOM  12103 7C21 POPE  202      95.199 100.719  42.625  1.00  0.00           C
ATOM  12106 8C21 POPE  202      93.699 101.019  42.545  1.00  0.00           C
ATOM  12110  C33 POPE  202      93.079 104.639  57.675  1.00  0.00           C
ATOM  12113  C34 POPE  202      93.529 105.929  56.965  1.00  0.00           C
ATOM  12116  C35 POPE  202      93.019 106.049  55.525  1.00  0.00           C
ATOM  12119  C36 POPE  202      93.809 105.199  54.525  1.00  0.00           C
ATOM  12122  C37 POPE  202      93.379 105.489  53.075  1.00  0.00           C
ATOM  12125  C38 POPE  202      94.219 104.739  52.035  1.00  0.00           C
ATOM  12128  C39 POPE  202      93.799 105.039  50.585  1.00  0.00           C
ATOM  12131 0C31 POPE  202      93.969 106.509  50.185  1.00  0.00           C
ATOM  12134 1C31 POPE  202      93.769 106.749  48.675  1.00  0.00           C
ATOM  12137 2C31 POPE  202      93.929 108.229  48.295  1.00  0.00           C
ATOM  12140 3C31 POPE  202      93.669 108.499  46.805  1.00  0.00           C
ATOM  12143 4C31 POPE  202      94.949 108.559  45.975  1.00  0.00           C
ATOM  12146 5C31 POPE  202      94.709 108.849  44.495  1.00  0.00           C
ATOM  12149 6C31 POPE  202      95.989 109.229  43.745  1.00  0.00           C
ATOM  12153  NH3 POPE  203      20.909  43.439  64.625  1.00  0.00           N
ATOM  12157  C12 POPE  203      19.929  43.069  65.725  1.00  0.00           C
ATOM  12160  C11 POPE  203      18.589  42.559  65.145  1.00  0.00           C
ATOM  12163  P   POPE  203      16.679  43.559  66.685  1.00  0.00           P
ATOM  12164  O13 POPE  203      15.349  43.099  67.145  1.00  0.00           O
ATOM  12165  O14 POPE  203      17.489  44.369  67.635  1.00  0.00           O
ATOM  12166  O11 POPE  203      16.379  44.379  65.375  1.00  0.00           O
ATOM  12167  O12 POPE  203      17.559  42.389  66.125  1.00  0.00           O
ATOM  12168  C1  POPE  203      17.079  45.599  65.155  1.00  0.00           C
ATOM  12171  C2  POPE  203      16.459  46.269  63.925  1.00  0.00           C
ATOM  12173  O21 POPE  203      17.319  47.359  63.575  1.00  0.00           O
ATOM  12174  C21 POPE  203      17.259  47.679  62.295  1.00  0.00           C
ATOM  12175  O22 POPE  203      16.639  47.079  61.435  1.00  0.00           O
ATOM  12176  C22 POPE  203      18.119  48.909  62.065  1.00  0.00           C
ATOM  12179  C3  POPE  203      15.019  46.749  64.245  1.00  0.00           C
ATOM  12182  O31 POPE  203      14.399  47.509  63.185  1.00  0.00           O
ATOM  12183  C31 POPE  203      13.799  46.779  62.235  1.00  0.00           C
ATOM  12184  O32 POPE  203      13.779  45.549  62.205  1.00  0.00           O
ATOM  12185  C32 POPE  203      13.079  47.719  61.255  1.00  0.00           C
ATOM  12188  C23 POPE  203      17.439  49.919  61.135  1.00  0.00           C
ATOM  12191  C24 POPE  203      18.439  50.979  60.665  1.00  0.00           C
ATOM  12194  C25 POPE  203      18.799  52.019  61.725  1.00  0.00           C
ATOM  12197  C26 POPE  203      18.589  53.449  61.215  1.00  0.00           C
ATOM  12200  C27 POPE  203      17.119  53.819  61.005  1.00  0.00           C
ATOM  12203  C28 POPE  203      16.949  55.249  60.455  1.00  0.00           C
ATOM  12206  C29 POPE  203      15.499  55.499  60.145  1.00  0.00           C
ATOM  12208 0C21 POPE  203      14.989  56.609  59.595  1.00  0.00           C
ATOM  12210 1C21 POPE  203      15.709  57.869  59.215  1.00  0.00           C
ATOM  12213 2C21 POPE  203      16.049  57.989  57.715  1.00  0.00           C
ATOM  12216 3C21 POPE  203      14.859  57.709  56.775  1.00  0.00           C
ATOM  12219 4C21 POPE  203      15.159  57.929  55.285  1.00  0.00           C
ATOM  12222 5C21 POPE  203      15.339  59.409  54.925  1.00  0.00           C
ATOM  12225 6C21 POPE  203      15.189  59.689  53.415  1.00  0.00           C
ATOM  12228 7C21 POPE  203      14.959  61.169  53.095  1.00  0.00           C
ATOM  12231 8C21 POPE  203      14.709  61.429  51.605  1.00  0.00           C
ATOM  12235  C33 POPE  203      13.799  47.979  59.915  1.00  0.00           C
ATOM  12238  C34 POPE  203      12.859  48.739  58.965  1.00  0.00           C
ATOM  12241  C35 POPE  203      13.519  49.179  57.655  1.00  0.00           C
ATOM  12244  C36 POPE  203      13.589  50.699  57.505  1.00  0.00           C
ATOM  12247  C37 POPE  203      14.089  51.139  56.125  1.00  0.00           C
ATOM  12250  C38 POPE  203      14.049  52.649  55.925  1.00  0.00           C
ATOM  12253  C39 POPE  203      15.139  53.419  56.675  1.00  0.00           C
ATOM  12256 0C31 POPE  203      16.499  53.449  55.955  1.00  0.00           C
ATOM  12259 1C31 POPE  203      17.499  54.359  56.675  1.00  0.00           C
ATOM  12262 2C31 POPE  203      18.599  54.939  55.765  1.00  0.00           C
ATOM  12265 3C31 POPE  203      19.909  54.129  55.755  1.00  0.00           C
ATOM  12268 4C31 POPE  203      19.839  52.859  54.905  1.00  0.00           C
ATOM  12271 5C31 POPE  203      21.159  52.089  54.885  1.00  0.00           C
ATOM  12274 6C31 POPE  203      21.079  50.799  54.055  1.00  0.00           C
ATOM  12278  NH3 POPE  204       0.359  50.239  16.945  1.00  0.00           N
ATOM  12282  C12 POPE  204      -0.559  51.029  16.045  1.00  0.00           C
ATOM  12285  C11 POPE  204      -0.061  52.479  15.915  1.00  0.00           C
ATOM  12288  P   POPE  204       2.419  52.099  14.905  1.00  0.00           P
ATOM  12289  O13 POPE  204       2.549  50.919  15.775  1.00  0.00           O
ATOM  12290  O14 POPE  204       2.889  51.999  13.505  1.00  0.00           O
ATOM  12291  O11 POPE  204       3.149  53.319  15.605  1.00  0.00           O
ATOM  12292  O12 POPE  204       0.939  52.649  14.905  1.00  0.00           O
ATOM  12293  C1  POPE  204       2.879  53.819  16.925  1.00  0.00           C
ATOM  12296  C2  POPE  204       3.169  52.829  18.095  1.00  0.00           C
ATOM  12298  O21 POPE  204       3.019  53.549  19.345  1.00  0.00           O
ATOM  12299  C21 POPE  204       1.859  53.349  19.965  1.00  0.00           C
ATOM  12300  O22 POPE  204       0.929  52.699  19.525  1.00  0.00           O
ATOM  12301  C22 POPE  204       1.919  54.049  21.335  1.00  0.00           C
ATOM  12304  C3  POPE  204       4.609  52.239  18.025  1.00  0.00           C
ATOM  12307  O31 POPE  204       5.089  51.719  19.275  1.00  0.00           O
ATOM  12308  C31 POPE  204       4.519  50.599  19.685  1.00  0.00           C
ATOM  12309  O32 POPE  204       3.529  50.079  19.215  1.00  0.00           O
ATOM  12310  C32 POPE  204       5.309  50.059  20.885  1.00  0.00           C
ATOM  12313  C23 POPE  204       0.689  53.749  22.225  1.00  0.00           C
ATOM  12316  C24 POPE  204       0.749  54.369  23.635  1.00  0.00           C
ATOM  12319  C25 POPE  204      -0.289  53.819  24.635  1.00  0.00           C
ATOM  12322  C26 POPE  204      -1.669  54.489  24.515  1.00  0.00           C
ATOM  12325  C27 POPE  204      -2.819  53.619  25.045  1.00  0.00           C
ATOM  12328  C28 POPE  204      -4.189  54.129  24.565  1.00  0.00           C
ATOM  12331  C29 POPE  204      -5.449  53.469  25.065  1.00  0.00           C
ATOM  12333 0C21 POPE  204      -6.459  54.069  25.715  1.00  0.00           C
ATOM  12335 1C21 POPE  204      -6.519  55.519  26.145  1.00  0.00           C
ATOM  12338 2C21 POPE  204      -7.089  55.709  27.565  1.00  0.00           C
ATOM  12341 3C21 POPE  204      -6.299  54.959  28.635  1.00  0.00           C
ATOM  12344 4C21 POPE  204      -6.479  55.559  30.035  1.00  0.00           C
ATOM  12347 5C21 POPE  204      -6.119  54.559  31.135  1.00  0.00           C
ATOM  12350 6C21 POPE  204      -5.909  55.229  32.485  1.00  0.00           C
ATOM  12353 7C21 POPE  204      -5.779  54.219  33.625  1.00  0.00           C
ATOM  12356 8C21 POPE  204      -5.479  54.879  34.965  1.00  0.00           C
ATOM  12360  C33 POPE  204       4.409  49.459  22.005  1.00  0.00           C
ATOM  12363  C34 POPE  204       4.429  50.279  23.305  1.00  0.00           C
ATOM  12366  C35 POPE  204       3.779  49.549  24.485  1.00  0.00           C
ATOM  12369  C36 POPE  204       3.999  50.259  25.825  1.00  0.00           C
ATOM  12372  C37 POPE  204       3.639  49.379  27.035  1.00  0.00           C
ATOM  12375  C38 POPE  204       3.579  50.169  28.345  1.00  0.00           C
ATOM  12378  C39 POPE  204       3.879  49.349  29.615  1.00  0.00           C
ATOM  12381 0C31 POPE  204       3.069  48.059  29.765  1.00  0.00           C
ATOM  12384 1C31 POPE  204       3.219  47.459  31.175  1.00  0.00           C
ATOM  12387 2C31 POPE  204       2.549  46.089  31.345  1.00  0.00           C
[truncated: 1,720,632 more chars]
