# Supplementary material for: Characterizing Membrane Association and Periplasmic Transfer of Bacterial Lipoproteins through Molecular Dynamics Simulations
Source: Structure. 2020 Apr 7;28(4):475–487.e3. doi: 10.1016/j.str.2020.01.012 (PMC7139219; doi:10.1016/j.str.2020.01.012)
Supplement: Data S1. Final Coordinates from Simulations (Y–Z), Related to Figure 3 [file mmc3.zip › Y-Z/YEDD-3-atomistic.pdb]

TITLE     Protein
REMARK    THIS IS A SIMULATION BOX
CRYST1  129.388  129.388  112.795  90.00  90.00  90.00 P 1           1
MODEL        1
ATOM      1  N   CYSTA   1      75.534  77.064  64.410  1.00  0.00           N
ATOM      3  CA  CYSTA   1      75.114  78.434  64.110  1.00  0.00           C
ATOM      5  C   CYSTA   1      73.744  78.894  64.620  1.00  0.00           C
ATOM      6  O   CYSTA   1      72.744  78.204  64.540  1.00  0.00           O
ATOM      7  CB  CYSTA   1      75.294  78.804  62.600  1.00  0.00           C
ATOM     10  SG  CYSTA   1      76.954  78.454  61.910  1.00  0.00           S
ATOM     11  C1  CYSTA   1      76.774  79.664  60.570  1.00  0.00           C
ATOM     14  CA1 CYSTA   1      75.154  75.934  63.780  1.00  0.00           C
ATOM     15  OA1 CYSTA   1      76.054  75.244  63.340  1.00  0.00           O
ATOM     16  CA2 CYSTA   1      73.754  75.414  63.680  1.00  0.00           C
ATOM     19  C11 CYSTA   1      77.804  79.734  59.410  1.00  0.00           C
ATOM     21  O11 CYSTA   1      78.034  78.454  58.790  1.00  0.00           O
ATOM     22  CX1 CYSTA   1      77.124  78.114  57.900  1.00  0.00           C
ATOM     23  OX1 CYSTA   1      76.054  78.654  57.720  1.00  0.00           O
ATOM     24  CX2 CYSTA   1      77.724  77.044  56.970  1.00  0.00           C
ATOM     27  C12 CYSTA   1      79.164  80.354  59.840  1.00  0.00           C
ATOM     30  O12 CYSTA   1      80.214  79.354  59.830  1.00  0.00           O
ATOM     31  CD1 CYSTA   1      81.244  79.654  59.050  1.00  0.00           C
ATOM     32  OD1 CYSTA   1      82.274  80.164  59.430  1.00  0.00           O
ATOM     33  CD2 CYSTA   1      80.894  79.304  57.590  1.00  0.00           C
ATOM     36  CA3 CYSTA   1      73.054  75.774  62.340  1.00  0.00           C
ATOM     39  CA4 CYSTA   1      71.804  74.914  62.070  1.00  0.00           C
ATOM     42  CA5 CYSTA   1      70.584  75.734  61.580  1.00  0.00           C
ATOM     45  CA6 CYSTA   1      70.434  75.854  60.060  1.00  0.00           C
ATOM     48  CA7 CYSTA   1      71.704  76.314  59.350  1.00  0.00           C
ATOM     51  CA8 CYSTA   1      71.574  76.224  57.830  1.00  0.00           C
ATOM     54  CA9 CYSTA   1      72.904  76.474  57.120  1.00  0.00           C
ATOM     57 0CA1 CYSTA   1      72.914  75.864  55.720  1.00  0.00           C
ATOM     60 1CA1 CYSTA   1      74.284  75.984  55.060  1.00  0.00           C
ATOM     63 2CA1 CYSTA   1      74.414  75.144  53.790  1.00  0.00           C
ATOM     66 3CA1 CYSTA   1      75.744  75.414  53.080  1.00  0.00           C
ATOM     69 4CA1 CYSTA   1      76.514  74.184  52.590  1.00  0.00           C
ATOM     72 5CA1 CYSTA   1      77.084  73.314  53.720  1.00  0.00           C
ATOM     75 6CA1 CYSTA   1      78.354  72.564  53.300  1.00  0.00           C
ATOM     79  CD3 CYSTA   1      81.904  79.824  56.550  1.00  0.00           C
ATOM     82  CD4 CYSTA   1      82.004  81.354  56.380  1.00  0.00           C
ATOM     85  CD5 CYSTA   1      83.084  81.734  55.350  1.00  0.00           C
ATOM     88  CD6 CYSTA   1      82.554  82.164  53.980  1.00  0.00           C
ATOM     91  CD7 CYSTA   1      81.934  81.014  53.180  1.00  0.00           C
ATOM     94  CD8 CYSTA   1      82.504  80.884  51.770  1.00  0.00           C
ATOM     97  CD9 CYSTA   1      81.864  79.714  51.010  1.00  0.00           C
ATOM    100 0CD1 CYSTA   1      82.814  79.034  50.010  1.00  0.00           C
ATOM    103 1CD1 CYSTA   1      82.074  78.024  49.120  1.00  0.00           C
ATOM    106 2CD1 CYSTA   1      82.964  77.284  48.120  1.00  0.00           C
ATOM    109 3CD1 CYSTA   1      82.234  76.144  47.400  1.00  0.00           C
ATOM    112 4CD1 CYSTA   1      81.164  76.594  46.380  1.00  0.00           C
ATOM    115 5CD1 CYSTA   1      81.734  76.804  44.980  1.00  0.00           C
ATOM    118 6CD1 CYSTA   1      80.704  77.264  43.950  1.00  0.00           C
ATOM    122  CX3 CYSTA   1      78.024  77.604  55.550  1.00  0.00           C
ATOM    125  CX4 CYSTA   1      78.974  76.704  54.750  1.00  0.00           C
ATOM    128  CX5 CYSTA   1      79.434  77.224  53.370  1.00  0.00           C
ATOM    131  CX6 CYSTA   1      78.394  77.934  52.470  1.00  0.00           C
ATOM    134  CX7 CYSTA   1      78.764  77.764  50.980  1.00  0.00           C
ATOM    137  CX8 CYSTA   1      77.914  78.544  49.940  1.00  0.00           C
ATOM    140  CX9 CYSTA   1      78.134  80.034  49.860  1.00  0.00           C
ATOM    142 0CX1 CYSTA   1      78.534  80.764  48.790  1.00  0.00           C
ATOM    144 1CX1 CYSTA   1      78.954  80.264  47.430  1.00  0.00           C
ATOM    147 2CX1 CYSTA   1      79.834  81.264  46.630  1.00  0.00           C
ATOM    150 3CX1 CYSTA   1      79.034  82.234  45.730  1.00  0.00           C
ATOM    153 4CX1 CYSTA   1      79.934  83.274  45.040  1.00  0.00           C
ATOM    156 5CX1 CYSTA   1      79.164  84.174  44.060  1.00  0.00           C
ATOM    159 6CX1 CYSTA   1      79.934  85.444  43.650  1.00  0.00           C
ATOM    162 7CX1 CYSTA   1      79.264  86.204  42.500  1.00  0.00           C
ATOM    165 8CX1 CYSTA   1      80.064  87.424  42.020  1.00  0.00           C
ATOM    169  N   ALA A   2      73.694  80.114  65.190  1.00  0.00           N
ATOM    171  CA  ALA A   2      72.534  80.914  65.550  1.00  0.00           C
ATOM    173  CB  ALA A   2      71.474  80.994  64.430  1.00  0.00           C
ATOM    177  C   ALA A   2      71.894  80.544  66.880  1.00  0.00           C
ATOM    178  O   ALA A   2      71.024  81.254  67.390  1.00  0.00           O
ATOM    179  N   GLU A   3      72.344  79.434  67.490  1.00  0.00           N
ATOM    181  CA  GLU A   3      72.034  79.054  68.850  1.00  0.00           C
ATOM    183  CB  GLU A   3      72.404  80.134  69.880  1.00  0.00           C
ATOM    186  CG  GLU A   3      72.924  79.574  71.230  1.00  0.00           C
ATOM    189  CD  GLU A   3      74.244  78.814  71.100  1.00  0.00           C
ATOM    190  OE1 GLU A   3      74.284  77.664  71.590  1.00  0.00           O
ATOM    191  OE2 GLU A   3      75.234  79.384  70.560  1.00  0.00           O
ATOM    192  C   GLU A   3      70.624  78.494  68.980  1.00  0.00           C
ATOM    193  O   GLU A   3      69.834  78.904  69.840  1.00  0.00           O
ATOM    194  N   VAL A   4      70.314  77.514  68.110  1.00  0.00           N
ATOM    196  CA  VAL A   4      69.184  76.594  68.200  1.00  0.00           C
ATOM    198  CB  VAL A   4      68.594  76.304  66.830  1.00  0.00           C
ATOM    200  CG1 VAL A   4      67.454  75.284  66.870  1.00  0.00           C
ATOM    204  CG2 VAL A   4      68.094  77.604  66.190  1.00  0.00           C
ATOM    208  C   VAL A   4      69.664  75.284  68.820  1.00  0.00           C
ATOM    209  O   VAL A   4      68.914  74.394  69.190  1.00  0.00           O
ATOM    210  N   GLU A   5      70.974  75.204  69.140  1.00  0.00           N
ATOM    212  CA  GLU A   5      71.404  74.424  70.270  1.00  0.00           C
ATOM    214  CB  GLU A   5      72.594  73.514  69.950  1.00  0.00           C
ATOM    217  CG  GLU A   5      72.024  72.304  69.160  1.00  0.00           C
ATOM    220  CD  GLU A   5      73.044  71.224  68.870  1.00  0.00           C
ATOM    221  OE1 GLU A   5      74.214  71.324  69.300  1.00  0.00           O
ATOM    222  OE2 GLU A   5      72.614  70.204  68.280  1.00  0.00           O
ATOM    223  C   GLU A   5      71.424  75.244  71.530  1.00  0.00           C
ATOM    224  O   GLU A   5      72.014  74.894  72.550  1.00  0.00           O
ATOM    225  N   ASN A   6      70.554  76.284  71.540  1.00  0.00           N
ATOM    227  CA  ASN A   6      69.614  76.454  72.620  1.00  0.00           C
ATOM    229  CB  ASN A   6      68.944  77.874  72.700  1.00  0.00           C
ATOM    232  CG  ASN A   6      67.724  78.174  71.820  1.00  0.00           C
ATOM    233  OD1 ASN A   6      67.044  77.364  71.200  1.00  0.00           O
ATOM    234  ND2 ASN A   6      67.344  79.474  71.790  1.00  0.00           N
ATOM    237  C   ASN A   6      68.624  75.284  72.760  1.00  0.00           C
ATOM    238  O   ASN A   6      67.854  74.894  71.890  1.00  0.00           O
ATOM    239  N   TYR A   7      68.604  74.774  73.990  1.00  0.00           N
ATOM    241  CA  TYR A   7      67.584  74.084  74.730  1.00  0.00           C
ATOM    243  CB  TYR A   7      67.704  74.904  76.040  1.00  0.00           C
ATOM    246  CG  TYR A   7      66.924  74.594  77.270  1.00  0.00           C
ATOM    247  CD1 TYR A   7      65.974  73.574  77.450  1.00  0.00           C
ATOM    249  CE1 TYR A   7      65.404  73.374  78.720  1.00  0.00           C
ATOM    251  CZ  TYR A   7      65.824  74.154  79.810  1.00  0.00           C
ATOM    252  OH  TYR A   7      65.424  73.924  81.130  1.00  0.00           O
ATOM    254  CD2 TYR A   7      67.274  75.404  78.360  1.00  0.00           C
ATOM    256  CE2 TYR A   7      66.734  75.184  79.620  1.00  0.00           C
ATOM    258  C   TYR A   7      66.154  74.044  74.200  1.00  0.00           C
ATOM    259  O   TYR A   7      65.584  72.954  74.130  1.00  0.00           O
ATOM    260  N   ASN A   8      65.514  75.194  73.860  1.00  0.00           N
ATOM    262  CA  ASN A   8      64.104  75.184  73.490  1.00  0.00           C
ATOM    264  CB  ASN A   8      63.284  76.224  74.320  1.00  0.00           C
ATOM    267  CG  ASN A   8      63.424  77.724  74.010  1.00  0.00           C
ATOM    268  OD1 ASN A   8      62.654  78.494  74.600  1.00  0.00           O
ATOM    269  ND2 ASN A   8      64.334  78.174  73.130  1.00  0.00           N
ATOM    272  C   ASN A   8      63.784  75.324  72.020  1.00  0.00           C
ATOM    273  O   ASN A   8      62.604  75.374  71.700  1.00  0.00           O
ATOM    274  N   ASN A   9      64.764  75.364  71.090  1.00  0.00           N
ATOM    276  CA  ASN A   9      64.434  75.224  69.680  1.00  0.00           C
ATOM    278  CB  ASN A   9      64.734  76.504  68.850  1.00  0.00           C
ATOM    281  CG  ASN A   9      63.734  77.614  69.190  1.00  0.00           C
ATOM    282  OD1 ASN A   9      62.534  77.584  68.910  1.00  0.00           O
ATOM    283  ND2 ASN A   9      64.254  78.704  69.780  1.00  0.00           N
ATOM    286  C   ASN A   9      65.134  73.994  69.110  1.00  0.00           C
ATOM    287  O   ASN A   9      65.094  73.764  67.910  1.00  0.00           O
ATOM    288  N   VAL A  10      65.724  73.124  69.970  1.00  0.00           N
ATOM    290  CA  VAL A  10      66.194  71.794  69.600  1.00  0.00           C
ATOM    292  CB  VAL A  10      66.654  70.934  70.800  1.00  0.00           C
ATOM    294  CG1 VAL A  10      67.234  69.584  70.330  1.00  0.00           C
ATOM    298  CG2 VAL A  10      67.734  71.654  71.620  1.00  0.00           C
ATOM    302  C   VAL A  10      65.104  70.994  68.910  1.00  0.00           C
ATOM    303  O   VAL A  10      64.134  70.574  69.540  1.00  0.00           O
ATOM    304  N   VAL A  11      65.244  70.764  67.590  1.00  0.00           N
ATOM    306  CA  VAL A  11      64.324  69.944  66.820  1.00  0.00           C
ATOM    308  CB  VAL A  11      64.504  70.104  65.320  1.00  0.00           C
ATOM    310  CG1 VAL A  11      63.604  69.134  64.520  1.00  0.00           C
ATOM    314  CG2 VAL A  11      64.174  71.574  65.030  1.00  0.00           C
ATOM    318  C   VAL A  11      64.264  68.504  67.270  1.00  0.00           C
ATOM    319  O   VAL A  11      65.224  67.744  67.170  1.00  0.00           O
ATOM    320  N   LYS A  12      63.104  68.114  67.840  1.00  0.00           N
ATOM    322  CA  LYS A  12      62.834  66.794  68.320  1.00  0.00           C
ATOM    324  CB  LYS A  12      61.544  66.794  69.170  1.00  0.00           C
ATOM    327  CG  LYS A  12      61.204  65.464  69.860  1.00  0.00           C
ATOM    330  CD  LYS A  12      60.004  65.614  70.830  1.00  0.00           C
ATOM    333  CE  LYS A  12      58.654  65.874  70.140  1.00  0.00           C
ATOM    336  NZ  LYS A  12      57.604  66.134  71.150  1.00  0.00           N
ATOM    340  C   LYS A  12      62.814  65.814  67.180  1.00  0.00           C
ATOM    341  O   LYS A  12      62.144  66.004  66.160  1.00  0.00           O
ATOM    342  N   THR A  13      63.614  64.754  67.310  1.00  0.00           N
ATOM    344  CA  THR A  13      63.684  63.704  66.330  1.00  0.00           C
ATOM    346  CB  THR A  13      65.074  63.144  66.120  1.00  0.00           C
ATOM    348  OG1 THR A  13      65.894  64.164  65.580  1.00  0.00           O
ATOM    350  CG2 THR A  13      65.054  62.004  65.090  1.00  0.00           C
ATOM    354  C   THR A  13      62.764  62.624  66.810  1.00  0.00           C
ATOM    355  O   THR A  13      62.984  62.124  67.910  1.00  0.00           O
ATOM    356  N   PRO A  14      61.744  62.224  66.070  1.00  0.00           N
ATOM    357  CD  PRO A  14      61.284  62.904  64.850  1.00  0.00           C
ATOM    360  CA  PRO A  14      60.984  61.004  66.320  1.00  0.00           C
ATOM    362  CB  PRO A  14      60.314  60.744  64.970  1.00  0.00           C
ATOM    365  CG  PRO A  14      60.034  62.154  64.450  1.00  0.00           C
ATOM    368  C   PRO A  14      61.804  59.814  66.770  1.00  0.00           C
ATOM    369  O   PRO A  14      62.884  59.604  66.230  1.00  0.00           O
ATOM    370  N   ALA A  15      61.324  59.014  67.730  1.00  0.00           N
ATOM    372  CA  ALA A  15      61.994  57.774  68.070  1.00  0.00           C
ATOM    374  CB  ALA A  15      61.284  57.074  69.250  1.00  0.00           C
ATOM    378  C   ALA A  15      62.074  56.824  66.860  1.00  0.00           C
ATOM    379  O   ALA A  15      61.034  56.504  66.280  1.00  0.00           O
ATOM    380  N   PRO A  16      63.254  56.384  66.400  1.00  0.00           N
ATOM    381  CD  PRO A  16      64.564  56.804  66.900  1.00  0.00           C
ATOM    384  CA  PRO A  16      63.364  55.294  65.450  1.00  0.00           C
ATOM    386  CB  PRO A  16      64.874  55.134  65.180  1.00  0.00           C
ATOM    389  CG  PRO A  16      65.524  56.364  65.810  1.00  0.00           C
ATOM    392  C   PRO A  16      62.744  54.024  65.970  1.00  0.00           C
ATOM    393  O   PRO A  16      62.554  53.884  67.190  1.00  0.00           O
ATOM    394  N   ASP A  17      62.414  53.074  65.080  1.00  0.00           N
ATOM    396  CA  ASP A  17      61.774  51.824  65.460  1.00  0.00           C
ATOM    398  CB  ASP A  17      61.504  50.904  64.230  1.00  0.00           C
ATOM    401  CG  ASP A  17      60.614  51.544  63.170  1.00  0.00           C
ATOM    402  OD1 ASP A  17      60.284  52.754  63.310  1.00  0.00           O
ATOM    403  OD2 ASP A  17      60.304  50.834  62.180  1.00  0.00           O
ATOM    404  C   ASP A  17      62.584  51.084  66.540  1.00  0.00           C
ATOM    405  O   ASP A  17      63.794  50.894  66.420  1.00  0.00           O
ATOM    406  N   TRP A  18      61.914  50.684  67.640  1.00  0.00           N
ATOM    408  CA  TRP A  18      62.434  49.874  68.750  1.00  0.00           C
ATOM    410  CB  TRP A  18      63.424  48.724  68.370  1.00  0.00           C
ATOM    413  CG  TRP A  18      62.934  47.664  67.450  1.00  0.00           C
ATOM    414  CD1 TRP A  18      62.904  47.744  66.080  1.00  0.00           C
ATOM    416  NE1 TRP A  18      62.324  46.614  65.580  1.00  0.00           N
ATOM    418  CE2 TRP A  18      62.004  45.764  66.580  1.00  0.00           C
ATOM    419  CD2 TRP A  18      62.434  46.364  67.790  1.00  0.00           C
ATOM    420  CE3 TRP A  18      62.304  45.654  68.990  1.00  0.00           C
ATOM    422  CZ3 TRP A  18      61.674  44.394  68.960  1.00  0.00           C
ATOM    424  CZ2 TRP A  18      61.324  44.564  66.560  1.00  0.00           C
ATOM    426  CH2 TRP A  18      61.164  43.884  67.770  1.00  0.00           C
ATOM    428  C   TRP A  18      63.114  50.694  69.840  1.00  0.00           C
ATOM    429  O   TRP A  18      63.564  50.124  70.840  1.00  0.00           O
ATOM    430  N   LEU A  19      63.184  52.024  69.690  1.00  0.00           N
ATOM    432  CA  LEU A  19      63.634  52.904  70.760  1.00  0.00           C
ATOM    434  CB  LEU A  19      64.224  54.234  70.230  1.00  0.00           C
ATOM    437  CG  LEU A  19      65.694  54.184  69.770  1.00  0.00           C
ATOM    439  CD1 LEU A  19      66.694  53.774  70.860  1.00  0.00           C
ATOM    443  CD2 LEU A  19      65.894  53.384  68.480  1.00  0.00           C
ATOM    447  C   LEU A  19      62.504  53.234  71.710  1.00  0.00           C
ATOM    448  O   LEU A  19      62.724  53.314  72.920  1.00  0.00           O
ATOM    449  N   ALA A  20      61.264  53.414  71.210  1.00  0.00           N
ATOM    451  CA  ALA A  20      60.134  53.754  72.060  1.00  0.00           C
ATOM    453  CB  ALA A  20      58.854  54.034  71.240  1.00  0.00           C
ATOM    457  C   ALA A  20      59.884  52.674  73.110  1.00  0.00           C
ATOM    458  O   ALA A  20      59.994  51.474  72.850  1.00  0.00           O
ATOM    459  N   GLY A  21      59.604  53.114  74.350  1.00  0.00           N
ATOM    461  CA  GLY A  21      59.574  52.214  75.480  1.00  0.00           C
ATOM    464  C   GLY A  21      60.254  52.734  76.700  1.00  0.00           C
ATOM    465  O   GLY A  21      60.964  53.734  76.700  1.00  0.00           O
ATOM    466  N   TYR A  22      60.034  51.984  77.790  1.00  0.00           N
ATOM    468  CA  TYR A  22      60.694  52.134  79.060  1.00  0.00           C
ATOM    470  CB  TYR A  22      59.754  51.694  80.200  1.00  0.00           C
ATOM    473  CG  TYR A  22      58.554  52.584  80.260  1.00  0.00           C
ATOM    474  CD1 TYR A  22      57.374  52.224  79.600  1.00  0.00           C
ATOM    476  CE1 TYR A  22      56.234  53.034  79.660  1.00  0.00           C
ATOM    478  CZ  TYR A  22      56.274  54.214  80.420  1.00  0.00           C
ATOM    479  OH  TYR A  22      55.134  55.024  80.440  1.00  0.00           O
ATOM    481  CD2 TYR A  22      58.584  53.774  81.020  1.00  0.00           C
ATOM    483  CE2 TYR A  22      57.424  54.564  81.130  1.00  0.00           C
ATOM    485  C   TYR A  22      61.934  51.264  79.090  1.00  0.00           C
ATOM    486  O   TYR A  22      61.934  50.124  78.600  1.00  0.00           O
ATOM    487  N   TRP A  23      63.024  51.794  79.660  1.00  0.00           N
ATOM    489  CA  TRP A  23      64.304  51.134  79.760  1.00  0.00           C
ATOM    491  CB  TRP A  23      65.324  51.744  78.750  1.00  0.00           C
ATOM    494  CG  TRP A  23      64.864  51.754  77.330  1.00  0.00           C
ATOM    495  CD1 TRP A  23      64.124  52.724  76.710  1.00  0.00           C
ATOM    497  NE1 TRP A  23      63.834  52.334  75.420  1.00  0.00           N
ATOM    499  CE2 TRP A  23      64.444  51.144  75.170  1.00  0.00           C
ATOM    500  CD2 TRP A  23      65.114  50.744  76.350  1.00  0.00           C
ATOM    501  CE3 TRP A  23      65.844  49.554  76.340  1.00  0.00           C
ATOM    503  CZ3 TRP A  23      65.884  48.794  75.170  1.00  0.00           C
ATOM    505  CZ2 TRP A  23      64.504  50.404  74.000  1.00  0.00           C
ATOM    507  CH2 TRP A  23      65.234  49.214  74.020  1.00  0.00           C
ATOM    509  C   TRP A  23      64.804  51.394  81.170  1.00  0.00           C
ATOM    510  O   TRP A  23      64.604  52.494  81.690  1.00  0.00           O
ATOM    511  N   GLN A  24      65.474  50.444  81.840  1.00  0.00           N
ATOM    513  CA  GLN A  24      66.174  50.764  83.080  1.00  0.00           C
ATOM    515  CB  GLN A  24      65.224  50.874  84.320  1.00  0.00           C
ATOM    518  CG  GLN A  24      64.604  49.554  84.800  1.00  0.00           C
ATOM    521  CD  GLN A  24      63.694  49.764  86.010  1.00  0.00           C
ATOM    522  OE1 GLN A  24      62.984  50.764  86.140  1.00  0.00           O
ATOM    523  NE2 GLN A  24      63.694  48.784  86.930  1.00  0.00           N
ATOM    526  C   GLN A  24      67.304  49.764  83.340  1.00  0.00           C
ATOM    527  O   GLN A  24      67.454  48.764  82.630  1.00  0.00           O
ATOM    528  N   THR A  25      68.144  49.994  84.360  1.00  0.00           N
ATOM    530  CA  THR A  25      69.134  49.044  84.870  1.00  0.00           C
ATOM    532  CB  THR A  25      70.154  49.664  85.830  1.00  0.00           C
ATOM    534  OG1 THR A  25      69.544  50.214  86.990  1.00  0.00           O
ATOM    536  CG2 THR A  25      70.864  50.844  85.150  1.00  0.00           C
ATOM    540  C   THR A  25      68.524  47.764  85.480  1.00  0.00           C
ATOM    541  O   THR A  25      67.464  47.794  86.100  1.00  0.00           O
ATOM    542  N   LYS A  26      69.194  46.594  85.330  1.00  0.00           N
ATOM    544  CA  LYS A  26      68.784  45.324  85.950  1.00  0.00           C
ATOM    546  CB  LYS A  26      68.724  44.184  84.900  1.00  0.00           C
ATOM    549  CG  LYS A  26      67.514  44.214  83.970  1.00  0.00           C
ATOM    552  CD  LYS A  26      66.174  44.114  84.730  1.00  0.00           C
ATOM    555  CE  LYS A  26      64.914  43.974  83.860  1.00  0.00           C
ATOM    558  NZ  LYS A  26      63.674  43.984  84.680  1.00  0.00           N
ATOM    562  C   LYS A  26      69.654  44.824  87.100  1.00  0.00           C
ATOM    563  O   LYS A  26      69.434  43.754  87.670  1.00  0.00           O
ATOM    564  N   GLY A  27      70.694  45.574  87.460  1.00  0.00           N
ATOM    566  CA  GLY A  27      71.684  45.114  88.410  1.00  0.00           C
ATOM    569  C   GLY A  27      72.654  46.234  88.620  1.00  0.00           C
ATOM    570  O   GLY A  27      72.394  47.344  88.140  1.00  0.00           O
ATOM    571  N   PRO A  28      73.754  45.994  89.310  1.00  0.00           N
ATOM    572  CD  PRO A  28      74.274  44.634  89.560  1.00  0.00           C
ATOM    575  CA  PRO A  28      74.774  47.004  89.630  1.00  0.00           C
ATOM    577  CB  PRO A  28      75.844  46.204  90.370  1.00  0.00           C
ATOM    580  CG  PRO A  28      75.784  44.824  89.720  1.00  0.00           C
ATOM    583  C   PRO A  28      75.354  47.714  88.420  1.00  0.00           C
ATOM    584  O   PRO A  28      75.394  47.164  87.320  1.00  0.00           O
ATOM    585  N   GLN A  29      75.834  48.964  88.600  1.00  0.00           N
ATOM    587  CA  GLN A  29      76.434  49.714  87.530  1.00  0.00           C
ATOM    589  CB  GLN A  29      75.574  50.934  87.130  1.00  0.00           C
ATOM    592  CG  GLN A  29      74.224  50.524  86.480  1.00  0.00           C
ATOM    595  CD  GLN A  29      74.444  49.794  85.150  1.00  0.00           C
ATOM    596  OE1 GLN A  29      75.214  50.264  84.290  1.00  0.00           O
ATOM    597  NE2 GLN A  29      73.744  48.654  84.960  1.00  0.00           N
ATOM    600  C   GLN A  29      77.854  50.154  87.790  1.00  0.00           C
ATOM    601  O   GLN A  29      78.234  50.604  88.870  1.00  0.00           O
ATOM    602  N   ARG A  30      78.654  50.074  86.710  1.00  0.00           N
ATOM    604  CA  ARG A  30      80.014  50.554  86.580  1.00  0.00           C
ATOM    606  CB  ARG A  30      80.614  50.004  85.250  1.00  0.00           C
ATOM    609  CG  ARG A  30      79.924  50.504  83.960  1.00  0.00           C
ATOM    612  CD  ARG A  30      80.674  50.164  82.660  1.00  0.00           C
ATOM    615  NE  ARG A  30      80.504  48.694  82.460  1.00  0.00           N
ATOM    617  CZ  ARG A  30      80.994  48.014  81.430  1.00  0.00           C
ATOM    618  NH1 ARG A  30      81.874  48.494  80.590  1.00  0.00           N
ATOM    621  NH2 ARG A  30      80.434  46.844  81.140  1.00  0.00           N
ATOM    624  C   ARG A  30      80.184  52.064  86.520  1.00  0.00           C
ATOM    625  O   ARG A  30      81.304  52.554  86.440  1.00  0.00           O
ATOM    626  N   ALA A  31      79.074  52.824  86.500  1.00  0.00           N
ATOM    628  CA  ALA A  31      79.134  54.264  86.590  1.00  0.00           C
ATOM    630  CB  ALA A  31      78.244  54.974  85.560  1.00  0.00           C
ATOM    634  C   ALA A  31      78.704  54.554  88.020  1.00  0.00           C
ATOM    635  O   ALA A  31      77.574  54.254  88.410  1.00  0.00           O
ATOM    636  N   LEU A  32      79.664  55.004  88.840  1.00  0.00           N
ATOM    638  CA  LEU A  32      79.784  54.614  90.230  1.00  0.00           C
ATOM    640  CB  LEU A  32      81.194  54.964  90.760  1.00  0.00           C
ATOM    643  CG  LEU A  32      82.354  54.294  89.980  1.00  0.00           C
ATOM    645  CD1 LEU A  32      83.714  54.894  90.390  1.00  0.00           C
ATOM    649  CD2 LEU A  32      82.394  52.774  90.190  1.00  0.00           C
ATOM    653  C   LEU A  32      78.724  55.174  91.190  1.00  0.00           C
ATOM    654  O   LEU A  32      78.604  56.374  91.410  1.00  0.00           O
ATOM    655  N   VAL A  33      77.954  54.274  91.820  1.00  0.00           N
ATOM    657  CA  VAL A  33      77.004  54.524  92.900  1.00  0.00           C
ATOM    659  CB  VAL A  33      75.564  54.854  92.450  1.00  0.00           C
ATOM    661  CG1 VAL A  33      74.784  55.524  93.600  1.00  0.00           C
ATOM    665  CG2 VAL A  33      75.524  55.794  91.230  1.00  0.00           C
ATOM    669  C   VAL A  33      77.014  53.184  93.610  1.00  0.00           C
ATOM    670  O   VAL A  33      77.614  52.234  93.110  1.00  0.00           O
ATOM    671  N   SER A  34      76.364  53.024  94.780  1.00  0.00           N
ATOM    673  CA  SER A  34      76.004  51.744  95.380  1.00  0.00           C
ATOM    675  CB  SER A  34      75.164  51.974  96.660  1.00  0.00           C
ATOM    678  OG  SER A  34      75.794  52.914  97.530  1.00  0.00           O
ATOM    680  C   SER A  34      75.184  50.854  94.450  1.00  0.00           C
ATOM    681  O   SER A  34      74.464  51.414  93.620  1.00  0.00           O
ATOM    682  N   PRO A  35      75.234  49.514  94.510  1.00  0.00           N
ATOM    683  CD  PRO A  35      75.924  48.764  95.570  1.00  0.00           C
ATOM    686  CA  PRO A  35      74.684  48.634  93.480  1.00  0.00           C
ATOM    688  CB  PRO A  35      75.324  47.274  93.810  1.00  0.00           C
ATOM    691  CG  PRO A  35      75.564  47.304  95.320  1.00  0.00           C
ATOM    694  C   PRO A  35      73.174  48.604  93.500  1.00  0.00           C
ATOM    695  O   PRO A  35      72.564  48.054  92.580  1.00  0.00           O
ATOM    696  N   GLU A  36      72.554  49.214  94.530  1.00  0.00           N
ATOM    698  CA  GLU A  36      71.134  49.444  94.650  1.00  0.00           C
ATOM    700  CB  GLU A  36      70.764  49.854  96.100  1.00  0.00           C
ATOM    703  CG  GLU A  36      71.004  48.774  97.190  1.00  0.00           C
ATOM    706  CD  GLU A  36      72.474  48.484  97.360  1.00  0.00           C
ATOM    707  OE1 GLU A  36      73.234  49.484  97.420  1.00  0.00           O
ATOM    708  OE2 GLU A  36      72.854  47.294  97.340  1.00  0.00           O
ATOM    709  C   GLU A  36      70.604  50.544  93.760  1.00  0.00           C
ATOM    710  O   GLU A  36      69.394  50.664  93.560  1.00  0.00           O
ATOM    711  N   ALA A  37      71.474  51.414  93.230  1.00  0.00           N
ATOM    713  CA  ALA A  37      71.064  52.514  92.390  1.00  0.00           C
ATOM    715  CB  ALA A  37      72.224  53.484  92.130  1.00  0.00           C
ATOM    719  C   ALA A  37      70.404  52.074  91.090  1.00  0.00           C
ATOM    720  O   ALA A  37      70.734  51.064  90.480  1.00  0.00           O
ATOM    721  N   ILE A  38      69.434  52.864  90.640  1.00  0.00           N
ATOM    723  CA  ILE A  38      68.714  52.564  89.420  1.00  0.00           C
ATOM    725  CB  ILE A  38      67.214  52.354  89.650  1.00  0.00           C
ATOM    727  CG2 ILE A  38      66.444  53.684  89.700  1.00  0.00           C
ATOM    731  CG1 ILE A  38      66.594  51.414  88.600  1.00  0.00           C
ATOM    734  CD  ILE A  38      66.934  49.964  88.920  1.00  0.00           C
ATOM    738  C   ILE A  38      69.024  53.654  88.430  1.00  0.00           C
ATOM    739  O   ILE A  38      69.274  54.814  88.790  1.00  0.00           O
ATOM    740  N   GLY A  39      69.064  53.304  87.140  1.00  0.00           N
ATOM    742  CA  GLY A  39      68.984  54.284  86.060  1.00  0.00           C
ATOM    745  C   GLY A  39      67.854  53.894  85.190  1.00  0.00           C
ATOM    746  O   GLY A  39      67.654  52.704  84.970  1.00  0.00           O
ATOM    747  N   SER A  40      67.114  54.864  84.660  1.00  0.00           N
ATOM    749  CA  SER A  40      65.944  54.604  83.840  1.00  0.00           C
ATOM    751  CB  SER A  40      64.644  54.594  84.690  1.00  0.00           C
ATOM    754  OG  SER A  40      63.464  54.384  83.920  1.00  0.00           O
ATOM    756  C   SER A  40      65.814  55.664  82.790  1.00  0.00           C
ATOM    757  O   SER A  40      65.974  56.854  83.070  1.00  0.00           O
ATOM    758  N   LEU A  41      65.504  55.254  81.550  1.00  0.00           N
ATOM    760  CA  LEU A  41      65.264  56.174  80.460  1.00  0.00           C
ATOM    762  CB  LEU A  41      66.404  56.144  79.400  1.00  0.00           C
ATOM    765  CG  LEU A  41      66.344  57.224  78.300  1.00  0.00           C
ATOM    767  CD1 LEU A  41      66.544  58.644  78.870  1.00  0.00           C
ATOM    771  CD2 LEU A  41      67.404  56.974  77.220  1.00  0.00           C
ATOM    775  C   LEU A  41      63.934  55.784  79.840  1.00  0.00           C
ATOM    776  O   LEU A  41      63.724  54.644  79.440  1.00  0.00           O
ATOM    777  N   ILE A  42      62.994  56.744  79.750  1.00  0.00           N
ATOM    779  CA  ILE A  42      61.794  56.584  78.950  1.00  0.00           C
ATOM    781  CB  ILE A  42      60.544  57.194  79.580  1.00  0.00           C
ATOM    783  CG2 ILE A  42      60.604  58.734  79.570  1.00  0.00           C
ATOM    787  CG1 ILE A  42      59.254  56.704  78.900  1.00  0.00           C
ATOM    790  CD  ILE A  42      58.004  57.334  79.520  1.00  0.00           C
ATOM    794  C   ILE A  42      62.064  57.204  77.600  1.00  0.00           C
ATOM    795  O   ILE A  42      62.674  58.264  77.480  1.00  0.00           O
ATOM    796  N   VAL A  43      61.594  56.564  76.530  1.00  0.00           N
ATOM    798  CA  VAL A  43      61.524  57.164  75.220  1.00  0.00           C
ATOM    800  CB  VAL A  43      62.574  56.564  74.290  1.00  0.00           C
ATOM    802  CG1 VAL A  43      62.454  57.144  72.870  1.00  0.00           C
ATOM    806  CG2 VAL A  43      63.964  56.874  74.870  1.00  0.00           C
ATOM    810  C   VAL A  43      60.094  56.984  74.740  1.00  0.00           C
ATOM    811  O   VAL A  43      59.504  55.904  74.830  1.00  0.00           O
ATOM    812  N   THR A  44      59.454  58.074  74.280  1.00  0.00           N
ATOM    814  CA  THR A  44      58.134  58.024  73.670  1.00  0.00           C
ATOM    816  CB  THR A  44      57.204  59.114  74.180  1.00  0.00           C
ATOM    818  OG1 THR A  44      55.874  58.934  73.720  1.00  0.00           O
ATOM    820  CG2 THR A  44      57.724  60.474  73.720  1.00  0.00           C
ATOM    824  C   THR A  44      58.284  58.084  72.160  1.00  0.00           C
ATOM    825  O   THR A  44      59.354  58.364  71.640  1.00  0.00           O
ATOM    826  N   LYS A  45      57.204  57.804  71.420  1.00  0.00           N
ATOM    828  CA  LYS A  45      57.204  57.754  69.970  1.00  0.00           C
ATOM    830  CB  LYS A  45      55.814  57.254  69.470  1.00  0.00           C
ATOM    833  CG  LYS A  45      55.664  57.244  67.940  1.00  0.00           C
ATOM    836  CD  LYS A  45      54.404  56.514  67.440  1.00  0.00           C
ATOM    839  CE  LYS A  45      54.304  56.624  65.920  1.00  0.00           C
ATOM    842  NZ  LYS A  45      53.214  55.804  65.360  1.00  0.00           N
ATOM    846  C   LYS A  45      57.614  59.054  69.260  1.00  0.00           C
ATOM    847  O   LYS A  45      58.404  59.054  68.320  1.00  0.00           O
ATOM    848  N   GLU A  46      57.134  60.214  69.730  1.00  0.00           N
ATOM    850  CA  GLU A  46      57.434  61.524  69.200  1.00  0.00           C
ATOM    852  CB  GLU A  46      56.394  62.574  69.700  1.00  0.00           C
ATOM    855  CG  GLU A  46      56.284  62.794  71.240  1.00  0.00           C
ATOM    858  CD  GLU A  46      55.444  61.754  71.970  1.00  0.00           C
ATOM    859  OE1 GLU A  46      55.144  60.694  71.380  1.00  0.00           O
ATOM    860  OE2 GLU A  46      55.144  61.964  73.180  1.00  0.00           O
ATOM    861  C   GLU A  46      58.844  62.004  69.510  1.00  0.00           C
ATOM    862  O   GLU A  46      59.384  62.844  68.810  1.00  0.00           O
ATOM    863  N   GLY A  47      59.504  61.444  70.550  1.00  0.00           N
ATOM    865  CA  GLY A  47      60.934  61.664  70.780  1.00  0.00           C
ATOM    868  C   GLY A  47      61.264  62.304  72.090  1.00  0.00           C
ATOM    869  O   GLY A  47      62.424  62.534  72.400  1.00  0.00           O
ATOM    870  N   ASP A  48      60.274  62.654  72.910  1.00  0.00           N
ATOM    872  CA  ASP A  48      60.534  63.134  74.260  1.00  0.00           C
ATOM    874  CB  ASP A  48      59.274  63.744  74.890  1.00  0.00           C
ATOM    877  CG  ASP A  48      58.874  64.974  74.130  1.00  0.00           C
ATOM    878  OD1 ASP A  48      59.574  66.014  74.250  1.00  0.00           O
ATOM    879  OD2 ASP A  48      57.864  64.904  73.380  1.00  0.00           O
ATOM    880  C   ASP A  48      61.124  62.054  75.170  1.00  0.00           C
ATOM    881  O   ASP A  48      60.804  60.864  75.060  1.00  0.00           O
ATOM    882  N   THR A  49      62.014  62.434  76.080  1.00  0.00           N
ATOM    884  CA  THR A  49      62.654  61.484  76.980  1.00  0.00           C
ATOM    886  CB  THR A  49      64.124  61.184  76.660  1.00  0.00           C
ATOM    888  OG1 THR A  49      64.954  62.274  76.970  1.00  0.00           O
ATOM    890  CG2 THR A  49      64.284  60.854  75.160  1.00  0.00           C
ATOM    894  C   THR A  49      62.534  62.024  78.390  1.00  0.00           C
ATOM    895  O   THR A  49      62.204  63.184  78.630  1.00  0.00           O
ATOM    896  N   LEU A  50      62.734  61.154  79.390  1.00  0.00           N
ATOM    898  CA  LEU A  50      62.934  61.514  80.780  1.00  0.00           C
ATOM    900  CB  LEU A  50      61.664  61.274  81.660  1.00  0.00           C
ATOM    903  CG  LEU A  50      61.784  61.614  83.170  1.00  0.00           C
ATOM    905  CD1 LEU A  50      61.784  63.134  83.400  1.00  0.00           C
ATOM    909  CD2 LEU A  50      60.634  60.974  83.950  1.00  0.00           C
ATOM    913  C   LEU A  50      64.044  60.614  81.230  1.00  0.00           C
ATOM    914  O   LEU A  50      63.924  59.404  81.130  1.00  0.00           O
ATOM    915  N   ASP A  51      65.144  61.194  81.720  1.00  0.00           N
ATOM    917  CA  ASP A  51      66.244  60.464  82.300  1.00  0.00           C
ATOM    919  CB  ASP A  51      67.564  61.094  81.770  1.00  0.00           C
ATOM    922  CG  ASP A  51      68.814  60.404  82.270  1.00  0.00           C
ATOM    923  OD1 ASP A  51      68.694  59.284  82.830  1.00  0.00           O
ATOM    924  OD2 ASP A  51      69.924  60.964  82.090  1.00  0.00           O
ATOM    925  C   ASP A  51      66.044  60.594  83.800  1.00  0.00           C
ATOM    926  O   ASP A  51      65.974  61.704  84.320  1.00  0.00           O
ATOM    927  N   CYS A  52      65.864  59.474  84.530  1.00  0.00           N
ATOM    929  CA  CYS A  52      65.764  59.534  85.980  1.00  0.00           C
ATOM    931  CB  CYS A  52      64.314  59.344  86.520  1.00  0.00           C
ATOM    934  SG  CYS A  52      63.684  57.644  86.570  1.00  0.00           S
ATOM    936  C   CYS A  52      66.764  58.564  86.580  1.00  0.00           C
ATOM    937  O   CYS A  52      66.964  57.444  86.100  1.00  0.00           O
ATOM    938  N   ARG A  53      67.464  58.984  87.660  1.00  0.00           N
ATOM    940  CA  ARG A  53      68.384  58.094  88.340  1.00  0.00           C
ATOM    942  CB  ARG A  53      69.814  58.124  87.740  1.00  0.00           C
ATOM    945  CG  ARG A  53      70.484  59.514  87.700  1.00  0.00           C
ATOM    948  CD  ARG A  53      71.744  59.704  86.820  1.00  0.00           C
ATOM    951  NE  ARG A  53      71.594  58.954  85.530  1.00  0.00           N
ATOM    953  CZ  ARG A  53      72.104  59.274  84.350  1.00  0.00           C
ATOM    954  NH1 ARG A  53      72.704  60.394  84.030  1.00  0.00           N
ATOM    957  NH2 ARG A  53      71.984  58.384  83.380  1.00  0.00           N
ATOM    960  C   ARG A  53      68.404  58.334  89.840  1.00  0.00           C
ATOM    961  O   ARG A  53      68.404  59.464  90.340  1.00  0.00           O
ATOM    962  N   GLN A  54      68.394  57.224  90.590  1.00  0.00           N
ATOM    964  CA  GLN A  54      67.924  57.204  91.960  1.00  0.00           C
ATOM    966  CB  GLN A  54      66.424  56.774  92.030  1.00  0.00           C
ATOM    969  CG  GLN A  54      65.874  56.064  93.310  1.00  0.00           C
ATOM    972  CD  GLN A  54      64.564  55.294  93.020  1.00  0.00           C
ATOM    973  OE1 GLN A  54      64.454  54.514  92.080  1.00  0.00           O
ATOM    974  NE2 GLN A  54      63.564  55.434  93.920  1.00  0.00           N
ATOM    977  C   GLN A  54      68.854  56.344  92.800  1.00  0.00           C
ATOM    978  O   GLN A  54      69.184  55.214  92.450  1.00  0.00           O
ATOM    979  N   TRP A  55      69.304  56.844  93.960  1.00  0.00           N
ATOM    981  CA  TRP A  55      69.914  55.974  94.950  1.00  0.00           C
ATOM    983  CB  TRP A  55      71.464  55.924  94.950  1.00  0.00           C
ATOM    986  CG  TRP A  55      72.004  54.984  95.990  1.00  0.00           C
ATOM    987  CD1 TRP A  55      71.574  53.694  96.180  1.00  0.00           C
ATOM    989  NE1 TRP A  55      72.034  53.234  97.390  1.00  0.00           N
ATOM    991  CE2 TRP A  55      72.784  54.204  97.990  1.00  0.00           C
ATOM    992  CD2 TRP A  55      72.804  55.324  97.130  1.00  0.00           C
ATOM    993  CE3 TRP A  55      73.514  56.474  97.500  1.00  0.00           C
ATOM    995  CZ3 TRP A  55      74.184  56.484  98.730  1.00  0.00           C
ATOM    997  CZ2 TRP A  55      73.434  54.224  99.220  1.00  0.00           C
ATOM    999  CH2 TRP A  55      74.124  55.384  99.580  1.00  0.00           C
ATOM   1001  C   TRP A  55      69.344  56.274  96.310  1.00  0.00           C
ATOM   1002  O   TRP A  55      68.524  55.514  96.790  1.00  0.00           O
ATOM   1003  N   GLN A  56      69.744  57.364  96.970  1.00  0.00           N
ATOM   1005  CA  GLN A  56      69.124  57.814  98.220  1.00  0.00           C
ATOM   1007  CB  GLN A  56      70.194  58.504  99.110  1.00  0.00           C
ATOM   1010  CG  GLN A  56      70.754  59.884  98.640  1.00  0.00           C
ATOM   1013  CD  GLN A  56      71.444  59.844  97.280  1.00  0.00           C
ATOM   1014  OE1 GLN A  56      70.854  59.884  96.200  1.00  0.00           O
ATOM   1015  NE2 GLN A  56      72.784  59.724  97.310  1.00  0.00           N
ATOM   1018  C   GLN A  56      68.044  58.854  97.960  1.00  0.00           C
ATOM   1019  O   GLN A  56      67.174  59.114  98.780  1.00  0.00           O
ATOM   1020  N   ARG A  57      68.094  59.474  96.770  1.00  0.00           N
ATOM   1022  CA  ARG A  57      67.204  60.514  96.350  1.00  0.00           C
ATOM   1024  CB  ARG A  57      67.684  61.944  96.740  1.00  0.00           C
ATOM   1027  CG  ARG A  57      66.634  63.074  96.560  1.00  0.00           C
ATOM   1030  CD  ARG A  57      67.084  64.484  96.990  1.00  0.00           C
ATOM   1033  NE  ARG A  57      68.104  64.954  96.000  1.00  0.00           N
ATOM   1035  CZ  ARG A  57      68.474  66.224  95.870  1.00  0.00           C
ATOM   1036  NH1 ARG A  57      67.984  67.204  96.600  1.00  0.00           N
ATOM   1039  NH2 ARG A  57      69.384  66.524  94.960  1.00  0.00           N
ATOM   1042  C   ARG A  57      67.194  60.364  94.850  1.00  0.00           C
ATOM   1043  O   ARG A  57      67.994  59.644  94.260  1.00  0.00           O
ATOM   1044  N   VAL A  58      66.234  61.044  94.220  1.00  0.00           N
ATOM   1046  CA  VAL A  58      66.044  61.124  92.800  1.00  0.00           C
ATOM   1048  CB  VAL A  58      64.554  61.124  92.490  1.00  0.00           C
ATOM   1050  CG1 VAL A  58      64.284  60.944  90.990  1.00  0.00           C
ATOM   1054  CG2 VAL A  58      63.904  59.964  93.260  1.00  0.00           C
ATOM   1058  C   VAL A  58      66.694  62.394  92.270  1.00  0.00           C
ATOM   1059  O   VAL A  58      66.664  63.464  92.870  1.00  0.00           O
ATOM   1060  N   ILE A  59      67.274  62.274  91.060  1.00  0.00           N
ATOM   1062  CA  ILE A  59      67.364  63.334  90.090  1.00  0.00           C
ATOM   1064  CB  ILE A  59      68.804  63.764  89.790  1.00  0.00           C
ATOM   1066  CG2 ILE A  59      69.654  62.584  89.270  1.00  0.00           C
ATOM   1070  CG1 ILE A  59      68.824  64.964  88.810  1.00  0.00           C
ATOM   1073  CD  ILE A  59      70.224  65.564  88.650  1.00  0.00           C
ATOM   1077  C   ILE A  59      66.664  62.824  88.840  1.00  0.00           C
ATOM   1078  O   ILE A  59      66.854  61.684  88.420  1.00  0.00           O
ATOM   1079  N   ALA A  60      65.794  63.654  88.240  1.00  0.00           N
ATOM   1081  CA  ALA A  60      65.054  63.304  87.040  1.00  0.00           C
ATOM   1083  CB  ALA A  60      63.624  62.824  87.340  1.00  0.00           C
ATOM   1087  C   ALA A  60      65.004  64.524  86.140  1.00  0.00           C
ATOM   1088  O   ALA A  60      64.794  65.654  86.590  1.00  0.00           O
ATOM   1089  N   VAL A  61      65.294  64.304  84.850  1.00  0.00           N
ATOM   1091  CA  VAL A  61      65.514  65.344  83.890  1.00  0.00           C
ATOM   1093  CB  VAL A  61      67.014  65.504  83.620  1.00  0.00           C
ATOM   1095  CG1 VAL A  61      67.224  66.514  82.490  1.00  0.00           C
ATOM   1099  CG2 VAL A  61      67.734  65.914  84.920  1.00  0.00           C
ATOM   1103  C   VAL A  61      64.804  64.984  82.600  1.00  0.00           C
ATOM   1104  O   VAL A  61      65.144  63.944  82.030  1.00  0.00           O
ATOM   1105  N   PRO A  62      63.814  65.694  82.050  1.00  0.00           N
ATOM   1106  CD  PRO A  62      63.114  66.794  82.690  1.00  0.00           C
ATOM   1109  CA  PRO A  62      63.354  65.484  80.680  1.00  0.00           C
ATOM   1111  CB  PRO A  62      62.114  66.364  80.540  1.00  0.00           C
ATOM   1114  CG  PRO A  62      62.304  67.464  81.580  1.00  0.00           C
ATOM   1117  C   PRO A  62      64.434  65.734  79.650  1.00  0.00           C
ATOM   1118  O   PRO A  62      65.424  66.424  79.890  1.00  0.00           O
ATOM   1119  N   GLY A  63      64.284  65.144  78.470  1.00  0.00           N
ATOM   1121  CA  GLY A  63      65.164  65.374  77.360  1.00  0.00           C
ATOM   1124  C   GLY A  63      64.374  65.214  76.120  1.00  0.00           C
ATOM   1125  O   GLY A  63      63.164  65.014  76.140  1.00  0.00           O
ATOM   1126  N   LYS A  64      65.054  65.294  74.980  1.00  0.00           N
ATOM   1128  CA  LYS A  64      64.404  65.204  73.710  1.00  0.00           C
ATOM   1130  CB  LYS A  64      64.214  66.624  73.120  1.00  0.00           C
ATOM   1133  CG  LYS A  64      63.694  67.724  74.070  1.00  0.00           C
ATOM   1136  CD  LYS A  64      63.754  69.094  73.370  1.00  0.00           C
ATOM   1139  CE  LYS A  64      63.314  70.284  74.210  1.00  0.00           C
ATOM   1142  NZ  LYS A  64      64.284  70.554  75.280  1.00  0.00           N
ATOM   1146  C   LYS A  64      65.404  64.454  72.860  1.00  0.00           C
ATOM   1147  O   LYS A  64      66.604  64.714  72.950  1.00  0.00           O
ATOM   1148  N   LEU A  65      64.964  63.494  72.040  1.00  0.00           N
ATOM   1150  CA  LEU A  65      65.754  62.914  70.980  1.00  0.00           C
ATOM   1152  CB  LEU A  65      65.014  61.714  70.330  1.00  0.00           C
ATOM   1155  CG  LEU A  65      64.744  60.484  71.230  1.00  0.00           C
ATOM   1157  CD1 LEU A  65      64.134  59.334  70.420  1.00  0.00           C
ATOM   1161  CD2 LEU A  65      65.994  59.984  71.920  1.00  0.00           C
ATOM   1165  C   LEU A  65      66.144  63.924  69.890  1.00  0.00           C
ATOM   1166  O   LEU A  65      65.364  64.794  69.520  1.00  0.00           O
ATOM   1167  N   THR A  66      67.374  63.794  69.340  1.00  0.00           N
ATOM   1169  CA  THR A  66      67.904  64.624  68.250  1.00  0.00           C
ATOM   1171  CB  THR A  66      68.864  65.694  68.750  1.00  0.00           C
ATOM   1173  OG1 THR A  66      68.154  66.644  69.510  1.00  0.00           O
ATOM   1175  CG2 THR A  66      69.534  66.524  67.640  1.00  0.00           C
ATOM   1179  C   THR A  66      68.604  63.694  67.270  1.00  0.00           C
ATOM   1180  O   THR A  66      68.924  62.564  67.640  1.00  0.00           O
ATOM   1181  N   LEU A  67      68.824  64.094  65.990  1.00  0.00           N
ATOM   1183  CA  LEU A  67      69.574  63.314  65.000  1.00  0.00           C
ATOM   1185  CB  LEU A  67      68.664  62.904  63.820  1.00  0.00           C
ATOM   1188  CG  LEU A  67      69.244  61.924  62.760  1.00  0.00           C
ATOM   1190  CD1 LEU A  67      68.104  61.434  61.850  1.00  0.00           C
ATOM   1194  CD2 LEU A  67      70.334  62.494  61.830  1.00  0.00           C
ATOM   1198  C   LEU A  67      70.714  64.134  64.460  1.00  0.00           C
ATOM   1199  O   LEU A  67      70.544  65.244  63.950  1.00  0.00           O
ATOM   1200  N   MET A  68      71.944  63.614  64.550  1.00  0.00           N
ATOM   1202  CA  MET A  68      73.124  64.314  64.100  1.00  0.00           C
ATOM   1204  CB  MET A  68      73.704  65.144  65.280  1.00  0.00           C
ATOM   1207  CG  MET A  68      74.594  66.344  64.910  1.00  0.00           C
ATOM   1210  SD  MET A  68      76.004  65.914  63.860  1.00  0.00           S
ATOM   1211  CE  MET A  68      75.244  66.534  62.340  1.00  0.00           C
ATOM   1215  C   MET A  68      74.134  63.284  63.580  1.00  0.00           C
ATOM   1216  O   MET A  68      74.834  62.634  64.350  1.00  0.00           O
ATOM   1217  N   SER A  69      74.224  63.114  62.240  1.00  0.00           N
ATOM   1219  CA  SER A  69      75.144  62.254  61.510  1.00  0.00           C
ATOM   1221  CB  SER A  69      76.594  62.094  62.040  1.00  0.00           C
ATOM   1224  OG  SER A  69      77.214  63.364  62.110  1.00  0.00           O
ATOM   1226  C   SER A  69      74.594  60.874  61.260  1.00  0.00           C
ATOM   1227  O   SER A  69      75.344  59.924  61.020  1.00  0.00           O
ATOM   1228  N   ASP A  70      73.254  60.754  61.350  1.00  0.00           N
ATOM   1230  CA  ASP A  70      72.484  59.524  61.410  1.00  0.00           C
ATOM   1232  CB  ASP A  70      72.694  58.614  60.160  1.00  0.00           C
ATOM   1235  CG  ASP A  70      71.484  57.744  59.850  1.00  0.00           C
ATOM   1236  OD1 ASP A  70      70.344  58.224  60.080  1.00  0.00           O
ATOM   1237  OD2 ASP A  70      71.644  56.664  59.230  1.00  0.00           O
ATOM   1238  C   ASP A  70      72.654  58.814  62.750  1.00  0.00           C
ATOM   1239  O   ASP A  70      72.114  57.734  62.990  1.00  0.00           O
ATOM   1240  N   ASP A  71      73.344  59.464  63.710  1.00  0.00           N
ATOM   1242  CA  ASP A  71      73.474  59.024  65.090  1.00  0.00           C
ATOM   1244  CB  ASP A  71      74.874  59.464  65.620  1.00  0.00           C
ATOM   1247  CG  ASP A  71      75.254  59.024  67.030  1.00  0.00           C
ATOM   1248  OD1 ASP A  71      74.414  58.474  67.760  1.00  0.00           O
ATOM   1249  OD2 ASP A  71      76.414  59.344  67.440  1.00  0.00           O
ATOM   1250  C   ASP A  71      72.314  59.604  65.890  1.00  0.00           C
ATOM   1251  O   ASP A  71      71.834  60.704  65.610  1.00  0.00           O
ATOM   1252  N   LEU A  72      71.844  58.834  66.880  1.00  0.00           N
ATOM   1254  CA  LEU A  72      70.744  59.154  67.750  1.00  0.00           C
ATOM   1256  CB  LEU A  72      69.794  57.964  68.020  1.00  0.00           C
ATOM   1259  CG  LEU A  72      68.544  58.294  68.870  1.00  0.00           C
ATOM   1261  CD1 LEU A  72      67.594  59.244  68.130  1.00  0.00           C
ATOM   1265  CD2 LEU A  72      67.834  56.994  69.260  1.00  0.00           C
ATOM   1269  C   LEU A  72      71.294  59.554  69.100  1.00  0.00           C
ATOM   1270  O   LEU A  72      72.094  58.864  69.730  1.00  0.00           O
ATOM   1271  N   THR A  73      70.814  60.684  69.620  1.00  0.00           N
ATOM   1273  CA  THR A  73      71.354  61.214  70.850  1.00  0.00           C
ATOM   1275  CB  THR A  73      72.404  62.264  70.600  1.00  0.00           C
ATOM   1277  OG1 THR A  73      73.164  62.534  71.760  1.00  0.00           O
ATOM   1279  CG2 THR A  73      71.764  63.594  70.180  1.00  0.00           C
ATOM   1283  C   THR A  73      70.224  61.794  71.660  1.00  0.00           C
ATOM   1284  O   THR A  73      69.224  62.304  71.150  1.00  0.00           O
ATOM   1285  N   ASN A  74      70.354  61.704  72.990  1.00  0.00           N
ATOM   1287  CA  ASN A  74      69.444  62.304  73.910  1.00  0.00           C
ATOM   1289  CB  ASN A  74      69.264  61.394  75.160  1.00  0.00           C
ATOM   1292  CG  ASN A  74      68.144  61.894  76.060  1.00  0.00           C
ATOM   1293  OD1 ASN A  74      67.224  62.574  75.600  1.00  0.00           O
ATOM   1294  ND2 ASN A  74      68.194  61.564  77.370  1.00  0.00           N
ATOM   1297  C   ASN A  74      70.014  63.664  74.270  1.00  0.00           C
ATOM   1298  O   ASN A  74      71.164  63.794  74.700  1.00  0.00           O
ATOM   1299  N   VAL A  75      69.204  64.714  74.080  1.00  0.00           N
ATOM   1301  CA  VAL A  75      69.564  66.074  74.440  1.00  0.00           C
ATOM   1303  CB  VAL A  75      69.264  67.054  73.320  1.00  0.00           C
ATOM   1305  CG1 VAL A  75      69.684  68.484  73.720  1.00  0.00           C
ATOM   1309  CG2 VAL A  75      70.054  66.584  72.090  1.00  0.00           C
ATOM   1313  C   VAL A  75      68.754  66.444  75.640  1.00  0.00           C
ATOM   1314  O   VAL A  75      67.534  66.654  75.570  1.00  0.00           O
ATOM   1315  N   THR A  76      69.394  66.504  76.820  1.00  0.00           N
ATOM   1317  CA  THR A  76      68.674  66.774  78.060  1.00  0.00           C
ATOM   1319  CB  THR A  76      69.344  66.214  79.310  1.00  0.00           C
ATOM   1321  OG1 THR A  76      70.554  66.884  79.630  1.00  0.00           O
ATOM   1323  CG2 THR A  76      69.604  64.714  79.110  1.00  0.00           C
ATOM   1327  C   THR A  76      68.434  68.264  78.240  1.00  0.00           C
ATOM   1328  O   THR A  76      68.994  69.104  77.530  1.00  0.00           O
ATOM   1329  N   VAL A  77      67.604  68.684  79.220  1.00  0.00           N
ATOM   1331  CA  VAL A  77      67.364  70.114  79.430  1.00  0.00           C
ATOM   1333  CB  VAL A  77      66.204  70.384  80.360  1.00  0.00           C
ATOM   1335  CG1 VAL A  77      64.954  69.664  79.840  1.00  0.00           C
ATOM   1339  CG2 VAL A  77      66.544  70.044  81.820  1.00  0.00           C
ATOM   1343  C   VAL A  77      68.554  70.874  79.970  1.00  0.00           C
ATOM   1344  O   VAL A  77      68.634  72.084  79.830  1.00  0.00           O
ATOM   1345  N   LYS A  78      69.534  70.164  80.590  1.00  0.00           N
ATOM   1347  CA  LYS A  78      70.824  70.704  80.950  1.00  0.00           C
ATOM   1349  CB  LYS A  78      71.544  69.844  82.030  1.00  0.00           C
ATOM   1352  CG  LYS A  78      71.054  70.114  83.460  1.00  0.00           C
ATOM   1355  CD  LYS A  78      69.784  69.354  83.860  1.00  0.00           C
ATOM   1358  CE  LYS A  78      69.524  69.374  85.370  1.00  0.00           C
ATOM   1361  NZ  LYS A  78      69.274  70.754  85.820  1.00  0.00           N
ATOM   1365  C   LYS A  78      71.744  70.874  79.760  1.00  0.00           C
ATOM   1366  O   LYS A  78      72.724  71.604  79.850  1.00  0.00           O
ATOM   1367  N   ARG A  79      71.384  70.214  78.630  1.00  0.00           N
ATOM   1369  CA  ARG A  79      72.104  70.224  77.370  1.00  0.00           C
ATOM   1371  CB  ARG A  79      72.554  71.614  76.880  1.00  0.00           C
ATOM   1374  CG  ARG A  79      71.394  72.624  76.800  1.00  0.00           C
ATOM   1377  CD  ARG A  79      71.764  74.044  76.380  1.00  0.00           C
ATOM   1380  NE  ARG A  79      72.864  74.494  77.280  1.00  0.00           N
ATOM   1382  CZ  ARG A  79      74.144  74.464  76.960  1.00  0.00           C
ATOM   1383  NH1 ARG A  79      74.554  74.174  75.740  1.00  0.00           N
ATOM   1386  NH2 ARG A  79      75.034  74.704  77.890  1.00  0.00           N
ATOM   1389  C   ARG A  79      73.224  69.224  77.400  1.00  0.00           C
ATOM   1390  O   ARG A  79      74.304  69.424  76.840  1.00  0.00           O
ATOM   1391  N   GLU A  80      72.974  68.084  78.060  1.00  0.00           N
ATOM   1393  CA  GLU A  80      73.914  67.004  78.070  1.00  0.00           C
ATOM   1395  CB  GLU A  80      73.864  66.204  79.390  1.00  0.00           C
ATOM   1398  CG  GLU A  80      74.084  67.064  80.660  1.00  0.00           C
ATOM   1401  CD  GLU A  80      75.464  67.724  80.750  1.00  0.00           C
ATOM   1402  OE1 GLU A  80      76.484  66.984  80.740  1.00  0.00           O
ATOM   1403  OE2 GLU A  80      75.524  68.954  80.980  1.00  0.00           O
ATOM   1404  C   GLU A  80      73.574  66.154  76.850  1.00  0.00           C
ATOM   1405  O   GLU A  80      72.404  65.854  76.590  1.00  0.00           O
ATOM   1406  N   LEU A  81      74.604  65.844  76.050  1.00  0.00           N
ATOM   1408  CA  LEU A  81      74.454  65.224  74.760  1.00  0.00           C
ATOM   1410  CB  LEU A  81      75.264  66.044  73.710  1.00  0.00           C
ATOM   1413  CG  LEU A  81      75.124  65.654  72.220  1.00  0.00           C
ATOM   1415  CD1 LEU A  81      75.784  64.304  71.830  1.00  0.00           C
ATOM   1419  CD2 LEU A  81      73.674  65.794  71.780  1.00  0.00           C
ATOM   1423  C   LEU A  81      74.984  63.824  74.910  1.00  0.00           C
ATOM   1424  O   LEU A  81      76.194  63.594  74.980  1.00  0.00           O
ATOM   1425  N   TYR A  82      74.064  62.844  74.970  1.00  0.00           N
ATOM   1427  CA  TYR A  82      74.404  61.464  75.250  1.00  0.00           C
ATOM   1429  CB  TYR A  82      73.704  60.934  76.530  1.00  0.00           C
ATOM   1432  CG  TYR A  82      74.014  61.754  77.760  1.00  0.00           C
ATOM   1433  CD1 TYR A  82      75.304  61.734  78.310  1.00  0.00           C
ATOM   1435  CE1 TYR A  82      75.544  62.244  79.590  1.00  0.00           C
ATOM   1437  CZ  TYR A  82      74.494  62.804  80.330  1.00  0.00           C
ATOM   1438  OH  TYR A  82      74.724  63.304  81.630  1.00  0.00           O
ATOM   1440  CD2 TYR A  82      72.964  62.334  78.500  1.00  0.00           C
ATOM   1442  CE2 TYR A  82      73.204  62.854  79.780  1.00  0.00           C
ATOM   1444  C   TYR A  82      73.924  60.594  74.110  1.00  0.00           C
ATOM   1445  O   TYR A  82      72.724  60.454  73.880  1.00  0.00           O
ATOM   1446  N   GLU A  83      74.864  59.964  73.380  1.00  0.00           N
ATOM   1448  CA  GLU A  83      74.604  58.984  72.350  1.00  0.00           C
ATOM   1450  CB  GLU A  83      75.984  58.534  71.840  1.00  0.00           C
ATOM   1453  CG  GLU A  83      75.934  57.514  70.700  1.00  0.00           C
ATOM   1456  CD  GLU A  83      77.334  57.094  70.380  1.00  0.00           C
ATOM   1457  OE1 GLU A  83      78.124  57.934  69.880  1.00  0.00           O
ATOM   1458  OE2 GLU A  83      77.714  55.914  70.630  1.00  0.00           O
ATOM   1459  C   GLU A  83      73.824  57.764  72.820  1.00  0.00           C
ATOM   1460  O   GLU A  83      74.114  57.194  73.870  1.00  0.00           O
ATOM   1461  N   VAL A  84      72.794  57.344  72.050  1.00  0.00           N
ATOM   1463  CA  VAL A  84      71.984  56.194  72.420  1.00  0.00           C
ATOM   1465  CB  VAL A  84      70.524  56.534  72.680  1.00  0.00           C
ATOM   1467  CG1 VAL A  84      69.704  55.274  73.050  1.00  0.00           C
ATOM   1471  CG2 VAL A  84      70.514  57.484  73.880  1.00  0.00           C
ATOM   1475  C   VAL A  84      72.054  55.144  71.360  1.00  0.00           C
ATOM   1476  O   VAL A  84      71.384  55.214  70.330  1.00  0.00           O
ATOM   1477  N   GLU A  85      72.824  54.094  71.660  1.00  0.00           N
ATOM   1479  CA  GLU A  85      72.914  52.924  70.840  1.00  0.00           C
ATOM   1481  CB  GLU A  85      74.384  52.444  70.790  1.00  0.00           C
ATOM   1484  CG  GLU A  85      75.294  53.454  70.040  1.00  0.00           C
ATOM   1487  CD  GLU A  85      74.804  53.534  68.610  1.00  0.00           C
ATOM   1488  OE1 GLU A  85      75.164  52.634  67.810  1.00  0.00           O
ATOM   1489  OE2 GLU A  85      73.914  54.374  68.320  1.00  0.00           O
ATOM   1490  C   GLU A  85      71.994  51.844  71.350  1.00  0.00           C
ATOM   1491  O   GLU A  85      71.924  51.584  72.550  1.00  0.00           O
ATOM   1492  N   ARG A  86      71.234  51.174  70.460  1.00  0.00           N
ATOM   1494  CA  ARG A  86      70.364  50.094  70.900  1.00  0.00           C
ATOM   1496  CB  ARG A  86      68.854  50.404  70.760  1.00  0.00           C
ATOM   1499  CG  ARG A  86      68.254  50.464  69.350  1.00  0.00           C
ATOM   1502  CD  ARG A  86      66.754  50.184  69.390  1.00  0.00           C
ATOM   1505  NE  ARG A  86      66.564  48.724  69.700  1.00  0.00           N
ATOM   1507  CZ  ARG A  86      66.494  47.804  68.750  1.00  0.00           C
ATOM   1508  NH1 ARG A  86      66.744  48.074  67.500  1.00  0.00           N
ATOM   1511  NH2 ARG A  86      66.074  46.594  69.010  1.00  0.00           N
ATOM   1514  C   ARG A  86      70.694  48.814  70.180  1.00  0.00           C
ATOM   1515  O   ARG A  86      70.914  48.774  68.980  1.00  0.00           O
ATOM   1516  N   ASP A  87      70.744  47.724  70.930  1.00  0.00           N
ATOM   1518  CA  ASP A  87      70.984  46.404  70.410  1.00  0.00           C
ATOM   1520  CB  ASP A  87      72.444  45.984  70.760  1.00  0.00           C
ATOM   1523  CG  ASP A  87      72.844  44.574  70.390  1.00  0.00           C
ATOM   1524  OD1 ASP A  87      71.964  43.684  70.320  1.00  0.00           O
ATOM   1525  OD2 ASP A  87      74.084  44.354  70.340  1.00  0.00           O
ATOM   1526  C   ASP A  87      69.864  45.584  71.020  1.00  0.00           C
ATOM   1527  O   ASP A  87      69.714  45.544  72.240  1.00  0.00           O
ATOM   1528  N   GLY A  88      68.974  44.974  70.200  1.00  0.00           N
ATOM   1530  CA  GLY A  88      67.834  44.214  70.720  1.00  0.00           C
ATOM   1533  C   GLY A  88      67.014  44.874  71.810  1.00  0.00           C
ATOM   1534  O   GLY A  88      66.334  45.884  71.580  1.00  0.00           O
ATOM   1535  N   ASN A  89      67.024  44.304  73.030  1.00  0.00           N
ATOM   1537  CA  ASN A  89      66.304  44.874  74.170  1.00  0.00           C
ATOM   1539  CB  ASN A  89      65.384  43.824  74.820  1.00  0.00           C
ATOM   1542  CG  ASN A  89      64.234  43.554  73.860  1.00  0.00           C
ATOM   1543  OD1 ASN A  89      63.764  44.424  73.120  1.00  0.00           O
ATOM   1544  ND2 ASN A  89      63.754  42.294  73.880  1.00  0.00           N
ATOM   1547  C   ASN A  89      67.214  45.444  75.230  1.00  0.00           C
ATOM   1548  O   ASN A  89      66.784  45.604  76.370  1.00  0.00           O
ATOM   1549  N   THR A  90      68.434  45.844  74.870  1.00  0.00           N
ATOM   1551  CA  THR A  90      69.314  46.674  75.700  1.00  0.00           C
ATOM   1553  CB  THR A  90      70.594  45.944  76.140  1.00  0.00           C
ATOM   1555  OG1 THR A  90      71.434  46.734  76.970  1.00  0.00           O
ATOM   1557  CG2 THR A  90      71.464  45.514  74.950  1.00  0.00           C
ATOM   1561  C   THR A  90      69.584  48.004  75.000  1.00  0.00           C
ATOM   1562  O   THR A  90      69.444  48.124  73.780  1.00  0.00           O
ATOM   1563  N   ILE A  91      69.944  49.074  75.760  1.00  0.00           N
ATOM   1565  CA  ILE A  91      70.454  50.324  75.190  1.00  0.00           C
ATOM   1567  CB  ILE A  91      69.484  51.514  75.120  1.00  0.00           C
ATOM   1569  CG2 ILE A  91      68.384  51.154  74.120  1.00  0.00           C
ATOM   1573  CG1 ILE A  91      68.894  51.924  76.480  1.00  0.00           C
ATOM   1576  CD  ILE A  91      68.154  53.264  76.400  1.00  0.00           C
ATOM   1580  C   ILE A  91      71.674  50.794  75.930  1.00  0.00           C
ATOM   1581  O   ILE A  91      71.804  50.594  77.140  1.00  0.00           O
ATOM   1582  N   GLU A  92      72.614  51.414  75.210  1.00  0.00           N
ATOM   1584  CA  GLU A  92      73.724  52.104  75.810  1.00  0.00           C
ATOM   1586  CB  GLU A  92      75.014  51.984  74.970  1.00  0.00           C
ATOM   1589  CG  GLU A  92      75.464  50.534  74.620  1.00  0.00           C
ATOM   1592  CD  GLU A  92      76.934  50.514  74.240  1.00  0.00           C
ATOM   1593  OE1 GLU A  92      77.464  51.584  73.860  1.00  0.00           O
ATOM   1594  OE2 GLU A  92      77.594  49.454  74.440  1.00  0.00           O
ATOM   1595  C   GLU A  92      73.364  53.554  76.000  1.00  0.00           C
ATOM   1596  O   GLU A  92      72.714  54.174  75.160  1.00  0.00           O
ATOM   1597  N   TYR A  93      73.734  54.114  77.160  1.00  0.00           N
ATOM   1599  CA  TYR A  93      73.324  55.434  77.550  1.00  0.00           C
ATOM   1601  CB  TYR A  93      71.804  55.414  77.900  1.00  0.00           C
ATOM   1604  CG  TYR A  93      71.314  56.764  78.340  1.00  0.00           C
ATOM   1605  CD1 TYR A  93      71.334  57.824  77.430  1.00  0.00           C
ATOM   1607  CE1 TYR A  93      70.884  59.094  77.810  1.00  0.00           C
ATOM   1609  CZ  TYR A  93      70.484  59.334  79.120  1.00  0.00           C
ATOM   1610  OH  TYR A  93      70.154  60.644  79.490  1.00  0.00           O
ATOM   1612  CD2 TYR A  93      70.864  56.984  79.650  1.00  0.00           C
ATOM   1614  CE2 TYR A  93      70.474  58.274  80.040  1.00  0.00           C
ATOM   1616  C   TYR A  93      74.164  55.794  78.770  1.00  0.00           C
ATOM   1617  O   TYR A  93      74.034  55.134  79.800  1.00  0.00           O
ATOM   1618  N   ASP A  94      75.084  56.754  78.690  1.00  0.00           N
ATOM   1620  CA  ASP A  94      75.854  57.294  79.820  1.00  0.00           C
ATOM   1622  CB  ASP A  94      74.974  57.864  80.970  1.00  0.00           C
ATOM   1625  CG  ASP A  94      74.064  58.984  80.500  1.00  0.00           C
ATOM   1626  OD1 ASP A  94      73.994  59.234  79.280  1.00  0.00           O
ATOM   1627  OD2 ASP A  94      73.404  59.584  81.400  1.00  0.00           O
ATOM   1628  C   ASP A  94      76.904  56.334  80.410  1.00  0.00           C
ATOM   1629  O   ASP A  94      77.344  56.484  81.550  1.00  0.00           O
ATOM   1630  N   GLY A  95      77.304  55.284  79.660  1.00  0.00           N
ATOM   1632  CA  GLY A  95      78.144  54.214  80.210  1.00  0.00           C
ATOM   1635  C   GLY A  95      77.304  53.324  81.090  1.00  0.00           C
ATOM   1636  O   GLY A  95      77.754  52.624  82.000  1.00  0.00           O
ATOM   1637  N   MET A  96      75.994  53.354  80.860  1.00  0.00           N
ATOM   1639  CA  MET A  96      75.014  52.684  81.650  1.00  0.00           C
ATOM   1641  CB  MET A  96      74.034  53.684  82.290  1.00  0.00           C
ATOM   1644  CG  MET A  96      73.574  53.294  83.700  1.00  0.00           C
ATOM   1647  SD  MET A  96      74.834  53.614  84.950  1.00  0.00           S
ATOM   1648  CE  MET A  96      74.604  55.404  85.020  1.00  0.00           C
ATOM   1652  C   MET A  96      74.304  51.784  80.690  1.00  0.00           C
ATOM   1653  O   MET A  96      73.994  52.164  79.560  1.00  0.00           O
ATOM   1654  N   THR A  97      74.064  50.534  81.130  1.00  0.00           N
ATOM   1656  CA  THR A  97      73.344  49.564  80.320  1.00  0.00           C
ATOM   1658  CB  THR A  97      74.084  48.224  80.210  1.00  0.00           C
ATOM   1660  OG1 THR A  97      73.494  47.334  79.280  1.00  0.00           O
ATOM   1662  CG2 THR A  97      74.284  47.504  81.550  1.00  0.00           C
ATOM   1666  C   THR A  97      71.954  49.454  80.900  1.00  0.00           C
ATOM   1667  O   THR A  97      71.774  49.134  82.080  1.00  0.00           O
ATOM   1668  N   MET A  98      70.924  49.804  80.110  1.00  0.00           N
ATOM   1670  CA  MET A  98      69.524  49.674  80.470  1.00  0.00           C
ATOM   1672  CB  MET A  98      68.654  50.864  79.970  1.00  0.00           C
ATOM   1675  CG  MET A  98      69.144  52.324  80.110  1.00  0.00           C
ATOM   1678  SD  MET A  98      68.924  53.084  81.740  1.00  0.00           S
ATOM   1679  CE  MET A  98      70.554  52.584  82.290  1.00  0.00           C
ATOM   1683  C   MET A  98      69.034  48.454  79.690  1.00  0.00           C
ATOM   1684  O   MET A  98      69.474  48.254  78.570  1.00  0.00           O
ATOM   1685  N   GLU A  99      68.074  47.634  80.190  1.00  0.00           N
ATOM   1687  CA  GLU A  99      67.284  46.794  79.290  1.00  0.00           C
ATOM   1689  CB  GLU A  99      67.334  45.254  79.590  1.00  0.00           C
ATOM   1692  CG  GLU A  99      66.304  44.704  80.620  1.00  0.00           C
ATOM   1695  CD  GLU A  99      66.284  43.184  80.850  1.00  0.00           C
ATOM   1696  OE1 GLU A  99      67.374  42.594  81.060  1.00  0.00           O
ATOM   1697  OE2 GLU A  99      65.164  42.604  80.940  1.00  0.00           O
ATOM   1698  C   GLU A  99      65.884  47.354  79.310  1.00  0.00           C
ATOM   1699  O   GLU A  99      65.504  48.104  80.220  1.00  0.00           O
ATOM   1700  N   ARG A 100      65.104  47.024  78.270  1.00  0.00           N
ATOM   1702  CA  ARG A 100      63.694  47.344  78.150  1.00  0.00           C
ATOM   1704  CB  ARG A 100      63.174  46.744  76.810  1.00  0.00           C
ATOM   1707  CG  ARG A 100      61.774  47.214  76.380  1.00  0.00           C
ATOM   1710  CD  ARG A 100      61.214  46.414  75.190  1.00  0.00           C
ATOM   1713  NE  ARG A 100      62.124  46.584  74.010  1.00  0.00           N
ATOM   1715  CZ  ARG A 100      62.134  47.664  73.230  1.00  0.00           C
ATOM   1716  NH1 ARG A 100      61.424  48.754  73.470  1.00  0.00           N
ATOM   1719  NH2 ARG A 100      62.914  47.654  72.190  1.00  0.00           N
ATOM   1722  C   ARG A 100      62.854  46.764  79.290  1.00  0.00           C
ATOM   1723  O   ARG A 100      63.054  45.634  79.720  1.00  0.00           O
ATOM   1724  N   VAL A 101      61.864  47.514  79.800  1.00  0.00           N
ATOM   1726  CA  VAL A 101      60.984  47.024  80.850  1.00  0.00           C
ATOM   1728  CB  VAL A 101      61.364  47.554  82.230  1.00  0.00           C
ATOM   1730  CG1 VAL A 101      62.724  46.934  82.620  1.00  0.00           C
ATOM   1734  CG2 VAL A 101      61.424  49.094  82.240  1.00  0.00           C
ATOM   1738  C   VAL A 101      59.544  47.344  80.510  1.00  0.00           C
ATOM   1739  O   VAL A 101      59.264  48.184  79.650  1.00  0.00           O
ATOM   1740  N   ASP A 102      58.564  46.624  81.110  1.00  0.00           N
ATOM   1742  CA  ASP A 102      57.154  46.924  80.960  1.00  0.00           C
ATOM   1744  CB  ASP A 102      56.244  45.714  81.380  1.00  0.00           C
ATOM   1747  CG  ASP A 102      56.314  45.284  82.850  1.00  0.00           C
ATOM   1748  OD1 ASP A 102      57.354  45.534  83.510  1.00  0.00           O
ATOM   1749  OD2 ASP A 102      55.344  44.634  83.310  1.00  0.00           O
ATOM   1750  C   ASP A 102      56.784  48.234  81.640  1.00  0.00           C
ATOM   1751  O   ASP A 102      56.144  49.114  81.070  1.00  0.00           O
ATOM   1752  N   ARG A 103      57.254  48.414  82.880  1.00  0.00           N
ATOM   1754  CA  ARG A 103      56.834  49.504  83.710  1.00  0.00           C
ATOM   1756  CB  ARG A 103      55.764  49.014  84.730  1.00  0.00           C
ATOM   1759  CG  ARG A 103      55.034  50.174  85.440  1.00  0.00           C
ATOM   1762  CD  ARG A 103      54.054  49.764  86.540  1.00  0.00           C
ATOM   1765  NE  ARG A 103      53.424  51.034  87.020  1.00  0.00           N
ATOM   1767  CZ  ARG A 103      52.714  51.124  88.140  1.00  0.00           C
ATOM   1768  NH1 ARG A 103      52.294  50.044  88.760  1.00  0.00           N
ATOM   1771  NH2 ARG A 103      52.414  52.284  88.680  1.00  0.00           N
ATOM   1774  C   ARG A 103      58.064  49.974  84.460  1.00  0.00           C
ATOM   1775  O   ARG A 103      58.914  49.144  84.820  1.00  0.00           O
ATOM   1776  N   PRO A 104      58.234  51.254  84.740  1.00  0.00           N
ATOM   1777  CD  PRO A 104      57.484  52.354  84.110  1.00  0.00           C
ATOM   1780  CA  PRO A 104      59.394  51.714  85.470  1.00  0.00           C
ATOM   1782  CB  PRO A 104      59.494  53.194  85.030  1.00  0.00           C
ATOM   1785  CG  PRO A 104      58.054  53.614  84.750  1.00  0.00           C
ATOM   1788  C   PRO A 104      59.114  51.624  86.960  1.00  0.00           C
ATOM   1789  O   PRO A 104      58.044  51.184  87.390  1.00  0.00           O
ATOM   1790  N   THR A 105      60.074  52.074  87.790  1.00  0.00           N
ATOM   1792  CA  THR A 105      59.824  52.404  89.190  1.00  0.00           C
ATOM   1794  CB  THR A 105      61.094  52.844  89.930  1.00  0.00           C
ATOM   1796  OG1 THR A 105      60.854  53.444  91.190  1.00  0.00           O
ATOM   1798  CG2 THR A 105      61.864  53.904  89.140  1.00  0.00           C
ATOM   1802  C   THR A 105      58.644  53.364  89.380  1.00  0.00           C
ATOM   1803  O   THR A 105      58.354  54.204  88.530  1.00  0.00           O
ATOM   1804  N   ALA A 106      57.894  53.234  90.500  1.00  0.00           N
ATOM   1806  CA  ALA A 106      56.774  54.074  90.850  1.00  0.00           C
ATOM   1808  CB  ALA A 106      56.214  53.664  92.220  1.00  0.00           C
ATOM   1812  C   ALA A 106      57.174  55.524  90.950  1.00  0.00           C
ATOM   1813  O   ALA A 106      56.424  56.434  90.600  1.00  0.00           O
ATOM   1814  N   GLU A 107      58.394  55.764  91.450  1.00  0.00           N
ATOM   1816  CA  GLU A 107      59.004  57.064  91.530  1.00  0.00           C
ATOM   1818  CB  GLU A 107      60.304  56.914  92.360  1.00  0.00           C
ATOM   1821  CG  GLU A 107      61.414  57.974  92.160  1.00  0.00           C
ATOM   1824  CD  GLU A 107      62.204  57.784  90.870  1.00  0.00           C
ATOM   1825  OE1 GLU A 107      62.844  56.724  90.700  1.00  0.00           O
ATOM   1826  OE2 GLU A 107      62.184  58.724  90.040  1.00  0.00           O
ATOM   1827  C   GLU A 107      59.204  57.764  90.190  1.00  0.00           C
ATOM   1828  O   GLU A 107      58.804  58.914  90.030  1.00  0.00           O
ATOM   1829  N   CYS A 108      59.734  57.044  89.170  1.00  0.00           N
ATOM   1831  CA  CYS A 108      59.914  57.504  87.800  1.00  0.00           C
ATOM   1833  CB  CYS A 108      60.564  56.374  86.950  1.00  0.00           C
ATOM   1836  SG  CYS A 108      60.684  56.664  85.130  1.00  0.00           S
ATOM   1838  C   CYS A 108      58.604  57.874  87.140  1.00  0.00           C
ATOM   1839  O   CYS A 108      58.464  58.924  86.510  1.00  0.00           O
ATOM   1840  N   ALA A 109      57.614  56.984  87.320  1.00  0.00           N
ATOM   1842  CA  ALA A 109      56.274  57.154  86.830  1.00  0.00           C
ATOM   1844  CB  ALA A 109      55.494  55.884  87.180  1.00  0.00           C
ATOM   1848  C   ALA A 109      55.614  58.394  87.420  1.00  0.00           C
ATOM   1849  O   ALA A 109      55.184  59.284  86.700  1.00  0.00           O
ATOM   1850  N   ALA A 110      55.644  58.554  88.760  1.00  0.00           N
ATOM   1852  CA  ALA A 110      55.204  59.764  89.420  1.00  0.00           C
ATOM   1854  CB  ALA A 110      55.294  59.574  90.940  1.00  0.00           C
ATOM   1858  C   ALA A 110      55.964  61.024  89.010  1.00  0.00           C
ATOM   1859  O   ALA A 110      55.404  62.114  88.870  1.00  0.00           O
ATOM   1860  N   ALA A 111      57.304  60.934  88.850  1.00  0.00           N
ATOM   1862  CA  ALA A 111      58.154  62.004  88.380  1.00  0.00           C
ATOM   1864  CB  ALA A 111      59.634  61.564  88.450  1.00  0.00           C
ATOM   1868  C   ALA A 111      57.824  62.474  86.970  1.00  0.00           C
ATOM   1869  O   ALA A 111      57.784  63.674  86.700  1.00  0.00           O
ATOM   1870  N   LEU A 112      57.574  61.524  86.050  1.00  0.00           N
ATOM   1872  CA  LEU A 112      57.044  61.754  84.730  1.00  0.00           C
ATOM   1874  CB  LEU A 112      56.994  60.414  83.960  1.00  0.00           C
ATOM   1877  CG  LEU A 112      56.564  60.484  82.480  1.00  0.00           C
ATOM   1879  CD1 LEU A 112      57.634  61.114  81.570  1.00  0.00           C
ATOM   1883  CD2 LEU A 112      56.264  59.054  82.010  1.00  0.00           C
ATOM   1887  C   LEU A 112      55.674  62.394  84.740  1.00  0.00           C
ATOM   1888  O   LEU A 112      55.474  63.424  84.110  1.00  0.00           O
ATOM   1889  N   ASP A 113      54.704  61.884  85.530  1.00  0.00           N
ATOM   1891  CA  ASP A 113      53.334  62.404  85.560  1.00  0.00           C
ATOM   1893  CB  ASP A 113      52.494  61.604  86.590  1.00  0.00           C
ATOM   1896  CG  ASP A 113      52.284  60.164  86.170  1.00  0.00           C
ATOM   1897  OD1 ASP A 113      52.144  59.904  84.950  1.00  0.00           O
ATOM   1898  OD2 ASP A 113      52.124  59.294  87.070  1.00  0.00           O
ATOM   1899  C   ASP A 113      53.294  63.894  85.950  1.00  0.00           C
ATOM   1900  O   ASP A 113      52.524  64.704  85.450  1.00  0.00           O
ATOM   1901  N   LYS A 114      54.164  64.274  86.890  1.00  0.00           N
ATOM   1903  CA  LYS A 114      54.404  65.644  87.270  1.00  0.00           C
ATOM   1905  CB  LYS A 114      55.274  65.694  88.530  1.00  0.00           C
ATOM   1908  CG  LYS A 114      54.584  65.114  89.770  1.00  0.00           C
ATOM   1911  CD  LYS A 114      55.524  64.874  90.960  1.00  0.00           C
ATOM   1914  CE  LYS A 114      56.124  66.144  91.580  1.00  0.00           C
ATOM   1917  NZ  LYS A 114      57.184  66.694  90.720  1.00  0.00           N
ATOM   1921  C   LYS A 114      55.044  66.564  86.240  1.00  0.00           C
ATOM   1922  O   LYS A 114      54.794  67.764  86.250  1.00  0.00           O
ATOM   1923  N   ALA A 115      55.934  66.044  85.370  1.00  0.00           N
ATOM   1925  CA  ALA A 115      56.764  66.864  84.520  1.00  0.00           C
ATOM   1927  CB  ALA A 115      58.204  66.324  84.480  1.00  0.00           C
ATOM   1931  C   ALA A 115      56.104  67.074  83.170  1.00  0.00           C
ATOM   1932  O   ALA A 115      55.894  68.234  82.810  1.00  0.00           O
ATOM   1933  N   PRO A 116      55.654  66.074  82.440  1.00  0.00           N
ATOM   1934  CD  PRO A 116      56.594  65.104  81.860  1.00  0.00           C
ATOM   1937  CA  PRO A 116      54.524  66.204  81.540  1.00  0.00           C
ATOM   1939  CB  PRO A 116      54.344  64.764  81.040  1.00  0.00           C
ATOM   1942  CG  PRO A 116      55.774  64.254  80.880  1.00  0.00           C
ATOM   1945  C   PRO A 116      53.214  66.854  81.970  1.00  0.00           C
ATOM   1946  O   PRO A 116      52.364  67.034  81.100  1.00  0.00           O
ATOM   1947  N   LEU A 117      52.944  67.234  83.240  1.00  0.00           N
ATOM   1949  CA  LEU A 117      51.774  68.064  83.520  1.00  0.00           C
ATOM   1951  CB  LEU A 117      51.384  67.994  85.020  1.00  0.00           C
ATOM   1954  CG  LEU A 117      49.994  68.544  85.420  1.00  0.00           C
ATOM   1956  CD1 LEU A 117      49.884  70.074  85.460  1.00  0.00           C
ATOM   1960  CD2 LEU A 117      48.884  67.964  84.530  1.00  0.00           C
ATOM   1964  C   LEU A 117      51.834  69.504  82.970  1.00  0.00           C
ATOM   1965  O   LEU A 117      50.894  69.924  82.300  1.00  0.00           O
ATOM   1966  N   PRO A 118      52.884  70.324  83.150  1.00  0.00           N
ATOM   1967  CD  PRO A 118      53.814  70.214  84.260  1.00  0.00           C
ATOM   1970  CA  PRO A 118      52.954  71.634  82.500  1.00  0.00           C
ATOM   1972  CB  PRO A 118      54.004  72.394  83.350  1.00  0.00           C
ATOM   1975  CG  PRO A 118      54.854  71.294  83.990  1.00  0.00           C
ATOM   1978  C   PRO A 118      53.374  71.554  81.040  1.00  0.00           C
ATOM   1979  O   PRO A 118      53.484  72.604  80.410  1.00  0.00           O
ATOM   1980  N   THR A 119      53.624  70.384  80.440  1.00  0.00           N
ATOM   1982  CA  THR A 119      53.914  70.264  79.000  1.00  0.00           C
ATOM   1984  CB  THR A 119      54.764  69.064  78.580  1.00  0.00           C
ATOM   1986  OG1 THR A 119      54.114  67.814  78.790  1.00  0.00           O
ATOM   1988  CG2 THR A 119      56.094  69.054  79.350  1.00  0.00           C
ATOM   1992  C   THR A 119      52.624  70.304  78.190  1.00  0.00           C
ATOM   1993  O   THR A 119      51.554  70.084  78.750  1.00  0.00           O
ATOM   1994  N   PRO A 120      52.614  70.634  76.900  1.00  0.00           N
ATOM   1995  CD  PRO A 120      53.674  71.364  76.210  1.00  0.00           C
ATOM   1998  CA  PRO A 120      51.474  70.394  76.010  1.00  0.00           C
ATOM   2000  CB  PRO A 120      52.034  70.704  74.610  1.00  0.00           C
ATOM   2003  CG  PRO A 120      53.054  71.804  74.890  1.00  0.00           C
ATOM   2006  C   PRO A 120      50.754  69.054  76.060  1.00  0.00           C
ATOM   2007  O   PRO A 120      51.344  68.014  76.330  1.00  0.00           O
ATOM   2008  N   LEU A 121      49.434  69.074  75.780  1.00  0.00           N
ATOM   2010  CA  LEU A 121      48.644  67.874  75.660  1.00  0.00           C
ATOM   2012  CB  LEU A 121      47.124  68.164  75.700  1.00  0.00           C
ATOM   2015  CG  LEU A 121      46.554  68.994  76.880  1.00  0.00           C
ATOM   2017  CD1 LEU A 121      46.894  68.434  78.260  1.00  0.00           C
ATOM   2021  CD2 LEU A 121      46.854  70.494  76.820  1.00  0.00           C
ATOM   2025  C   LEU A 121      48.944  67.104  74.340  1.00  0.00           C
ATOM   2026  OT1 LEU A 121      49.724  67.564  73.470  1.00  0.00           O
ATOM   2027  OT2 LEU A 121      48.404  65.964  74.230  1.00  0.00           O
ATOM   2028  NH3 POPEB 122       3.844  70.674  63.440  1.00  0.00           N
ATOM   2032  C12 POPEB 122       3.094  69.404  63.710  1.00  0.00           C
ATOM   2035  C11 POPEB 122       1.806  69.744  64.470  1.00  0.00           C
ATOM   2038  P   POPEB 122      -0.274  70.224  63.000  1.00  0.00           P
ATOM   2039  O13 POPEB 122      -1.224  69.744  64.040  1.00  0.00           O
ATOM   2040  O14 POPEB 122      -0.714  71.254  62.060  1.00  0.00           O
ATOM   2041  O11 POPEB 122       0.336  68.994  62.200  1.00  0.00           O
ATOM   2042  O12 POPEB 122       1.026  70.714  63.770  1.00  0.00           O
ATOM   2043  C1  POPEB 122      -0.474  68.304  61.240  1.00  0.00           C
ATOM   2046  C2  POPEB 122       0.426  67.614  60.180  1.00  0.00           C
ATOM   2048  O21 POPEB 122       0.006  67.924  58.830  1.00  0.00           O
ATOM   2049  C21 POPEB 122      -1.204  67.494  58.510  1.00  0.00           C
ATOM   2050  O22 POPEB 122      -1.884  66.724  59.180  1.00  0.00           O
ATOM   2051  C22 POPEB 122      -1.684  68.134  57.210  1.00  0.00           C
ATOM   2054  C3  POPEB 122       0.636  66.094  60.500  1.00  0.00           C
ATOM   2057  O31 POPEB 122       1.976  65.674  60.210  1.00  0.00           O
ATOM   2058  C31 POPEB 122       2.216  65.374  58.940  1.00  0.00           C
ATOM   2059  O32 POPEB 122       1.356  65.214  58.080  1.00  0.00           O
ATOM   2060  C32 POPEB 122       3.734  65.304  58.770  1.00  0.00           C
ATOM   2063  C23 POPEB 122      -1.214  67.404  55.930  1.00  0.00           C
ATOM   2066  C24 POPEB 122      -2.024  67.904  54.730  1.00  0.00           C
ATOM   2069  C25 POPEB 122      -1.474  67.464  53.370  1.00  0.00           C
ATOM   2072  C26 POPEB 122      -2.194  68.214  52.240  1.00  0.00           C
ATOM   2075  C27 POPEB 122      -1.634  67.974  50.840  1.00  0.00           C
ATOM   2078  C28 POPEB 122      -2.414  68.794  49.790  1.00  0.00           C
ATOM   2081  C29 POPEB 122      -1.874  68.634  48.390  1.00  0.00           C
ATOM   2083 0C21 POPEB 122      -1.684  69.614  47.480  1.00  0.00           C
ATOM   2085 1C21 POPEB 122      -1.944  71.094  47.680  1.00  0.00           C
ATOM   2088 2C21 POPEB 122      -1.064  71.984  46.780  1.00  0.00           C
ATOM   2091 3C21 POPEB 122      -1.364  73.474  47.000  1.00  0.00           C
ATOM   2094 4C21 POPEB 122      -0.424  74.434  46.240  1.00  0.00           C
ATOM   2097 5C21 POPEB 122      -0.724  74.534  44.740  1.00  0.00           C
ATOM   2100 6C21 POPEB 122       0.166  75.584  44.050  1.00  0.00           C
ATOM   2103 7C21 POPEB 122      -0.114  75.714  42.550  1.00  0.00           C
ATOM   2106 8C21 POPEB 122       0.936  76.534  41.800  1.00  0.00           C
ATOM   2110  C33 POPEB 122       4.254  65.274  57.310  1.00  0.00           C
ATOM   2113  C34 POPEB 122       4.354  66.654  56.640  1.00  0.00           C
ATOM   2116  C35 POPEB 122       3.214  66.944  55.650  1.00  0.00           C
ATOM   2119  C36 POPEB 122       3.304  66.164  54.320  1.00  0.00           C
ATOM   2122  C37 POPEB 122       2.236  65.074  54.180  1.00  0.00           C
ATOM   2125  C38 POPEB 122       2.286  64.344  52.820  1.00  0.00           C
ATOM   2128  C39 POPEB 122       1.836  65.214  51.640  1.00  0.00           C
ATOM   2131 0C31 POPEB 122       1.756  64.424  50.320  1.00  0.00           C
ATOM   2134 1C31 POPEB 122       0.966  65.164  49.240  1.00  0.00           C
ATOM   2137 2C31 POPEB 122       0.796  64.324  47.970  1.00  0.00           C
ATOM   2140 3C31 POPEB 122      -0.144  64.944  46.920  1.00  0.00           C
ATOM   2143 4C31 POPEB 122       0.396  66.224  46.270  1.00  0.00           C
ATOM   2146 5C31 POPEB 122      -0.454  66.664  45.070  1.00  0.00           C
ATOM   2149 6C31 POPEB 122       0.096  67.904  44.360  1.00  0.00           C
ATOM   2153  NH3 POPEC 123      38.504  89.974  21.080  1.00  0.00           N
ATOM   2157  C12 POPEC 123      38.584  90.954  19.930  1.00  0.00           C
ATOM   2160  C11 POPEC 123      38.634  92.404  20.460  1.00  0.00           C
ATOM   2163  P   POPEC 123      38.584  94.904  19.640  1.00  0.00           P
ATOM   2164  O13 POPEC 123      38.244  95.524  18.340  1.00  0.00           O
ATOM   2165  O14 POPEC 123      37.584  95.084  20.700  1.00  0.00           O
ATOM   2166  O11 POPEC 123      39.944  95.504  20.180  1.00  0.00           O
ATOM   2167  O12 POPEC 123      38.824  93.354  19.410  1.00  0.00           O
ATOM   2168  C1  POPEC 123      41.054  94.724  20.640  1.00  0.00           C
ATOM   2171  C2  POPEC 123      41.244  94.784  22.190  1.00  0.00           C
ATOM   2173  O21 POPEC 123      42.154  93.734  22.610  1.00  0.00           O
ATOM   2174  C21 POPEC 123      42.874  94.064  23.700  1.00  0.00           C
ATOM   2175  O22 POPEC 123      42.774  95.134  24.270  1.00  0.00           O
ATOM   2176  C22 POPEC 123      43.754  92.904  24.160  1.00  0.00           C
ATOM   2179  C3  POPEC 123      39.864  94.694  22.940  1.00  0.00           C
ATOM   2182  O31 POPEC 123      39.924  94.884  24.360  1.00  0.00           O
ATOM   2183  C31 POPEC 123      39.924  96.174  24.720  1.00  0.00           C
ATOM   2184  O32 POPEC 123      40.054  97.114  23.950  1.00  0.00           O
ATOM   2185  C32 POPEC 123      39.744  96.304  26.230  1.00  0.00           C
ATOM   2188  C23 POPEC 123      44.394  93.224  25.530  1.00  0.00           C
ATOM   2191  C24 POPEC 123      45.264  92.074  26.050  1.00  0.00           C
ATOM   2194  C25 POPEC 123      46.324  92.534  27.080  1.00  0.00           C
ATOM   2197  C26 POPEC 123      45.734  93.204  28.330  1.00  0.00           C
ATOM   2200  C27 POPEC 123      46.664  93.104  29.560  1.00  0.00           C
ATOM   2203  C28 POPEC 123      46.084  93.794  30.810  1.00  0.00           C
ATOM   2206  C29 POPEC 123      46.554  93.194  32.110  1.00  0.00           C
ATOM   2208 0C21 POPEC 123      46.704  93.814  33.300  1.00  0.00           C
ATOM   2210 1C21 POPEC 123      46.434  95.264  33.600  1.00  0.00           C
ATOM   2213 2C21 POPEC 123      47.564  95.914  34.430  1.00  0.00           C
ATOM   2216 3C21 POPEC 123      47.234  97.374  34.780  1.00  0.00           C
ATOM   2219 4C21 POPEC 123      48.284  98.134  35.600  1.00  0.00           C
ATOM   2222 5C21 POPEC 123      48.754  97.424  36.880  1.00  0.00           C
ATOM   2225 6C21 POPEC 123      49.504  98.384  37.810  1.00  0.00           C
ATOM   2228 7C21 POPEC 123      50.144  97.684  39.010  1.00  0.00           C
ATOM   2231 8C21 POPEC 123      50.674  98.664  40.060  1.00  0.00           C
ATOM   2235  C33 POPEC 123      40.444  95.174  27.010  1.00  0.00           C
ATOM   2238  C34 POPEC 123      40.644  95.484  28.500  1.00  0.00           C
ATOM   2241  C35 POPEC 123      41.674  96.584  28.750  1.00  0.00           C
ATOM   2244  C36 POPEC 123      41.784  96.934  30.240  1.00  0.00           C
ATOM   2247  C37 POPEC 123      40.844  98.084  30.620  1.00  0.00           C
ATOM   2250  C38 POPEC 123      40.884  98.424  32.120  1.00  0.00           C
ATOM   2253  C39 POPEC 123      40.364  99.834  32.430  1.00  0.00           C
ATOM   2256 0C31 POPEC 123      38.944 100.094  31.910  1.00  0.00           C
ATOM   2259 1C31 POPEC 123      38.384 101.434  32.410  1.00  0.00           C
ATOM   2262 2C31 POPEC 123      37.094 101.854  31.700  1.00  0.00           C
ATOM   2265 3C31 POPEC 123      36.544 103.184  32.220  1.00  0.00           C
ATOM   2268 4C31 POPEC 123      35.504 103.824  31.280  1.00  0.00           C
ATOM   2271 5C31 POPEC 123      35.164 105.274  31.660  1.00  0.00           C
ATOM   2274 6C31 POPEC 123      34.274 105.974  30.640  1.00  0.00           C
ATOM   2278  NH3 POPED 124      81.244  97.944  18.800  1.00  0.00           N
ATOM   2282  C12 POPED 124      80.654  99.164  19.440  1.00  0.00           C
ATOM   2285  C11 POPED 124      81.314 100.444  18.930  1.00  0.00           C
ATOM   2288  P   POPED 124      83.374 101.324  20.270  1.00  0.00           P
ATOM   2289  O13 POPED 124      84.594 100.684  20.810  1.00  0.00           O
ATOM   2290  O14 POPED 124      83.444 102.734  19.810  1.00  0.00           O
ATOM   2291  O11 POPED 124      82.244 101.284  21.390  1.00  0.00           O
ATOM   2292  O12 POPED 124      82.714 100.384  19.180  1.00  0.00           O
ATOM   2293  C1  POPED 124      82.364 100.484  22.560  1.00  0.00           C
ATOM   2296  C2  POPED 124      83.004 101.264  23.730  1.00  0.00           C
ATOM   2298  O21 POPED 124      82.974 100.404  24.880  1.00  0.00           O
ATOM   2299  C21 POPED 124      83.964 100.584  25.750  1.00  0.00           C
ATOM   2300  O22 POPED 124      84.894 101.354  25.630  1.00  0.00           O
ATOM   2301  C22 POPED 124      83.754  99.584  26.890  1.00  0.00           C
ATOM   2304  C3  POPED 124      82.204 102.564  24.020  1.00  0.00           C
ATOM   2307  O31 POPED 124      82.804 103.354  25.060  1.00  0.00           O
ATOM   2308  C31 POPED 124      83.464 104.444  24.680  1.00  0.00           C
ATOM   2309  O32 POPED 124      83.614 104.834  23.530  1.00  0.00           O
ATOM   2310  C32 POPED 124      84.064 105.054  25.950  1.00  0.00           C
ATOM   2313  C23 POPED 124      84.604  99.834  28.170  1.00  0.00           C
ATOM   2316  C24 POPED 124      83.874  99.274  29.410  1.00  0.00           C
ATOM   2319  C25 POPED 124      84.774  98.844  30.580  1.00  0.00           C
ATOM   2322  C26 POPED 124      85.634  97.614  30.250  1.00  0.00           C
ATOM   2325  C27 POPED 124      86.154  96.864  31.480  1.00  0.00           C
ATOM   2328  C28 POPED 124      87.054  95.664  31.100  1.00  0.00           C
ATOM   2331  C29 POPED 124      87.424  94.804  32.280  1.00  0.00           C
ATOM   2333 0C21 POPED 124      88.474  95.014  33.090  1.00  0.00           C
ATOM   2335 1C21 POPED 124      89.434  96.174  32.980  1.00  0.00           C
ATOM   2338 2C21 POPED 124      90.074  96.574  34.320  1.00  0.00           C
ATOM   2341 3C21 POPED 124      89.104  97.204  35.340  1.00  0.00           C
ATOM   2344 4C21 POPED 124      89.864  97.584  36.620  1.00  0.00           C
ATOM   2347 5C21 POPED 124      89.004  98.224  37.710  1.00  0.00           C
ATOM   2350 6C21 POPED 124      88.564  99.654  37.400  1.00  0.00           C
ATOM   2353 7C21 POPED 124      88.014 100.374  38.650  1.00  0.00           C
ATOM   2356 8C21 POPED 124      87.414 101.744  38.340  1.00  0.00           C
ATOM   2360  C33 POPED 124      84.804 106.394  25.790  1.00  0.00           C
ATOM   2363  C34 POPED 124      85.734 106.624  26.990  1.00  0.00           C
ATOM   2366  C35 POPED 124      86.414 107.994  27.040  1.00  0.00           C
ATOM   2369  C36 POPED 124      85.474 109.114  27.510  1.00  0.00           C
ATOM   2372  C37 POPED 124      86.234 110.324  28.070  1.00  0.00           C
ATOM   2375  C38 POPED 124      85.364 111.244  28.940  1.00  0.00           C
ATOM   2378  C39 POPED 124      85.264 110.804  30.410  1.00  0.00           C
ATOM   2381 0C31 POPED 124      86.564 111.084  31.170  1.00  0.00           C
ATOM   2384 1C31 POPED 124      86.604 110.514  32.600  1.00  0.00           C
ATOM   2387 2C31 POPED 124      88.014 110.684  33.190  1.00  0.00           C
ATOM   2390 3C31 POPED 124      88.204 110.104  34.590  1.00  0.00           C
ATOM   2393 4C31 POPED 124      88.454 108.594  34.550  1.00  0.00           C
ATOM   2396 5C31 POPED 124      88.874 107.994  35.890  1.00  0.00           C
ATOM   2399 6C31 POPED 124      89.244 106.504  35.810  1.00  0.00           C
ATOM   2403  NH3 POPEE 125      13.404  81.684  19.670  1.00  0.00           N
ATOM   2407  C12 POPEE 125      12.854  80.404  19.120  1.00  0.00           C
ATOM   2410  C11 POPEE 125      11.804  79.834  20.080  1.00  0.00           C
ATOM   2413  P   POPEE 125      11.214  77.614  18.750  1.00  0.00           P
ATOM   2414  O13 POPEE 125      10.314  77.364  17.620  1.00  0.00           O
ATOM   2415  O14 POPEE 125      12.664  77.504  18.490  1.00  0.00           O
ATOM   2416  O11 POPEE 125      10.844  76.514  19.830  1.00  0.00           O
ATOM   2417  O12 POPEE 125      10.884  78.994  19.410  1.00  0.00           O
ATOM   2418  C1  POPEE 125      11.404  76.534  21.140  1.00  0.00           C
ATOM   2421  C2  POPEE 125      10.454  77.334  22.060  1.00  0.00           C
ATOM   2423  O21 POPEE 125      11.134  77.804  23.240  1.00  0.00           O
ATOM   2424  C21 POPEE 125      11.504  76.924  24.130  1.00  0.00           C
ATOM   2425  O22 POPEE 125      11.354  75.714  24.090  1.00  0.00           O
ATOM   2426  C22 POPEE 125      12.164  77.634  25.290  1.00  0.00           C
ATOM   2429  C3  POPEE 125       9.114  76.584  22.310  1.00  0.00           C
ATOM   2432  O31 POPEE 125       8.144  77.494  22.870  1.00  0.00           O
ATOM   2433  C31 POPEE 125       6.984  76.914  23.150  1.00  0.00           C
ATOM   2434  O32 POPEE 125       6.764  75.714  23.050  1.00  0.00           O
ATOM   2435  C32 POPEE 125       6.004  77.954  23.650  1.00  0.00           C
ATOM   2438  C23 POPEE 125      11.094  78.154  26.280  1.00  0.00           C
ATOM   2441  C24 POPEE 125      11.684  78.564  27.630  1.00  0.00           C
ATOM   2444  C25 POPEE 125      12.014  77.354  28.520  1.00  0.00           C
ATOM   2447  C26 POPEE 125      12.584  77.764  29.880  1.00  0.00           C
ATOM   2450  C27 POPEE 125      12.824  76.554  30.800  1.00  0.00           C
ATOM   2453  C28 POPEE 125      13.284  76.974  32.210  1.00  0.00           C
ATOM   2456  C29 POPEE 125      13.704  75.804  33.060  1.00  0.00           C
ATOM   2458 0C21 POPEE 125      12.904  75.094  33.870  1.00  0.00           C
ATOM   2460 1C21 POPEE 125      11.424  75.304  34.080  1.00  0.00           C
ATOM   2463 2C21 POPEE 125      11.074  75.684  35.530  1.00  0.00           C
ATOM   2466 3C21 POPEE 125      11.504  74.624  36.560  1.00  0.00           C
ATOM   2469 4C21 POPEE 125      11.004  74.904  37.980  1.00  0.00           C
ATOM   2472 5C21 POPEE 125      11.474  76.244  38.560  1.00  0.00           C
ATOM   2475 6C21 POPEE 125      11.394  76.244  40.090  1.00  0.00           C
ATOM   2478 7C21 POPEE 125      11.894  77.554  40.720  1.00  0.00           C
ATOM   2481 8C21 POPEE 125      12.004  77.504  42.250  1.00  0.00           C
ATOM   2485  C33 POPEE 125       5.624  77.664  25.120  1.00  0.00           C
ATOM   2488  C34 POPEE 125       6.804  77.644  26.090  1.00  0.00           C
ATOM   2491  C35 POPEE 125       6.354  77.294  27.520  1.00  0.00           C
ATOM   2494  C36 POPEE 125       7.524  76.934  28.440  1.00  0.00           C
ATOM   2497  C37 POPEE 125       7.094  76.614  29.870  1.00  0.00           C
ATOM   2500  C38 POPEE 125       8.274  76.194  30.760  1.00  0.00           C
ATOM   2503  C39 POPEE 125       7.964  76.264  32.260  1.00  0.00           C
ATOM   2506 0C31 POPEE 125       7.064  75.134  32.780  1.00  0.00           C
ATOM   2509 1C31 POPEE 125       6.564  75.404  34.200  1.00  0.00           C
ATOM   2512 2C31 POPEE 125       5.764  74.244  34.800  1.00  0.00           C
ATOM   2515 3C31 POPEE 125       6.624  73.234  35.580  1.00  0.00           C
ATOM   2518 4C31 POPEE 125       6.954  73.734  37.000  1.00  0.00           C
ATOM   2521 5C31 POPEE 125       7.674  72.684  37.860  1.00  0.00           C
ATOM   2524 6C31 POPEE 125       7.784  73.104  39.330  1.00  0.00           C
ATOM   2528  NH3 POPEF 126     124.034  59.574  20.540  1.00  0.00           N
ATOM   2532  C12 POPEF 126     124.874  60.614  19.840  1.00  0.00           C
ATOM   2535  C11 POPEF 126     124.354  62.024  20.140  1.00  0.00           C
ATOM   2538  P   POPEF 126     124.724  64.524  19.480  1.00  0.00           P
ATOM   2539  O13 POPEF 126     125.754  65.174  18.630  1.00  0.00           O
ATOM   2540  O14 POPEF 126     123.284  64.614  19.150  1.00  0.00           O
ATOM   2541  O11 POPEF 126     124.994  64.804  21.020  1.00  0.00           O
ATOM   2542  O12 POPEF 126     125.134  62.984  19.440  1.00  0.00           O
ATOM   2543  C1  POPEF 126     126.234  65.374  21.440  1.00  0.00           C
ATOM   2546  C2  POPEF 126     126.614  64.834  22.850  1.00  0.00           C
ATOM   2548  O21 POPEF 126     127.484  65.704  23.590  1.00  0.00           O
ATOM   2549  C21 POPEF 126     128.544  66.214  23.010  1.00  0.00           C
ATOM   2550  O22 POPEF 126     128.964  65.974  21.880  1.00  0.00           O
ATOM   2551  C22 POPEF 126     129.184  67.234  23.950  1.00  0.00           C
ATOM   2554  C3  POPEF 126     127.164  63.374  22.810  1.00  0.00           C
ATOM   2557  O31 POPEF 126     126.934  62.704  24.070  1.00  0.00           O
ATOM   2558  C31 POPEF 126     127.904  62.784  24.970  1.00  0.00           C
ATOM   2559  O32 POPEF 126     129.034  63.204  24.780  1.00  0.00           O
ATOM   2560  C32 POPEF 126     127.404  62.224  26.310  1.00  0.00           C
ATOM   2563  C23 POPEF 126     130.424  66.674  24.670  1.00  0.00           C
ATOM   2566  C24 POPEF 126     130.934  67.594  25.850  1.00  0.00           C
ATOM   2569  C25 POPEF 126     130.344  68.934  26.450  1.00  0.00           C
ATOM   2572  C26 POPEF 126     131.324  70.114  26.420  1.00  0.00           C
ATOM   2575  C27 POPEF 126     130.884  71.254  27.340  1.00  0.00           C
ATOM   2578  C28 POPEF 126     131.564  71.284  28.730  1.00  0.00           C
ATOM   2581  C29 POPEF 126     131.054  70.304  29.770  1.00  0.00           C
ATOM   2583 0C21 POPEF 126     130.474  70.574  30.960  1.00  0.00           C
ATOM   2585 1C21 POPEF 126     130.134  71.934  31.530  1.00  0.00           C
ATOM   2588 2C21 POPEF 126     130.724  72.264  32.920  1.00  0.00           C
ATOM   2591 3C21 POPEF 126     130.074  71.484  34.070  1.00  0.00           C
ATOM   2594 4C21 POPEF 126     130.484  72.034  35.450  1.00  0.00           C
ATOM   2597 5C21 POPEF 126     129.574  71.574  36.600  1.00  0.00           C
ATOM   2600 6C21 POPEF 126     129.964  72.204  37.940  1.00  0.00           C
ATOM   2603 7C21 POPEF 126     128.974  71.914  39.070  1.00  0.00           C
ATOM   2606 8C21 POPEF 126     129.404  72.524  40.410  1.00  0.00           C
ATOM   2610  C33 POPEF 126     126.594  63.264  27.120  1.00  0.00           C
ATOM   2613  C34 POPEF 126     125.774  62.624  28.250  1.00  0.00           C
ATOM   2616  C35 POPEF 126     126.614  62.004  29.380  1.00  0.00           C
ATOM   2619  C36 POPEF 126     125.714  61.384  30.450  1.00  0.00           C
ATOM   2622  C37 POPEF 126     126.474  60.914  31.710  1.00  0.00           C
ATOM   2625  C38 POPEF 126     125.494  60.464  32.800  1.00  0.00           C
ATOM   2628  C39 POPEF 126     126.164  60.004  34.100  1.00  0.00           C
ATOM   2631 0C31 POPEF 126     126.854  61.104  34.910  1.00  0.00           C
ATOM   2634 1C31 POPEF 126     127.454  60.564  36.220  1.00  0.00           C
ATOM   2637 2C31 POPEF 126     128.154  61.654  37.060  1.00  0.00           C
ATOM   2640 3C31 POPEF 126     129.004  61.104  38.220  1.00  0.00           C
ATOM   2643 4C31 POPEF 126     128.184  60.444  39.350  1.00  0.00           C
ATOM   2646 5C31 POPEF 126     129.074  59.804  40.420  1.00  0.00           C
ATOM   2649 6C31 POPEF 126     128.284  59.264  41.620  1.00  0.00           C
ATOM   2653  NH3 POPEG 127      10.544  37.244  21.910  1.00  0.00           N
ATOM   2657  C12 POPEG 127      11.504  36.174  21.490  1.00  0.00           C
ATOM   2660  C11 POPEG 127      11.214  34.874  22.230  1.00  0.00           C
ATOM   2663  P   POPEG 127      13.484  33.544  22.260  1.00  0.00           P
ATOM   2664  O13 POPEG 127      13.734  32.134  21.920  1.00  0.00           O
ATOM   2665  O14 POPEG 127      14.474  34.544  21.790  1.00  0.00           O
ATOM   2666  O11 POPEG 127      13.234  33.724  23.800  1.00  0.00           O
ATOM   2667  O12 POPEG 127      12.044  33.864  21.690  1.00  0.00           O
ATOM   2668  C1  POPEG 127      14.274  33.584  24.770  1.00  0.00           C
ATOM   2671  C2  POPEG 127      13.734  32.824  26.000  1.00  0.00           C
ATOM   2673  O21 POPEG 127      14.434  33.284  27.170  1.00  0.00           O
ATOM   2674  C21 POPEG 127      13.654  33.764  28.130  1.00  0.00           C
ATOM   2675  O22 POPEG 127      12.434  33.774  28.120  1.00  0.00           O
ATOM   2676  C22 POPEG 127      14.534  34.384  29.210  1.00  0.00           C
ATOM   2679  C3  POPEG 127      13.904  31.294  25.850  1.00  0.00           C
ATOM   2682  O31 POPEG 127      13.014  30.554  26.710  1.00  0.00           O
ATOM   2683  C31 POPEG 127      13.504  30.194  27.900  1.00  0.00           C
ATOM   2684  O32 POPEG 127      14.594  30.514  28.350  1.00  0.00           O
ATOM   2685  C32 POPEG 127      12.504  29.264  28.590  1.00  0.00           C
ATOM   2688  C23 POPEG 127      13.824  35.514  29.980  1.00  0.00           C
ATOM   2691  C24 POPEG 127      14.804  36.484  30.660  1.00  0.00           C
ATOM   2694  C25 POPEG 127      15.774  35.814  31.650  1.00  0.00           C
ATOM   2697  C26 POPEG 127      15.074  35.244  32.890  1.00  0.00           C
ATOM   2700  C27 POPEG 127      16.004  35.074  34.100  1.00  0.00           C
ATOM   2703  C28 POPEG 127      15.474  34.074  35.140  1.00  0.00           C
ATOM   2706  C29 POPEG 127      15.934  34.394  36.540  1.00  0.00           C
ATOM   2708 0C21 POPEG 127      15.264  34.084  37.670  1.00  0.00           C
ATOM   2710 1C21 POPEG 127      13.964  33.314  37.750  1.00  0.00           C
ATOM   2713 2C21 POPEG 127      13.214  33.544  39.080  1.00  0.00           C
ATOM   2716 3C21 POPEG 127      12.614  34.944  39.230  1.00  0.00           C
ATOM   2719 4C21 POPEG 127      11.904  35.114  40.580  1.00  0.00           C
ATOM   2722 5C21 POPEG 127      11.124  36.424  40.720  1.00  0.00           C
ATOM   2725 6C21 POPEG 127      10.334  36.474  42.040  1.00  0.00           C
ATOM   2728 7C21 POPEG 127       9.794  37.874  42.370  1.00  0.00           C
ATOM   2731 8C21 POPEG 127       9.014  37.904  43.680  1.00  0.00           C
ATOM   2735  C33 POPEG 127      12.194  29.714  30.040  1.00  0.00           C
ATOM   2738  C34 POPEG 127      10.844  29.164  30.540  1.00  0.00           C
ATOM   2741  C35 POPEG 127      10.194  30.094  31.570  1.00  0.00           C
ATOM   2744  C36 POPEG 127      10.944  30.174  32.910  1.00  0.00           C
ATOM   2747  C37 POPEG 127      10.794  28.904  33.750  1.00  0.00           C
ATOM   2750  C38 POPEG 127      11.334  29.084  35.180  1.00  0.00           C
ATOM   2753  C39 POPEG 127      10.844  27.994  36.140  1.00  0.00           C
ATOM   2756 0C31 POPEG 127      11.204  28.324  37.590  1.00  0.00           C
ATOM   2759 1C31 POPEG 127      10.354  27.574  38.620  1.00  0.00           C
ATOM   2762 2C31 POPEG 127      10.124  28.404  39.900  1.00  0.00           C
ATOM   2765 3C31 POPEG 127       8.894  29.314  39.800  1.00  0.00           C
ATOM   2768 4C31 POPEG 127       8.684  30.144  41.070  1.00  0.00           C
ATOM   2771 5C31 POPEG 127       7.244  30.664  41.210  1.00  0.00           C
ATOM   2774 6C31 POPEG 127       7.034  31.474  42.490  1.00  0.00           C
ATOM   2778  NH3 POPEH 128     122.974   9.144  23.530  1.00  0.00           N
ATOM   2782  C12 POPEH 128     122.814   9.174  22.040  1.00  0.00           C
ATOM   2785  C11 POPEH 128     121.344   9.264  21.590  1.00  0.00           C
ATOM   2788  P   POPEH 128     119.654   7.944  23.130  1.00  0.00           P
ATOM   2789  O13 POPEH 128     118.864   6.694  23.060  1.00  0.00           O
ATOM   2790  O14 POPEH 128     120.554   8.124  24.300  1.00  0.00           O
ATOM   2791  O11 POPEH 128     118.684   9.184  23.000  1.00  0.00           O
ATOM   2792  O12 POPEH 128     120.614   8.064  21.890  1.00  0.00           O
ATOM   2793  C1  POPEH 128     118.844  10.404  23.710  1.00  0.00           C
ATOM   2796  C2  POPEH 128     117.614  10.614  24.600  1.00  0.00           C
ATOM   2798  O21 POPEH 128     117.664  11.844  25.330  1.00  0.00           O
ATOM   2799  C21 POPEH 128     118.464  11.924  26.360  1.00  0.00           C
ATOM   2800  O22 POPEH 128     119.414  11.214  26.620  1.00  0.00           O
ATOM   2801  C22 POPEH 128     117.994  13.124  27.190  1.00  0.00           C
ATOM   2804  C3  POPEH 128     117.314   9.374  25.500  1.00  0.00           C
ATOM   2807  O31 POPEH 128     116.404   9.664  26.580  1.00  0.00           O
ATOM   2808  C31 POPEH 128     115.184  10.024  26.160  1.00  0.00           C
ATOM   2809  O32 POPEH 128     114.784   9.864  25.020  1.00  0.00           O
ATOM   2810  C32 POPEH 128     114.394  10.634  27.340  1.00  0.00           C
ATOM   2813  C23 POPEH 128     118.354  12.934  28.680  1.00  0.00           C
ATOM   2816  C24 POPEH 128     118.084  14.174  29.530  1.00  0.00           C
ATOM   2819  C25 POPEH 128     118.604  13.984  30.950  1.00  0.00           C
ATOM   2822  C26 POPEH 128     118.714  15.304  31.730  1.00  0.00           C
ATOM   2825  C27 POPEH 128     119.224  15.144  33.170  1.00  0.00           C
ATOM   2828  C28 POPEH 128     118.154  14.684  34.180  1.00  0.00           C
ATOM   2831  C29 POPEH 128     117.844  13.204  34.160  1.00  0.00           C
ATOM   2833 0C21 POPEH 128     118.384  12.264  34.960  1.00  0.00           C
ATOM   2835 1C21 POPEH 128     119.424  12.524  36.020  1.00  0.00           C
ATOM   2838 2C21 POPEH 128     118.844  12.464  37.450  1.00  0.00           C
ATOM   2841 3C21 POPEH 128     119.814  13.064  38.480  1.00  0.00           C
ATOM   2844 4C21 POPEH 128     119.234  13.144  39.890  1.00  0.00           C
ATOM   2847 5C21 POPEH 128     120.164  13.904  40.840  1.00  0.00           C
ATOM   2850 6C21 POPEH 128     119.744  13.844  42.320  1.00  0.00           C
ATOM   2853 7C21 POPEH 128     120.704  14.604  43.230  1.00  0.00           C
ATOM   2856 8C21 POPEH 128     120.424  14.414  44.720  1.00  0.00           C
ATOM   2860  C33 POPEH 128     115.154  10.914  28.680  1.00  0.00           C
ATOM   2863  C34 POPEH 128     114.624  10.134  29.890  1.00  0.00           C
ATOM   2866  C35 POPEH 128     114.064  10.994  31.030  1.00  0.00           C
ATOM   2869  C36 POPEH 128     113.504  10.104  32.150  1.00  0.00           C
ATOM   2872  C37 POPEH 128     113.114  10.844  33.430  1.00  0.00           C
ATOM   2875  C38 POPEH 128     114.274  11.134  34.390  1.00  0.00           C
ATOM   2878  C39 POPEH 128     113.794  11.894  35.640  1.00  0.00           C
ATOM   2881 0C31 POPEH 128     114.754  11.824  36.830  1.00  0.00           C
ATOM   2884 1C31 POPEH 128     114.104  12.384  38.110  1.00  0.00           C
ATOM   2887 2C31 POPEH 128     114.794  11.894  39.400  1.00  0.00           C
ATOM   2890 3C31 POPEH 128     114.004  12.234  40.680  1.00  0.00           C
ATOM   2893 4C31 POPEH 128     114.144  13.694  41.150  1.00  0.00           C
ATOM   2896 5C31 POPEH 128     115.544  14.014  41.680  1.00  0.00           C
ATOM   2899 6C31 POPEH 128     115.624  15.364  42.420  1.00  0.00           C
ATOM   2903  NH3 POPEI 129       9.374  62.204  17.290  1.00  0.00           N
ATOM   2907  C12 POPEI 129      10.444  61.404  16.600  1.00  0.00           C
ATOM   2910  C11 POPEI 129      11.784  61.404  17.360  1.00  0.00           C
ATOM   2913  P   POPEI 129      13.454  59.584  18.280  1.00  0.00           P
ATOM   2914  O13 POPEI 129      13.384  58.104  18.370  1.00  0.00           O
ATOM   2915  O14 POPEI 129      14.754  60.194  17.920  1.00  0.00           O
ATOM   2916  O11 POPEI 129      12.904  60.164  19.650  1.00  0.00           O
ATOM   2917  O12 POPEI 129      12.344  60.094  17.260  1.00  0.00           O
ATOM   2918  C1  POPEI 129      13.724  60.434  20.780  1.00  0.00           C
ATOM   2921  C2  POPEI 129      12.944  60.214  22.110  1.00  0.00           C
ATOM   2923  O21 POPEI 129      13.834  60.594  23.180  1.00  0.00           O
ATOM   2924  C21 POPEI 129      13.304  61.254  24.190  1.00  0.00           C
ATOM   2925  O22 POPEI 129      12.234  61.834  24.180  1.00  0.00           O
ATOM   2926  C22 POPEI 129      14.254  61.214  25.400  1.00  0.00           C
ATOM   2929  C3  POPEI 129      12.514  58.724  22.320  1.00  0.00           C
ATOM   2932  O31 POPEI 129      12.374  58.344  23.710  1.00  0.00           O
ATOM   2933  C31 POPEI 129      11.264  58.754  24.320  1.00  0.00           C
ATOM   2934  O32 POPEI 129      10.344  59.334  23.770  1.00  0.00           O
ATOM   2935  C32 POPEI 129      11.354  58.354  25.800  1.00  0.00           C
ATOM   2938  C23 POPEI 129      13.954  62.334  26.440  1.00  0.00           C
ATOM   2941  C24 POPEI 129      14.974  62.324  27.590  1.00  0.00           C
ATOM   2944  C25 POPEI 129      14.984  63.584  28.470  1.00  0.00           C
ATOM   2947  C26 POPEI 129      13.774  63.754  29.390  1.00  0.00           C
ATOM   2950  C27 POPEI 129      13.694  65.154  30.040  1.00  0.00           C
ATOM   2953  C28 POPEI 129      12.564  65.294  31.080  1.00  0.00           C
ATOM   2956  C29 POPEI 129      12.924  64.774  32.460  1.00  0.00           C
ATOM   2958 0C21 POPEI 129      12.964  65.414  33.640  1.00  0.00           C
ATOM   2960 1C21 POPEI 129      12.644  66.844  34.030  1.00  0.00           C
ATOM   2963 2C21 POPEI 129      11.574  67.654  33.260  1.00  0.00           C
ATOM   2966 3C21 POPEI 129      11.014  68.804  34.120  1.00  0.00           C
ATOM   2969 4C21 POPEI 129       9.894  69.604  33.430  1.00  0.00           C
ATOM   2972 5C21 POPEI 129      10.254  71.064  33.060  1.00  0.00           C
ATOM   2975 6C21 POPEI 129      10.954  71.254  31.700  1.00  0.00           C
ATOM   2978 7C21 POPEI 129      10.914  72.724  31.250  1.00  0.00           C
ATOM   2981 8C21 POPEI 129      11.544  73.004  29.890  1.00  0.00           C
ATOM   2985  C33 POPEI 129      11.054  59.444  26.870  1.00  0.00           C
ATOM   2988  C34 POPEI 129      11.514  58.974  28.260  1.00  0.00           C
ATOM   2991  C35 POPEI 129      11.394  59.994  29.410  1.00  0.00           C
ATOM   2994  C36 POPEI 129      10.014  60.044  30.090  1.00  0.00           C
ATOM   2997  C37 POPEI 129      10.034  60.804  31.430  1.00  0.00           C
ATOM   3000  C38 POPEI 129       8.654  60.894  32.100  1.00  0.00           C
ATOM   3003  C39 POPEI 129       8.684  61.544  33.500  1.00  0.00           C
ATOM   3006 0C31 POPEI 129       9.174  60.624  34.630  1.00  0.00           C
ATOM   3009 1C31 POPEI 129       9.354  61.384  35.950  1.00  0.00           C
ATOM   3012 2C31 POPEI 129       9.744  60.504  37.150  1.00  0.00           C
ATOM   3015 3C31 POPEI 129       8.634  59.564  37.630  1.00  0.00           C
ATOM   3018 4C31 POPEI 129       8.794  59.134  39.100  1.00  0.00           C
ATOM   3021 5C31 POPEI 129       7.674  58.204  39.590  1.00  0.00           C
ATOM   3024 6C31 POPEI 129       7.684  57.974  41.100  1.00  0.00           C
ATOM   3028  NH3 POPEJ 130      71.414  92.574  57.640  1.00  0.00           N
ATOM   3032  C12 POPEJ 130      70.234  92.714  58.570  1.00  0.00           C
ATOM   3035  C11 POPEJ 130      70.654  92.924  60.060  1.00  0.00           C
ATOM   3038  P   POPEJ 130      72.234  90.854  60.500  1.00  0.00           P
ATOM   3039  O13 POPEJ 130      73.124  91.664  59.630  1.00  0.00           O
ATOM   3040  O14 POPEJ 130      72.764  90.244  61.750  1.00  0.00           O
ATOM   3041  O11 POPEJ 130      71.534  89.754  59.630  1.00  0.00           O
ATOM   3042  O12 POPEJ 130      70.944  91.724  60.800  1.00  0.00           O
ATOM   3043  C1  POPEJ 130      71.874  88.374  59.620  1.00  0.00           C
ATOM   3046  C2  POPEJ 130      72.014  87.844  58.160  1.00  0.00           C
ATOM   3048  O21 POPEJ 130      73.404  87.584  57.900  1.00  0.00           O
ATOM   3049  C21 POPEJ 130      73.634  86.644  56.990  1.00  0.00           C
ATOM   3050  O22 POPEJ 130      72.824  85.864  56.530  1.00  0.00           O
ATOM   3051  C22 POPEJ 130      75.124  86.684  56.620  1.00  0.00           C
ATOM   3054  C3  POPEJ 130      71.504  88.904  57.150  1.00  0.00           C
ATOM   3057  O31 POPEJ 130      71.614  88.494  55.760  1.00  0.00           O
ATOM   3058  C31 POPEJ 130      71.294  89.464  54.930  1.00  0.00           C
ATOM   3059  O32 POPEJ 130      71.024  90.604  55.260  1.00  0.00           O
ATOM   3060  C32 POPEJ 130      71.324  88.974  53.490  1.00  0.00           C
ATOM   3063  C23 POPEJ 130      75.404  85.834  55.370  1.00  0.00           C
ATOM   3066  C24 POPEJ 130      76.834  85.894  54.840  1.00  0.00           C
ATOM   3069  C25 POPEJ 130      77.084  84.754  53.840  1.00  0.00           C
ATOM   3072  C26 POPEJ 130      78.314  84.944  52.940  1.00  0.00           C
ATOM   3075  C27 POPEJ 130      78.674  83.634  52.220  1.00  0.00           C
ATOM   3078  C28 POPEJ 130      79.754  83.794  51.130  1.00  0.00           C
ATOM   3081  C29 POPEJ 130      79.224  84.474  49.890  1.00  0.00           C
ATOM   3083 0C21 POPEJ 130      79.954  84.834  48.820  1.00  0.00           C
ATOM   3085 1C21 POPEJ 130      81.454  84.684  48.670  1.00  0.00           C
ATOM   3088 2C21 POPEJ 130      82.014  85.664  47.630  1.00  0.00           C
ATOM   3091 3C21 POPEJ 130      81.914  87.144  48.040  1.00  0.00           C
ATOM   3094 4C21 POPEJ 130      82.374  88.074  46.910  1.00  0.00           C
ATOM   3097 5C21 POPEJ 130      82.614  89.524  47.340  1.00  0.00           C
ATOM   3100 6C21 POPEJ 130      83.104  90.374  46.160  1.00  0.00           C
ATOM   3103 7C21 POPEJ 130      83.484  91.804  46.530  1.00  0.00           C
ATOM   3106 8C21 POPEJ 130      84.044  92.584  45.340  1.00  0.00           C
ATOM   3110  C33 POPEJ 130      70.024  88.224  53.130  1.00  0.00           C
ATOM   3113  C34 POPEJ 130      69.904  87.914  51.630  1.00  0.00           C
ATOM   3116  C35 POPEJ 130      70.584  86.604  51.240  1.00  0.00           C
ATOM   3119  C36 POPEJ 130      70.534  86.314  49.730  1.00  0.00           C
ATOM   3122  C37 POPEJ 130      70.854  84.854  49.420  1.00  0.00           C
ATOM   3125  C38 POPEJ 130      70.934  84.504  47.930  1.00  0.00           C
ATOM   3128  C39 POPEJ 130      72.154  85.054  47.180  1.00  0.00           C
ATOM   3131 0C31 POPEJ 130      72.364  84.324  45.850  1.00  0.00           C
ATOM   3134 1C31 POPEJ 130      73.624  84.724  45.070  1.00  0.00           C
ATOM   3137 2C31 POPEJ 130      73.834  83.814  43.840  1.00  0.00           C
ATOM   3140 3C31 POPEJ 130      75.074  84.164  43.010  1.00  0.00           C
ATOM   3143 4C31 POPEJ 130      75.234  83.234  41.790  1.00  0.00           C
ATOM   3146 5C31 POPEJ 130      76.454  83.584  40.930  1.00  0.00           C
ATOM   3149 6C31 POPEJ 130      76.464  82.894  39.560  1.00  0.00           C
ATOM   3153  NH3 POPEK 131      40.194  98.224  21.450  1.00  0.00           N
ATOM   3157  C12 POPEK 131      39.434  99.374  20.820  1.00  0.00           C
ATOM   3160  C11 POPEK 131      40.364 100.554  20.490  1.00  0.00           C
ATOM   3163  P   POPEK 131      42.004 102.234  21.620  1.00  0.00           P
ATOM   3164  O13 POPEK 131      43.074 101.704  20.760  1.00  0.00           O
ATOM   3165  O14 POPEK 131      41.494 103.584  21.280  1.00  0.00           O
ATOM   3166  O11 POPEK 131      42.514 102.244  23.100  1.00  0.00           O
ATOM   3167  O12 POPEK 131      40.814 101.174  21.700  1.00  0.00           O
ATOM   3168  C1  POPEK 131      42.674 103.434  23.860  1.00  0.00           C
ATOM   3171  C2  POPEK 131      44.014 103.394  24.620  1.00  0.00           C
ATOM   3173  O21 POPEK 131      43.954 104.494  25.550  1.00  0.00           O
ATOM   3174  C21 POPEK 131      44.734 104.374  26.590  1.00  0.00           C
ATOM   3175  O22 POPEK 131      45.704 103.644  26.710  1.00  0.00           O
ATOM   3176  C22 POPEK 131      44.154 105.184  27.740  1.00  0.00           C
ATOM   3179  C3  POPEK 131      45.244 103.444  23.680  1.00  0.00           C
ATOM   3182  O31 POPEK 131      46.254 102.514  24.130  1.00  0.00           O
ATOM   3183  C31 POPEK 131      47.474 102.694  23.650  1.00  0.00           C
ATOM   3184  O32 POPEK 131      47.794 103.514  22.810  1.00  0.00           O
ATOM   3185  C32 POPEK 131      48.414 101.614  24.210  1.00  0.00           C
ATOM   3188  C23 POPEK 131      44.314 104.344  29.030  1.00  0.00           C
ATOM   3191  C24 POPEK 131      43.624 104.954  30.240  1.00  0.00           C
ATOM   3194  C25 POPEK 131      43.084 103.864  31.180  1.00  0.00           C
ATOM   3197  C26 POPEK 131      42.594 104.394  32.520  1.00  0.00           C
ATOM   3200  C27 POPEK 131      42.254 103.224  33.450  1.00  0.00           C
ATOM   3203  C28 POPEK 131      41.564 103.644  34.750  1.00  0.00           C
ATOM   3206  C29 POPEK 131      40.134 104.044  34.490  1.00  0.00           C
ATOM   3208 0C21 POPEK 131      39.064 103.724  35.240  1.00  0.00           C
ATOM   3210 1C21 POPEK 131      39.034 102.944  36.520  1.00  0.00           C
ATOM   3213 2C21 POPEK 131      38.084 101.744  36.440  1.00  0.00           C
ATOM   3216 3C21 POPEK 131      37.774 101.174  37.830  1.00  0.00           C
ATOM   3219 4C21 POPEK 131      36.764 100.024  37.820  1.00  0.00           C
ATOM   3222 5C21 POPEK 131      36.064  99.944  39.180  1.00  0.00           C
ATOM   3225 6C21 POPEK 131      35.064  98.814  39.360  1.00  0.00           C
ATOM   3228 7C21 POPEK 131      34.444  98.844  40.770  1.00  0.00           C
ATOM   3231 8C21 POPEK 131      33.294  97.854  40.950  1.00  0.00           C
ATOM   3235  C33 POPEK 131      48.184 101.244  25.690  1.00  0.00           C
ATOM   3238  C34 POPEK 131      48.874 102.194  26.690  1.00  0.00           C
ATOM   3241  C35 POPEK 131      48.724 101.674  28.130  1.00  0.00           C
ATOM   3244  C36 POPEK 131      49.544 102.424  29.190  1.00  0.00           C
ATOM   3247  C37 POPEK 131      49.164 101.944  30.600  1.00  0.00           C
ATOM   3250  C38 POPEK 131      49.954 102.594  31.760  1.00  0.00           C
ATOM   3253  C39 POPEK 131      49.324 102.264  33.120  1.00  0.00           C
ATOM   3256 0C31 POPEK 131      50.084 102.804  34.340  1.00  0.00           C
ATOM   3259 1C31 POPEK 131      49.254 102.664  35.630  1.00  0.00           C
ATOM   3262 2C31 POPEK 131      49.964 103.174  36.890  1.00  0.00           C
ATOM   3265 3C31 POPEK 131      49.014 103.434  38.080  1.00  0.00           C
ATOM   3268 4C31 POPEK 131      48.174 102.214  38.480  1.00  0.00           C
ATOM   3271 5C31 POPEK 131      47.214 102.524  39.650  1.00  0.00           C
ATOM   3274 6C31 POPEK 131      46.054 101.534  39.760  1.00  0.00           C
ATOM   3278  NH3 POPEL 132      53.404  80.204  21.000  1.00  0.00           N
ATOM   3282  C12 POPEL 132      54.784  80.054  20.430  1.00  0.00           C
ATOM   3285  C11 POPEL 132      55.194  78.584  20.460  1.00  0.00           C
ATOM   3288  P   POPEL 132      54.084  76.284  20.000  1.00  0.00           P
ATOM   3289  O13 POPEL 132      52.784  75.864  19.450  1.00  0.00           O
ATOM   3290  O14 POPEL 132      55.294  75.704  19.370  1.00  0.00           O
ATOM   3291  O11 POPEL 132      54.084  76.124  21.580  1.00  0.00           O
ATOM   3292  O12 POPEL 132      54.164  77.834  19.810  1.00  0.00           O
ATOM   3293  C1  POPEL 132      52.964  76.714  22.290  1.00  0.00           C
ATOM   3296  C2  POPEL 132      53.224  76.794  23.810  1.00  0.00           C
ATOM   3298  O21 POPEL 132      52.234  77.584  24.500  1.00  0.00           O
ATOM   3299  C21 POPEL 132      52.264  78.904  24.400  1.00  0.00           C
ATOM   3300  O22 POPEL 132      52.934  79.554  23.600  1.00  0.00           O
ATOM   3301  C22 POPEL 132      51.384  79.554  25.480  1.00  0.00           C
ATOM   3304  C3  POPEL 132      54.674  77.244  24.100  1.00  0.00           C
ATOM   3307  O31 POPEL 132      54.954  77.354  25.510  1.00  0.00           O
ATOM   3308  C31 POPEL 132      55.154  76.164  26.090  1.00  0.00           C
ATOM   3309  O32 POPEL 132      55.014  75.084  25.540  1.00  0.00           O
ATOM   3310  C32 POPEL 132      55.544  76.374  27.540  1.00  0.00           C
ATOM   3313  C23 POPEL 132      52.194  80.224  26.610  1.00  0.00           C
ATOM   3316  C24 POPEL 132      51.324  80.474  27.860  1.00  0.00           C
ATOM   3319  C25 POPEL 132      52.124  80.544  29.170  1.00  0.00           C
ATOM   3322  C26 POPEL 132      51.254  80.154  30.370  1.00  0.00           C
ATOM   3325  C27 POPEL 132      52.084  79.824  31.620  1.00  0.00           C
ATOM   3328  C28 POPEL 132      51.274  79.124  32.730  1.00  0.00           C
ATOM   3331  C29 POPEL 132      50.234  80.024  33.340  1.00  0.00           C
ATOM   3333 0C21 POPEL 132      50.304  80.654  34.520  1.00  0.00           C
ATOM   3335 1C21 POPEL 132      51.434  80.594  35.510  1.00  0.00           C
ATOM   3338 2C21 POPEL 132      50.964  80.194  36.930  1.00  0.00           C
ATOM   3341 3C21 POPEL 132      52.134  80.184  37.920  1.00  0.00           C
ATOM   3344 4C21 POPEL 132      51.734  79.764  39.330  1.00  0.00           C
ATOM   3347 5C21 POPEL 132      52.954  79.554  40.240  1.00  0.00           C
ATOM   3350 6C21 POPEL 132      52.624  78.744  41.500  1.00  0.00           C
ATOM   3353 7C21 POPEL 132      53.874  78.384  42.310  1.00  0.00           C
ATOM   3356 8C21 POPEL 132      53.574  77.454  43.490  1.00  0.00           C
ATOM   3360  C33 POPEL 132      55.714  75.044  28.290  1.00  0.00           C
ATOM   3363  C34 POPEL 132      56.284  75.244  29.700  1.00  0.00           C
ATOM   3366  C35 POPEL 132      55.514  76.284  30.520  1.00  0.00           C
ATOM   3369  C36 POPEL 132      55.884  76.244  32.010  1.00  0.00           C
ATOM   3372  C37 POPEL 132      55.084  77.254  32.840  1.00  0.00           C
ATOM   3375  C38 POPEL 132      55.574  78.704  32.670  1.00  0.00           C
ATOM   3378  C39 POPEL 132      56.624  79.104  33.710  1.00  0.00           C
ATOM   3381 0C31 POPEL 132      56.014  79.604  35.030  1.00  0.00           C
ATOM   3384 1C31 POPEL 132      57.064  79.754  36.140  1.00  0.00           C
ATOM   3387 2C31 POPEL 132      56.514  80.344  37.450  1.00  0.00           C
ATOM   3390 3C31 POPEL 132      57.494  80.294  38.630  1.00  0.00           C
ATOM   3393 4C31 POPEL 132      58.884  80.854  38.300  1.00  0.00           C
ATOM   3396 5C31 POPEL 132      59.904  80.784  39.440  1.00  0.00           C
ATOM   3399 6C31 POPEL 132      61.244  81.444  39.100  1.00  0.00           C
ATOM   3403  NH3 POPEM 133      14.484  55.854  19.220  1.00  0.00           N
ATOM   3407  C12 POPEM 133      13.664  55.184  20.290  1.00  0.00           C
ATOM   3410  C11 POPEM 133      12.194  55.194  19.920  1.00  0.00           C
ATOM   3413  P   POPEM 133       9.934  54.994  21.130  1.00  0.00           P
ATOM   3414  O13 POPEM 133       9.794  56.454  20.980  1.00  0.00           O
ATOM   3415  O14 POPEM 133       9.184  54.244  20.100  1.00  0.00           O
ATOM   3416  O11 POPEM 133       9.484  54.544  22.580  1.00  0.00           O
ATOM   3417  O12 POPEM 133      11.464  54.634  21.010  1.00  0.00           O
ATOM   3418  C1  POPEM 133       8.114  54.194  22.810  1.00  0.00           C
ATOM   3421  C2  POPEM 133       7.594  54.764  24.150  1.00  0.00           C
ATOM   3423  O21 POPEM 133       6.254  55.224  23.900  1.00  0.00           O
ATOM   3424  C21 POPEM 133       5.264  54.494  24.390  1.00  0.00           C
ATOM   3425  O22 POPEM 133       5.364  53.664  25.280  1.00  0.00           O
ATOM   3426  C22 POPEM 133       3.994  54.784  23.590  1.00  0.00           C
ATOM   3429  C3  POPEM 133       8.464  55.954  24.660  1.00  0.00           C
ATOM   3432  O31 POPEM 133       7.794  56.734  25.670  1.00  0.00           O
ATOM   3433  C31 POPEM 133       7.644  56.084  26.820  1.00  0.00           C
ATOM   3434  O32 POPEM 133       8.214  55.064  27.150  1.00  0.00           O
ATOM   3435  C32 POPEM 133       6.614  56.814  27.680  1.00  0.00           C
ATOM   3438  C23 POPEM 133       2.776  55.074  24.490  1.00  0.00           C
ATOM   3441  C24 POPEM 133       2.854  56.364  25.320  1.00  0.00           C
ATOM   3444  C25 POPEM 133       1.626  56.504  26.220  1.00  0.00           C
ATOM   3447  C26 POPEM 133       1.556  57.834  26.980  1.00  0.00           C
ATOM   3450  C27 POPEM 133       0.246  57.914  27.760  1.00  0.00           C
ATOM   3453  C28 POPEM 133      -0.094  59.314  28.320  1.00  0.00           C
ATOM   3456  C29 POPEM 133       0.896  59.884  29.300  1.00  0.00           C
ATOM   3458 0C21 POPEM 133       1.566  61.044  29.170  1.00  0.00           C
ATOM   3460 1C21 POPEM 133       1.476  61.984  27.990  1.00  0.00           C
ATOM   3463 2C21 POPEM 133       2.746  62.804  27.740  1.00  0.00           C
ATOM   3466 3C21 POPEM 133       2.974  63.914  28.780  1.00  0.00           C
ATOM   3469 4C21 POPEM 133       4.214  64.794  28.520  1.00  0.00           C
ATOM   3472 5C21 POPEM 133       4.214  65.444  27.130  1.00  0.00           C
ATOM   3475 6C21 POPEM 133       5.354  66.444  26.940  1.00  0.00           C
ATOM   3478 7C21 POPEM 133       5.174  67.294  25.680  1.00  0.00           C
ATOM   3481 8C21 POPEM 133       6.274  68.324  25.490  1.00  0.00           C
ATOM   3485  C33 POPEM 133       5.964  55.834  28.670  1.00  0.00           C
ATOM   3488  C34 POPEM 133       4.704  56.374  29.360  1.00  0.00           C
ATOM   3491  C35 POPEM 133       4.264  55.424  30.490  1.00  0.00           C
ATOM   3494  C36 POPEM 133       2.756  55.304  30.720  1.00  0.00           C
ATOM   3497  C37 POPEM 133       2.076  56.604  31.160  1.00  0.00           C
ATOM   3500  C38 POPEM 133       0.976  56.404  32.230  1.00  0.00           C
ATOM   3503  C39 POPEM 133       1.556  56.054  33.610  1.00  0.00           C
ATOM   3506 0C31 POPEM 133       0.486  55.764  34.660  1.00  0.00           C
ATOM   3509 1C31 POPEM 133       1.086  55.174  35.950  1.00  0.00           C
ATOM   3512 2C31 POPEM 133       0.026  54.554  36.870  1.00  0.00           C
ATOM   3515 3C31 POPEM 133       0.646  53.744  38.020  1.00  0.00           C
ATOM   3518 4C31 POPEM 133       0.976  54.574  39.270  1.00  0.00           C
ATOM   3521 5C31 POPEM 133       1.796  53.764  40.280  1.00  0.00           C
ATOM   3524 6C31 POPEM 133       1.956  54.444  41.630  1.00  0.00           C
ATOM   3528  NH3 POPEN 134      44.994 103.664  65.400  1.00  0.00           N
ATOM   3532  C12 POPEN 134      46.144 102.944  66.010  1.00  0.00           C
ATOM   3535  C11 POPEN 134      46.804 102.084  64.950  1.00  0.00           C
ATOM   3538  P   POPEN 134      48.374 100.034  65.260  1.00  0.00           P
ATOM   3539  O13 POPEN 134      49.834  99.884  65.350  1.00  0.00           O
ATOM   3540  O14 POPEN 134      47.534  99.124  66.040  1.00  0.00           O
ATOM   3541  O11 POPEN 134      47.984  99.724  63.770  1.00  0.00           O
ATOM   3542  O12 POPEN 134      47.974 101.534  65.500  1.00  0.00           O
ATOM   3543  C1  POPEN 134      48.654 100.384  62.710  1.00  0.00           C
ATOM   3546  C2  POPEN 134      47.804 100.134  61.460  1.00  0.00           C
ATOM   3548  O21 POPEN 134      48.614 100.264  60.270  1.00  0.00           O
ATOM   3549  C21 POPEN 134      49.044  99.084  59.830  1.00  0.00           C
ATOM   3550  O22 POPEN 134      48.844  98.014  60.390  1.00  0.00           O
ATOM   3551  C22 POPEN 134      49.774  99.264  58.500  1.00  0.00           C
ATOM   3554  C3  POPEN 134      46.544 101.024  61.360  1.00  0.00           C
ATOM   3557  O31 POPEN 134      45.754 100.614  60.230  1.00  0.00           O
ATOM   3558  C31 POPEN 134      45.104  99.464  60.370  1.00  0.00           C
ATOM   3559  O32 POPEN 134      45.034  98.814  61.400  1.00  0.00           O
ATOM   3560  C32 POPEN 134      44.574  99.004  59.010  1.00  0.00           C
ATOM   3563  C23 POPEN 134      49.194  98.324  57.430  1.00  0.00           C
ATOM   3566  C24 POPEN 134      49.974  98.264  56.110  1.00  0.00           C
ATOM   3569  C25 POPEN 134      49.724  99.424  55.130  1.00  0.00           C
ATOM   3572  C26 POPEN 134      50.324  99.104  53.750  1.00  0.00           C
ATOM   3575  C27 POPEN 134      50.184 100.214  52.690  1.00  0.00           C
ATOM   3578  C28 POPEN 134      50.724  99.774  51.310  1.00  0.00           C
ATOM   3581  C29 POPEN 134      49.764  98.864  50.600  1.00  0.00           C
ATOM   3583 0C21 POPEN 134      49.544  98.794  49.280  1.00  0.00           C
ATOM   3585 1C21 POPEN 134      50.264  99.554  48.190  1.00  0.00           C
ATOM   3588 2C21 POPEN 134      49.414 100.684  47.570  1.00  0.00           C
ATOM   3591 3C21 POPEN 134      49.494 102.004  48.360  1.00  0.00           C
ATOM   3594 4C21 POPEN 134      48.444 103.044  47.940  1.00  0.00           C
ATOM   3597 5C21 POPEN 134      48.444 103.424  46.450  1.00  0.00           C
ATOM   3600 6C21 POPEN 134      47.314 104.404  46.140  1.00  0.00           C
ATOM   3603 7C21 POPEN 134      47.064 104.634  44.640  1.00  0.00           C
ATOM   3606 8C21 POPEN 134      45.724 105.324  44.380  1.00  0.00           C
ATOM   3610  C33 POPEN 134      45.204  99.774  57.820  1.00  0.00           C
ATOM   3613  C34 POPEN 134      44.704  99.304  56.450  1.00  0.00           C
ATOM   3616  C35 POPEN 134      45.324 100.144  55.320  1.00  0.00           C
ATOM   3619  C36 POPEN 134      44.684  99.934  53.930  1.00  0.00           C
ATOM   3622  C37 POPEN 134      45.434 100.754  52.860  1.00  0.00           C
ATOM   3625  C38 POPEN 134      44.804 100.804  51.460  1.00  0.00           C
ATOM   3628  C39 POPEN 134      44.934  99.494  50.680  1.00  0.00           C
ATOM   3631 0C31 POPEN 134      44.614  99.704  49.190  1.00  0.00           C
ATOM   3634 1C31 POPEN 134      44.724  98.414  48.370  1.00  0.00           C
ATOM   3637 2C31 POPEN 134      44.324  98.614  46.900  1.00  0.00           C
ATOM   3640 3C31 POPEN 134      45.354  99.424  46.100  1.00  0.00           C
ATOM   3643 4C31 POPEN 134      45.844  98.674  44.840  1.00  0.00           C
ATOM   3646 5C31 POPEN 134      46.974  99.414  44.120  1.00  0.00           C
ATOM   3649 6C31 POPEN 134      47.394  98.724  42.810  1.00  0.00           C
ATOM   3653  NH3 POPEO 135      85.254  12.424  67.700  1.00  0.00           N
ATOM   3657  C12 POPEO 135      86.354  12.454  68.720  1.00  0.00           C
ATOM   3660  C11 POPEO 135      87.364  13.524  68.330  1.00  0.00           C
ATOM   3663  P   POPEO 135      88.424  14.114  65.990  1.00  0.00           P
ATOM   3664  O13 POPEO 135      87.334  15.044  65.610  1.00  0.00           O
ATOM   3665  O14 POPEO 135      89.694  14.664  66.520  1.00  0.00           O
ATOM   3666  O11 POPEO 135      88.694  13.114  64.800  1.00  0.00           O
ATOM   3667  O12 POPEO 135      87.904  13.114  67.080  1.00  0.00           O
ATOM   3668  C1  POPEO 135      89.774  13.264  63.880  1.00  0.00           C
ATOM   3671  C2  POPEO 135      89.294  13.634  62.440  1.00  0.00           C
ATOM   3673  O21 POPEO 135      90.404  14.274  61.790  1.00  0.00           O
ATOM   3674  C21 POPEO 135      91.264  13.384  61.260  1.00  0.00           C
ATOM   3675  O22 POPEO 135      91.134  12.174  61.330  1.00  0.00           O
ATOM   3676  C22 POPEO 135      92.334  14.084  60.430  1.00  0.00           C
ATOM   3679  C3  POPEO 135      88.024  14.564  62.410  1.00  0.00           C
ATOM   3682  O31 POPEO 135      87.614  15.024  61.080  1.00  0.00           O
ATOM   3683  C31 POPEO 135      86.814  14.174  60.420  1.00  0.00           C
ATOM   3684  O32 POPEO 135      86.444  13.094  60.840  1.00  0.00           O
ATOM   3685  C32 POPEO 135      86.284  14.794  59.110  1.00  0.00           C
ATOM   3688  C23 POPEO 135      92.674  13.204  59.210  1.00  0.00           C
ATOM   3691  C24 POPEO 135      93.044  13.984  57.940  1.00  0.00           C
ATOM   3694  C25 POPEO 135      92.084  13.774  56.760  1.00  0.00           C
ATOM   3697  C26 POPEO 135      92.064  12.344  56.160  1.00  0.00           C
ATOM   3700  C27 POPEO 135      90.894  12.144  55.180  1.00  0.00           C
ATOM   3703  C28 POPEO 135      90.984  10.854  54.330  1.00  0.00           C
ATOM   3706  C29 POPEO 135      89.744  10.654  53.490  1.00  0.00           C
ATOM   3708 0C21 POPEO 135      89.624  10.704  52.140  1.00  0.00           C
ATOM   3710 1C21 POPEO 135      90.694  11.014  51.120  1.00  0.00           C
ATOM   3713 2C21 POPEO 135      90.294  12.094  50.090  1.00  0.00           C
ATOM   3716 3C21 POPEO 135      89.044  11.764  49.260  1.00  0.00           C
ATOM   3719 4C21 POPEO 135      88.954  12.524  47.920  1.00  0.00           C
ATOM   3722 5C21 POPEO 135      88.964  14.054  48.030  1.00  0.00           C
ATOM   3725 6C21 POPEO 135      88.644  14.714  46.680  1.00  0.00           C
ATOM   3728 7C21 POPEO 135      88.534  16.244  46.740  1.00  0.00           C
ATOM   3731 8C21 POPEO 135      88.274  16.874  45.370  1.00  0.00           C
ATOM   3735  C33 POPEO 135      87.104  14.534  57.820  1.00  0.00           C
ATOM   3738  C34 POPEO 135      86.394  14.864  56.500  1.00  0.00           C
ATOM   3741  C35 POPEO 135      87.204  14.464  55.240  1.00  0.00           C
ATOM   3744  C36 POPEO 135      88.614  15.084  55.130  1.00  0.00           C
ATOM   3747  C37 POPEO 135      89.134  15.054  53.680  1.00  0.00           C
ATOM   3750  C38 POPEO 135      90.524  15.684  53.460  1.00  0.00           C
ATOM   3753  C39 POPEO 135      90.834  15.824  51.950  1.00  0.00           C
ATOM   3756 0C31 POPEO 135      92.304  15.584  51.550  1.00  0.00           C
ATOM   3759 1C31 POPEO 135      92.424  15.434  50.020  1.00  0.00           C
ATOM   3762 2C31 POPEO 135      93.834  15.104  49.520  1.00  0.00           C
ATOM   3765 3C31 POPEO 135      93.894  14.814  48.010  1.00  0.00           C
ATOM   3768 4C31 POPEO 135      93.064  13.584  47.570  1.00  0.00           C
ATOM   3771 5C31 POPEO 135      93.264  13.194  46.100  1.00  0.00           C
ATOM   3774 6C31 POPEO 135      92.374  12.034  45.650  1.00  0.00           C
ATOM   3778  NH3 POPEP 136     116.444  22.704  21.090  1.00  0.00           N
ATOM   3782  C12 POPEP 136     117.484  21.624  20.910  1.00  0.00           C
ATOM   3785  C11 POPEP 136     117.624  20.694  22.140  1.00  0.00           C
ATOM   3788  P   POPEP 136     115.194  19.734  22.290  1.00  0.00           P
ATOM   3789  O13 POPEP 136     114.674  20.544  21.170  1.00  0.00           O
ATOM   3790  O14 POPEP 136     115.634  18.354  22.010  1.00  0.00           O
ATOM   3791  O11 POPEP 136     114.154  19.754  23.490  1.00  0.00           O
ATOM   3792  O12 POPEP 136     116.414  20.544  22.880  1.00  0.00           O
ATOM   3793  C1  POPEP 136     114.544  19.664  24.860  1.00  0.00           C
ATOM   3796  C2  POPEP 136     113.514  20.404  25.770  1.00  0.00           C
ATOM   3798  O21 POPEP 136     114.074  20.684  27.070  1.00  0.00           O
ATOM   3799  C21 POPEP 136     114.314  19.654  27.860  1.00  0.00           C
ATOM   3800  O22 POPEP 136     114.154  18.474  27.580  1.00  0.00           O
ATOM   3801  C22 POPEP 136     114.914  20.174  29.160  1.00  0.00           C
ATOM   3804  C3  POPEP 136     112.124  19.704  25.850  1.00  0.00           C
ATOM   3807  O31 POPEP 136     111.224  20.374  26.790  1.00  0.00           O
ATOM   3808  C31 POPEP 136     110.454  19.574  27.550  1.00  0.00           C
ATOM   3809  O32 POPEP 136     110.444  18.364  27.500  1.00  0.00           O
ATOM   3810  C32 POPEP 136     109.524  20.414  28.430  1.00  0.00           C
ATOM   3813  C23 POPEP 136     114.454  19.394  30.410  1.00  0.00           C
ATOM   3816  C24 POPEP 136     114.644  20.204  31.700  1.00  0.00           C
ATOM   3819  C25 POPEP 136     114.044  19.504  32.920  1.00  0.00           C
ATOM   3822  C26 POPEP 136     113.734  20.474  34.070  1.00  0.00           C
ATOM   3825  C27 POPEP 136     112.424  20.134  34.800  1.00  0.00           C
ATOM   3828  C28 POPEP 136     111.734  21.384  35.390  1.00  0.00           C
ATOM   3831  C29 POPEP 136     112.504  21.964  36.550  1.00  0.00           C
ATOM   3833 0C21 POPEP 136     112.004  22.214  37.770  1.00  0.00           C
ATOM   3835 1C21 POPEP 136     110.564  21.974  38.150  1.00  0.00           C
ATOM   3838 2C21 POPEP 136     110.274  22.244  39.630  1.00  0.00           C
ATOM   3841 3C21 POPEP 136     108.764  22.144  39.920  1.00  0.00           C
ATOM   3844 4C21 POPEP 136     108.454  22.594  41.350  1.00  0.00           C
ATOM   3847 5C21 POPEP 136     106.964  22.614  41.690  1.00  0.00           C
ATOM   3850 6C21 POPEP 136     106.794  23.074  43.140  1.00  0.00           C
ATOM   3853 7C21 POPEP 136     105.374  23.424  43.570  1.00  0.00           C
ATOM   3856 8C21 POPEP 136     105.354  23.894  45.030  1.00  0.00           C
ATOM   3860  C33 POPEP 136     109.324  19.804  29.850  1.00  0.00           C
ATOM   3863  C34 POPEP 136     108.664  20.774  30.840  1.00  0.00           C
ATOM   3866  C35 POPEP 136     108.334  20.114  32.190  1.00  0.00           C
ATOM   3869  C36 POPEP 136     107.944  21.104  33.300  1.00  0.00           C
ATOM   3872  C37 POPEP 136     107.514  20.394  34.590  1.00  0.00           C
ATOM   3875  C38 POPEP 136     107.234  21.334  35.770  1.00  0.00           C
ATOM   3878  C39 POPEP 136     106.974  20.604  37.100  1.00  0.00           C
ATOM   3881 0C31 POPEP 136     105.734  19.694  37.100  1.00  0.00           C
ATOM   3884 1C31 POPEP 136     105.564  18.894  38.400  1.00  0.00           C
ATOM   3887 2C31 POPEP 136     104.714  19.594  39.480  1.00  0.00           C
ATOM   3890 3C31 POPEP 136     103.204  19.634  39.190  1.00  0.00           C
ATOM   3893 4C31 POPEP 136     102.564  18.254  38.970  1.00  0.00           C
ATOM   3896 5C31 POPEP 136     101.024  18.284  39.070  1.00  0.00           C
ATOM   3899 6C31 POPEP 136     100.374  16.934  38.750  1.00  0.00           C
ATOM   3903  NH3 POPEQ 137      57.264  84.884  61.410  1.00  0.00           N
ATOM   3907  C12 POPEQ 137      55.824  84.744  61.810  1.00  0.00           C
ATOM   3910  C11 POPEQ 137      55.184  83.464  61.260  1.00  0.00           C
ATOM   3913  P   POPEQ 137      53.084  82.114  62.110  1.00  0.00           P
ATOM   3914  O13 POPEQ 137      53.944  81.114  62.780  1.00  0.00           O
ATOM   3915  O14 POPEQ 137      51.824  82.504  62.790  1.00  0.00           O
ATOM   3916  O11 POPEQ 137      52.734  81.504  60.710  1.00  0.00           O
ATOM   3917  O12 POPEQ 137      53.854  83.434  61.730  1.00  0.00           O
ATOM   3918  C1  POPEQ 137      51.574  81.814  59.960  1.00  0.00           C
ATOM   3921  C2  POPEQ 137      51.984  81.924  58.470  1.00  0.00           C
ATOM   3923  O21 POPEQ 137      50.854  81.994  57.570  1.00  0.00           O
ATOM   3924  C21 POPEQ 137      50.134  80.894  57.420  1.00  0.00           C
ATOM   3925  O22 POPEQ 137      50.074  79.934  58.160  1.00  0.00           O
ATOM   3926  C22 POPEQ 137      49.394  80.974  56.090  1.00  0.00           C
ATOM   3929  C3  POPEQ 137      53.004  80.834  58.020  1.00  0.00           C
ATOM   3932  O31 POPEQ 137      53.354  81.084  56.640  1.00  0.00           O
ATOM   3933  C31 POPEQ 137      54.064  80.114  56.070  1.00  0.00           C
ATOM   3934  O32 POPEQ 137      54.244  79.014  56.540  1.00  0.00           O
ATOM   3935  C32 POPEQ 137      54.764  80.684  54.840  1.00  0.00           C
ATOM   3938  C23 POPEQ 137      49.824  79.804  55.190  1.00  0.00           C
ATOM   3941  C24 POPEQ 137      49.084  79.794  53.850  1.00  0.00           C
ATOM   3944  C25 POPEQ 137      49.394  78.504  53.090  1.00  0.00           C
ATOM   3947  C26 POPEQ 137      48.664  78.404  51.750  1.00  0.00           C
ATOM   3950  C27 POPEQ 137      48.184  76.964  51.500  1.00  0.00           C
ATOM   3953  C28 POPEQ 137      47.814  76.724  50.030  1.00  0.00           C
ATOM   3956  C29 POPEQ 137      47.304  75.324  49.810  1.00  0.00           C
ATOM   3958 0C21 POPEQ 137      46.974  74.864  48.600  1.00  0.00           C
ATOM   3960 1C21 POPEQ 137      47.054  75.694  47.350  1.00  0.00           C
ATOM   3963 2C21 POPEQ 137      46.434  74.994  46.120  1.00  0.00           C
ATOM   3966 3C21 POPEQ 137      44.904  74.854  46.190  1.00  0.00           C
ATOM   3969 4C21 POPEQ 137      44.354  74.254  44.880  1.00  0.00           C
ATOM   3972 5C21 POPEQ 137      42.834  74.054  44.880  1.00  0.00           C
ATOM   3975 6C21 POPEQ 137      42.384  72.844  45.710  1.00  0.00           C
ATOM   3978 7C21 POPEQ 137      40.864  72.664  45.720  1.00  0.00           C
ATOM   3981 8C21 POPEQ 137      40.414  71.444  46.530  1.00  0.00           C
ATOM   3985  C33 POPEQ 137      54.144  80.334  53.460  1.00  0.00           C
ATOM   3988  C34 POPEQ 137      53.094  81.354  52.980  1.00  0.00           C
ATOM   3991  C35 POPEQ 137      52.924  81.454  51.450  1.00  0.00           C
ATOM   3994  C36 POPEQ 137      51.584  80.894  50.930  1.00  0.00           C
ATOM   3997  C37 POPEQ 137      51.214  81.384  49.510  1.00  0.00           C
ATOM   4000  C38 POPEQ 137      49.854  80.814  49.050  1.00  0.00           C
ATOM   4003  C39 POPEQ 137      49.264  81.504  47.800  1.00  0.00           C
ATOM   4006 0C31 POPEQ 137      47.904  80.894  47.420  1.00  0.00           C
ATOM   4009 1C31 POPEQ 137      47.114  81.684  46.370  1.00  0.00           C
ATOM   4012 2C31 POPEQ 137      45.734  81.064  46.090  1.00  0.00           C
ATOM   4015 3C31 POPEQ 137      45.674  80.224  44.810  1.00  0.00           C
ATOM   4018 4C31 POPEQ 137      44.414  79.354  44.740  1.00  0.00           C
ATOM   4021 5C31 POPEQ 137      44.164  78.724  43.360  1.00  0.00           C
ATOM   4024 6C31 POPEQ 137      42.844  77.974  43.290  1.00  0.00           C
ATOM   4028  NH3 POPER 138      79.384 119.954  65.890  1.00  0.00           N
ATOM   4032  C12 POPER 138      78.914 121.334  65.500  1.00  0.00           C
ATOM   4035  C11 POPER 138      77.424 121.584  65.780  1.00  0.00           C
ATOM   4038  P   POPER 138      75.664 123.534  65.570  1.00  0.00           P
ATOM   4039  O13 POPER 138      74.704 122.464  65.930  1.00  0.00           O
ATOM   4040  O14 POPER 138      75.474 124.784  66.330  1.00  0.00           O
ATOM   4041  O11 POPER 138      75.554 123.894  64.030  1.00  0.00           O
ATOM   4042  O12 POPER 138      77.164 122.984  65.680  1.00  0.00           O
ATOM   4043  C1  POPER 138      75.924 125.214  63.610  1.00  0.00           C
ATOM   4046  C2  POPER 138      76.094 125.274  62.070  1.00  0.00           C
ATOM   4048  O21 POPER 138      76.224 126.642  61.630  1.00  0.00           O
ATOM   4049  C21 POPER 138      77.404 127.202  61.860  1.00  0.00           C
ATOM   4050  O22 POPER 138      78.394 126.642  62.290  1.00  0.00           O
ATOM   4051  C22 POPER 138      77.354 128.682  61.490  1.00  0.00           C
ATOM   4054  C3  POPER 138      74.874 124.624  61.340  1.00  0.00           C
ATOM   4057  O31 POPER 138      74.954 124.804  59.910  1.00  0.00           O
ATOM   4058  C31 POPER 138      75.654 123.874  59.260  1.00  0.00           C
ATOM   4059  O32 POPER 138      76.054 122.834  59.740  1.00  0.00           O
ATOM   4060  C32 POPER 138      75.974 124.374  57.840  1.00  0.00           C
ATOM   4063  C23 POPER 138      78.384 129.542  62.280  1.00  0.00           C
ATOM   4066  C24 POPER 138      79.394 130.262  61.380  1.00  0.00           C
ATOM   4069  C25 POPER 138      78.794 131.482  60.690  1.00  0.00           C
ATOM   4072  C26 POPER 138      79.794 132.222  59.800  1.00  0.00           C
ATOM   4075  C27 POPER 138      79.244 133.602  59.420  1.00  0.00           C
ATOM   4078  C28 POPER 138      80.234 134.462  58.600  1.00  0.00           C
ATOM   4081  C29 POPER 138      80.074 134.142  57.140  1.00  0.00           C
ATOM   4083 0C21 POPER 138      79.974 135.032  56.130  1.00  0.00           C
ATOM   4085 1C21 POPER 138      80.124 136.522  56.250  1.00  0.00           C
ATOM   4088 2C21 POPER 138      80.954 137.092  55.080  1.00  0.00           C
ATOM   4091 3C21 POPER 138      80.134 137.312  53.810  1.00  0.00           C
ATOM   4094 4C21 POPER 138      80.744 136.652  52.570  1.00  0.00           C
ATOM   4097 5C21 POPER 138      80.144 137.212  51.280  1.00  0.00           C
ATOM   4100 6C21 POPER 138      80.694 136.532  50.030  1.00  0.00           C
ATOM   4103 7C21 POPER 138      80.374 137.322  48.760  1.00  0.00           C
ATOM   4106 8C21 POPER 138      80.804 136.582  47.490  1.00  0.00           C
ATOM   4110  C33 POPER 138      77.024 123.534  57.060  1.00  0.00           C
ATOM   4113  C34 POPER 138      77.474 124.214  55.750  1.00  0.00           C
ATOM   4116  C35 POPER 138      76.424 124.224  54.620  1.00  0.00           C
ATOM   4119  C36 POPER 138      76.514 122.984  53.710  1.00  0.00           C
ATOM   4122  C37 POPER 138      75.534 123.044  52.530  1.00  0.00           C
ATOM   4125  C38 POPER 138      75.644 121.864  51.550  1.00  0.00           C
ATOM   4128  C39 POPER 138      76.914 121.854  50.700  1.00  0.00           C
ATOM   4131 0C31 POPER 138      77.084 120.554  49.900  1.00  0.00           C
ATOM   4134 1C31 POPER 138      78.484 120.414  49.270  1.00  0.00           C
ATOM   4137 2C31 POPER 138      78.594 120.994  47.850  1.00  0.00           C
ATOM   4140 3C31 POPER 138      77.924 120.134  46.750  1.00  0.00           C
ATOM   4143 4C31 POPER 138      78.494 118.704  46.660  1.00  0.00           C
ATOM   4146 5C31 POPER 138      78.034 117.944  45.410  1.00  0.00           C
ATOM   4149 6C31 POPER 138      78.684 116.574  45.270  1.00  0.00           C
ATOM   4153  NH3 POPES 139      44.374  73.084  23.350  1.00  0.00           N
ATOM   4157  C12 POPES 139      44.084  71.774  22.690  1.00  0.00           C
ATOM   4160  C11 POPES 139      43.384  70.814  23.660  1.00  0.00           C
ATOM   4163  P   POPES 139      44.324  68.484  23.030  1.00  0.00           P
ATOM   4164  O13 POPES 139      44.524  67.974  21.660  1.00  0.00           O
ATOM   4165  O14 POPES 139      45.534  69.074  23.650  1.00  0.00           O
ATOM   4166  O11 POPES 139      43.734  67.344  23.960  1.00  0.00           O
ATOM   4167  O12 POPES 139      43.144  69.554  23.020  1.00  0.00           O
ATOM   4168  C1  POPES 139      43.234  67.674  25.270  1.00  0.00           C
ATOM   4171  C2  POPES 139      42.934  66.394  26.120  1.00  0.00           C
ATOM   4173  O21 POPES 139      42.474  66.824  27.410  1.00  0.00           O
ATOM   4174  C21 POPES 139      41.484  66.094  27.920  1.00  0.00           C
ATOM   4175  O22 POPES 139      40.614  65.534  27.280  1.00  0.00           O
ATOM   4176  C22 POPES 139      41.674  66.094  29.440  1.00  0.00           C
ATOM   4179  C3  POPES 139      44.194  65.514  26.350  1.00  0.00           C
ATOM   4182  O31 POPES 139      44.044  64.704  27.540  1.00  0.00           O
ATOM   4183  C31 POPES 139      45.134  64.124  28.000  1.00  0.00           C
ATOM   4184  O32 POPES 139      46.244  64.194  27.480  1.00  0.00           O
ATOM   4185  C32 POPES 139      44.824  63.474  29.340  1.00  0.00           C
ATOM   4188  C23 POPES 139      40.464  65.584  30.250  1.00  0.00           C
ATOM   4191  C24 POPES 139      40.884  65.084  31.640  1.00  0.00           C
ATOM   4194  C25 POPES 139      39.754  65.144  32.680  1.00  0.00           C
ATOM   4197  C26 POPES 139      39.484  66.584  33.160  1.00  0.00           C
ATOM   4200  C27 POPES 139      38.664  66.674  34.450  1.00  0.00           C
ATOM   4203  C28 POPES 139      37.134  66.554  34.260  1.00  0.00           C
ATOM   4206  C29 POPES 139      36.644  65.174  33.920  1.00  0.00           C
ATOM   4208 0C21 POPES 139      36.284  64.224  34.800  1.00  0.00           C
ATOM   4210 1C21 POPES 139      36.314  64.304  36.300  1.00  0.00           C
ATOM   4213 2C21 POPES 139      34.894  64.294  36.880  1.00  0.00           C
ATOM   4216 3C21 POPES 139      34.884  64.314  38.410  1.00  0.00           C
ATOM   4219 4C21 POPES 139      33.484  64.274  39.040  1.00  0.00           C
ATOM   4222 5C21 POPES 139      32.874  65.674  39.230  1.00  0.00           C
ATOM   4225 6C21 POPES 139      33.224  66.284  40.600  1.00  0.00           C
ATOM   4228 7C21 POPES 139      32.834  67.764  40.720  1.00  0.00           C
ATOM   4231 8C21 POPES 139      33.104  68.344  42.110  1.00  0.00           C
ATOM   4235  C33 POPES 139      46.114  63.244  30.160  1.00  0.00           C
ATOM   4238  C34 POPES 139      45.834  63.044  31.660  1.00  0.00           C
ATOM   4241  C35 POPES 139      47.104  62.804  32.500  1.00  0.00           C
ATOM   4244  C36 POPES 139      48.174  61.924  31.840  1.00  0.00           C
ATOM   4247  C37 POPES 139      49.484  61.844  32.650  1.00  0.00           C
ATOM   4250  C38 POPES 139      50.534  60.984  31.940  1.00  0.00           C
ATOM   4253  C39 POPES 139      51.214  59.944  32.840  1.00  0.00           C
ATOM   4256 0C31 POPES 139      51.924  60.504  34.080  1.00  0.00           C
ATOM   4259 1C31 POPES 139      52.734  59.414  34.790  1.00  0.00           C
ATOM   4262 2C31 POPES 139      53.114  59.734  36.240  1.00  0.00           C
ATOM   4265 3C31 POPES 139      53.794  58.524  36.900  1.00  0.00           C
ATOM   4268 4C31 POPES 139      54.084  58.684  38.390  1.00  0.00           C
ATOM   4271 5C31 POPES 139      54.724  57.424  38.980  1.00  0.00           C
ATOM   4274 6C31 POPES 139      54.964  57.504  40.490  1.00  0.00           C
ATOM   4278  NH3 POPET 140      48.474  96.944  63.220  1.00  0.00           N
ATOM   4282  C12 POPET 140      49.714  96.924  64.070  1.00  0.00           C
ATOM   4285  C11 POPET 140      50.484  95.594  63.990  1.00  0.00           C
ATOM   4288  P   POPET 140      53.084  95.914  64.500  1.00  0.00           P
ATOM   4289  O13 POPET 140      53.634  97.074  65.240  1.00  0.00           O
ATOM   4290  O14 POPET 140      53.774  94.604  64.610  1.00  0.00           O
ATOM   4291  O11 POPET 140      53.004  96.304  62.970  1.00  0.00           O
ATOM   4292  O12 POPET 140      51.584  95.674  64.900  1.00  0.00           O
ATOM   4293  C1  POPET 140      54.004  97.124  62.370  1.00  0.00           C
ATOM   4296  C2  POPET 140      53.464  97.664  61.030  1.00  0.00           C
ATOM   4298  O21 POPET 140      53.724  96.704  59.990  1.00  0.00           O
ATOM   4299  C21 POPET 140      52.684  96.474  59.210  1.00  0.00           C
ATOM   4300  O22 POPET 140      51.514  96.644  59.520  1.00  0.00           O
ATOM   4301  C22 POPET 140      53.184  96.114  57.830  1.00  0.00           C
ATOM   4304  C3  POPET 140      54.094  98.994  60.570  1.00  0.00           C
ATOM   4307  O31 POPET 140      53.314  99.504  59.480  1.00  0.00           O
ATOM   4308  C31 POPET 140      53.954 100.174  58.530  1.00  0.00           C
ATOM   4309  O32 POPET 140      55.134 100.484  58.560  1.00  0.00           O
ATOM   4310  C32 POPET 140      52.944 100.554  57.460  1.00  0.00           C
ATOM   4313  C23 POPET 140      52.104  95.434  56.960  1.00  0.00           C
ATOM   4316  C24 POPET 140      52.384  93.944  56.760  1.00  0.00           C
ATOM   4319  C25 POPET 140      51.704  93.404  55.500  1.00  0.00           C
ATOM   4322  C26 POPET 140      52.384  93.914  54.220  1.00  0.00           C
ATOM   4325  C27 POPET 140      51.444  93.954  53.010  1.00  0.00           C
ATOM   4328  C28 POPET 140      51.954  94.944  51.960  1.00  0.00           C
ATOM   4331  C29 POPET 140      50.994  95.094  50.810  1.00  0.00           C
ATOM   4333 0C21 POPET 140      51.284  94.914  49.510  1.00  0.00           C
ATOM   4335 1C21 POPET 140      52.594  94.484  48.910  1.00  0.00           C
ATOM   4338 2C21 POPET 140      52.354  93.574  47.680  1.00  0.00           C
ATOM   4341 3C21 POPET 140      51.704  94.284  46.480  1.00  0.00           C
ATOM   4344 4C21 POPET 140      50.904  93.304  45.610  1.00  0.00           C
ATOM   4347 5C21 POPET 140      51.814  92.364  44.820  1.00  0.00           C
ATOM   4350 6C21 POPET 140      51.024  91.274  44.100  1.00  0.00           C
ATOM   4353 7C21 POPET 140      51.954  90.264  43.420  1.00  0.00           C
ATOM   4356 8C21 POPET 140      51.224  89.034  42.920  1.00  0.00           C
ATOM   4360  C33 POPET 140      53.514 101.464  56.350  1.00  0.00           C
ATOM   4363  C34 POPET 140      54.264 100.704  55.240  1.00  0.00           C
ATOM   4366  C35 POPET 140      54.314 101.494  53.930  1.00  0.00           C
ATOM   4369  C36 POPET 140      54.934 100.714  52.760  1.00  0.00           C
ATOM   4372  C37 POPET 140      54.694 101.394  51.400  1.00  0.00           C
ATOM   4375  C38 POPET 140      55.124 100.564  50.180  1.00  0.00           C
ATOM   4378  C39 POPET 140      56.634 100.294  50.090  1.00  0.00           C
ATOM   4381 0C31 POPET 140      57.044  99.714  48.730  1.00  0.00           C
ATOM   4384 1C31 POPET 140      58.504  99.244  48.690  1.00  0.00           C
ATOM   4387 2C31 POPET 140      58.974  98.894  47.260  1.00  0.00           C
ATOM   4390 3C31 POPET 140      60.224  98.004  47.250  1.00  0.00           C
ATOM   4393 4C31 POPET 140      60.634  97.564  45.840  1.00  0.00           C
ATOM   4396 5C31 POPET 140      61.484  98.594  45.070  1.00  0.00           C
ATOM   4399 6C31 POPET 140      62.934  98.694  45.560  1.00  0.00           C
ATOM   4403  NH3 POPEU 141      84.484 116.984  23.980  1.00  0.00           N
ATOM   4407  C12 POPEU 141      83.554 118.174  24.020  1.00  0.00           C
ATOM   4410  C11 POPEU 141      82.954 118.444  22.620  1.00  0.00           C
ATOM   4413  P   POPEU 141      82.204 120.984  22.850  1.00  0.00           P
ATOM   4414  O13 POPEU 141      81.014 121.784  22.500  1.00  0.00           O
ATOM   4415  O14 POPEU 141      83.504 121.374  22.260  1.00  0.00           O
ATOM   4416  O11 POPEU 141      82.354 121.024  24.420  1.00  0.00           O
ATOM   4417  O12 POPEU 141      81.944 119.444  22.620  1.00  0.00           O
ATOM   4418  C1  POPEU 141      81.254 121.484  25.210  1.00  0.00           C
ATOM   4421  C2  POPEU 141      81.454 121.204  26.720  1.00  0.00           C
ATOM   4423  O21 POPEU 141      81.234 122.394  27.510  1.00  0.00           O
ATOM   4424  C21 POPEU 141      82.194 123.294  27.550  1.00  0.00           C
ATOM   4425  O22 POPEU 141      83.204 123.344  26.870  1.00  0.00           O
ATOM   4426  C22 POPEU 141      81.844 124.334  28.610  1.00  0.00           C
ATOM   4429  C3  POPEU 141      82.804 120.494  27.040  1.00  0.00           C
ATOM   4432  O31 POPEU 141      83.144 120.574  28.440  1.00  0.00           O
ATOM   4433  C31 POPEU 141      82.364 119.864  29.250  1.00  0.00           C
ATOM   4434  O32 POPEU 141      81.464 119.114  28.900  1.00  0.00           O
ATOM   4435  C32 POPEU 141      82.824 120.084  30.690  1.00  0.00           C
ATOM   4438  C23 POPEU 141      82.424 123.974  30.000  1.00  0.00           C
ATOM   4441  C24 POPEU 141      83.234 125.144  30.570  1.00  0.00           C
ATOM   4444  C25 POPEU 141      83.964 124.824  31.880  1.00  0.00           C
ATOM   4447  C26 POPEU 141      83.054 124.764  33.110  1.00  0.00           C
ATOM   4450  C27 POPEU 141      83.814 124.284  34.350  1.00  0.00           C
ATOM   4453  C28 POPEU 141      82.894 123.864  35.520  1.00  0.00           C
ATOM   4456  C29 POPEU 141      82.664 124.904  36.580  1.00  0.00           C
ATOM   4458 0C21 POPEU 141      83.114 124.834  37.850  1.00  0.00           C
ATOM   4460 1C21 POPEU 141      83.984 123.724  38.380  1.00  0.00           C
ATOM   4463 2C21 POPEU 141      84.814 124.074  39.630  1.00  0.00           C
ATOM   4466 3C21 POPEU 141      84.134 123.694  40.950  1.00  0.00           C
ATOM   4469 4C21 POPEU 141      85.104 123.734  42.140  1.00  0.00           C
ATOM   4472 5C21 POPEU 141      85.414 125.154  42.630  1.00  0.00           C
ATOM   4475 6C21 POPEU 141      86.714 125.234  43.430  1.00  0.00           C
ATOM   4478 7C21 POPEU 141      87.054 126.672  43.860  1.00  0.00           C
ATOM   4481 8C21 POPEU 141      88.484 126.822  44.380  1.00  0.00           C
ATOM   4485  C33 POPEU 141      81.654 120.184  31.690  1.00  0.00           C
ATOM   4488  C34 POPEU 141      82.174 120.294  33.130  1.00  0.00           C
ATOM   4491  C35 POPEU 141      81.084 120.204  34.200  1.00  0.00           C
ATOM   4494  C36 POPEU 141      80.084 121.374  34.170  1.00  0.00           C
ATOM   4497  C37 POPEU 141      79.254 121.424  35.460  1.00  0.00           C
ATOM   4500  C38 POPEU 141      78.704 122.824  35.790  1.00  0.00           C
ATOM   4503  C39 POPEU 141      77.994 122.854  37.150  1.00  0.00           C
ATOM   4506 0C31 POPEU 141      76.724 121.994  37.210  1.00  0.00           C
ATOM   4509 1C31 POPEU 141      75.954 122.194  38.520  1.00  0.00           C
ATOM   4512 2C31 POPEU 141      74.644 121.394  38.600  1.00  0.00           C
ATOM   4515 3C31 POPEU 141      74.834 119.884  38.810  1.00  0.00           C
ATOM   4518 4C31 POPEU 141      75.584 119.544  40.110  1.00  0.00           C
ATOM   4521 5C31 POPEU 141      75.534 118.064  40.480  1.00  0.00           C
ATOM   4524 6C31 POPEU 141      76.194 117.764  41.830  1.00  0.00           C
ATOM   4528  NH3 POPEV 142      31.734  22.304  65.840  1.00  0.00           N
ATOM   4532  C12 POPEV 142      32.564  21.074  66.150  1.00  0.00           C
ATOM   4535  C11 POPEV 142      33.984  21.134  65.520  1.00  0.00           C
ATOM   4538  P   POPEV 142      36.244  22.444  65.460  1.00  0.00           P
ATOM   4539  O13 POPEV 142      37.154  21.284  65.620  1.00  0.00           O
ATOM   4540  O14 POPEV 142      36.754  23.764  65.880  1.00  0.00           O
ATOM   4541  O11 POPEV 142      35.854  22.534  63.930  1.00  0.00           O
ATOM   4542  O12 POPEV 142      34.804  22.164  66.090  1.00  0.00           O
ATOM   4543  C1  POPEV 142      36.794  22.894  62.920  1.00  0.00           C
ATOM   4546  C2  POPEV 142      36.344  24.134  62.110  1.00  0.00           C
ATOM   4548  O21 POPEV 142      37.534  24.714  61.540  1.00  0.00           O
ATOM   4549  C21 POPEV 142      37.514  24.944  60.240  1.00  0.00           C
ATOM   4550  O22 POPEV 142      36.614  24.624  59.480  1.00  0.00           O
ATOM   4551  C22 POPEV 142      38.864  25.514  59.810  1.00  0.00           C
ATOM   4554  C3  POPEV 142      35.634  25.164  63.040  1.00  0.00           C
ATOM   4557  O31 POPEV 142      35.524  26.484  62.460  1.00  0.00           O
ATOM   4558  C31 POPEV 142      36.544  27.314  62.720  1.00  0.00           C
ATOM   4559  O32 POPEV 142      37.564  27.014  63.300  1.00  0.00           O
ATOM   4560  C32 POPEV 142      36.174  28.714  62.240  1.00  0.00           C
ATOM   4563  C23 POPEV 142      38.804  26.354  58.520  1.00  0.00           C
ATOM   4566  C24 POPEV 142      40.114  26.284  57.720  1.00  0.00           C
ATOM   4569  C25 POPEV 142      39.984  26.904  56.320  1.00  0.00           C
ATOM   4572  C26 POPEV 142      40.904  26.284  55.260  1.00  0.00           C
ATOM   4575  C27 POPEV 142      40.594  26.854  53.870  1.00  0.00           C
ATOM   4578  C28 POPEV 142      41.314  26.154  52.700  1.00  0.00           C
ATOM   4581  C29 POPEV 142      40.704  24.824  52.310  1.00  0.00           C
ATOM   4583 0C21 POPEV 142      40.514  24.384  51.040  1.00  0.00           C
ATOM   4585 1C21 POPEV 142      40.904  25.084  49.760  1.00  0.00           C
ATOM   4588 2C21 POPEV 142      41.834  24.224  48.870  1.00  0.00           C
ATOM   4591 3C21 POPEV 142      42.324  25.004  47.640  1.00  0.00           C
ATOM   4594 4C21 POPEV 142      43.394  24.264  46.820  1.00  0.00           C
ATOM   4597 5C21 POPEV 142      42.944  22.914  46.230  1.00  0.00           C
ATOM   4600 6C21 POPEV 142      44.084  22.224  45.470  1.00  0.00           C
ATOM   4603 7C21 POPEV 142      43.744  20.824  44.970  1.00  0.00           C
ATOM   4606 8C21 POPEV 142      44.904  20.174  44.210  1.00  0.00           C
ATOM   4610  C33 POPEV 142      36.694  29.004  60.810  1.00  0.00           C
ATOM   4613  C34 POPEV 142      36.964  30.494  60.600  1.00  0.00           C
ATOM   4616  C35 POPEV 142      37.374  30.854  59.170  1.00  0.00           C
ATOM   4619  C36 POPEV 142      36.184  30.944  58.210  1.00  0.00           C
ATOM   4622  C37 POPEV 142      36.584  31.594  56.870  1.00  0.00           C
ATOM   4625  C38 POPEV 142      35.424  31.694  55.870  1.00  0.00           C
ATOM   4628  C39 POPEV 142      35.764  32.524  54.620  1.00  0.00           C
ATOM   4631 0C31 POPEV 142      36.684  31.824  53.620  1.00  0.00           C
ATOM   4634 1C31 POPEV 142      36.804  32.594  52.290  1.00  0.00           C
ATOM   4637 2C31 POPEV 142      37.474  31.794  51.180  1.00  0.00           C
ATOM   4640 3C31 POPEV 142      38.974  31.524  51.400  1.00  0.00           C
ATOM   4643 4C31 POPEV 142      39.484  30.434  50.440  1.00  0.00           C
ATOM   4646 5C31 POPEV 142      40.984  30.144  50.590  1.00  0.00           C
ATOM   4649 6C31 POPEV 142      41.474  29.114  49.570  1.00  0.00           C
ATOM   4653  NH3 POPEW 143     119.754  83.224  64.710  1.00  0.00           N
ATOM   4657  C12 POPEW 143     120.804  83.414  65.760  1.00  0.00           C
ATOM   4660  C11 POPEW 143     121.534  82.154  66.230  1.00  0.00           C
ATOM   4663  P   POPEW 143     123.934  83.114  66.750  1.00  0.00           P
ATOM   4664  O13 POPEW 143     123.834  84.564  66.410  1.00  0.00           O
ATOM   4665  O14 POPEW 143     124.964  82.744  67.740  1.00  0.00           O
ATOM   4666  O11 POPEW 143     124.224  82.314  65.430  1.00  0.00           O
ATOM   4667  O12 POPEW 143     122.524  82.554  67.190  1.00  0.00           O
ATOM   4668  C1  POPEW 143     125.184  82.764  64.470  1.00  0.00           C
ATOM   4671  C2  POPEW 143     124.674  82.504  63.040  1.00  0.00           C
ATOM   4673  O21 POPEW 143     125.654  82.884  62.070  1.00  0.00           O
ATOM   4674  C21 POPEW 143     125.964  84.154  61.900  1.00  0.00           C
ATOM   4675  O22 POPEW 143     125.744  85.074  62.680  1.00  0.00           O
ATOM   4676  C22 POPEW 143     126.564  84.314  60.520  1.00  0.00           C
ATOM   4679  C3  POPEW 143     123.284  83.134  62.730  1.00  0.00           C
ATOM   4682  O31 POPEW 143     122.814  82.644  61.460  1.00  0.00           O
ATOM   4683  C31 POPEW 143     121.624  82.064  61.460  1.00  0.00           C
ATOM   4684  O32 POPEW 143     120.794  82.154  62.360  1.00  0.00           O
ATOM   4685  C32 POPEW 143     121.374  81.344  60.130  1.00  0.00           C
ATOM   4688  C23 POPEW 143     125.534  84.904  59.550  1.00  0.00           C
ATOM   4691  C24 POPEW 143     126.024  84.894  58.100  1.00  0.00           C
ATOM   4694  C25 POPEW 143     126.114  83.494  57.470  1.00  0.00           C
ATOM   4697  C26 POPEW 143     126.404  83.504  55.960  1.00  0.00           C
ATOM   4700  C27 POPEW 143     125.704  84.634  55.180  1.00  0.00           C
ATOM   4703  C28 POPEW 143     126.084  84.674  53.700  1.00  0.00           C
ATOM   4706  C29 POPEW 143     125.374  83.694  52.820  1.00  0.00           C
ATOM   4708 0C21 POPEW 143     125.234  83.834  51.490  1.00  0.00           C
ATOM   4710 1C21 POPEW 143     125.814  84.954  50.660  1.00  0.00           C
ATOM   4713 2C21 POPEW 143     126.434  84.434  49.350  1.00  0.00           C
ATOM   4716 3C21 POPEW 143     126.964  85.564  48.470  1.00  0.00           C
ATOM   4719 4C21 POPEW 143     127.294  85.114  47.040  1.00  0.00           C
ATOM   4722 5C21 POPEW 143     127.814  86.284  46.180  1.00  0.00           C
ATOM   4725 6C21 POPEW 143     127.834  85.994  44.680  1.00  0.00           C
ATOM   4728 7C21 POPEW 143     128.414  87.144  43.860  1.00  0.00           C
ATOM   4731 8C21 POPEW 143     128.284  86.934  42.350  1.00  0.00           C
ATOM   4735  C33 POPEW 143     121.864  79.874  60.120  1.00  0.00           C
ATOM   4738  C34 POPEW 143     121.774  79.184  58.740  1.00  0.00           C
ATOM   4741  C35 POPEW 143     123.134  78.644  58.240  1.00  0.00           C
ATOM   4744  C36 POPEW 143     123.254  78.484  56.710  1.00  0.00           C
ATOM   4747  C37 POPEW 143     123.134  77.044  56.180  1.00  0.00           C
ATOM   4750  C38 POPEW 143     123.224  76.944  54.640  1.00  0.00           C
ATOM   4753  C39 POPEW 143     124.644  76.694  54.090  1.00  0.00           C
ATOM   4756 0C31 POPEW 143     125.634  77.824  54.420  1.00  0.00           C
ATOM   4759 1C31 POPEW 143     126.844  77.894  53.480  1.00  0.00           C
ATOM   4762 2C31 POPEW 143     127.684  79.154  53.760  1.00  0.00           C
ATOM   4765 3C31 POPEW 143     128.524  79.674  52.580  1.00  0.00           C
ATOM   4768 4C31 POPEW 143     127.674  79.994  51.350  1.00  0.00           C
ATOM   4771 5C31 POPEW 143     128.354  80.924  50.340  1.00  0.00           C
ATOM   4774 6C31 POPEW 143     127.564  81.044  49.040  1.00  0.00           C
ATOM   4778  NH3 POPEX 144      49.564  81.234  64.000  1.00  0.00           N
ATOM   4782  C12 POPEX 144      49.124  80.004  64.750  1.00  0.00           C
ATOM   4785  C11 POPEX 144      47.594  79.724  64.610  1.00  0.00           C
ATOM   4788  P   POPEX 144      46.594  81.964  65.530  1.00  0.00           P
ATOM   4789  O13 POPEX 144      45.704  81.474  66.600  1.00  0.00           O
ATOM   4790  O14 POPEX 144      47.954  82.464  65.840  1.00  0.00           O
ATOM   4791  O11 POPEX 144      45.854  83.144  64.800  1.00  0.00           O
ATOM   4792  O12 POPEX 144      46.764  80.884  64.390  1.00  0.00           O
ATOM   4793  C1  POPEX 144      44.444  83.004  64.600  1.00  0.00           C
ATOM   4796  C2  POPEX 144      43.974  84.054  63.570  1.00  0.00           C
ATOM   4798  O21 POPEX 144      43.604  83.334  62.380  1.00  0.00           O
ATOM   4799  C21 POPEX 144      42.624  83.864  61.660  1.00  0.00           C
ATOM   4800  O22 POPEX 144      42.034  84.894  61.910  1.00  0.00           O
ATOM   4801  C22 POPEX 144      42.344  82.954  60.460  1.00  0.00           C
ATOM   4804  C3  POPEX 144      45.134  85.064  63.310  1.00  0.00           C
ATOM   4807  O31 POPEX 144      44.714  86.234  62.600  1.00  0.00           O
ATOM   4808  C31 POPEX 144      44.714  86.134  61.290  1.00  0.00           C
ATOM   4809  O32 POPEX 144      45.174  85.214  60.620  1.00  0.00           O
ATOM   4810  C32 POPEX 144      44.014  87.374  60.740  1.00  0.00           C
ATOM   4813  C23 POPEX 144      41.054  83.354  59.710  1.00  0.00           C
ATOM   4816  C24 POPEX 144      41.224  84.554  58.770  1.00  0.00           C
ATOM   4819  C25 POPEX 144      42.114  84.254  57.550  1.00  0.00           C
ATOM   4822  C26 POPEX 144      41.414  84.604  56.230  1.00  0.00           C
ATOM   4825  C27 POPEX 144      42.254  84.304  54.980  1.00  0.00           C
ATOM   4828  C28 POPEX 144      41.434  84.494  53.690  1.00  0.00           C
ATOM   4831  C29 POPEX 144      42.274  84.334  52.450  1.00  0.00           C
ATOM   4833 0C21 POPEX 144      42.184  85.084  51.330  1.00  0.00           C
ATOM   4835 1C21 POPEX 144      41.204  86.214  51.130  1.00  0.00           C
ATOM   4838 2C21 POPEX 144      41.484  87.004  49.830  1.00  0.00           C
ATOM   4841 3C21 POPEX 144      40.334  87.954  49.470  1.00  0.00           C
ATOM   4844 4C21 POPEX 144      40.744  89.004  48.430  1.00  0.00           C
ATOM   4847 5C21 POPEX 144      41.314  90.274  49.090  1.00  0.00           C
ATOM   4850 6C21 POPEX 144      41.814  91.314  48.080  1.00  0.00           C
ATOM   4853 7C21 POPEX 144      42.414  92.544  48.780  1.00  0.00           C
ATOM   4856 8C21 POPEX 144      42.944  93.594  47.820  1.00  0.00           C
ATOM   4860  C33 POPEX 144      44.264  87.614  59.240  1.00  0.00           C
ATOM   4863  C34 POPEX 144      43.504  88.864  58.790  1.00  0.00           C
ATOM   4866  C35 POPEX 144      43.614  89.174  57.290  1.00  0.00           C
ATOM   4869  C36 POPEX 144      45.064  89.354  56.820  1.00  0.00           C
ATOM   4872  C37 POPEX 144      45.594  88.124  56.050  1.00  0.00           C
ATOM   4875  C38 POPEX 144      45.364  88.184  54.530  1.00  0.00           C
ATOM   4878  C39 POPEX 144      46.054  89.384  53.860  1.00  0.00           C
ATOM   4881 0C31 POPEX 144      46.044  89.324  52.330  1.00  0.00           C
ATOM   4884 1C31 POPEX 144      46.574  90.634  51.710  1.00  0.00           C
ATOM   4887 2C31 POPEX 144      46.304  90.724  50.210  1.00  0.00           C
ATOM   4890 3C31 POPEX 144      47.334  89.974  49.350  1.00  0.00           C
ATOM   4893 4C31 POPEX 144      46.884  89.914  47.880  1.00  0.00           C
ATOM   4896 5C31 POPEX 144      47.944  89.374  46.920  1.00  0.00           C
ATOM   4899 6C31 POPEX 144      47.464  89.304  45.470  1.00  0.00           C
ATOM   4903  NH3 POPEY 145     119.484  63.994  21.640  1.00  0.00           N
ATOM   4907  C12 POPEY 145     120.664  63.454  20.870  1.00  0.00           C
ATOM   4910  C11 POPEY 145     120.654  61.914  20.800  1.00  0.00           C
ATOM   4913  P   POPEY 145     121.984  61.034  22.940  1.00  0.00           P
ATOM   4914  O13 POPEY 145     120.794  60.384  23.520  1.00  0.00           O
ATOM   4915  O14 POPEY 145     123.274  60.314  23.050  1.00  0.00           O
ATOM   4916  O11 POPEY 145     122.114  62.504  23.470  1.00  0.00           O
ATOM   4917  O12 POPEY 145     121.754  61.254  21.410  1.00  0.00           O
ATOM   4918  C1  POPEY 145     122.574  62.744  24.800  1.00  0.00           C
ATOM   4921  C2  POPEY 145     121.404  63.344  25.640  1.00  0.00           C
ATOM   4923  O21 POPEY 145     121.584  63.244  27.070  1.00  0.00           O
ATOM   4924  C21 POPEY 145     121.644  62.034  27.600  1.00  0.00           C
ATOM   4925  O22 POPEY 145     121.774  60.974  27.020  1.00  0.00           O
ATOM   4926  C22 POPEY 145     121.444  62.164  29.110  1.00  0.00           C
ATOM   4929  C3  POPEY 145     119.994  62.824  25.210  1.00  0.00           C
ATOM   4932  O31 POPEY 145     118.934  63.594  25.800  1.00  0.00           O
ATOM   4933  C31 POPEY 145     118.694  64.764  25.220  1.00  0.00           C
ATOM   4934  O32 POPEY 145     119.274  65.214  24.240  1.00  0.00           O
ATOM   4935  C32 POPEY 145     117.524  65.414  25.940  1.00  0.00           C
ATOM   4938  C23 POPEY 145     121.354  60.764  29.760  1.00  0.00           C
ATOM   4941  C24 POPEY 145     120.654  60.774  31.120  1.00  0.00           C
ATOM   4944  C25 POPEY 145     121.564  61.144  32.300  1.00  0.00           C
ATOM   4947  C26 POPEY 145     120.774  61.104  33.610  1.00  0.00           C
ATOM   4950  C27 POPEY 145     121.644  61.244  34.860  1.00  0.00           C
ATOM   4953  C28 POPEY 145     120.954  60.714  36.130  1.00  0.00           C
ATOM   4956  C29 POPEY 145     119.744  61.504  36.580  1.00  0.00           C
ATOM   4958 0C21 POPEY 145     119.454  61.844  37.850  1.00  0.00           C
ATOM   4960 1C21 POPEY 145     120.304  61.464  39.040  1.00  0.00           C
ATOM   4963 2C21 POPEY 145     119.594  61.414  40.410  1.00  0.00           C
ATOM   4966 3C21 POPEY 145     120.594  61.034  41.510  1.00  0.00           C
ATOM   4969 4C21 POPEY 145     120.074  61.184  42.940  1.00  0.00           C
ATOM   4972 5C21 POPEY 145     121.084  60.664  43.980  1.00  0.00           C
ATOM   4975 6C21 POPEY 145     120.814  61.174  45.400  1.00  0.00           C
ATOM   4978 7C21 POPEY 145     121.564  60.384  46.480  1.00  0.00           C
ATOM   4981 8C21 POPEY 145     121.354  60.914  47.900  1.00  0.00           C
ATOM   4985  C33 POPEY 145     117.794  65.634  27.450  1.00  0.00           C
ATOM   4988  C34 POPEY 145     116.624  66.334  28.150  1.00  0.00           C
ATOM   4991  C35 POPEY 145     116.894  66.694  29.620  1.00  0.00           C
ATOM   4994  C36 POPEY 145     117.374  65.474  30.420  1.00  0.00           C
ATOM   4997  C37 POPEY 145     117.524  65.724  31.920  1.00  0.00           C
ATOM   5000  C38 POPEY 145     118.004  64.434  32.610  1.00  0.00           C
ATOM   5003  C39 POPEY 145     117.854  64.484  34.140  1.00  0.00           C
ATOM   5006 0C31 POPEY 145     118.914  65.334  34.850  1.00  0.00           C
ATOM   5009 1C31 POPEY 145     118.314  66.164  35.990  1.00  0.00           C
ATOM   5012 2C31 POPEY 145     119.374  66.714  36.950  1.00  0.00           C
ATOM   5015 3C31 POPEY 145     119.764  65.684  38.020  1.00  0.00           C
ATOM   5018 4C31 POPEY 145     120.644  66.254  39.140  1.00  0.00           C
ATOM   5021 5C31 POPEY 145     120.884  65.234  40.260  1.00  0.00           C
ATOM   5024 6C31 POPEY 145     120.074  65.504  41.530  1.00  0.00           C
ATOM   5028  NH3 POPEZ 146      42.884 116.304  18.890  1.00  0.00           N
ATOM   5032  C12 POPEZ 146      42.544 117.104  17.670  1.00  0.00           C
ATOM   5035  C11 POPEZ 146      43.714 117.104  16.660  1.00  0.00           C
ATOM   5038  P   POPEZ 146      46.264 116.604  16.970  1.00  0.00           P
ATOM   5039  O13 POPEZ 146      46.214 116.084  15.600  1.00  0.00           O
ATOM   5040  O14 POPEZ 146      47.434 117.414  17.380  1.00  0.00           O
ATOM   5041  O11 POPEZ 146      46.114 115.394  17.970  1.00  0.00           O
ATOM   5042  O12 POPEZ 146      44.944 117.424  17.310  1.00  0.00           O
ATOM   5043  C1  POPEZ 146      46.214 115.604  19.380  1.00  0.00           C
ATOM   5046  C2  POPEZ 146      47.694 115.734  19.930  1.00  0.00           C
ATOM   5048  O21 POPEZ 146      48.084 114.644  20.800  1.00  0.00           O
ATOM   5049  C21 POPEZ 146      47.354 114.514  21.900  1.00  0.00           C
ATOM   5050  O22 POPEZ 146      46.334 115.134  22.150  1.00  0.00           O
ATOM   5051  C22 POPEZ 146      48.054 113.574  22.860  1.00  0.00           C
ATOM   5054  C3  POPEZ 146      47.964 117.124  20.600  1.00  0.00           C
ATOM   5057  O31 POPEZ 146      49.004 117.034  21.600  1.00  0.00           O
ATOM   5058  C31 POPEZ 146      49.504 118.194  22.020  1.00  0.00           C
ATOM   5059  O32 POPEZ 146      49.144 119.294  21.650  1.00  0.00           O
ATOM   5060  C32 POPEZ 146      50.604 117.874  23.050  1.00  0.00           C
ATOM   5063  C23 POPEZ 146      47.224 113.404  24.140  1.00  0.00           C
ATOM   5066  C24 POPEZ 146      48.014 112.824  25.310  1.00  0.00           C
ATOM   5069  C25 POPEZ 146      48.394 111.354  25.130  1.00  0.00           C
ATOM   5072  C26 POPEZ 146      47.324 110.424  25.710  1.00  0.00           C
ATOM   5075  C27 POPEZ 146      47.804 108.964  25.770  1.00  0.00           C
ATOM   5078  C28 POPEZ 146      46.794 108.064  26.490  1.00  0.00           C
ATOM   5081  C29 POPEZ 146      47.434 106.794  26.970  1.00  0.00           C
ATOM   5083 0C21 POPEZ 146      47.524 106.394  28.250  1.00  0.00           C
ATOM   5085 1C21 POPEZ 146      46.984 107.154  29.440  1.00  0.00           C
ATOM   5088 2C21 POPEZ 146      47.494 106.584  30.780  1.00  0.00           C
ATOM   5091 3C21 POPEZ 146      46.704 107.104  31.990  1.00  0.00           C
ATOM   5094 4C21 POPEZ 146      47.274 106.554  33.310  1.00  0.00           C
ATOM   5097 5C21 POPEZ 146      46.314 106.694  34.490  1.00  0.00           C
ATOM   5100 6C21 POPEZ 146      47.074 106.604  35.820  1.00  0.00           C
ATOM   5103 7C21 POPEZ 146      46.144 106.504  37.030  1.00  0.00           C
ATOM   5106 8C21 POPEZ 146      46.834 106.904  38.330  1.00  0.00           C
ATOM   5110  C33 POPEZ 146      50.834 118.984  24.100  1.00  0.00           C
ATOM   5113  C34 POPEZ 146      51.484 118.444  25.380  1.00  0.00           C
ATOM   5116  C35 POPEZ 146      51.974 119.544  26.330  1.00  0.00           C
ATOM   5119  C36 POPEZ 146      50.894 120.114  27.270  1.00  0.00           C
ATOM   5122  C37 POPEZ 146      50.714 119.294  28.560  1.00  0.00           C
ATOM   5125  C38 POPEZ 146      49.984 120.084  29.660  1.00  0.00           C
ATOM   5128  C39 POPEZ 146      50.104 119.514  31.080  1.00  0.00           C
ATOM   5131 0C31 POPEZ 146      49.584 120.484  32.170  1.00  0.00           C
ATOM   5134 1C31 POPEZ 146      49.964 120.004  33.580  1.00  0.00           C
ATOM   5137 2C31 POPEZ 146      49.584 120.974  34.710  1.00  0.00           C
ATOM   5140 3C31 POPEZ 146      50.114 120.464  36.060  1.00  0.00           C
ATOM   5143 4C31 POPEZ 146      49.704 121.314  37.260  1.00  0.00           C
ATOM   5146 5C31 POPEZ 146      50.264 120.744  38.570  1.00  0.00           C
ATOM   5149 6C31 POPEZ 146      49.804 121.504  39.820  1.00  0.00           C
ATOM   5153  NH3 POPEa 147      79.234  66.014  63.460  1.00  0.00           N
ATOM   5157  C12 POPEa 147      80.374  65.544  64.330  1.00  0.00           C
ATOM   5160  C11 POPEa 147      81.754  65.574  63.660  1.00  0.00           C
ATOM   5163  P   POPEa 147      83.394  67.254  62.540  1.00  0.00           P
ATOM   5164  O13 POPEa 147      83.984  68.274  63.440  1.00  0.00           O
ATOM   5165  O14 POPEa 147      84.174  66.054  62.200  1.00  0.00           O
ATOM   5166  O11 POPEa 147      83.004  67.994  61.200  1.00  0.00           O
ATOM   5167  O12 POPEa 147      81.974  66.864  63.100  1.00  0.00           O
ATOM   5168  C1  POPEa 147      81.744  68.644  61.050  1.00  0.00           C
ATOM   5171  C2  POPEa 147      80.954  68.004  59.880  1.00  0.00           C
ATOM   5173  O21 POPEa 147      79.754  68.744  59.610  1.00  0.00           O
ATOM   5174  C21 POPEa 147      78.774  68.724  60.490  1.00  0.00           C
ATOM   5175  O22 POPEa 147      78.744  68.094  61.530  1.00  0.00           O
ATOM   5176  C22 POPEa 147      77.674  69.654  59.960  1.00  0.00           C
ATOM   5179  C3  POPEa 147      80.784  66.464  60.080  1.00  0.00           C
ATOM   5182  O31 POPEa 147      79.844  65.854  59.170  1.00  0.00           O
ATOM   5183  C31 POPEa 147      78.714  65.424  59.710  1.00  0.00           C
ATOM   5184  O32 POPEa 147      78.454  65.434  60.900  1.00  0.00           O
ATOM   5185  C32 POPEa 147      77.784  64.874  58.620  1.00  0.00           C
ATOM   5188  C23 POPEa 147      76.254  69.514  60.570  1.00  0.00           C
ATOM   5191  C24 POPEa 147      75.194  68.804  59.710  1.00  0.00           C
ATOM   5194  C25 POPEa 147      73.754  69.144  60.120  1.00  0.00           C
ATOM   5197  C26 POPEa 147      72.674  68.584  59.180  1.00  0.00           C
ATOM   5200  C27 POPEa 147      72.494  67.064  59.280  1.00  0.00           C
ATOM   5203  C28 POPEa 147      71.434  66.494  58.310  1.00  0.00           C
ATOM   5206  C29 POPEa 147      71.934  66.474  56.890  1.00  0.00           C
ATOM   5208 0C21 POPEa 147      71.574  65.624  55.910  1.00  0.00           C
ATOM   5210 1C21 POPEa 147      70.554  64.514  55.990  1.00  0.00           C
ATOM   5213 2C21 POPEa 147      69.484  64.704  54.900  1.00  0.00           C
ATOM   5216 3C21 POPEa 147      68.504  63.524  54.810  1.00  0.00           C
ATOM   5219 4C21 POPEa 147      67.584  63.604  53.590  1.00  0.00           C
ATOM   5222 5C21 POPEa 147      66.674  62.374  53.480  1.00  0.00           C
ATOM   5225 6C21 POPEa 147      65.904  62.324  52.150  1.00  0.00           C
ATOM   5228 7C21 POPEa 147      65.214  60.974  51.910  1.00  0.00           C
ATOM   5231 8C21 POPEa 147      64.724  60.764  50.480  1.00  0.00           C
ATOM   5235  C33 POPEa 147      76.524  65.744  58.380  1.00  0.00           C
ATOM   5238  C34 POPEa 147      75.964  65.614  56.950  1.00  0.00           C
ATOM   5241  C35 POPEa 147      75.574  64.174  56.610  1.00  0.00           C
ATOM   5244  C36 POPEa 147      75.134  63.964  55.160  1.00  0.00           C
ATOM   5247  C37 POPEa 147      75.064  62.474  54.780  1.00  0.00           C
ATOM   5250  C38 POPEa 147      74.894  62.284  53.280  1.00  0.00           C
ATOM   5253  C39 POPEa 147      75.024  60.834  52.820  1.00  0.00           C
ATOM   5256 0C31 POPEa 147      75.024  60.784  51.290  1.00  0.00           C
ATOM   5259 1C31 POPEa 147      75.224  59.404  50.670  1.00  0.00           C
ATOM   5262 2C31 POPEa 147      74.924  59.384  49.160  1.00  0.00           C
ATOM   5265 3C31 POPEa 147      75.584  60.554  48.420  1.00  0.00           C
ATOM   5268 4C31 POPEa 147      75.554  60.374  46.900  1.00  0.00           C
ATOM   5271 5C31 POPEa 147      76.334  61.494  46.190  1.00  0.00           C
ATOM   5274 6C31 POPEa 147      76.524  61.234  44.690  1.00  0.00           C
ATOM   5278  NH3 POPEb 148      89.234  47.594  64.360  1.00  0.00           N
ATOM   5282  C12 POPEb 148      89.164  48.014  62.920  1.00  0.00           C
ATOM   5285  C11 POPEb 148      88.774  49.484  62.720  1.00  0.00           C
ATOM   5288  P   POPEb 148      89.634  51.894  63.230  1.00  0.00           P
ATOM   5289  O13 POPEb 148      88.294  52.194  63.760  1.00  0.00           O
ATOM   5290  O14 POPEb 148      90.824  52.514  63.870  1.00  0.00           O
ATOM   5291  O11 POPEb 148      89.674  52.314  61.700  1.00  0.00           O
ATOM   5292  O12 POPEb 148      89.864  50.324  63.120  1.00  0.00           O
ATOM   5293  C1  POPEb 148      90.674  51.764  60.850  1.00  0.00           C
ATOM   5296  C2  POPEb 148      91.074  52.764  59.740  1.00  0.00           C
ATOM   5298  O21 POPEb 148      91.754  52.054  58.670  1.00  0.00           O
ATOM   5299  C21 POPEb 148      91.024  51.954  57.560  1.00  0.00           C
ATOM   5300  O22 POPEb 148      89.814  51.794  57.550  1.00  0.00           O
ATOM   5301  C22 POPEb 148      91.924  52.004  56.320  1.00  0.00           C
ATOM   5304  C3  POPEb 148      92.004  53.914  60.260  1.00  0.00           C
ATOM   5307  O31 POPEb 148      93.404  53.574  60.080  1.00  0.00           O
ATOM   5308  C31 POPEb 148      94.004  53.014  61.120  1.00  0.00           C
ATOM   5309  O32 POPEb 148      93.694  53.154  62.280  1.00  0.00           O
ATOM   5310  C32 POPEb 148      94.864  51.864  60.600  1.00  0.00           C
ATOM   5313  C23 POPEb 148      92.484  53.424  56.050  1.00  0.00           C
ATOM   5316  C24 POPEb 148      92.724  53.754  54.560  1.00  0.00           C
ATOM   5319  C25 POPEb 148      92.984  55.254  54.320  1.00  0.00           C
ATOM   5322  C26 POPEb 148      93.244  55.674  52.870  1.00  0.00           C
ATOM   5325  C27 POPEb 148      92.884  57.164  52.680  1.00  0.00           C
ATOM   5328  C28 POPEb 148      93.454  57.834  51.410  1.00  0.00           C
ATOM   5331  C29 POPEb 148      93.344  56.984  50.170  1.00  0.00           C
ATOM   5333 0C21 POPEb 148      94.204  56.954  49.140  1.00  0.00           C
ATOM   5335 1C21 POPEb 148      95.444  57.804  49.000  1.00  0.00           C
ATOM   5338 2C21 POPEb 148      95.384  58.734  47.770  1.00  0.00           C
ATOM   5341 3C21 POPEb 148      95.244  57.974  46.450  1.00  0.00           C
ATOM   5344 4C21 POPEb 148      95.584  58.804  45.210  1.00  0.00           C
ATOM   5347 5C21 POPEb 148      95.444  57.974  43.930  1.00  0.00           C
ATOM   5350 6C21 POPEb 148      95.944  58.694  42.670  1.00  0.00           C
ATOM   5353 7C21 POPEb 148      95.744  57.844  41.410  1.00  0.00           C
ATOM   5356 8C21 POPEb 148      96.234  58.524  40.130  1.00  0.00           C
ATOM   5360  C33 POPEb 148      96.264  52.264  60.100  1.00  0.00           C
ATOM   5363  C34 POPEb 148      96.734  51.284  59.020  1.00  0.00           C
ATOM   5366  C35 POPEb 148      96.134  51.614  57.640  1.00  0.00           C
ATOM   5369  C36 POPEb 148      96.314  50.494  56.610  1.00  0.00           C
ATOM   5372  C37 POPEb 148      95.864  50.894  55.190  1.00  0.00           C
ATOM   5375  C38 POPEb 148      95.974  49.744  54.190  1.00  0.00           C
ATOM   5378  C39 POPEb 148      95.764  50.184  52.730  1.00  0.00           C
ATOM   5381 0C31 POPEb 148      94.304  50.374  52.320  1.00  0.00           C
ATOM   5384 1C31 POPEb 148      94.164  50.964  50.910  1.00  0.00           C
ATOM   5387 2C31 POPEb 148      92.904  50.524  50.140  1.00  0.00           C
ATOM   5390 3C31 POPEb 148      91.594  51.234  50.510  1.00  0.00           C
ATOM   5393 4C31 POPEb 148      91.094  50.954  51.930  1.00  0.00           C
ATOM   5396 5C31 POPEb 148      89.604  51.284  52.100  1.00  0.00           C
ATOM   5399 6C31 POPEb 148      89.054  51.014  53.510  1.00  0.00           C
ATOM   5403  NH3 POPEc 149       4.774  27.034  22.290  1.00  0.00           N
ATOM   5407  C12 POPEc 149       4.394  27.324  20.860  1.00  0.00           C
ATOM   5410  C11 POPEc 149       2.924  26.974  20.590  1.00  0.00           C
ATOM   5413  P   POPEc 149       1.016  27.344  22.330  1.00  0.00           P
ATOM   5414  O13 POPEc 149       0.366  28.514  22.960  1.00  0.00           O
ATOM   5415  O14 POPEc 149       0.086  26.384  21.700  1.00  0.00           O
ATOM   5416  O11 POPEc 149       1.966  26.564  23.330  1.00  0.00           O
ATOM   5417  O12 POPEc 149       2.036  27.884  21.250  1.00  0.00           O
ATOM   5418  C1  POPEc 149       2.166  26.964  24.690  1.00  0.00           C
ATOM   5421  C2  POPEc 149       1.476  25.984  25.690  1.00  0.00           C
ATOM   5423  O21 POPEc 149       0.836  26.654  26.800  1.00  0.00           O
ATOM   5424  C21 POPEc 149       1.586  27.444  27.540  1.00  0.00           C
ATOM   5425  O22 POPEc 149       2.766  27.704  27.350  1.00  0.00           O
ATOM   5426  C22 POPEc 149       0.736  28.014  28.670  1.00  0.00           C
ATOM   5429  C3  POPEc 149       2.426  24.834  26.160  1.00  0.00           C
ATOM   5432  O31 POPEc 149       1.746  23.694  26.750  1.00  0.00           O
ATOM   5433  C31 POPEc 149       1.666  23.714  28.090  1.00  0.00           C
ATOM   5434  O32 POPEc 149       1.846  24.684  28.790  1.00  0.00           O
ATOM   5435  C32 POPEc 149       1.376  22.284  28.610  1.00  0.00           C
ATOM   5438  C23 POPEc 149       1.536  29.044  29.490  1.00  0.00           C
ATOM   5441  C24 POPEc 149       0.736  29.624  30.660  1.00  0.00           C
ATOM   5444  C25 POPEc 149       0.686  28.674  31.870  1.00  0.00           C
ATOM   5447  C26 POPEc 149      -0.174  29.254  32.990  1.00  0.00           C
ATOM   5450  C27 POPEc 149       0.026  28.604  34.360  1.00  0.00           C
ATOM   5453  C28 POPEc 149      -0.994  29.084  35.410  1.00  0.00           C
ATOM   5456  C29 POPEc 149      -0.844  30.524  35.840  1.00  0.00           C
ATOM   5458 0C21 POPEc 149      -0.174  30.954  36.920  1.00  0.00           C
ATOM   5460 1C21 POPEc 149       0.616  30.094  37.870  1.00  0.00           C
ATOM   5463 2C21 POPEc 149       2.016  30.664  38.170  1.00  0.00           C
ATOM   5466 3C21 POPEc 149       1.996  31.974  38.980  1.00  0.00           C
ATOM   5469 4C21 POPEc 149       3.384  32.294  39.540  1.00  0.00           C
ATOM   5472 5C21 POPEc 149       3.474  33.674  40.210  1.00  0.00           C
ATOM   5475 6C21 POPEc 149       4.914  33.994  40.650  1.00  0.00           C
ATOM   5478 7C21 POPEc 149       5.124  35.444  41.080  1.00  0.00           C
ATOM   5481 8C21 POPEc 149       6.574  35.734  41.480  1.00  0.00           C
ATOM   5485  C33 POPEc 149       1.226  22.204  30.150  1.00  0.00           C
ATOM   5488  C34 POPEc 149       0.766  20.814  30.640  1.00  0.00           C
ATOM   5491  C35 POPEc 149       0.876  20.584  32.160  1.00  0.00           C
ATOM   5494  C36 POPEc 149      -0.004  21.484  33.040  1.00  0.00           C
ATOM   5497  C37 POPEc 149       0.246  21.284  34.550  1.00  0.00           C
ATOM   5500  C38 POPEc 149      -0.574  22.274  35.390  1.00  0.00           C
ATOM   5503  C39 POPEc 149      -0.624  22.024  36.910  1.00  0.00           C
ATOM   5506 0C31 POPEc 149       0.716  22.024  37.660  1.00  0.00           C
ATOM   5509 1C31 POPEc 149       0.506  22.274  39.170  1.00  0.00           C
ATOM   5512 2C31 POPEc 149       1.796  22.554  39.960  1.00  0.00           C
ATOM   5515 3C31 POPEc 149       2.656  21.314  40.270  1.00  0.00           C
ATOM   5518 4C31 POPEc 149       2.036  20.384  41.320  1.00  0.00           C
ATOM   5521 5C31 POPEc 149       3.014  19.274  41.750  1.00  0.00           C
ATOM   5524 6C31 POPEc 149       2.466  18.334  42.820  1.00  0.00           C
ATOM   5528  NH3 POPEd 150      19.204 121.994  21.340  1.00  0.00           N
ATOM   5532  C12 POPEd 150      18.474 121.084  22.280  1.00  0.00           C
ATOM   5535  C11 POPEd 150      18.674 119.634  21.850  1.00  0.00           C
ATOM   5538  P   POPEd 150      18.714 117.714  23.640  1.00  0.00           P
ATOM   5539  O13 POPEd 150      17.714 117.024  24.470  1.00  0.00           O
ATOM   5540  O14 POPEd 150      19.534 116.874  22.730  1.00  0.00           O
ATOM   5541  O11 POPEd 150      19.654 118.634  24.520  1.00  0.00           O
ATOM   5542  O12 POPEd 150      17.974 118.754  22.710  1.00  0.00           O
ATOM   5543  C1  POPEd 150      21.074 118.684  24.430  1.00  0.00           C
ATOM   5546  C2  POPEd 150      21.714 118.214  25.770  1.00  0.00           C
ATOM   5548  O21 POPEd 150      23.044 118.734  25.830  1.00  0.00           O
ATOM   5549  C21 POPEd 150      23.784 118.794  26.960  1.00  0.00           C
ATOM   5550  O22 POPEd 150      24.984 118.634  26.970  1.00  0.00           O
ATOM   5551  C22 POPEd 150      22.964 119.164  28.210  1.00  0.00           C
ATOM   5554  C3  POPEd 150      21.694 116.674  25.870  1.00  0.00           C
ATOM   5557  O31 POPEd 150      22.544 116.104  26.890  1.00  0.00           O
ATOM   5558  C31 POPEd 150      21.984 116.004  28.110  1.00  0.00           C
ATOM   5559  O32 POPEd 150      20.914 116.484  28.420  1.00  0.00           O
ATOM   5560  C32 POPEd 150      22.904 115.174  29.010  1.00  0.00           C
ATOM   5563  C23 POPEd 150      23.794 119.104  29.510  1.00  0.00           C
ATOM   5566  C24 POPEd 150      22.934 119.444  30.740  1.00  0.00           C
ATOM   5569  C25 POPEd 150      23.074 120.894  31.210  1.00  0.00           C
ATOM   5572  C26 POPEd 150      24.384 121.104  31.990  1.00  0.00           C
ATOM   5575  C27 POPEd 150      24.334 122.374  32.860  1.00  0.00           C
ATOM   5578  C28 POPEd 150      25.454 122.444  33.910  1.00  0.00           C
ATOM   5581  C29 POPEd 150      26.754 123.004  33.400  1.00  0.00           C
ATOM   5583 0C21 POPEd 150      27.054 124.314  33.360  1.00  0.00           C
ATOM   5585 1C21 POPEd 150      26.124 125.434  33.710  1.00  0.00           C
ATOM   5588 2C21 POPEd 150      26.094 125.834  35.200  1.00  0.00           C
ATOM   5591 3C21 POPEd 150      27.254 126.752  35.620  1.00  0.00           C
ATOM   5594 4C21 POPEd 150      26.894 127.622  36.830  1.00  0.00           C
ATOM   5597 5C21 POPEd 150      26.634 126.822  38.110  1.00  0.00           C
ATOM   5600 6C21 POPEd 150      26.024 127.672  39.230  1.00  0.00           C
ATOM   5603 7C21 POPEd 150      25.804 126.872  40.520  1.00  0.00           C
ATOM   5606 8C21 POPEd 150      25.204 127.722  41.640  1.00  0.00           C
ATOM   5610  C33 POPEd 150      22.154 114.414  30.130  1.00  0.00           C
ATOM   5613  C34 POPEd 150      23.134 113.714  31.100  1.00  0.00           C
ATOM   5616  C35 POPEd 150      22.434 112.934  32.230  1.00  0.00           C
ATOM   5619  C36 POPEd 150      22.114 113.764  33.480  1.00  0.00           C
ATOM   5622  C37 POPEd 150      21.484 112.914  34.590  1.00  0.00           C
ATOM   5625  C38 POPEd 150      21.094 113.694  35.860  1.00  0.00           C
ATOM   5628  C39 POPEd 150      22.284 114.164  36.720  1.00  0.00           C
ATOM   5631 0C31 POPEd 150      21.974 114.014  38.220  1.00  0.00           C
ATOM   5634 1C31 POPEd 150      22.994 114.644  39.170  1.00  0.00           C
ATOM   5637 2C31 POPEd 150      22.664 114.294  40.630  1.00  0.00           C
ATOM   5640 3C31 POPEd 150      23.434 115.114  41.680  1.00  0.00           C
ATOM   5643 4C31 POPEd 150      23.064 114.684  43.110  1.00  0.00           C
ATOM   5646 5C31 POPEd 150      23.734 115.514  44.210  1.00  0.00           C
ATOM   5649 6C31 POPEd 150      23.394 115.024  45.620  1.00  0.00           C
ATOM   5653  NH3 POPEe 151      51.444 130.422  20.550  1.00  0.00           N
ATOM   5657  C12 POPEe 151      52.284 129.182  20.340  1.00  0.00           C
ATOM   5660  C11 POPEe 151      51.434 127.922  20.050  1.00  0.00           C
ATOM   5663  P   POPEe 151      48.784 128.212  20.180  1.00  0.00           P
ATOM   5664  O13 POPEe 151      48.294 127.252  19.180  1.00  0.00           O
ATOM   5665  O14 POPEe 151      48.784 129.632  19.730  1.00  0.00           O
ATOM   5666  O11 POPEe 151      47.874 128.092  21.470  1.00  0.00           O
ATOM   5667  O12 POPEe 151      50.214 127.892  20.770  1.00  0.00           O
ATOM   5668  C1  POPEe 151      47.904 126.832  22.180  1.00  0.00           C
ATOM   5671  C2  POPEe 151      48.184 126.992  23.700  1.00  0.00           C
ATOM   5673  O21 POPEe 151      47.124 127.782  24.230  1.00  0.00           O
ATOM   5674  C21 POPEe 151      46.684 127.502  25.400  1.00  0.00           C
ATOM   5675  O22 POPEe 151      47.134 126.682  26.200  1.00  0.00           O
ATOM   5676  C22 POPEe 151      45.544 128.472  25.730  1.00  0.00           C
ATOM   5679  C3  POPEe 151      49.534 127.702  23.970  1.00  0.00           C
ATOM   5682  O31 POPEe 151      49.974 127.632  25.360  1.00  0.00           O
ATOM   5683  C31 POPEe 151      50.884 126.672  25.580  1.00  0.00           C
ATOM   5684  O32 POPEe 151      51.244 125.824  24.800  1.00  0.00           O
ATOM   5685  C32 POPEe 151      51.454 126.802  27.000  1.00  0.00           C
ATOM   5688  C23 POPEe 151      44.354 127.842  26.490  1.00  0.00           C
ATOM   5691  C24 POPEe 151      43.484 128.912  27.170  1.00  0.00           C
ATOM   5694  C25 POPEe 151      44.074 129.462  28.470  1.00  0.00           C
ATOM   5697  C26 POPEe 151      43.194 130.552  29.110  1.00  0.00           C
ATOM   5700  C27 POPEe 151      43.524 130.752  30.600  1.00  0.00           C
ATOM   5703  C28 POPEe 151      42.724 131.862  31.310  1.00  0.00           C
ATOM   5706  C29 POPEe 151      41.224 131.732  31.280  1.00  0.00           C
ATOM   5708 0C21 POPEe 151      40.464 130.962  32.090  1.00  0.00           C
ATOM   5710 1C21 POPEe 151      40.954 129.982  33.120  1.00  0.00           C
ATOM   5713 2C21 POPEe 151      41.064 130.492  34.570  1.00  0.00           C
ATOM   5716 3C21 POPEe 151      41.574 129.372  35.500  1.00  0.00           C
ATOM   5719 4C21 POPEe 151      41.984 129.852  36.890  1.00  0.00           C
ATOM   5722 5C21 POPEe 151      42.624 128.732  37.720  1.00  0.00           C
ATOM   5725 6C21 POPEe 151      43.284 129.242  39.010  1.00  0.00           C
ATOM   5728 7C21 POPEe 151      43.954 128.142  39.820  1.00  0.00           C
ATOM   5731 8C21 POPEe 151      44.454 128.612  41.190  1.00  0.00           C
ATOM   5735  C33 POPEe 151      50.474 126.402  28.120  1.00  0.00           C
ATOM   5738  C34 POPEe 151      51.004 126.812  29.500  1.00  0.00           C
ATOM   5741  C35 POPEe 151      50.104 126.482  30.700  1.00  0.00           C
ATOM   5744  C36 POPEe 151      50.754 126.892  32.020  1.00  0.00           C
ATOM   5747  C37 POPEe 151      50.074 126.252  33.240  1.00  0.00           C
ATOM   5750  C38 POPEe 151      50.694 126.762  34.550  1.00  0.00           C
ATOM   5753  C39 POPEe 151      50.214 125.982  35.780  1.00  0.00           C
ATOM   5756 0C31 POPEe 151      50.914 126.462  37.060  1.00  0.00           C
ATOM   5759 1C31 POPEe 151      50.504 125.654  38.300  1.00  0.00           C
ATOM   5762 2C31 POPEe 151      51.164 126.162  39.580  1.00  0.00           C
ATOM   5765 3C31 POPEe 151      52.694 126.012  39.580  1.00  0.00           C
ATOM   5768 4C31 POPEe 151      53.324 126.282  40.950  1.00  0.00           C
ATOM   5771 5C31 POPEe 151      54.834 126.072  40.970  1.00  0.00           C
ATOM   5774 6C31 POPEe 151      55.444 126.082  42.370  1.00  0.00           C
ATOM   5778  NH3 POPEf 152     118.674 133.532  22.380  1.00  0.00           N
ATOM   5782  C12 POPEf 152     120.174 133.542  22.270  1.00  0.00           C
ATOM   5785  C11 POPEf 152     120.734 132.332  21.500  1.00  0.00           C
ATOM   5788  P   POPEf 152     123.114 131.412  20.840  1.00  0.00           P
ATOM   5789  O13 POPEf 152     122.534 130.532  19.790  1.00  0.00           O
ATOM   5790  O14 POPEf 152     124.404 132.032  20.460  1.00  0.00           O
ATOM   5791  O11 POPEf 152     123.324 130.572  22.150  1.00  0.00           O
ATOM   5792  O12 POPEf 152     122.114 132.572  21.260  1.00  0.00           O
ATOM   5793  C1  POPEf 152     123.184 131.132  23.460  1.00  0.00           C
ATOM   5796  C2  POPEf 152     124.074 130.332  24.430  1.00  0.00           C
ATOM   5798  O21 POPEf 152     123.614 130.432  25.790  1.00  0.00           O
ATOM   5799  C21 POPEf 152     123.884 129.372  26.560  1.00  0.00           C
ATOM   5800  O22 POPEf 152     124.204 128.272  26.160  1.00  0.00           O
ATOM   5801  C22 POPEf 152     123.664 129.742  28.030  1.00  0.00           C
ATOM   5804  C3  POPEf 152     125.554 130.752  24.340  1.00  0.00           C
ATOM   5807  O31 POPEf 152     126.374 129.572  24.490  1.00  0.00           O
ATOM   5808  C31 POPEf 152     126.504 128.902  23.360  1.00  0.00           C
ATOM   5809  O32 POPEf 152     126.254 129.322  22.240  1.00  0.00           O
ATOM   5810  C32 POPEf 152     126.884 127.462  23.640  1.00  0.00           C
ATOM   5813  C23 POPEf 152     124.644 129.052  29.010  1.00  0.00           C
ATOM   5816  C24 POPEf 152     124.734 129.762  30.370  1.00  0.00           C
ATOM   5819  C25 POPEf 152     125.654 129.042  31.370  1.00  0.00           C
ATOM   5822  C26 POPEf 152     126.784 129.912  31.950  1.00  0.00           C
ATOM   5825  C27 POPEf 152     127.714 129.092  32.860  1.00  0.00           C
ATOM   5828  C28 POPEf 152     128.804 129.922  33.560  1.00  0.00           C
ATOM   5831  C29 POPEf 152     129.544 129.062  34.550  1.00  0.00           C
ATOM   5833 0C21 POPEf 152     130.874 129.012  34.750  1.00  0.00           C
ATOM   5835 1C21 POPEf 152     131.934 129.872  34.110  1.00  0.00           C
ATOM   5838 2C21 POPEf 152     133.092 130.142  35.090  1.00  0.00           C
ATOM   5841 3C21 POPEf 152     132.682 130.872  36.370  1.00  0.00           C
ATOM   5844 4C21 POPEf 152     133.182 130.162  37.630  1.00  0.00           C
ATOM   5847 5C21 POPEf 152     134.702 130.222  37.770  1.00  0.00           C
ATOM   5850 6C21 POPEf 152     135.202 129.492  39.030  1.00  0.00           C
ATOM   5853 7C21 POPEf 152     136.332 130.262  39.710  1.00  0.00           C
ATOM   5856 8C21 POPEf 152     136.732 129.632  41.040  1.00  0.00           C
ATOM   5860  C33 POPEf 152     125.714 126.592  23.150  1.00  0.00           C
ATOM   5863  C34 POPEf 152     126.054 125.104  23.120  1.00  0.00           C
ATOM   5866  C35 POPEf 152     126.174 124.444  24.480  1.00  0.00           C
ATOM   5869  C36 POPEf 152     126.104 122.924  24.340  1.00  0.00           C
ATOM   5872  C37 POPEf 152     126.384 122.194  25.650  1.00  0.00           C
ATOM   5875  C38 POPEf 152     126.204 120.674  25.490  1.00  0.00           C
ATOM   5878  C39 POPEf 152     126.734 119.864  26.670  1.00  0.00           C
ATOM   5881 0C31 POPEf 152     128.264 119.844  26.760  1.00  0.00           C
ATOM   5884 1C31 POPEf 152     128.764 118.814  27.780  1.00  0.00           C
ATOM   5887 2C31 POPEf 152     130.204 118.364  27.500  1.00  0.00           C
ATOM   5890 3C31 POPEf 152     131.254 119.484  27.630  1.00  0.00           C
ATOM   5893 4C31 POPEf 152     131.454 119.944  29.080  1.00  0.00           C
ATOM   5896 5C31 POPEf 152     132.742 120.754  29.260  1.00  0.00           C
ATOM   5899 6C31 POPEf 152     133.092 121.054  30.720  1.00  0.00           C
ATOM   5903  NH3 POPEg 153      63.844 102.994  59.740  1.00  0.00           N
ATOM   5907  C12 POPEg 153      62.864 101.854  59.750  1.00  0.00           C
ATOM   5910  C11 POPEg 153      63.134 100.904  60.950  1.00  0.00           C
ATOM   5913  P   POPEg 153      64.204  98.654  60.090  1.00  0.00           P
ATOM   5914  O13 POPEg 153      65.554  98.324  59.580  1.00  0.00           O
ATOM   5915  O14 POPEg 153      63.554  97.654  60.980  1.00  0.00           O
ATOM   5916  O11 POPEg 153      63.224  98.974  58.890  1.00  0.00           O
ATOM   5917  O12 POPEg 153      64.294 100.064  60.820  1.00  0.00           O
ATOM   5918  C1  POPEg 153      63.324  98.304  57.630  1.00  0.00           C
ATOM   5921  C2  POPEg 153      63.734  99.284  56.500  1.00  0.00           C
ATOM   5923  O21 POPEg 153      63.134  98.864  55.250  1.00  0.00           O
ATOM   5924  C21 POPEg 153      63.714  97.854  54.620  1.00  0.00           C
ATOM   5925  O22 POPEg 153      64.714  97.264  54.960  1.00  0.00           O
ATOM   5926  C22 POPEg 153      62.914  97.454  53.380  1.00  0.00           C
ATOM   5929  C3  POPEg 153      65.274  99.584  56.470  1.00  0.00           C
ATOM   5932  O31 POPEg 153      65.734 100.174  55.240  1.00  0.00           O
ATOM   5933  C31 POPEg 153      65.394 101.454  55.080  1.00  0.00           C
ATOM   5934  O32 POPEg 153      64.794 102.124  55.900  1.00  0.00           O
ATOM   5935  C32 POPEg 153      65.844 101.904  53.710  1.00  0.00           C
ATOM   5938  C23 POPEg 153      63.574  97.894  52.060  1.00  0.00           C
ATOM   5941  C24 POPEg 153      62.864  99.104  51.450  1.00  0.00           C
ATOM   5944  C25 POPEg 153      63.294  99.464  50.020  1.00  0.00           C
ATOM   5947  C26 POPEg 153      64.784  99.764  49.930  1.00  0.00           C
ATOM   5950  C27 POPEg 153      65.214 100.384  48.590  1.00  0.00           C
ATOM   5953  C28 POPEg 153      66.724 100.654  48.520  1.00  0.00           C
ATOM   5956  C29 POPEg 153      67.514  99.374  48.580  1.00  0.00           C
ATOM   5958 0C21 POPEg 153      68.384  98.904  47.670  1.00  0.00           C
ATOM   5960 1C21 POPEg 153      68.674  99.554  46.350  1.00  0.00           C
ATOM   5963 2C21 POPEg 153      67.714  98.974  45.300  1.00  0.00           C
ATOM   5966 3C21 POPEg 153      67.744  99.754  43.990  1.00  0.00           C
ATOM   5969 4C21 POPEg 153      66.694  99.244  43.000  1.00  0.00           C
ATOM   5972 5C21 POPEg 153      66.404 100.254  41.890  1.00  0.00           C
ATOM   5975 6C21 POPEg 153      65.224  99.854  41.010  1.00  0.00           C
ATOM   5978 7C21 POPEg 153      64.694 101.024  40.180  1.00  0.00           C
ATOM   5981 8C21 POPEg 153      63.514 100.674  39.280  1.00  0.00           C
ATOM   5985  C33 POPEg 153      64.934 103.044  53.240  1.00  0.00           C
ATOM   5988  C34 POPEg 153      65.314 103.574  51.850  1.00  0.00           C
ATOM   5991  C35 POPEg 153      64.224 104.494  51.310  1.00  0.00           C
ATOM   5994  C36 POPEg 153      64.464 104.864  49.840  1.00  0.00           C
ATOM   5997  C37 POPEg 153      63.224 105.524  49.220  1.00  0.00           C
ATOM   6000  C38 POPEg 153      63.164 105.384  47.690  1.00  0.00           C
ATOM   6003  C39 POPEg 153      62.994 103.934  47.220  1.00  0.00           C
ATOM   6006 0C31 POPEg 153      62.604 103.824  45.740  1.00  0.00           C
ATOM   6009 1C31 POPEg 153      62.614 102.364  45.250  1.00  0.00           C
ATOM   6012 2C31 POPEg 153      62.364 102.224  43.740  1.00  0.00           C
ATOM   6015 3C31 POPEg 153      61.024 102.794  43.250  1.00  0.00           C
ATOM   6018 4C31 POPEg 153      59.794 102.124  43.900  1.00  0.00           C
ATOM   6021 5C31 POPEg 153      58.464 102.674  43.360  1.00  0.00           C
ATOM   6024 6C31 POPEg 153      57.244 102.014  43.990  1.00  0.00           C
ATOM   6028  NH3 POPEh 154      15.974  83.014  63.610  1.00  0.00           N
ATOM   6032  C12 POPEh 154      16.204  84.374  64.220  1.00  0.00           C
ATOM   6035  C11 POPEh 154      16.024  85.504  63.180  1.00  0.00           C
ATOM   6038  P   POPEh 154      17.794  87.274  62.360  1.00  0.00           P
ATOM   6039  O13 POPEh 154      17.314  88.114  63.480  1.00  0.00           O
ATOM   6040  O14 POPEh 154      19.264  87.254  62.190  1.00  0.00           O
ATOM   6041  O11 POPEh 154      17.124  87.714  60.990  1.00  0.00           O
ATOM   6042  O12 POPEh 154      17.264  85.794  62.530  1.00  0.00           O
ATOM   6043  C1  POPEh 154      17.774  87.314  59.770  1.00  0.00           C
ATOM   6046  C2  POPEh 154      18.004  88.534  58.850  1.00  0.00           C
ATOM   6048  O21 POPEh 154      16.904  88.504  57.930  1.00  0.00           O
ATOM   6049  C21 POPEh 154      16.484  89.654  57.460  1.00  0.00           C
ATOM   6050  O22 POPEh 154      16.954  90.754  57.680  1.00  0.00           O
ATOM   6051  C22 POPEh 154      15.214  89.374  56.640  1.00  0.00           C
ATOM   6054  C3  POPEh 154      19.384  88.434  58.120  1.00  0.00           C
ATOM   6057  O31 POPEh 154      19.754  89.604  57.360  1.00  0.00           O
ATOM   6058  C31 POPEh 154      19.404  89.584  56.080  1.00  0.00           C
ATOM   6059  O32 POPEh 154      18.834  88.664  55.510  1.00  0.00           O
ATOM   6060  C32 POPEh 154      19.724  90.934  55.430  1.00  0.00           C
ATOM   6063  C23 POPEh 154      15.474  89.144  55.140  1.00  0.00           C
ATOM   6066  C24 POPEh 154      14.244  89.514  54.310  1.00  0.00           C
ATOM   6069  C25 POPEh 154      14.584  89.994  52.890  1.00  0.00           C
ATOM   6072  C26 POPEh 154      15.394  89.004  52.060  1.00  0.00           C
ATOM   6075  C27 POPEh 154      15.504  89.514  50.620  1.00  0.00           C
ATOM   6078  C28 POPEh 154      16.244  88.574  49.650  1.00  0.00           C
ATOM   6081  C29 POPEh 154      16.144  89.124  48.250  1.00  0.00           C
ATOM   6083 0C21 POPEh 154      16.984  88.914  47.230  1.00  0.00           C
ATOM   6085 1C21 POPEh 154      18.164  87.974  47.210  1.00  0.00           C
ATOM   6088 2C21 POPEh 154      18.324  87.364  45.800  1.00  0.00           C
ATOM   6091 3C21 POPEh 154      19.374  86.244  45.730  1.00  0.00           C
ATOM   6094 4C21 POPEh 154      19.634  85.824  44.280  1.00  0.00           C
ATOM   6097 5C21 POPEh 154      20.454  84.544  44.120  1.00  0.00           C
ATOM   6100 6C21 POPEh 154      19.664  83.274  44.450  1.00  0.00           C
ATOM   6103 7C21 POPEh 154      20.424  81.984  44.120  1.00  0.00           C
ATOM   6106 8C21 POPEh 154      19.604  80.714  44.400  1.00  0.00           C
ATOM   6110  C33 POPEh 154      19.444  90.924  53.910  1.00  0.00           C
ATOM   6113  C34 POPEh 154      19.274  92.334  53.320  1.00  0.00           C
ATOM   6116  C35 POPEh 154      18.294  92.344  52.130  1.00  0.00           C
ATOM   6119  C36 POPEh 154      18.904  91.894  50.800  1.00  0.00           C
ATOM   6122  C37 POPEh 154      18.074  92.364  49.590  1.00  0.00           C
ATOM   6125  C38 POPEh 154      18.954  92.924  48.460  1.00  0.00           C
ATOM   6128  C39 POPEh 154      18.184  93.714  47.400  1.00  0.00           C
ATOM   6131 0C31 POPEh 154      17.394  94.904  47.980  1.00  0.00           C
ATOM   6134 1C31 POPEh 154      17.234  96.104  47.040  1.00  0.00           C
ATOM   6137 2C31 POPEh 154      18.544  96.884  46.840  1.00  0.00           C
ATOM   6140 3C31 POPEh 154      18.334  98.284  46.230  1.00  0.00           C
ATOM   6143 4C31 POPEh 154      17.764  99.304  47.230  1.00  0.00           C
ATOM   6146 5C31 POPEh 154      17.554 100.684  46.600  1.00  0.00           C
ATOM   6149 6C31 POPEh 154      17.064 101.754  47.590  1.00  0.00           C
ATOM   6153  NH3 POPEi 155      61.284 123.204  24.300  1.00  0.00           N
ATOM   6157  C12 POPEi 155      62.074 123.404  23.030  1.00  0.00           C
ATOM   6160  C11 POPEi 155      63.484 122.794  23.110  1.00  0.00           C
ATOM   6163  P   POPEi 155      64.544 120.454  23.740  1.00  0.00           P
ATOM   6164  O13 POPEi 155      64.104 119.094  23.370  1.00  0.00           O
ATOM   6165  O14 POPEi 155      65.824 120.954  23.180  1.00  0.00           O
ATOM   6166  O11 POPEi 155      64.634 120.614  25.300  1.00  0.00           O
ATOM   6167  O12 POPEi 155      63.364 121.404  23.360  1.00  0.00           O
ATOM   6168  C1  POPEi 155      63.464 120.824  26.090  1.00  0.00           C
ATOM   6171  C2  POPEi 155      63.884 121.154  27.540  1.00  0.00           C
ATOM   6173  O21 POPEi 155      62.824 121.754  28.300  1.00  0.00           O
ATOM   6174  C21 POPEi 155      62.464 122.984  27.980  1.00  0.00           C
ATOM   6175  O22 POPEi 155      62.744 123.584  26.950  1.00  0.00           O
ATOM   6176  C22 POPEi 155      61.624 123.574  29.090  1.00  0.00           C
ATOM   6179  C3  POPEi 155      65.224 121.984  27.590  1.00  0.00           C
ATOM   6182  O31 POPEi 155      65.514 122.604  28.860  1.00  0.00           O
ATOM   6183  C31 POPEi 155      65.864 121.764  29.840  1.00  0.00           C
ATOM   6184  O32 POPEi 155      65.814 120.544  29.750  1.00  0.00           O
ATOM   6185  C32 POPEi 155      66.374 122.534  31.040  1.00  0.00           C
ATOM   6188  C23 POPEi 155      62.494 124.404  30.070  1.00  0.00           C
ATOM   6191  C24 POPEi 155      61.704 124.834  31.310  1.00  0.00           C
ATOM   6194  C25 POPEi 155      60.444 125.644  31.010  1.00  0.00           C
ATOM   6197  C26 POPEi 155      59.644 125.932  32.270  1.00  0.00           C
ATOM   6200  C27 POPEi 155      58.424 126.812  31.990  1.00  0.00           C
ATOM   6203  C28 POPEi 155      57.554 126.992  33.250  1.00  0.00           C
ATOM   6206  C29 POPEi 155      56.644 128.172  33.140  1.00  0.00           C
ATOM   6208 0C21 POPEi 155      55.354 128.312  33.520  1.00  0.00           C
ATOM   6210 1C21 POPEi 155      54.454 127.342  34.250  1.00  0.00           C
ATOM   6213 2C21 POPEi 155      55.064 126.472  35.380  1.00  0.00           C
ATOM   6216 3C21 POPEi 155      55.874 127.272  36.420  1.00  0.00           C
ATOM   6219 4C21 POPEi 155      56.474 126.372  37.500  1.00  0.00           C
ATOM   6222 5C21 POPEi 155      57.594 127.072  38.290  1.00  0.00           C
ATOM   6225 6C21 POPEi 155      58.294 126.122  39.270  1.00  0.00           C
ATOM   6228 7C21 POPEi 155      59.654 126.662  39.740  1.00  0.00           C
ATOM   6231 8C21 POPEi 155      60.364 125.724  40.710  1.00  0.00           C
ATOM   6235  C33 POPEi 155      66.104 121.804  32.370  1.00  0.00           C
ATOM   6238  C34 POPEi 155      66.814 122.464  33.560  1.00  0.00           C
ATOM   6241  C35 POPEi 155      66.604 121.714  34.880  1.00  0.00           C
ATOM   6244  C36 POPEi 155      65.234 121.934  35.530  1.00  0.00           C
ATOM   6247  C37 POPEi 155      65.374 122.444  36.960  1.00  0.00           C
ATOM   6250  C38 POPEi 155      64.044 122.624  37.690  1.00  0.00           C
ATOM   6253  C39 POPEi 155      64.264 122.884  39.180  1.00  0.00           C
ATOM   6256 0C31 POPEi 155      62.964 122.914  39.990  1.00  0.00           C
ATOM   6259 1C31 POPEi 155      63.244 122.774  41.490  1.00  0.00           C
ATOM   6262 2C31 POPEi 155      61.984 122.604  42.340  1.00  0.00           C
ATOM   6265 3C31 POPEi 155      62.284 122.204  43.800  1.00  0.00           C
ATOM   6268 4C31 POPEi 155      62.774 120.754  43.940  1.00  0.00           C
ATOM   6271 5C31 POPEi 155      63.244 120.434  45.370  1.00  0.00           C
ATOM   6274 6C31 POPEi 155      63.904 119.064  45.490  1.00  0.00           C
ATOM   6278  NH3 POPEj 156      99.714  23.004  23.540  1.00  0.00           N
ATOM   6282  C12 POPEj 156     101.044  23.164  22.850  1.00  0.00           C
ATOM   6285  C11 POPEj 156     101.344  21.944  21.970  1.00  0.00           C
ATOM   6288  P   POPEj 156     103.314  20.514  22.780  1.00  0.00           P
ATOM   6289  O13 POPEj 156     102.694  19.264  22.270  1.00  0.00           O
ATOM   6290  O14 POPEj 156     104.804  20.574  22.860  1.00  0.00           O
ATOM   6291  O11 POPEj 156     102.674  20.934  24.180  1.00  0.00           O
ATOM   6292  O12 POPEj 156     102.764  21.704  21.890  1.00  0.00           O
ATOM   6293  C1  POPEj 156     103.234  20.344  25.350  1.00  0.00           C
ATOM   6296  C2  POPEj 156     102.924  21.074  26.700  1.00  0.00           C
ATOM   6298  O21 POPEj 156     101.544  20.924  27.080  1.00  0.00           O
ATOM   6299  C21 POPEj 156     101.284  19.734  27.610  1.00  0.00           C
ATOM   6300  O22 POPEj 156     102.074  18.824  27.790  1.00  0.00           O
ATOM   6301  C22 POPEj 156      99.814  19.714  28.010  1.00  0.00           C
ATOM   6304  C3  POPEj 156     103.294  22.564  26.680  1.00  0.00           C
ATOM   6307  O31 POPEj 156     103.394  23.074  28.030  1.00  0.00           O
ATOM   6308  C31 POPEj 156     103.234  24.394  28.090  1.00  0.00           C
ATOM   6309  O32 POPEj 156     103.014  25.114  27.130  1.00  0.00           O
ATOM   6310  C32 POPEj 156     103.394  24.894  29.520  1.00  0.00           C
ATOM   6313  C23 POPEj 156      99.274  18.284  28.240  1.00  0.00           C
ATOM   6316  C24 POPEj 156      97.744  18.274  28.420  1.00  0.00           C
ATOM   6319  C25 POPEj 156      97.244  19.074  29.630  1.00  0.00           C
ATOM   6322  C26 POPEj 156      97.704  18.484  30.960  1.00  0.00           C
ATOM   6325  C27 POPEj 156      97.154  19.234  32.170  1.00  0.00           C
ATOM   6328  C28 POPEj 156      96.964  18.334  33.400  1.00  0.00           C
ATOM   6331  C29 POPEj 156      98.284  17.794  33.900  1.00  0.00           C
ATOM   6333 0C21 POPEj 156      98.884  18.124  35.050  1.00  0.00           C
ATOM   6335 1C21 POPEj 156      98.344  19.094  36.060  1.00  0.00           C
ATOM   6338 2C21 POPEj 156      97.314  18.434  36.990  1.00  0.00           C
ATOM   6341 3C21 POPEj 156      96.764  19.414  38.040  1.00  0.00           C
ATOM   6344 4C21 POPEj 156      95.814  18.734  39.030  1.00  0.00           C
ATOM   6347 5C21 POPEj 156      95.184  19.714  40.030  1.00  0.00           C
ATOM   6350 6C21 POPEj 156      94.574  18.984  41.230  1.00  0.00           C
ATOM   6353 7C21 POPEj 156      94.074  19.934  42.320  1.00  0.00           C
ATOM   6356 8C21 POPEj 156      93.384  19.214  43.490  1.00  0.00           C
ATOM   6360  C33 POPEj 156     104.874  24.904  29.980  1.00  0.00           C
ATOM   6363  C34 POPEj 156     105.214  23.734  30.920  1.00  0.00           C
ATOM   6366  C35 POPEj 156     104.904  24.024  32.400  1.00  0.00           C
ATOM   6369  C36 POPEj 156     105.864  25.044  33.040  1.00  0.00           C
ATOM   6372  C37 POPEj 156     105.554  25.274  34.520  1.00  0.00           C
ATOM   6375  C38 POPEj 156     106.274  26.484  35.130  1.00  0.00           C
ATOM   6378  C39 POPEj 156     105.674  27.824  34.670  1.00  0.00           C
ATOM   6381 0C31 POPEj 156     105.134  28.664  35.840  1.00  0.00           C
ATOM   6384 1C31 POPEj 156     104.504  29.984  35.370  1.00  0.00           C
ATOM   6387 2C31 POPEj 156     103.824  30.764  36.510  1.00  0.00           C
ATOM   6390 3C31 POPEj 156     104.804  31.464  37.460  1.00  0.00           C
ATOM   6393 4C31 POPEj 156     104.074  32.204  38.590  1.00  0.00           C
ATOM   6396 5C31 POPEj 156     104.894  33.374  39.160  1.00  0.00           C
ATOM   6399 6C31 POPEj 156     104.194  34.104  40.310  1.00  0.00           C
ATOM   6403  NH3 POPEk 157     108.484  79.404  63.160  1.00  0.00           N
ATOM   6407  C12 POPEk 157     108.644  78.734  64.500  1.00  0.00           C
ATOM   6410  C11 POPEk 157     107.314  78.574  65.260  1.00  0.00           C
ATOM   6413  P   POPEk 157     105.414  77.884  63.600  1.00  0.00           P
ATOM   6414  O13 POPEk 157     104.454  76.754  63.490  1.00  0.00           O
ATOM   6415  O14 POPEk 157     104.854  79.234  63.830  1.00  0.00           O
ATOM   6416  O11 POPEk 157     106.314  77.934  62.300  1.00  0.00           O
ATOM   6417  O12 POPEk 157     106.484  77.544  64.720  1.00  0.00           O
ATOM   6418  C1  POPEk 157     105.654  78.134  61.030  1.00  0.00           C
ATOM   6421  C2  POPEk 157     106.374  77.394  59.880  1.00  0.00           C
ATOM   6423  O21 POPEk 157     107.174  78.324  59.140  1.00  0.00           O
ATOM   6424  C21 POPEk 157     108.384  78.544  59.580  1.00  0.00           C
ATOM   6425  O22 POPEk 157     108.894  78.064  60.580  1.00  0.00           O
ATOM   6426  C22 POPEk 157     109.084  79.494  58.620  1.00  0.00           C
ATOM   6429  C3  POPEk 157     105.384  76.744  58.870  1.00  0.00           C
ATOM   6432  O31 POPEk 157     106.084  76.284  57.690  1.00  0.00           O
ATOM   6433  C31 POPEk 157     106.614  75.074  57.790  1.00  0.00           C
ATOM   6434  O32 POPEk 157     106.434  74.294  58.710  1.00  0.00           O
ATOM   6435  C32 POPEk 157     107.494  74.814  56.560  1.00  0.00           C
ATOM   6438  C23 POPEk 157     110.324  78.824  57.990  1.00  0.00           C
ATOM   6441  C24 POPEk 157     110.874  79.584  56.780  1.00  0.00           C
ATOM   6444  C25 POPEk 157     109.974  79.524  55.530  1.00  0.00           C
ATOM   6447  C26 POPEk 157     109.854  78.124  54.910  1.00  0.00           C
ATOM   6450  C27 POPEk 157     108.964  78.094  53.660  1.00  0.00           C
ATOM   6453  C28 POPEk 157     108.744  76.674  53.110  1.00  0.00           C
ATOM   6456  C29 POPEk 157     107.684  76.644  52.040  1.00  0.00           C
ATOM   6458 0C21 POPEk 157     107.734  75.974  50.870  1.00  0.00           C
ATOM   6460 1C21 POPEk 157     108.844  75.104  50.360  1.00  0.00           C
ATOM   6463 2C21 POPEk 157     108.564  73.604  50.560  1.00  0.00           C
ATOM   6466 3C21 POPEk 157     107.244  73.144  49.910  1.00  0.00           C
ATOM   6469 4C21 POPEk 157     107.164  71.624  49.740  1.00  0.00           C
ATOM   6472 5C21 POPEk 157     105.784  71.164  49.230  1.00  0.00           C
ATOM   6475 6C21 POPEk 157     105.864  69.874  48.390  1.00  0.00           C
ATOM   6478 7C21 POPEk 157     104.474  69.364  47.990  1.00  0.00           C
ATOM   6481 8C21 POPEk 157     104.514  68.274  46.920  1.00  0.00           C
ATOM   6485  C33 POPEk 157     107.284  73.404  55.950  1.00  0.00           C
ATOM   6488  C34 POPEk 157     105.944  73.274  55.200  1.00  0.00           C
ATOM   6491  C35 POPEk 157     105.674  71.844  54.750  1.00  0.00           C
ATOM   6494  C36 POPEk 157     104.264  71.674  54.170  1.00  0.00           C
ATOM   6497  C37 POPEk 157     103.854  70.194  54.030  1.00  0.00           C
ATOM   6500  C38 POPEk 157     102.344  69.984  53.880  1.00  0.00           C
ATOM   6503  C39 POPEk 157     101.734  70.504  52.570  1.00  0.00           C
ATOM   6506 0C31 POPEk 157     101.164  71.934  52.660  1.00  0.00           C
ATOM   6509 1C31 POPEk 157     100.474  72.364  51.360  1.00  0.00           C
ATOM   6512 2C31 POPEk 157      99.834  73.764  51.460  1.00  0.00           C
ATOM   6515 3C31 POPEk 157      99.504  74.384  50.100  1.00  0.00           C
ATOM   6518 4C31 POPEk 157      98.344  73.704  49.360  1.00  0.00           C
ATOM   6521 5C31 POPEk 157      98.104  74.324  47.970  1.00  0.00           C
ATOM   6524 6C31 POPEk 157      97.054  73.594  47.120  1.00  0.00           C
ATOM   6528  NH3 POPEl 158      38.474  78.984  22.040  1.00  0.00           N
ATOM   6532  C12 POPEl 158      39.674  78.674  22.920  1.00  0.00           C
ATOM   6535  C11 POPEl 158      39.824  77.184  23.300  1.00  0.00           C
ATOM   6538  P   POPEl 158      42.384  76.544  23.130  1.00  0.00           P
ATOM   6539  O13 POPEl 158      42.174  76.964  21.740  1.00  0.00           O
ATOM   6540  O14 POPEl 158      42.684  75.124  23.340  1.00  0.00           O
ATOM   6541  O11 POPEl 158      43.524  77.414  23.730  1.00  0.00           O
ATOM   6542  O12 POPEl 158      41.084  76.944  23.940  1.00  0.00           O
ATOM   6543  C1  POPEl 158      43.304  78.414  24.720  1.00  0.00           C
ATOM   6546  C2  POPEl 158      43.314  77.804  26.150  1.00  0.00           C
ATOM   6548  O21 POPEl 158      43.364  78.834  27.160  1.00  0.00           O
ATOM   6549  C21 POPEl 158      42.314  79.604  27.240  1.00  0.00           C
ATOM   6550  O22 POPEl 158      41.334  79.574  26.500  1.00  0.00           O
ATOM   6551  C22 POPEl 158      42.324  80.374  28.560  1.00  0.00           C
ATOM   6554  C3  POPEl 158      44.534  76.874  26.350  1.00  0.00           C
ATOM   6557  O31 POPEl 158      45.764  77.514  25.960  1.00  0.00           O
ATOM   6558  C31 POPEl 158      46.324  78.454  26.720  1.00  0.00           C
ATOM   6559  O32 POPEl 158      46.744  79.514  26.310  1.00  0.00           O
ATOM   6560  C32 POPEl 158      46.454  78.004  28.190  1.00  0.00           C
ATOM   6563  C23 POPEl 158      43.594  81.184  28.890  1.00  0.00           C
ATOM   6566  C24 POPEl 158      43.704  81.484  30.400  1.00  0.00           C
ATOM   6569  C25 POPEl 158      42.504  82.234  31.010  1.00  0.00           C
ATOM   6572  C26 POPEl 158      41.434  81.344  31.670  1.00  0.00           C
ATOM   6575  C27 POPEl 158      40.294  82.184  32.280  1.00  0.00           C
ATOM   6578  C28 POPEl 158      39.144  81.344  32.860  1.00  0.00           C
ATOM   6581  C29 POPEl 158      39.544  80.584  34.100  1.00  0.00           C
ATOM   6583 0C21 POPEl 158      39.254  80.914  35.370  1.00  0.00           C
ATOM   6585 1C21 POPEl 158      38.494  82.134  35.830  1.00  0.00           C
ATOM   6588 2C21 POPEl 158      39.004  82.704  37.170  1.00  0.00           C
ATOM   6591 3C21 POPEl 158      38.924  81.704  38.340  1.00  0.00           C
ATOM   6594 4C21 POPEl 158      38.484  82.334  39.670  1.00  0.00           C
ATOM   6597 5C21 POPEl 158      38.424  81.304  40.800  1.00  0.00           C
ATOM   6600 6C21 POPEl 158      37.824  81.834  42.100  1.00  0.00           C
ATOM   6603 7C21 POPEl 158      37.744  80.744  43.180  1.00  0.00           C
ATOM   6606 8C21 POPEl 158      37.094  81.184  44.490  1.00  0.00           C
ATOM   6610  C33 POPEl 158      47.734  78.494  28.900  1.00  0.00           C
ATOM   6613  C34 POPEl 158      47.534  78.634  30.420  1.00  0.00           C
ATOM   6616  C35 POPEl 158      47.244  77.324  31.170  1.00  0.00           C
ATOM   6619  C36 POPEl 158      47.314  77.524  32.700  1.00  0.00           C
ATOM   6622  C37 POPEl 158      47.264  76.234  33.520  1.00  0.00           C
ATOM   6625  C38 POPEl 158      47.624  76.444  35.000  1.00  0.00           C
ATOM   6628  C39 POPEl 158      47.684  75.124  35.770  1.00  0.00           C
ATOM   6631 0C31 POPEl 158      48.324  75.244  37.160  1.00  0.00           C
ATOM   6634 1C31 POPEl 158      48.454  73.884  37.860  1.00  0.00           C
ATOM   6637 2C31 POPEl 158      49.544  73.844  38.940  1.00  0.00           C
ATOM   6640 3C31 POPEl 158      49.174  74.554  40.250  1.00  0.00           C
ATOM   6643 4C31 POPEl 158      48.014  73.854  40.960  1.00  0.00           C
ATOM   6646 5C31 POPEl 158      48.094  73.924  42.490  1.00  0.00           C
ATOM   6649 6C31 POPEl 158      47.244  72.844  43.160  1.00  0.00           C
ATOM   6653  NH3 POPEm 159       8.814 106.774  63.550  1.00  0.00           N
ATOM   6657  C12 POPEm 159       7.994 107.814  64.260  1.00  0.00           C
ATOM   6660  C11 POPEm 159       7.014 107.154  65.230  1.00  0.00           C
ATOM   6663  P   POPEm 159       4.974 108.814  65.500  1.00  0.00           P
ATOM   6664  O13 POPEm 159       3.844 107.904  65.840  1.00  0.00           O
ATOM   6665  O14 POPEm 159       4.944 110.194  66.030  1.00  0.00           O
ATOM   6666  O11 POPEm 159       5.074 108.904  63.930  1.00  0.00           O
ATOM   6667  O12 POPEm 159       6.334 108.154  65.960  1.00  0.00           O
ATOM   6668  C1  POPEm 159       4.374 108.044  63.020  1.00  0.00           C
ATOM   6671  C2  POPEm 159       5.314 107.644  61.860  1.00  0.00           C
ATOM   6673  O21 POPEm 159       5.584 108.804  61.070  1.00  0.00           O
ATOM   6674  C21 POPEm 159       6.824 108.934  60.660  1.00  0.00           C
ATOM   6675  O22 POPEm 159       7.804 108.394  61.150  1.00  0.00           O
ATOM   6676  C22 POPEm 159       6.864 109.674  59.330  1.00  0.00           C
ATOM   6679  C3  POPEm 159       4.824 106.484  60.930  1.00  0.00           C
ATOM   6682  O31 POPEm 159       5.814 106.134  59.920  1.00  0.00           O
ATOM   6683  C31 POPEm 159       6.934 105.594  60.420  1.00  0.00           C
ATOM   6684  O32 POPEm 159       7.104 105.274  61.580  1.00  0.00           O
ATOM   6685  C32 POPEm 159       8.054 105.664  59.390  1.00  0.00           C
ATOM   6688  C23 POPEm 159       7.844 110.864  59.320  1.00  0.00           C
ATOM   6691  C24 POPEm 159       8.444 111.014  57.920  1.00  0.00           C
ATOM   6694  C25 POPEm 159       9.014 112.404  57.650  1.00  0.00           C
ATOM   6697  C26 POPEm 159      10.334 112.704  58.370  1.00  0.00           C
ATOM   6700  C27 POPEm 159      11.154 113.804  57.680  1.00  0.00           C
ATOM   6703  C28 POPEm 159      12.184 113.284  56.660  1.00  0.00           C
ATOM   6706  C29 POPEm 159      11.614 112.744  55.370  1.00  0.00           C
ATOM   6708 0C21 POPEm 159      11.754 113.244  54.120  1.00  0.00           C
ATOM   6710 1C21 POPEm 159      12.494 114.484  53.680  1.00  0.00           C
ATOM   6713 2C21 POPEm 159      13.694 114.154  52.770  1.00  0.00           C
ATOM   6716 3C21 POPEm 159      14.634 115.334  52.450  1.00  0.00           C
ATOM   6719 4C21 POPEm 159      15.734 114.924  51.460  1.00  0.00           C
ATOM   6722 5C21 POPEm 159      16.824 115.974  51.220  1.00  0.00           C
ATOM   6725 6C21 POPEm 159      17.774 115.604  50.070  1.00  0.00           C
ATOM   6728 7C21 POPEm 159      18.744 116.734  49.690  1.00  0.00           C
ATOM   6731 8C21 POPEm 159      19.564 116.444  48.430  1.00  0.00           C
ATOM   6735  C33 POPEm 159       8.374 104.304  58.750  1.00  0.00           C
ATOM   6738  C34 POPEm 159       7.854 104.144  57.310  1.00  0.00           C
ATOM   6741  C35 POPEm 159       8.434 105.194  56.360  1.00  0.00           C
ATOM   6744  C36 POPEm 159       8.274 104.844  54.880  1.00  0.00           C
ATOM   6747  C37 POPEm 159       9.174 103.694  54.430  1.00  0.00           C
ATOM   6750  C38 POPEm 159       9.064 103.444  52.930  1.00  0.00           C
ATOM   6753  C39 POPEm 159      10.084 102.414  52.430  1.00  0.00           C
ATOM   6756 0C31 POPEm 159       9.864 102.064  50.960  1.00  0.00           C
ATOM   6759 1C31 POPEm 159      10.974 101.164  50.410  1.00  0.00           C
ATOM   6762 2C31 POPEm 159      10.844 100.904  48.900  1.00  0.00           C
ATOM   6765 3C31 POPEm 159       9.664  99.994  48.520  1.00  0.00           C
ATOM   6768 4C31 POPEm 159       8.454 100.754  47.960  1.00  0.00           C
ATOM   6771 5C31 POPEm 159       7.374  99.804  47.410  1.00  0.00           C
ATOM   6774 6C31 POPEm 159       6.214 100.544  46.740  1.00  0.00           C
ATOM   6778  NH3 POPEn 160      69.804  27.164  21.880  1.00  0.00           N
ATOM   6782  C12 POPEn 160      68.594  26.294  21.970  1.00  0.00           C
ATOM   6785  C11 POPEn 160      67.354  27.114  22.330  1.00  0.00           C
ATOM   6788  P   POPEn 160      66.264  29.414  21.890  1.00  0.00           P
ATOM   6789  O13 POPEn 160      66.114  30.424  20.820  1.00  0.00           O
ATOM   6790  O14 POPEn 160      65.034  28.874  22.520  1.00  0.00           O
ATOM   6791  O11 POPEn 160      67.234  29.964  23.000  1.00  0.00           O
ATOM   6792  O12 POPEn 160      67.124  28.174  21.370  1.00  0.00           O
ATOM   6793  C1  POPEn 160      66.754  30.694  24.150  1.00  0.00           C
ATOM   6796  C2  POPEn 160      67.604  31.974  24.390  1.00  0.00           C
ATOM   6798  O21 POPEn 160      68.414  31.794  25.580  1.00  0.00           O
ATOM   6799  C21 POPEn 160      69.254  32.784  25.840  1.00  0.00           C
ATOM   6800  O22 POPEn 160      69.644  33.604  25.020  1.00  0.00           O
ATOM   6801  C22 POPEn 160      69.624  32.784  27.310  1.00  0.00           C
ATOM   6804  C3  POPEn 160      66.734  33.264  24.490  1.00  0.00           C
ATOM   6807  O31 POPEn 160      66.074  33.354  25.770  1.00  0.00           O
ATOM   6808  C31 POPEn 160      65.704  34.584  26.150  1.00  0.00           C
ATOM   6809  O32 POPEn 160      65.974  35.624  25.580  1.00  0.00           O
ATOM   6810  C32 POPEn 160      65.014  34.504  27.510  1.00  0.00           C
ATOM   6813  C23 POPEn 160      70.654  33.874  27.690  1.00  0.00           C
ATOM   6816  C24 POPEn 160      70.834  33.964  29.210  1.00  0.00           C
ATOM   6819  C25 POPEn 160      71.714  35.144  29.640  1.00  0.00           C
ATOM   6822  C26 POPEn 160      71.564  35.484  31.130  1.00  0.00           C
ATOM   6825  C27 POPEn 160      72.374  36.724  31.550  1.00  0.00           C
ATOM   6828  C28 POPEn 160      73.604  36.404  32.430  1.00  0.00           C
ATOM   6831  C29 POPEn 160      74.554  35.404  31.820  1.00  0.00           C
ATOM   6833 0C21 POPEn 160      75.474  34.694  32.510  1.00  0.00           C
ATOM   6835 1C21 POPEn 160      75.724  34.794  33.990  1.00  0.00           C
ATOM   6838 2C21 POPEn 160      76.184  33.444  34.560  1.00  0.00           C
ATOM   6841 3C21 POPEn 160      76.514  33.504  36.060  1.00  0.00           C
ATOM   6844 4C21 POPEn 160      76.854  32.124  36.630  1.00  0.00           C
ATOM   6847 5C21 POPEn 160      77.254  32.124  38.110  1.00  0.00           C
ATOM   6850 6C21 POPEn 160      78.654  32.704  38.350  1.00  0.00           C
ATOM   6853 7C21 POPEn 160      79.014  32.844  39.830  1.00  0.00           C
ATOM   6856 8C21 POPEn 160      80.374  33.494  40.050  1.00  0.00           C
ATOM   6860  C33 POPEn 160      65.974  34.794  28.680  1.00  0.00           C
ATOM   6863  C34 POPEn 160      65.434  34.284  30.020  1.00  0.00           C
ATOM   6866  C35 POPEn 160      66.414  34.484  31.190  1.00  0.00           C
ATOM   6869  C36 POPEn 160      66.464  35.904  31.760  1.00  0.00           C
ATOM   6872  C37 POPEn 160      67.564  36.054  32.830  1.00  0.00           C
ATOM   6875  C38 POPEn 160      67.574  37.414  33.560  1.00  0.00           C
ATOM   6878  C39 POPEn 160      66.594  37.534  34.740  1.00  0.00           C
ATOM   6881 0C31 POPEn 160      67.024  36.744  35.980  1.00  0.00           C
ATOM   6884 1C31 POPEn 160      66.044  36.874  37.150  1.00  0.00           C
ATOM   6887 2C31 POPEn 160      66.284  35.844  38.260  1.00  0.00           C
ATOM   6890 3C31 POPEn 160      67.614  36.044  39.020  1.00  0.00           C
ATOM   6893 4C31 POPEn 160      67.904  34.884  40.000  1.00  0.00           C
ATOM   6896 5C31 POPEn 160      68.944  35.254  41.060  1.00  0.00           C
ATOM   6899 6C31 POPEn 160      69.074  34.214  42.180  1.00  0.00           C
ATOM   6903  NH3 POPEo 161      73.044  78.714  19.430  1.00  0.00           N
ATOM   6907  C12 POPEo 161      74.294  79.004  18.650  1.00  0.00           C
ATOM   6910  C11 POPEo 161      75.514  79.034  19.550  1.00  0.00           C
ATOM   6913  P   POPEo 161      77.784  80.224  19.800  1.00  0.00           P
ATOM   6914  O13 POPEo 161      78.424  78.944  20.150  1.00  0.00           O
ATOM   6915  O14 POPEo 161      78.544  81.334  19.200  1.00  0.00           O
ATOM   6916  O11 POPEo 161      77.154  80.744  21.160  1.00  0.00           O
ATOM   6917  O12 POPEo 161      76.504  79.864  18.950  1.00  0.00           O
ATOM   6918  C1  POPEo 161      77.964  81.584  22.000  1.00  0.00           C
ATOM   6921  C2  POPEo 161      78.064  81.034  23.460  1.00  0.00           C
ATOM   6923  O21 POPEo 161      77.894  82.084  24.420  1.00  0.00           O
ATOM   6924  C21 POPEo 161      78.814  83.014  24.510  1.00  0.00           C
ATOM   6925  O22 POPEo 161      79.714  83.254  23.710  1.00  0.00           O
ATOM   6926  C22 POPEo 161      78.624  83.734  25.830  1.00  0.00           C
ATOM   6929  C3  POPEo 161      79.354  80.204  23.740  1.00  0.00           C
ATOM   6932  O31 POPEo 161      79.554  79.944  25.150  1.00  0.00           O
ATOM   6933  C31 POPEo 161      79.034  78.824  25.620  1.00  0.00           C
ATOM   6934  O32 POPEo 161      78.344  78.034  24.990  1.00  0.00           O
ATOM   6935  C32 POPEo 161      79.424  78.674  27.100  1.00  0.00           C
ATOM   6938  C23 POPEo 161      78.964  82.814  27.020  1.00  0.00           C
ATOM   6941  C24 POPEo 161      78.764  83.514  28.360  1.00  0.00           C
ATOM   6944  C25 POPEo 161      79.394  82.714  29.510  1.00  0.00           C
ATOM   6947  C26 POPEo 161      78.974  83.164  30.920  1.00  0.00           C
ATOM   6950  C27 POPEo 161      79.394  84.594  31.270  1.00  0.00           C
ATOM   6953  C28 POPEo 161      78.644  85.164  32.480  1.00  0.00           C
ATOM   6956  C29 POPEo 161      79.064  84.594  33.810  1.00  0.00           C
ATOM   6958 0C21 POPEo 161      79.254  85.304  34.940  1.00  0.00           C
ATOM   6960 1C21 POPEo 161      79.054  86.794  35.080  1.00  0.00           C
ATOM   6963 2C21 POPEo 161      79.354  87.334  36.490  1.00  0.00           C
ATOM   6966 3C21 POPEo 161      80.854  87.464  36.760  1.00  0.00           C
ATOM   6969 4C21 POPEo 161      81.164  88.064  38.130  1.00  0.00           C
ATOM   6972 5C21 POPEo 161      82.664  88.324  38.290  1.00  0.00           C
ATOM   6975 6C21 POPEo 161      83.034  88.904  39.660  1.00  0.00           C
ATOM   6978 7C21 POPEo 161      84.534  89.194  39.760  1.00  0.00           C
ATOM   6981 8C21 POPEo 161      84.924  89.814  41.090  1.00  0.00           C
ATOM   6985  C33 POPEo 161      78.274  78.484  28.120  1.00  0.00           C
ATOM   6988  C34 POPEo 161      78.774  78.674  29.560  1.00  0.00           C
ATOM   6991  C35 POPEo 161      77.674  78.794  30.620  1.00  0.00           C
ATOM   6994  C36 POPEo 161      78.294  79.174  31.970  1.00  0.00           C
ATOM   6997  C37 POPEo 161      77.294  79.414  33.110  1.00  0.00           C
ATOM   7000  C38 POPEo 161      78.024  79.914  34.360  1.00  0.00           C
ATOM   7003  C39 POPEo 161      77.114  80.324  35.530  1.00  0.00           C
ATOM   7006 0C31 POPEo 161      76.334  79.154  36.160  1.00  0.00           C
ATOM   7009 1C31 POPEo 161      76.024  79.434  37.640  1.00  0.00           C
ATOM   7012 2C31 POPEo 161      75.344  78.274  38.370  1.00  0.00           C
ATOM   7015 3C31 POPEo 161      75.184  78.494  39.890  1.00  0.00           C
ATOM   7018 4C31 POPEo 161      76.514  78.844  40.590  1.00  0.00           C
ATOM   7021 5C31 POPEo 161      76.404  78.934  42.120  1.00  0.00           C
ATOM   7024 6C31 POPEo 161      77.644  79.594  42.750  1.00  0.00           C
ATOM   7028  NH3 POPEp 162      62.454 117.074  23.290  1.00  0.00           N
ATOM   7032  C12 POPEp 162      61.914 116.084  22.310  1.00  0.00           C
ATOM   7035  C11 POPEp 162      60.624 115.464  22.860  1.00  0.00           C
ATOM   7038  P   POPEp 162      60.634 112.844  23.050  1.00  0.00           P
ATOM   7039  O13 POPEp 162      59.294 112.214  23.000  1.00  0.00           O
ATOM   7040  O14 POPEp 162      61.684 112.054  22.390  1.00  0.00           O
ATOM   7041  O11 POPEp 162      61.034 113.214  24.520  1.00  0.00           O
ATOM   7042  O12 POPEp 162      60.414 114.194  22.270  1.00  0.00           O
ATOM   7043  C1  POPEp 162      61.494 112.194  25.420  1.00  0.00           C
ATOM   7046  C2  POPEp 162      62.904 112.514  25.960  1.00  0.00           C
ATOM   7048  O21 POPEp 162      63.094 111.764  27.170  1.00  0.00           O
ATOM   7049  C21 POPEp 162      62.744 112.354  28.320  1.00  0.00           C
ATOM   7050  O22 POPEp 162      61.914 113.234  28.440  1.00  0.00           O
ATOM   7051  C22 POPEp 162      63.554 111.744  29.450  1.00  0.00           C
ATOM   7054  C3  POPEp 162      63.174 114.044  26.090  1.00  0.00           C
ATOM   7057  O31 POPEp 162      64.254 114.274  27.010  1.00  0.00           O
ATOM   7058  C31 POPEp 162      64.804 115.474  27.010  1.00  0.00           C
ATOM   7059  O32 POPEp 162      64.554 116.354  26.200  1.00  0.00           O
ATOM   7060  C32 POPEp 162      65.554 115.604  28.320  1.00  0.00           C
ATOM   7063  C23 POPEp 162      62.644 111.104  30.520  1.00  0.00           C
ATOM   7066  C24 POPEp 162      62.164 112.114  31.570  1.00  0.00           C
ATOM   7069  C25 POPEp 162      63.184 112.414  32.670  1.00  0.00           C
ATOM   7072  C26 POPEp 162      62.514 113.024  33.910  1.00  0.00           C
ATOM   7075  C27 POPEp 162      63.504 113.274  35.050  1.00  0.00           C
ATOM   7078  C28 POPEp 162      62.824 113.694  36.360  1.00  0.00           C
ATOM   7081  C29 POPEp 162      63.864 114.104  37.380  1.00  0.00           C
ATOM   7083 0C21 POPEp 162      64.004 113.634  38.640  1.00  0.00           C
ATOM   7085 1C21 POPEp 162      63.144 112.604  39.320  1.00  0.00           C
ATOM   7088 2C21 POPEp 162      63.814 112.024  40.580  1.00  0.00           C
ATOM   7091 3C21 POPEp 162      62.894 111.054  41.350  1.00  0.00           C
ATOM   7094 4C21 POPEp 162      63.624 110.204  42.410  1.00  0.00           C
ATOM   7097 5C21 POPEp 162      63.374 110.664  43.850  1.00  0.00           C
ATOM   7100 6C21 POPEp 162      64.034 109.744  44.890  1.00  0.00           C
ATOM   7103 7C21 POPEp 162      63.624 110.054  46.330  1.00  0.00           C
ATOM   7106 8C21 POPEp 162      64.244 109.104  47.360  1.00  0.00           C
ATOM   7110  C33 POPEp 162      64.514 115.794  29.440  1.00  0.00           C
ATOM   7113  C34 POPEp 162      64.994 116.464  30.730  1.00  0.00           C
ATOM   7116  C35 POPEp 162      63.874 116.344  31.770  1.00  0.00           C
ATOM   7119  C36 POPEp 162      63.984 117.244  33.000  1.00  0.00           C
ATOM   7122  C37 POPEp 162      62.674 117.164  33.800  1.00  0.00           C
ATOM   7125  C38 POPEp 162      62.574 118.134  34.970  1.00  0.00           C
ATOM   7128  C39 POPEp 162      61.214 118.014  35.660  1.00  0.00           C
ATOM   7131 0C31 POPEp 162      61.044 118.984  36.830  1.00  0.00           C
ATOM   7134 1C31 POPEp 162      59.684 118.834  37.530  1.00  0.00           C
ATOM   7137 2C31 POPEp 162      59.794 118.854  39.060  1.00  0.00           C
ATOM   7140 3C31 POPEp 162      60.414 117.564  39.620  1.00  0.00           C
ATOM   7143 4C31 POPEp 162      60.904 117.724  41.060  1.00  0.00           C
ATOM   7146 5C31 POPEp 162      61.644 116.474  41.570  1.00  0.00           C
ATOM   7149 6C31 POPEp 162      62.274 116.674  42.950  1.00  0.00           C
ATOM   7153  NH3 POPEq 163      75.254  55.514  21.360  1.00  0.00           N
ATOM   7157  C12 POPEq 163      74.794  54.484  20.340  1.00  0.00           C
ATOM   7160  C11 POPEq 163      75.624  53.184  20.390  1.00  0.00           C
ATOM   7163  P   POPEq 163      78.154  53.624  21.070  1.00  0.00           P
ATOM   7164  O13 POPEq 163      78.874  52.364  21.360  1.00  0.00           O
ATOM   7165  O14 POPEq 163      78.924  54.794  20.600  1.00  0.00           O
ATOM   7166  O11 POPEq 163      77.324  54.064  22.350  1.00  0.00           O
ATOM   7167  O12 POPEq 163      76.984  53.394  20.030  1.00  0.00           O
ATOM   7168  C1  POPEq 163      78.004  54.564  23.500  1.00  0.00           C
ATOM   7171  C2  POPEq 163      77.364  54.034  24.800  1.00  0.00           C
ATOM   7173  O21 POPEq 163      77.294  55.034  25.830  1.00  0.00           O
ATOM   7174  C21 POPEq 163      78.434  55.574  26.220  1.00  0.00           C
ATOM   7175  O22 POPEq 163      79.514  55.454  25.670  1.00  0.00           O
ATOM   7176  C22 POPEq 163      78.214  56.264  27.560  1.00  0.00           C
ATOM   7179  C3  POPEq 163      78.004  52.724  25.340  1.00  0.00           C
ATOM   7182  O31 POPEq 163      77.294  52.324  26.520  1.00  0.00           O
ATOM   7183  C31 POPEq 163      77.804  51.254  27.140  1.00  0.00           C
ATOM   7184  O32 POPEq 163      78.794  50.644  26.790  1.00  0.00           O
ATOM   7185  C32 POPEq 163      76.964  50.964  28.370  1.00  0.00           C
ATOM   7188  C23 POPEq 163      79.294  57.324  27.880  1.00  0.00           C
ATOM   7191  C24 POPEq 163      79.504  57.564  29.380  1.00  0.00           C
ATOM   7194  C25 POPEq 163      79.974  56.304  30.120  1.00  0.00           C
ATOM   7197  C26 POPEq 163      80.874  56.614  31.330  1.00  0.00           C
ATOM   7200  C27 POPEq 163      81.334  55.334  32.030  1.00  0.00           C
ATOM   7203  C28 POPEq 163      82.244  55.574  33.250  1.00  0.00           C
ATOM   7206  C29 POPEq 163      83.624  56.014  32.840  1.00  0.00           C
ATOM   7208 0C21 POPEq 163      84.714  55.954  33.620  1.00  0.00           C
ATOM   7210 1C21 POPEq 163      84.754  55.474  35.040  1.00  0.00           C
ATOM   7213 2C21 POPEq 163      84.264  56.554  36.020  1.00  0.00           C
ATOM   7216 3C21 POPEq 163      85.104  57.824  36.000  1.00  0.00           C
ATOM   7219 4C21 POPEq 163      84.714  58.814  37.100  1.00  0.00           C
ATOM   7222 5C21 POPEq 163      85.554  60.084  37.060  1.00  0.00           C
ATOM   7225 6C21 POPEq 163      85.364  60.964  38.310  1.00  0.00           C
ATOM   7228 7C21 POPEq 163      86.224  62.234  38.250  1.00  0.00           C
ATOM   7231 8C21 POPEq 163      86.164  63.084  39.520  1.00  0.00           C
ATOM   7235  C33 POPEq 163      77.504  49.794  29.220  1.00  0.00           C
ATOM   7238  C34 POPEq 163      78.664  50.174  30.150  1.00  0.00           C
ATOM   7241  C35 POPEq 163      78.214  50.914  31.430  1.00  0.00           C
ATOM   7244  C36 POPEq 163      77.594  49.984  32.480  1.00  0.00           C
ATOM   7247  C37 POPEq 163      77.144  50.734  33.740  1.00  0.00           C
ATOM   7250  C38 POPEq 163      76.664  49.774  34.840  1.00  0.00           C
ATOM   7253  C39 POPEq 163      76.234  50.484  36.120  1.00  0.00           C
ATOM   7256 0C31 POPEq 163      75.784  49.484  37.200  1.00  0.00           C
ATOM   7259 1C31 POPEq 163      75.324  50.184  38.480  1.00  0.00           C
ATOM   7262 2C31 POPEq 163      74.644  49.214  39.460  1.00  0.00           C
ATOM   7265 3C31 POPEq 163      74.224  49.864  40.780  1.00  0.00           C
ATOM   7268 4C31 POPEq 163      73.334  51.104  40.610  1.00  0.00           C
ATOM   7271 5C31 POPEq 163      72.794  51.634  41.940  1.00  0.00           C
ATOM   7274 6C31 POPEq 163      71.974  52.924  41.790  1.00  0.00           C
ATOM   7278  NH3 POPEr 164     118.534  72.344  20.680  1.00  0.00           N
ATOM   7282  C12 POPEr 164     119.304  73.644  20.790  1.00  0.00           C
ATOM   7285  C11 POPEr 164     120.394  73.634  21.890  1.00  0.00           C
ATOM   7288  P   POPEr 164     122.004  75.664  21.470  1.00  0.00           P
ATOM   7289  O13 POPEr 164     122.334  74.914  20.230  1.00  0.00           O
ATOM   7290  O14 POPEr 164     121.714  77.104  21.300  1.00  0.00           O
ATOM   7291  O11 POPEr 164     123.174  75.544  22.520  1.00  0.00           O
ATOM   7292  O12 POPEr 164     120.764  74.984  22.200  1.00  0.00           O
ATOM   7293  C1  POPEr 164     122.894  75.754  23.920  1.00  0.00           C
ATOM   7296  C2  POPEr 164     123.954  76.674  24.590  1.00  0.00           C
ATOM   7298  O21 POPEr 164     123.584  76.924  25.950  1.00  0.00           O
ATOM   7299  C21 POPEr 164     123.784  75.894  26.730  1.00  0.00           C
ATOM   7300  O22 POPEr 164     124.374  74.874  26.430  1.00  0.00           O
ATOM   7301  C22 POPEr 164     123.084  76.124  28.070  1.00  0.00           C
ATOM   7304  C3  POPEr 164     124.074  78.044  23.890  1.00  0.00           C
ATOM   7307  O31 POPEr 164     125.234  78.784  24.350  1.00  0.00           O
ATOM   7308  C31 POPEr 164     125.014  79.744  25.230  1.00  0.00           C
ATOM   7309  O32 POPEr 164     123.924  80.064  25.690  1.00  0.00           O
ATOM   7310  C32 POPEr 164     126.344  80.314  25.710  1.00  0.00           C
ATOM   7313  C23 POPEr 164     122.464  74.824  28.630  1.00  0.00           C
ATOM   7316  C24 POPEr 164     121.244  75.064  29.520  1.00  0.00           C
ATOM   7319  C25 POPEr 164     121.514  75.814  30.830  1.00  0.00           C
ATOM   7322  C26 POPEr 164     122.244  74.964  31.860  1.00  0.00           C
ATOM   7325  C27 POPEr 164     122.204  75.604  33.260  1.00  0.00           C
ATOM   7328  C28 POPEr 164     123.314  75.104  34.200  1.00  0.00           C
ATOM   7331  C29 POPEr 164     123.124  73.664  34.610  1.00  0.00           C
ATOM   7333 0C21 POPEr 164     123.214  73.154  35.860  1.00  0.00           C
ATOM   7335 1C21 POPEr 164     123.544  73.904  37.120  1.00  0.00           C
ATOM   7338 2C21 POPEr 164     124.974  73.614  37.620  1.00  0.00           C
ATOM   7341 3C21 POPEr 164     125.444  74.614  38.690  1.00  0.00           C
ATOM   7344 4C21 POPEr 164     124.764  74.484  40.060  1.00  0.00           C
ATOM   7347 5C21 POPEr 164     125.364  73.374  40.930  1.00  0.00           C
ATOM   7350 6C21 POPEr 164     124.794  73.334  42.350  1.00  0.00           C
ATOM   7353 7C21 POPEr 164     125.504  72.304  43.240  1.00  0.00           C
ATOM   7356 8C21 POPEr 164     124.954  72.254  44.670  1.00  0.00           C
ATOM   7360  C33 POPEr 164     126.414  80.214  27.250  1.00  0.00           C
ATOM   7363  C34 POPEr 164     126.644  78.764  27.710  1.00  0.00           C
ATOM   7366  C35 POPEr 164     126.174  78.504  29.140  1.00  0.00           C
ATOM   7369  C36 POPEr 164     126.734  77.194  29.700  1.00  0.00           C
ATOM   7372  C37 POPEr 164     126.244  76.884  31.120  1.00  0.00           C
ATOM   7375  C38 POPEr 164     127.094  75.824  31.840  1.00  0.00           C
ATOM   7378  C39 POPEr 164     127.284  74.514  31.070  1.00  0.00           C
ATOM   7381 0C31 POPEr 164     126.004  73.694  30.870  1.00  0.00           C
ATOM   7384 1C31 POPEr 164     126.244  72.484  29.950  1.00  0.00           C
ATOM   7387 2C31 POPEr 164     125.074  71.484  29.880  1.00  0.00           C
ATOM   7390 3C31 POPEr 164     125.524  70.034  30.110  1.00  0.00           C
ATOM   7393 4C31 POPEr 164     126.014  69.754  31.540  1.00  0.00           C
ATOM   7396 5C31 POPEr 164     126.204  68.264  31.840  1.00  0.00           C
ATOM   7399 6C31 POPEr 164     126.554  67.954  33.290  1.00  0.00           C
ATOM   7403  NH3 POPEs 165     102.814  91.104  61.270  1.00  0.00           N
ATOM   7407  C12 POPEs 165     102.404  92.484  61.660  1.00  0.00           C
ATOM   7410  C11 POPEs 165     101.354  92.464  62.760  1.00  0.00           C
ATOM   7413  P   POPEs 165      98.834  93.004  62.940  1.00  0.00           P
ATOM   7414  O13 POPEs 165      98.964  92.304  64.240  1.00  0.00           O
ATOM   7415  O14 POPEs 165      98.084  94.264  62.930  1.00  0.00           O
ATOM   7416  O11 POPEs 165      98.154  92.044  61.910  1.00  0.00           O
ATOM   7417  O12 POPEs 165     100.264  93.284  62.340  1.00  0.00           O
ATOM   7418  C1  POPEs 165      98.244  92.294  60.510  1.00  0.00           C
ATOM   7421  C2  POPEs 165      98.604  90.994  59.780  1.00  0.00           C
ATOM   7423  O21 POPEs 165      98.684  91.294  58.380  1.00  0.00           O
ATOM   7424  C21 POPEs 165      99.884  91.574  57.950  1.00  0.00           C
ATOM   7425  O22 POPEs 165     100.884  91.704  58.640  1.00  0.00           O
ATOM   7426  C22 POPEs 165      99.904  91.584  56.420  1.00  0.00           C
ATOM   7429  C3  POPEs 165      97.534  89.884  59.980  1.00  0.00           C
ATOM   7432  O31 POPEs 165      97.914  88.674  59.290  1.00  0.00           O
ATOM   7433  C31 POPEs 165      97.394  88.444  58.090  1.00  0.00           C
ATOM   7434  O32 POPEs 165      96.594  89.154  57.510  1.00  0.00           O
ATOM   7435  C32 POPEs 165      97.984  87.134  57.550  1.00  0.00           C
ATOM   7438  C23 POPEs 165      98.554  91.844  55.700  1.00  0.00           C
ATOM   7441  C24 POPEs 165      98.534  91.244  54.280  1.00  0.00           C
ATOM   7444  C25 POPEs 165      99.714  91.664  53.370  1.00  0.00           C
ATOM   7447  C26 POPEs 165      99.424  92.914  52.540  1.00  0.00           C
ATOM   7450  C27 POPEs 165     100.674  93.474  51.850  1.00  0.00           C
ATOM   7453  C28 POPEs 165     100.354  94.564  50.800  1.00  0.00           C
ATOM   7456  C29 POPEs 165      99.784  93.994  49.530  1.00  0.00           C
ATOM   7458 0C21 POPEs 165      99.834  94.574  48.310  1.00  0.00           C
ATOM   7460 1C21 POPEs 165     100.454  95.904  47.990  1.00  0.00           C
ATOM   7463 2C21 POPEs 165     100.694  96.094  46.470  1.00  0.00           C
ATOM   7466 3C21 POPEs 165     101.784  95.174  45.890  1.00  0.00           C
ATOM   7469 4C21 POPEs 165     101.944  95.324  44.370  1.00  0.00           C
ATOM   7472 5C21 POPEs 165     100.834  94.644  43.550  1.00  0.00           C
ATOM   7475 6C21 POPEs 165     101.124  94.674  42.040  1.00  0.00           C
ATOM   7478 7C21 POPEs 165     100.144  93.834  41.210  1.00  0.00           C
ATOM   7481 8C21 POPEs 165     100.494  93.834  39.720  1.00  0.00           C
ATOM   7485  C33 POPEs 165      98.264  87.194  56.040  1.00  0.00           C
ATOM   7488  C34 POPEs 165      99.004  85.944  55.530  1.00  0.00           C
ATOM   7491  C35 POPEs 165      98.104  84.704  55.370  1.00  0.00           C
ATOM   7494  C36 POPEs 165      97.174  84.774  54.150  1.00  0.00           C
ATOM   7497  C37 POPEs 165      96.504  83.424  53.900  1.00  0.00           C
ATOM   7500  C38 POPEs 165      95.454  83.414  52.780  1.00  0.00           C
ATOM   7503  C39 POPEs 165      94.814  82.014  52.630  1.00  0.00           C
ATOM   7506 0C31 POPEs 165      93.654  81.964  51.630  1.00  0.00           C
ATOM   7509 1C31 POPEs 165      92.974  80.584  51.610  1.00  0.00           C
ATOM   7512 2C31 POPEs 165      91.824  80.474  50.600  1.00  0.00           C
ATOM   7515 3C31 POPEs 165      92.244  80.474  49.120  1.00  0.00           C
ATOM   7518 4C31 POPEs 165      93.034  79.214  48.720  1.00  0.00           C
ATOM   7521 5C31 POPEs 165      93.264  79.084  47.200  1.00  0.00           C
ATOM   7524 6C31 POPEs 165      93.994  77.804  46.810  1.00  0.00           C
ATOM   7528  NH3 POPEt 166      23.344  83.164  20.370  1.00  0.00           N
ATOM   7532  C12 POPEt 166      24.124  81.894  20.560  1.00  0.00           C
ATOM   7535  C11 POPEt 166      23.324  80.644  20.150  1.00  0.00           C
ATOM   7538  P   POPEt 166      24.794  78.714  21.070  1.00  0.00           P
ATOM   7539  O13 POPEt 166      25.824  79.494  20.350  1.00  0.00           O
ATOM   7540  O14 POPEt 166      24.344  77.394  20.570  1.00  0.00           O
ATOM   7541  O11 POPEt 166      25.214  78.574  22.570  1.00  0.00           O
ATOM   7542  O12 POPEt 166      23.474  79.604  21.130  1.00  0.00           O
ATOM   7543  C1  POPEt 166      25.064  79.754  23.340  1.00  0.00           C
ATOM   7546  C2  POPEt 166      25.544  79.524  24.780  1.00  0.00           C
ATOM   7548  O21 POPEt 166      25.384  80.624  25.680  1.00  0.00           O
ATOM   7549  C21 POPEt 166      24.834  81.764  25.370  1.00  0.00           C
ATOM   7550  O22 POPEt 166      24.374  82.144  24.310  1.00  0.00           O
ATOM   7551  C22 POPEt 166      24.854  82.674  26.590  1.00  0.00           C
ATOM   7554  C3  POPEt 166      27.014  79.054  24.840  1.00  0.00           C
ATOM   7557  O31 POPEt 166      27.294  78.514  26.140  1.00  0.00           O
ATOM   7558  C31 POPEt 166      27.004  77.234  26.300  1.00  0.00           C
ATOM   7559  O32 POPEt 166      26.764  76.424  25.430  1.00  0.00           O
ATOM   7560  C32 POPEt 166      26.844  76.984  27.800  1.00  0.00           C
ATOM   7563  C23 POPEt 166      25.224  82.004  27.930  1.00  0.00           C
ATOM   7566  C24 POPEt 166      24.984  82.994  29.070  1.00  0.00           C
ATOM   7569  C25 POPEt 166      25.264  82.414  30.460  1.00  0.00           C
ATOM   7572  C26 POPEt 166      25.084  83.464  31.550  1.00  0.00           C
ATOM   7575  C27 POPEt 166      25.324  82.934  32.970  1.00  0.00           C
ATOM   7578  C28 POPEt 166      25.394  84.064  34.020  1.00  0.00           C
ATOM   7581  C29 POPEt 166      24.104  84.834  34.130  1.00  0.00           C
ATOM   7583 0C21 POPEt 166      23.304  84.964  35.200  1.00  0.00           C
ATOM   7585 1C21 POPEt 166      23.524  84.404  36.590  1.00  0.00           C
ATOM   7588 2C21 POPEt 166      23.354  85.494  37.660  1.00  0.00           C
ATOM   7591 3C21 POPEt 166      21.894  85.854  37.980  1.00  0.00           C
ATOM   7594 4C21 POPEt 166      21.794  87.044  38.960  1.00  0.00           C
ATOM   7597 5C21 POPEt 166      20.384  87.274  39.520  1.00  0.00           C
ATOM   7600 6C21 POPEt 166      20.304  88.564  40.360  1.00  0.00           C
ATOM   7603 7C21 POPEt 166      18.924  88.804  40.960  1.00  0.00           C
ATOM   7606 8C21 POPEt 166      18.824  90.124  41.740  1.00  0.00           C
ATOM   7610  C33 POPEt 166      25.434  77.424  28.250  1.00  0.00           C
ATOM   7613  C34 POPEt 166      25.384  78.064  29.650  1.00  0.00           C
ATOM   7616  C35 POPEt 166      23.994  78.654  29.920  1.00  0.00           C
ATOM   7619  C36 POPEt 166      23.734  79.004  31.390  1.00  0.00           C
ATOM   7622  C37 POPEt 166      23.204  77.794  32.170  1.00  0.00           C
ATOM   7625  C38 POPEt 166      23.394  77.914  33.680  1.00  0.00           C
ATOM   7628  C39 POPEt 166      22.734  79.144  34.330  1.00  0.00           C
ATOM   7631 0C31 POPEt 166      23.124  79.254  35.810  1.00  0.00           C
ATOM   7634 1C31 POPEt 166      22.774  80.604  36.440  1.00  0.00           C
ATOM   7637 2C31 POPEt 166      21.284  80.814  36.720  1.00  0.00           C
ATOM   7640 3C31 POPEt 166      21.004  81.074  38.210  1.00  0.00           C
ATOM   7643 4C31 POPEt 166      19.644  81.714  38.490  1.00  0.00           C
ATOM   7646 5C31 POPEt 166      19.404  81.894  40.000  1.00  0.00           C
ATOM   7649 6C31 POPEt 166      18.214  82.794  40.330  1.00  0.00           C
ATOM   7653  NH3 POPEu 167      34.744  41.834  22.960  1.00  0.00           N
ATOM   7657  C12 POPEu 167      34.934  42.534  21.640  1.00  0.00           C
ATOM   7660  C11 POPEu 167      34.644  44.054  21.710  1.00  0.00           C
ATOM   7663  P   POPEu 167      35.684  46.374  22.260  1.00  0.00           P
ATOM   7664  O13 POPEu 167      37.094  46.884  22.240  1.00  0.00           O
ATOM   7665  O14 POPEu 167      34.764  46.834  21.200  1.00  0.00           O
ATOM   7666  O11 POPEu 167      35.014  46.764  23.630  1.00  0.00           O
ATOM   7667  O12 POPEu 167      35.704  44.774  22.350  1.00  0.00           O
ATOM   7668  C1  POPEu 167      35.764  47.254  24.750  1.00  0.00           C
ATOM   7671  C2  POPEu 167      35.404  46.474  26.040  1.00  0.00           C
ATOM   7673  O21 POPEu 167      36.454  46.684  27.020  1.00  0.00           O
ATOM   7674  C21 POPEu 167      36.024  46.574  28.280  1.00  0.00           C
ATOM   7675  O22 POPEu 167      34.854  46.464  28.620  1.00  0.00           O
ATOM   7676  C22 POPEu 167      37.214  46.514  29.230  1.00  0.00           C
ATOM   7679  C3  POPEu 167      35.264  44.964  25.690  1.00  0.00           C
ATOM   7682  O31 POPEu 167      35.444  44.144  26.850  1.00  0.00           O
ATOM   7683  C31 POPEu 167      35.284  42.854  26.670  1.00  0.00           C
ATOM   7684  O32 POPEu 167      34.764  42.344  25.680  1.00  0.00           O
ATOM   7685  C32 POPEu 167      35.824  42.104  27.870  1.00  0.00           C
ATOM   7688  C23 POPEu 167      36.894  47.024  30.660  1.00  0.00           C
ATOM   7691  C24 POPEu 167      37.614  46.204  31.740  1.00  0.00           C
ATOM   7694  C25 POPEu 167      37.344  46.684  33.180  1.00  0.00           C
ATOM   7697  C26 POPEu 167      36.244  45.904  33.920  1.00  0.00           C
ATOM   7700  C27 POPEu 167      34.834  46.444  33.650  1.00  0.00           C
ATOM   7703  C28 POPEu 167      33.704  45.604  34.280  1.00  0.00           C
ATOM   7706  C29 POPEu 167      33.774  45.554  35.790  1.00  0.00           C
ATOM   7708 0C21 POPEu 167      33.314  44.544  36.560  1.00  0.00           C
ATOM   7710 1C21 POPEu 167      32.624  43.294  36.080  1.00  0.00           C
ATOM   7713 2C21 POPEu 167      33.334  41.994  36.490  1.00  0.00           C
ATOM   7716 3C21 POPEu 167      33.264  41.724  37.990  1.00  0.00           C
ATOM   7719 4C21 POPEu 167      33.934  40.404  38.400  1.00  0.00           C
ATOM   7722 5C21 POPEu 167      33.904  40.154  39.910  1.00  0.00           C
ATOM   7725 6C21 POPEu 167      34.754  41.154  40.700  1.00  0.00           C
ATOM   7728 7C21 POPEu 167      34.714  40.884  42.200  1.00  0.00           C
ATOM   7731 8C21 POPEu 167      35.614  41.844  42.980  1.00  0.00           C
ATOM   7735  C33 POPEu 167      35.404  42.744  29.210  1.00  0.00           C
ATOM   7738  C34 POPEu 167      33.924  42.544  29.500  1.00  0.00           C
ATOM   7741  C35 POPEu 167      33.434  43.294  30.730  1.00  0.00           C
ATOM   7744  C36 POPEu 167      31.914  43.134  30.870  1.00  0.00           C
ATOM   7747  C37 POPEu 167      31.364  43.754  32.150  1.00  0.00           C
ATOM   7750  C38 POPEu 167      29.914  43.344  32.370  1.00  0.00           C
ATOM   7753  C39 POPEu 167      29.324  43.774  33.710  1.00  0.00           C
ATOM   7756 0C31 POPEu 167      27.944  43.154  33.930  1.00  0.00           C
ATOM   7759 1C31 POPEu 167      27.394  43.364  35.340  1.00  0.00           C
ATOM   7762 2C31 POPEu 167      26.124  42.544  35.590  1.00  0.00           C
ATOM   7765 3C31 POPEu 167      25.774  42.354  37.080  1.00  0.00           C
ATOM   7768 4C31 POPEu 167      26.834  41.554  37.850  1.00  0.00           C
ATOM   7771 5C31 POPEu 167      26.414  41.254  39.290  1.00  0.00           C
ATOM   7774 6C31 POPEu 167      27.524  40.614  40.120  1.00  0.00           C
ATOM   7778  NH3 POPEv 168      52.754  22.874  63.120  1.00  0.00           N
ATOM   7782  C12 POPEv 168      51.964  24.094  63.470  1.00  0.00           C
ATOM   7785  C11 POPEv 168      51.214  24.574  62.210  1.00  0.00           C
ATOM   7788  P   POPEv 168      49.974  23.714  60.100  1.00  0.00           P
ATOM   7789  O13 POPEv 168      50.824  24.554  59.250  1.00  0.00           O
ATOM   7790  O14 POPEv 168      49.574  22.384  59.610  1.00  0.00           O
ATOM   7791  O11 POPEv 168      48.694  24.514  60.560  1.00  0.00           O
ATOM   7792  O12 POPEv 168      50.714  23.454  61.480  1.00  0.00           O
ATOM   7793  C1  POPEv 168      47.454  24.414  59.830  1.00  0.00           C
ATOM   7796  C2  POPEv 168      47.284  25.524  58.750  1.00  0.00           C
ATOM   7798  O21 POPEv 168      48.024  25.134  57.590  1.00  0.00           O
ATOM   7799  C21 POPEv 168      48.684  25.914  56.760  1.00  0.00           C
ATOM   7800  O22 POPEv 168      48.884  27.104  56.840  1.00  0.00           O
ATOM   7801  C22 POPEv 168      49.154  25.034  55.580  1.00  0.00           C
ATOM   7804  C3  POPEv 168      47.474  26.964  59.340  1.00  0.00           C
ATOM   7807  O31 POPEv 168      46.894  28.004  58.520  1.00  0.00           O
ATOM   7808  C31 POPEv 168      45.574  28.084  58.470  1.00  0.00           C
ATOM   7809  O32 POPEv 168      44.794  27.404  59.110  1.00  0.00           O
ATOM   7810  C32 POPEv 168      45.194  29.154  57.440  1.00  0.00           C
ATOM   7813  C23 POPEv 168      48.414  25.304  54.250  1.00  0.00           C
ATOM   7816  C24 POPEv 168      47.994  24.004  53.530  1.00  0.00           C
ATOM   7819  C25 POPEv 168      49.124  23.174  52.900  1.00  0.00           C
ATOM   7822  C26 POPEv 168      49.894  23.924  51.800  1.00  0.00           C
ATOM   7825  C27 POPEv 168      50.514  22.994  50.740  1.00  0.00           C
ATOM   7828  C28 POPEv 168      51.514  23.684  49.790  1.00  0.00           C
ATOM   7831  C29 POPEv 168      50.924  24.874  49.060  1.00  0.00           C
ATOM   7833 0C21 POPEv 168      51.214  25.294  47.810  1.00  0.00           C
ATOM   7835 1C21 POPEv 168      52.204  24.694  46.850  1.00  0.00           C
ATOM   7838 2C21 POPEv 168      53.234  25.724  46.350  1.00  0.00           C
ATOM   7841 3C21 POPEv 168      52.644  26.824  45.440  1.00  0.00           C
ATOM   7844 4C21 POPEv 168      53.754  27.624  44.740  1.00  0.00           C
ATOM   7847 5C21 POPEv 168      53.274  28.604  43.660  1.00  0.00           C
ATOM   7850 6C21 POPEv 168      52.404  29.754  44.200  1.00  0.00           C
ATOM   7853 7C21 POPEv 168      52.434  30.984  43.280  1.00  0.00           C
ATOM   7856 8C21 POPEv 168      51.454  32.074  43.700  1.00  0.00           C
ATOM   7860  C33 POPEv 168      44.774  28.544  56.070  1.00  0.00           C
ATOM   7863  C34 POPEv 168      44.564  29.644  55.020  1.00  0.00           C
ATOM   7866  C35 POPEv 168      44.014  29.144  53.670  1.00  0.00           C
ATOM   7869  C36 POPEv 168      44.884  28.084  52.970  1.00  0.00           C
ATOM   7872  C37 POPEv 168      44.464  27.874  51.500  1.00  0.00           C
ATOM   7875  C38 POPEv 168      45.264  26.814  50.730  1.00  0.00           C
ATOM   7878  C39 POPEv 168      44.934  25.364  51.100  1.00  0.00           C
ATOM   7881 0C31 POPEv 168      45.734  24.344  50.270  1.00  0.00           C
ATOM   7884 1C31 POPEv 168      45.364  22.874  50.550  1.00  0.00           C
ATOM   7887 2C31 POPEv 168      46.254  21.864  49.810  1.00  0.00           C
ATOM   7890 3C31 POPEv 168      45.814  20.404  49.990  1.00  0.00           C
ATOM   7893 4C31 POPEv 168      44.654  20.004  49.060  1.00  0.00           C
ATOM   7896 5C31 POPEv 168      44.294  18.514  49.130  1.00  0.00           C
ATOM   7899 6C31 POPEv 168      43.334  18.074  48.020  1.00  0.00           C
ATOM   7903  NH3 POPEw 169      83.584  57.744  64.930  1.00  0.00           N
ATOM   7907  C12 POPEw 169      84.064  58.534  66.130  1.00  0.00           C
ATOM   7910  C11 POPEw 169      82.864  59.284  66.750  1.00  0.00           C
ATOM   7913  P   POPEw 169      80.484  60.134  66.060  1.00  0.00           P
ATOM   7914  O13 POPEw 169      79.714  58.894  66.340  1.00  0.00           O
ATOM   7915  O14 POPEw 169      80.514  61.164  67.110  1.00  0.00           O
ATOM   7916  O11 POPEw 169      80.004  60.774  64.690  1.00  0.00           O
ATOM   7917  O12 POPEw 169      81.964  59.704  65.720  1.00  0.00           O
ATOM   7918  C1  POPEw 169      80.984  61.174  63.730  1.00  0.00           C
ATOM   7921  C2  POPEw 169      80.334  61.624  62.400  1.00  0.00           C
ATOM   7923  O21 POPEw 169      79.484  60.604  61.860  1.00  0.00           O
ATOM   7924  C21 POPEw 169      80.044  59.624  61.170  1.00  0.00           C
ATOM   7925  O22 POPEw 169      81.194  59.224  61.250  1.00  0.00           O
ATOM   7926  C22 POPEw 169      79.024  59.084  60.180  1.00  0.00           C
ATOM   7929  C3  POPEw 169      81.364  62.154  61.350  1.00  0.00           C
ATOM   7932  O31 POPEw 169      80.734  62.254  60.060  1.00  0.00           O
ATOM   7933  C31 POPEw 169      81.564  62.674  59.120  1.00  0.00           C
ATOM   7934  O32 POPEw 169      82.724  62.994  59.280  1.00  0.00           O
ATOM   7935  C32 POPEw 169      80.824  62.654  57.780  1.00  0.00           C
ATOM   7938  C23 POPEw 169      79.674  58.844  58.800  1.00  0.00           C
ATOM   7941  C24 POPEw 169      78.624  58.654  57.710  1.00  0.00           C
ATOM   7944  C25 POPEw 169      79.194  58.084  56.400  1.00  0.00           C
ATOM   7947  C26 POPEw 169      78.194  58.264  55.240  1.00  0.00           C
ATOM   7950  C27 POPEw 169      78.444  57.294  54.080  1.00  0.00           C
ATOM   7953  C28 POPEw 169      77.394  57.394  52.960  1.00  0.00           C
ATOM   7956  C29 POPEw 169      77.584  56.384  51.840  1.00  0.00           C
ATOM   7958 0C21 POPEw 169      78.164  56.624  50.650  1.00  0.00           C
ATOM   7960 1C21 POPEw 169      78.824  57.914  50.230  1.00  0.00           C
ATOM   7963 2C21 POPEw 169      80.034  57.684  49.300  1.00  0.00           C
ATOM   7966 3C21 POPEw 169      81.004  58.864  49.300  1.00  0.00           C
ATOM   7969 4C21 POPEw 169      82.154  58.684  48.290  1.00  0.00           C
ATOM   7972 5C21 POPEw 169      83.524  59.074  48.850  1.00  0.00           C
ATOM   7975 6C21 POPEw 169      83.654  60.564  49.200  1.00  0.00           C
ATOM   7978 7C21 POPEw 169      85.094  60.964  49.560  1.00  0.00           C
ATOM   7981 8C21 POPEw 169      85.274  62.464  49.760  1.00  0.00           C
ATOM   7985  C33 POPEw 169      81.364  63.704  56.790  1.00  0.00           C
ATOM   7988  C34 POPEw 169      80.454  63.874  55.560  1.00  0.00           C
ATOM   7991  C35 POPEw 169      80.414  62.644  54.650  1.00  0.00           C
ATOM   7994  C36 POPEw 169      79.004  62.384  54.090  1.00  0.00           C
ATOM   7997  C37 POPEw 169      79.014  61.464  52.860  1.00  0.00           C
ATOM   8000  C38 POPEw 169      78.894  62.204  51.520  1.00  0.00           C
ATOM   8003  C39 POPEw 169      79.934  63.324  51.330  1.00  0.00           C
ATOM   8006 0C31 POPEw 169      80.004  63.874  49.900  1.00  0.00           C
ATOM   8009 1C31 POPEw 169      80.624  62.884  48.910  1.00  0.00           C
ATOM   8012 2C31 POPEw 169      81.054  63.514  47.580  1.00  0.00           C
ATOM   8015 3C31 POPEw 169      79.884  64.104  46.770  1.00  0.00           C
ATOM   8018 4C31 POPEw 169      80.364  64.774  45.480  1.00  0.00           C
ATOM   8021 5C31 POPEw 169      79.284  65.634  44.810  1.00  0.00           C
ATOM   8024 6C31 POPEw 169      79.804  66.384  43.580  1.00  0.00           C
ATOM   8028  NH3 POPEx 170      31.124   4.554  62.100  1.00  0.00           N
ATOM   8032  C12 POPEx 170      31.854   4.064  63.310  1.00  0.00           C
ATOM   8035  C11 POPEx 170      33.364   4.264  63.220  1.00  0.00           C
ATOM   8038  P   POPEx 170      35.544   3.614  64.490  1.00  0.00           P
ATOM   8039  O13 POPEx 170      35.744   4.564  65.610  1.00  0.00           O
ATOM   8040  O14 POPEx 170      36.144   2.284  64.670  1.00  0.00           O
ATOM   8041  O11 POPEx 170      36.174   4.204  63.170  1.00  0.00           O
ATOM   8042  O12 POPEx 170      34.004   3.454  64.180  1.00  0.00           O
ATOM   8043  C1  POPEx 170      36.544   5.554  62.950  1.00  0.00           C
ATOM   8046  C2  POPEx 170      35.804   6.134  61.710  1.00  0.00           C
ATOM   8048  O21 POPEx 170      36.284   5.484  60.520  1.00  0.00           O
ATOM   8049  C21 POPEx 170      35.344   5.124  59.660  1.00  0.00           C
ATOM   8050  O22 POPEx 170      34.134   5.164  59.850  1.00  0.00           O
ATOM   8051  C22 POPEx 170      35.954   4.644  58.350  1.00  0.00           C
ATOM   8054  C3  POPEx 170      35.974   7.674  61.610  1.00  0.00           C
ATOM   8057  O31 POPEx 170      35.254   8.264  60.500  1.00  0.00           O
ATOM   8058  C31 POPEx 170      33.944   8.394  60.680  1.00  0.00           C
ATOM   8059  O32 POPEx 170      33.314   7.954  61.630  1.00  0.00           O
ATOM   8060  C32 POPEx 170      33.334   9.174  59.510  1.00  0.00           C
ATOM   8063  C23 POPEx 170      34.834   4.294  57.340  1.00  0.00           C
ATOM   8066  C24 POPEx 170      35.314   3.764  55.980  1.00  0.00           C
ATOM   8069  C25 POPEx 170      36.124   4.764  55.140  1.00  0.00           C
ATOM   8072  C26 POPEx 170      36.314   4.264  53.690  1.00  0.00           C
ATOM   8075  C27 POPEx 170      37.474   4.944  52.950  1.00  0.00           C
ATOM   8078  C28 POPEx 170      37.664   4.444  51.500  1.00  0.00           C
ATOM   8081  C29 POPEx 170      36.664   5.034  50.540  1.00  0.00           C
ATOM   8083 0C21 POPEx 170      36.894   5.674  49.370  1.00  0.00           C
ATOM   8085 1C21 POPEx 170      38.214   5.964  48.690  1.00  0.00           C
ATOM   8088 2C21 POPEx 170      38.864   4.764  47.990  1.00  0.00           C
ATOM   8091 3C21 POPEx 170      40.224   5.154  47.370  1.00  0.00           C
ATOM   8094 4C21 POPEx 170      40.944   3.964  46.730  1.00  0.00           C
ATOM   8097 5C21 POPEx 170      42.304   4.364  46.120  1.00  0.00           C
ATOM   8100 6C21 POPEx 170      43.124   3.144  45.670  1.00  0.00           C
ATOM   8103 7C21 POPEx 170      44.524   3.534  45.170  1.00  0.00           C
ATOM   8106 8C21 POPEx 170      45.434   2.324  44.940  1.00  0.00           C
ATOM   8110  C33 POPEx 170      33.234  10.694  59.800  1.00  0.00           C
ATOM   8113  C34 POPEx 170      32.094  11.384  59.040  1.00  0.00           C
ATOM   8116  C35 POPEx 170      31.974  12.904  59.280  1.00  0.00           C
ATOM   8119  C36 POPEx 170      32.394  13.764  58.080  1.00  0.00           C
ATOM   8122  C37 POPEx 170      33.834  14.314  58.160  1.00  0.00           C
ATOM   8125  C38 POPEx 170      34.554  14.234  56.810  1.00  0.00           C
ATOM   8128  C39 POPEx 170      35.844  15.054  56.730  1.00  0.00           C
ATOM   8131 0C31 POPEx 170      36.674  14.674  55.500  1.00  0.00           C
ATOM   8134 1C31 POPEx 170      38.074  15.294  55.500  1.00  0.00           C
ATOM   8137 2C31 POPEx 170      38.094  16.794  55.200  1.00  0.00           C
ATOM   8140 3C31 POPEx 170      37.734  17.164  53.750  1.00  0.00           C
ATOM   8143 4C31 POPEx 170      38.174  18.594  53.420  1.00  0.00           C
ATOM   8146 5C31 POPEx 170      37.904  19.024  51.980  1.00  0.00           C
ATOM   8149 6C31 POPEx 170      38.504  20.394  51.640  1.00  0.00           C
ATOM   8153  NH3 POPEy 171      22.734 118.664  62.850  1.00  0.00           N
ATOM   8157  C12 POPEy 171      23.164 117.954  61.600  1.00  0.00           C
ATOM   8160  C11 POPEy 171      24.574 118.384  61.100  1.00  0.00           C
ATOM   8163  P   POPEy 171      26.194 116.364  61.530  1.00  0.00           P
ATOM   8164  O13 POPEy 171      26.044 115.534  62.750  1.00  0.00           O
ATOM   8165  O14 POPEy 171      25.534 115.844  60.320  1.00  0.00           O
ATOM   8166  O11 POPEy 171      27.734 116.484  61.230  1.00  0.00           O
ATOM   8167  O12 POPEy 171      25.644 117.824  61.870  1.00  0.00           O
ATOM   8168  C1  POPEy 171      28.524 117.664  61.120  1.00  0.00           C
ATOM   8171  C2  POPEy 171      28.124 118.744  60.050  1.00  0.00           C
ATOM   8173  O21 POPEy 171      27.284 118.244  58.990  1.00  0.00           O
ATOM   8174  C21 POPEy 171      27.804 117.414  58.120  1.00  0.00           C
ATOM   8175  O22 POPEy 171      28.854 116.804  58.220  1.00  0.00           O
ATOM   8176  C22 POPEy 171      26.914 117.494  56.860  1.00  0.00           C
ATOM   8179  C3  POPEy 171      29.384 119.534  59.530  1.00  0.00           C
ATOM   8182  O31 POPEy 171      29.034 120.634  58.660  1.00  0.00           O
ATOM   8183  C31 POPEy 171      30.054 121.124  57.960  1.00  0.00           C
ATOM   8184  O32 POPEy 171      31.204 120.714  57.990  1.00  0.00           O
ATOM   8185  C32 POPEy 171      29.594 122.264  57.060  1.00  0.00           C
ATOM   8188  C23 POPEy 171      26.974 118.924  56.250  1.00  0.00           C
ATOM   8191  C24 POPEy 171      26.114 119.194  55.000  1.00  0.00           C
ATOM   8194  C25 POPEy 171      26.334 118.234  53.820  1.00  0.00           C
ATOM   8197  C26 POPEy 171      25.604 118.674  52.530  1.00  0.00           C
ATOM   8200  C27 POPEy 171      26.214 117.984  51.300  1.00  0.00           C
ATOM   8203  C28 POPEy 171      25.424 118.164  49.990  1.00  0.00           C
ATOM   8206  C29 POPEy 171      25.554 119.544  49.390  1.00  0.00           C
ATOM   8208 0C21 POPEy 171      25.784 119.854  48.090  1.00  0.00           C
ATOM   8210 1C21 POPEy 171      25.984 118.894  46.940  1.00  0.00           C
ATOM   8213 2C21 POPEy 171      27.144 119.294  46.010  1.00  0.00           C
ATOM   8216 3C21 POPEy 171      27.274 118.344  44.800  1.00  0.00           C
ATOM   8219 4C21 POPEy 171      28.184 118.894  43.690  1.00  0.00           C
ATOM   8222 5C21 POPEy 171      29.694 118.774  43.960  1.00  0.00           C
ATOM   8225 6C21 POPEy 171      30.264 117.354  43.810  1.00  0.00           C
ATOM   8228 7C21 POPEy 171      31.784 117.364  43.560  1.00  0.00           C
ATOM   8231 8C21 POPEy 171      32.384 115.974  43.360  1.00  0.00           C
ATOM   8235  C33 POPEy 171      28.874 123.374  57.840  1.00  0.00           C
ATOM   8238  C34 POPEy 171      28.474 124.534  56.940  1.00  0.00           C
ATOM   8241  C35 POPEy 171      27.664 125.604  57.680  1.00  0.00           C
ATOM   8244  C36 POPEy 171      28.184 127.032  57.430  1.00  0.00           C
ATOM   8247  C37 POPEy 171      28.074 127.452  55.960  1.00  0.00           C
ATOM   8250  C38 POPEy 171      28.584 128.882  55.730  1.00  0.00           C
ATOM   8253  C39 POPEy 171      28.554 129.302  54.250  1.00  0.00           C
ATOM   8256 0C31 POPEy 171      27.294 130.082  53.850  1.00  0.00           C
ATOM   8259 1C31 POPEy 171      27.214 130.382  52.340  1.00  0.00           C
ATOM   8262 2C31 POPEy 171      26.074 131.342  51.950  1.00  0.00           C
ATOM   8265 3C31 POPEy 171      26.424 132.842  51.990  1.00  0.00           C
ATOM   8268 4C31 POPEy 171      27.424 133.292  50.910  1.00  0.00           C
ATOM   8271 5C31 POPEy 171      27.484 134.812  50.760  1.00  0.00           C
ATOM   8274 6C31 POPEy 171      28.554 135.312  49.790  1.00  0.00           C
ATOM   8278  NH3 POPEz 172     117.554  25.874  63.600  1.00  0.00           N
ATOM   8282  C12 POPEz 172     118.294  24.844  64.430  1.00  0.00           C
ATOM   8285  C11 POPEz 172     117.684  23.434  64.370  1.00  0.00           C
ATOM   8288  P   POPEz 172     118.174  21.074  65.510  1.00  0.00           P
ATOM   8289  O13 POPEz 172     119.124  20.634  66.560  1.00  0.00           O
ATOM   8290  O14 POPEz 172     116.734  20.844  65.750  1.00  0.00           O
ATOM   8291  O11 POPEz 172     118.584  20.264  64.200  1.00  0.00           O
ATOM   8292  O12 POPEz 172     118.494  22.564  65.150  1.00  0.00           O
ATOM   8293  C1  POPEz 172     117.694  20.244  63.070  1.00  0.00           C
ATOM   8296  C2  POPEz 172     117.244  18.794  62.720  1.00  0.00           C
ATOM   8298  O21 POPEz 172     117.284  18.584  61.300  1.00  0.00           O
ATOM   8299  C21 POPEz 172     116.254  19.054  60.610  1.00  0.00           C
ATOM   8300  O22 POPEz 172     115.454  19.894  60.980  1.00  0.00           O
ATOM   8301  C22 POPEz 172     116.214  18.324  59.260  1.00  0.00           C
ATOM   8304  C3  POPEz 172     115.904  18.334  63.390  1.00  0.00           C
ATOM   8307  O31 POPEz 172     115.294  17.204  62.710  1.00  0.00           O
ATOM   8308  C31 POPEz 172     115.264  16.034  63.360  1.00  0.00           C
ATOM   8309  O32 POPEz 172     115.834  15.814  64.410  1.00  0.00           O
ATOM   8310  C32 POPEz 172     114.604  14.944  62.510  1.00  0.00           C
ATOM   8313  C23 POPEz 172     114.904  17.544  59.010  1.00  0.00           C
ATOM   8316  C24 POPEz 172     114.974  16.744  57.700  1.00  0.00           C
ATOM   8319  C25 POPEz 172     114.764  17.604  56.450  1.00  0.00           C
ATOM   8322  C26 POPEz 172     115.104  16.874  55.140  1.00  0.00           C
ATOM   8325  C27 POPEz 172     114.654  17.674  53.910  1.00  0.00           C
ATOM   8328  C28 POPEz 172     115.594  17.544  52.690  1.00  0.00           C
ATOM   8331  C29 POPEz 172     115.674  16.144  52.130  1.00  0.00           C
ATOM   8333 0C21 POPEz 172     115.454  15.774  50.860  1.00  0.00           C
ATOM   8335 1C21 POPEz 172     115.074  16.644  49.680  1.00  0.00           C
ATOM   8338 2C21 POPEz 172     113.744  16.214  49.030  1.00  0.00           C
ATOM   8341 3C21 POPEz 172     112.504  16.604  49.860  1.00  0.00           C
ATOM   8344 4C21 POPEz 172     111.214  15.924  49.380  1.00  0.00           C
ATOM   8347 5C21 POPEz 172     110.874  16.144  47.900  1.00  0.00           C
ATOM   8350 6C21 POPEz 172     109.474  15.624  47.550  1.00  0.00           C
ATOM   8353 7C21 POPEz 172     109.214  15.554  46.040  1.00  0.00           C
ATOM   8356 8C21 POPEz 172     107.754  15.244  45.690  1.00  0.00           C
ATOM   8360  C33 POPEz 172     113.574  14.094  63.290  1.00  0.00           C
ATOM   8363  C34 POPEz 172     112.574  13.344  62.390  1.00  0.00           C
ATOM   8366  C35 POPEz 172     113.034  11.954  61.920  1.00  0.00           C
ATOM   8369  C36 POPEz 172     113.964  11.934  60.700  1.00  0.00           C
ATOM   8372  C37 POPEz 172     114.284  10.504  60.230  1.00  0.00           C
ATOM   8375  C38 POPEz 172     115.374  10.414  59.150  1.00  0.00           C
ATOM   8378  C39 POPEz 172     114.844  10.294  57.710  1.00  0.00           C
ATOM   8381 0C31 POPEz 172     114.114  11.534  57.190  1.00  0.00           C
ATOM   8384 1C31 POPEz 172     114.074  11.564  55.650  1.00  0.00           C
ATOM   8387 2C31 POPEz 172     113.424  12.844  55.100  1.00  0.00           C
ATOM   8390 3C31 POPEz 172     113.834  13.174  53.660  1.00  0.00           C
ATOM   8393 4C31 POPEz 172     113.304  12.194  52.600  1.00  0.00           C
ATOM   8396 5C31 POPEz 172     113.634  12.664  51.180  1.00  0.00           C
ATOM   8399 6C31 POPEz 172     112.994  11.834  50.060  1.00  0.00           C
ATOM   8403  NH3 POPE0 173      54.354  60.574  23.440  1.00  0.00           N
ATOM   8407  C12 POPE0 173      55.094  61.314  24.520  1.00  0.00           C
ATOM   8410  C11 POPE0 173      56.114  62.254  23.880  1.00  0.00           C
ATOM   8413  P   POPE0 173      57.494  64.374  24.270  1.00  0.00           P
ATOM   8414  O13 POPE0 173      57.904  64.024  22.890  1.00  0.00           O
ATOM   8415  O14 POPE0 173      56.904  65.694  24.510  1.00  0.00           O
ATOM   8416  O11 POPE0 173      58.774  64.254  25.210  1.00  0.00           O
ATOM   8417  O12 POPE0 173      56.544  63.224  24.830  1.00  0.00           O
ATOM   8418  C1  POPE0 173      58.584  64.214  26.630  1.00  0.00           C
ATOM   8421  C2  POPE0 173      59.054  65.524  27.340  1.00  0.00           C
ATOM   8423  O21 POPE0 173      59.624  65.154  28.620  1.00  0.00           O
ATOM   8424  C21 POPE0 173      60.654  65.944  28.960  1.00  0.00           C
ATOM   8425  O22 POPE0 173      61.204  66.734  28.210  1.00  0.00           O
ATOM   8426  C22 POPE0 173      61.134  65.684  30.390  1.00  0.00           C
ATOM   8429  C3  POPE0 173      57.964  66.634  27.540  1.00  0.00           C
ATOM   8432  O31 POPE0 173      58.154  67.334  28.800  1.00  0.00           O
ATOM   8433  C31 POPE0 173      57.304  67.374  29.840  1.00  0.00           C
ATOM   8434  O32 POPE0 173      57.594  67.874  30.920  1.00  0.00           O
ATOM   8435  C32 POPE0 173      55.984  66.634  29.600  1.00  0.00           C
ATOM   8438  C23 POPE0 173      60.054  65.654  31.510  1.00  0.00           C
ATOM   8441  C24 POPE0 173      60.424  64.624  32.590  1.00  0.00           C
ATOM   8444  C25 POPE0 173      59.584  64.664  33.870  1.00  0.00           C
ATOM   8447  C26 POPE0 173      60.124  65.624  34.940  1.00  0.00           C
ATOM   8450  C27 POPE0 173      59.474  65.404  36.320  1.00  0.00           C
ATOM   8453  C28 POPE0 173      60.064  66.274  37.450  1.00  0.00           C
ATOM   8456  C29 POPE0 173      61.434  65.814  37.900  1.00  0.00           C
ATOM   8458 0C21 POPE0 173      61.854  65.644  39.160  1.00  0.00           C
ATOM   8460 1C21 POPE0 173      61.074  65.904  40.430  1.00  0.00           C
ATOM   8463 2C21 POPE0 173      61.364  67.324  40.950  1.00  0.00           C
ATOM   8466 3C21 POPE0 173      60.584  67.644  42.230  1.00  0.00           C
ATOM   8469 4C21 POPE0 173      60.824  69.084  42.700  1.00  0.00           C
ATOM   8472 5C21 POPE0 173      60.624  69.264  44.220  1.00  0.00           C
ATOM   8475 6C21 POPE0 173      60.384  70.724  44.620  1.00  0.00           C
ATOM   8478 7C21 POPE0 173      60.394  70.914  46.140  1.00  0.00           C
ATOM   8481 8C21 POPE0 173      59.934  72.304  46.590  1.00  0.00           C
ATOM   8485  C33 POPE0 173      55.094  66.584  30.860  1.00  0.00           C
ATOM   8488  C34 POPE0 173      55.554  65.464  31.790  1.00  0.00           C
ATOM   8491  C35 POPE0 173      55.324  65.724  33.280  1.00  0.00           C
ATOM   8494  C36 POPE0 173      53.884  65.434  33.720  1.00  0.00           C
ATOM   8497  C37 POPE0 173      53.804  65.204  35.230  1.00  0.00           C
ATOM   8500  C38 POPE0 173      52.364  65.174  35.730  1.00  0.00           C
ATOM   8503  C39 POPE0 173      52.244  64.994  37.250  1.00  0.00           C
ATOM   8506 0C31 POPE0 173      52.744  63.624  37.730  1.00  0.00           C
ATOM   8509 1C31 POPE0 173      52.494  63.434  39.230  1.00  0.00           C
ATOM   8512 2C31 POPE0 173      53.074  62.114  39.760  1.00  0.00           C
ATOM   8515 3C31 POPE0 173      53.324  62.154  41.270  1.00  0.00           C
ATOM   8518 4C31 POPE0 173      54.174  60.974  41.750  1.00  0.00           C
ATOM   8521 5C31 POPE0 173      54.774  61.214  43.140  1.00  0.00           C
ATOM   8524 6C31 POPE0 173      55.884  60.214  43.510  1.00  0.00           C
ATOM   8528  NH3 POPE1 174      77.184  16.554  25.570  1.00  0.00           N
ATOM   8532  C12 POPE1 174      77.414  15.384  24.650  1.00  0.00           C
ATOM   8535  C11 POPE1 174      76.244  14.404  24.750  1.00  0.00           C
ATOM   8538  P   POPE1 174      75.104  12.794  26.380  1.00  0.00           P
ATOM   8539  O13 POPE1 174      73.784  13.204  25.840  1.00  0.00           O
ATOM   8540  O14 POPE1 174      75.664  11.524  25.900  1.00  0.00           O
ATOM   8541  O11 POPE1 174      75.064  12.764  27.960  1.00  0.00           O
ATOM   8542  O12 POPE1 174      76.124  13.974  26.110  1.00  0.00           O
ATOM   8543  C1  POPE1 174      73.894  12.464  28.710  1.00  0.00           C
ATOM   8546  C2  POPE1 174      73.824  10.994  29.280  1.00  0.00           C
ATOM   8548  O21 POPE1 174      74.014  10.964  30.710  1.00  0.00           O
ATOM   8549  C21 POPE1 174      73.174  11.624  31.470  1.00  0.00           C
ATOM   8550  O22 POPE1 174      72.164  12.204  31.120  1.00  0.00           O
ATOM   8551  C22 POPE1 174      73.644  11.464  32.910  1.00  0.00           C
ATOM   8554  C3  POPE1 174      74.834   9.994  28.620  1.00  0.00           C
ATOM   8557  O31 POPE1 174      74.724   8.644  29.160  1.00  0.00           O
ATOM   8558  C31 POPE1 174      75.594   8.384  30.150  1.00  0.00           C
ATOM   8559  O32 POPE1 174      76.404   9.164  30.600  1.00  0.00           O
ATOM   8560  C32 POPE1 174      75.434   6.944  30.680  1.00  0.00           C
ATOM   8563  C23 POPE1 174      74.464  12.674  33.420  1.00  0.00           C
ATOM   8566  C24 POPE1 174      75.284  12.354  34.690  1.00  0.00           C
ATOM   8569  C25 POPE1 174      74.444  11.684  35.780  1.00  0.00           C
ATOM   8572  C26 POPE1 174      75.154  11.454  37.120  1.00  0.00           C
ATOM   8575  C27 POPE1 174      74.254  10.644  38.070  1.00  0.00           C
ATOM   8578  C28 POPE1 174      74.814  10.444  39.500  1.00  0.00           C
ATOM   8581  C29 POPE1 174      74.674  11.704  40.310  1.00  0.00           C
ATOM   8583 0C21 POPE1 174      73.934  11.864  41.430  1.00  0.00           C
ATOM   8585 1C21 POPE1 174      73.134  10.784  42.130  1.00  0.00           C
ATOM   8588 2C21 POPE1 174      72.664  11.194  43.540  1.00  0.00           C
ATOM   8591 3C21 POPE1 174      71.444  12.134  43.540  1.00  0.00           C
ATOM   8594 4C21 POPE1 174      71.034  12.544  44.970  1.00  0.00           C
ATOM   8597 5C21 POPE1 174      69.674  13.274  45.050  1.00  0.00           C
ATOM   8600 6C21 POPE1 174      69.544  14.484  44.110  1.00  0.00           C
ATOM   8603 7C21 POPE1 174      68.244  15.264  44.300  1.00  0.00           C
ATOM   8606 8C21 POPE1 174      68.084  16.394  43.280  1.00  0.00           C
ATOM   8610  C33 POPE1 174      76.094   6.744  32.090  1.00  0.00           C
ATOM   8613  C34 POPE1 174      76.604   5.324  32.350  1.00  0.00           C
ATOM   8616  C35 POPE1 174      77.374   5.164  33.680  1.00  0.00           C
ATOM   8619  C36 POPE1 174      77.564   3.694  34.080  1.00  0.00           C
ATOM   8622  C37 POPE1 174      78.644   3.464  35.150  1.00  0.00           C
ATOM   8625  C38 POPE1 174      78.764   1.974  35.540  1.00  0.00           C
ATOM   8628  C39 POPE1 174      78.674   1.694  37.050  1.00  0.00           C
ATOM   8631 0C31 POPE1 174      78.114   0.294  37.380  1.00  0.00           C
ATOM   8634 1C31 POPE1 174      78.844  -0.876  36.710  1.00  0.00           C
ATOM   8637 2C31 POPE1 174      78.114  -2.226  36.840  1.00  0.00           C
ATOM   8640 3C31 POPE1 174      77.934  -2.706  38.280  1.00  0.00           C
ATOM   8643 4C31 POPE1 174      79.254  -3.116  38.960  1.00  0.00           C
ATOM   8646 5C31 POPE1 174      79.024  -3.564  40.410  1.00  0.00           C
ATOM   8649 6C31 POPE1 174      80.314  -3.864  41.180  1.00  0.00           C
ATOM   8653  NH3 POPE2 175      33.444  94.384  62.830  1.00  0.00           N
ATOM   8657  C12 POPE2 175      34.154  94.494  64.130  1.00  0.00           C
ATOM   8660  C11 POPE2 175      34.734  95.894  64.310  1.00  0.00           C
ATOM   8663  P   POPE2 175      37.154  95.394  65.190  1.00  0.00           P
ATOM   8664  O13 POPE2 175      38.074  96.384  65.790  1.00  0.00           O
ATOM   8665  O14 POPE2 175      37.254  93.974  65.590  1.00  0.00           O
ATOM   8666  O11 POPE2 175      37.344  95.424  63.630  1.00  0.00           O
ATOM   8667  O12 POPE2 175      35.664  95.884  65.380  1.00  0.00           O
ATOM   8668  C1  POPE2 175      38.654  95.484  63.080  1.00  0.00           C
ATOM   8671  C2  POPE2 175      38.584  95.264  61.550  1.00  0.00           C
ATOM   8673  O21 POPE2 175      39.854  95.674  60.990  1.00  0.00           O
ATOM   8674  C21 POPE2 175      40.174  95.054  59.850  1.00  0.00           C
ATOM   8675  O22 POPE2 175      39.774  93.954  59.520  1.00  0.00           O
ATOM   8676  C22 POPE2 175      41.194  95.884  59.080  1.00  0.00           C
ATOM   8679  C3  POPE2 175      37.434  96.094  60.920  1.00  0.00           C
ATOM   8682  O31 POPE2 175      37.274  95.724  59.540  1.00  0.00           O
ATOM   8683  C31 POPE2 175      36.704  96.614  58.750  1.00  0.00           C
ATOM   8684  O32 POPE2 175      36.174  97.654  59.100  1.00  0.00           O
ATOM   8685  C32 POPE2 175      36.804  96.084  57.330  1.00  0.00           C
ATOM   8688  C23 POPE2 175      41.114  95.624  57.560  1.00  0.00           C
ATOM   8691  C24 POPE2 175      41.934  96.634  56.750  1.00  0.00           C
ATOM   8694  C25 POPE2 175      41.584  96.674  55.250  1.00  0.00           C
ATOM   8697  C26 POPE2 175      41.954  95.394  54.470  1.00  0.00           C
ATOM   8700  C27 POPE2 175      40.854  94.324  54.390  1.00  0.00           C
ATOM   8703  C28 POPE2 175      41.264  93.134  53.500  1.00  0.00           C
ATOM   8706  C29 POPE2 175      40.124  92.194  53.220  1.00  0.00           C
ATOM   8708 0C21 POPE2 175      39.974  90.944  53.710  1.00  0.00           C
ATOM   8710 1C21 POPE2 175      40.874  90.234  54.690  1.00  0.00           C
ATOM   8713 2C21 POPE2 175      40.064  89.494  55.780  1.00  0.00           C
ATOM   8716 3C21 POPE2 175      39.324  88.244  55.270  1.00  0.00           C
ATOM   8719 4C21 POPE2 175      38.574  87.524  56.400  1.00  0.00           C
ATOM   8722 5C21 POPE2 175      37.984  86.174  55.960  1.00  0.00           C
ATOM   8725 6C21 POPE2 175      37.234  85.474  57.100  1.00  0.00           C
ATOM   8728 7C21 POPE2 175      37.084  83.964  56.910  1.00  0.00           C
ATOM   8731 8C21 POPE2 175      36.314  83.314  58.060  1.00  0.00           C
ATOM   8735  C33 POPE2 175      36.334  97.084  56.260  1.00  0.00           C
ATOM   8738  C34 POPE2 175      36.884  96.694  54.890  1.00  0.00           C
ATOM   8741  C35 POPE2 175      36.364  97.604  53.780  1.00  0.00           C
ATOM   8744  C36 POPE2 175      34.994  97.184  53.230  1.00  0.00           C
ATOM   8747  C37 POPE2 175      35.004  97.064  51.700  1.00  0.00           C
ATOM   8750  C38 POPE2 175      33.684  96.564  51.110  1.00  0.00           C
ATOM   8753  C39 POPE2 175      32.444  97.344  51.580  1.00  0.00           C
ATOM   8756 0C31 POPE2 175      31.344  97.424  50.510  1.00  0.00           C
ATOM   8759 1C31 POPE2 175      30.014  97.944  51.060  1.00  0.00           C
ATOM   8762 2C31 POPE2 175      28.974  98.234  49.970  1.00  0.00           C
ATOM   8765 3C31 POPE2 175      28.674  97.064  49.010  1.00  0.00           C
ATOM   8768 4C31 POPE2 175      28.184  95.794  49.720  1.00  0.00           C
ATOM   8771 5C31 POPE2 175      27.424  94.834  48.800  1.00  0.00           C
ATOM   8774 6C31 POPE2 175      27.004  93.524  49.480  1.00  0.00           C
ATOM   8778  NH3 POPE3 176      26.534  26.604  63.110  1.00  0.00           N
ATOM   8782  C12 POPE3 176      26.664  27.004  64.560  1.00  0.00           C
ATOM   8785  C11 POPE3 176      27.844  26.304  65.250  1.00  0.00           C
ATOM   8788  P   POPE3 176      30.494  26.414  65.230  1.00  0.00           P
ATOM   8789  O13 POPE3 176      30.964  27.514  66.110  1.00  0.00           O
ATOM   8790  O14 POPE3 176      30.524  25.024  65.750  1.00  0.00           O
ATOM   8791  O11 POPE3 176      31.394  26.474  63.940  1.00  0.00           O
ATOM   8792  O12 POPE3 176      29.044  26.784  64.670  1.00  0.00           O
ATOM   8793  C1  POPE3 176      30.794  26.654  62.650  1.00  0.00           C
ATOM   8796  C2  POPE3 176      31.884  27.004  61.610  1.00  0.00           C
ATOM   8798  O21 POPE3 176      31.264  27.814  60.600  1.00  0.00           O
ATOM   8799  C21 POPE3 176      31.914  28.904  60.210  1.00  0.00           C
ATOM   8800  O22 POPE3 176      33.004  29.274  60.610  1.00  0.00           O
ATOM   8801  C22 POPE3 176      31.024  29.634  59.220  1.00  0.00           C
ATOM   8804  C3  POPE3 176      32.514  25.724  61.000  1.00  0.00           C
ATOM   8807  O31 POPE3 176      33.564  26.064  60.070  1.00  0.00           O
ATOM   8808  C31 POPE3 176      33.364  26.194  58.750  1.00  0.00           C
ATOM   8809  O32 POPE3 176      34.144  26.764  58.000  1.00  0.00           O
ATOM   8810  C32 POPE3 176      32.084  25.504  58.250  1.00  0.00           C
ATOM   8813  C23 POPE3 176      31.734  30.634  58.270  1.00  0.00           C
ATOM   8816  C24 POPE3 176      30.974  30.814  56.950  1.00  0.00           C
ATOM   8819  C25 POPE3 176      29.634  31.514  57.150  1.00  0.00           C
ATOM   8822  C26 POPE3 176      28.764  31.554  55.900  1.00  0.00           C
ATOM   8825  C27 POPE3 176      27.324  31.974  56.230  1.00  0.00           C
ATOM   8828  C28 POPE3 176      26.534  32.404  54.980  1.00  0.00           C
ATOM   8831  C29 POPE3 176      25.074  32.584  55.270  1.00  0.00           C
ATOM   8833 0C21 POPE3 176      24.084  31.724  54.980  1.00  0.00           C
ATOM   8835 1C21 POPE3 176      24.244  30.394  54.290  1.00  0.00           C
ATOM   8838 2C21 POPE3 176      23.874  30.404  52.800  1.00  0.00           C
ATOM   8841 3C21 POPE3 176      22.384  30.664  52.540  1.00  0.00           C
ATOM   8844 4C21 POPE3 176      21.994  30.594  51.060  1.00  0.00           C
ATOM   8847 5C21 POPE3 176      21.894  29.154  50.550  1.00  0.00           C
ATOM   8850 6C21 POPE3 176      21.584  29.094  49.050  1.00  0.00           C
ATOM   8853 7C21 POPE3 176      21.474  27.664  48.530  1.00  0.00           C
ATOM   8856 8C21 POPE3 176      21.194  27.574  47.030  1.00  0.00           C
ATOM   8860  C33 POPE3 176      31.854  25.534  56.710  1.00  0.00           C
ATOM   8863  C34 POPE3 176      31.024  24.324  56.240  1.00  0.00           C
ATOM   8866  C35 POPE3 176      30.394  24.424  54.850  1.00  0.00           C
ATOM   8869  C36 POPE3 176      31.354  24.124  53.690  1.00  0.00           C
ATOM   8872  C37 POPE3 176      30.594  23.594  52.470  1.00  0.00           C
ATOM   8875  C38 POPE3 176      31.394  23.574  51.150  1.00  0.00           C
ATOM   8878  C39 POPE3 176      32.004  24.934  50.780  1.00  0.00           C
ATOM   8881 0C31 POPE3 176      32.424  25.004  49.310  1.00  0.00           C
ATOM   8884 1C31 POPE3 176      33.244  26.274  49.020  1.00  0.00           C
ATOM   8887 2C31 POPE3 176      33.534  26.484  47.520  1.00  0.00           C
ATOM   8890 3C31 POPE3 176      34.494  27.644  47.240  1.00  0.00           C
ATOM   8893 4C31 POPE3 176      34.054  28.974  47.870  1.00  0.00           C
ATOM   8896 5C31 POPE3 176      34.924  30.164  47.450  1.00  0.00           C
ATOM   8899 6C31 POPE3 176      34.644  31.434  48.260  1.00  0.00           C
ATOM   8903  NH3 POPE4 177      38.014  41.994  64.040  1.00  0.00           N
ATOM   8907  C12 POPE4 177      39.484  41.694  64.200  1.00  0.00           C
ATOM   8910  C11 POPE4 177      40.184  41.824  62.830  1.00  0.00           C
ATOM   8913  P   POPE4 177      42.574  41.594  63.980  1.00  0.00           P
ATOM   8914  O13 POPE4 177      42.684  43.014  64.380  1.00  0.00           O
ATOM   8915  O14 POPE4 177      42.134  40.604  65.000  1.00  0.00           O
ATOM   8916  O11 POPE4 177      43.924  41.084  63.390  1.00  0.00           O
ATOM   8917  O12 POPE4 177      41.564  41.464  62.780  1.00  0.00           O
ATOM   8918  C1  POPE4 177      44.424  41.134  62.070  1.00  0.00           C
ATOM   8921  C2  POPE4 177      44.284  39.754  61.350  1.00  0.00           C
ATOM   8923  O21 POPE4 177      45.524  39.254  60.830  1.00  0.00           O
ATOM   8924  C21 POPE4 177      46.204  39.964  59.960  1.00  0.00           C
ATOM   8925  O22 POPE4 177      45.874  41.024  59.450  1.00  0.00           O
ATOM   8926  C22 POPE4 177      47.504  39.214  59.610  1.00  0.00           C
ATOM   8929  C3  POPE4 177      43.144  39.734  60.300  1.00  0.00           C
ATOM   8932  O31 POPE4 177      42.964  38.434  59.700  1.00  0.00           O
ATOM   8933  C31 POPE4 177      42.454  37.504  60.490  1.00  0.00           C
ATOM   8934  O32 POPE4 177      41.994  37.694  61.610  1.00  0.00           O
ATOM   8935  C32 POPE4 177      42.644  36.144  59.840  1.00  0.00           C
ATOM   8938  C23 POPE4 177      48.004  39.534  58.180  1.00  0.00           C
ATOM   8941  C24 POPE4 177      49.144  38.614  57.690  1.00  0.00           C
ATOM   8944  C25 POPE4 177      50.474  38.864  58.420  1.00  0.00           C
ATOM   8947  C26 POPE4 177      51.664  38.124  57.790  1.00  0.00           C
ATOM   8950  C27 POPE4 177      52.984  38.874  57.990  1.00  0.00           C
ATOM   8953  C28 POPE4 177      54.204  37.954  58.110  1.00  0.00           C
ATOM   8956  C29 POPE4 177      54.264  37.334  59.480  1.00  0.00           C
ATOM   8958 0C21 POPE4 177      55.254  36.534  59.900  1.00  0.00           C
ATOM   8960 1C21 POPE4 177      56.444  36.124  59.070  1.00  0.00           C
ATOM   8963 2C21 POPE4 177      57.674  35.854  59.940  1.00  0.00           C
ATOM   8966 3C21 POPE4 177      58.904  35.494  59.100  1.00  0.00           C
ATOM   8969 4C21 POPE4 177      60.004  34.864  59.960  1.00  0.00           C
ATOM   8972 5C21 POPE4 177      61.354  34.714  59.230  1.00  0.00           C
ATOM   8975 6C21 POPE4 177      62.104  36.044  59.070  1.00  0.00           C
ATOM   8978 7C21 POPE4 177      63.464  35.834  58.400  1.00  0.00           C
ATOM   8981 8C21 POPE4 177      64.304  37.104  58.370  1.00  0.00           C
ATOM   8985  C33 POPE4 177      44.104  35.894  59.350  1.00  0.00           C
ATOM   8988  C34 POPE4 177      44.294  36.274  57.870  1.00  0.00           C
ATOM   8991  C35 POPE4 177      43.824  35.174  56.910  1.00  0.00           C
ATOM   8994  C36 POPE4 177      43.564  35.704  55.490  1.00  0.00           C
ATOM   8997  C37 POPE4 177      43.664  34.614  54.410  1.00  0.00           C
ATOM   9000  C38 POPE4 177      45.104  34.414  53.940  1.00  0.00           C
ATOM   9003  C39 POPE4 177      45.284  33.324  52.880  1.00  0.00           C
ATOM   9006 0C31 POPE4 177      44.674  33.704  51.520  1.00  0.00           C
ATOM   9009 1C31 POPE4 177      44.964  32.674  50.420  1.00  0.00           C
ATOM   9012 2C31 POPE4 177      44.474  33.174  49.050  1.00  0.00           C
ATOM   9015 3C31 POPE4 177      45.114  32.474  47.840  1.00  0.00           C
ATOM   9018 4C31 POPE4 177      44.734  30.994  47.700  1.00  0.00           C
ATOM   9021 5C31 POPE4 177      45.154  30.434  46.330  1.00  0.00           C
ATOM   9024 6C31 POPE4 177      44.734  28.984  46.110  1.00  0.00           C
ATOM   9028  NH3 POPE5 178     116.204  75.774  62.510  1.00  0.00           N
ATOM   9032  C12 POPE5 178     115.294  74.614  62.820  1.00  0.00           C
ATOM   9035  C11 POPE5 178     115.924  73.554  63.740  1.00  0.00           C
ATOM   9038  P   POPE5 178     114.264  71.584  63.210  1.00  0.00           P
ATOM   9039  O13 POPE5 178     113.934  70.384  64.000  1.00  0.00           O
ATOM   9040  O14 POPE5 178     113.154  72.254  62.480  1.00  0.00           O
ATOM   9041  O11 POPE5 178     115.474  71.354  62.210  1.00  0.00           O
ATOM   9042  O12 POPE5 178     114.894  72.664  64.180  1.00  0.00           O
ATOM   9043  C1  POPE5 178     115.324  70.904  60.850  1.00  0.00           C
ATOM   9046  C2  POPE5 178     116.564  71.314  59.980  1.00  0.00           C
ATOM   9048  O21 POPE5 178     116.564  70.644  58.710  1.00  0.00           O
ATOM   9049  C21 POPE5 178     115.774  71.114  57.790  1.00  0.00           C
ATOM   9050  O22 POPE5 178     115.014  72.074  57.890  1.00  0.00           O
ATOM   9051  C22 POPE5 178     115.914  70.284  56.520  1.00  0.00           C
ATOM   9054  C3  POPE5 178     117.944  70.994  60.640  1.00  0.00           C
ATOM   9057  O31 POPE5 178     118.984  71.784  60.030  1.00  0.00           O
ATOM   9058  C31 POPE5 178     120.084  71.154  59.630  1.00  0.00           C
ATOM   9059  O32 POPE5 178     120.454  70.054  60.020  1.00  0.00           O
ATOM   9060  C32 POPE5 178     120.864  72.004  58.620  1.00  0.00           C
ATOM   9063  C23 POPE5 178     116.864  70.934  55.480  1.00  0.00           C
ATOM   9066  C24 POPE5 178     116.754  70.264  54.110  1.00  0.00           C
ATOM   9069  C25 POPE5 178     117.514  68.924  54.040  1.00  0.00           C
ATOM   9072  C26 POPE5 178     117.264  68.184  52.730  1.00  0.00           C
ATOM   9075  C27 POPE5 178     118.064  66.874  52.620  1.00  0.00           C
ATOM   9078  C28 POPE5 178     117.674  66.054  51.380  1.00  0.00           C
ATOM   9081  C29 POPE5 178     118.684  64.984  51.060  1.00  0.00           C
ATOM   9083 0C21 POPE5 178     118.494  63.654  50.970  1.00  0.00           C
ATOM   9085 1C21 POPE5 178     117.224  62.864  51.160  1.00  0.00           C
ATOM   9088 2C21 POPE5 178     116.834  62.144  49.850  1.00  0.00           C
ATOM   9091 3C21 POPE5 178     116.174  63.084  48.830  1.00  0.00           C
ATOM   9094 4C21 POPE5 178     116.104  62.494  47.410  1.00  0.00           C
ATOM   9097 5C21 POPE5 178     117.404  62.664  46.610  1.00  0.00           C
ATOM   9100 6C21 POPE5 178     117.764  64.134  46.340  1.00  0.00           C
ATOM   9103 7C21 POPE5 178     119.034  64.314  45.510  1.00  0.00           C
ATOM   9106 8C21 POPE5 178     119.364  65.784  45.250  1.00  0.00           C
ATOM   9110  C33 POPE5 178     120.854  71.404  57.190  1.00  0.00           C
ATOM   9113  C34 POPE5 178     120.634  72.444  56.070  1.00  0.00           C
ATOM   9116  C35 POPE5 178     121.914  72.754  55.280  1.00  0.00           C
ATOM   9119  C36 POPE5 178     121.634  73.404  53.920  1.00  0.00           C
ATOM   9122  C37 POPE5 178     122.914  73.434  53.070  1.00  0.00           C
ATOM   9125  C38 POPE5 178     122.814  74.264  51.790  1.00  0.00           C
ATOM   9128  C39 POPE5 178     124.164  74.244  51.050  1.00  0.00           C
ATOM   9131 0C31 POPE5 178     124.244  75.214  49.870  1.00  0.00           C
ATOM   9134 1C31 POPE5 178     125.654  75.204  49.250  1.00  0.00           C
ATOM   9137 2C31 POPE5 178     125.944  76.384  48.320  1.00  0.00           C
ATOM   9140 3C31 POPE5 178     125.054  76.394  47.060  1.00  0.00           C
ATOM   9143 4C31 POPE5 178     125.344  77.574  46.130  1.00  0.00           C
ATOM   9146 5C31 POPE5 178     124.494  77.514  44.850  1.00  0.00           C
ATOM   9149 6C31 POPE5 178     124.584  78.784  44.000  1.00  0.00           C
ATOM   9153  NH3 POPE6 179      21.604  44.564  22.110  1.00  0.00           N
ATOM   9157  C12 POPE6 179      21.104  45.624  21.180  1.00  0.00           C
ATOM   9160  C11 POPE6 179      19.574  45.614  21.280  1.00  0.00           C
ATOM   9163  P   POPE6 179      17.724  45.444  23.090  1.00  0.00           P
ATOM   9164  O13 POPE6 179      16.974  46.634  22.640  1.00  0.00           O
ATOM   9165  O14 POPE6 179      17.214  44.114  22.700  1.00  0.00           O
ATOM   9166  O11 POPE6 179      17.864  45.494  24.690  1.00  0.00           O
ATOM   9167  O12 POPE6 179      19.224  45.594  22.660  1.00  0.00           O
ATOM   9168  C1  POPE6 179      17.664  46.794  25.290  1.00  0.00           C
ATOM   9171  C2  POPE6 179      18.014  46.794  26.810  1.00  0.00           C
ATOM   9173  O21 POPE6 179      16.914  47.154  27.660  1.00  0.00           O
ATOM   9174  C21 POPE6 179      16.514  48.414  27.650  1.00  0.00           C
ATOM   9175  O22 POPE6 179      16.954  49.304  26.930  1.00  0.00           O
ATOM   9176  C22 POPE6 179      15.354  48.544  28.640  1.00  0.00           C
ATOM   9179  C3  POPE6 179      19.344  47.524  27.170  1.00  0.00           C
ATOM   9182  O31 POPE6 179      19.684  47.134  28.500  1.00  0.00           O
ATOM   9183  C31 POPE6 179      20.844  47.564  28.960  1.00  0.00           C
ATOM   9184  O32 POPE6 179      21.674  48.224  28.360  1.00  0.00           O
ATOM   9185  C32 POPE6 179      21.014  47.034  30.390  1.00  0.00           C
ATOM   9188  C23 POPE6 179      15.764  48.904  30.100  1.00  0.00           C
ATOM   9191  C24 POPE6 179      14.634  48.504  31.060  1.00  0.00           C
ATOM   9194  C25 POPE6 179      14.854  48.764  32.560  1.00  0.00           C
ATOM   9197  C26 POPE6 179      14.744  50.244  32.950  1.00  0.00           C
ATOM   9200  C27 POPE6 179      14.014  50.514  34.280  1.00  0.00           C
ATOM   9203  C28 POPE6 179      14.094  51.994  34.720  1.00  0.00           C
ATOM   9206  C29 POPE6 179      12.764  52.714  34.730  1.00  0.00           C
ATOM   9208 0C21 POPE6 179      12.514  53.944  35.240  1.00  0.00           C
ATOM   9210 1C21 POPE6 179      13.504  54.864  35.910  1.00  0.00           C
ATOM   9213 2C21 POPE6 179      12.964  55.414  37.250  1.00  0.00           C
ATOM   9216 3C21 POPE6 179      13.794  56.594  37.800  1.00  0.00           C
ATOM   9219 4C21 POPE6 179      13.444  56.964  39.250  1.00  0.00           C
ATOM   9222 5C21 POPE6 179      14.064  56.024  40.310  1.00  0.00           C
ATOM   9225 6C21 POPE6 179      15.574  56.244  40.500  1.00  0.00           C
ATOM   9228 7C21 POPE6 179      16.234  55.234  41.450  1.00  0.00           C
ATOM   9231 8C21 POPE6 179      17.754  55.404  41.510  1.00  0.00           C
ATOM   9235  C33 POPE6 179      21.504  48.144  31.350  1.00  0.00           C
ATOM   9238  C34 POPE6 179      21.084  47.894  32.800  1.00  0.00           C
ATOM   9241  C35 POPE6 179      19.594  48.174  33.050  1.00  0.00           C
ATOM   9244  C36 POPE6 179      19.114  47.824  34.480  1.00  0.00           C
ATOM   9247  C37 POPE6 179      18.484  49.044  35.150  1.00  0.00           C
ATOM   9250  C38 POPE6 179      17.734  48.814  36.470  1.00  0.00           C
ATOM   9253  C39 POPE6 179      17.344  50.154  37.110  1.00  0.00           C
ATOM   9256 0C31 POPE6 179      16.244  50.104  38.180  1.00  0.00           C
ATOM   9259 1C31 POPE6 179      15.974  51.504  38.760  1.00  0.00           C
ATOM   9262 2C31 POPE6 179      14.684  51.624  39.590  1.00  0.00           C
ATOM   9265 3C31 POPE6 179      13.424  51.434  38.740  1.00  0.00           C
ATOM   9268 4C31 POPE6 179      12.154  52.054  39.360  1.00  0.00           C
ATOM   9271 5C31 POPE6 179      10.914  51.854  38.480  1.00  0.00           C
ATOM   9274 6C31 POPE6 179       9.964  53.054  38.460  1.00  0.00           C
ATOM   9278  NH3 POPE7 180      43.144   9.434  62.870  1.00  0.00           N
ATOM   9282  C12 POPE7 180      42.544   8.144  62.390  1.00  0.00           C
ATOM   9285  C11 POPE7 180      43.164   6.984  63.210  1.00  0.00           C
ATOM   9288  P   POPE7 180      45.704   7.324  62.560  1.00  0.00           P
ATOM   9289  O13 POPE7 180      45.694   8.354  63.620  1.00  0.00           O
ATOM   9290  O14 POPE7 180      46.874   6.424  62.440  1.00  0.00           O
ATOM   9291  O11 POPE7 180      45.434   8.114  61.220  1.00  0.00           O
ATOM   9292  O12 POPE7 180      44.384   6.474  62.680  1.00  0.00           O
ATOM   9293  C1  POPE7 180      46.324   8.034  60.100  1.00  0.00           C
ATOM   9296  C2  POPE7 180      45.614   8.504  58.810  1.00  0.00           C
ATOM   9298  O21 POPE7 180      46.624   8.664  57.810  1.00  0.00           O
ATOM   9299  C21 POPE7 180      46.544   7.884  56.750  1.00  0.00           C
ATOM   9300  O22 POPE7 180      45.664   7.074  56.530  1.00  0.00           O
ATOM   9301  C22 POPE7 180      47.734   8.144  55.820  1.00  0.00           C
ATOM   9304  C3  POPE7 180      44.874   9.864  59.000  1.00  0.00           C
ATOM   9307  O31 POPE7 180      44.174  10.234  57.790  1.00  0.00           O
ATOM   9308  C31 POPE7 180      44.794  11.124  57.020  1.00  0.00           C
ATOM   9309  O32 POPE7 180      45.724  11.834  57.340  1.00  0.00           O
ATOM   9310  C32 POPE7 180      44.194  11.054  55.620  1.00  0.00           C
ATOM   9313  C23 POPE7 180      47.544   7.454  54.450  1.00  0.00           C
ATOM   9316  C24 POPE7 180      48.634   7.824  53.440  1.00  0.00           C
ATOM   9319  C25 POPE7 180      48.324   7.314  52.020  1.00  0.00           C
ATOM   9322  C26 POPE7 180      49.094   8.014  50.890  1.00  0.00           C
ATOM   9325  C27 POPE7 180      50.614   7.924  51.020  1.00  0.00           C
ATOM   9328  C28 POPE7 180      51.404   8.854  50.060  1.00  0.00           C
ATOM   9331  C29 POPE7 180      51.074   8.664  48.600  1.00  0.00           C
ATOM   9333 0C21 POPE7 180      50.804   9.644  47.720  1.00  0.00           C
ATOM   9335 1C21 POPE7 180      50.754  11.124  48.020  1.00  0.00           C
ATOM   9338 2C21 POPE7 180      52.124  11.794  48.160  1.00  0.00           C
ATOM   9341 3C21 POPE7 180      53.004  11.774  46.900  1.00  0.00           C
ATOM   9344 4C21 POPE7 180      54.144  12.794  47.020  1.00  0.00           C
ATOM   9347 5C21 POPE7 180      55.344  12.484  46.110  1.00  0.00           C
ATOM   9350 6C21 POPE7 180      54.994  12.404  44.630  1.00  0.00           C
ATOM   9353 7C21 POPE7 180      56.244  12.294  43.750  1.00  0.00           C
ATOM   9356 8C21 POPE7 180      55.914  12.094  42.260  1.00  0.00           C
ATOM   9360  C33 POPE7 180      45.294  11.124  54.540  1.00  0.00           C
ATOM   9363  C34 POPE7 180      44.804  10.664  53.170  1.00  0.00           C
ATOM   9366  C35 POPE7 180      43.744  11.594  52.570  1.00  0.00           C
ATOM   9369  C36 POPE7 180      43.224  11.074  51.220  1.00  0.00           C
ATOM   9372  C37 POPE7 180      42.614  12.164  50.350  1.00  0.00           C
ATOM   9375  C38 POPE7 180      42.104  11.614  49.010  1.00  0.00           C
ATOM   9378  C39 POPE7 180      41.824  12.714  47.970  1.00  0.00           C
ATOM   9381 0C31 POPE7 180      43.114  13.324  47.410  1.00  0.00           C
ATOM   9384 1C31 POPE7 180      42.864  14.394  46.340  1.00  0.00           C
ATOM   9387 2C31 POPE7 180      44.164  14.944  45.730  1.00  0.00           C
ATOM   9390 3C31 POPE7 180      45.054  13.894  45.040  1.00  0.00           C
ATOM   9393 4C31 POPE7 180      44.294  13.054  44.010  1.00  0.00           C
ATOM   9396 5C31 POPE7 180      45.204  12.164  43.160  1.00  0.00           C
ATOM   9399 6C31 POPE7 180      44.424  11.324  42.160  1.00  0.00           C
ATOM   9403  NH3 POPE8 181      26.594  75.224  22.780  1.00  0.00           N
ATOM   9407  C12 POPE8 181      25.104  74.994  22.690  1.00  0.00           C
ATOM   9410  C11 POPE8 181      24.314  75.624  23.860  1.00  0.00           C
ATOM   9413  P   POPE8 181      21.934  76.174  24.680  1.00  0.00           P
ATOM   9414  O13 POPE8 181      21.944  75.404  25.940  1.00  0.00           O
ATOM   9415  O14 POPE8 181      22.094  77.634  24.770  1.00  0.00           O
ATOM   9416  O11 POPE8 181      20.574  75.874  23.920  1.00  0.00           O
ATOM   9417  O12 POPE8 181      22.914  75.554  23.600  1.00  0.00           O
ATOM   9418  C1  POPE8 181      19.424  75.324  24.570  1.00  0.00           C
ATOM   9421  C2  POPE8 181      19.224  73.804  24.320  1.00  0.00           C
ATOM   9423  O21 POPE8 181      18.674  73.174  25.490  1.00  0.00           O
ATOM   9424  C21 POPE8 181      17.504  73.654  25.870  1.00  0.00           C
ATOM   9425  O22 POPE8 181      16.764  74.354  25.200  1.00  0.00           O
ATOM   9426  C22 POPE8 181      17.274  73.284  27.340  1.00  0.00           C
ATOM   9429  C3  POPE8 181      20.574  73.134  24.000  1.00  0.00           C
ATOM   9432  O31 POPE8 181      20.414  71.744  23.790  1.00  0.00           O
ATOM   9433  C31 POPE8 181      21.204  70.824  24.360  1.00  0.00           C
ATOM   9434  O32 POPE8 181      21.204  69.664  23.970  1.00  0.00           O
ATOM   9435  C32 POPE8 181      22.104  71.254  25.510  1.00  0.00           C
ATOM   9438  C23 POPE8 181      16.014  73.954  27.950  1.00  0.00           C
ATOM   9441  C24 POPE8 181      15.944  73.834  29.490  1.00  0.00           C
ATOM   9444  C25 POPE8 181      16.924  74.794  30.210  1.00  0.00           C
ATOM   9447  C26 POPE8 181      17.954  74.074  31.080  1.00  0.00           C
ATOM   9450  C27 POPE8 181      18.954  75.054  31.730  1.00  0.00           C
ATOM   9453  C28 POPE8 181      19.984  74.404  32.670  1.00  0.00           C
ATOM   9456  C29 POPE8 181      19.324  73.874  33.920  1.00  0.00           C
ATOM   9458 0C21 POPE8 181      19.744  74.004  35.190  1.00  0.00           C
ATOM   9460 1C21 POPE8 181      21.014  74.664  35.680  1.00  0.00           C
ATOM   9463 2C21 POPE8 181      21.884  73.654  36.440  1.00  0.00           C
ATOM   9466 3C21 POPE8 181      23.024  74.304  37.250  1.00  0.00           C
ATOM   9469 4C21 POPE8 181      22.694  74.524  38.740  1.00  0.00           C
ATOM   9472 5C21 POPE8 181      21.574  75.554  38.970  1.00  0.00           C
ATOM   9475 6C21 POPE8 181      21.314  75.884  40.440  1.00  0.00           C
ATOM   9478 7C21 POPE8 181      20.354  77.074  40.590  1.00  0.00           C
ATOM   9481 8C21 POPE8 181      19.924  77.364  42.020  1.00  0.00           C
ATOM   9485  C33 POPE8 181      21.364  71.484  26.850  1.00  0.00           C
ATOM   9488  C34 POPE8 181      22.334  71.924  27.960  1.00  0.00           C
ATOM   9491  C35 POPE8 181      21.714  72.044  29.360  1.00  0.00           C
ATOM   9494  C36 POPE8 181      21.074  70.744  29.870  1.00  0.00           C
ATOM   9497  C37 POPE8 181      21.214  70.544  31.390  1.00  0.00           C
ATOM   9500  C38 POPE8 181      20.744  69.154  31.840  1.00  0.00           C
ATOM   9503  C39 POPE8 181      20.944  68.904  33.340  1.00  0.00           C
ATOM   9506 0C31 POPE8 181      20.044  69.774  34.220  1.00  0.00           C
ATOM   9509 1C31 POPE8 181      20.224  69.474  35.710  1.00  0.00           C
ATOM   9512 2C31 POPE8 181      19.324  70.344  36.600  1.00  0.00           C
ATOM   9515 3C31 POPE8 181      19.744  70.284  38.070  1.00  0.00           C
ATOM   9518 4C31 POPE8 181      19.064  71.364  38.920  1.00  0.00           C
ATOM   9521 5C31 POPE8 181      19.814  71.574  40.240  1.00  0.00           C
ATOM   9524 6C31 POPE8 181      19.134  72.614  41.140  1.00  0.00           C
ATOM   9528  NH3 POPE9 182       4.154  60.144  65.120  1.00  0.00           N
ATOM   9532  C12 POPE9 182       4.024  60.134  66.620  1.00  0.00           C
ATOM   9535  C11 POPE9 182       4.264  61.554  67.150  1.00  0.00           C
ATOM   9538  P   POPE9 182       3.384  63.434  65.480  1.00  0.00           P
ATOM   9539  O13 POPE9 182       2.496  64.614  65.580  1.00  0.00           O
ATOM   9540  O14 POPE9 182       4.804  63.684  65.140  1.00  0.00           O
ATOM   9541  O11 POPE9 182       2.806  62.454  64.370  1.00  0.00           O
ATOM   9542  O12 POPE9 182       3.264  62.494  66.750  1.00  0.00           O
ATOM   9543  C1  POPE9 182       3.224  62.714  63.020  1.00  0.00           C
ATOM   9546  C2  POPE9 182       2.326  62.014  61.990  1.00  0.00           C
ATOM   9548  O21 POPE9 182       2.836  62.404  60.710  1.00  0.00           O
ATOM   9549  C21 POPE9 182       2.944  61.614  59.650  1.00  0.00           C
ATOM   9550  O22 POPE9 182       2.994  62.044  58.510  1.00  0.00           O
ATOM   9551  C22 POPE9 182       3.094  60.124  59.960  1.00  0.00           C
ATOM   9554  C3  POPE9 182       0.836  62.454  62.130  1.00  0.00           C
ATOM   9557  O31 POPE9 182       0.046  62.144  60.970  1.00  0.00           O
ATOM   9558  C31 POPE9 182      -0.204  60.844  60.800  1.00  0.00           C
ATOM   9559  O32 POPE9 182       0.046  59.974  61.610  1.00  0.00           O
ATOM   9560  C32 POPE9 182      -0.684  60.604  59.360  1.00  0.00           C
ATOM   9563  C23 POPE9 182       3.674  59.364  58.740  1.00  0.00           C
ATOM   9566  C24 POPE9 182       3.534  57.844  58.810  1.00  0.00           C
ATOM   9569  C25 POPE9 182       4.584  57.144  57.920  1.00  0.00           C
ATOM   9572  C26 POPE9 182       4.354  57.274  56.400  1.00  0.00           C
ATOM   9575  C27 POPE9 182       5.654  56.974  55.630  1.00  0.00           C
ATOM   9578  C28 POPE9 182       5.454  56.674  54.120  1.00  0.00           C
ATOM   9581  C29 POPE9 182       4.904  55.294  53.890  1.00  0.00           C
ATOM   9583 0C21 POPE9 182       4.484  54.794  52.710  1.00  0.00           C
ATOM   9585 1C21 POPE9 182       4.464  55.494  51.380  1.00  0.00           C
ATOM   9588 2C21 POPE9 182       5.154  54.664  50.270  1.00  0.00           C
ATOM   9591 3C21 POPE9 182       4.874  55.244  48.880  1.00  0.00           C
ATOM   9594 4C21 POPE9 182       5.574  54.484  47.740  1.00  0.00           C
ATOM   9597 5C21 POPE9 182       7.104  54.624  47.790  1.00  0.00           C
ATOM   9600 6C21 POPE9 182       7.694  55.264  46.520  1.00  0.00           C
ATOM   9603 7C21 POPE9 182       9.214  55.434  46.610  1.00  0.00           C
ATOM   9606 8C21 POPE9 182       9.824  56.084  45.360  1.00  0.00           C
ATOM   9610  C33 POPE9 182      -0.624  61.864  58.460  1.00  0.00           C
ATOM   9613  C34 POPE9 182      -0.734  61.584  56.950  1.00  0.00           C
ATOM   9616  C35 POPE9 182       0.586  61.134  56.310  1.00  0.00           C
ATOM   9619  C36 POPE9 182       0.456  60.884  54.800  1.00  0.00           C
ATOM   9622  C37 POPE9 182       1.766  60.404  54.170  1.00  0.00           C
ATOM   9625  C38 POPE9 182       1.656  60.084  52.680  1.00  0.00           C
ATOM   9628  C39 POPE9 182       3.024  59.824  52.040  1.00  0.00           C
ATOM   9631 0C31 POPE9 182       2.934  59.394  50.570  1.00  0.00           C
ATOM   9634 1C31 POPE9 182       4.294  59.414  49.870  1.00  0.00           C
ATOM   9637 2C31 POPE9 182       4.264  58.944  48.400  1.00  0.00           C
ATOM   9640 3C31 POPE9 182       3.884  60.034  47.380  1.00  0.00           C
ATOM   9643 4C31 POPE9 182       2.366  60.254  47.220  1.00  0.00           C
ATOM   9646 5C31 POPE9 182       2.006  61.084  45.980  1.00  0.00           C
ATOM   9649 6C31 POPE9 182       0.506  61.084  45.690  1.00  0.00           C
ATOM   9653  NH3 POPE  183      47.344  10.784  62.330  1.00  0.00           N
ATOM   9657  C12 POPE  183      47.864  12.144  62.670  1.00  0.00           C
ATOM   9660  C11 POPE  183      46.794  13.034  63.340  1.00  0.00           C
ATOM   9663  P   POPE  183      44.444  12.534  62.280  1.00  0.00           P
ATOM   9664  O13 POPE  183      44.784  11.224  61.700  1.00  0.00           O
ATOM   9665  O14 POPE  183      43.824  12.444  63.610  1.00  0.00           O
ATOM   9666  O11 POPE  183      43.484  13.354  61.330  1.00  0.00           O
ATOM   9667  O12 POPE  183      45.744  13.414  62.440  1.00  0.00           O
ATOM   9668  C1  POPE  183      42.094  13.454  61.730  1.00  0.00           C
ATOM   9671  C2  POPE  183      41.124  13.434  60.520  1.00  0.00           C
ATOM   9673  O21 POPE  183      41.204  12.214  59.750  1.00  0.00           O
ATOM   9674  C21 POPE  183      40.674  11.134  60.290  1.00  0.00           C
ATOM   9675  O22 POPE  183      40.284  11.024  61.440  1.00  0.00           O
ATOM   9676  C22 POPE  183      40.574  10.044  59.230  1.00  0.00           C
ATOM   9679  C3  POPE  183      41.394  14.664  59.610  1.00  0.00           C
ATOM   9682  O31 POPE  183      40.984  14.404  58.250  1.00  0.00           O
ATOM   9683  C31 POPE  183      41.454  15.294  57.390  1.00  0.00           C
ATOM   9684  O32 POPE  183      41.764  16.444  57.660  1.00  0.00           O
ATOM   9685  C32 POPE  183      41.644  14.604  56.050  1.00  0.00           C
ATOM   9688  C23 POPE  183      39.174   9.974  58.580  1.00  0.00           C
ATOM   9691  C24 POPE  183      39.254  10.034  57.050  1.00  0.00           C
ATOM   9694  C25 POPE  183      37.914   9.874  56.330  1.00  0.00           C
ATOM   9697  C26 POPE  183      38.094   9.994  54.800  1.00  0.00           C
ATOM   9700  C27 POPE  183      36.824   9.704  53.990  1.00  0.00           C
ATOM   9703  C28 POPE  183      36.844  10.304  52.560  1.00  0.00           C
ATOM   9706  C29 POPE  183      38.024   9.844  51.740  1.00  0.00           C
ATOM   9708 0C21 POPE  183      38.204  10.034  50.420  1.00  0.00           C
ATOM   9710 1C21 POPE  183      37.254  10.744  49.500  1.00  0.00           C
ATOM   9713 2C21 POPE  183      37.334  10.244  48.040  1.00  0.00           C
ATOM   9716 3C21 POPE  183      38.424  10.944  47.200  1.00  0.00           C
ATOM   9719 4C21 POPE  183      37.824  11.724  46.020  1.00  0.00           C
ATOM   9722 5C21 POPE  183      38.814  12.664  45.320  1.00  0.00           C
ATOM   9725 6C21 POPE  183      38.094  13.624  44.350  1.00  0.00           C
ATOM   9728 7C21 POPE  183      39.004  14.704  43.780  1.00  0.00           C
ATOM   9731 8C21 POPE  183      38.274  15.704  42.880  1.00  0.00           C
ATOM   9735  C33 POPE  183      41.854  15.574  54.870  1.00  0.00           C
ATOM   9738  C34 POPE  183      42.444  14.854  53.650  1.00  0.00           C
ATOM   9741  C35 POPE  183      42.374  15.654  52.340  1.00  0.00           C
ATOM   9744  C36 POPE  183      40.944  15.794  51.810  1.00  0.00           C
ATOM   9747  C37 POPE  183      40.864  16.144  50.310  1.00  0.00           C
ATOM   9750  C38 POPE  183      39.494  15.794  49.710  1.00  0.00           C
ATOM   9753  C39 POPE  183      39.314  16.284  48.270  1.00  0.00           C
ATOM   9756 0C31 POPE  183      38.934  17.764  48.210  1.00  0.00           C
ATOM   9759 1C31 POPE  183      38.634  18.254  46.790  1.00  0.00           C
ATOM   9762 2C31 POPE  183      38.214  19.724  46.770  1.00  0.00           C
ATOM   9765 3C31 POPE  183      37.984  20.274  45.360  1.00  0.00           C
ATOM   9768 4C31 POPE  183      36.764  19.644  44.660  1.00  0.00           C
ATOM   9771 5C31 POPE  183      36.414  20.344  43.350  1.00  0.00           C
ATOM   9774 6C31 POPE  183      35.154  19.784  42.710  1.00  0.00           C
ATOM   9778  NH3 POPE  184     109.284   6.884  23.830  1.00  0.00           N
ATOM   9782  C12 POPE  184     108.874   8.244  24.320  1.00  0.00           C
ATOM   9785  C11 POPE  184     108.374   9.174  23.200  1.00  0.00           C
ATOM   9788  P   POPE  184     109.554  11.484  22.820  1.00  0.00           P
ATOM   9789  O13 POPE  184     110.744  11.924  22.070  1.00  0.00           O
ATOM   9790  O14 POPE  184     108.254  12.134  22.540  1.00  0.00           O
ATOM   9791  O11 POPE  184     109.874  11.604  24.350  1.00  0.00           O
ATOM   9792  O12 POPE  184     109.464   9.914  22.630  1.00  0.00           O
ATOM   9793  C1  POPE  184     109.814  12.884  24.980  1.00  0.00           C
ATOM   9796  C2  POPE  184     109.164  12.744  26.370  1.00  0.00           C
ATOM   9798  O21 POPE  184     108.874  14.044  26.900  1.00  0.00           O
ATOM   9799  C21 POPE  184     107.814  14.624  26.350  1.00  0.00           C
ATOM   9800  O22 POPE  184     107.064  14.114  25.520  1.00  0.00           O
ATOM   9801  C22 POPE  184     107.814  16.084  26.790  1.00  0.00           C
ATOM   9804  C3  POPE  184     110.114  11.924  27.300  1.00  0.00           C
ATOM   9807  O31 POPE  184     109.904  12.034  28.720  1.00  0.00           O
ATOM   9808  C31 POPE  184     108.984  11.214  29.190  1.00  0.00           C
ATOM   9809  O32 POPE  184     108.114  10.654  28.550  1.00  0.00           O
ATOM   9810  C32 POPE  184     109.264  11.014  30.680  1.00  0.00           C
ATOM   9813  C23 POPE  184     106.634  16.424  27.710  1.00  0.00           C
ATOM   9816  C24 POPE  184     106.824  15.964  29.150  1.00  0.00           C
ATOM   9819  C25 POPE  184     105.634  16.174  30.090  1.00  0.00           C
ATOM   9822  C26 POPE  184     105.314  17.654  30.350  1.00  0.00           C
ATOM   9825  C27 POPE  184     104.144  17.824  31.340  1.00  0.00           C
ATOM   9828  C28 POPE  184     103.544  19.244  31.300  1.00  0.00           C
ATOM   9831  C29 POPE  184     102.144  19.254  31.870  1.00  0.00           C
ATOM   9833 0C21 POPE  184     101.594  20.164  32.690  1.00  0.00           C
ATOM   9835 1C21 POPE  184     102.244  21.414  33.210  1.00  0.00           C
ATOM   9838 2C21 POPE  184     102.114  21.574  34.730  1.00  0.00           C
ATOM   9841 3C21 POPE  184     102.604  22.954  35.170  1.00  0.00           C
ATOM   9844 4C21 POPE  184     102.354  23.274  36.640  1.00  0.00           C
ATOM   9847 5C21 POPE  184     102.704  24.744  36.920  1.00  0.00           C
ATOM   9850 6C21 POPE  184     102.704  25.114  38.400  1.00  0.00           C
ATOM   9853 7C21 POPE  184     103.174  26.554  38.600  1.00  0.00           C
ATOM   9856 8C21 POPE  184     103.234  26.964  40.060  1.00  0.00           C
ATOM   9860  C33 POPE  184     109.054  12.314  31.480  1.00  0.00           C
ATOM   9863  C34 POPE  184     109.304  12.124  32.980  1.00  0.00           C
ATOM   9866  C35 POPE  184     108.834  13.304  33.850  1.00  0.00           C
ATOM   9869  C36 POPE  184     109.824  14.464  34.000  1.00  0.00           C
ATOM   9872  C37 POPE  184     109.264  15.514  34.980  1.00  0.00           C
ATOM   9875  C38 POPE  184     110.134  16.774  35.070  1.00  0.00           C
ATOM   9878  C39 POPE  184     109.754  17.674  36.260  1.00  0.00           C
ATOM   9881 0C31 POPE  184     110.144  17.074  37.620  1.00  0.00           C
ATOM   9884 1C31 POPE  184     110.204  18.154  38.700  1.00  0.00           C
ATOM   9887 2C31 POPE  184     110.484  17.624  40.110  1.00  0.00           C
ATOM   9890 3C31 POPE  184     110.614  18.794  41.100  1.00  0.00           C
ATOM   9893 4C31 POPE  184     110.654  18.384  42.570  1.00  0.00           C
ATOM   9896 5C31 POPE  184     110.454  19.604  43.490  1.00  0.00           C
ATOM   9899 6C31 POPE  184     110.564  19.284  44.980  1.00  0.00           C
ATOM   9903  NH3 POPE  185      81.374  85.724  22.340  1.00  0.00           N
ATOM   9907  C12 POPE  185      81.914  85.514  23.720  1.00  0.00           C
ATOM   9910  C11 POPE  185      82.774  86.694  24.170  1.00  0.00           C
ATOM   9913  P   POPE  185      84.994  87.514  22.910  1.00  0.00           P
ATOM   9914  O13 POPE  185      86.344  86.894  22.820  1.00  0.00           O
ATOM   9915  O14 POPE  185      84.294  87.734  21.630  1.00  0.00           O
ATOM   9916  O11 POPE  185      85.064  88.854  23.700  1.00  0.00           O
ATOM   9917  O12 POPE  185      84.134  86.524  23.780  1.00  0.00           O
ATOM   9918  C1  POPE  185      84.684  89.114  25.040  1.00  0.00           C
ATOM   9921  C2  POPE  185      85.904  89.034  25.950  1.00  0.00           C
ATOM   9923  O21 POPE  185      85.464  88.744  27.290  1.00  0.00           O
ATOM   9924  C21 POPE  185      85.174  87.474  27.500  1.00  0.00           C
ATOM   9925  O22 POPE  185      85.594  86.534  26.840  1.00  0.00           O
ATOM   9926  C22 POPE  185      84.254  87.384  28.720  1.00  0.00           C
ATOM   9929  C3  POPE  185      86.734  90.344  25.880  1.00  0.00           C
ATOM   9932  O31 POPE  185      86.074  91.454  26.520  1.00  0.00           O
ATOM   9933  C31 POPE  185      86.194  91.634  27.850  1.00  0.00           C
ATOM   9934  O32 POPE  185      85.484  92.414  28.480  1.00  0.00           O
ATOM   9935  C32 POPE  185      87.334  90.884  28.540  1.00  0.00           C
ATOM   9938  C23 POPE  185      83.994  85.934  29.160  1.00  0.00           C
ATOM   9941  C24 POPE  185      82.854  85.804  30.190  1.00  0.00           C
ATOM   9944  C25 POPE  185      83.074  86.554  31.520  1.00  0.00           C
ATOM   9947  C26 POPE  185      84.314  86.094  32.290  1.00  0.00           C
ATOM   9950  C27 POPE  185      84.424  86.764  33.670  1.00  0.00           C
ATOM   9953  C28 POPE  185      85.774  86.494  34.330  1.00  0.00           C
ATOM   9956  C29 POPE  185      85.874  87.064  35.720  1.00  0.00           C
ATOM   9958 0C21 POPE  185      86.464  86.464  36.770  1.00  0.00           C
ATOM   9960 1C21 POPE  185      87.174  85.134  36.710  1.00  0.00           C
ATOM   9963 2C21 POPE  185      88.274  84.994  37.780  1.00  0.00           C
ATOM   9966 3C21 POPE  185      87.714  84.824  39.200  1.00  0.00           C
ATOM   9969 4C21 POPE  185      88.804  84.674  40.260  1.00  0.00           C
ATOM   9972 5C21 POPE  185      89.524  83.324  40.210  1.00  0.00           C
ATOM   9975 6C21 POPE  185      90.784  83.364  41.080  1.00  0.00           C
ATOM   9978 7C21 POPE  185      91.494  82.034  41.250  1.00  0.00           C
ATOM   9981 8C21 POPE  185      92.824  82.254  41.970  1.00  0.00           C
ATOM   9985  C33 POPE  185      87.354  91.154  30.070  1.00  0.00           C
ATOM   9988  C34 POPE  185      88.494  90.434  30.820  1.00  0.00           C
ATOM   9991  C35 POPE  185      88.384  88.924  30.670  1.00  0.00           C
ATOM   9994  C36 POPE  185      89.124  88.144  31.760  1.00  0.00           C
ATOM   9997  C37 POPE  185      88.824  86.644  31.640  1.00  0.00           C
ATOM  10000  C38 POPE  185      88.984  85.874  32.950  1.00  0.00           C
ATOM  10003  C39 POPE  185      90.324  85.154  33.100  1.00  0.00           C
ATOM  10006 0C31 POPE  185      90.414  84.474  34.470  1.00  0.00           C
ATOM  10009 1C31 POPE  185      91.584  83.504  34.550  1.00  0.00           C
ATOM  10012 2C31 POPE  185      91.694  82.804  35.910  1.00  0.00           C
ATOM  10015 3C31 POPE  185      92.824  81.774  35.900  1.00  0.00           C
ATOM  10018 4C31 POPE  185      93.194  81.274  37.300  1.00  0.00           C
ATOM  10021 5C31 POPE  185      94.324  80.234  37.250  1.00  0.00           C
ATOM  10024 6C31 POPE  185      94.834  79.824  38.630  1.00  0.00           C
ATOM  10028  NH3 POPE  186      94.614  33.684  63.240  1.00  0.00           N
ATOM  10032  C12 POPE  186      93.714  33.224  64.350  1.00  0.00           C
ATOM  10035  C11 POPE  186      94.304  31.954  64.970  1.00  0.00           C
ATOM  10038  P   POPE  186      94.864  29.494  64.320  1.00  0.00           P
ATOM  10039  O13 POPE  186      95.864  29.214  63.260  1.00  0.00           O
ATOM  10040  O14 POPE  186      95.304  29.424  65.720  1.00  0.00           O
ATOM  10041  O11 POPE  186      93.634  28.504  64.120  1.00  0.00           O
ATOM  10042  O12 POPE  186      94.244  30.924  64.000  1.00  0.00           O
ATOM  10043  C1  POPE  186      92.524  28.764  63.230  1.00  0.00           C
ATOM  10046  C2  POPE  186      92.564  27.904  61.920  1.00  0.00           C
ATOM  10048  O21 POPE  186      91.224  27.474  61.610  1.00  0.00           O
ATOM  10049  C21 POPE  186      90.644  27.604  60.410  1.00  0.00           C
ATOM  10050  O22 POPE  186      89.444  27.444  60.220  1.00  0.00           O
ATOM  10051  C22 POPE  186      91.594  27.904  59.250  1.00  0.00           C
ATOM  10054  C3  POPE  186      93.494  26.674  62.140  1.00  0.00           C
ATOM  10057  O31 POPE  186      93.474  25.744  61.030  1.00  0.00           O
ATOM  10058  C31 POPE  186      92.864  24.584  61.250  1.00  0.00           C
ATOM  10059  O32 POPE  186      92.264  24.284  62.270  1.00  0.00           O
ATOM  10060  C32 POPE  186      93.174  23.634  60.100  1.00  0.00           C
ATOM  10063  C23 POPE  186      90.864  27.734  57.890  1.00  0.00           C
ATOM  10066  C24 POPE  186      91.804  27.874  56.690  1.00  0.00           C
ATOM  10069  C25 POPE  186      92.594  29.194  56.660  1.00  0.00           C
ATOM  10072  C26 POPE  186      91.744  30.464  56.830  1.00  0.00           C
ATOM  10075  C27 POPE  186      90.734  30.704  55.700  1.00  0.00           C
ATOM  10078  C28 POPE  186      89.504  31.544  56.120  1.00  0.00           C
ATOM  10081  C29 POPE  186      89.684  32.764  56.990  1.00  0.00           C
ATOM  10083 0C21 POPE  186      90.484  33.824  56.790  1.00  0.00           C
ATOM  10085 1C21 POPE  186      91.424  34.064  55.630  1.00  0.00           C
ATOM  10088 2C21 POPE  186      90.844  34.984  54.540  1.00  0.00           C
ATOM  10091 3C21 POPE  186      91.154  34.464  53.130  1.00  0.00           C
ATOM  10094 4C21 POPE  186      90.654  35.434  52.050  1.00  0.00           C
ATOM  10097 5C21 POPE  186      91.004  35.004  50.630  1.00  0.00           C
ATOM  10100 6C21 POPE  186      90.434  35.984  49.600  1.00  0.00           C
ATOM  10103 7C21 POPE  186      91.014  35.804  48.190  1.00  0.00           C
ATOM  10106 8C21 POPE  186      90.384  36.764  47.180  1.00  0.00           C
ATOM  10110  C33 POPE  186      92.234  23.814  58.880  1.00  0.00           C
ATOM  10113  C34 POPE  186      92.644  22.874  57.730  1.00  0.00           C
ATOM  10116  C35 POPE  186      91.484  22.564  56.780  1.00  0.00           C
ATOM  10119  C36 POPE  186      91.144  23.664  55.750  1.00  0.00           C
ATOM  10122  C37 POPE  186      92.044  23.594  54.500  1.00  0.00           C
ATOM  10125  C38 POPE  186      91.544  24.434  53.310  1.00  0.00           C
ATOM  10128  C39 POPE  186      90.214  23.944  52.730  1.00  0.00           C
ATOM  10131 0C31 POPE  186      89.984  24.424  51.290  1.00  0.00           C
ATOM  10134 1C31 POPE  186      88.554  24.174  50.800  1.00  0.00           C
ATOM  10137 2C31 POPE  186      88.404  24.214  49.270  1.00  0.00           C
ATOM  10140 3C31 POPE  186      86.934  24.114  48.840  1.00  0.00           C
ATOM  10143 4C31 POPE  186      86.714  23.804  47.360  1.00  0.00           C
ATOM  10146 5C31 POPE  186      85.234  23.604  47.010  1.00  0.00           C
ATOM  10149 6C31 POPE  186      84.974  23.364  45.520  1.00  0.00           C
ATOM  10153  NH3 POPE  187      74.864  39.994  61.610  1.00  0.00           N
ATOM  10157  C12 POPE  187      75.314  38.734  60.910  1.00  0.00           C
ATOM  10160  C11 POPE  187      76.184  37.894  61.850  1.00  0.00           C
ATOM  10163  P   POPE  187      77.674  36.194  60.530  1.00  0.00           P
ATOM  10164  O13 POPE  187      77.624  34.804  60.040  1.00  0.00           O
ATOM  10165  O14 POPE  187      78.844  36.604  61.350  1.00  0.00           O
ATOM  10166  O11 POPE  187      77.534  37.204  59.340  1.00  0.00           O
ATOM  10167  O12 POPE  187      76.384  36.564  61.340  1.00  0.00           O
ATOM  10168  C1  POPE  187      77.744  36.764  57.990  1.00  0.00           C
ATOM  10171  C2  POPE  187      76.474  36.134  57.390  1.00  0.00           C
ATOM  10173  O21 POPE  187      76.614  36.194  55.960  1.00  0.00           O
ATOM  10174  C21 POPE  187      76.204  35.154  55.230  1.00  0.00           C
ATOM  10175  O22 POPE  187      75.554  35.274  54.210  1.00  0.00           O
ATOM  10176  C22 POPE  187      76.734  33.814  55.750  1.00  0.00           C
ATOM  10179  C3  POPE  187      75.204  36.914  57.830  1.00  0.00           C
ATOM  10182  O31 POPE  187      74.044  36.504  57.070  1.00  0.00           O
ATOM  10183  C31 POPE  187      73.574  37.364  56.180  1.00  0.00           C
ATOM  10184  O32 POPE  187      73.924  38.534  56.070  1.00  0.00           O
ATOM  10185  C32 POPE  187      72.534  36.664  55.310  1.00  0.00           C
ATOM  10188  C23 POPE  187      77.234  32.934  54.580  1.00  0.00           C
ATOM  10191  C24 POPE  187      78.464  33.524  53.870  1.00  0.00           C
ATOM  10194  C25 POPE  187      78.804  32.764  52.590  1.00  0.00           C
ATOM  10197  C26 POPE  187      77.834  33.024  51.420  1.00  0.00           C
ATOM  10200  C27 POPE  187      77.794  31.834  50.440  1.00  0.00           C
ATOM  10203  C28 POPE  187      76.724  31.944  49.330  1.00  0.00           C
ATOM  10206  C29 POPE  187      75.324  32.064  49.900  1.00  0.00           C
ATOM  10208 0C21 POPE  187      74.234  32.524  49.260  1.00  0.00           C
ATOM  10210 1C21 POPE  187      74.154  32.994  47.820  1.00  0.00           C
ATOM  10213 2C21 POPE  187      73.374  32.024  46.920  1.00  0.00           C
ATOM  10216 3C21 POPE  187      71.864  32.044  47.160  1.00  0.00           C
ATOM  10219 4C21 POPE  187      71.184  30.754  46.650  1.00  0.00           C
ATOM  10222 5C21 POPE  187      69.674  30.694  46.880  1.00  0.00           C
ATOM  10225 6C21 POPE  187      68.884  31.864  46.270  1.00  0.00           C
ATOM  10228 7C21 POPE  187      67.384  31.754  46.580  1.00  0.00           C
ATOM  10231 8C21 POPE  187      66.564  32.904  46.000  1.00  0.00           C
ATOM  10235  C33 POPE  187      72.214  37.414  54.000  1.00  0.00           C
ATOM  10238  C34 POPE  187      71.674  36.474  52.900  1.00  0.00           C
ATOM  10241  C35 POPE  187      71.374  37.204  51.590  1.00  0.00           C
ATOM  10244  C36 POPE  187      70.074  38.034  51.620  1.00  0.00           C
ATOM  10247  C37 POPE  187      69.884  38.904  50.380  1.00  0.00           C
ATOM  10250  C38 POPE  187      68.534  39.644  50.400  1.00  0.00           C
ATOM  10253  C39 POPE  187      68.424  40.744  49.330  1.00  0.00           C
ATOM  10256 0C31 POPE  187      67.144  41.564  49.480  1.00  0.00           C
ATOM  10259 1C31 POPE  187      67.194  42.904  48.730  1.00  0.00           C
ATOM  10262 2C31 POPE  187      65.924  43.764  48.910  1.00  0.00           C
ATOM  10265 3C31 POPE  187      65.674  44.194  50.360  1.00  0.00           C
ATOM  10268 4C31 POPE  187      64.374  44.984  50.530  1.00  0.00           C
ATOM  10271 5C31 POPE  187      64.114  45.374  51.990  1.00  0.00           C
ATOM  10274 6C31 POPE  187      62.764  46.064  52.210  1.00  0.00           C
ATOM  10278  NH3 POPE  188      21.744  53.694  22.590  1.00  0.00           N
ATOM  10282  C12 POPE  188      20.574  53.864  21.660  1.00  0.00           C
ATOM  10285  C11 POPE  188      19.344  54.384  22.370  1.00  0.00           C
ATOM  10288  P   POPE  188      17.044  55.414  21.750  1.00  0.00           P
ATOM  10289  O13 POPE  188      16.674  56.274  20.610  1.00  0.00           O
ATOM  10290  O14 POPE  188      16.054  54.374  22.110  1.00  0.00           O
ATOM  10291  O11 POPE  188      17.514  56.294  23.000  1.00  0.00           O
ATOM  10292  O12 POPE  188      18.374  54.654  21.370  1.00  0.00           O
ATOM  10293  C1  POPE  188      16.704  56.374  24.170  1.00  0.00           C
ATOM  10296  C2  POPE  188      17.554  56.694  25.440  1.00  0.00           C
ATOM  10298  O21 POPE  188      17.024  56.014  26.590  1.00  0.00           O
ATOM  10299  C21 POPE  188      15.824  56.384  26.990  1.00  0.00           C
ATOM  10300  O22 POPE  188      15.174  57.324  26.570  1.00  0.00           O
ATOM  10301  C22 POPE  188      15.374  55.504  28.140  1.00  0.00           C
ATOM  10304  C3  POPE  188      17.794  58.224  25.680  1.00  0.00           C
ATOM  10307  O31 POPE  188      18.514  58.504  26.900  1.00  0.00           O
ATOM  10308  C31 POPE  188      18.674  59.804  27.160  1.00  0.00           C
ATOM  10309  O32 POPE  188      18.194  60.724  26.510  1.00  0.00           O
ATOM  10310  C32 POPE  188      19.634  59.954  28.340  1.00  0.00           C
ATOM  10313  C23 POPE  188      14.414  56.274  29.070  1.00  0.00           C
ATOM  10316  C24 POPE  188      13.924  55.424  30.240  1.00  0.00           C
ATOM  10319  C25 POPE  188      13.084  56.194  31.270  1.00  0.00           C
ATOM  10322  C26 POPE  188      13.904  57.114  32.180  1.00  0.00           C
ATOM  10325  C27 POPE  188      13.064  57.794  33.260  1.00  0.00           C
ATOM  10328  C28 POPE  188      13.904  58.484  34.350  1.00  0.00           C
ATOM  10331  C29 POPE  188      14.624  59.714  33.850  1.00  0.00           C
ATOM  10333 0C21 POPE  188      14.454  60.984  34.270  1.00  0.00           C
ATOM  10335 1C21 POPE  188      13.524  61.474  35.350  1.00  0.00           C
ATOM  10338 2C21 POPE  188      14.224  62.404  36.350  1.00  0.00           C
ATOM  10341 3C21 POPE  188      13.254  62.854  37.460  1.00  0.00           C
ATOM  10344 4C21 POPE  188      13.784  64.034  38.300  1.00  0.00           C
ATOM  10347 5C21 POPE  188      15.064  63.744  39.100  1.00  0.00           C
ATOM  10350 6C21 POPE  188      14.894  62.614  40.130  1.00  0.00           C
ATOM  10353 7C21 POPE  188      15.994  62.564  41.190  1.00  0.00           C
ATOM  10356 8C21 POPE  188      15.894  61.324  42.090  1.00  0.00           C
ATOM  10360  C33 POPE  188      20.024  61.424  28.640  1.00  0.00           C
ATOM  10363  C34 POPE  188      21.374  61.494  29.360  1.00  0.00           C
ATOM  10366  C35 POPE  188      21.874  62.894  29.720  1.00  0.00           C
ATOM  10369  C36 POPE  188      21.224  63.464  30.980  1.00  0.00           C
ATOM  10372  C37 POPE  188      22.184  64.314  31.830  1.00  0.00           C
ATOM  10375  C38 POPE  188      21.604  64.604  33.210  1.00  0.00           C
ATOM  10378  C39 POPE  188      22.544  65.384  34.130  1.00  0.00           C
ATOM  10381 0C31 POPE  188      22.004  65.444  35.570  1.00  0.00           C
ATOM  10384 1C31 POPE  188      22.804  66.394  36.470  1.00  0.00           C
ATOM  10387 2C31 POPE  188      22.554  66.154  37.960  1.00  0.00           C
ATOM  10390 3C31 POPE  188      21.084  66.244  38.390  1.00  0.00           C
ATOM  10393 4C31 POPE  188      20.914  66.234  39.910  1.00  0.00           C
ATOM  10396 5C31 POPE  188      19.494  65.874  40.360  1.00  0.00           C
ATOM  10399 6C31 POPE  188      19.364  65.804  41.880  1.00  0.00           C
ATOM  10403  NH3 POPE  189      54.154  78.414  62.790  1.00  0.00           N
ATOM  10407  C12 POPE  189      52.994  77.674  62.160  1.00  0.00           C
ATOM  10410  C11 POPE  189      52.294  76.774  63.190  1.00  0.00           C
ATOM  10413  P   POPE  189      52.944  74.464  64.250  1.00  0.00           P
ATOM  10414  O13 POPE  189      54.124  73.764  64.810  1.00  0.00           O
ATOM  10415  O14 POPE  189      51.654  74.354  64.980  1.00  0.00           O
ATOM  10416  O11 POPE  189      52.604  73.864  62.840  1.00  0.00           O
ATOM  10417  O12 POPE  189      53.264  75.964  63.870  1.00  0.00           O
ATOM  10418  C1  POPE  189      53.594  73.554  61.880  1.00  0.00           C
ATOM  10421  C2  POPE  189      53.374  72.094  61.410  1.00  0.00           C
ATOM  10423  O21 POPE  189      54.414  71.664  60.530  1.00  0.00           O
ATOM  10424  C21 POPE  189      55.644  71.704  60.970  1.00  0.00           C
ATOM  10425  O22 POPE  189      56.014  71.654  62.140  1.00  0.00           O
ATOM  10426  C22 POPE  189      56.534  71.914  59.750  1.00  0.00           C
ATOM  10429  C3  POPE  189      52.014  71.954  60.650  1.00  0.00           C
ATOM  10432  O31 POPE  189      51.874  70.674  60.000  1.00  0.00           O
ATOM  10433  C31 POPE  189      52.254  70.644  58.730  1.00  0.00           C
ATOM  10434  O32 POPE  189      52.774  71.544  58.110  1.00  0.00           O
ATOM  10435  C32 POPE  189      51.874  69.284  58.140  1.00  0.00           C
ATOM  10438  C23 POPE  189      56.354  73.314  59.110  1.00  0.00           C
ATOM  10441  C24 POPE  189      56.354  73.264  57.570  1.00  0.00           C
ATOM  10444  C25 POPE  189      56.574  74.634  56.890  1.00  0.00           C
ATOM  10447  C26 POPE  189      57.974  75.224  57.160  1.00  0.00           C
ATOM  10450  C27 POPE  189      58.264  76.584  56.510  1.00  0.00           C
ATOM  10453  C28 POPE  189      58.484  76.534  54.990  1.00  0.00           C
ATOM  10456  C29 POPE  189      57.194  76.794  54.250  1.00  0.00           C
ATOM  10458 0C21 POPE  189      56.914  77.834  53.460  1.00  0.00           C
ATOM  10460 1C21 POPE  189      57.834  78.954  53.040  1.00  0.00           C
ATOM  10463 2C21 POPE  189      57.814  79.164  51.520  1.00  0.00           C
ATOM  10466 3C21 POPE  189      58.674  80.354  51.090  1.00  0.00           C
ATOM  10469 4C21 POPE  189      58.734  80.494  49.570  1.00  0.00           C
ATOM  10472 5C21 POPE  189      59.584  81.704  49.140  1.00  0.00           C
ATOM  10475 6C21 POPE  189      59.764  81.744  47.630  1.00  0.00           C
ATOM  10478 7C21 POPE  189      60.714  82.854  47.180  1.00  0.00           C
ATOM  10481 8C21 POPE  189      60.974  82.814  45.680  1.00  0.00           C
ATOM  10485  C33 POPE  189      52.304  69.114  56.670  1.00  0.00           C
ATOM  10488  C34 POPE  189      51.644  67.884  56.020  1.00  0.00           C
ATOM  10491  C35 POPE  189      51.704  67.934  54.480  1.00  0.00           C
ATOM  10494  C36 POPE  189      52.974  67.334  53.890  1.00  0.00           C
ATOM  10497  C37 POPE  189      53.044  67.574  52.370  1.00  0.00           C
ATOM  10500  C38 POPE  189      53.904  66.544  51.620  1.00  0.00           C
ATOM  10503  C39 POPE  189      55.274  66.314  52.270  1.00  0.00           C
ATOM  10506 0C31 POPE  189      56.154  65.364  51.460  1.00  0.00           C
ATOM  10509 1C31 POPE  189      57.424  64.984  52.240  1.00  0.00           C
ATOM  10512 2C31 POPE  189      58.454  64.264  51.370  1.00  0.00           C
ATOM  10515 3C31 POPE  189      58.054  62.824  51.000  1.00  0.00           C
ATOM  10518 4C31 POPE  189      58.874  62.274  49.830  1.00  0.00           C
ATOM  10521 5C31 POPE  189      60.394  62.354  50.020  1.00  0.00           C
ATOM  10524 6C31 POPE  189      61.184  61.844  48.820  1.00  0.00           C
ATOM  10528  NH3 POPE  190      24.594   2.364  64.020  1.00  0.00           N
ATOM  10532  C12 POPE  190      23.094   2.454  64.030  1.00  0.00           C
ATOM  10535  C11 POPE  190      22.494   1.074  64.340  1.00  0.00           C
ATOM  10538  P   POPE  190      20.104   0.804  63.310  1.00  0.00           P
ATOM  10539  O13 POPE  190      20.204  -0.656  63.140  1.00  0.00           O
ATOM  10540  O14 POPE  190      18.764   1.344  63.650  1.00  0.00           O
ATOM  10541  O11 POPE  190      20.684   1.564  62.030  1.00  0.00           O
ATOM  10542  O12 POPE  190      21.084   1.204  64.480  1.00  0.00           O
ATOM  10543  C1  POPE  190      20.414   0.984  60.740  1.00  0.00           C
ATOM  10546  C2  POPE  190      20.574   1.974  59.550  1.00  0.00           C
ATOM  10548  O21 POPE  190      20.984   1.194  58.410  1.00  0.00           O
ATOM  10549  C21 POPE  190      19.994   0.824  57.610  1.00  0.00           C
ATOM  10550  O22 POPE  190      18.844   1.224  57.670  1.00  0.00           O
ATOM  10551  C22 POPE  190      20.604   0.084  56.400  1.00  0.00           C
ATOM  10554  C3  POPE  190      21.604   3.124  59.830  1.00  0.00           C
ATOM  10557  O31 POPE  190      22.284   3.614  58.660  1.00  0.00           O
ATOM  10558  C31 POPE  190      21.934   4.714  57.960  1.00  0.00           C
ATOM  10559  O32 POPE  190      22.734   5.344  57.290  1.00  0.00           O
ATOM  10560  C32 POPE  190      20.464   5.124  58.030  1.00  0.00           C
ATOM  10563  C23 POPE  190      19.574  -0.206  55.270  1.00  0.00           C
ATOM  10566  C24 POPE  190      20.164  -0.916  54.040  1.00  0.00           C
ATOM  10569  C25 POPE  190      21.234  -0.136  53.250  1.00  0.00           C
ATOM  10572  C26 POPE  190      21.734  -0.976  52.060  1.00  0.00           C
ATOM  10575  C27 POPE  190      23.024  -0.456  51.400  1.00  0.00           C
ATOM  10578  C28 POPE  190      23.534  -1.426  50.310  1.00  0.00           C
ATOM  10581  C29 POPE  190      24.874  -1.036  49.760  1.00  0.00           C
ATOM  10583 0C21 POPE  190      25.334  -1.216  48.510  1.00  0.00           C
ATOM  10585 1C21 POPE  190      24.624  -1.866  47.350  1.00  0.00           C
ATOM  10588 2C21 POPE  190      25.214  -3.246  47.010  1.00  0.00           C
ATOM  10591 3C21 POPE  190      25.194  -3.544  45.510  1.00  0.00           C
ATOM  10594 4C21 POPE  190      25.864  -4.874  45.140  1.00  0.00           C
ATOM  10597 5C21 POPE  190      26.064  -5.014  43.620  1.00  0.00           C
ATOM  10600 6C21 POPE  190      26.654  -6.364  43.200  1.00  0.00           C
ATOM  10603 7C21 POPE  190      26.774  -6.494  41.680  1.00  0.00           C
ATOM  10606 8C21 POPE  190      27.244  -7.874  41.220  1.00  0.00           C
ATOM  10610  C33 POPE  190      20.044   5.934  56.760  1.00  0.00           C
ATOM  10613  C34 POPE  190      18.564   5.764  56.370  1.00  0.00           C
ATOM  10616  C35 POPE  190      18.204   6.114  54.900  1.00  0.00           C
ATOM  10619  C36 POPE  190      18.914   5.214  53.880  1.00  0.00           C
ATOM  10622  C37 POPE  190      18.454   5.254  52.410  1.00  0.00           C
ATOM  10625  C38 POPE  190      19.504   4.534  51.540  1.00  0.00           C
ATOM  10628  C39 POPE  190      19.014   4.154  50.140  1.00  0.00           C
ATOM  10631 0C31 POPE  190      19.004   5.304  49.120  1.00  0.00           C
ATOM  10634 1C31 POPE  190      18.354   4.814  47.830  1.00  0.00           C
ATOM  10637 2C31 POPE  190      18.364   5.804  46.660  1.00  0.00           C
ATOM  10640 3C31 POPE  190      17.454   5.344  45.520  1.00  0.00           C
ATOM  10643 4C31 POPE  190      17.784   3.954  44.950  1.00  0.00           C
ATOM  10646 5C31 POPE  190      16.804   3.564  43.840  1.00  0.00           C
ATOM  10649 6C31 POPE  190      17.004   2.144  43.320  1.00  0.00           C
ATOM  10653  NH3 POPE  191      58.484 102.534  20.560  1.00  0.00           N
ATOM  10657  C12 POPE  191      59.294 101.694  19.600  1.00  0.00           C
ATOM  10660  C11 POPE  191      60.694 101.424  20.150  1.00  0.00           C
ATOM  10663  P   POPE  191      61.424  98.984  19.520  1.00  0.00           P
ATOM  10664  O13 POPE  191      60.084  98.554  19.970  1.00  0.00           O
ATOM  10665  O14 POPE  191      62.034  98.324  18.350  1.00  0.00           O
ATOM  10666  O11 POPE  191      62.474  98.894  20.710  1.00  0.00           O
ATOM  10667  O12 POPE  191      61.374 100.544  19.260  1.00  0.00           O
ATOM  10668  C1  POPE  191      63.704  99.604  20.470  1.00  0.00           C
ATOM  10671  C2  POPE  191      64.914  99.044  21.280  1.00  0.00           C
ATOM  10673  O21 POPE  191      64.474  98.224  22.370  1.00  0.00           O
ATOM  10674  C21 POPE  191      64.474  96.924  22.140  1.00  0.00           C
ATOM  10675  O22 POPE  191      64.894  96.374  21.140  1.00  0.00           O
ATOM  10676  C22 POPE  191      63.904  96.234  23.380  1.00  0.00           C
ATOM  10679  C3  POPE  191      65.754 100.194  21.870  1.00  0.00           C
ATOM  10682  O31 POPE  191      67.154  99.944  21.710  1.00  0.00           O
ATOM  10683  C31 POPE  191      67.984  99.474  22.640  1.00  0.00           C
ATOM  10684  O32 POPE  191      69.154  99.254  22.440  1.00  0.00           O
ATOM  10685  C32 POPE  191      67.344  99.294  24.030  1.00  0.00           C
ATOM  10688  C23 POPE  191      64.974  95.474  24.180  1.00  0.00           C
ATOM  10691  C24 POPE  191      64.594  95.384  25.660  1.00  0.00           C
ATOM  10694  C25 POPE  191      65.554  94.484  26.430  1.00  0.00           C
ATOM  10697  C26 POPE  191      65.424  94.574  27.950  1.00  0.00           C
ATOM  10700  C27 POPE  191      66.304  93.544  28.670  1.00  0.00           C
ATOM  10703  C28 POPE  191      66.204  93.644  30.200  1.00  0.00           C
ATOM  10706  C29 POPE  191      67.054  92.604  30.860  1.00  0.00           C
ATOM  10708 0C21 POPE  191      66.704  91.834  31.910  1.00  0.00           C
ATOM  10710 1C21 POPE  191      65.404  91.874  32.670  1.00  0.00           C
ATOM  10713 2C21 POPE  191      65.634  92.264  34.140  1.00  0.00           C
ATOM  10716 3C21 POPE  191      64.394  92.024  35.020  1.00  0.00           C
ATOM  10719 4C21 POPE  191      64.664  92.134  36.530  1.00  0.00           C
ATOM  10722 5C21 POPE  191      65.834  91.244  36.980  1.00  0.00           C
ATOM  10725 6C21 POPE  191      65.774  90.834  38.460  1.00  0.00           C
ATOM  10728 7C21 POPE  191      66.974  89.964  38.850  1.00  0.00           C
ATOM  10731 8C21 POPE  191      66.974  89.574  40.320  1.00  0.00           C
ATOM  10735  C33 POPE  191      68.314  98.564  24.980  1.00  0.00           C
ATOM  10738  C34 POPE  191      67.884  98.604  26.450  1.00  0.00           C
ATOM  10741  C35 POPE  191      68.604  97.534  27.290  1.00  0.00           C
ATOM  10744  C36 POPE  191      68.724  97.864  28.780  1.00  0.00           C
ATOM  10747  C37 POPE  191      67.364  98.094  29.470  1.00  0.00           C
ATOM  10750  C38 POPE  191      67.534  98.414  30.970  1.00  0.00           C
ATOM  10753  C39 POPE  191      67.964  97.204  31.800  1.00  0.00           C
ATOM  10756 0C31 POPE  191      68.444  97.574  33.210  1.00  0.00           C
ATOM  10759 1C31 POPE  191      69.064  96.374  33.920  1.00  0.00           C
ATOM  10762 2C31 POPE  191      69.774  96.754  35.230  1.00  0.00           C
ATOM  10765 3C31 POPE  191      70.664  95.624  35.770  1.00  0.00           C
ATOM  10768 4C31 POPE  191      69.894  94.364  36.200  1.00  0.00           C
ATOM  10771 5C31 POPE  191      70.834  93.234  36.600  1.00  0.00           C
ATOM  10774 6C31 POPE  191      70.124  92.044  37.250  1.00  0.00           C
ATOM  10778  NH3 POPE  192      61.054  22.114  20.560  1.00  0.00           N
ATOM  10782  C12 POPE  192      62.384  22.694  20.180  1.00  0.00           C
ATOM  10785  C11 POPE  192      63.564  21.924  20.810  1.00  0.00           C
ATOM  10788  P   POPE  192      65.164  23.824  21.580  1.00  0.00           P
ATOM  10789  O13 POPE  192      66.624  23.954  21.770  1.00  0.00           O
ATOM  10790  O14 POPE  192      64.424  25.044  21.150  1.00  0.00           O
ATOM  10791  O11 POPE  192      64.544  23.334  22.950  1.00  0.00           O
ATOM  10792  O12 POPE  192      64.794  22.634  20.620  1.00  0.00           O
ATOM  10793  C1  POPE  192      64.524  24.254  24.030  1.00  0.00           C
ATOM  10796  C2  POPE  192      64.024  23.574  25.310  1.00  0.00           C
ATOM  10798  O21 POPE  192      64.184  24.524  26.380  1.00  0.00           O
ATOM  10799  C21 POPE  192      63.144  25.324  26.470  1.00  0.00           C
ATOM  10800  O22 POPE  192      62.104  25.224  25.840  1.00  0.00           O
ATOM  10801  C22 POPE  192      63.414  26.424  27.490  1.00  0.00           C
ATOM  10804  C3  POPE  192      64.794  22.294  25.690  1.00  0.00           C
ATOM  10807  O31 POPE  192      64.184  21.774  26.880  1.00  0.00           O
ATOM  10808  C31 POPE  192      64.844  20.934  27.690  1.00  0.00           C
ATOM  10809  O32 POPE  192      64.534  20.754  28.850  1.00  0.00           O
ATOM  10810  C32 POPE  192      65.944  20.154  26.980  1.00  0.00           C
ATOM  10813  C23 POPE  192      62.164  26.774  28.340  1.00  0.00           C
ATOM  10816  C24 POPE  192      62.274  26.254  29.770  1.00  0.00           C
ATOM  10819  C25 POPE  192      63.154  27.124  30.680  1.00  0.00           C
ATOM  10822  C26 POPE  192      63.464  26.384  31.990  1.00  0.00           C
ATOM  10825  C27 POPE  192      64.394  27.154  32.930  1.00  0.00           C
ATOM  10828  C28 POPE  192      64.794  26.304  34.150  1.00  0.00           C
ATOM  10831  C29 POPE  192      65.394  27.124  35.260  1.00  0.00           C
ATOM  10833 0C21 POPE  192      64.934  27.244  36.520  1.00  0.00           C
ATOM  10835 1C21 POPE  192      63.714  26.594  37.120  1.00  0.00           C
ATOM  10838 2C21 POPE  192      64.024  25.744  38.370  1.00  0.00           C
ATOM  10841 3C21 POPE  192      64.304  26.574  39.630  1.00  0.00           C
ATOM  10844 4C21 POPE  192      63.674  25.994  40.900  1.00  0.00           C
ATOM  10847 5C21 POPE  192      64.244  24.634  41.330  1.00  0.00           C
ATOM  10850 6C21 POPE  192      63.584  24.124  42.620  1.00  0.00           C
ATOM  10853 7C21 POPE  192      64.314  22.924  43.230  1.00  0.00           C
ATOM  10856 8C21 POPE  192      63.704  22.474  44.570  1.00  0.00           C
ATOM  10860  C33 POPE  192      66.674  19.174  27.930  1.00  0.00           C
ATOM  10863  C34 POPE  192      67.384  18.114  27.110  1.00  0.00           C
ATOM  10866  C35 POPE  192      68.654  17.554  27.760  1.00  0.00           C
ATOM  10869  C36 POPE  192      68.504  16.374  28.720  1.00  0.00           C
ATOM  10872  C37 POPE  192      69.854  15.674  28.920  1.00  0.00           C
ATOM  10875  C38 POPE  192      69.824  14.424  29.800  1.00  0.00           C
ATOM  10878  C39 POPE  192      69.424  14.674  31.260  1.00  0.00           C
ATOM  10881 0C31 POPE  192      70.314  15.674  31.990  1.00  0.00           C
ATOM  10884 1C31 POPE  192      69.944  15.794  33.480  1.00  0.00           C
ATOM  10887 2C31 POPE  192      70.824  14.934  34.400  1.00  0.00           C
ATOM  10890 3C31 POPE  192      70.474  15.154  35.880  1.00  0.00           C
ATOM  10893 4C31 POPE  192      71.454  14.484  36.840  1.00  0.00           C
ATOM  10896 5C31 POPE  192      71.124  14.784  38.310  1.00  0.00           C
ATOM  10899 6C31 POPE  192      72.044  14.074  39.300  1.00  0.00           C
ATOM  10903  NH3 POPE  193      17.074  34.044  21.030  1.00  0.00           N
ATOM  10907  C12 POPE  193      16.804  32.564  20.810  1.00  0.00           C
ATOM  10910  C11 POPE  193      17.014  31.764  22.110  1.00  0.00           C
ATOM  10913  P   POPE  193      16.274  29.564  23.250  1.00  0.00           P
ATOM  10914  O13 POPE  193      16.854  30.264  24.420  1.00  0.00           O
ATOM  10915  O14 POPE  193      14.814  29.314  23.240  1.00  0.00           O
ATOM  10916  O11 POPE  193      17.064  28.214  22.990  1.00  0.00           O
ATOM  10917  O12 POPE  193      16.614  30.394  21.930  1.00  0.00           O
ATOM  10918  C1  POPE  193      16.354  26.964  22.880  1.00  0.00           C
ATOM  10921  C2  POPE  193      16.904  25.834  23.810  1.00  0.00           C
ATOM  10923  O21 POPE  193      16.324  25.844  25.130  1.00  0.00           O
ATOM  10924  C21 POPE  193      16.804  26.694  26.030  1.00  0.00           C
ATOM  10925  O22 POPE  193      17.454  27.694  25.820  1.00  0.00           O
ATOM  10926  C22 POPE  193      16.514  26.124  27.430  1.00  0.00           C
ATOM  10929  C3  POPE  193      18.444  25.704  23.840  1.00  0.00           C
ATOM  10932  O31 POPE  193      18.834  24.774  24.870  1.00  0.00           O
ATOM  10933  C31 POPE  193      20.064  24.334  24.820  1.00  0.00           C
ATOM  10934  O32 POPE  193      20.834  24.394  23.880  1.00  0.00           O
ATOM  10935  C32 POPE  193      20.384  23.734  26.190  1.00  0.00           C
ATOM  10938  C23 POPE  193      15.704  27.024  28.380  1.00  0.00           C
ATOM  10941  C24 POPE  193      15.914  26.574  29.830  1.00  0.00           C
ATOM  10944  C25 POPE  193      15.284  27.534  30.850  1.00  0.00           C
ATOM  10947  C26 POPE  193      15.774  27.294  32.280  1.00  0.00           C
ATOM  10950  C27 POPE  193      15.584  28.524  33.160  1.00  0.00           C
ATOM  10953  C28 POPE  193      16.224  28.394  34.560  1.00  0.00           C
ATOM  10956  C29 POPE  193      16.344  29.734  35.250  1.00  0.00           C
ATOM  10958 0C21 POPE  193      15.764  30.114  36.400  1.00  0.00           C
ATOM  10960 1C21 POPE  193      14.854  29.314  37.290  1.00  0.00           C
ATOM  10963 2C21 POPE  193      15.384  29.224  38.740  1.00  0.00           C
ATOM  10966 3C21 POPE  193      16.674  28.404  38.870  1.00  0.00           C
ATOM  10969 4C21 POPE  193      17.194  28.234  40.310  1.00  0.00           C
ATOM  10972 5C21 POPE  193      17.664  29.544  40.970  1.00  0.00           C
ATOM  10975 6C21 POPE  193      18.254  29.304  42.370  1.00  0.00           C
ATOM  10978 7C21 POPE  193      18.974  30.534  42.950  1.00  0.00           C
ATOM  10981 8C21 POPE  193      19.734  30.224  44.250  1.00  0.00           C
ATOM  10985  C33 POPE  193      20.074  24.724  27.320  1.00  0.00           C
ATOM  10988  C34 POPE  193      20.794  24.414  28.640  1.00  0.00           C
ATOM  10991  C35 POPE  193      19.954  23.544  29.580  1.00  0.00           C
ATOM  10994  C36 POPE  193      20.684  23.324  30.900  1.00  0.00           C
ATOM  10997  C37 POPE  193      19.874  22.484  31.900  1.00  0.00           C
ATOM  11000  C38 POPE  193      19.384  23.274  33.120  1.00  0.00           C
ATOM  11003  C39 POPE  193      20.534  23.694  34.050  1.00  0.00           C
ATOM  11006 0C31 POPE  193      20.054  24.284  35.370  1.00  0.00           C
ATOM  11009 1C31 POPE  193      21.194  24.384  36.390  1.00  0.00           C
ATOM  11012 2C31 POPE  193      20.724  24.734  37.810  1.00  0.00           C
ATOM  11015 3C31 POPE  193      21.894  24.834  38.810  1.00  0.00           C
ATOM  11018 4C31 POPE  193      22.544  23.474  39.150  1.00  0.00           C
ATOM  11021 5C31 POPE  193      23.944  23.624  39.740  1.00  0.00           C
ATOM  11024 6C31 POPE  193      24.594  22.294  40.100  1.00  0.00           C
ATOM  11028  NH3 POPE  194      66.484  41.644  24.440  1.00  0.00           N
ATOM  11032  C12 POPE  194      66.024  42.784  25.300  1.00  0.00           C
ATOM  11035  C11 POPE  194      64.504  42.934  25.250  1.00  0.00           C
ATOM  11038  P   POPE  194      62.354  41.864  26.190  1.00  0.00           P
ATOM  11039  O13 POPE  194      62.144  42.644  27.430  1.00  0.00           O
ATOM  11040  O14 POPE  194      61.624  42.314  24.990  1.00  0.00           O
ATOM  11041  O11 POPE  194      61.964  40.354  26.450  1.00  0.00           O
ATOM  11042  O12 POPE  194      63.904  41.764  25.830  1.00  0.00           O
ATOM  11043  C1  POPE  194      62.354  39.724  27.680  1.00  0.00           C
ATOM  11046  C2  POPE  194      61.464  38.494  27.960  1.00  0.00           C
ATOM  11048  O21 POPE  194      62.124  37.744  28.990  1.00  0.00           O
ATOM  11049  C21 POPE  194      61.544  37.684  30.160  1.00  0.00           C
ATOM  11050  O22 POPE  194      60.444  38.124  30.460  1.00  0.00           O
ATOM  11051  C22 POPE  194      62.524  37.094  31.160  1.00  0.00           C
ATOM  11054  C3  POPE  194      61.304  37.614  26.690  1.00  0.00           C
ATOM  11057  O31 POPE  194      60.574  36.384  26.950  1.00  0.00           O
ATOM  11058  C31 POPE  194      59.264  36.424  26.730  1.00  0.00           C
ATOM  11059  O32 POPE  194      58.664  37.374  26.250  1.00  0.00           O
ATOM  11060  C32 POPE  194      58.604  35.094  27.070  1.00  0.00           C
ATOM  11063  C23 POPE  194      61.854  36.494  32.420  1.00  0.00           C
ATOM  11066  C24 POPE  194      62.934  35.944  33.360  1.00  0.00           C
ATOM  11069  C25 POPE  194      62.424  35.124  34.550  1.00  0.00           C
ATOM  11072  C26 POPE  194      61.874  35.954  35.710  1.00  0.00           C
ATOM  11075  C27 POPE  194      61.584  35.084  36.940  1.00  0.00           C
ATOM  11078  C28 POPE  194      60.704  35.784  37.980  1.00  0.00           C
ATOM  11081  C29 POPE  194      61.384  36.924  38.700  1.00  0.00           C
ATOM  11083 0C21 POPE  194      61.324  37.174  40.020  1.00  0.00           C
ATOM  11085 1C21 POPE  194      60.574  36.404  41.060  1.00  0.00           C
ATOM  11088 2C21 POPE  194      61.514  35.674  42.040  1.00  0.00           C
ATOM  11091 3C21 POPE  194      60.764  35.064  43.230  1.00  0.00           C
ATOM  11094 4C21 POPE  194      61.714  34.414  44.240  1.00  0.00           C
ATOM  11097 5C21 POPE  194      61.014  33.834  45.480  1.00  0.00           C
ATOM  11100 6C21 POPE  194      60.574  34.934  46.470  1.00  0.00           C
ATOM  11103 7C21 POPE  194      59.904  34.394  47.740  1.00  0.00           C
ATOM  11106 8C21 POPE  194      58.594  33.644  47.480  1.00  0.00           C
ATOM  11110  C33 POPE  194      57.304  35.294  27.890  1.00  0.00           C
ATOM  11113  C34 POPE  194      57.294  34.444  29.170  1.00  0.00           C
ATOM  11116  C35 POPE  194      56.284  34.924  30.220  1.00  0.00           C
ATOM  11119  C36 POPE  194      56.714  36.234  30.900  1.00  0.00           C
ATOM  11122  C37 POPE  194      55.914  36.524  32.170  1.00  0.00           C
ATOM  11125  C38 POPE  194      56.384  37.814  32.880  1.00  0.00           C
ATOM  11128  C39 POPE  194      55.774  37.994  34.270  1.00  0.00           C
ATOM  11131 0C31 POPE  194      54.264  38.284  34.290  1.00  0.00           C
ATOM  11134 1C31 POPE  194      53.514  37.484  35.370  1.00  0.00           C
ATOM  11137 2C31 POPE  194      52.204  38.154  35.790  1.00  0.00           C
ATOM  11140 3C31 POPE  194      51.304  37.284  36.680  1.00  0.00           C
ATOM  11143 4C31 POPE  194      51.874  37.024  38.080  1.00  0.00           C
ATOM  11146 5C31 POPE  194      50.884  36.254  38.960  1.00  0.00           C
ATOM  11149 6C31 POPE  194      51.354  36.054  40.400  1.00  0.00           C
ATOM  11153  NH3 POPE  195      24.234  48.454  26.970  1.00  0.00           N
ATOM  11157  C12 POPE  195      24.774  49.384  25.920  1.00  0.00           C
ATOM  11160  C11 POPE  195      23.714  50.424  25.500  1.00  0.00           C
ATOM  11163  P   POPE  195      25.144  52.554  24.880  1.00  0.00           P
ATOM  11164  O13 POPE  195      24.604  53.714  24.140  1.00  0.00           O
ATOM  11165  O14 POPE  195      26.554  52.164  24.610  1.00  0.00           O
ATOM  11166  O11 POPE  195      24.894  52.744  26.430  1.00  0.00           O
ATOM  11167  O12 POPE  195      24.224  51.314  24.510  1.00  0.00           O
ATOM  11168  C1  POPE  195      25.944  53.144  27.310  1.00  0.00           C
ATOM  11171  C2  POPE  195      25.474  53.044  28.780  1.00  0.00           C
ATOM  11173  O21 POPE  195      26.584  53.294  29.680  1.00  0.00           O
ATOM  11174  C21 POPE  195      26.734  54.584  30.010  1.00  0.00           C
ATOM  11175  O22 POPE  195      25.994  55.484  29.670  1.00  0.00           O
ATOM  11176  C22 POPE  195      27.944  54.674  30.940  1.00  0.00           C
ATOM  11179  C3  POPE  195      24.894  51.634  29.060  1.00  0.00           C
ATOM  11182  O31 POPE  195      24.434  51.494  30.420  1.00  0.00           O
ATOM  11183  C31 POPE  195      25.164  50.734  31.220  1.00  0.00           C
ATOM  11184  O32 POPE  195      26.184  50.154  30.920  1.00  0.00           O
ATOM  11185  C32 POPE  195      24.434  50.624  32.560  1.00  0.00           C
ATOM  11188  C23 POPE  195      28.294  56.074  31.480  1.00  0.00           C
ATOM  11191  C24 POPE  195      27.354  56.594  32.570  1.00  0.00           C
ATOM  11194  C25 POPE  195      27.234  55.664  33.790  1.00  0.00           C
ATOM  11197  C26 POPE  195      26.534  56.384  34.950  1.00  0.00           C
ATOM  11200  C27 POPE  195      26.374  55.534  36.220  1.00  0.00           C
ATOM  11203  C28 POPE  195      25.924  56.424  37.390  1.00  0.00           C
ATOM  11206  C29 POPE  195      25.574  55.654  38.630  1.00  0.00           C
ATOM  11208 0C21 POPE  195      24.324  55.484  39.120  1.00  0.00           C
ATOM  11210 1C21 POPE  195      23.054  56.014  38.500  1.00  0.00           C
ATOM  11213 2C21 POPE  195      22.574  57.314  39.160  1.00  0.00           C
ATOM  11216 3C21 POPE  195      22.134  57.134  40.620  1.00  0.00           C
ATOM  11219 4C21 POPE  195      21.504  58.404  41.200  1.00  0.00           C
ATOM  11222 5C21 POPE  195      20.954  58.234  42.620  1.00  0.00           C
ATOM  11225 6C21 POPE  195      20.374  59.544  43.160  1.00  0.00           C
ATOM  11228 7C21 POPE  195      19.614  59.404  44.490  1.00  0.00           C
ATOM  11231 8C21 POPE  195      19.114  60.754  45.020  1.00  0.00           C
ATOM  11235  C33 POPE  195      25.394  50.564  33.770  1.00  0.00           C
ATOM  11238  C34 POPE  195      26.024  51.934  34.060  1.00  0.00           C
ATOM  11241  C35 POPE  195      27.154  51.864  35.100  1.00  0.00           C
ATOM  11244  C36 POPE  195      26.704  51.364  36.480  1.00  0.00           C
ATOM  11247  C37 POPE  195      27.874  51.364  37.450  1.00  0.00           C
ATOM  11250  C38 POPE  195      27.624  50.694  38.810  1.00  0.00           C
ATOM  11253  C39 POPE  195      28.894  50.824  39.670  1.00  0.00           C
ATOM  11256 0C31 POPE  195      28.784  50.254  41.090  1.00  0.00           C
ATOM  11259 1C31 POPE  195      30.044  50.604  41.900  1.00  0.00           C
ATOM  11262 2C31 POPE  195      30.054  50.014  43.310  1.00  0.00           C
ATOM  11265 3C31 POPE  195      29.054  50.644  44.290  1.00  0.00           C
ATOM  11268 4C31 POPE  195      29.374  52.104  44.660  1.00  0.00           C
ATOM  11271 5C31 POPE  195      28.684  52.534  45.960  1.00  0.00           C
ATOM  11274 6C31 POPE  195      29.174  53.874  46.500  1.00  0.00           C
ATOM  11278  NH3 POPE  196      45.334  66.874  64.080  1.00  0.00           N
ATOM  11282  C12 POPE  196      46.624  66.664  64.830  1.00  0.00           C
ATOM  11285  C11 POPE  196      47.814  67.284  64.070  1.00  0.00           C
ATOM  11288  P   POPE  196      50.324  66.784  64.830  1.00  0.00           P
ATOM  11289  O13 POPE  196      51.344  67.794  65.230  1.00  0.00           O
ATOM  11290  O14 POPE  196      50.394  65.514  65.570  1.00  0.00           O
ATOM  11291  O11 POPE  196      50.474  66.504  63.280  1.00  0.00           O
ATOM  11292  O12 POPE  196      48.904  67.464  64.960  1.00  0.00           O
ATOM  11293  C1  POPE  196      51.294  65.424  62.800  1.00  0.00           C
ATOM  11296  C2  POPE  196      52.814  65.744  62.880  1.00  0.00           C
ATOM  11298  O21 POPE  196      53.084  66.854  62.010  1.00  0.00           O
ATOM  11299  C21 POPE  196      54.054  67.634  62.420  1.00  0.00           C
ATOM  11300  O22 POPE  196      54.484  67.714  63.560  1.00  0.00           O
ATOM  11301  C22 POPE  196      54.574  68.454  61.240  1.00  0.00           C
ATOM  11304  C3  POPE  196      53.724  64.544  62.470  1.00  0.00           C
ATOM  11307  O31 POPE  196      53.554  64.194  61.080  1.00  0.00           O
ATOM  11308  C31 POPE  196      54.664  63.974  60.360  1.00  0.00           C
ATOM  11309  O32 POPE  196      55.804  64.104  60.750  1.00  0.00           O
ATOM  11310  C32 POPE  196      54.234  63.504  58.960  1.00  0.00           C
ATOM  11313  C23 POPE  196      54.924  67.634  59.980  1.00  0.00           C
ATOM  11316  C24 POPE  196      55.544  68.524  58.890  1.00  0.00           C
ATOM  11319  C25 POPE  196      55.944  67.754  57.630  1.00  0.00           C
ATOM  11322  C26 POPE  196      56.784  68.604  56.650  1.00  0.00           C
ATOM  11325  C27 POPE  196      57.274  67.814  55.420  1.00  0.00           C
ATOM  11328  C28 POPE  196      58.574  68.294  54.780  1.00  0.00           C
ATOM  11331  C29 POPE  196      58.414  69.664  54.200  1.00  0.00           C
ATOM  11333 0C21 POPE  196      58.984  70.094  53.070  1.00  0.00           C
ATOM  11335 1C21 POPE  196      59.904  69.294  52.180  1.00  0.00           C
ATOM  11338 2C21 POPE  196      59.174  68.594  51.020  1.00  0.00           C
ATOM  11341 3C21 POPE  196      58.424  69.564  50.110  1.00  0.00           C
ATOM  11344 4C21 POPE  196      57.884  68.914  48.830  1.00  0.00           C
ATOM  11347 5C21 POPE  196      56.954  69.854  48.080  1.00  0.00           C
ATOM  11350 6C21 POPE  196      56.454  69.264  46.760  1.00  0.00           C
ATOM  11353 7C21 POPE  196      55.314  70.084  46.160  1.00  0.00           C
ATOM  11356 8C21 POPE  196      54.894  69.574  44.790  1.00  0.00           C
ATOM  11360  C33 POPE  196      55.324  62.714  58.210  1.00  0.00           C
ATOM  11363  C34 POPE  196      54.844  62.004  56.920  1.00  0.00           C
ATOM  11366  C35 POPE  196      54.284  62.884  55.790  1.00  0.00           C
ATOM  11369  C36 POPE  196      53.614  62.104  54.650  1.00  0.00           C
ATOM  11372  C37 POPE  196      53.384  63.004  53.430  1.00  0.00           C
ATOM  11375  C38 POPE  196      52.434  62.394  52.400  1.00  0.00           C
ATOM  11378  C39 POPE  196      52.924  61.084  51.770  1.00  0.00           C
ATOM  11381 0C31 POPE  196      54.174  61.264  50.900  1.00  0.00           C
ATOM  11384 1C31 POPE  196      54.264  60.164  49.840  1.00  0.00           C
ATOM  11387 2C31 POPE  196      55.444  60.334  48.880  1.00  0.00           C
ATOM  11390 3C31 POPE  196      55.404  59.314  47.740  1.00  0.00           C
ATOM  11393 4C31 POPE  196      55.774  57.904  48.220  1.00  0.00           C
ATOM  11396 5C31 POPE  196      55.844  56.904  47.070  1.00  0.00           C
ATOM  11399 6C31 POPE  196      56.474  55.584  47.500  1.00  0.00           C
ATOM  11403  NH3 POPE  197      86.324  25.604  65.440  1.00  0.00           N
ATOM  11407  C12 POPE  197      85.164  25.344  66.370  1.00  0.00           C
ATOM  11410  C11 POPE  197      84.194  26.544  66.520  1.00  0.00           C
ATOM  11413  P   POPE  197      81.634  25.814  66.560  1.00  0.00           P
ATOM  11414  O13 POPE  197      81.834  24.464  66.000  1.00  0.00           O
ATOM  11415  O14 POPE  197      80.594  25.944  67.600  1.00  0.00           O
ATOM  11416  O11 POPE  197      81.484  26.874  65.410  1.00  0.00           O
ATOM  11417  O12 POPE  197      83.034  26.124  67.230  1.00  0.00           O
ATOM  11418  C1  POPE  197      80.694  26.564  64.250  1.00  0.00           C
ATOM  11421  C2  POPE  197      81.524  26.744  62.960  1.00  0.00           C
ATOM  11423  O21 POPE  197      80.644  26.454  61.860  1.00  0.00           O
ATOM  11424  C21 POPE  197      81.194  26.514  60.660  1.00  0.00           C
ATOM  11425  O22 POPE  197      82.294  26.954  60.380  1.00  0.00           O
ATOM  11426  C22 POPE  197      80.214  25.974  59.630  1.00  0.00           C
ATOM  11429  C3  POPE  197      82.874  25.964  62.990  1.00  0.00           C
ATOM  11432  O31 POPE  197      82.854  24.724  62.250  1.00  0.00           O
ATOM  11433  C31 POPE  197      83.894  23.944  62.540  1.00  0.00           C
ATOM  11434  O32 POPE  197      84.684  24.164  63.450  1.00  0.00           O
ATOM  11435  C32 POPE  197      83.984  22.744  61.610  1.00  0.00           C
ATOM  11438  C23 POPE  197      80.904  25.744  58.260  1.00  0.00           C
ATOM  11441  C24 POPE  197      79.964  24.994  57.310  1.00  0.00           C
ATOM  11444  C25 POPE  197      80.634  24.274  56.120  1.00  0.00           C
ATOM  11447  C26 POPE  197      81.564  25.184  55.330  1.00  0.00           C
ATOM  11450  C27 POPE  197      82.004  24.624  53.980  1.00  0.00           C
ATOM  11453  C28 POPE  197      82.534  25.714  53.020  1.00  0.00           C
ATOM  11456  C29 POPE  197      83.964  26.124  53.250  1.00  0.00           C
ATOM  11458 0C21 POPE  197      84.844  26.414  52.280  1.00  0.00           C
ATOM  11460 1C21 POPE  197      84.524  26.424  50.800  1.00  0.00           C
ATOM  11463 2C21 POPE  197      85.204  27.564  50.020  1.00  0.00           C
ATOM  11466 3C21 POPE  197      84.794  27.584  48.540  1.00  0.00           C
ATOM  11469 4C21 POPE  197      85.394  28.754  47.750  1.00  0.00           C
ATOM  11472 5C21 POPE  197      86.924  28.674  47.590  1.00  0.00           C
ATOM  11475 6C21 POPE  197      87.544  29.984  47.090  1.00  0.00           C
ATOM  11478 7C21 POPE  197      89.074  29.924  47.120  1.00  0.00           C
ATOM  11481 8C21 POPE  197      89.734  31.294  47.060  1.00  0.00           C
ATOM  11485  C33 POPE  197      83.784  21.414  62.370  1.00  0.00           C
ATOM  11488  C34 POPE  197      83.764  20.164  61.480  1.00  0.00           C
ATOM  11491  C35 POPE  197      82.644  20.094  60.440  1.00  0.00           C
ATOM  11494  C36 POPE  197      81.244  20.364  61.020  1.00  0.00           C
ATOM  11497  C37 POPE  197      80.134  20.204  59.980  1.00  0.00           C
ATOM  11500  C38 POPE  197      78.804  19.694  60.540  1.00  0.00           C
ATOM  11503  C39 POPE  197      77.924  19.254  59.360  1.00  0.00           C
ATOM  11506 0C31 POPE  197      76.624  18.564  59.740  1.00  0.00           C
ATOM  11509 1C31 POPE  197      76.074  17.854  58.510  1.00  0.00           C
ATOM  11512 2C31 POPE  197      74.774  17.094  58.780  1.00  0.00           C
ATOM  11515 3C31 POPE  197      74.164  16.514  57.500  1.00  0.00           C
ATOM  11518 4C31 POPE  197      75.114  15.554  56.760  1.00  0.00           C
ATOM  11521 5C31 POPE  197      74.424  14.844  55.590  1.00  0.00           C
ATOM  11524 6C31 POPE  197      75.274  13.714  55.010  1.00  0.00           C
ATOM  11528  NH3 POPE  198      38.204  70.554  65.930  1.00  0.00           N
ATOM  11532  C12 POPE  198      39.004  71.714  65.370  1.00  0.00           C
ATOM  11535  C11 POPE  198      38.784  72.984  66.210  1.00  0.00           C
ATOM  11538  P   POPE  198      38.974  75.474  65.270  1.00  0.00           P
ATOM  11539  O13 POPE  198      38.244  76.034  66.440  1.00  0.00           O
ATOM  11540  O14 POPE  198      40.004  76.324  64.640  1.00  0.00           O
ATOM  11541  O11 POPE  198      37.854  75.164  64.210  1.00  0.00           O
ATOM  11542  O12 POPE  198      39.564  74.054  65.670  1.00  0.00           O
ATOM  11543  C1  POPE  198      38.064  74.384  63.040  1.00  0.00           C
ATOM  11546  C2  POPE  198      37.704  75.244  61.820  1.00  0.00           C
ATOM  11548  O21 POPE  198      37.444  74.374  60.700  1.00  0.00           O
ATOM  11549  C21 POPE  198      36.504  74.794  59.860  1.00  0.00           C
ATOM  11550  O22 POPE  198      35.734  75.714  60.040  1.00  0.00           O
ATOM  11551  C22 POPE  198      36.564  73.934  58.600  1.00  0.00           C
ATOM  11554  C3  POPE  198      38.854  76.234  61.510  1.00  0.00           C
ATOM  11557  O31 POPE  198      38.574  76.984  60.310  1.00  0.00           O
ATOM  11558  C31 POPE  198      39.644  77.594  59.830  1.00  0.00           C
ATOM  11559  O32 POPE  198      40.734  77.624  60.330  1.00  0.00           O
ATOM  11560  C32 POPE  198      39.204  78.234  58.500  1.00  0.00           C
ATOM  11563  C23 POPE  198      35.404  72.934  58.470  1.00  0.00           C
ATOM  11566  C24 POPE  198      34.024  73.594  58.310  1.00  0.00           C
ATOM  11569  C25 POPE  198      33.804  74.174  56.910  1.00  0.00           C
ATOM  11572  C26 POPE  198      33.374  73.064  55.950  1.00  0.00           C
ATOM  11575  C27 POPE  198      33.294  73.444  54.470  1.00  0.00           C
ATOM  11578  C28 POPE  198      32.674  72.274  53.670  1.00  0.00           C
ATOM  11581  C29 POPE  198      33.154  72.234  52.240  1.00  0.00           C
ATOM  11583 0C21 POPE  198      32.454  72.544  51.140  1.00  0.00           C
ATOM  11585 1C21 POPE  198      31.024  72.994  51.080  1.00  0.00           C
ATOM  11588 2C21 POPE  198      30.224  72.194  50.040  1.00  0.00           C
ATOM  11591 3C21 POPE  198      28.744  72.614  50.000  1.00  0.00           C
ATOM  11594 4C21 POPE  198      27.964  71.894  48.900  1.00  0.00           C
ATOM  11597 5C21 POPE  198      26.494  72.324  48.820  1.00  0.00           C
ATOM  11600 6C21 POPE  198      25.654  71.874  50.020  1.00  0.00           C
ATOM  11603 7C21 POPE  198      24.144  72.134  49.840  1.00  0.00           C
ATOM  11606 8C21 POPE  198      23.294  71.574  50.980  1.00  0.00           C
ATOM  11610  C33 POPE  198      40.244  79.154  57.840  1.00  0.00           C
ATOM  11613  C34 POPE  198      39.604  79.864  56.630  1.00  0.00           C
ATOM  11616  C35 POPE  198      40.434  79.794  55.350  1.00  0.00           C
ATOM  11619  C36 POPE  198      39.604  80.184  54.130  1.00  0.00           C
ATOM  11622  C37 POPE  198      40.414  80.204  52.830  1.00  0.00           C
ATOM  11625  C38 POPE  198      39.594  80.674  51.620  1.00  0.00           C
ATOM  11628  C39 POPE  198      38.454  79.714  51.220  1.00  0.00           C
ATOM  11631 0C31 POPE  198      37.684  80.234  50.000  1.00  0.00           C
ATOM  11634 1C31 POPE  198      36.634  79.254  49.440  1.00  0.00           C
ATOM  11637 2C31 POPE  198      35.744  79.934  48.390  1.00  0.00           C
ATOM  11640 3C31 POPE  198      35.014  78.964  47.460  1.00  0.00           C
ATOM  11643 4C31 POPE  198      34.104  77.954  48.180  1.00  0.00           C
ATOM  11646 5C31 POPE  198      33.334  77.064  47.200  1.00  0.00           C
ATOM  11649 6C31 POPE  198      32.394  76.074  47.890  1.00  0.00           C
ATOM  11653  NH3 POPE  199       0.506  34.224  22.770  1.00  0.00           N
ATOM  11657  C12 POPE  199       0.346  34.964  21.450  1.00  0.00           C
ATOM  11660  C11 POPE  199       1.246  34.444  20.310  1.00  0.00           C
ATOM  11663  P   POPE  199       3.754  34.294  19.650  1.00  0.00           P
ATOM  11664  O13 POPE  199       4.814  35.264  19.290  1.00  0.00           O
ATOM  11665  O14 POPE  199       3.234  33.364  18.630  1.00  0.00           O
ATOM  11666  O11 POPE  199       4.214  33.454  20.900  1.00  0.00           O
ATOM  11667  O12 POPE  199       2.526  35.084  20.310  1.00  0.00           O
ATOM  11668  C1  POPE  199       4.424  34.114  22.140  1.00  0.00           C
ATOM  11671  C2  POPE  199       4.344  33.084  23.290  1.00  0.00           C
ATOM  11673  O21 POPE  199       4.704  33.734  24.520  1.00  0.00           O
ATOM  11674  C21 POPE  199       3.724  34.454  25.050  1.00  0.00           C
ATOM  11675  O22 POPE  199       2.666  34.724  24.480  1.00  0.00           O
ATOM  11676  C22 POPE  199       4.094  34.864  26.470  1.00  0.00           C
ATOM  11679  C3  POPE  199       5.274  31.854  23.020  1.00  0.00           C
ATOM  11682  O31 POPE  199       5.654  31.224  24.260  1.00  0.00           O
ATOM  11683  C31 POPE  199       5.134  30.054  24.560  1.00  0.00           C
ATOM  11684  O32 POPE  199       4.414  29.364  23.850  1.00  0.00           O
ATOM  11685  C32 POPE  199       5.584  29.694  25.980  1.00  0.00           C
ATOM  11688  C23 POPE  199       3.314  36.094  26.980  1.00  0.00           C
ATOM  11691  C24 POPE  199       3.684  36.454  28.440  1.00  0.00           C
ATOM  11694  C25 POPE  199       3.134  35.454  29.470  1.00  0.00           C
ATOM  11697  C26 POPE  199       3.534  35.804  30.910  1.00  0.00           C
ATOM  11700  C27 POPE  199       3.074  34.744  31.920  1.00  0.00           C
ATOM  11703  C28 POPE  199       3.414  35.104  33.380  1.00  0.00           C
ATOM  11706  C29 POPE  199       3.064  33.964  34.300  1.00  0.00           C
ATOM  11708 0C21 POPE  199       3.234  33.964  35.630  1.00  0.00           C
ATOM  11710 1C21 POPE  199       3.774  35.094  36.460  1.00  0.00           C
ATOM  11713 2C21 POPE  199       5.314  35.144  36.530  1.00  0.00           C
ATOM  11716 3C21 POPE  199       5.994  33.764  36.690  1.00  0.00           C
ATOM  11719 4C21 POPE  199       7.504  33.824  36.960  1.00  0.00           C
ATOM  11722 5C21 POPE  199       8.244  34.654  35.900  1.00  0.00           C
ATOM  11725 6C21 POPE  199       9.754  34.424  35.860  1.00  0.00           C
ATOM  11728 7C21 POPE  199      10.414  35.384  34.870  1.00  0.00           C
ATOM  11731 8C21 POPE  199      11.904  35.154  34.680  1.00  0.00           C
ATOM  11735  C33 POPE  199       4.964  30.584  27.100  1.00  0.00           C
ATOM  11738  C34 POPE  199       5.724  30.494  28.430  1.00  0.00           C
ATOM  11741  C35 POPE  199       5.944  29.044  28.880  1.00  0.00           C
ATOM  11744  C36 POPE  199       6.534  28.924  30.280  1.00  0.00           C
ATOM  11747  C37 POPE  199       6.974  27.494  30.600  1.00  0.00           C
ATOM  11750  C38 POPE  199       7.334  27.284  32.070  1.00  0.00           C
ATOM  11753  C39 POPE  199       7.944  25.914  32.360  1.00  0.00           C
ATOM  11756 0C31 POPE  199       8.454  25.794  33.800  1.00  0.00           C
ATOM  11759 1C31 POPE  199       7.614  24.864  34.690  1.00  0.00           C
ATOM  11762 2C31 POPE  199       7.864  25.144  36.180  1.00  0.00           C
ATOM  11765 3C31 POPE  199       7.054  24.264  37.140  1.00  0.00           C
ATOM  11768 4C31 POPE  199       7.554  22.814  37.220  1.00  0.00           C
ATOM  11771 5C31 POPE  199       7.064  22.104  38.490  1.00  0.00           C
ATOM  11774 6C31 POPE  199       7.584  20.674  38.620  1.00  0.00           C
ATOM  11778  NH3 POPE  200     124.074 113.244  62.030  1.00  0.00           N
ATOM  11782  C12 POPE  200     122.564 113.324  61.870  1.00  0.00           C
ATOM  11785  C11 POPE  200     121.984 112.434  60.730  1.00  0.00           C
ATOM  11788  P   POPE  200     119.434 113.134  61.150  1.00  0.00           P
ATOM  11789  O13 POPE  200     118.804 111.834  61.470  1.00  0.00           O
ATOM  11790  O14 POPE  200     119.844 113.994  62.270  1.00  0.00           O
ATOM  11791  O11 POPE  200     118.414 113.944  60.260  1.00  0.00           O
ATOM  11792  O12 POPE  200     120.704 112.864  60.230  1.00  0.00           O
ATOM  11793  C1  POPE  200     118.764 114.444  58.970  1.00  0.00           C
ATOM  11796  C2  POPE  200     118.364 113.484  57.830  1.00  0.00           C
ATOM  11798  O21 POPE  200     117.714 114.264  56.800  1.00  0.00           O
ATOM  11799  C21 POPE  200     118.274 114.164  55.610  1.00  0.00           C
ATOM  11800  O22 POPE  200     119.294 113.564  55.350  1.00  0.00           O
ATOM  11801  C22 POPE  200     117.434 114.914  54.570  1.00  0.00           C
ATOM  11804  C3  POPE  200     117.434 112.324  58.290  1.00  0.00           C
ATOM  11807  O31 POPE  200     116.614 111.844  57.200  1.00  0.00           O
ATOM  11808  C31 POPE  200     115.714 110.954  57.610  1.00  0.00           C
ATOM  11809  O32 POPE  200     115.774 110.314  58.650  1.00  0.00           O
ATOM  11810  C32 POPE  200     114.544 111.044  56.640  1.00  0.00           C
ATOM  11813  C23 POPE  200     118.314 115.454  53.430  1.00  0.00           C
ATOM  11816  C24 POPE  200     117.544 116.194  52.320  1.00  0.00           C
ATOM  11819  C25 POPE  200     116.454 115.364  51.640  1.00  0.00           C
ATOM  11822  C26 POPE  200     116.134 115.884  50.230  1.00  0.00           C
ATOM  11825  C27 POPE  200     114.784 115.374  49.710  1.00  0.00           C
ATOM  11828  C28 POPE  200     114.514 115.874  48.280  1.00  0.00           C
ATOM  11831  C29 POPE  200     113.074 115.634  47.900  1.00  0.00           C
ATOM  11833 0C21 POPE  200     112.614 115.164  46.730  1.00  0.00           C
ATOM  11835 1C21 POPE  200     113.424 114.744  45.530  1.00  0.00           C
ATOM  11838 2C21 POPE  200     112.954 113.354  45.070  1.00  0.00           C
ATOM  11841 3C21 POPE  200     113.694 112.904  43.810  1.00  0.00           C
ATOM  11844 4C21 POPE  200     113.194 111.564  43.260  1.00  0.00           C
ATOM  11847 5C21 POPE  200     113.784 111.304  41.880  1.00  0.00           C
ATOM  11850 6C21 POPE  200     113.374 109.964  41.270  1.00  0.00           C
ATOM  11853 7C21 POPE  200     113.224 110.034  39.740  1.00  0.00           C
ATOM  11856 8C21 POPE  200     113.064 108.664  39.080  1.00  0.00           C
ATOM  11860  C33 POPE  200     113.924 112.464  56.610  1.00  0.00           C
ATOM  11863  C34 POPE  200     113.964 113.094  55.220  1.00  0.00           C
ATOM  11866  C35 POPE  200     112.804 112.614  54.340  1.00  0.00           C
ATOM  11869  C36 POPE  200     112.954 113.014  52.870  1.00  0.00           C
ATOM  11872  C37 POPE  200     111.684 112.654  52.090  1.00  0.00           C
ATOM  11875  C38 POPE  200     111.854 112.694  50.570  1.00  0.00           C
ATOM  11878  C39 POPE  200     110.604 112.164  49.870  1.00  0.00           C
ATOM  11881 0C31 POPE  200     110.764 112.014  48.350  1.00  0.00           C
ATOM  11884 1C31 POPE  200     109.534 111.344  47.750  1.00  0.00           C
ATOM  11887 2C31 POPE  200     109.564 111.204  46.220  1.00  0.00           C
ATOM  11890 3C31 POPE  200     108.264 110.574  45.720  1.00  0.00           C
ATOM  11893 4C31 POPE  200     108.124 110.564  44.200  1.00  0.00           C
ATOM  11896 5C31 POPE  200     106.734 110.094  43.770  1.00  0.00           C
ATOM  11899 6C31 POPE  200     106.504 110.114  42.260  1.00  0.00           C
ATOM  11903  NH3 POPE  201      58.274  17.194  22.210  1.00  0.00           N
ATOM  11907  C12 POPE  201      57.224  17.914  23.020  1.00  0.00           C
ATOM  11910  C11 POPE  201      57.714  19.334  23.390  1.00  0.00           C
ATOM  11913  P   POPE  201      55.534  20.784  23.300  1.00  0.00           P
ATOM  11914  O13 POPE  201      55.704  22.244  23.440  1.00  0.00           O
ATOM  11915  O14 POPE  201      55.414  20.244  21.920  1.00  0.00           O
ATOM  11916  O11 POPE  201      54.264  20.354  24.130  1.00  0.00           O
ATOM  11917  O12 POPE  201      56.684  20.044  24.070  1.00  0.00           O
ATOM  11918  C1  POPE  201      54.074  20.954  25.410  1.00  0.00           C
ATOM  11921  C2  POPE  201      52.994  20.194  26.200  1.00  0.00           C
ATOM  11923  O21 POPE  201      53.124  20.604  27.580  1.00  0.00           O
ATOM  11924  C21 POPE  201      52.004  20.574  28.290  1.00  0.00           C
ATOM  11925  O22 POPE  201      50.924  20.174  27.900  1.00  0.00           O
ATOM  11926  C22 POPE  201      52.234  21.224  29.660  1.00  0.00           C
ATOM  11929  C3  POPE  201      53.204  18.654  26.030  1.00  0.00           C
ATOM  11932  O31 POPE  201      52.324  17.874  26.850  1.00  0.00           O
ATOM  11933  C31 POPE  201      51.134  17.574  26.340  1.00  0.00           C
ATOM  11934  O32 POPE  201      50.774  17.794  25.200  1.00  0.00           O
ATOM  11935  C32 POPE  201      50.294  16.884  27.430  1.00  0.00           C
ATOM  11938  C23 POPE  201      51.914  20.314  30.870  1.00  0.00           C
ATOM  11941  C24 POPE  201      51.804  21.144  32.160  1.00  0.00           C
ATOM  11944  C25 POPE  201      52.234  20.424  33.440  1.00  0.00           C
ATOM  11947  C26 POPE  201      51.164  19.534  34.090  1.00  0.00           C
ATOM  11950  C27 POPE  201      51.534  19.154  35.530  1.00  0.00           C
ATOM  11953  C28 POPE  201      50.524  18.194  36.180  1.00  0.00           C
ATOM  11956  C29 POPE  201      50.964  17.724  37.540  1.00  0.00           C
ATOM  11958 0C21 POPE  201      50.344  17.904  38.720  1.00  0.00           C
ATOM  11960 1C21 POPE  201      49.044  18.634  38.990  1.00  0.00           C
ATOM  11963 2C21 POPE  201      48.034  17.784  39.780  1.00  0.00           C
ATOM  11966 3C21 POPE  201      46.814  18.614  40.190  1.00  0.00           C
ATOM  11969 4C21 POPE  201      45.784  17.834  41.030  1.00  0.00           C
ATOM  11972 5C21 POPE  201      45.114  16.694  40.260  1.00  0.00           C
ATOM  11975 6C21 POPE  201      43.894  16.124  41.010  1.00  0.00           C
ATOM  11978 7C21 POPE  201      43.164  15.024  40.230  1.00  0.00           C
ATOM  11981 8C21 POPE  201      41.884  14.564  40.930  1.00  0.00           C
ATOM  11985  C33 POPE  201      51.114  15.954  28.350  1.00  0.00           C
ATOM  11988  C34 POPE  201      51.614  16.614  29.640  1.00  0.00           C
ATOM  11991  C35 POPE  201      52.694  15.764  30.320  1.00  0.00           C
ATOM  11994  C36 POPE  201      53.084  16.214  31.740  1.00  0.00           C
ATOM  11997  C37 POPE  201      54.404  15.554  32.180  1.00  0.00           C
ATOM  12000  C38 POPE  201      54.584  15.424  33.700  1.00  0.00           C
ATOM  12003  C39 POPE  201      54.474  16.734  34.500  1.00  0.00           C
ATOM  12006 0C31 POPE  201      55.544  17.774  34.130  1.00  0.00           C
ATOM  12009 1C31 POPE  201      55.574  19.004  35.050  1.00  0.00           C
ATOM  12012 2C31 POPE  201      55.874  18.694  36.520  1.00  0.00           C
ATOM  12015 3C31 POPE  201      56.014  19.974  37.370  1.00  0.00           C
ATOM  12018 4C31 POPE  201      55.504  19.804  38.810  1.00  0.00           C
ATOM  12021 5C31 POPE  201      53.974  19.774  38.900  1.00  0.00           C
ATOM  12024 6C31 POPE  201      53.454  19.544  40.320  1.00  0.00           C
ATOM  12028  NH3 POPE  202      62.134  11.714  63.490  1.00  0.00           N
ATOM  12032  C12 POPE  202      62.494  12.604  64.640  1.00  0.00           C
ATOM  12035  C11 POPE  202      61.564  13.804  64.800  1.00  0.00           C
ATOM  12038  P   POPE  202      61.674  15.984  66.280  1.00  0.00           P
ATOM  12039  O13 POPE  202      60.294  16.174  66.730  1.00  0.00           O
ATOM  12040  O14 POPE  202      62.764  16.504  67.140  1.00  0.00           O
ATOM  12041  O11 POPE  202      61.874  16.624  64.850  1.00  0.00           O
ATOM  12042  O12 POPE  202      61.944  14.444  66.020  1.00  0.00           O
ATOM  12043  C1  POPE  202      60.834  17.304  64.140  1.00  0.00           C
ATOM  12046  C2  POPE  202      61.034  17.194  62.600  1.00  0.00           C
ATOM  12048  O21 POPE  202      60.324  16.034  62.140  1.00  0.00           O
ATOM  12049  C21 POPE  202      59.984  16.034  60.850  1.00  0.00           C
ATOM  12050  O22 POPE  202      60.314  16.854  60.020  1.00  0.00           O
ATOM  12051  C22 POPE  202      59.264  14.714  60.540  1.00  0.00           C
ATOM  12054  C3  POPE  202      62.564  17.144  62.270  1.00  0.00           C
ATOM  12057  O31 POPE  202      62.874  17.204  60.870  1.00  0.00           O
ATOM  12058  C31 POPE  202      63.374  16.164  60.250  1.00  0.00           C
ATOM  12059  O32 POPE  202      63.724  15.104  60.760  1.00  0.00           O
ATOM  12060  C32 POPE  202      63.614  16.574  58.800  1.00  0.00           C
ATOM  12063  C23 POPE  202      59.704  14.184  59.150  1.00  0.00           C
ATOM  12066  C24 POPE  202      59.004  12.884  58.720  1.00  0.00           C
ATOM  12069  C25 POPE  202      59.474  12.444  57.320  1.00  0.00           C
ATOM  12072  C26 POPE  202      58.534  11.434  56.640  1.00  0.00           C
ATOM  12075  C27 POPE  202      58.994  11.074  55.220  1.00  0.00           C
ATOM  12078  C28 POPE  202      57.934  10.334  54.370  1.00  0.00           C
ATOM  12081  C29 POPE  202      57.614   8.964  54.910  1.00  0.00           C
ATOM  12083 0C21 POPE  202      57.544   7.804  54.230  1.00  0.00           C
ATOM  12085 1C21 POPE  202      57.764   7.584  52.750  1.00  0.00           C
ATOM  12088 2C21 POPE  202      56.434   7.314  52.020  1.00  0.00           C
ATOM  12091 3C21 POPE  202      56.634   7.024  50.530  1.00  0.00           C
ATOM  12094 4C21 POPE  202      55.314   6.814  49.780  1.00  0.00           C
ATOM  12097 5C21 POPE  202      55.554   6.384  48.330  1.00  0.00           C
ATOM  12100 6C21 POPE  202      54.274   6.184  47.510  1.00  0.00           C
ATOM  12103 7C21 POPE  202      54.584   5.944  46.030  1.00  0.00           C
ATOM  12106 8C21 POPE  202      53.334   5.804  45.150  1.00  0.00           C
ATOM  12110  C33 POPE  202      62.774  15.754  57.810  1.00  0.00           C
ATOM  12113  C34 POPE  202      63.174  16.034  56.360  1.00  0.00           C
ATOM  12116  C35 POPE  202      62.824  14.854  55.450  1.00  0.00           C
ATOM  12119  C36 POPE  202      63.124  15.074  53.960  1.00  0.00           C
ATOM  12122  C37 POPE  202      64.494  15.694  53.640  1.00  0.00           C
ATOM  12125  C38 POPE  202      64.704  15.934  52.140  1.00  0.00           C
ATOM  12128  C39 POPE  202      65.074  14.674  51.330  1.00  0.00           C
ATOM  12131 0C31 POPE  202      66.524  14.234  51.570  1.00  0.00           C
ATOM  12134 1C31 POPE  202      67.014  13.124  50.620  1.00  0.00           C
ATOM  12137 2C31 POPE  202      68.544  13.134  50.470  1.00  0.00           C
ATOM  12140 3C31 POPE  202      69.164  11.744  50.300  1.00  0.00           C
ATOM  12143 4C31 POPE  202      69.444  11.074  51.660  1.00  0.00           C
ATOM  12146 5C31 POPE  202      70.114   9.704  51.520  1.00  0.00           C
ATOM  12149 6C31 POPE  202      70.444   9.074  52.870  1.00  0.00           C
ATOM  12153  NH3 POPE  203      62.234  90.564  62.820  1.00  0.00           N
ATOM  12157  C12 POPE  203      62.724  89.324  63.510  1.00  0.00           C
ATOM  12160  C11 POPE  203      61.544  88.424  63.860  1.00  0.00           C
ATOM  12163  P   POPE  203      59.264  87.804  62.850  1.00  0.00           P
ATOM  12164  O13 POPE  203      59.044  86.504  63.490  1.00  0.00           O
ATOM  12165  O14 POPE  203      58.744  89.024  63.520  1.00  0.00           O
ATOM  12166  O11 POPE  203      58.714  87.704  61.390  1.00  0.00           O
ATOM  12167  O12 POPE  203      60.814  88.054  62.680  1.00  0.00           O
ATOM  12168  C1  POPE  203      59.354  88.234  60.240  1.00  0.00           C
ATOM  12171  C2  POPE  203      58.364  88.074  59.080  1.00  0.00           C
ATOM  12173  O21 POPE  203      59.054  87.984  57.820  1.00  0.00           O
ATOM  12174  C21 POPE  203      58.754  88.874  56.900  1.00  0.00           C
ATOM  12175  O22 POPE  203      58.774  90.084  57.030  1.00  0.00           O
ATOM  12176  C22 POPE  203      58.364  88.114  55.630  1.00  0.00           C
ATOM  12179  C3  POPE  203      57.174  89.074  59.190  1.00  0.00           C
ATOM  12182  O31 POPE  203      56.134  88.764  58.230  1.00  0.00           O
ATOM  12183  C31 POPE  203      55.344  89.784  57.940  1.00  0.00           C
ATOM  12184  O32 POPE  203      55.524  90.944  58.240  1.00  0.00           O
ATOM  12185  C32 POPE  203      54.124  89.264  57.170  1.00  0.00           C
ATOM  12188  C23 POPE  203      58.534  88.884  54.300  1.00  0.00           C
ATOM  12191  C24 POPE  203      59.104  87.944  53.240  1.00  0.00           C
ATOM  12194  C25 POPE  203      58.824  88.334  51.780  1.00  0.00           C
ATOM  12197  C26 POPE  203      59.484  89.644  51.360  1.00  0.00           C
ATOM  12200  C27 POPE  203      59.284  89.914  49.860  1.00  0.00           C
ATOM  12203  C28 POPE  203      60.524  90.514  49.190  1.00  0.00           C
ATOM  12206  C29 POPE  203      60.204  90.924  47.780  1.00  0.00           C
ATOM  12208 0C21 POPE  203      60.424  90.234  46.640  1.00  0.00           C
ATOM  12210 1C21 POPE  203      61.054  88.874  46.500  1.00  0.00           C
ATOM  12213 2C21 POPE  203      62.334  88.934  45.630  1.00  0.00           C
ATOM  12216 3C21 POPE  203      62.064  89.304  44.160  1.00  0.00           C
ATOM  12219 4C21 POPE  203      63.344  89.374  43.320  1.00  0.00           C
ATOM  12222 5C21 POPE  203      63.094  89.044  41.840  1.00  0.00           C
ATOM  12225 6C21 POPE  203      62.314  90.104  41.060  1.00  0.00           C
ATOM  12228 7C21 POPE  203      61.924  89.634  39.640  1.00  0.00           C
ATOM  12231 8C21 POPE  203      60.884  88.514  39.630  1.00  0.00           C
ATOM  12235  C33 POPE  203      53.864  90.094  55.890  1.00  0.00           C
ATOM  12238  C34 POPE  203      54.484  89.454  54.640  1.00  0.00           C
ATOM  12241  C35 POPE  203      54.514  90.454  53.470  1.00  0.00           C
ATOM  12244  C36 POPE  203      54.874  89.824  52.130  1.00  0.00           C
ATOM  12247  C37 POPE  203      54.794  90.864  51.000  1.00  0.00           C
ATOM  12250  C38 POPE  203      54.294  90.284  49.670  1.00  0.00           C
ATOM  12253  C39 POPE  203      55.354  89.504  48.890  1.00  0.00           C
ATOM  12256 0C31 POPE  203      54.784  89.044  47.540  1.00  0.00           C
ATOM  12259 1C31 POPE  203      55.854  88.524  46.590  1.00  0.00           C
ATOM  12262 2C31 POPE  203      55.304  88.374  45.170  1.00  0.00           C
ATOM  12265 3C31 POPE  203      56.404  88.174  44.120  1.00  0.00           C
ATOM  12268 4C31 POPE  203      57.214  86.904  44.370  1.00  0.00           C
ATOM  12271 5C31 POPE  203      58.334  86.774  43.340  1.00  0.00           C
ATOM  12274 6C31 POPE  203      59.134  85.484  43.510  1.00  0.00           C
ATOM  12278  NH3 POPE  204     115.414  97.354  22.100  1.00  0.00           N
ATOM  12282  C12 POPE  204     115.854  95.914  21.900  1.00  0.00           C
ATOM  12285  C11 POPE  204     114.694  94.894  21.940  1.00  0.00           C
ATOM  12288  P   POPE  204     115.604  92.424  22.300  1.00  0.00           P
ATOM  12289  O13 POPE  204     114.554  91.364  22.430  1.00  0.00           O
ATOM  12290  O14 POPE  204     116.904  91.964  21.750  1.00  0.00           O
ATOM  12291  O11 POPE  204     115.904  93.124  23.670  1.00  0.00           O
ATOM  12292  O12 POPE  204     115.074  93.614  21.390  1.00  0.00           O
ATOM  12293  C1  POPE  204     115.224  92.794  24.880  1.00  0.00           C
ATOM  12296  C2  POPE  204     115.734  93.684  26.040  1.00  0.00           C
ATOM  12298  O21 POPE  204     115.074  93.334  27.270  1.00  0.00           O
ATOM  12299  C21 POPE  204     115.584  92.304  27.920  1.00  0.00           C
ATOM  12300  O22 POPE  204     116.464  91.554  27.530  1.00  0.00           O
ATOM  12301  C22 POPE  204     114.824  92.154  29.240  1.00  0.00           C
ATOM  12304  C3  POPE  204     115.514  95.204  25.770  1.00  0.00           C
ATOM  12307  O31 POPE  204     115.824  95.974  26.960  1.00  0.00           O
ATOM  12308  C31 POPE  204     114.794  96.574  27.530  1.00  0.00           C
ATOM  12309  O32 POPE  204     113.714  96.834  27.030  1.00  0.00           O
ATOM  12310  C32 POPE  204     115.134  96.824  29.000  1.00  0.00           C
ATOM  12313  C23 POPE  204     115.694  92.264  30.510  1.00  0.00           C
ATOM  12316  C24 POPE  204     114.924  91.764  31.750  1.00  0.00           C
ATOM  12319  C25 POPE  204     115.664  92.004  33.080  1.00  0.00           C
ATOM  12322  C26 POPE  204     115.014  91.254  34.250  1.00  0.00           C
ATOM  12325  C27 POPE  204     115.684  91.514  35.610  1.00  0.00           C
ATOM  12328  C28 POPE  204     114.984  90.724  36.730  1.00  0.00           C
ATOM  12331  C29 POPE  204     115.644  90.904  38.080  1.00  0.00           C
ATOM  12333 0C21 POPE  204     115.894  89.934  38.980  1.00  0.00           C
ATOM  12335 1C21 POPE  204     115.554  88.464  38.840  1.00  0.00           C
ATOM  12338 2C21 POPE  204     114.544  87.974  39.890  1.00  0.00           C
ATOM  12341 3C21 POPE  204     113.144  88.614  39.780  1.00  0.00           C
ATOM  12344 4C21 POPE  204     112.044  87.664  40.280  1.00  0.00           C
ATOM  12347 5C21 POPE  204     110.824  88.404  40.850  1.00  0.00           C
ATOM  12350 6C21 POPE  204     109.734  87.464  41.370  1.00  0.00           C
ATOM  12353 7C21 POPE  204     108.674  88.194  42.210  1.00  0.00           C
ATOM  12356 8C21 POPE  204     107.534  87.304  42.700  1.00  0.00           C
ATOM  12360  C33 POPE  204     113.844  96.794  29.860  1.00  0.00           C
ATOM  12363  C34 POPE  204     114.124  96.614  31.350  1.00  0.00           C
ATOM  12366  C35 POPE  204     112.844  96.214  32.110  1.00  0.00           C
ATOM  12369  C36 POPE  204     113.114  95.734  33.540  1.00  0.00           C
ATOM  12372  C37 POPE  204     113.714  96.794  34.470  1.00  0.00           C
ATOM  12375  C38 POPE  204     114.084  96.194  35.830  1.00  0.00           C
ATOM  12378  C39 POPE  204     114.804  97.144  36.780  1.00  0.00           C
ATOM  12381 0C31 POPE  204     113.954  98.314  37.290  1.00  0.00           C
ATOM  12384 1C31 POPE  204     114.514  98.844  38.620  1.00  0.00           C
ATOM  12387 2C31 POPE  204     113.934 100.174  39.100  1.00  0.00           C
[truncated: 1,720,632 more chars]
