# Supplementary material for: Characterizing Membrane Association and Periplasmic Transfer of Bacterial Lipoproteins through Molecular Dynamics Simulations
Source: Structure. 2020 Apr 7;28(4):475–487.e3. doi: 10.1016/j.str.2020.01.012 (PMC7139219; doi:10.1016/j.str.2020.01.012)
Supplement: Data S1. Final Coordinates from Simulations (Y–Z), Related to Figure 3 [file mmc3.zip › Y-Z/YEDD-4-atomistic.pdb]

TITLE     Protein
REMARK    THIS IS A SIMULATION BOX
CRYST1  129.271  129.271  113.006  90.00  90.00  90.00 P 1           1
MODEL        1
ATOM      1  N   CYSTA   1      67.646  45.616  64.103  1.00  0.00           N
ATOM      3  CA  CYSTA   1      68.586  45.906  65.173  1.00  0.00           C
ATOM      5  C   CYSTA   1      68.086  45.525  66.573  1.00  0.00           C
ATOM      6  O   CYSTA   1      68.806  45.605  67.563  1.00  0.00           O
ATOM      7  CB  CYSTA   1      68.946  47.435  65.143  1.00  0.00           C
ATOM     10  SG  CYSTA   1      69.436  48.196  63.533  1.00  0.00           S
ATOM     11  C1  CYSTA   1      68.016  48.466  62.373  1.00  0.00           C
ATOM     14  CA1 CYSTA   1      67.156  44.415  63.773  1.00  0.00           C
ATOM     15  OA1 CYSTA   1      67.246  43.475  64.553  1.00  0.00           O
ATOM     16  CA2 CYSTA   1      66.476  44.176  62.493  1.00  0.00           C
ATOM     19  C11 CYSTA   1      67.006  49.606  62.643  1.00  0.00           C
ATOM     21  O11 CYSTA   1      67.666  50.886  62.693  1.00  0.00           O
ATOM     22  CX1 CYSTA   1      66.866  51.946  62.443  1.00  0.00           C
ATOM     23  OX1 CYSTA   1      66.637  52.836  63.233  1.00  0.00           O
ATOM     24  CX2 CYSTA   1      66.436  51.975  60.973  1.00  0.00           C
ATOM     27  C12 CYSTA   1      66.156  49.256  63.883  1.00  0.00           C
ATOM     30  O12 CYSTA   1      65.876  50.436  64.643  1.00  0.00           O
ATOM     31  CD1 CYSTA   1      64.766  50.246  65.333  1.00  0.00           C
ATOM     32  OD1 CYSTA   1      64.456  49.225  65.913  1.00  0.00           O
ATOM     33  CD2 CYSTA   1      63.856  51.225  64.643  1.00  0.00           C
ATOM     36  CA3 CYSTA   1      67.526  43.885  61.413  1.00  0.00           C
ATOM     39  CA4 CYSTA   1      68.086  45.145  60.743  1.00  0.00           C
ATOM     42  CA5 CYSTA   1      69.576  45.145  60.403  1.00  0.00           C
ATOM     45  CA6 CYSTA   1      70.086  43.876  59.703  1.00  0.00           C
ATOM     48  CA7 CYSTA   1      69.097  43.186  58.763  1.00  0.00           C
ATOM     51  CA8 CYSTA   1      69.766  42.206  57.793  1.00  0.00           C
ATOM     54  CA9 CYSTA   1      68.756  41.665  56.773  1.00  0.00           C
ATOM     57 0CA1 CYSTA   1      68.147  42.766  55.893  1.00  0.00           C
ATOM     60 1CA1 CYSTA   1      69.246  43.696  55.343  1.00  0.00           C
ATOM     63 2CA1 CYSTA   1      68.876  44.466  54.083  1.00  0.00           C
ATOM     66 3CA1 CYSTA   1      70.166  44.906  53.373  1.00  0.00           C
ATOM     69 4CA1 CYSTA   1      69.936  45.746  52.113  1.00  0.00           C
ATOM     72 5CA1 CYSTA   1      69.106  45.026  51.043  1.00  0.00           C
ATOM     75 6CA1 CYSTA   1      69.306  45.636  49.653  1.00  0.00           C
ATOM     79  CD3 CYSTA   1      62.366  51.036  64.953  1.00  0.00           C
ATOM     82  CD4 CYSTA   1      61.646  51.146  63.613  1.00  0.00           C
ATOM     85  CD5 CYSTA   1      61.707  49.865  62.783  1.00  0.00           C
ATOM     88  CD6 CYSTA   1      61.906  50.126  61.283  1.00  0.00           C
ATOM     91  CD7 CYSTA   1      61.186  51.376  60.753  1.00  0.00           C
ATOM     94  CD8 CYSTA   1      60.126  51.076  59.703  1.00  0.00           C
ATOM     97  CD9 CYSTA   1      59.296  52.326  59.383  1.00  0.00           C
ATOM    100 0CD1 CYSTA   1      59.496  52.845  57.953  1.00  0.00           C
ATOM    103 1CD1 CYSTA   1      58.956  51.855  56.913  1.00  0.00           C
ATOM    106 2CD1 CYSTA   1      59.417  52.206  55.493  1.00  0.00           C
ATOM    109 3CD1 CYSTA   1      59.376  50.986  54.573  1.00  0.00           C
ATOM    112 4CD1 CYSTA   1      58.226  51.036  53.563  1.00  0.00           C
ATOM    115 5CD1 CYSTA   1      57.976  49.666  52.913  1.00  0.00           C
ATOM    118 6CD1 CYSTA   1      56.996  49.696  51.743  1.00  0.00           C
ATOM    122  CX3 CYSTA   1      66.256  53.426  60.443  1.00  0.00           C
ATOM    125  CX4 CYSTA   1      66.306  53.526  58.913  1.00  0.00           C
ATOM    128  CX5 CYSTA   1      65.277  52.626  58.213  1.00  0.00           C
ATOM    131  CX6 CYSTA   1      64.896  53.105  56.803  1.00  0.00           C
ATOM    134  CX7 CYSTA   1      63.856  52.196  56.133  1.00  0.00           C
ATOM    137  CX8 CYSTA   1      63.277  52.775  54.833  1.00  0.00           C
ATOM    140  CX9 CYSTA   1      64.256  52.786  53.683  1.00  0.00           C
ATOM    142 0CX1 CYSTA   1      63.937  52.915  52.383  1.00  0.00           C
ATOM    144 1CX1 CYSTA   1      62.546  53.136  51.843  1.00  0.00           C
ATOM    147 2CX1 CYSTA   1      61.746  51.845  51.593  1.00  0.00           C
ATOM    150 3CX1 CYSTA   1      61.577  51.416  50.123  1.00  0.00           C
ATOM    153 4CX1 CYSTA   1      60.646  50.196  50.053  1.00  0.00           C
ATOM    156 5CX1 CYSTA   1      60.696  49.366  48.763  1.00  0.00           C
ATOM    159 6CX1 CYSTA   1      60.736  47.866  49.083  1.00  0.00           C
ATOM    162 7CX1 CYSTA   1      60.296  46.946  47.943  1.00  0.00           C
ATOM    165 8CX1 CYSTA   1      60.296  45.475  48.363  1.00  0.00           C
ATOM    169  N   ALA A   2      66.796  45.126  66.673  1.00  0.00           N
ATOM    171  CA  ALA A   2      65.927  45.226  67.813  1.00  0.00           C
ATOM    173  CB  ALA A   2      66.256  44.165  68.883  1.00  0.00           C
ATOM    177  C   ALA A   2      65.866  46.665  68.303  1.00  0.00           C
ATOM    178  O   ALA A   2      66.306  47.586  67.613  1.00  0.00           O
ATOM    179  N   GLU A   3      65.277  46.906  69.473  1.00  0.00           N
ATOM    181  CA  GLU A   3      65.116  48.246  69.963  1.00  0.00           C
ATOM    183  CB  GLU A   3      66.446  48.666  70.653  1.00  0.00           C
ATOM    186  CG  GLU A   3      66.686  47.856  71.973  1.00  0.00           C
ATOM    189  CD  GLU A   3      67.506  46.556  71.873  1.00  0.00           C
ATOM    190  OE1 GLU A   3      67.656  45.926  72.953  1.00  0.00           O
ATOM    191  OE2 GLU A   3      68.027  46.185  70.803  1.00  0.00           O
ATOM    192  C   GLU A   3      64.347  49.176  68.983  1.00  0.00           C
ATOM    193  O   GLU A   3      63.296  48.776  68.513  1.00  0.00           O
ATOM    194  N   VAL A   4      64.706  50.465  68.733  1.00  0.00           N
ATOM    196  CA  VAL A   4      63.656  51.476  68.613  1.00  0.00           C
ATOM    198  CB  VAL A   4      63.216  51.785  70.083  1.00  0.00           C
ATOM    200  CG1 VAL A   4      62.146  50.805  70.613  1.00  0.00           C
ATOM    204  CG2 VAL A   4      64.406  51.756  71.093  1.00  0.00           C
ATOM    208  C   VAL A   4      64.137  52.816  67.953  1.00  0.00           C
ATOM    209  O   VAL A   4      64.896  53.426  68.663  1.00  0.00           O
ATOM    210  N   GLU A   5      63.746  53.416  66.753  1.00  0.00           N
ATOM    212  CA  GLU A   5      64.236  54.746  66.203  1.00  0.00           C
ATOM    214  CB  GLU A   5      64.716  54.935  64.703  1.00  0.00           C
ATOM    217  CG  GLU A   5      64.896  56.416  64.133  1.00  0.00           C
ATOM    220  CD  GLU A   5      63.656  57.196  63.643  1.00  0.00           C
ATOM    221  OE1 GLU A   5      63.106  56.795  62.583  1.00  0.00           O
ATOM    222  OE2 GLU A   5      63.256  58.196  64.293  1.00  0.00           O
ATOM    223  C   GLU A   5      63.596  56.096  66.523  1.00  0.00           C
ATOM    224  O   GLU A   5      64.296  57.006  66.943  1.00  0.00           O
ATOM    225  N   ASN A   6      62.306  56.395  66.393  1.00  0.00           N
ATOM    227  CA  ASN A   6      61.176  55.616  66.773  1.00  0.00           C
ATOM    229  CB  ASN A   6      60.336  54.906  65.653  1.00  0.00           C
ATOM    232  CG  ASN A   6      61.096  54.776  64.343  1.00  0.00           C
ATOM    233  OD1 ASN A   6      61.966  53.916  64.303  1.00  0.00           O
ATOM    234  ND2 ASN A   6      60.777  55.535  63.283  1.00  0.00           N
ATOM    237  C   ASN A   6      61.356  54.856  68.093  1.00  0.00           C
ATOM    238  O   ASN A   6      60.506  54.016  68.373  1.00  0.00           O
ATOM    239  N   TYR A   7      62.436  54.975  68.943  1.00  0.00           N
ATOM    241  CA  TYR A   7      63.196  56.066  69.643  1.00  0.00           C
ATOM    243  CB  TYR A   7      62.676  55.886  71.203  1.00  0.00           C
ATOM    246  CG  TYR A   7      61.847  54.755  71.843  1.00  0.00           C
ATOM    247  CD1 TYR A   7      62.416  54.036  72.923  1.00  0.00           C
ATOM    249  CE1 TYR A   7      61.786  52.915  73.453  1.00  0.00           C
ATOM    251  CZ  TYR A   7      60.556  52.496  72.963  1.00  0.00           C
ATOM    252  OH  TYR A   7      59.956  51.336  73.493  1.00  0.00           O
ATOM    254  CD2 TYR A   7      60.576  54.316  71.383  1.00  0.00           C
ATOM    256  CE2 TYR A   7      59.956  53.175  71.913  1.00  0.00           C
ATOM    258  C   TYR A   7      64.826  56.176  69.793  1.00  0.00           C
ATOM    259  O   TYR A   7      65.266  56.606  70.863  1.00  0.00           O
ATOM    260  N   ASN A   8      65.756  55.816  68.843  1.00  0.00           N
ATOM    262  CA  ASN A   8      67.206  55.556  68.983  1.00  0.00           C
ATOM    264  CB  ASN A   8      67.567  54.126  69.583  1.00  0.00           C
ATOM    267  CG  ASN A   8      67.556  52.816  68.753  1.00  0.00           C
ATOM    268  OD1 ASN A   8      67.446  51.756  69.373  1.00  0.00           O
ATOM    269  ND2 ASN A   8      67.616  52.825  67.403  1.00  0.00           N
ATOM    272  C   ASN A   8      68.116  55.746  67.753  1.00  0.00           C
ATOM    273  O   ASN A   8      69.306  55.935  67.943  1.00  0.00           O
ATOM    274  N   ASN A   9      67.606  55.786  66.483  1.00  0.00           N
ATOM    276  CA  ASN A   9      68.316  56.426  65.373  1.00  0.00           C
ATOM    278  CB  ASN A   9      68.277  55.716  63.993  1.00  0.00           C
ATOM    281  CG  ASN A   9      69.196  54.516  63.903  1.00  0.00           C
ATOM    282  OD1 ASN A   9      69.857  54.106  64.853  1.00  0.00           O
ATOM    283  ND2 ASN A   9      69.306  53.955  62.673  1.00  0.00           N
ATOM    286  C   ASN A   9      67.786  57.836  65.243  1.00  0.00           C
ATOM    287  O   ASN A   9      67.906  58.526  64.233  1.00  0.00           O
ATOM    288  N   VAL A  10      67.276  58.326  66.373  1.00  0.00           N
ATOM    290  CA  VAL A  10      67.707  59.576  66.913  1.00  0.00           C
ATOM    292  CB  VAL A  10      67.177  59.766  68.333  1.00  0.00           C
ATOM    294  CG1 VAL A  10      67.506  61.176  68.843  1.00  0.00           C
ATOM    298  CG2 VAL A  10      65.656  59.576  68.343  1.00  0.00           C
ATOM    302  C   VAL A  10      69.236  59.646  66.933  1.00  0.00           C
ATOM    303  O   VAL A  10      69.896  58.965  67.713  1.00  0.00           O
ATOM    304  N   VAL A  11      69.817  60.486  66.043  1.00  0.00           N
ATOM    306  CA  VAL A  11      71.186  60.916  66.203  1.00  0.00           C
ATOM    308  CB  VAL A  11      71.756  61.736  65.053  1.00  0.00           C
ATOM    310  CG1 VAL A  11      73.116  62.376  65.423  1.00  0.00           C
ATOM    314  CG2 VAL A  11      71.926  60.805  63.843  1.00  0.00           C
ATOM    318  C   VAL A  11      71.266  61.696  67.493  1.00  0.00           C
ATOM    319  O   VAL A  11      70.777  62.816  67.603  1.00  0.00           O
ATOM    320  N   LYS A  12      71.836  61.036  68.503  1.00  0.00           N
ATOM    322  CA  LYS A  12      71.976  61.566  69.823  1.00  0.00           C
ATOM    324  CB  LYS A  12      72.476  60.496  70.813  1.00  0.00           C
ATOM    327  CG  LYS A  12      72.806  61.045  72.213  1.00  0.00           C
ATOM    330  CD  LYS A  12      73.196  59.926  73.183  1.00  0.00           C
ATOM    333  CE  LYS A  12      74.506  59.186  72.893  1.00  0.00           C
ATOM    336  NZ  LYS A  12      74.556  57.946  73.703  1.00  0.00           N
ATOM    340  C   LYS A  12      72.906  62.736  69.783  1.00  0.00           C
ATOM    341  O   LYS A  12      74.076  62.615  69.403  1.00  0.00           O
ATOM    342  N   THR A  13      72.376  63.916  70.143  1.00  0.00           N
ATOM    344  CA  THR A  13      73.086  65.166  70.083  1.00  0.00           C
ATOM    346  CB  THR A  13      72.186  66.376  69.863  1.00  0.00           C
ATOM    348  OG1 THR A  13      71.436  66.246  68.673  1.00  0.00           O
ATOM    350  CG2 THR A  13      73.056  67.626  69.693  1.00  0.00           C
ATOM    354  C   THR A  13      73.766  65.325  71.413  1.00  0.00           C
ATOM    355  O   THR A  13      73.056  65.325  72.423  1.00  0.00           O
ATOM    356  N   PRO A  14      75.097  65.446  71.513  1.00  0.00           N
ATOM    357  CD  PRO A  14      76.016  65.316  70.383  1.00  0.00           C
ATOM    360  CA  PRO A  14      75.806  65.846  72.733  1.00  0.00           C
ATOM    362  CB  PRO A  14      77.216  66.216  72.243  1.00  0.00           C
ATOM    365  CG  PRO A  14      77.416  65.365  70.983  1.00  0.00           C
ATOM    368  C   PRO A  14      75.137  66.946  73.533  1.00  0.00           C
ATOM    369  O   PRO A  14      74.636  67.906  72.953  1.00  0.00           O
ATOM    370  N   ALA A  15      75.126  66.836  74.883  1.00  0.00           N
ATOM    372  CA  ALA A  15      74.597  67.886  75.723  1.00  0.00           C
ATOM    374  CB  ALA A  15      74.677  67.505  77.213  1.00  0.00           C
ATOM    378  C   ALA A  15      75.387  69.176  75.513  1.00  0.00           C
ATOM    379  O   ALA A  15      76.616  69.106  75.603  1.00  0.00           O
ATOM    380  N   PRO A  16      74.817  70.316  75.173  1.00  0.00           N
ATOM    381  CD  PRO A  16      73.396  70.475  74.863  1.00  0.00           C
ATOM    384  CA  PRO A  16      75.527  71.586  75.163  1.00  0.00           C
ATOM    386  CB  PRO A  16      74.496  72.626  74.713  1.00  0.00           C
ATOM    389  CG  PRO A  16      73.316  71.825  74.153  1.00  0.00           C
ATOM    392  C   PRO A  16      76.096  71.916  76.513  1.00  0.00           C
ATOM    393  O   PRO A  16      75.626  71.386  77.533  1.00  0.00           O
ATOM    394  N   ASP A  17      77.097  72.806  76.563  1.00  0.00           N
ATOM    396  CA  ASP A  17      77.676  73.295  77.803  1.00  0.00           C
ATOM    398  CB  ASP A  17      78.626  74.486  77.563  1.00  0.00           C
ATOM    401  CG  ASP A  17      79.746  74.215  76.573  1.00  0.00           C
ATOM    402  OD1 ASP A  17      80.006  73.035  76.203  1.00  0.00           O
ATOM    403  OD2 ASP A  17      80.376  75.225  76.173  1.00  0.00           O
ATOM    404  C   ASP A  17      76.616  73.705  78.833  1.00  0.00           C
ATOM    405  O   ASP A  17      75.647  74.416  78.523  1.00  0.00           O
ATOM    406  N   TRP A  18      76.777  73.215  80.073  1.00  0.00           N
ATOM    408  CA  TRP A  18      75.936  73.516  81.223  1.00  0.00           C
ATOM    410  CB  TRP A  18      75.626  75.036  81.413  1.00  0.00           C
ATOM    413  CG  TRP A  18      76.746  76.026  81.433  1.00  0.00           C
ATOM    414  CD1 TRP A  18      77.276  76.685  80.353  1.00  0.00           C
ATOM    416  NE1 TRP A  18      78.256  77.556  80.773  1.00  0.00           N
ATOM    418  CE2 TRP A  18      78.355  77.505  82.123  1.00  0.00           C
ATOM    419  CD2 TRP A  18      77.386  76.586  82.593  1.00  0.00           C
ATOM    420  CE3 TRP A  18      77.216  76.406  83.963  1.00  0.00           C
ATOM    422  CZ3 TRP A  18      78.056  77.105  84.843  1.00  0.00           C
ATOM    424  CZ2 TRP A  18      79.186  78.196  82.983  1.00  0.00           C
ATOM    426  CH2 TRP A  18      79.036  77.955  84.343  1.00  0.00           C
ATOM    428  C   TRP A  18      74.605  72.766  81.243  1.00  0.00           C
ATOM    429  O   TRP A  18      73.866  72.886  82.223  1.00  0.00           O
ATOM    430  N   LEU A  19      74.256  71.956  80.213  1.00  0.00           N
ATOM    432  CA  LEU A  19      73.097  71.076  80.283  1.00  0.00           C
ATOM    434  CB  LEU A  19      72.586  70.615  78.893  1.00  0.00           C
ATOM    437  CG  LEU A  19      71.606  71.575  78.203  1.00  0.00           C
ATOM    439  CD1 LEU A  19      70.286  71.755  78.963  1.00  0.00           C
ATOM    443  CD2 LEU A  19      72.266  72.895  77.833  1.00  0.00           C
ATOM    447  C   LEU A  19      73.406  69.826  81.043  1.00  0.00           C
ATOM    448  O   LEU A  19      72.546  69.316  81.753  1.00  0.00           O
ATOM    449  N   ALA A  20      74.646  69.316  80.933  1.00  0.00           N
ATOM    451  CA  ALA A  20      75.076  68.145  81.653  1.00  0.00           C
ATOM    453  CB  ALA A  20      76.466  67.666  81.193  1.00  0.00           C
ATOM    457  C   ALA A  20      75.046  68.376  83.163  1.00  0.00           C
ATOM    458  O   ALA A  20      75.457  69.425  83.643  1.00  0.00           O
ATOM    459  N   GLY A  21      74.527  67.396  83.913  1.00  0.00           N
ATOM    461  CA  GLY A  21      74.167  67.596  85.293  1.00  0.00           C
ATOM    464  C   GLY A  21      72.856  66.975  85.633  1.00  0.00           C
ATOM    465  O   GLY A  21      72.056  66.636  84.773  1.00  0.00           O
ATOM    466  N   TYR A  22      72.626  66.795  86.933  1.00  0.00           N
ATOM    468  CA  TYR A  22      71.406  66.225  87.463  1.00  0.00           C
ATOM    470  CB  TYR A  22      71.626  65.365  88.733  1.00  0.00           C
ATOM    473  CG  TYR A  22      72.476  64.166  88.463  1.00  0.00           C
ATOM    474  CD1 TYR A  22      73.876  64.295  88.363  1.00  0.00           C
ATOM    476  CE1 TYR A  22      74.696  63.166  88.263  1.00  0.00           C
ATOM    478  CZ  TYR A  22      74.126  61.895  88.273  1.00  0.00           C
ATOM    479  OH  TYR A  22      74.916  60.735  88.193  1.00  0.00           O
ATOM    481  CD2 TYR A  22      71.917  62.876  88.433  1.00  0.00           C
ATOM    483  CE2 TYR A  22      72.746  61.746  88.353  1.00  0.00           C
ATOM    485  C   TYR A  22      70.476  67.346  87.863  1.00  0.00           C
ATOM    486  O   TYR A  22      70.847  68.276  88.563  1.00  0.00           O
ATOM    487  N   TRP A  23      69.215  67.245  87.433  1.00  0.00           N
ATOM    489  CA  TRP A  23      68.226  68.266  87.653  1.00  0.00           C
ATOM    491  CB  TRP A  23      67.746  68.776  86.273  1.00  0.00           C
ATOM    494  CG  TRP A  23      68.866  69.206  85.373  1.00  0.00           C
ATOM    495  CD1 TRP A  23      69.576  68.435  84.483  1.00  0.00           C
ATOM    497  NE1 TRP A  23      70.576  69.206  83.913  1.00  0.00           N
ATOM    499  CE2 TRP A  23      70.496  70.475  84.373  1.00  0.00           C
ATOM    500  CD2 TRP A  23      69.426  70.535  85.293  1.00  0.00           C
ATOM    501  CE3 TRP A  23      69.106  71.746  85.903  1.00  0.00           C
ATOM    503  CZ3 TRP A  23      69.836  72.886  85.543  1.00  0.00           C
ATOM    505  CZ2 TRP A  23      71.247  71.595  84.043  1.00  0.00           C
ATOM    507  CH2 TRP A  23      70.886  72.816  84.633  1.00  0.00           C
ATOM    509  C   TRP A  23      67.126  67.606  88.483  1.00  0.00           C
ATOM    510  O   TRP A  23      66.876  66.406  88.353  1.00  0.00           O
ATOM    511  N   GLN A  24      66.466  68.306  89.413  1.00  0.00           N
ATOM    513  CA  GLN A  24      65.226  67.836  89.993  1.00  0.00           C
ATOM    515  CB  GLN A  24      65.387  66.755  91.103  1.00  0.00           C
ATOM    518  CG  GLN A  24      66.076  67.266  92.373  1.00  0.00           C
ATOM    521  CD  GLN A  24      66.276  66.115  93.363  1.00  0.00           C
ATOM    522  OE1 GLN A  24      66.796  65.065  92.973  1.00  0.00           O
ATOM    523  NE2 GLN A  24      65.896  66.315  94.643  1.00  0.00           N
ATOM    526  C   GLN A  24      64.465  68.986  90.583  1.00  0.00           C
ATOM    527  O   GLN A  24      64.997  70.065  90.793  1.00  0.00           O
ATOM    528  N   THR A  25      63.176  68.755  90.863  1.00  0.00           N
ATOM    530  CA  THR A  25      62.276  69.656  91.563  1.00  0.00           C
ATOM    532  CB  THR A  25      60.806  69.236  91.553  1.00  0.00           C
ATOM    534  OG1 THR A  25      60.576  67.986  92.203  1.00  0.00           O
ATOM    536  CG2 THR A  25      60.327  69.026  90.113  1.00  0.00           C
ATOM    540  C   THR A  25      62.736  69.975  92.993  1.00  0.00           C
ATOM    541  O   THR A  25      63.386  69.196  93.683  1.00  0.00           O
ATOM    542  N   LYS A  26      62.386  71.185  93.483  1.00  0.00           N
ATOM    544  CA  LYS A  26      62.676  71.626  94.833  1.00  0.00           C
ATOM    546  CB  LYS A  26      63.576  72.865  94.793  1.00  0.00           C
ATOM    549  CG  LYS A  26      65.006  72.526  94.373  1.00  0.00           C
ATOM    552  CD  LYS A  26      65.726  71.575  95.343  1.00  0.00           C
ATOM    555  CE  LYS A  26      67.246  71.586  95.133  1.00  0.00           C
ATOM    558  NZ  LYS A  26      67.917  70.675  96.083  1.00  0.00           N
ATOM    562  C   LYS A  26      61.456  71.965  95.633  1.00  0.00           C
ATOM    563  O   LYS A  26      61.526  72.496  96.743  1.00  0.00           O
ATOM    564  N   GLY A  27      60.266  71.685  95.093  1.00  0.00           N
ATOM    566  CA  GLY A  27      59.026  72.096  95.723  1.00  0.00           C
ATOM    569  C   GLY A  27      57.836  71.556  94.973  1.00  0.00           C
ATOM    570  O   GLY A  27      58.006  70.865  93.963  1.00  0.00           O
ATOM    571  N   PRO A  28      56.626  71.865  95.433  1.00  0.00           N
ATOM    572  CD  PRO A  28      56.396  72.825  96.523  1.00  0.00           C
ATOM    575  CA  PRO A  28      55.366  71.516  94.763  1.00  0.00           C
ATOM    577  CB  PRO A  28      54.306  72.185  95.633  1.00  0.00           C
ATOM    580  CG  PRO A  28      55.006  73.386  96.243  1.00  0.00           C
ATOM    583  C   PRO A  28      55.296  71.956  93.313  1.00  0.00           C
ATOM    584  O   PRO A  28      55.806  73.016  92.973  1.00  0.00           O
ATOM    585  N   GLN A  29      54.667  71.156  92.433  1.00  0.00           N
ATOM    587  CA  GLN A  29      54.696  71.356  91.003  1.00  0.00           C
ATOM    589  CB  GLN A  29      55.406  70.205  90.263  1.00  0.00           C
ATOM    592  CG  GLN A  29      56.926  70.156  90.493  1.00  0.00           C
ATOM    595  CD  GLN A  29      57.606  71.455  90.043  1.00  0.00           C
ATOM    596  OE1 GLN A  29      57.446  71.876  88.893  1.00  0.00           O
ATOM    597  NE2 GLN A  29      58.347  72.136  90.943  1.00  0.00           N
ATOM    600  C   GLN A  29      53.336  71.575  90.393  1.00  0.00           C
ATOM    601  O   GLN A  29      52.316  71.106  90.863  1.00  0.00           O
ATOM    602  N   ARG A  30      53.316  72.385  89.313  1.00  0.00           N
ATOM    604  CA  ARG A  30      52.106  72.856  88.693  1.00  0.00           C
ATOM    606  CB  ARG A  30      52.406  74.145  87.893  1.00  0.00           C
ATOM    609  CG  ARG A  30      53.436  73.986  86.753  1.00  0.00           C
ATOM    612  CD  ARG A  30      53.556  75.236  85.863  1.00  0.00           C
ATOM    615  NE  ARG A  30      54.067  76.365  86.703  1.00  0.00           N
ATOM    617  CZ  ARG A  30      54.536  77.496  86.173  1.00  0.00           C
ATOM    618  NH1 ARG A  30      54.576  77.645  84.873  1.00  0.00           N
ATOM    621  NH2 ARG A  30      55.006  78.426  86.983  1.00  0.00           N
ATOM    624  C   ARG A  30      51.526  71.795  87.783  1.00  0.00           C
ATOM    625  O   ARG A  30      50.346  71.806  87.463  1.00  0.00           O
ATOM    626  N   ALA A  31      52.346  70.816  87.373  1.00  0.00           N
ATOM    628  CA  ALA A  31      51.876  69.656  86.673  1.00  0.00           C
ATOM    630  CB  ALA A  31      52.986  69.095  85.773  1.00  0.00           C
ATOM    634  C   ALA A  31      51.437  68.635  87.713  1.00  0.00           C
ATOM    635  O   ALA A  31      52.236  68.145  88.493  1.00  0.00           O
ATOM    636  N   LEU A  32      50.116  68.395  87.783  1.00  0.00           N
ATOM    638  CA  LEU A  32      49.446  68.075  89.023  1.00  0.00           C
ATOM    640  CB  LEU A  32      47.936  68.206  88.793  1.00  0.00           C
ATOM    643  CG  LEU A  32      47.486  69.605  88.353  1.00  0.00           C
ATOM    645  CD1 LEU A  32      46.106  69.486  87.693  1.00  0.00           C
ATOM    649  CD2 LEU A  32      47.486  70.575  89.553  1.00  0.00           C
ATOM    653  C   LEU A  32      49.706  66.696  89.603  1.00  0.00           C
ATOM    654  O   LEU A  32      49.246  65.675  89.103  1.00  0.00           O
ATOM    655  N   VAL A  33      50.387  66.666  90.753  1.00  0.00           N
ATOM    657  CA  VAL A  33      50.486  65.516  91.613  1.00  0.00           C
ATOM    659  CB  VAL A  33      51.816  64.776  91.513  1.00  0.00           C
ATOM    661  CG1 VAL A  33      51.666  63.346  92.063  1.00  0.00           C
ATOM    665  CG2 VAL A  33      52.286  64.706  90.053  1.00  0.00           C
ATOM    669  C   VAL A  33      50.387  66.175  92.953  1.00  0.00           C
ATOM    670  O   VAL A  33      50.636  67.376  93.053  1.00  0.00           O
ATOM    671  N   SER A  34      50.066  65.446  94.043  1.00  0.00           N
ATOM    673  CA  SER A  34      50.356  65.865  95.413  1.00  0.00           C
ATOM    675  CB  SER A  34      50.187  64.656  96.373  1.00  0.00           C
ATOM    678  OG  SER A  34      48.826  64.236  96.433  1.00  0.00           O
ATOM    680  C   SER A  34      51.707  66.566  95.633  1.00  0.00           C
ATOM    681  O   SER A  34      52.656  66.276  94.893  1.00  0.00           O
ATOM    682  N   PRO A  35      51.926  67.475  96.573  1.00  0.00           N
ATOM    683  CD  PRO A  35      50.956  67.836  97.613  1.00  0.00           C
ATOM    686  CA  PRO A  35      53.097  68.355  96.593  1.00  0.00           C
ATOM    688  CB  PRO A  35      52.687  69.496  97.533  1.00  0.00           C
ATOM    691  CG  PRO A  35      51.686  68.856  98.483  1.00  0.00           C
ATOM    694  C   PRO A  35      54.396  67.666  96.973  1.00  0.00           C
ATOM    695  O   PRO A  35      55.457  68.186  96.643  1.00  0.00           O
ATOM    696  N   GLU A  36      54.366  66.505  97.643  1.00  0.00           N
ATOM    698  CA  GLU A  36      55.527  65.675  97.933  1.00  0.00           C
ATOM    700  CB  GLU A  36      55.187  64.505  98.913  1.00  0.00           C
ATOM    703  CG  GLU A  36      54.496  64.856 100.253  1.00  0.00           C
ATOM    706  CD  GLU A  36      53.036  65.246 100.093  1.00  0.00           C
ATOM    707  OE1 GLU A  36      52.246  64.446  99.533  1.00  0.00           O
ATOM    708  OE2 GLU A  36      52.687  66.386 100.473  1.00  0.00           O
ATOM    709  C   GLU A  36      56.176  65.036  96.703  1.00  0.00           C
ATOM    710  O   GLU A  36      57.286  64.535  96.773  1.00  0.00           O
ATOM    711  N   ALA A  37      55.516  65.026  95.513  1.00  0.00           N
ATOM    713  CA  ALA A  37      56.046  64.376  94.333  1.00  0.00           C
ATOM    715  CB  ALA A  37      54.976  64.255  93.233  1.00  0.00           C
ATOM    719  C   ALA A  37      57.286  65.065  93.803  1.00  0.00           C
ATOM    720  O   ALA A  37      57.476  66.266  94.013  1.00  0.00           O
ATOM    721  N   ILE A  38      58.176  64.306  93.163  1.00  0.00           N
ATOM    723  CA  ILE A  38      59.446  64.826  92.703  1.00  0.00           C
ATOM    725  CB  ILE A  38      60.636  64.215  93.453  1.00  0.00           C
ATOM    727  CG2 ILE A  38      61.046  62.845  92.893  1.00  0.00           C
ATOM    731  CG1 ILE A  38      61.866  65.166  93.543  1.00  0.00           C
ATOM    734  CD  ILE A  38      61.736  66.196  94.663  1.00  0.00           C
ATOM    738  C   ILE A  38      59.506  64.556  91.223  1.00  0.00           C
ATOM    739  O   ILE A  38      58.906  63.606  90.713  1.00  0.00           O
ATOM    740  N   GLY A  39      60.187  65.426  90.453  1.00  0.00           N
ATOM    742  CA  GLY A  39      60.566  65.126  89.083  1.00  0.00           C
ATOM    745  C   GLY A  39      62.046  65.295  88.993  1.00  0.00           C
ATOM    746  O   GLY A  39      62.606  66.146  89.693  1.00  0.00           O
ATOM    747  N   SER A  40      62.716  64.516  88.143  1.00  0.00           N
ATOM    749  CA  SER A  40      64.156  64.586  87.983  1.00  0.00           C
ATOM    751  CB  SER A  40      64.836  63.576  88.933  1.00  0.00           C
ATOM    754  OG  SER A  40      66.266  63.435  88.813  1.00  0.00           O
ATOM    756  C   SER A  40      64.537  64.276  86.573  1.00  0.00           C
ATOM    757  O   SER A  40      63.926  63.425  85.923  1.00  0.00           O
ATOM    758  N   LEU A  41      65.566  64.966  86.053  1.00  0.00           N
ATOM    760  CA  LEU A  41      66.126  64.666  84.763  1.00  0.00           C
ATOM    762  CB  LEU A  41      65.756  65.755  83.733  1.00  0.00           C
ATOM    765  CG  LEU A  41      66.116  65.475  82.263  1.00  0.00           C
ATOM    767  CD1 LEU A  41      65.356  64.266  81.693  1.00  0.00           C
ATOM    771  CD2 LEU A  41      65.806  66.706  81.403  1.00  0.00           C
ATOM    775  C   LEU A  41      67.616  64.586  84.973  1.00  0.00           C
ATOM    776  O   LEU A  41      68.215  65.486  85.553  1.00  0.00           O
ATOM    777  N   ILE A  42      68.266  63.486  84.563  1.00  0.00           N
ATOM    779  CA  ILE A  42      69.716  63.475  84.413  1.00  0.00           C
ATOM    781  CB  ILE A  42      70.347  62.126  84.763  1.00  0.00           C
ATOM    783  CG2 ILE A  42      69.927  61.056  83.753  1.00  0.00           C
ATOM    787  CG1 ILE A  42      71.886  62.185  84.873  1.00  0.00           C
ATOM    790  CD  ILE A  42      72.516  60.826  85.203  1.00  0.00           C
ATOM    794  C   ILE A  42      70.026  63.856  82.983  1.00  0.00           C
ATOM    795  O   ILE A  42      69.326  63.475  82.053  1.00  0.00           O
ATOM    796  N   VAL A  43      71.096  64.645  82.743  1.00  0.00           N
ATOM    798  CA  VAL A  43      71.637  64.826  81.413  1.00  0.00           C
ATOM    800  CB  VAL A  43      71.416  66.246  80.903  1.00  0.00           C
ATOM    802  CG1 VAL A  43      72.097  66.426  79.523  1.00  0.00           C
ATOM    806  CG2 VAL A  43      69.906  66.526  80.783  1.00  0.00           C
ATOM    810  C   VAL A  43      73.116  64.516  81.483  1.00  0.00           C
ATOM    811  O   VAL A  43      73.866  65.166  82.213  1.00  0.00           O
ATOM    812  N   THR A  44      73.576  63.495  80.723  1.00  0.00           N
ATOM    814  CA  THR A  44      75.006  63.196  80.633  1.00  0.00           C
ATOM    816  CB  THR A  44      75.317  61.696  80.573  1.00  0.00           C
ATOM    818  OG1 THR A  44      76.707  61.416  80.763  1.00  0.00           O
ATOM    820  CG2 THR A  44      74.916  61.115  79.223  1.00  0.00           C
ATOM    824  C   THR A  44      75.576  63.916  79.433  1.00  0.00           C
ATOM    825  O   THR A  44      74.846  64.425  78.583  1.00  0.00           O
ATOM    826  N   LYS A  45      76.906  64.016  79.293  1.00  0.00           N
ATOM    828  CA  LYS A  45      77.567  64.755  78.233  1.00  0.00           C
ATOM    830  CB  LYS A  45      79.076  64.865  78.483  1.00  0.00           C
ATOM    833  CG  LYS A  45      79.896  65.535  77.353  1.00  0.00           C
ATOM    836  CD  LYS A  45      81.367  65.615  77.773  1.00  0.00           C
ATOM    839  CE  LYS A  45      82.337  66.135  76.713  1.00  0.00           C
ATOM    842  NZ  LYS A  45      83.686  66.156  77.303  1.00  0.00           N
ATOM    846  C   LYS A  45      77.306  64.255  76.833  1.00  0.00           C
ATOM    847  O   LYS A  45      77.146  65.036  75.893  1.00  0.00           O
ATOM    848  N   GLU A  46      77.236  62.916  76.643  1.00  0.00           N
ATOM    850  CA  GLU A  46      77.006  62.365  75.323  1.00  0.00           C
ATOM    852  CB  GLU A  46      77.376  60.865  75.213  1.00  0.00           C
ATOM    855  CG  GLU A  46      76.726  59.916  76.253  1.00  0.00           C
ATOM    858  CD  GLU A  46      77.556  59.736  77.523  1.00  0.00           C
ATOM    859  OE1 GLU A  46      78.747  60.176  77.443  1.00  0.00           O
ATOM    860  OE2 GLU A  46      77.105  59.156  78.523  1.00  0.00           O
ATOM    861  C   GLU A  46      75.597  62.575  74.823  1.00  0.00           C
ATOM    862  O   GLU A  46      75.356  62.536  73.623  1.00  0.00           O
ATOM    863  N   GLY A  47      74.646  62.865  75.733  1.00  0.00           N
ATOM    865  CA  GLY A  47      73.306  63.306  75.363  1.00  0.00           C
ATOM    868  C   GLY A  47      72.266  62.385  75.903  1.00  0.00           C
ATOM    869  O   GLY A  47      71.086  62.636  75.733  1.00  0.00           O
ATOM    870  N   ASP A  48      72.666  61.276  76.553  1.00  0.00           N
ATOM    872  CA  ASP A  48      71.726  60.356  77.183  1.00  0.00           C
ATOM    874  CB  ASP A  48      72.416  59.046  77.633  1.00  0.00           C
ATOM    877  CG  ASP A  48      73.036  58.386  76.423  1.00  0.00           C
ATOM    878  OD1 ASP A  48      72.317  58.246  75.403  1.00  0.00           O
ATOM    879  OD2 ASP A  48      74.236  58.016  76.443  1.00  0.00           O
ATOM    880  C   ASP A  48      71.006  61.016  78.343  1.00  0.00           C
ATOM    881  O   ASP A  48      71.567  61.806  79.103  1.00  0.00           O
ATOM    882  N   THR A  49      69.716  60.686  78.533  1.00  0.00           N
ATOM    884  CA  THR A  49      68.926  61.255  79.613  1.00  0.00           C
ATOM    886  CB  THR A  49      67.896  62.326  79.193  1.00  0.00           C
ATOM    888  OG1 THR A  49      66.796  61.776  78.483  1.00  0.00           O
ATOM    890  CG2 THR A  49      68.556  63.386  78.293  1.00  0.00           C
ATOM    894  C   THR A  49      68.215  60.126  80.333  1.00  0.00           C
ATOM    895  O   THR A  49      68.116  59.005  79.843  1.00  0.00           O
ATOM    896  N   LEU A  50      67.736  60.406  81.553  1.00  0.00           N
ATOM    898  CA  LEU A  50      66.806  59.566  82.273  1.00  0.00           C
ATOM    900  CB  LEU A  50      67.486  58.666  83.353  1.00  0.00           C
ATOM    903  CG  LEU A  50      66.556  57.736  84.153  1.00  0.00           C
ATOM    905  CD1 LEU A  50      66.116  56.536  83.303  1.00  0.00           C
ATOM    909  CD2 LEU A  50      67.256  57.225  85.413  1.00  0.00           C
ATOM    913  C   LEU A  50      65.847  60.525  82.913  1.00  0.00           C
ATOM    914  O   LEU A  50      66.247  61.406  83.673  1.00  0.00           O
ATOM    915  N   ASP A  51      64.556  60.395  82.583  1.00  0.00           N
ATOM    917  CA  ASP A  51      63.476  61.146  83.163  1.00  0.00           C
ATOM    919  CB  ASP A  51      62.506  61.586  82.033  1.00  0.00           C
ATOM    922  CG  ASP A  51      61.236  62.255  82.513  1.00  0.00           C
ATOM    923  OD1 ASP A  51      61.116  62.586  83.723  1.00  0.00           O
ATOM    924  OD2 ASP A  51      60.396  62.545  81.623  1.00  0.00           O
ATOM    925  C   ASP A  51      62.817  60.226  84.173  1.00  0.00           C
ATOM    926  O   ASP A  51      62.246  59.196  83.813  1.00  0.00           O
ATOM    927  N   CYS A  52      62.906  60.576  85.473  1.00  0.00           N
ATOM    929  CA  CYS A  52      62.186  59.885  86.523  1.00  0.00           C
ATOM    931  CB  CYS A  52      63.097  59.176  87.583  1.00  0.00           C
ATOM    934  SG  CYS A  52      63.146  59.826  89.303  1.00  0.00           S
ATOM    936  C   CYS A  52      61.206  60.846  87.153  1.00  0.00           C
ATOM    937  O   CYS A  52      61.437  62.045  87.323  1.00  0.00           O
ATOM    938  N   ARG A  53      60.066  60.296  87.563  1.00  0.00           N
ATOM    940  CA  ARG A  53      59.176  61.016  88.423  1.00  0.00           C
ATOM    942  CB  ARG A  53      58.236  61.965  87.663  1.00  0.00           C
ATOM    945  CG  ARG A  53      57.566  61.315  86.433  1.00  0.00           C
ATOM    948  CD  ARG A  53      56.816  62.295  85.523  1.00  0.00           C
ATOM    951  NE  ARG A  53      57.827  63.306  85.073  1.00  0.00           N
ATOM    953  CZ  ARG A  53      57.896  63.906  83.903  1.00  0.00           C
ATOM    954  NH1 ARG A  53      57.266  63.516  82.813  1.00  0.00           N
ATOM    957  NH2 ARG A  53      58.656  64.966  83.793  1.00  0.00           N
ATOM    960  C   ARG A  53      58.466  60.045  89.333  1.00  0.00           C
ATOM    961  O   ARG A  53      58.176  58.906  88.993  1.00  0.00           O
ATOM    962  N   GLN A  54      58.277  60.486  90.573  1.00  0.00           N
ATOM    964  CA  GLN A  54      58.056  59.615  91.683  1.00  0.00           C
ATOM    966  CB  GLN A  54      59.386  59.366  92.473  1.00  0.00           C
ATOM    969  CG  GLN A  54      59.256  59.086  93.993  1.00  0.00           C
ATOM    972  CD  GLN A  54      60.576  59.135  94.773  1.00  0.00           C
ATOM    973  OE1 GLN A  54      61.226  60.176  94.923  1.00  0.00           O
ATOM    974  NE2 GLN A  54      60.946  57.996  95.383  1.00  0.00           N
ATOM    977  C   GLN A  54      56.976  60.246  92.513  1.00  0.00           C
ATOM    978  O   GLN A  54      57.056  61.435  92.813  1.00  0.00           O
ATOM    979  N   TRP A  55      55.956  59.475  92.923  1.00  0.00           N
ATOM    981  CA  TRP A  55      55.166  59.885  94.053  1.00  0.00           C
ATOM    983  CB  TRP A  55      53.826  60.566  93.623  1.00  0.00           C
ATOM    986  CG  TRP A  55      52.957  60.956  94.783  1.00  0.00           C
ATOM    987  CD1 TRP A  55      53.546  61.435  95.913  1.00  0.00           C
ATOM    989  NE1 TRP A  55      52.646  61.486  96.943  1.00  0.00           N
ATOM    991  CE2 TRP A  55      51.446  61.066  96.493  1.00  0.00           C
ATOM    992  CD2 TRP A  55      51.586  60.706  95.133  1.00  0.00           C
ATOM    993  CE3 TRP A  55      50.476  60.226  94.433  1.00  0.00           C
ATOM    995  CZ3 TRP A  55      49.277  60.036  95.133  1.00  0.00           C
ATOM    997  CZ2 TRP A  55      50.246  60.966  97.163  1.00  0.00           C
ATOM    999  CH2 TRP A  55      49.176  60.395  96.483  1.00  0.00           C
ATOM   1001  C   TRP A  55      54.966  58.705  94.983  1.00  0.00           C
ATOM   1002  O   TRP A  55      55.726  58.446  95.913  1.00  0.00           O
ATOM   1003  N   GLN A  56      53.876  57.955  94.753  1.00  0.00           N
ATOM   1005  CA  GLN A  56      53.646  56.676  95.383  1.00  0.00           C
ATOM   1007  CB  GLN A  56      52.146  56.286  95.323  1.00  0.00           C
ATOM   1010  CG  GLN A  56      51.556  55.805  93.973  1.00  0.00           C
ATOM   1013  CD  GLN A  56      51.626  56.855  92.863  1.00  0.00           C
ATOM   1014  OE1 GLN A  56      52.646  57.036  92.203  1.00  0.00           O
ATOM   1015  NE2 GLN A  56      50.516  57.586  92.663  1.00  0.00           N
ATOM   1018  C   GLN A  56      54.556  55.636  94.773  1.00  0.00           C
ATOM   1019  O   GLN A  56      55.187  54.865  95.493  1.00  0.00           O
ATOM   1020  N   ARG A  57      54.696  55.646  93.433  1.00  0.00           N
ATOM   1022  CA  ARG A  57      55.496  54.736  92.663  1.00  0.00           C
ATOM   1024  CB  ARG A  57      54.626  53.725  91.873  1.00  0.00           C
ATOM   1027  CG  ARG A  57      55.426  52.496  91.403  1.00  0.00           C
ATOM   1030  CD  ARG A  57      54.656  51.486  90.573  1.00  0.00           C
ATOM   1033  NE  ARG A  57      54.266  52.176  89.313  1.00  0.00           N
ATOM   1035  CZ  ARG A  57      53.666  51.505  88.343  1.00  0.00           C
ATOM   1036  NH1 ARG A  57      53.417  50.226  88.433  1.00  0.00           N
ATOM   1039  NH2 ARG A  57      53.277  52.146  87.263  1.00  0.00           N
ATOM   1042  C   ARG A  57      56.286  55.556  91.663  1.00  0.00           C
ATOM   1043  O   ARG A  57      56.006  56.736  91.423  1.00  0.00           O
ATOM   1044  N   VAL A  58      57.306  54.935  91.083  1.00  0.00           N
ATOM   1046  CA  VAL A  58      58.246  55.516  90.153  1.00  0.00           C
ATOM   1048  CB  VAL A  58      59.646  54.975  90.393  1.00  0.00           C
ATOM   1050  CG1 VAL A  58      60.676  55.786  89.593  1.00  0.00           C
ATOM   1054  CG2 VAL A  58      59.976  55.036  91.903  1.00  0.00           C
ATOM   1058  C   VAL A  58      57.836  55.135  88.743  1.00  0.00           C
ATOM   1059  O   VAL A  58      57.526  53.976  88.443  1.00  0.00           O
ATOM   1060  N   ILE A  59      57.887  56.115  87.833  1.00  0.00           N
ATOM   1062  CA  ILE A  59      58.027  55.896  86.413  1.00  0.00           C
ATOM   1064  CB  ILE A  59      56.816  56.416  85.633  1.00  0.00           C
ATOM   1066  CG2 ILE A  59      56.716  57.946  85.773  1.00  0.00           C
ATOM   1070  CG1 ILE A  59      56.796  55.975  84.153  1.00  0.00           C
ATOM   1073  CD  ILE A  59      55.466  56.325  83.463  1.00  0.00           C
ATOM   1077  C   ILE A  59      59.356  56.505  86.043  1.00  0.00           C
ATOM   1078  O   ILE A  59      59.716  57.575  86.523  1.00  0.00           O
ATOM   1079  N   ALA A  60      60.187  55.786  85.253  1.00  0.00           N
ATOM   1081  CA  ALA A  60      61.526  56.225  84.943  1.00  0.00           C
ATOM   1083  CB  ALA A  60      62.556  55.706  85.973  1.00  0.00           C
ATOM   1087  C   ALA A  60      61.896  55.746  83.553  1.00  0.00           C
ATOM   1088  O   ALA A  60      61.736  54.566  83.223  1.00  0.00           O
ATOM   1089  N   VAL A  61      62.326  56.665  82.683  1.00  0.00           N
ATOM   1091  CA  VAL A  61      62.376  56.435  81.263  1.00  0.00           C
ATOM   1093  CB  VAL A  61      61.156  57.066  80.613  1.00  0.00           C
ATOM   1095  CG1 VAL A  61      61.406  57.505  79.173  1.00  0.00           C
ATOM   1099  CG2 VAL A  61      60.016  56.036  80.683  1.00  0.00           C
ATOM   1103  C   VAL A  61      63.666  56.996  80.713  1.00  0.00           C
ATOM   1104  O   VAL A  61      63.886  58.196  80.853  1.00  0.00           O
ATOM   1105  N   PRO A  62      64.586  56.246  80.113  1.00  0.00           N
ATOM   1106  CD  PRO A  62      64.597  54.776  80.073  1.00  0.00           C
ATOM   1109  CA  PRO A  62      65.715  56.826  79.393  1.00  0.00           C
ATOM   1111  CB  PRO A  62      66.637  55.636  79.083  1.00  0.00           C
ATOM   1114  CG  PRO A  62      65.736  54.396  79.133  1.00  0.00           C
ATOM   1117  C   PRO A  62      65.317  57.676  78.203  1.00  0.00           C
ATOM   1118  O   PRO A  62      64.215  57.545  77.653  1.00  0.00           O
ATOM   1119  N   GLY A  63      66.186  58.586  77.783  1.00  0.00           N
ATOM   1121  CA  GLY A  63      65.917  59.415  76.623  1.00  0.00           C
ATOM   1124  C   GLY A  63      67.206  59.816  76.003  1.00  0.00           C
ATOM   1125  O   GLY A  63      68.287  59.406  76.423  1.00  0.00           O
ATOM   1126  N   LYS A  64      67.116  60.616  74.943  1.00  0.00           N
ATOM   1128  CA  LYS A  64      68.246  61.016  74.143  1.00  0.00           C
ATOM   1130  CB  LYS A  64      68.347  60.156  72.863  1.00  0.00           C
ATOM   1133  CG  LYS A  64      68.336  58.656  73.193  1.00  0.00           C
ATOM   1136  CD  LYS A  64      68.355  57.746  71.973  1.00  0.00           C
ATOM   1139  CE  LYS A  64      68.236  56.276  72.403  1.00  0.00           C
ATOM   1142  NZ  LYS A  64      66.876  55.975  72.903  1.00  0.00           N
ATOM   1146  C   LYS A  64      68.006  62.455  73.783  1.00  0.00           C
ATOM   1147  O   LYS A  64      66.936  62.825  73.273  1.00  0.00           O
ATOM   1148  N   LEU A  65      68.986  63.336  74.043  1.00  0.00           N
ATOM   1150  CA  LEU A  65      68.986  64.685  73.523  1.00  0.00           C
ATOM   1152  CB  LEU A  65      70.137  65.535  74.103  1.00  0.00           C
ATOM   1155  CG  LEU A  65      70.016  65.876  75.603  1.00  0.00           C
ATOM   1157  CD1 LEU A  65      71.186  66.776  76.023  1.00  0.00           C
ATOM   1161  CD2 LEU A  65      68.677  66.556  75.953  1.00  0.00           C
ATOM   1165  C   LEU A  65      69.076  64.745  72.003  1.00  0.00           C
ATOM   1166  O   LEU A  65      69.836  64.016  71.373  1.00  0.00           O
ATOM   1167  N   THR A  66      68.296  65.666  71.403  1.00  0.00           N
ATOM   1169  CA  THR A  66      68.186  65.806  69.953  1.00  0.00           C
ATOM   1171  CB  THR A  66      66.876  65.246  69.413  1.00  0.00           C
ATOM   1173  OG1 THR A  66      66.777  63.895  69.793  1.00  0.00           O
ATOM   1175  CG2 THR A  66      66.806  65.255  67.873  1.00  0.00           C
ATOM   1179  C   THR A  66      68.215  67.285  69.663  1.00  0.00           C
ATOM   1180  O   THR A  66      67.806  68.086  70.493  1.00  0.00           O
ATOM   1181  N   LEU A  67      68.686  67.685  68.463  1.00  0.00           N
ATOM   1183  CA  LEU A  67      68.696  69.066  68.033  1.00  0.00           C
ATOM   1185  CB  LEU A  67      70.137  69.475  67.643  1.00  0.00           C
ATOM   1188  CG  LEU A  67      70.426  70.966  67.353  1.00  0.00           C
ATOM   1190  CD1 LEU A  67      71.936  71.216  67.453  1.00  0.00           C
ATOM   1194  CD2 LEU A  67      69.946  71.426  65.973  1.00  0.00           C
ATOM   1198  C   LEU A  67      67.756  69.176  66.843  1.00  0.00           C
ATOM   1199  O   LEU A  67      67.836  68.406  65.893  1.00  0.00           O
ATOM   1200  N   MET A  68      66.796  70.126  66.873  1.00  0.00           N
ATOM   1202  CA  MET A  68      65.936  70.376  65.733  1.00  0.00           C
ATOM   1204  CB  MET A  68      64.586  69.626  65.973  1.00  0.00           C
ATOM   1207  CG  MET A  68      63.866  69.145  64.693  1.00  0.00           C
ATOM   1210  SD  MET A  68      63.136  70.475  63.713  1.00  0.00           S
ATOM   1211  CE  MET A  68      64.417  70.566  62.433  1.00  0.00           C
ATOM   1215  C   MET A  68      65.766  71.886  65.683  1.00  0.00           C
ATOM   1216  O   MET A  68      65.216  72.446  66.613  1.00  0.00           O
ATOM   1217  N   SER A  69      66.276  72.596  64.643  1.00  0.00           N
ATOM   1219  CA  SER A  69      66.096  74.045  64.453  1.00  0.00           C
ATOM   1221  CB  SER A  69      64.616  74.556  64.513  1.00  0.00           C
ATOM   1224  OG  SER A  69      63.806  73.876  63.553  1.00  0.00           O
ATOM   1226  C   SER A  69      66.986  74.916  65.343  1.00  0.00           C
ATOM   1227  O   SER A  69      66.656  76.056  65.643  1.00  0.00           O
ATOM   1228  N   ASP A  70      68.116  74.346  65.833  1.00  0.00           N
ATOM   1230  CA  ASP A  70      68.996  74.876  66.883  1.00  0.00           C
ATOM   1232  CB  ASP A  70      69.556  76.295  66.543  1.00  0.00           C
ATOM   1235  CG  ASP A  70      70.936  76.606  67.133  1.00  0.00           C
ATOM   1236  OD1 ASP A  70      71.707  75.675  67.463  1.00  0.00           O
ATOM   1237  OD2 ASP A  70      71.306  77.815  67.163  1.00  0.00           O
ATOM   1238  C   ASP A  70      68.355  74.755  68.283  1.00  0.00           C
ATOM   1239  O   ASP A  70      68.887  75.225  69.283  1.00  0.00           O
ATOM   1240  N   ASP A  71      67.186  74.086  68.373  1.00  0.00           N
ATOM   1242  CA  ASP A  71      66.387  73.986  69.573  1.00  0.00           C
ATOM   1244  CB  ASP A  71      64.896  74.026  69.123  1.00  0.00           C
ATOM   1247  CG  ASP A  71      63.896  74.626  70.083  1.00  0.00           C
ATOM   1248  OD1 ASP A  71      64.215  74.946  71.253  1.00  0.00           O
ATOM   1249  OD2 ASP A  71      62.736  74.815  69.583  1.00  0.00           O
ATOM   1250  C   ASP A  71      66.746  72.685  70.263  1.00  0.00           C
ATOM   1251  O   ASP A  71      66.696  71.606  69.643  1.00  0.00           O
ATOM   1252  N   LEU A  72      67.156  72.736  71.543  1.00  0.00           N
ATOM   1254  CA  LEU A  72      67.396  71.526  72.303  1.00  0.00           C
ATOM   1256  CB  LEU A  72      68.266  71.755  73.573  1.00  0.00           C
ATOM   1259  CG  LEU A  72      68.707  70.456  74.303  1.00  0.00           C
ATOM   1261  CD1 LEU A  72      69.597  69.566  73.433  1.00  0.00           C
ATOM   1265  CD2 LEU A  72      69.436  70.816  75.593  1.00  0.00           C
ATOM   1269  C   LEU A  72      66.107  70.836  72.713  1.00  0.00           C
ATOM   1270  O   LEU A  72      65.126  71.465  73.073  1.00  0.00           O
ATOM   1271  N   THR A  73      66.076  69.505  72.693  1.00  0.00           N
ATOM   1273  CA  THR A  73      64.886  68.786  73.083  1.00  0.00           C
ATOM   1275  CB  THR A  73      63.886  68.736  71.933  1.00  0.00           C
ATOM   1277  OG1 THR A  73      62.586  68.355  72.333  1.00  0.00           O
ATOM   1279  CG2 THR A  73      64.366  67.816  70.803  1.00  0.00           C
ATOM   1283  C   THR A  73      65.306  67.416  73.533  1.00  0.00           C
ATOM   1284  O   THR A  73      66.387  66.936  73.173  1.00  0.00           O
ATOM   1285  N   ASN A  74      64.476  66.746  74.353  1.00  0.00           N
ATOM   1287  CA  ASN A  74      64.686  65.395  74.833  1.00  0.00           C
ATOM   1289  CB  ASN A  74      64.456  65.345  76.373  1.00  0.00           C
ATOM   1292  CG  ASN A  74      64.826  63.996  76.993  1.00  0.00           C
ATOM   1293  OD1 ASN A  74      65.626  63.236  76.443  1.00  0.00           O
ATOM   1294  ND2 ASN A  74      64.266  63.685  78.183  1.00  0.00           N
ATOM   1297  C   ASN A  74      63.696  64.486  74.113  1.00  0.00           C
ATOM   1298  O   ASN A  74      62.506  64.785  74.063  1.00  0.00           O
ATOM   1299  N   VAL A  75      64.176  63.355  73.563  1.00  0.00           N
ATOM   1301  CA  VAL A  75      63.336  62.336  72.963  1.00  0.00           C
ATOM   1303  CB  VAL A  75      63.806  61.946  71.573  1.00  0.00           C
ATOM   1305  CG1 VAL A  75      62.846  60.916  70.933  1.00  0.00           C
ATOM   1309  CG2 VAL A  75      63.856  63.215  70.703  1.00  0.00           C
ATOM   1313  C   VAL A  75      63.336  61.115  73.873  1.00  0.00           C
ATOM   1314  O   VAL A  75      64.347  60.406  74.013  1.00  0.00           O
ATOM   1315  N   THR A  76      62.206  60.836  74.543  1.00  0.00           N
ATOM   1317  CA  THR A  76      62.116  59.786  75.553  1.00  0.00           C
ATOM   1319  CB  THR A  76      61.066  60.096  76.603  1.00  0.00           C
ATOM   1321  OG1 THR A  76      59.746  60.106  76.083  1.00  0.00           O
ATOM   1323  CG2 THR A  76      61.376  61.455  77.243  1.00  0.00           C
ATOM   1327  C   THR A  76      61.786  58.426  74.953  1.00  0.00           C
ATOM   1328  O   THR A  76      61.446  58.305  73.773  1.00  0.00           O
ATOM   1329  N   VAL A  77      61.806  57.336  75.773  1.00  0.00           N
ATOM   1331  CA  VAL A  77      61.376  56.016  75.323  1.00  0.00           C
ATOM   1333  CB  VAL A  77      61.716  54.826  76.243  1.00  0.00           C
ATOM   1335  CG1 VAL A  77      63.216  54.746  76.533  1.00  0.00           C
ATOM   1339  CG2 VAL A  77      60.826  54.716  77.503  1.00  0.00           C
ATOM   1343  C   VAL A  77      59.916  55.865  74.963  1.00  0.00           C
ATOM   1344  O   VAL A  77      59.496  54.816  74.493  1.00  0.00           O
ATOM   1345  N   LYS A  78      59.067  56.886  75.173  1.00  0.00           N
ATOM   1347  CA  LYS A  78      57.696  56.806  74.683  1.00  0.00           C
ATOM   1349  CB  LYS A  78      56.686  57.246  75.763  1.00  0.00           C
ATOM   1352  CG  LYS A  78      56.296  56.115  76.753  1.00  0.00           C
ATOM   1355  CD  LYS A  78      57.476  55.545  77.543  1.00  0.00           C
ATOM   1358  CE  LYS A  78      57.136  54.506  78.613  1.00  0.00           C
ATOM   1361  NZ  LYS A  78      56.826  53.186  78.033  1.00  0.00           N
ATOM   1365  C   LYS A  78      57.566  57.556  73.363  1.00  0.00           C
ATOM   1366  O   LYS A  78      56.586  57.406  72.643  1.00  0.00           O
ATOM   1367  N   ARG A  79      58.636  58.305  73.013  1.00  0.00           N
ATOM   1369  CA  ARG A  79      58.736  59.205  71.883  1.00  0.00           C
ATOM   1371  CB  ARG A  79      58.266  58.666  70.523  1.00  0.00           C
ATOM   1374  CG  ARG A  79      59.007  57.396  70.113  1.00  0.00           C
ATOM   1377  CD  ARG A  79      58.676  56.925  68.703  1.00  0.00           C
ATOM   1380  NE  ARG A  79      57.206  56.775  68.603  1.00  0.00           N
ATOM   1382  CZ  ARG A  79      56.466  57.556  67.843  1.00  0.00           C
ATOM   1383  NH1 ARG A  79      56.896  58.446  66.993  1.00  0.00           N
ATOM   1386  NH2 ARG A  79      55.156  57.486  67.923  1.00  0.00           N
ATOM   1389  C   ARG A  79      58.066  60.516  72.183  1.00  0.00           C
ATOM   1390  O   ARG A  79      57.586  61.246  71.323  1.00  0.00           O
ATOM   1391  N   GLU A  80      58.016  60.856  73.473  1.00  0.00           N
ATOM   1393  CA  GLU A  80      57.516  62.126  73.883  1.00  0.00           C
ATOM   1395  CB  GLU A  80      57.066  62.115  75.353  1.00  0.00           C
ATOM   1398  CG  GLU A  80      56.126  60.935  75.693  1.00  0.00           C
ATOM   1401  CD  GLU A  80      54.846  60.875  74.873  1.00  0.00           C
ATOM   1402  OE1 GLU A  80      54.446  61.876  74.223  1.00  0.00           O
ATOM   1403  OE2 GLU A  80      54.207  59.786  74.953  1.00  0.00           O
ATOM   1404  C   GLU A  80      58.636  63.126  73.663  1.00  0.00           C
ATOM   1405  O   GLU A  80      59.736  63.016  74.203  1.00  0.00           O
ATOM   1406  N   LEU A  81      58.356  64.075  72.773  1.00  0.00           N
ATOM   1408  CA  LEU A  81      59.256  65.126  72.403  1.00  0.00           C
ATOM   1410  CB  LEU A  81      58.896  65.605  70.983  1.00  0.00           C
ATOM   1413  CG  LEU A  81      59.856  66.615  70.323  1.00  0.00           C
ATOM   1415  CD1 LEU A  81      59.667  68.066  70.793  1.00  0.00           C
ATOM   1419  CD2 LEU A  81      61.316  66.156  70.473  1.00  0.00           C
ATOM   1423  C   LEU A  81      59.046  66.236  73.393  1.00  0.00           C
ATOM   1424  O   LEU A  81      57.957  66.806  73.463  1.00  0.00           O
ATOM   1425  N   TYR A  82      60.066  66.575  74.193  1.00  0.00           N
ATOM   1427  CA  TYR A  82      59.936  67.615  75.193  1.00  0.00           C
ATOM   1429  CB  TYR A  82      60.026  67.066  76.633  1.00  0.00           C
ATOM   1432  CG  TYR A  82      59.016  66.005  76.933  1.00  0.00           C
ATOM   1433  CD1 TYR A  82      57.636  66.295  76.963  1.00  0.00           C
ATOM   1435  CE1 TYR A  82      56.716  65.345  77.453  1.00  0.00           C
ATOM   1437  CZ  TYR A  82      57.176  64.126  77.943  1.00  0.00           C
ATOM   1438  OH  TYR A  82      56.276  63.175  78.453  1.00  0.00           O
ATOM   1440  CD2 TYR A  82      59.446  64.745  77.393  1.00  0.00           C
ATOM   1442  CE2 TYR A  82      58.536  63.825  77.913  1.00  0.00           C
ATOM   1444  C   TYR A  82      61.026  68.656  75.063  1.00  0.00           C
ATOM   1445  O   TYR A  82      62.206  68.355  75.243  1.00  0.00           O
ATOM   1446  N   GLU A  83      60.646  69.925  74.763  1.00  0.00           N
ATOM   1448  CA  GLU A  83      61.577  71.065  74.663  1.00  0.00           C
ATOM   1450  CB  GLU A  83      60.736  72.306  74.223  1.00  0.00           C
ATOM   1453  CG  GLU A  83      61.466  73.635  73.873  1.00  0.00           C
ATOM   1456  CD  GLU A  83      60.506  74.776  73.473  1.00  0.00           C
ATOM   1457  OE1 GLU A  83      59.746  74.605  72.473  1.00  0.00           O
ATOM   1458  OE2 GLU A  83      60.506  75.816  74.193  1.00  0.00           O
ATOM   1459  C   GLU A  83      62.386  71.295  75.963  1.00  0.00           C
ATOM   1460  O   GLU A  83      61.856  71.146  77.073  1.00  0.00           O
ATOM   1461  N   VAL A  84      63.706  71.595  75.863  1.00  0.00           N
ATOM   1463  CA  VAL A  84      64.616  71.676  77.013  1.00  0.00           C
ATOM   1465  CB  VAL A  84      65.715  70.596  77.083  1.00  0.00           C
ATOM   1467  CG1 VAL A  84      66.667  70.855  78.283  1.00  0.00           C
ATOM   1471  CG2 VAL A  84      65.097  69.176  77.123  1.00  0.00           C
ATOM   1475  C   VAL A  84      65.326  73.005  76.973  1.00  0.00           C
ATOM   1476  O   VAL A  84      66.376  73.166  76.353  1.00  0.00           O
ATOM   1477  N   GLU A  85      64.786  73.975  77.713  1.00  0.00           N
ATOM   1479  CA  GLU A  85      65.396  75.266  77.853  1.00  0.00           C
ATOM   1481  CB  GLU A  85      64.356  76.395  77.713  1.00  0.00           C
ATOM   1484  CG  GLU A  85      63.966  76.606  76.233  1.00  0.00           C
ATOM   1487  CD  GLU A  85      65.056  77.395  75.513  1.00  0.00           C
ATOM   1488  OE1 GLU A  85      64.946  78.655  75.533  1.00  0.00           O
ATOM   1489  OE2 GLU A  85      66.056  76.806  75.023  1.00  0.00           O
ATOM   1490  C   GLU A  85      66.116  75.336  79.163  1.00  0.00           C
ATOM   1491  O   GLU A  85      65.676  74.766  80.173  1.00  0.00           O
ATOM   1492  N   ARG A  86      67.276  76.016  79.193  1.00  0.00           N
ATOM   1494  CA  ARG A  86      67.866  76.325  80.463  1.00  0.00           C
ATOM   1496  CB  ARG A  86      69.176  75.545  80.733  1.00  0.00           C
ATOM   1499  CG  ARG A  86      70.336  75.826  79.783  1.00  0.00           C
ATOM   1502  CD  ARG A  86      71.616  75.126  80.233  1.00  0.00           C
ATOM   1505  NE  ARG A  86      72.105  75.795  81.473  1.00  0.00           N
ATOM   1507  CZ  ARG A  86      72.965  76.806  81.423  1.00  0.00           C
ATOM   1508  NH1 ARG A  86      73.446  77.266  80.283  1.00  0.00           N
ATOM   1511  NH2 ARG A  86      73.326  77.425  82.523  1.00  0.00           N
ATOM   1514  C   ARG A  86      68.106  77.806  80.603  1.00  0.00           C
ATOM   1515  O   ARG A  86      68.546  78.505  79.693  1.00  0.00           O
ATOM   1516  N   ASP A  87      67.876  78.276  81.843  1.00  0.00           N
ATOM   1518  CA  ASP A  87      68.417  79.525  82.283  1.00  0.00           C
ATOM   1520  CB  ASP A  87      67.276  80.556  82.433  1.00  0.00           C
ATOM   1523  CG  ASP A  87      67.826  81.936  82.663  1.00  0.00           C
ATOM   1524  OD1 ASP A  87      69.076  82.145  82.493  1.00  0.00           O
ATOM   1525  OD2 ASP A  87      67.006  82.855  82.923  1.00  0.00           O
ATOM   1526  C   ASP A  87      69.186  79.256  83.573  1.00  0.00           C
ATOM   1527  O   ASP A  87      68.656  78.755  84.563  1.00  0.00           O
ATOM   1528  N   GLY A  88      70.506  79.515  83.613  1.00  0.00           N
ATOM   1530  CA  GLY A  88      71.306  79.296  84.813  1.00  0.00           C
ATOM   1533  C   GLY A  88      71.336  77.906  85.393  1.00  0.00           C
ATOM   1534  O   GLY A  88      71.826  76.965  84.763  1.00  0.00           O
ATOM   1535  N   ASN A  89      70.886  77.766  86.663  1.00  0.00           N
ATOM   1537  CA  ASN A  89      70.866  76.496  87.363  1.00  0.00           C
ATOM   1539  CB  ASN A  89      71.486  76.615  88.783  1.00  0.00           C
ATOM   1542  CG  ASN A  89      72.986  76.895  88.683  1.00  0.00           C
ATOM   1543  OD1 ASN A  89      73.666  76.496  87.733  1.00  0.00           O
ATOM   1544  ND2 ASN A  89      73.546  77.656  89.653  1.00  0.00           N
ATOM   1547  C   ASN A  89      69.456  75.935  87.453  1.00  0.00           C
ATOM   1548  O   ASN A  89      69.215  75.005  88.223  1.00  0.00           O
ATOM   1549  N   THR A  90      68.526  76.435  86.613  1.00  0.00           N
ATOM   1551  CA  THR A  90      67.156  75.946  86.473  1.00  0.00           C
ATOM   1553  CB  THR A  90      66.116  76.975  86.943  1.00  0.00           C
ATOM   1555  OG1 THR A  90      64.806  76.435  86.993  1.00  0.00           O
ATOM   1557  CG2 THR A  90      66.056  78.216  86.043  1.00  0.00           C
ATOM   1561  C   THR A  90      66.886  75.516  85.033  1.00  0.00           C
ATOM   1562  O   THR A  90      67.476  76.035  84.073  1.00  0.00           O
ATOM   1563  N   ILE A  91      65.996  74.526  84.813  1.00  0.00           N
ATOM   1565  CA  ILE A  91      65.556  74.136  83.473  1.00  0.00           C
ATOM   1567  CB  ILE A  91      66.146  72.845  82.893  1.00  0.00           C
ATOM   1569  CG2 ILE A  91      67.646  73.066  82.683  1.00  0.00           C
ATOM   1573  CG1 ILE A  91      65.896  71.595  83.763  1.00  0.00           C
ATOM   1576  CD  ILE A  91      66.306  70.286  83.073  1.00  0.00           C
ATOM   1580  C   ILE A  91      64.056  74.026  83.413  1.00  0.00           C
ATOM   1581  O   ILE A  91      63.386  73.646  84.373  1.00  0.00           O
ATOM   1582  N   GLU A  92      63.496  74.336  82.223  1.00  0.00           N
ATOM   1584  CA  GLU A  92      62.106  74.095  81.913  1.00  0.00           C
ATOM   1586  CB  GLU A  92      61.556  75.215  80.993  1.00  0.00           C
ATOM   1589  CG  GLU A  92      61.567  76.656  81.593  1.00  0.00           C
ATOM   1592  CD  GLU A  92      61.056  77.726  80.623  1.00  0.00           C
ATOM   1593  OE1 GLU A  92      60.866  77.386  79.423  1.00  0.00           O
ATOM   1594  OE2 GLU A  92      60.856  78.895  81.043  1.00  0.00           O
ATOM   1595  C   GLU A  92      61.966  72.725  81.243  1.00  0.00           C
ATOM   1596  O   GLU A  92      62.616  72.425  80.243  1.00  0.00           O
ATOM   1597  N   TYR A  93      61.126  71.825  81.803  1.00  0.00           N
ATOM   1599  CA  TYR A  93      60.936  70.496  81.253  1.00  0.00           C
ATOM   1601  CB  TYR A  93      61.876  69.516  82.013  1.00  0.00           C
ATOM   1604  CG  TYR A  93      61.876  68.115  81.443  1.00  0.00           C
ATOM   1605  CD1 TYR A  93      62.106  67.865  80.073  1.00  0.00           C
ATOM   1607  CE1 TYR A  93      62.126  66.545  79.583  1.00  0.00           C
ATOM   1609  CZ  TYR A  93      61.847  65.475  80.443  1.00  0.00           C
ATOM   1610  OH  TYR A  93      61.736  64.166  79.923  1.00  0.00           O
ATOM   1612  CD2 TYR A  93      61.666  67.026  82.303  1.00  0.00           C
ATOM   1614  CE2 TYR A  93      61.626  65.715  81.803  1.00  0.00           C
ATOM   1616  C   TYR A  93      59.486  70.115  81.513  1.00  0.00           C
ATOM   1617  O   TYR A  93      59.077  70.126  82.663  1.00  0.00           O
ATOM   1618  N   ASP A  94      58.666  69.826  80.483  1.00  0.00           N
ATOM   1620  CA  ASP A  94      57.336  69.225  80.633  1.00  0.00           C
ATOM   1622  CB  ASP A  94      57.326  67.845  81.353  1.00  0.00           C
ATOM   1625  CG  ASP A  94      58.186  66.795  80.673  1.00  0.00           C
ATOM   1626  OD1 ASP A  94      58.906  67.145  79.703  1.00  0.00           O
ATOM   1627  OD2 ASP A  94      58.116  65.615  81.143  1.00  0.00           O
ATOM   1628  C   ASP A  94      56.286  70.156  81.253  1.00  0.00           C
ATOM   1629  O   ASP A  94      55.146  69.766  81.503  1.00  0.00           O
ATOM   1630  N   GLY A  95      56.586  71.455  81.423  1.00  0.00           N
ATOM   1632  CA  GLY A  95      55.777  72.376  82.223  1.00  0.00           C
ATOM   1635  C   GLY A  95      56.106  72.285  83.693  1.00  0.00           C
ATOM   1636  O   GLY A  95      55.286  72.606  84.553  1.00  0.00           O
ATOM   1637  N   MET A  96      57.326  71.836  84.003  1.00  0.00           N
ATOM   1639  CA  MET A  96      57.856  71.575  85.323  1.00  0.00           C
ATOM   1641  CB  MET A  96      58.246  70.075  85.413  1.00  0.00           C
ATOM   1644  CG  MET A  96      58.116  69.395  86.773  1.00  0.00           C
ATOM   1647  SD  MET A  96      56.437  68.836  87.153  1.00  0.00           S
ATOM   1648  CE  MET A  96      56.476  67.425  86.003  1.00  0.00           C
ATOM   1652  C   MET A  96      59.146  72.376  85.463  1.00  0.00           C
ATOM   1653  O   MET A  96      59.846  72.645  84.483  1.00  0.00           O
ATOM   1654  N   THR A  97      59.516  72.746  86.703  1.00  0.00           N
ATOM   1656  CA  THR A  97      60.777  73.435  86.983  1.00  0.00           C
ATOM   1658  CB  THR A  97      60.616  74.806  87.643  1.00  0.00           C
ATOM   1660  OG1 THR A  97      61.856  75.416  87.983  1.00  0.00           O
ATOM   1662  CG2 THR A  97      59.796  74.745  88.943  1.00  0.00           C
ATOM   1666  C   THR A  97      61.707  72.516  87.763  1.00  0.00           C
ATOM   1667  O   THR A  97      61.456  72.136  88.903  1.00  0.00           O
ATOM   1668  N   MET A  98      62.827  72.105  87.133  1.00  0.00           N
ATOM   1670  CA  MET A  98      63.896  71.395  87.813  1.00  0.00           C
ATOM   1672  CB  MET A  98      64.636  70.376  86.913  1.00  0.00           C
ATOM   1675  CG  MET A  98      63.846  69.436  85.983  1.00  0.00           C
ATOM   1678  SD  MET A  98      63.086  68.016  86.813  1.00  0.00           S
ATOM   1679  CE  MET A  98      61.486  68.836  86.933  1.00  0.00           C
ATOM   1683  C   MET A  98      64.966  72.416  88.173  1.00  0.00           C
ATOM   1684  O   MET A  98      65.166  73.376  87.443  1.00  0.00           O
ATOM   1685  N   GLU A  99      65.787  72.166  89.203  1.00  0.00           N
ATOM   1687  CA  GLU A  99      67.076  72.836  89.303  1.00  0.00           C
ATOM   1689  CB  GLU A  99      67.116  73.886  90.443  1.00  0.00           C
ATOM   1692  CG  GLU A  99      67.486  73.355  91.843  1.00  0.00           C
ATOM   1695  CD  GLU A  99      67.476  74.486  92.853  1.00  0.00           C
ATOM   1696  OE1 GLU A  99      66.416  75.156  92.983  1.00  0.00           O
ATOM   1697  OE2 GLU A  99      68.496  74.696  93.543  1.00  0.00           O
ATOM   1698  C   GLU A  99      68.167  71.816  89.503  1.00  0.00           C
ATOM   1699  O   GLU A  99      67.926  70.656  89.833  1.00  0.00           O
ATOM   1700  N   ARG A 100      69.406  72.255  89.233  1.00  0.00           N
ATOM   1702  CA  ARG A 100      70.606  71.475  89.293  1.00  0.00           C
ATOM   1704  CB  ARG A 100      71.766  72.245  88.633  1.00  0.00           C
ATOM   1707  CG  ARG A 100      72.996  71.376  88.333  1.00  0.00           C
ATOM   1710  CD  ARG A 100      74.266  72.196  88.113  1.00  0.00           C
ATOM   1713  NE  ARG A 100      74.067  73.136  86.963  1.00  0.00           N
ATOM   1715  CZ  ARG A 100      74.336  72.825  85.703  1.00  0.00           C
ATOM   1716  NH1 ARG A 100      74.626  71.606  85.333  1.00  0.00           N
ATOM   1719  NH2 ARG A 100      74.277  73.766  84.783  1.00  0.00           N
ATOM   1722  C   ARG A 100      71.006  71.065  90.713  1.00  0.00           C
ATOM   1723  O   ARG A 100      71.166  71.895  91.613  1.00  0.00           O
ATOM   1724  N   VAL A 101      71.216  69.755  90.913  1.00  0.00           N
ATOM   1726  CA  VAL A 101      71.527  69.136  92.193  1.00  0.00           C
ATOM   1728  CB  VAL A 101      70.376  68.276  92.713  1.00  0.00           C
ATOM   1730  CG1 VAL A 101      69.167  69.196  93.003  1.00  0.00           C
ATOM   1734  CG2 VAL A 101      69.976  67.185  91.693  1.00  0.00           C
ATOM   1738  C   VAL A 101      72.796  68.326  92.083  1.00  0.00           C
ATOM   1739  O   VAL A 101      73.156  67.845  91.003  1.00  0.00           O
ATOM   1740  N   ASP A 102      73.536  68.175  93.203  1.00  0.00           N
ATOM   1742  CA  ASP A 102      74.786  67.446  93.333  1.00  0.00           C
ATOM   1744  CB  ASP A 102      75.616  67.926  94.573  1.00  0.00           C
ATOM   1747  CG  ASP A 102      74.866  67.845  95.903  1.00  0.00           C
ATOM   1748  OD1 ASP A 102      73.616  68.026  95.883  1.00  0.00           O
ATOM   1749  OD2 ASP A 102      75.527  67.776  96.963  1.00  0.00           O
ATOM   1750  C   ASP A 102      74.576  65.946  93.463  1.00  0.00           C
ATOM   1751  O   ASP A 102      75.486  65.166  93.163  1.00  0.00           O
ATOM   1752  N   ARG A 103      73.376  65.505  93.873  1.00  0.00           N
ATOM   1754  CA  ARG A 103      73.027  64.126  93.813  1.00  0.00           C
ATOM   1756  CB  ARG A 103      73.376  63.456  95.173  1.00  0.00           C
ATOM   1759  CG  ARG A 103      73.316  61.925  95.123  1.00  0.00           C
ATOM   1762  CD  ARG A 103      73.747  61.266  96.433  1.00  0.00           C
ATOM   1765  NE  ARG A 103      73.536  59.795  96.263  1.00  0.00           N
ATOM   1767  CZ  ARG A 103      74.086  58.876  97.053  1.00  0.00           C
ATOM   1768  NH1 ARG A 103      74.786  59.225  98.103  1.00  0.00           N
ATOM   1771  NH2 ARG A 103      73.876  57.596  96.763  1.00  0.00           N
ATOM   1774  C   ARG A 103      71.516  64.095  93.593  1.00  0.00           C
ATOM   1775  O   ARG A 103      70.826  64.996  94.053  1.00  0.00           O
ATOM   1776  N   PRO A 104      70.927  63.115  92.933  1.00  0.00           N
ATOM   1777  CD  PRO A 104      71.616  62.216  92.013  1.00  0.00           C
ATOM   1780  CA  PRO A 104      69.486  62.946  92.903  1.00  0.00           C
ATOM   1782  CB  PRO A 104      69.266  62.185  91.583  1.00  0.00           C
ATOM   1785  CG  PRO A 104      70.516  61.315  91.463  1.00  0.00           C
ATOM   1788  C   PRO A 104      69.046  62.086  94.083  1.00  0.00           C
ATOM   1789  O   PRO A 104      69.826  61.755  94.973  1.00  0.00           O
ATOM   1790  N   THR A 105      67.766  61.696  94.113  1.00  0.00           N
ATOM   1792  CA  THR A 105      67.266  60.696  95.053  1.00  0.00           C
ATOM   1794  CB  THR A 105      65.746  60.675  95.113  1.00  0.00           C
ATOM   1796  OG1 THR A 105      65.236  59.876  96.163  1.00  0.00           O
ATOM   1798  CG2 THR A 105      65.156  60.115  93.823  1.00  0.00           C
ATOM   1802  C   THR A 105      67.847  59.306  94.823  1.00  0.00           C
ATOM   1803  O   THR A 105      68.306  58.976  93.733  1.00  0.00           O
ATOM   1804  N   ALA A 106      67.866  58.466  95.873  1.00  0.00           N
ATOM   1806  CA  ALA A 106      68.427  57.125  95.883  1.00  0.00           C
ATOM   1808  CB  ALA A 106      68.316  56.536  97.303  1.00  0.00           C
ATOM   1812  C   ALA A 106      67.766  56.176  94.893  1.00  0.00           C
ATOM   1813  O   ALA A 106      68.417  55.336  94.273  1.00  0.00           O
ATOM   1814  N   GLU A 107      66.436  56.286  94.743  1.00  0.00           N
ATOM   1816  CA  GLU A 107      65.626  55.566  93.783  1.00  0.00           C
ATOM   1818  CB  GLU A 107      64.146  55.935  94.073  1.00  0.00           C
ATOM   1821  CG  GLU A 107      63.136  55.886  92.893  1.00  0.00           C
ATOM   1824  CD  GLU A 107      63.167  57.125  92.003  1.00  0.00           C
ATOM   1825  OE1 GLU A 107      63.066  58.246  92.553  1.00  0.00           O
ATOM   1826  OE2 GLU A 107      63.347  56.975  90.763  1.00  0.00           O
ATOM   1827  C   GLU A 107      65.996  55.786  92.333  1.00  0.00           C
ATOM   1828  O   GLU A 107      66.186  54.826  91.583  1.00  0.00           O
ATOM   1829  N   CYS A 108      66.186  57.066  91.933  1.00  0.00           N
ATOM   1831  CA  CYS A 108      66.576  57.516  90.613  1.00  0.00           C
ATOM   1833  CB  CYS A 108      66.527  59.066  90.653  1.00  0.00           C
ATOM   1836  SG  CYS A 108      66.496  59.935  89.053  1.00  0.00           S
ATOM   1838  C   CYS A 108      67.957  57.006  90.203  1.00  0.00           C
ATOM   1839  O   CYS A 108      68.126  56.446  89.123  1.00  0.00           O
ATOM   1840  N   ALA A 109      68.946  57.096  91.123  1.00  0.00           N
ATOM   1842  CA  ALA A 109      70.286  56.556  90.943  1.00  0.00           C
ATOM   1844  CB  ALA A 109      71.126  56.886  92.183  1.00  0.00           C
ATOM   1848  C   ALA A 109      70.286  55.045  90.733  1.00  0.00           C
ATOM   1849  O   ALA A 109      70.966  54.496  89.873  1.00  0.00           O
ATOM   1850  N   ALA A 110      69.476  54.345  91.523  1.00  0.00           N
ATOM   1852  CA  ALA A 110      69.215  52.936  91.393  1.00  0.00           C
ATOM   1854  CB  ALA A 110      68.396  52.516  92.623  1.00  0.00           C
ATOM   1858  C   ALA A 110      68.516  52.505  90.093  1.00  0.00           C
ATOM   1859  O   ALA A 110      68.866  51.505  89.463  1.00  0.00           O
ATOM   1860  N   ALA A 111      67.506  53.276  89.643  1.00  0.00           N
ATOM   1862  CA  ALA A 111      66.876  53.136  88.343  1.00  0.00           C
ATOM   1864  CB  ALA A 111      65.696  54.135  88.263  1.00  0.00           C
ATOM   1868  C   ALA A 111      67.836  53.365  87.183  1.00  0.00           C
ATOM   1869  O   ALA A 111      67.866  52.596  86.213  1.00  0.00           O
ATOM   1870  N   LEU A 112      68.677  54.415  87.293  1.00  0.00           N
ATOM   1872  CA  LEU A 112      69.806  54.676  86.413  1.00  0.00           C
ATOM   1874  CB  LEU A 112      70.476  56.026  86.783  1.00  0.00           C
ATOM   1877  CG  LEU A 112      71.576  56.505  85.813  1.00  0.00           C
ATOM   1879  CD1 LEU A 112      70.976  57.066  84.503  1.00  0.00           C
ATOM   1883  CD2 LEU A 112      72.436  57.556  86.523  1.00  0.00           C
ATOM   1887  C   LEU A 112      70.876  53.596  86.403  1.00  0.00           C
ATOM   1888  O   LEU A 112      71.276  53.165  85.323  1.00  0.00           O
ATOM   1889  N   ASP A 113      71.326  53.066  87.553  1.00  0.00           N
ATOM   1891  CA  ASP A 113      72.276  51.966  87.603  1.00  0.00           C
ATOM   1893  CB  ASP A 113      72.746  51.696  89.063  1.00  0.00           C
ATOM   1896  CG  ASP A 113      73.596  52.845  89.603  1.00  0.00           C
ATOM   1897  OD1 ASP A 113      74.186  53.586  88.763  1.00  0.00           O
ATOM   1898  OD2 ASP A 113      73.756  52.946  90.843  1.00  0.00           O
ATOM   1899  C   ASP A 113      71.726  50.696  86.933  1.00  0.00           C
ATOM   1900  O   ASP A 113      72.427  49.946  86.253  1.00  0.00           O
ATOM   1901  N   LYS A 114      70.406  50.446  87.093  1.00  0.00           N
ATOM   1903  CA  LYS A 114      69.706  49.396  86.373  1.00  0.00           C
ATOM   1905  CB  LYS A 114      68.266  49.165  86.923  1.00  0.00           C
ATOM   1908  CG  LYS A 114      68.226  48.576  88.343  1.00  0.00           C
ATOM   1911  CD  LYS A 114      66.886  48.755  89.103  1.00  0.00           C
ATOM   1914  CE  LYS A 114      65.766  47.726  88.823  1.00  0.00           C
ATOM   1917  NZ  LYS A 114      65.286  47.796  87.433  1.00  0.00           N
ATOM   1921  C   LYS A 114      69.667  49.545  84.853  1.00  0.00           C
ATOM   1922  O   LYS A 114      69.896  48.556  84.163  1.00  0.00           O
ATOM   1923  N   ALA A 115      69.376  50.735  84.283  1.00  0.00           N
ATOM   1925  CA  ALA A 115      68.936  50.805  82.903  1.00  0.00           C
ATOM   1927  CB  ALA A 115      67.847  51.876  82.743  1.00  0.00           C
ATOM   1931  C   ALA A 115      70.106  50.946  81.923  1.00  0.00           C
ATOM   1932  O   ALA A 115      70.176  50.205  80.943  1.00  0.00           O
ATOM   1933  N   PRO A 116      71.067  51.806  82.193  1.00  0.00           N
ATOM   1934  CD  PRO A 116      70.766  53.246  82.293  1.00  0.00           C
ATOM   1937  CA  PRO A 116      72.416  51.656  81.693  1.00  0.00           C
ATOM   1939  CB  PRO A 116      73.136  52.836  82.343  1.00  0.00           C
ATOM   1942  CG  PRO A 116      72.116  53.965  82.223  1.00  0.00           C
ATOM   1945  C   PRO A 116      73.167  50.345  81.863  1.00  0.00           C
ATOM   1946  O   PRO A 116      74.236  50.215  81.263  1.00  0.00           O
ATOM   1947  N   LEU A 117      72.736  49.355  82.653  1.00  0.00           N
ATOM   1949  CA  LEU A 117      73.417  48.066  82.613  1.00  0.00           C
ATOM   1951  CB  LEU A 117      72.957  47.206  83.823  1.00  0.00           C
ATOM   1954  CG  LEU A 117      73.766  45.935  84.143  1.00  0.00           C
ATOM   1956  CD1 LEU A 117      73.526  44.746  83.203  1.00  0.00           C
ATOM   1960  CD2 LEU A 117      75.277  46.216  84.223  1.00  0.00           C
ATOM   1964  C   LEU A 117      73.347  47.356  81.243  1.00  0.00           C
ATOM   1965  O   LEU A 117      74.397  47.066  80.673  1.00  0.00           O
ATOM   1966  N   PRO A 118      72.206  47.136  80.583  1.00  0.00           N
ATOM   1967  CD  PRO A 118      70.886  47.026  81.193  1.00  0.00           C
ATOM   1970  CA  PRO A 118      72.196  46.626  79.223  1.00  0.00           C
ATOM   1972  CB  PRO A 118      70.796  46.005  79.073  1.00  0.00           C
ATOM   1975  CG  PRO A 118      69.936  46.845  80.013  1.00  0.00           C
ATOM   1978  C   PRO A 118      72.436  47.705  78.193  1.00  0.00           C
ATOM   1979  O   PRO A 118      72.317  47.396  77.013  1.00  0.00           O
ATOM   1980  N   THR A 119      72.796  48.955  78.543  1.00  0.00           N
ATOM   1982  CA  THR A 119      73.277  49.876  77.513  1.00  0.00           C
ATOM   1984  CB  THR A 119      73.076  51.376  77.733  1.00  0.00           C
ATOM   1986  OG1 THR A 119      73.796  51.876  78.843  1.00  0.00           O
ATOM   1988  CG2 THR A 119      71.586  51.645  77.963  1.00  0.00           C
ATOM   1992  C   THR A 119      74.746  49.576  77.273  1.00  0.00           C
ATOM   1993  O   THR A 119      75.417  48.996  78.123  1.00  0.00           O
ATOM   1994  N   PRO A 120      75.296  49.876  76.103  1.00  0.00           N
ATOM   1995  CD  PRO A 120      74.566  50.036  74.853  1.00  0.00           C
ATOM   1998  CA  PRO A 120      76.736  49.856  75.903  1.00  0.00           C
ATOM   2000  CB  PRO A 120      76.897  50.436  74.493  1.00  0.00           C
ATOM   2003  CG  PRO A 120      75.636  49.975  73.763  1.00  0.00           C
ATOM   2006  C   PRO A 120      77.586  50.576  76.943  1.00  0.00           C
ATOM   2007  O   PRO A 120      77.256  51.705  77.313  1.00  0.00           O
ATOM   2008  N   LEU A 121      78.666  49.906  77.393  1.00  0.00           N
ATOM   2010  CA  LEU A 121      79.597  50.376  78.383  1.00  0.00           C
ATOM   2012  CB  LEU A 121      80.787  49.396  78.563  1.00  0.00           C
ATOM   2015  CG  LEU A 121      80.516  47.936  78.963  1.00  0.00           C
ATOM   2017  CD1 LEU A 121      79.496  47.825  80.103  1.00  0.00           C
ATOM   2021  CD2 LEU A 121      80.126  47.026  77.793  1.00  0.00           C
ATOM   2025  C   LEU A 121      80.266  51.725  78.013  1.00  0.00           C
ATOM   2026  OT1 LEU A 121      80.456  51.996  76.803  1.00  0.00           O
ATOM   2027  OT2 LEU A 121      80.725  52.416  78.963  1.00  0.00           O
ATOM   2028  NH3 POPEB 122      26.646  27.416  64.273  1.00  0.00           N
ATOM   2032  C12 POPEB 122      28.116  27.666  64.443  1.00  0.00           C
ATOM   2035  C11 POPEB 122      28.416  29.056  65.043  1.00  0.00           C
ATOM   2038  P   POPEB 122      30.466  30.776  64.993  1.00  0.00           P
ATOM   2039  O13 POPEB 122      30.366  31.156  66.423  1.00  0.00           O
ATOM   2040  O14 POPEB 122      31.806  30.676  64.383  1.00  0.00           O
ATOM   2041  O11 POPEB 122      29.556  31.766  64.163  1.00  0.00           O
ATOM   2042  O12 POPEB 122      29.776  29.376  64.793  1.00  0.00           O
ATOM   2043  C1  POPEB 122      29.016  31.415  62.883  1.00  0.00           C
ATOM   2046  C2  POPEB 122      29.566  32.336  61.763  1.00  0.00           C
ATOM   2048  O21 POPEB 122      28.516  32.836  60.923  1.00  0.00           O
ATOM   2049  C21 POPEB 122      27.876  31.975  60.183  1.00  0.00           C
ATOM   2050  O22 POPEB 122      27.746  30.776  60.373  1.00  0.00           O
ATOM   2051  C22 POPEB 122      27.246  32.725  59.013  1.00  0.00           C
ATOM   2054  C3  POPEB 122      30.666  31.645  60.903  1.00  0.00           C
ATOM   2057  O31 POPEB 122      31.126  32.475  59.813  1.00  0.00           O
ATOM   2058  C31 POPEB 122      32.356  32.225  59.373  1.00  0.00           C
ATOM   2059  O32 POPEB 122      33.167  31.466  59.883  1.00  0.00           O
ATOM   2060  C32 POPEB 122      32.576  32.906  58.023  1.00  0.00           C
ATOM   2063  C23 POPEB 122      28.246  33.025  57.873  1.00  0.00           C
ATOM   2066  C24 POPEB 122      27.496  33.466  56.603  1.00  0.00           C
ATOM   2069  C25 POPEB 122      28.436  33.696  55.413  1.00  0.00           C
ATOM   2072  C26 POPEB 122      27.696  34.096  54.123  1.00  0.00           C
ATOM   2075  C27 POPEB 122      28.596  33.975  52.883  1.00  0.00           C
ATOM   2078  C28 POPEB 122      28.106  34.856  51.723  1.00  0.00           C
ATOM   2081  C29 POPEB 122      28.816  34.526  50.433  1.00  0.00           C
ATOM   2083 0C21 POPEB 122      28.256  34.005  49.323  1.00  0.00           C
ATOM   2085 1C21 POPEB 122      26.816  33.615  49.153  1.00  0.00           C
ATOM   2088 2C21 POPEB 122      26.636  32.266  48.423  1.00  0.00           C
ATOM   2091 3C21 POPEB 122      26.796  32.376  46.903  1.00  0.00           C
ATOM   2094 4C21 POPEB 122      26.466  31.056  46.193  1.00  0.00           C
ATOM   2097 5C21 POPEB 122      26.376  31.196  44.673  1.00  0.00           C
ATOM   2100 6C21 POPEB 122      25.816  29.926  44.013  1.00  0.00           C
ATOM   2103 7C21 POPEB 122      25.626  30.095  42.503  1.00  0.00           C
ATOM   2106 8C21 POPEB 122      25.036  28.856  41.823  1.00  0.00           C
ATOM   2110  C33 POPEB 122      32.036  32.016  56.873  1.00  0.00           C
ATOM   2113  C34 POPEB 122      32.806  32.106  55.553  1.00  0.00           C
ATOM   2116  C35 POPEB 122      32.566  33.366  54.723  1.00  0.00           C
ATOM   2119  C36 POPEB 122      33.206  33.246  53.333  1.00  0.00           C
ATOM   2122  C37 POPEB 122      32.956  34.466  52.433  1.00  0.00           C
ATOM   2125  C38 POPEB 122      33.446  34.256  50.993  1.00  0.00           C
ATOM   2128  C39 POPEB 122      34.976  34.326  50.863  1.00  0.00           C
ATOM   2131 0C31 POPEB 122      35.466  34.016  49.433  1.00  0.00           C
ATOM   2134 1C31 POPEB 122      36.966  34.316  49.263  1.00  0.00           C
ATOM   2137 2C31 POPEB 122      37.556  33.816  47.933  1.00  0.00           C
ATOM   2140 3C31 POPEB 122      36.866  34.345  46.663  1.00  0.00           C
ATOM   2143 4C31 POPEB 122      36.926  35.876  46.513  1.00  0.00           C
ATOM   2146 5C31 POPEB 122      36.316  36.365  45.193  1.00  0.00           C
ATOM   2149 6C31 POPEB 122      36.376  37.885  45.033  1.00  0.00           C
ATOM   2153  NH3 POPEC 123      68.056  90.635  20.693  1.00  0.00           N
ATOM   2157  C12 POPEC 123      69.006  89.586  20.223  1.00  0.00           C
ATOM   2160  C11 POPEC 123      69.746  90.056  18.963  1.00  0.00           C
ATOM   2163  P   POPEC 123      72.246  90.586  18.553  1.00  0.00           P
ATOM   2164  O13 POPEC 123      73.427  89.755  18.203  1.00  0.00           O
ATOM   2165  O14 POPEC 123      71.746  91.476  17.493  1.00  0.00           O
ATOM   2166  O11 POPEC 123      72.567  91.376  19.873  1.00  0.00           O
ATOM   2167  O12 POPEC 123      71.086  89.606  18.993  1.00  0.00           O
ATOM   2168  C1  POPEC 123      72.826  90.606  21.043  1.00  0.00           C
ATOM   2171  C2  POPEC 123      73.167  91.535  22.223  1.00  0.00           C
ATOM   2173  O21 POPEC 123      74.036  90.905  23.183  1.00  0.00           O
ATOM   2174  C21 POPEC 123      73.586  89.806  23.733  1.00  0.00           C
ATOM   2175  O22 POPEC 123      72.516  89.266  23.523  1.00  0.00           O
ATOM   2176  C22 POPEC 123      74.605  89.245  24.713  1.00  0.00           C
ATOM   2179  C3  POPEC 123      71.926  92.185  22.883  1.00  0.00           C
ATOM   2182  O31 POPEC 123      72.286  93.016  24.013  1.00  0.00           O
ATOM   2183  C31 POPEC 123      72.416  94.306  23.723  1.00  0.00           C
ATOM   2184  O32 POPEC 123      72.597  94.755  22.603  1.00  0.00           O
ATOM   2185  C32 POPEC 123      72.346  95.145  24.993  1.00  0.00           C
ATOM   2188  C23 POPEC 123      75.256  90.296  25.623  1.00  0.00           C
ATOM   2191  C24 POPEC 123      75.667  89.655  26.953  1.00  0.00           C
ATOM   2194  C25 POPEC 123      76.906  88.746  26.863  1.00  0.00           C
ATOM   2197  C26 POPEC 123      77.076  87.906  28.143  1.00  0.00           C
ATOM   2200  C27 POPEC 123      78.537  87.656  28.583  1.00  0.00           C
ATOM   2203  C28 POPEC 123      78.656  86.786  29.853  1.00  0.00           C
ATOM   2206  C29 POPEC 123      78.046  87.425  31.083  1.00  0.00           C
ATOM   2208 0C21 POPEC 123      78.516  87.386  32.343  1.00  0.00           C
ATOM   2210 1C21 POPEC 123      79.726  86.656  32.883  1.00  0.00           C
ATOM   2213 2C21 POPEC 123      80.666  87.496  33.773  1.00  0.00           C
ATOM   2216 3C21 POPEC 123      80.146  87.876  35.173  1.00  0.00           C
ATOM   2219 4C21 POPEC 123      79.126  89.026  35.243  1.00  0.00           C
ATOM   2222 5C21 POPEC 123      79.527  90.306  34.483  1.00  0.00           C
ATOM   2225 6C21 POPEC 123      78.396  91.336  34.433  1.00  0.00           C
ATOM   2228 7C21 POPEC 123      78.896  92.715  33.993  1.00  0.00           C
ATOM   2231 8C21 POPEC 123      77.777  93.675  33.613  1.00  0.00           C
ATOM   2235  C33 POPEC 123      73.326  94.716  26.123  1.00  0.00           C
ATOM   2238  C34 POPEC 123      73.147  95.595  27.363  1.00  0.00           C
ATOM   2241  C35 POPEC 123      74.326  95.506  28.353  1.00  0.00           C
ATOM   2244  C36 POPEC 123      74.156  96.476  29.523  1.00  0.00           C
ATOM   2247  C37 POPEC 123      75.306  96.465  30.543  1.00  0.00           C
ATOM   2250  C38 POPEC 123      74.906  97.155  31.853  1.00  0.00           C
ATOM   2253  C39 POPEC 123      75.896  96.966  33.003  1.00  0.00           C
ATOM   2256 0C31 POPEC 123      75.396  97.575  34.323  1.00  0.00           C
ATOM   2259 1C31 POPEC 123      76.356  97.335  35.493  1.00  0.00           C
ATOM   2262 2C31 POPEC 123      76.247  98.395  36.603  1.00  0.00           C
ATOM   2265 3C31 POPEC 123      74.896  98.416  37.343  1.00  0.00           C
ATOM   2268 4C31 POPEC 123      74.857  99.566  38.353  1.00  0.00           C
ATOM   2271 5C31 POPEC 123      73.516  99.676  39.083  1.00  0.00           C
ATOM   2274 6C31 POPEC 123      73.436 100.886  40.023  1.00  0.00           C
ATOM   2278  NH3 POPED 124      72.186  21.246  28.633  1.00  0.00           N
ATOM   2282  C12 POPED 124      72.726  22.616  28.923  1.00  0.00           C
ATOM   2285  C11 POPED 124      74.256  22.606  29.033  1.00  0.00           C
ATOM   2288  P   POPED 124      75.426  24.516  30.353  1.00  0.00           P
ATOM   2289  O13 POPED 124      76.756  23.906  30.523  1.00  0.00           O
ATOM   2290  O14 POPED 124      75.317  25.986  30.383  1.00  0.00           O
ATOM   2291  O11 POPED 124      74.417  23.975  31.433  1.00  0.00           O
ATOM   2292  O12 POPED 124      74.736  23.956  29.053  1.00  0.00           O
ATOM   2293  C1  POPED 124      74.436  24.506  32.763  1.00  0.00           C
ATOM   2296  C2  POPED 124      74.646  23.326  33.733  1.00  0.00           C
ATOM   2298  O21 POPED 124      73.636  23.306  34.743  1.00  0.00           O
ATOM   2299  C21 POPED 124      73.806  24.006  35.843  1.00  0.00           C
ATOM   2300  O22 POPED 124      74.706  24.766  36.133  1.00  0.00           O
ATOM   2301  C22 POPED 124      72.576  23.696  36.703  1.00  0.00           C
ATOM   2304  C3  POPED 124      76.116  23.206  34.233  1.00  0.00           C
ATOM   2307  O31 POPED 124      76.236  22.176  35.243  1.00  0.00           O
ATOM   2308  C31 POPED 124      76.347  20.955  34.723  1.00  0.00           C
ATOM   2309  O32 POPED 124      76.236  20.666  33.543  1.00  0.00           O
ATOM   2310  C32 POPED 124      76.486  19.935  35.843  1.00  0.00           C
ATOM   2313  C23 POPED 124      72.847  23.636  38.223  1.00  0.00           C
ATOM   2316  C24 POPED 124      71.536  23.846  38.973  1.00  0.00           C
ATOM   2319  C25 POPED 124      71.646  23.706  40.503  1.00  0.00           C
ATOM   2322  C26 POPED 124      70.866  24.816  41.223  1.00  0.00           C
ATOM   2325  C27 POPED 124      70.847  24.635  42.743  1.00  0.00           C
ATOM   2328  C28 POPED 124      70.656  25.986  43.453  1.00  0.00           C
ATOM   2331  C29 POPED 124      70.387  25.866  44.933  1.00  0.00           C
ATOM   2333 0C21 POPED 124      71.256  26.126  45.933  1.00  0.00           C
ATOM   2335 1C21 POPED 124      72.696  26.536  45.763  1.00  0.00           C
ATOM   2338 2C21 POPED 124      73.496  26.516  47.093  1.00  0.00           C
ATOM   2341 3C21 POPED 124      73.536  25.135  47.773  1.00  0.00           C
ATOM   2344 4C21 POPED 124      74.397  25.106  49.043  1.00  0.00           C
ATOM   2347 5C21 POPED 124      74.446  23.715  49.703  1.00  0.00           C
ATOM   2350 6C21 POPED 124      75.086  23.696  51.093  1.00  0.00           C
ATOM   2353 7C21 POPED 124      74.976  22.316  51.763  1.00  0.00           C
ATOM   2356 8C21 POPED 124      75.616  22.236  53.153  1.00  0.00           C
ATOM   2360  C33 POPED 124      77.076  18.626  35.293  1.00  0.00           C
ATOM   2363  C34 POPED 124      76.897  17.466  36.273  1.00  0.00           C
ATOM   2366  C35 POPED 124      78.036  16.456  36.163  1.00  0.00           C
ATOM   2369  C36 POPED 124      77.906  15.326  37.183  1.00  0.00           C
ATOM   2372  C37 POPED 124      78.856  14.186  36.863  1.00  0.00           C
ATOM   2375  C38 POPED 124      78.616  12.946  37.733  1.00  0.00           C
ATOM   2378  C39 POPED 124      79.437  12.936  39.023  1.00  0.00           C
ATOM   2381 0C31 POPED 124      79.306  11.606  39.773  1.00  0.00           C
ATOM   2384 1C31 POPED 124      80.046  11.636  41.113  1.00  0.00           C
ATOM   2387 2C31 POPED 124      79.866  10.376  41.963  1.00  0.00           C
ATOM   2390 3C31 POPED 124      80.806  10.386  43.173  1.00  0.00           C
ATOM   2393 4C31 POPED 124      80.625   9.186  44.113  1.00  0.00           C
ATOM   2396 5C31 POPED 124      81.956   8.736  44.733  1.00  0.00           C
ATOM   2399 6C31 POPED 124      81.805   7.756  45.903  1.00  0.00           C
ATOM   2403  NH3 POPEE 125      87.376  72.356  21.233  1.00  0.00           N
ATOM   2407  C12 POPEE 125      88.626  73.126  20.873  1.00  0.00           C
ATOM   2410  C11 POPEE 125      89.445  73.606  22.093  1.00  0.00           C
ATOM   2413  P   POPEE 125      91.355  75.486  22.233  1.00  0.00           P
ATOM   2414  O13 POPEE 125      92.506  75.785  21.353  1.00  0.00           O
ATOM   2415  O14 POPEE 125      90.426  76.615  22.523  1.00  0.00           O
ATOM   2416  O11 POPEE 125      91.916  74.896  23.573  1.00  0.00           O
ATOM   2417  O12 POPEE 125      90.576  74.276  21.583  1.00  0.00           O
ATOM   2418  C1  POPEE 125      91.446  75.255  24.873  1.00  0.00           C
ATOM   2421  C2  POPEE 125      92.665  75.566  25.773  1.00  0.00           C
ATOM   2423  O21 POPEE 125      92.197  75.706  27.133  1.00  0.00           O
ATOM   2424  C21 POPEE 125      92.857  74.986  28.033  1.00  0.00           C
ATOM   2425  O22 POPEE 125      93.756  74.196  27.793  1.00  0.00           O
ATOM   2426  C22 POPEE 125      92.346  75.336  29.423  1.00  0.00           C
ATOM   2429  C3  POPEE 125      93.476  76.816  25.323  1.00  0.00           C
ATOM   2432  O31 POPEE 125      94.556  77.016  26.263  1.00  0.00           O
ATOM   2433  C31 POPEE 125      94.977  78.246  26.473  1.00  0.00           C
ATOM   2434  O32 POPEE 125      94.767  79.235  25.773  1.00  0.00           O
ATOM   2435  C32 POPEE 125      95.676  78.246  27.843  1.00  0.00           C
ATOM   2438  C23 POPEE 125      93.386  75.016  30.523  1.00  0.00           C
ATOM   2441  C24 POPEE 125      92.936  75.505  31.903  1.00  0.00           C
ATOM   2444  C25 POPEE 125      94.025  75.426  32.973  1.00  0.00           C
ATOM   2447  C26 POPEE 125      93.535  75.986  34.313  1.00  0.00           C
ATOM   2450  C27 POPEE 125      94.667  76.356  35.293  1.00  0.00           C
ATOM   2453  C28 POPEE 125      94.136  76.865  36.653  1.00  0.00           C
ATOM   2456  C29 POPEE 125      93.406  78.186  36.533  1.00  0.00           C
ATOM   2458 0C21 POPEE 125      93.436  79.205  37.403  1.00  0.00           C
ATOM   2460 1C21 POPEE 125      94.186  79.286  38.713  1.00  0.00           C
ATOM   2463 2C21 POPEE 125      93.215  79.076  39.883  1.00  0.00           C
ATOM   2466 3C21 POPEE 125      93.915  79.205  41.253  1.00  0.00           C
ATOM   2469 4C21 POPEE 125      92.926  79.175  42.433  1.00  0.00           C
ATOM   2472 5C21 POPEE 125      91.945  77.985  42.433  1.00  0.00           C
ATOM   2475 6C21 POPEE 125      92.635  76.626  42.603  1.00  0.00           C
ATOM   2478 7C21 POPEE 125      92.775  76.216  44.073  1.00  0.00           C
ATOM   2481 8C21 POPEE 125      93.505  74.885  44.233  1.00  0.00           C
ATOM   2485  C33 POPEE 125      94.876  79.035  28.903  1.00  0.00           C
ATOM   2488  C34 POPEE 125      95.445  78.946  30.333  1.00  0.00           C
ATOM   2491  C35 POPEE 125      95.076  80.185  31.163  1.00  0.00           C
ATOM   2494  C36 POPEE 125      95.507  80.096  32.633  1.00  0.00           C
ATOM   2497  C37 POPEE 125      95.637  81.495  33.263  1.00  0.00           C
ATOM   2500  C38 POPEE 125      95.746  81.506  34.793  1.00  0.00           C
ATOM   2503  C39 POPEE 125      97.056  80.926  35.343  1.00  0.00           C
ATOM   2506 0C31 POPEE 125      97.076  80.926  36.873  1.00  0.00           C
ATOM   2509 1C31 POPEE 125      98.396  80.425  37.463  1.00  0.00           C
ATOM   2512 2C31 POPEE 125      98.386  80.345  38.993  1.00  0.00           C
ATOM   2515 3C31 POPEE 125      99.776  80.056  39.593  1.00  0.00           C
ATOM   2518 4C31 POPEE 125     100.706  81.276  39.563  1.00  0.00           C
ATOM   2521 5C31 POPEE 125     102.056  81.015  40.243  1.00  0.00           C
ATOM   2524 6C31 POPEE 125     102.936  82.265  40.333  1.00  0.00           C
ATOM   2528  NH3 POPEF 126      50.346  65.675  23.093  1.00  0.00           N
ATOM   2532  C12 POPEF 126      50.896  65.895  21.703  1.00  0.00           C
ATOM   2535  C11 POPEF 126      50.597  67.306  21.143  1.00  0.00           C
ATOM   2538  P   POPEF 126      50.096  69.376  22.643  1.00  0.00           P
ATOM   2539  O13 POPEF 126      50.896  70.545  23.103  1.00  0.00           O
ATOM   2540  O14 POPEF 126      49.026  69.675  21.683  1.00  0.00           O
ATOM   2541  O11 POPEF 126      49.527  68.516  23.833  1.00  0.00           O
ATOM   2542  O12 POPEF 126      51.096  68.346  21.993  1.00  0.00           O
ATOM   2543  C1  POPEF 126      50.156  68.316  25.093  1.00  0.00           C
ATOM   2546  C2  POPEF 126      49.277  68.955  26.193  1.00  0.00           C
ATOM   2548  O21 POPEF 126      50.126  69.306  27.293  1.00  0.00           O
ATOM   2549  C21 POPEF 126      50.516  70.566  27.323  1.00  0.00           C
ATOM   2550  O22 POPEF 126      50.166  71.426  26.523  1.00  0.00           O
ATOM   2551  C22 POPEF 126      51.426  70.776  28.523  1.00  0.00           C
ATOM   2554  C3  POPEF 126      48.106  68.075  26.713  1.00  0.00           C
ATOM   2557  O31 POPEF 126      47.256  68.955  27.453  1.00  0.00           O
ATOM   2558  C31 POPEF 126      46.286  68.435  28.173  1.00  0.00           C
ATOM   2559  O32 POPEF 126      46.036  67.255  28.313  1.00  0.00           O
ATOM   2560  C32 POPEF 126      45.546  69.566  28.863  1.00  0.00           C
ATOM   2563  C23 POPEF 126      50.696  71.376  29.743  1.00  0.00           C
ATOM   2566  C24 POPEF 126      51.536  71.185  31.003  1.00  0.00           C
ATOM   2569  C25 POPEF 126      50.847  71.606  32.313  1.00  0.00           C
ATOM   2572  C26 POPEF 126      51.516  70.865  33.483  1.00  0.00           C
ATOM   2575  C27 POPEF 126      51.336  71.526  34.853  1.00  0.00           C
ATOM   2578  C28 POPEF 126      52.167  70.795  35.933  1.00  0.00           C
ATOM   2581  C29 POPEF 126      52.286  71.676  37.143  1.00  0.00           C
ATOM   2583 0C21 POPEF 126      51.976  71.386  38.423  1.00  0.00           C
ATOM   2585 1C21 POPEF 126      51.466  70.075  38.953  1.00  0.00           C
ATOM   2588 2C21 POPEF 126      52.256  69.656  40.203  1.00  0.00           C
ATOM   2591 3C21 POPEF 126      51.696  68.376  40.833  1.00  0.00           C
ATOM   2594 4C21 POPEF 126      52.476  67.935  42.073  1.00  0.00           C
ATOM   2597 5C21 POPEF 126      51.796  66.785  42.833  1.00  0.00           C
ATOM   2600 6C21 POPEF 126      52.436  66.556  44.203  1.00  0.00           C
ATOM   2603 7C21 POPEF 126      51.496  65.826  45.183  1.00  0.00           C
ATOM   2606 8C21 POPEF 126      52.056  65.736  46.603  1.00  0.00           C
ATOM   2610  C33 POPEF 126      45.446  69.306  30.373  1.00  0.00           C
ATOM   2613  C34 POPEF 126      46.666  69.865  31.113  1.00  0.00           C
ATOM   2616  C35 POPEF 126      46.726  69.425  32.583  1.00  0.00           C
ATOM   2619  C36 POPEF 126      45.476  69.815  33.373  1.00  0.00           C
ATOM   2622  C37 POPEF 126      45.516  69.306  34.813  1.00  0.00           C
ATOM   2625  C38 POPEF 126      44.316  69.826  35.613  1.00  0.00           C
ATOM   2628  C39 POPEF 126      44.156  69.145  36.983  1.00  0.00           C
ATOM   2631 0C31 POPEF 126      45.327  69.355  37.963  1.00  0.00           C
ATOM   2634 1C31 POPEF 126      45.566  70.836  38.313  1.00  0.00           C
ATOM   2637 2C31 POPEF 126      46.637  71.026  39.413  1.00  0.00           C
ATOM   2640 3C31 POPEF 126      46.256  70.446  40.783  1.00  0.00           C
ATOM   2643 4C31 POPEF 126      45.066  71.146  41.453  1.00  0.00           C
ATOM   2646 5C31 POPEF 126      44.756  70.575  42.843  1.00  0.00           C
ATOM   2649 6C31 POPEF 126      43.586  71.266  43.553  1.00  0.00           C
ATOM   2653  NH3 POPEG 127      40.016 124.816  20.943  1.00  0.00           N
ATOM   2657  C12 POPEG 127      40.266 126.225  21.413  1.00  0.00           C
ATOM   2660  C11 POPEG 127      41.756 126.595  21.393  1.00  0.00           C
ATOM   2663  P   POPEG 127      42.876 127.876  23.353  1.00  0.00           P
ATOM   2664  O13 POPEG 127      44.077 128.277  22.593  1.00  0.00           O
ATOM   2665  O14 POPEG 127      41.777 128.867  23.383  1.00  0.00           O
ATOM   2666  O11 POPEG 127      43.286 127.496  24.833  1.00  0.00           O
ATOM   2667  O12 POPEG 127      42.306 126.535  22.723  1.00  0.00           O
ATOM   2668  C1  POPEG 127      42.316 127.045  25.783  1.00  0.00           C
ATOM   2671  C2  POPEG 127      42.996 126.796  27.153  1.00  0.00           C
ATOM   2673  O21 POPEG 127      42.146 126.026  28.043  1.00  0.00           O
ATOM   2674  C21 POPEG 127      41.096 126.635  28.573  1.00  0.00           C
ATOM   2675  O22 POPEG 127      40.656 127.726  28.263  1.00  0.00           O
ATOM   2676  C22 POPEG 127      40.556 125.716  29.683  1.00  0.00           C
ATOM   2679  C3  POPEG 127      43.606 128.076  27.823  1.00  0.00           C
ATOM   2682  O31 POPEG 127      44.676 127.767  28.743  1.00  0.00           O
ATOM   2683  C31 POPEG 127      44.326 127.336  29.953  1.00  0.00           C
ATOM   2684  O32 POPEG 127      43.226 127.446  30.463  1.00  0.00           O
ATOM   2685  C32 POPEG 127      45.496 126.516  30.523  1.00  0.00           C
ATOM   2688  C23 POPEG 127      39.256 126.205  30.363  1.00  0.00           C
ATOM   2691  C24 POPEG 127      39.256 125.945  31.883  1.00  0.00           C
ATOM   2694  C25 POPEG 127      39.226 124.455  32.283  1.00  0.00           C
ATOM   2697  C26 POPEG 127      40.016 124.156  33.563  1.00  0.00           C
ATOM   2700  C27 POPEG 127      41.196 123.205  33.293  1.00  0.00           C
ATOM   2703  C28 POPEG 127      42.046 122.876  34.533  1.00  0.00           C
ATOM   2706  C29 POPEG 127      42.836 124.065  35.053  1.00  0.00           C
ATOM   2708 0C21 POPEG 127      43.066 124.345  36.353  1.00  0.00           C
ATOM   2710 1C21 POPEG 127      42.626 123.496  37.523  1.00  0.00           C
ATOM   2713 2C21 POPEG 127      43.656 123.416  38.663  1.00  0.00           C
ATOM   2716 3C21 POPEG 127      43.236 122.365  39.703  1.00  0.00           C
ATOM   2719 4C21 POPEG 127      44.126 122.325  40.963  1.00  0.00           C
ATOM   2722 5C21 POPEG 127      43.676 121.276  41.983  1.00  0.00           C
ATOM   2725 6C21 POPEG 127      44.036 119.835  41.583  1.00  0.00           C
ATOM   2728 7C21 POPEG 127      43.316 118.776  42.443  1.00  0.00           C
ATOM   2731 8C21 POPEG 127      43.486 117.346  41.913  1.00  0.00           C
ATOM   2735  C33 POPEG 127      46.046 127.015  31.873  1.00  0.00           C
ATOM   2738  C34 POPEG 127      45.686 126.115  33.073  1.00  0.00           C
ATOM   2741  C35 POPEG 127      46.847 126.026  34.073  1.00  0.00           C
ATOM   2744  C36 POPEG 127      46.606 125.045  35.233  1.00  0.00           C
ATOM   2747  C37 POPEG 127      47.916 124.466  35.773  1.00  0.00           C
ATOM   2750  C38 POPEG 127      47.757 123.755  37.123  1.00  0.00           C
ATOM   2753  C39 POPEG 127      49.106 123.365  37.733  1.00  0.00           C
ATOM   2756 0C31 POPEG 127      48.937 122.726  39.113  1.00  0.00           C
ATOM   2759 1C31 POPEG 127      50.257 122.575  39.883  1.00  0.00           C
ATOM   2762 2C31 POPEG 127      50.026 121.975  41.273  1.00  0.00           C
ATOM   2765 3C31 POPEG 127      51.216 122.096  42.223  1.00  0.00           C
ATOM   2768 4C31 POPEG 127      50.876 121.576  43.623  1.00  0.00           C
ATOM   2771 5C31 POPEG 127      51.876 121.985  44.713  1.00  0.00           C
ATOM   2774 6C31 POPEG 127      51.446 121.526  46.113  1.00  0.00           C
ATOM   2778  NH3 POPEH 128      67.406   4.616  23.583  1.00  0.00           N
ATOM   2782  C12 POPEH 128      66.156   5.316  23.093  1.00  0.00           C
ATOM   2785  C11 POPEH 128      65.566   6.226  24.193  1.00  0.00           C
ATOM   2788  P   POPEH 128      67.476   7.996  24.503  1.00  0.00           P
ATOM   2789  O13 POPEH 128      68.106   7.456  23.273  1.00  0.00           O
ATOM   2790  O14 POPEH 128      66.707   9.246  24.463  1.00  0.00           O
ATOM   2791  O11 POPEH 128      68.556   8.076  25.643  1.00  0.00           O
ATOM   2792  O12 POPEH 128      66.546   6.826  25.043  1.00  0.00           O
ATOM   2793  C1  POPEH 128      69.936   7.836  25.353  1.00  0.00           C
ATOM   2796  C2  POPEH 128      70.296   6.336  25.473  1.00  0.00           C
ATOM   2798  O21 POPEH 128      70.586   6.006  26.853  1.00  0.00           O
ATOM   2799  C21 POPEH 128      69.576   6.096  27.713  1.00  0.00           C
ATOM   2800  O22 POPEH 128      69.486   6.916  28.603  1.00  0.00           O
ATOM   2801  C22 POPEH 128      68.686   4.856  27.573  1.00  0.00           C
ATOM   2804  C3  POPEH 128      71.486   5.986  24.523  1.00  0.00           C
ATOM   2807  O31 POPEH 128      72.306   4.906  24.983  1.00  0.00           O
ATOM   2808  C31 POPEH 128      71.707   3.756  25.183  1.00  0.00           C
ATOM   2809  O32 POPEH 128      70.556   3.466  24.833  1.00  0.00           O
ATOM   2810  C32 POPEH 128      72.626   2.856  26.003  1.00  0.00           C
ATOM   2813  C23 POPEH 128      67.186   5.156  27.803  1.00  0.00           C
ATOM   2816  C24 POPEH 128      66.306   3.906  27.663  1.00  0.00           C
ATOM   2819  C25 POPEH 128      66.226   3.056  28.943  1.00  0.00           C
ATOM   2822  C26 POPEH 128      65.715   3.866  30.143  1.00  0.00           C
ATOM   2825  C27 POPEH 128      65.046   3.016  31.233  1.00  0.00           C
ATOM   2828  C28 POPEH 128      64.476   3.866  32.383  1.00  0.00           C
ATOM   2831  C29 POPEH 128      65.527   4.316  33.363  1.00  0.00           C
ATOM   2833 0C21 POPEH 128      65.266   4.796  34.593  1.00  0.00           C
ATOM   2835 1C21 POPEH 128      63.876   5.016  35.143  1.00  0.00           C
ATOM   2838 2C21 POPEH 128      63.406   3.896  36.083  1.00  0.00           C
ATOM   2841 3C21 POPEH 128      63.836   4.076  37.543  1.00  0.00           C
ATOM   2844 4C21 POPEH 128      63.086   3.116  38.463  1.00  0.00           C
ATOM   2847 5C21 POPEH 128      63.226   3.456  39.943  1.00  0.00           C
ATOM   2850 6C21 POPEH 128      62.336   2.566  40.813  1.00  0.00           C
ATOM   2853 7C21 POPEH 128      62.226   3.046  42.263  1.00  0.00           C
ATOM   2856 8C21 POPEH 128      61.266   2.186  43.093  1.00  0.00           C
ATOM   2860  C33 POPEH 128      72.097   1.426  26.243  1.00  0.00           C
ATOM   2863  C34 POPEH 128      72.957   0.636  27.233  1.00  0.00           C
ATOM   2866  C35 POPEH 128      72.646   0.936  28.693  1.00  0.00           C
ATOM   2869  C36 POPEH 128      73.696   0.436  29.673  1.00  0.00           C
ATOM   2872  C37 POPEH 128      73.287   0.846  31.083  1.00  0.00           C
ATOM   2875  C38 POPEH 128      74.277   0.416  32.173  1.00  0.00           C
ATOM   2878  C39 POPEH 128      73.817   0.876  33.563  1.00  0.00           C
ATOM   2881 0C31 POPEH 128      73.836   2.396  33.773  1.00  0.00           C
ATOM   2884 1C31 POPEH 128      73.677   2.736  35.263  1.00  0.00           C
ATOM   2887 2C31 POPEH 128      73.686   4.246  35.543  1.00  0.00           C
ATOM   2890 3C31 POPEH 128      73.856   4.576  37.033  1.00  0.00           C
ATOM   2893 4C31 POPEH 128      72.686   4.116  37.913  1.00  0.00           C
ATOM   2896 5C31 POPEH 128      72.817   4.636  39.353  1.00  0.00           C
ATOM   2899 6C31 POPEH 128      71.637   4.286  40.263  1.00  0.00           C
ATOM   2903  NH3 POPEI 129      16.486  97.675  24.113  1.00  0.00           N
ATOM   2907  C12 POPEI 129      16.356  97.645  22.603  1.00  0.00           C
ATOM   2910  C11 POPEI 129      16.946  98.895  21.953  1.00  0.00           C
ATOM   2913  P   POPEI 129      16.536 101.446  22.243  1.00  0.00           P
ATOM   2914  O13 POPEI 129      17.636 101.635  21.263  1.00  0.00           O
ATOM   2915  O14 POPEI 129      15.326 102.276  22.123  1.00  0.00           O
ATOM   2916  O11 POPEI 129      17.116 101.495  23.703  1.00  0.00           O
ATOM   2917  O12 POPEI 129      16.066  99.956  22.253  1.00  0.00           O
ATOM   2918  C1  POPEI 129      17.396 102.726  24.353  1.00  0.00           C
ATOM   2921  C2  POPEI 129      18.286 102.456  25.593  1.00  0.00           C
ATOM   2923  O21 POPEI 129      18.116 103.575  26.473  1.00  0.00           O
ATOM   2924  C21 POPEI 129      18.406 103.515  27.773  1.00  0.00           C
ATOM   2925  O22 POPEI 129      18.696 104.496  28.443  1.00  0.00           O
ATOM   2926  C22 POPEI 129      18.206 102.125  28.413  1.00  0.00           C
ATOM   2929  C3  POPEI 129      19.786 102.255  25.193  1.00  0.00           C
ATOM   2932  O31 POPEI 129      20.696 102.285  26.323  1.00  0.00           O
ATOM   2933  C31 POPEI 129      21.066 101.106  26.803  1.00  0.00           C
ATOM   2934  O32 POPEI 129      20.636 100.026  26.443  1.00  0.00           O
ATOM   2935  C32 POPEI 129      22.036 101.346  27.973  1.00  0.00           C
ATOM   2938  C23 POPEI 129      18.576 102.155  29.913  1.00  0.00           C
ATOM   2941  C24 POPEI 129      18.556 100.755  30.543  1.00  0.00           C
ATOM   2944  C25 POPEI 129      18.886 100.746  32.043  1.00  0.00           C
ATOM   2947  C26 POPEI 129      18.016 101.716  32.843  1.00  0.00           C
ATOM   2950  C27 POPEI 129      18.076 101.516  34.363  1.00  0.00           C
ATOM   2953  C28 POPEI 129      17.236 102.596  35.073  1.00  0.00           C
ATOM   2956  C29 POPEI 129      17.066 102.376  36.553  1.00  0.00           C
ATOM   2958 0C21 POPEI 129      16.216 103.076  37.323  1.00  0.00           C
ATOM   2960 1C21 POPEI 129      15.356 104.205  36.823  1.00  0.00           C
ATOM   2963 2C21 POPEI 129      15.026 105.245  37.913  1.00  0.00           C
ATOM   2966 3C21 POPEI 129      16.226 106.115  38.323  1.00  0.00           C
ATOM   2969 4C21 POPEI 129      15.846 107.206  39.353  1.00  0.00           C
ATOM   2972 5C21 POPEI 129      15.596 106.646  40.753  1.00  0.00           C
ATOM   2975 6C21 POPEI 129      15.026 107.696  41.723  1.00  0.00           C
ATOM   2978 7C21 POPEI 129      14.446 107.055  42.983  1.00  0.00           C
ATOM   2981 8C21 POPEI 129      13.796 108.065  43.933  1.00  0.00           C
ATOM   2985  C33 POPEI 129      22.816 100.075  28.383  1.00  0.00           C
ATOM   2988  C34 POPEI 129      23.566 100.226  29.703  1.00  0.00           C
ATOM   2991  C35 POPEI 129      22.806  99.606  30.893  1.00  0.00           C
ATOM   2994  C36 POPEI 129      23.416 100.026  32.233  1.00  0.00           C
ATOM   2997  C37 POPEI 129      22.736  99.415  33.473  1.00  0.00           C
ATOM   3000  C38 POPEI 129      23.366  99.965  34.763  1.00  0.00           C
ATOM   3003  C39 POPEI 129      22.846  99.306  36.053  1.00  0.00           C
ATOM   3006 0C31 POPEI 129      21.406  99.695  36.403  1.00  0.00           C
ATOM   3009 1C31 POPEI 129      21.036  99.345  37.853  1.00  0.00           C
ATOM   3012 2C31 POPEI 129      19.606  99.776  38.203  1.00  0.00           C
ATOM   3015 3C31 POPEI 129      19.326  99.785  39.703  1.00  0.00           C
ATOM   3018 4C31 POPEI 129      19.366  98.405  40.373  1.00  0.00           C
ATOM   3021 5C31 POPEI 129      19.096  98.526  41.873  1.00  0.00           C
ATOM   3024 6C31 POPEI 129      19.236  97.206  42.623  1.00  0.00           C
ATOM   3028  NH3 POPEJ 130      11.306  79.466  63.213  1.00  0.00           N
ATOM   3032  C12 POPEJ 130      12.646  80.035  62.813  1.00  0.00           C
ATOM   3035  C11 POPEJ 130      12.496  81.476  62.283  1.00  0.00           C
ATOM   3038  P   POPEJ 130      14.956  82.246  61.623  1.00  0.00           P
ATOM   3039  O13 POPEJ 130      15.086  83.706  61.423  1.00  0.00           O
ATOM   3040  O14 POPEJ 130      15.386  81.735  62.943  1.00  0.00           O
ATOM   3041  O11 POPEJ 130      15.786  81.526  60.493  1.00  0.00           O
ATOM   3042  O12 POPEJ 130      13.486  81.786  61.313  1.00  0.00           O
ATOM   3043  C1  POPEJ 130      15.626  81.946  59.133  1.00  0.00           C
ATOM   3046  C2  POPEJ 130      14.296  81.506  58.453  1.00  0.00           C
ATOM   3048  O21 POPEJ 130      14.096  80.086  58.633  1.00  0.00           O
ATOM   3049  C21 POPEJ 130      12.816  79.746  58.643  1.00  0.00           C
ATOM   3050  O22 POPEJ 130      11.856  80.495  58.663  1.00  0.00           O
ATOM   3051  C22 POPEJ 130      12.706  78.225  58.603  1.00  0.00           C
ATOM   3054  C3  POPEJ 130      14.366  81.856  56.943  1.00  0.00           C
ATOM   3057  O31 POPEJ 130      13.586  80.956  56.123  1.00  0.00           O
ATOM   3058  C31 POPEJ 130      13.386  81.425  54.903  1.00  0.00           C
ATOM   3059  O32 POPEJ 130      13.666  82.556  54.543  1.00  0.00           O
ATOM   3060  C32 POPEJ 130      12.776  80.336  54.033  1.00  0.00           C
ATOM   3063  C23 POPEJ 130      11.246  77.726  58.493  1.00  0.00           C
ATOM   3066  C24 POPEJ 130      10.576  77.885  57.123  1.00  0.00           C
ATOM   3069  C25 POPEJ 130      11.356  77.285  55.943  1.00  0.00           C
ATOM   3072  C26 POPEJ 130      10.506  77.185  54.673  1.00  0.00           C
ATOM   3075  C27 POPEJ 130      11.356  77.016  53.403  1.00  0.00           C
ATOM   3078  C28 POPEJ 130      10.556  76.956  52.083  1.00  0.00           C
ATOM   3081  C29 POPEJ 130      10.056  75.566  51.783  1.00  0.00           C
ATOM   3083 0C21 POPEJ 130       9.846  75.026  50.563  1.00  0.00           C
ATOM   3085 1C21 POPEJ 130       9.946  75.746  49.243  1.00  0.00           C
ATOM   3088 2C21 POPEJ 130       8.766  75.376  48.323  1.00  0.00           C
ATOM   3091 3C21 POPEJ 130       8.756  76.146  46.993  1.00  0.00           C
ATOM   3094 4C21 POPEJ 130       7.716  75.605  46.003  1.00  0.00           C
ATOM   3097 5C21 POPEJ 130       7.366  76.566  44.843  1.00  0.00           C
ATOM   3100 6C21 POPEJ 130       8.576  77.145  44.093  1.00  0.00           C
ATOM   3103 7C21 POPEJ 130       8.156  78.165  43.033  1.00  0.00           C
ATOM   3106 8C21 POPEJ 130       9.326  78.846  42.333  1.00  0.00           C
ATOM   3110  C33 POPEJ 130      12.656  80.775  52.553  1.00  0.00           C
ATOM   3113  C34 POPEJ 130      13.996  80.836  51.803  1.00  0.00           C
ATOM   3116  C35 POPEJ 130      13.826  80.935  50.283  1.00  0.00           C
ATOM   3119  C36 POPEJ 130      15.126  80.746  49.483  1.00  0.00           C
ATOM   3122  C37 POPEJ 130      14.916  80.916  47.973  1.00  0.00           C
ATOM   3125  C38 POPEJ 130      16.006  80.256  47.113  1.00  0.00           C
ATOM   3128  C39 POPEJ 130      17.426  80.816  47.313  1.00  0.00           C
ATOM   3131 0C31 POPEJ 130      17.636  82.206  46.703  1.00  0.00           C
ATOM   3134 1C31 POPEJ 130      19.106  82.636  46.763  1.00  0.00           C
ATOM   3137 2C31 POPEJ 130      19.386  83.935  45.983  1.00  0.00           C
ATOM   3140 3C31 POPEJ 130      20.866  84.095  45.623  1.00  0.00           C
ATOM   3143 4C31 POPEJ 130      21.126  85.196  44.583  1.00  0.00           C
ATOM   3146 5C31 POPEJ 130      22.536  85.105  43.973  1.00  0.00           C
ATOM   3149 6C31 POPEJ 130      22.776  86.115  42.843  1.00  0.00           C
ATOM   3153  NH3 POPEK 131      30.266 103.095  19.563  1.00  0.00           N
ATOM   3157  C12 POPEK 131      29.716 101.745  19.933  1.00  0.00           C
ATOM   3160  C11 POPEK 131      30.606 100.656  19.323  1.00  0.00           C
ATOM   3163  P   POPEK 131      30.776  98.336  20.533  1.00  0.00           P
ATOM   3164  O13 POPEK 131      30.236  96.975  20.323  1.00  0.00           O
ATOM   3165  O14 POPEK 131      32.236  98.515  20.413  1.00  0.00           O
ATOM   3166  O11 POPEK 131      30.346  98.886  21.953  1.00  0.00           O
ATOM   3167  O12 POPEK 131      30.056  99.356  19.553  1.00  0.00           O
ATOM   3168  C1  POPEK 131      31.206  99.485  22.913  1.00  0.00           C
ATOM   3171  C2  POPEK 131      30.556  99.345  24.313  1.00  0.00           C
ATOM   3173  O21 POPEK 131      31.306 100.056  25.293  1.00  0.00           O
ATOM   3174  C21 POPEK 131      30.766 100.376  26.483  1.00  0.00           C
ATOM   3175  O22 POPEK 131      31.416 100.425  27.513  1.00  0.00           O
ATOM   3176  C22 POPEK 131      29.346 100.975  26.433  1.00  0.00           C
ATOM   3179  C3  POPEK 131      30.466  97.845  24.703  1.00  0.00           C
ATOM   3182  O31 POPEK 131      30.086  97.636  26.093  1.00  0.00           O
ATOM   3183  C31 POPEK 131      31.026  97.045  26.853  1.00  0.00           C
ATOM   3184  O32 POPEK 131      32.036  96.516  26.423  1.00  0.00           O
ATOM   3185  C32 POPEK 131      30.666  97.195  28.323  1.00  0.00           C
ATOM   3188  C23 POPEK 131      28.276 100.345  27.343  1.00  0.00           C
ATOM   3191  C24 POPEK 131      27.056 101.266  27.433  1.00  0.00           C
ATOM   3194  C25 POPEK 131      27.246 102.545  28.283  1.00  0.00           C
ATOM   3197  C26 POPEK 131      27.316 102.276  29.793  1.00  0.00           C
ATOM   3200  C27 POPEK 131      27.286 103.566  30.613  1.00  0.00           C
ATOM   3203  C28 POPEK 131      27.226 103.336  32.143  1.00  0.00           C
ATOM   3206  C29 POPEK 131      25.886 102.766  32.533  1.00  0.00           C
ATOM   3208 0C21 POPEK 131      24.996 103.286  33.403  1.00  0.00           C
ATOM   3210 1C21 POPEK 131      25.136 104.515  34.243  1.00  0.00           C
ATOM   3213 2C21 POPEK 131      24.316 104.375  35.543  1.00  0.00           C
ATOM   3216 3C21 POPEK 131      24.926 103.405  36.563  1.00  0.00           C
ATOM   3219 4C21 POPEK 131      24.056 103.275  37.823  1.00  0.00           C
ATOM   3222 5C21 POPEK 131      24.776 102.626  39.013  1.00  0.00           C
ATOM   3225 6C21 POPEK 131      25.016 101.126  38.863  1.00  0.00           C
ATOM   3228 7C21 POPEK 131      25.836 100.536  40.013  1.00  0.00           C
ATOM   3231 8C21 POPEK 131      26.166  99.046  39.823  1.00  0.00           C
ATOM   3235  C33 POPEK 131      31.816  96.756  29.253  1.00  0.00           C
ATOM   3238  C34 POPEK 131      31.386  96.586  30.713  1.00  0.00           C
ATOM   3241  C35 POPEK 131      31.016  97.896  31.423  1.00  0.00           C
ATOM   3244  C36 POPEK 131      32.246  98.696  31.863  1.00  0.00           C
ATOM   3247  C37 POPEK 131      31.876 100.086  32.393  1.00  0.00           C
ATOM   3250  C38 POPEK 131      32.926 100.625  33.383  1.00  0.00           C
ATOM   3253  C39 POPEK 131      32.706 100.105  34.813  1.00  0.00           C
ATOM   3256 0C31 POPEK 131      33.966 100.205  35.673  1.00  0.00           C
ATOM   3259 1C31 POPEK 131      33.696 100.686  37.103  1.00  0.00           C
ATOM   3262 2C31 POPEK 131      34.966 100.665  37.963  1.00  0.00           C
ATOM   3265 3C31 POPEK 131      34.816 101.365  39.313  1.00  0.00           C
ATOM   3268 4C31 POPEK 131      34.686 102.896  39.193  1.00  0.00           C
ATOM   3271 5C31 POPEK 131      34.496 103.566  40.553  1.00  0.00           C
ATOM   3274 6C31 POPEK 131      34.336 105.086  40.453  1.00  0.00           C
ATOM   3278  NH3 POPEL 132      11.906  71.056  20.633  1.00  0.00           N
ATOM   3282  C12 POPEL 132      13.316  71.505  20.363  1.00  0.00           C
ATOM   3285  C11 POPEL 132      14.276  70.316  20.323  1.00  0.00           C
ATOM   3288  P   POPEL 132      16.536  71.636  20.533  1.00  0.00           P
ATOM   3289  O13 POPEL 132      17.916  71.115  20.393  1.00  0.00           O
ATOM   3290  O14 POPEL 132      16.286  73.045  20.163  1.00  0.00           O
ATOM   3291  O11 POPEL 132      16.076  71.465  22.043  1.00  0.00           O
ATOM   3292  O12 POPEL 132      15.526  70.675  19.763  1.00  0.00           O
ATOM   3293  C1  POPEL 132      16.696  72.406  22.953  1.00  0.00           C
ATOM   3296  C2  POPEL 132      16.266  72.126  24.403  1.00  0.00           C
ATOM   3298  O21 POPEL 132      16.946  73.105  25.213  1.00  0.00           O
ATOM   3299  C21 POPEL 132      16.676  73.346  26.503  1.00  0.00           C
ATOM   3300  O22 POPEL 132      17.426  73.975  27.233  1.00  0.00           O
ATOM   3301  C22 POPEL 132      15.316  72.786  26.973  1.00  0.00           C
ATOM   3304  C3  POPEL 132      16.586  70.656  24.803  1.00  0.00           C
ATOM   3307  O31 POPEL 132      17.916  70.526  25.333  1.00  0.00           O
ATOM   3308  C31 POPEL 132      18.856  70.145  24.493  1.00  0.00           C
ATOM   3309  O32 POPEL 132      18.686  69.755  23.343  1.00  0.00           O
ATOM   3310  C32 POPEL 132      20.196  70.246  25.183  1.00  0.00           C
ATOM   3313  C23 POPEL 132      14.736  73.336  28.313  1.00  0.00           C
ATOM   3316  C24 POPEL 132      13.476  72.575  28.773  1.00  0.00           C
ATOM   3319  C25 POPEL 132      12.896  73.086  30.113  1.00  0.00           C
ATOM   3322  C26 POPEL 132      13.466  72.396  31.373  1.00  0.00           C
ATOM   3325  C27 POPEL 132      12.826  72.965  32.653  1.00  0.00           C
ATOM   3328  C28 POPEL 132      13.146  72.185  33.953  1.00  0.00           C
ATOM   3331  C29 POPEL 132      14.626  72.156  34.273  1.00  0.00           C
ATOM   3333 0C21 POPEL 132      15.236  72.696  35.353  1.00  0.00           C
ATOM   3335 1C21 POPEL 132      14.586  73.486  36.463  1.00  0.00           C
ATOM   3338 2C21 POPEL 132      15.566  74.446  37.193  1.00  0.00           C
ATOM   3341 3C21 POPEL 132      16.776  73.736  37.813  1.00  0.00           C
ATOM   3344 4C21 POPEL 132      17.506  74.486  38.943  1.00  0.00           C
ATOM   3347 5C21 POPEL 132      17.866  75.956  38.673  1.00  0.00           C
ATOM   3350 6C21 POPEL 132      18.736  76.505  39.813  1.00  0.00           C
ATOM   3353 7C21 POPEL 132      19.026  78.006  39.703  1.00  0.00           C
ATOM   3356 8C21 POPEL 132      19.506  78.615  41.023  1.00  0.00           C
ATOM   3360  C33 POPEL 132      20.926  71.496  24.703  1.00  0.00           C
ATOM   3363  C34 POPEL 132      22.366  71.455  25.203  1.00  0.00           C
ATOM   3366  C35 POPEL 132      23.046  72.825  25.153  1.00  0.00           C
ATOM   3369  C36 POPEL 132      22.636  73.725  26.333  1.00  0.00           C
ATOM   3372  C37 POPEL 132      23.186  75.145  26.203  1.00  0.00           C
ATOM   3375  C38 POPEL 132      23.126  75.956  27.503  1.00  0.00           C
ATOM   3378  C39 POPEL 132      21.756  75.995  28.203  1.00  0.00           C
ATOM   3381 0C31 POPEL 132      21.836  76.855  29.473  1.00  0.00           C
ATOM   3384 1C31 POPEL 132      20.566  76.836  30.323  1.00  0.00           C
ATOM   3387 2C31 POPEL 132      20.336  78.125  31.123  1.00  0.00           C
ATOM   3390 3C31 POPEL 132      19.776  79.245  30.243  1.00  0.00           C
ATOM   3393 4C31 POPEL 132      19.896  80.615  30.893  1.00  0.00           C
ATOM   3396 5C31 POPEL 132      19.496  81.745  29.943  1.00  0.00           C
ATOM   3399 6C31 POPEL 132      19.716  83.135  30.553  1.00  0.00           C
ATOM   3403  NH3 POPEM 133      51.746  78.986  21.733  1.00  0.00           N
ATOM   3407  C12 POPEM 133      53.036  79.266  22.453  1.00  0.00           C
ATOM   3410  C11 POPEM 133      54.106  78.175  22.263  1.00  0.00           C
ATOM   3413  P   POPEM 133      56.726  78.125  22.713  1.00  0.00           P
ATOM   3414  O13 POPEM 133      56.526  76.666  22.793  1.00  0.00           O
ATOM   3415  O14 POPEM 133      57.526  78.615  21.573  1.00  0.00           O
ATOM   3416  O11 POPEM 133      57.246  78.715  24.083  1.00  0.00           O
ATOM   3417  O12 POPEM 133      55.336  78.815  22.533  1.00  0.00           O
ATOM   3418  C1  POPEM 133      56.246  79.046  25.063  1.00  0.00           C
ATOM   3421  C2  POPEM 133      56.856  79.725  26.313  1.00  0.00           C
ATOM   3423  O21 POPEM 133      55.876  79.596  27.363  1.00  0.00           O
ATOM   3424  C21 POPEM 133      56.046  78.806  28.433  1.00  0.00           C
ATOM   3425  O22 POPEM 133      55.116  78.365  29.083  1.00  0.00           O
ATOM   3426  C22 POPEM 133      57.516  78.585  28.803  1.00  0.00           C
ATOM   3429  C3  POPEM 133      57.176  81.215  26.043  1.00  0.00           C
ATOM   3432  O31 POPEM 133      57.726  81.875  27.193  1.00  0.00           O
ATOM   3433  C31 POPEM 133      59.056  81.926  27.263  1.00  0.00           C
ATOM   3434  O32 POPEM 133      59.836  81.336  26.533  1.00  0.00           O
ATOM   3435  C32 POPEM 133      59.466  82.815  28.423  1.00  0.00           C
ATOM   3438  C23 POPEM 133      57.716  78.086  30.253  1.00  0.00           C
ATOM   3441  C24 POPEM 133      59.207  77.836  30.533  1.00  0.00           C
ATOM   3444  C25 POPEM 133      59.527  77.225  31.903  1.00  0.00           C
ATOM   3447  C26 POPEM 133      59.356  78.206  33.073  1.00  0.00           C
ATOM   3450  C27 POPEM 133      60.146  77.766  34.323  1.00  0.00           C
ATOM   3453  C28 POPEM 133      60.026  78.746  35.503  1.00  0.00           C
ATOM   3456  C29 POPEM 133      61.026  78.446  36.593  1.00  0.00           C
ATOM   3458 0C21 POPEM 133      60.806  77.736  37.723  1.00  0.00           C
ATOM   3460 1C21 POPEM 133      59.516  77.056  38.133  1.00  0.00           C
ATOM   3463 2C21 POPEM 133      59.036  77.435  39.543  1.00  0.00           C
ATOM   3466 3C21 POPEM 133      57.716  76.746  39.893  1.00  0.00           C
ATOM   3469 4C21 POPEM 133      57.146  77.145  41.263  1.00  0.00           C
ATOM   3472 5C21 POPEM 133      55.826  76.435  41.563  1.00  0.00           C
ATOM   3475 6C21 POPEM 133      55.236  76.795  42.933  1.00  0.00           C
ATOM   3478 7C21 POPEM 133      53.836  76.205  43.163  1.00  0.00           C
ATOM   3481 8C21 POPEM 133      53.277  76.475  44.553  1.00  0.00           C
ATOM   3485  C33 POPEM 133      58.746  84.175  28.383  1.00  0.00           C
ATOM   3488  C34 POPEM 133      59.376  85.226  29.313  1.00  0.00           C
ATOM   3491  C35 POPEM 133      59.277  84.925  30.813  1.00  0.00           C
ATOM   3494  C36 POPEM 133      57.856  85.086  31.393  1.00  0.00           C
ATOM   3497  C37 POPEM 133      57.846  85.026  32.923  1.00  0.00           C
ATOM   3500  C38 POPEM 133      56.496  85.416  33.533  1.00  0.00           C
ATOM   3503  C39 POPEM 133      56.556  85.416  35.073  1.00  0.00           C
ATOM   3506 0C31 POPEM 133      55.246  85.886  35.723  1.00  0.00           C
ATOM   3509 1C31 POPEM 133      55.366  85.975  37.253  1.00  0.00           C
ATOM   3512 2C31 POPEM 133      54.146  86.626  37.933  1.00  0.00           C
ATOM   3515 3C31 POPEM 133      54.486  87.276  39.283  1.00  0.00           C
ATOM   3518 4C31 POPEM 133      55.196  86.355  40.273  1.00  0.00           C
ATOM   3521 5C31 POPEM 133      55.446  87.045  41.623  1.00  0.00           C
ATOM   3524 6C31 POPEM 133      56.296  86.215  42.583  1.00  0.00           C
ATOM   3528  NH3 POPEN 134      76.626  51.915  68.283  1.00  0.00           N
ATOM   3532  C12 POPEN 134      76.067  52.766  69.403  1.00  0.00           C
ATOM   3535  C11 POPEN 134      76.876  54.066  69.543  1.00  0.00           C
ATOM   3538  P   POPEN 134      75.556  56.325  69.553  1.00  0.00           P
ATOM   3539  O13 POPEN 134      74.546  56.966  70.433  1.00  0.00           O
ATOM   3540  O14 POPEN 134      76.656  57.156  69.003  1.00  0.00           O
ATOM   3541  O11 POPEN 134      74.817  55.675  68.333  1.00  0.00           O
ATOM   3542  O12 POPEN 134      76.156  55.045  70.293  1.00  0.00           O
ATOM   3543  C1  POPEN 134      73.776  56.426  67.703  1.00  0.00           C
ATOM   3546  C2  POPEN 134      73.436  55.805  66.323  1.00  0.00           C
ATOM   3548  O21 POPEN 134      74.546  55.865  65.403  1.00  0.00           O
ATOM   3549  C21 POPEN 134      74.726  57.006  64.743  1.00  0.00           C
ATOM   3550  O22 POPEN 134      74.476  58.126  65.163  1.00  0.00           O
ATOM   3551  C22 POPEN 134      75.207  56.686  63.323  1.00  0.00           C
ATOM   3554  C3  POPEN 134      72.105  56.385  65.733  1.00  0.00           C
ATOM   3557  O31 POPEN 134      71.996  56.045  64.323  1.00  0.00           O
ATOM   3558  C31 POPEN 134      71.426  56.975  63.563  1.00  0.00           C
ATOM   3559  O32 POPEN 134      70.927  58.006  63.963  1.00  0.00           O
ATOM   3560  C32 POPEN 134      71.556  56.575  62.093  1.00  0.00           C
ATOM   3563  C23 POPEN 134      75.067  57.906  62.393  1.00  0.00           C
ATOM   3566  C24 POPEN 134      75.086  57.575  60.893  1.00  0.00           C
ATOM   3569  C25 POPEN 134      74.786  58.816  60.033  1.00  0.00           C
ATOM   3572  C26 POPEN 134      74.537  58.466  58.563  1.00  0.00           C
ATOM   3575  C27 POPEN 134      74.677  59.685  57.653  1.00  0.00           C
ATOM   3578  C28 POPEN 134      73.866  59.576  56.343  1.00  0.00           C
ATOM   3581  C29 POPEN 134      72.396  59.846  56.573  1.00  0.00           C
ATOM   3583 0C21 POPEN 134      71.637  60.776  55.963  1.00  0.00           C
ATOM   3585 1C21 POPEN 134      72.076  61.766  54.913  1.00  0.00           C
ATOM   3588 2C21 POPEN 134      71.866  63.246  55.323  1.00  0.00           C
ATOM   3591 3C21 POPEN 134      70.446  63.746  55.033  1.00  0.00           C
ATOM   3594 4C21 POPEN 134      70.286  65.266  55.153  1.00  0.00           C
ATOM   3597 5C21 POPEN 134      70.137  65.776  56.593  1.00  0.00           C
ATOM   3600 6C21 POPEN 134      69.616  67.216  56.643  1.00  0.00           C
ATOM   3603 7C21 POPEN 134      69.296  67.725  58.063  1.00  0.00           C
ATOM   3606 8C21 POPEN 134      68.516  69.036  58.083  1.00  0.00           C
ATOM   3610  C33 POPEN 134      70.667  57.376  61.103  1.00  0.00           C
ATOM   3613  C34 POPEN 134      69.566  56.516  60.473  1.00  0.00           C
ATOM   3616  C35 POPEN 134      68.826  57.196  59.313  1.00  0.00           C
ATOM   3619  C36 POPEN 134      69.556  57.086  57.973  1.00  0.00           C
ATOM   3622  C37 POPEN 134      68.586  57.106  56.793  1.00  0.00           C
ATOM   3625  C38 POPEN 134      69.296  57.096  55.433  1.00  0.00           C
ATOM   3628  C39 POPEN 134      68.506  56.336  54.353  1.00  0.00           C
ATOM   3631 0C31 POPEN 134      68.796  54.836  54.403  1.00  0.00           C
ATOM   3634 1C31 POPEN 134      67.965  54.025  53.393  1.00  0.00           C
ATOM   3637 2C31 POPEN 134      68.336  52.536  53.373  1.00  0.00           C
ATOM   3640 3C31 POPEN 134      69.646  52.255  52.623  1.00  0.00           C
ATOM   3643 4C31 POPEN 134      70.126  50.805  52.753  1.00  0.00           C
ATOM   3646 5C31 POPEN 134      71.096  50.436  51.623  1.00  0.00           C
ATOM   3649 6C31 POPEN 134      71.667  49.025  51.713  1.00  0.00           C
ATOM   3653  NH3 POPEO 135      86.437   7.866  64.233  1.00  0.00           N
ATOM   3657  C12 POPEO 135      86.396   7.646  65.733  1.00  0.00           C
ATOM   3660  C11 POPEO 135      87.206   8.736  66.473  1.00  0.00           C
ATOM   3663  P   POPEO 135      89.475   8.596  65.203  1.00  0.00           P
ATOM   3664  O13 POPEO 135      88.847   9.536  64.243  1.00  0.00           O
ATOM   3665  O14 POPEO 135      90.886   8.846  65.563  1.00  0.00           O
ATOM   3666  O11 POPEO 135      89.346   7.146  64.613  1.00  0.00           O
ATOM   3667  O12 POPEO 135      88.616   8.466  66.513  1.00  0.00           O
ATOM   3668  C1  POPEO 135      89.726   6.906  63.253  1.00  0.00           C
ATOM   3671  C2  POPEO 135      90.246   5.456  63.073  1.00  0.00           C
ATOM   3673  O21 POPEO 135      90.406   5.096  61.683  1.00  0.00           O
ATOM   3674  C21 POPEO 135      91.266   5.796  60.963  1.00  0.00           C
ATOM   3675  O22 POPEO 135      91.896   6.766  61.363  1.00  0.00           O
ATOM   3676  C22 POPEO 135      91.347   5.266  59.543  1.00  0.00           C
ATOM   3679  C3  POPEO 135      89.326   4.396  63.783  1.00  0.00           C
ATOM   3682  O31 POPEO 135      88.587   3.576  62.853  1.00  0.00           O
ATOM   3683  C31 POPEO 135      87.425   4.056  62.463  1.00  0.00           C
ATOM   3684  O32 POPEO 135      86.875   5.056  62.903  1.00  0.00           O
ATOM   3685  C32 POPEO 135      86.856   3.156  61.343  1.00  0.00           C
ATOM   3688  C23 POPEO 135      92.115   6.246  58.623  1.00  0.00           C
ATOM   3691  C24 POPEO 135      92.307   5.726  57.193  1.00  0.00           C
ATOM   3694  C25 POPEO 135      92.746   6.836  56.223  1.00  0.00           C
ATOM   3697  C26 POPEO 135      94.226   7.266  56.283  1.00  0.00           C
ATOM   3700  C27 POPEO 135      94.387   8.616  55.583  1.00  0.00           C
ATOM   3703  C28 POPEO 135      95.846   9.056  55.353  1.00  0.00           C
ATOM   3706  C29 POPEO 135      96.536   8.416  54.173  1.00  0.00           C
ATOM   3708 0C21 POPEO 135      96.175   8.396  52.873  1.00  0.00           C
ATOM   3710 1C21 POPEO 135      94.977   9.016  52.183  1.00  0.00           C
ATOM   3713 2C21 POPEO 135      94.527  10.436  52.583  1.00  0.00           C
ATOM   3716 3C21 POPEO 135      95.456  11.556  52.093  1.00  0.00           C
ATOM   3719 4C21 POPEO 135      94.995  12.176  50.773  1.00  0.00           C
ATOM   3722 5C21 POPEO 135      95.766  13.446  50.403  1.00  0.00           C
ATOM   3725 6C21 POPEO 135      95.126  14.196  49.223  1.00  0.00           C
ATOM   3728 7C21 POPEO 135      95.846  15.496  48.863  1.00  0.00           C
ATOM   3731 8C21 POPEO 135      95.216  16.216  47.673  1.00  0.00           C
ATOM   3735  C33 POPEO 135      87.635   3.306  60.013  1.00  0.00           C
ATOM   3738  C34 POPEO 135      87.395   2.196  58.983  1.00  0.00           C
ATOM   3741  C35 POPEO 135      88.456   2.246  57.863  1.00  0.00           C
ATOM   3744  C36 POPEO 135      88.055   3.146  56.673  1.00  0.00           C
ATOM   3747  C37 POPEO 135      88.996   3.036  55.463  1.00  0.00           C
ATOM   3750  C38 POPEO 135      88.256   3.286  54.133  1.00  0.00           C
ATOM   3753  C39 POPEO 135      89.025   2.806  52.883  1.00  0.00           C
ATOM   3756 0C31 POPEO 135      88.085   2.526  51.693  1.00  0.00           C
ATOM   3759 1C31 POPEO 135      88.847   2.216  50.393  1.00  0.00           C
ATOM   3762 2C31 POPEO 135      87.966   2.206  49.133  1.00  0.00           C
ATOM   3765 3C31 POPEO 135      87.167   0.926  48.873  1.00  0.00           C
ATOM   3768 4C31 POPEO 135      88.036  -0.274  48.453  1.00  0.00           C
ATOM   3771 5C31 POPEO 135      87.326  -1.194  47.453  1.00  0.00           C
ATOM   3774 6C31 POPEO 135      88.106  -2.475  47.133  1.00  0.00           C
ATOM   3778  NH3 POPEP 136      43.246  45.336  20.443  1.00  0.00           N
ATOM   3782  C12 POPEP 136      42.086  44.566  19.883  1.00  0.00           C
ATOM   3785  C11 POPEP 136      41.696  45.196  18.543  1.00  0.00           C
ATOM   3788  P   POPEP 136      41.437  47.455  17.393  1.00  0.00           P
ATOM   3789  O13 POPEP 136      42.596  47.076  16.553  1.00  0.00           O
ATOM   3790  O14 POPEP 136      40.086  47.276  16.813  1.00  0.00           O
ATOM   3791  O11 POPEP 136      41.656  48.935  17.883  1.00  0.00           O
ATOM   3792  O12 POPEP 136      41.536  46.606  18.723  1.00  0.00           O
ATOM   3793  C1  POPEP 136      40.917  49.466  18.983  1.00  0.00           C
ATOM   3796  C2  POPEP 136      41.736  49.436  20.313  1.00  0.00           C
ATOM   3798  O21 POPEP 136      41.246  48.435  21.233  1.00  0.00           O
ATOM   3799  C21 POPEP 136      40.096  48.725  21.823  1.00  0.00           C
ATOM   3800  O22 POPEP 136      39.277  49.566  21.453  1.00  0.00           O
ATOM   3801  C22 POPEP 136      40.006  47.975  23.153  1.00  0.00           C
ATOM   3804  C3  POPEP 136      41.886  50.856  20.963  1.00  0.00           C
ATOM   3807  O31 POPEP 136      42.526  50.795  22.263  1.00  0.00           O
ATOM   3808  C31 POPEP 136      42.876  51.996  22.733  1.00  0.00           C
ATOM   3809  O32 POPEP 136      42.626  53.066  22.193  1.00  0.00           O
ATOM   3810  C32 POPEP 136      43.716  51.836  23.993  1.00  0.00           C
ATOM   3813  C23 POPEP 136      39.226  48.846  24.163  1.00  0.00           C
ATOM   3816  C24 POPEP 136      39.216  48.365  25.613  1.00  0.00           C
ATOM   3819  C25 POPEP 136      38.466  49.355  26.513  1.00  0.00           C
ATOM   3822  C26 POPEP 136      38.596  49.066  28.013  1.00  0.00           C
ATOM   3825  C27 POPEP 136      38.006  50.205  28.853  1.00  0.00           C
ATOM   3828  C28 POPEP 136      38.296  50.075  30.353  1.00  0.00           C
ATOM   3831  C29 POPEP 136      37.466  49.005  31.033  1.00  0.00           C
ATOM   3833 0C21 POPEP 136      36.796  49.126  32.193  1.00  0.00           C
ATOM   3835 1C21 POPEP 136      36.736  50.336  33.083  1.00  0.00           C
ATOM   3838 2C21 POPEP 136      37.416  50.096  34.443  1.00  0.00           C
ATOM   3841 3C21 POPEP 136      36.686  49.075  35.333  1.00  0.00           C
ATOM   3844 4C21 POPEP 136      37.046  49.246  36.813  1.00  0.00           C
ATOM   3847 5C21 POPEP 136      36.556  48.116  37.713  1.00  0.00           C
ATOM   3850 6C21 POPEP 136      35.036  47.885  37.653  1.00  0.00           C
ATOM   3853 7C21 POPEP 136      34.566  46.866  38.693  1.00  0.00           C
ATOM   3856 8C21 POPEP 136      33.076  46.566  38.583  1.00  0.00           C
ATOM   3860  C33 POPEP 136      43.167  50.826  25.023  1.00  0.00           C
ATOM   3863  C34 POPEP 136      44.016  50.856  26.293  1.00  0.00           C
ATOM   3866  C35 POPEP 136      43.417  50.106  27.493  1.00  0.00           C
ATOM   3869  C36 POPEP 136      43.906  50.665  28.843  1.00  0.00           C
ATOM   3872  C37 POPEP 136      45.296  50.166  29.273  1.00  0.00           C
ATOM   3875  C38 POPEP 136      45.746  50.795  30.603  1.00  0.00           C
ATOM   3878  C39 POPEP 136      46.426  49.816  31.583  1.00  0.00           C
ATOM   3881 0C31 POPEP 136      45.457  49.256  32.643  1.00  0.00           C
ATOM   3884 1C31 POPEP 136      46.156  48.396  33.713  1.00  0.00           C
ATOM   3887 2C31 POPEP 136      45.187  47.975  34.833  1.00  0.00           C
ATOM   3890 3C31 POPEP 136      45.786  47.045  35.893  1.00  0.00           C
ATOM   3893 4C31 POPEP 136      44.696  46.395  36.753  1.00  0.00           C
ATOM   3896 5C31 POPEP 136      45.236  45.535  37.903  1.00  0.00           C
ATOM   3899 6C31 POPEP 136      44.137  44.776  38.653  1.00  0.00           C
ATOM   3903  NH3 POPEQ 137      95.596  16.966  65.763  1.00  0.00           N
ATOM   3907  C12 POPEQ 137      96.896  16.475  65.183  1.00  0.00           C
ATOM   3910  C11 POPEQ 137      97.477  15.326  66.013  1.00  0.00           C
ATOM   3913  P   POPEQ 137     100.076  15.616  66.323  1.00  0.00           P
ATOM   3914  O13 POPEQ 137      99.826  17.046  66.583  1.00  0.00           O
ATOM   3915  O14 POPEQ 137     100.406  14.715  67.463  1.00  0.00           O
ATOM   3916  O11 POPEQ 137     101.157  15.476  65.173  1.00  0.00           O
ATOM   3917  O12 POPEQ 137      98.797  15.016  65.593  1.00  0.00           O
ATOM   3918  C1  POPEQ 137     101.126  16.446  64.113  1.00  0.00           C
ATOM   3921  C2  POPEQ 137     102.337  16.206  63.183  1.00  0.00           C
ATOM   3923  O21 POPEQ 137     102.457  17.316  62.283  1.00  0.00           O
ATOM   3924  C21 POPEQ 137     103.686  17.526  61.833  1.00  0.00           C
ATOM   3925  O22 POPEQ 137     104.697  16.956  62.253  1.00  0.00           O
ATOM   3926  C22 POPEQ 137     103.645  18.576  60.723  1.00  0.00           C
ATOM   3929  C3  POPEQ 137     102.167  14.856  62.433  1.00  0.00           C
ATOM   3932  O31 POPEQ 137     103.386  14.366  61.843  1.00  0.00           O
ATOM   3933  C31 POPEQ 137     103.505  14.606  60.533  1.00  0.00           C
ATOM   3934  O32 POPEQ 137     102.826  15.376  59.893  1.00  0.00           O
ATOM   3935  C32 POPEQ 137     104.726  13.836  60.033  1.00  0.00           C
ATOM   3938  C23 POPEQ 137     104.516  18.196  59.503  1.00  0.00           C
ATOM   3941  C24 POPEQ 137     105.646  19.196  59.223  1.00  0.00           C
ATOM   3944  C25 POPEQ 137     106.786  19.135  60.243  1.00  0.00           C
ATOM   3947  C26 POPEQ 137     107.985  19.965  59.763  1.00  0.00           C
ATOM   3950  C27 POPEQ 137     109.226  19.795  60.653  1.00  0.00           C
ATOM   3953  C28 POPEQ 137     110.526  20.116  59.893  1.00  0.00           C
ATOM   3956  C29 POPEQ 137     111.776  19.795  60.683  1.00  0.00           C
ATOM   3958 0C21 POPEQ 137     112.746  20.676  60.993  1.00  0.00           C
ATOM   3960 1C21 POPEQ 137     112.757  22.146  60.633  1.00  0.00           C
ATOM   3963 2C21 POPEQ 137     113.256  22.395  59.203  1.00  0.00           C
ATOM   3966 3C21 POPEQ 137     114.785  22.316  59.093  1.00  0.00           C
ATOM   3969 4C21 POPEQ 137     115.376  22.486  57.683  1.00  0.00           C
ATOM   3972 5C21 POPEQ 137     115.016  23.826  57.043  1.00  0.00           C
ATOM   3975 6C21 POPEQ 137     115.736  24.056  55.713  1.00  0.00           C
ATOM   3978 7C21 POPEQ 137     115.126  25.216  54.923  1.00  0.00           C
ATOM   3981 8C21 POPEQ 137     115.796  25.465  53.573  1.00  0.00           C
ATOM   3985  C33 POPEQ 137     105.016  14.055  58.533  1.00  0.00           C
ATOM   3988  C34 POPEQ 137     103.896  13.506  57.633  1.00  0.00           C
ATOM   3991  C35 POPEQ 137     104.366  13.116  56.223  1.00  0.00           C
ATOM   3994  C36 POPEQ 137     104.736  14.276  55.303  1.00  0.00           C
ATOM   3997  C37 POPEQ 137     105.386  13.766  54.013  1.00  0.00           C
ATOM   4000  C38 POPEQ 137     105.367  14.756  52.843  1.00  0.00           C
ATOM   4003  C39 POPEQ 137     104.055  14.656  52.043  1.00  0.00           C
ATOM   4006 0C31 POPEQ 137     104.156  15.286  50.653  1.00  0.00           C
ATOM   4009 1C31 POPEQ 137     102.796  15.256  49.943  1.00  0.00           C
ATOM   4012 2C31 POPEQ 137     102.915  15.516  48.443  1.00  0.00           C
ATOM   4015 3C31 POPEQ 137     101.555  15.666  47.743  1.00  0.00           C
ATOM   4018 4C31 POPEQ 137     100.947  17.066  47.933  1.00  0.00           C
ATOM   4021 5C31 POPEQ 137      99.667  17.266  47.123  1.00  0.00           C
ATOM   4024 6C31 POPEQ 137      99.066  18.666  47.303  1.00  0.00           C
ATOM   4028  NH3 POPER 138      78.556  71.216  68.533  1.00  0.00           N
ATOM   4032  C12 POPER 138      78.936  70.236  67.463  1.00  0.00           C
ATOM   4035  C11 POPER 138      77.746  69.465  66.883  1.00  0.00           C
ATOM   4038  P   POPER 138      78.366  66.956  66.683  1.00  0.00           P
ATOM   4039  O13 POPER 138      77.016  66.365  66.643  1.00  0.00           O
ATOM   4040  O14 POPER 138      79.086  67.086  67.983  1.00  0.00           O
ATOM   4041  O11 POPER 138      79.326  66.266  65.643  1.00  0.00           O
ATOM   4042  O12 POPER 138      78.266  68.406  66.063  1.00  0.00           O
ATOM   4043  C1  POPER 138      78.976  65.156  64.823  1.00  0.00           C
ATOM   4046  C2  POPER 138      78.777  65.535  63.323  1.00  0.00           C
ATOM   4048  O21 POPER 138      79.957  65.255  62.563  1.00  0.00           O
ATOM   4049  C21 POPER 138      81.046  65.986  62.743  1.00  0.00           C
ATOM   4050  O22 POPER 138      81.186  66.946  63.473  1.00  0.00           O
ATOM   4051  C22 POPER 138      82.146  65.435  61.823  1.00  0.00           C
ATOM   4054  C3  POPER 138      78.176  66.965  63.103  1.00  0.00           C
ATOM   4057  O31 POPER 138      77.986  67.285  61.703  1.00  0.00           O
ATOM   4058  C31 POPER 138      76.806  67.236  61.073  1.00  0.00           C
ATOM   4059  O32 POPER 138      76.686  67.446  59.873  1.00  0.00           O
ATOM   4060  C32 POPER 138      75.606  66.886  61.953  1.00  0.00           C
ATOM   4063  C23 POPER 138      83.106  66.556  61.363  1.00  0.00           C
ATOM   4066  C24 POPER 138      84.346  66.005  60.633  1.00  0.00           C
ATOM   4069  C25 POPER 138      85.367  67.096  60.263  1.00  0.00           C
ATOM   4072  C26 POPER 138      84.916  68.045  59.133  1.00  0.00           C
ATOM   4075  C27 POPER 138      84.995  67.406  57.733  1.00  0.00           C
ATOM   4078  C28 POPER 138      84.416  68.295  56.603  1.00  0.00           C
ATOM   4081  C29 POPER 138      85.257  69.526  56.353  1.00  0.00           C
ATOM   4083 0C21 POPER 138      85.596  70.026  55.153  1.00  0.00           C
ATOM   4085 1C21 POPER 138      85.176  69.475  53.803  1.00  0.00           C
ATOM   4088 2C21 POPER 138      85.725  70.306  52.623  1.00  0.00           C
ATOM   4091 3C21 POPER 138      87.215  70.056  52.333  1.00  0.00           C
ATOM   4094 4C21 POPER 138      87.796  71.016  51.293  1.00  0.00           C
ATOM   4097 5C21 POPER 138      89.305  70.806  51.063  1.00  0.00           C
ATOM   4100 6C21 POPER 138      89.936  71.906  50.183  1.00  0.00           C
ATOM   4103 7C21 POPER 138      91.215  71.446  49.473  1.00  0.00           C
ATOM   4106 8C21 POPER 138      91.726  72.435  48.433  1.00  0.00           C
ATOM   4110  C33 POPER 138      74.266  66.965  61.163  1.00  0.00           C
ATOM   4113  C34 POPER 138      73.046  66.566  61.993  1.00  0.00           C
ATOM   4116  C35 POPER 138      72.817  65.056  62.113  1.00  0.00           C
ATOM   4119  C36 POPER 138      72.317  64.425  60.803  1.00  0.00           C
ATOM   4122  C37 POPER 138      72.006  62.926  60.943  1.00  0.00           C
ATOM   4125  C38 POPER 138      71.527  62.245  59.653  1.00  0.00           C
ATOM   4128  C39 POPER 138      70.366  62.975  58.953  1.00  0.00           C
ATOM   4131 0C31 POPER 138      69.126  63.145  59.843  1.00  0.00           C
ATOM   4134 1C31 POPER 138      68.027  63.975  59.173  1.00  0.00           C
ATOM   4137 2C31 POPER 138      66.777  64.106  60.043  1.00  0.00           C
ATOM   4140 3C31 POPER 138      66.226  65.526  60.223  1.00  0.00           C
ATOM   4143 4C31 POPER 138      64.957  65.496  61.093  1.00  0.00           C
ATOM   4146 5C31 POPER 138      64.366  66.865  61.403  1.00  0.00           C
ATOM   4149 6C31 POPER 138      63.097  66.755  62.253  1.00  0.00           C
ATOM   4153  NH3 POPES 139      58.806 100.215  15.253  1.00  0.00           N
ATOM   4157  C12 POPES 139      57.996 100.886  14.193  1.00  0.00           C
ATOM   4160  C11 POPES 139      59.007 101.416  13.183  1.00  0.00           C
ATOM   4163  P   POPES 139      61.136 102.925  13.083  1.00  0.00           P
ATOM   4164  O13 POPES 139      61.676 101.955  12.113  1.00  0.00           O
ATOM   4165  O14 POPES 139      60.736 104.256  12.563  1.00  0.00           O
ATOM   4166  O11 POPES 139      62.176 103.146  14.273  1.00  0.00           O
ATOM   4167  O12 POPES 139      59.916 102.276  13.873  1.00  0.00           O
ATOM   4168  C1  POPES 139      61.777 103.755  15.513  1.00  0.00           C
ATOM   4171  C2  POPES 139      63.016 104.146  16.403  1.00  0.00           C
ATOM   4173  O21 POPES 139      62.817 103.865  17.793  1.00  0.00           O
ATOM   4174  C21 POPES 139      62.946 102.596  18.113  1.00  0.00           C
ATOM   4175  O22 POPES 139      63.316 101.705  17.373  1.00  0.00           O
ATOM   4176  C22 POPES 139      62.276 102.346  19.463  1.00  0.00           C
ATOM   4179  C3  POPES 139      63.386 105.625  16.323  1.00  0.00           C
ATOM   4182  O31 POPES 139      64.806 105.826  16.323  1.00  0.00           O
ATOM   4183  C31 POPES 139      65.566 106.136  17.383  1.00  0.00           C
ATOM   4184  O32 POPES 139      66.656 106.686  17.253  1.00  0.00           O
ATOM   4185  C32 POPES 139      64.986 105.775  18.753  1.00  0.00           C
ATOM   4188  C23 POPES 139      63.056 102.745  20.723  1.00  0.00           C
ATOM   4191  C24 POPES 139      62.246 102.265  21.933  1.00  0.00           C
ATOM   4194  C25 POPES 139      63.046 102.066  23.223  1.00  0.00           C
ATOM   4197  C26 POPES 139      63.266 103.336  24.043  1.00  0.00           C
ATOM   4200  C27 POPES 139      63.866 102.966  25.403  1.00  0.00           C
ATOM   4203  C28 POPES 139      64.226 104.186  26.273  1.00  0.00           C
ATOM   4206  C29 POPES 139      64.857 103.715  27.553  1.00  0.00           C
ATOM   4208 0C21 POPES 139      64.997 104.436  28.673  1.00  0.00           C
ATOM   4210 1C21 POPES 139      64.566 105.865  28.873  1.00  0.00           C
ATOM   4213 2C21 POPES 139      63.706 106.075  30.113  1.00  0.00           C
ATOM   4216 3C21 POPES 139      64.436 105.716  31.413  1.00  0.00           C
ATOM   4219 4C21 POPES 139      63.646 106.155  32.643  1.00  0.00           C
ATOM   4222 5C21 POPES 139      64.386 105.765  33.923  1.00  0.00           C
ATOM   4225 6C21 POPES 139      63.666 106.225  35.183  1.00  0.00           C
ATOM   4228 7C21 POPES 139      64.527 105.935  36.403  1.00  0.00           C
ATOM   4231 8C21 POPES 139      63.886 106.355  37.713  1.00  0.00           C
ATOM   4235  C33 POPES 139      65.927 106.285  19.873  1.00  0.00           C
ATOM   4238  C34 POPES 139      65.476 105.956  21.303  1.00  0.00           C
ATOM   4241  C35 POPES 139      66.326 106.725  22.323  1.00  0.00           C
ATOM   4244  C36 POPES 139      65.996 106.395  23.783  1.00  0.00           C
ATOM   4247  C37 POPES 139      66.826 107.255  24.763  1.00  0.00           C
ATOM   4250  C38 POPES 139      66.416 107.096  26.233  1.00  0.00           C
ATOM   4253  C39 POPES 139      66.906 108.255  27.123  1.00  0.00           C
ATOM   4256 0C31 POPES 139      68.427 108.265  27.363  1.00  0.00           C
ATOM   4259 1C31 POPES 139      68.916 109.655  27.803  1.00  0.00           C
ATOM   4262 2C31 POPES 139      70.376 109.666  28.293  1.00  0.00           C
ATOM   4265 3C31 POPES 139      70.527 109.035  29.683  1.00  0.00           C
ATOM   4268 4C31 POPES 139      71.936 109.126  30.263  1.00  0.00           C
ATOM   4271 5C31 POPES 139      72.006 108.535  31.683  1.00  0.00           C
ATOM   4274 6C31 POPES 139      73.427 108.135  32.103  1.00  0.00           C
ATOM   4278  NH3 POPET 140      57.186  10.746  67.213  1.00  0.00           N
ATOM   4282  C12 POPET 140      57.586   9.976  68.443  1.00  0.00           C
ATOM   4285  C11 POPET 140      57.186   8.496  68.323  1.00  0.00           C
ATOM   4288  P   POPET 140      58.866   7.186  69.913  1.00  0.00           P
ATOM   4289  O13 POPET 140      59.606   8.086  70.823  1.00  0.00           O
ATOM   4290  O14 POPET 140      58.636   5.826  70.473  1.00  0.00           O
ATOM   4291  O11 POPET 140      59.667   7.106  68.543  1.00  0.00           O
ATOM   4292  O12 POPET 140      57.466   7.795  69.523  1.00  0.00           O
ATOM   4293  C1  POPET 140      60.726   6.146  68.433  1.00  0.00           C
ATOM   4296  C2  POPET 140      61.176   5.926  66.963  1.00  0.00           C
ATOM   4298  O21 POPET 140      61.866   7.106  66.503  1.00  0.00           O
ATOM   4299  C21 POPET 140      62.757   6.906  65.533  1.00  0.00           C
ATOM   4300  O22 POPET 140      62.916   5.866  64.903  1.00  0.00           O
ATOM   4301  C22 POPET 140      63.516   8.206  65.283  1.00  0.00           C
ATOM   4304  C3  POPET 140      59.956   5.586  66.063  1.00  0.00           C
ATOM   4307  O31 POPET 140      60.276   5.366  64.683  1.00  0.00           O
ATOM   4308  C31 POPET 140      60.166   6.306  63.733  1.00  0.00           C
ATOM   4309  O32 POPET 140      60.586   6.086  62.603  1.00  0.00           O
ATOM   4310  C32 POPET 140      59.546   7.636  64.183  1.00  0.00           C
ATOM   4313  C23 POPET 140      64.106   8.256  63.853  1.00  0.00           C
ATOM   4316  C24 POPET 140      64.986   9.486  63.613  1.00  0.00           C
ATOM   4319  C25 POPET 140      65.806   9.336  62.313  1.00  0.00           C
ATOM   4322  C26 POPET 140      66.746  10.496  61.993  1.00  0.00           C
ATOM   4325  C27 POPET 140      67.777  10.156  60.913  1.00  0.00           C
ATOM   4328  C28 POPET 140      68.496  11.396  60.363  1.00  0.00           C
ATOM   4331  C29 POPET 140      69.677  11.006  59.503  1.00  0.00           C
ATOM   4333 0C21 POPET 140      69.656  10.936  58.163  1.00  0.00           C
ATOM   4335 1C21 POPET 140      68.466  11.226  57.273  1.00  0.00           C
ATOM   4338 2C21 POPET 140      68.836  11.046  55.793  1.00  0.00           C
ATOM   4341 3C21 POPET 140      67.656  11.306  54.843  1.00  0.00           C
ATOM   4344 4C21 POPET 140      68.036  11.136  53.363  1.00  0.00           C
ATOM   4347 5C21 POPET 140      68.916  12.276  52.823  1.00  0.00           C
ATOM   4350 6C21 POPET 140      69.476  11.986  51.423  1.00  0.00           C
ATOM   4353 7C21 POPET 140      70.286  13.156  50.853  1.00  0.00           C
ATOM   4356 8C21 POPET 140      71.016  12.816  49.543  1.00  0.00           C
ATOM   4360  C33 POPET 140      59.856   8.806  63.223  1.00  0.00           C
ATOM   4363  C34 POPET 140      59.166  10.086  63.673  1.00  0.00           C
ATOM   4366  C35 POPET 140      59.736  11.346  63.013  1.00  0.00           C
ATOM   4369  C36 POPET 140      59.886  11.266  61.483  1.00  0.00           C
ATOM   4372  C37 POPET 140      60.066  12.676  60.933  1.00  0.00           C
ATOM   4375  C38 POPET 140      60.416  12.856  59.443  1.00  0.00           C
ATOM   4378  C39 POPET 140      60.046  11.666  58.543  1.00  0.00           C
ATOM   4381 0C31 POPET 140      60.366  11.906  57.063  1.00  0.00           C
ATOM   4384 1C31 POPET 140      59.646  10.876  56.173  1.00  0.00           C
ATOM   4387 2C31 POPET 140      59.476  11.316  54.713  1.00  0.00           C
ATOM   4390 3C31 POPET 140      58.347  12.336  54.523  1.00  0.00           C
ATOM   4393 4C31 POPET 140      58.016  12.616  53.053  1.00  0.00           C
ATOM   4396 5C31 POPET 140      56.876  13.626  52.903  1.00  0.00           C
ATOM   4399 6C31 POPET 140      56.507  13.876  51.453  1.00  0.00           C
ATOM   4403  NH3 POPEU 141      17.596  63.175  20.303  1.00  0.00           N
ATOM   4407  C12 POPEU 141      16.226  62.556  20.243  1.00  0.00           C
ATOM   4410  C11 POPEU 141      16.096  61.595  21.423  1.00  0.00           C
ATOM   4413  P   POPEU 141      17.066  59.196  20.923  1.00  0.00           P
ATOM   4414  O13 POPEU 141      16.246  59.215  19.683  1.00  0.00           O
ATOM   4415  O14 POPEU 141      18.446  58.685  20.803  1.00  0.00           O
ATOM   4416  O11 POPEU 141      16.256  58.536  22.133  1.00  0.00           O
ATOM   4417  O12 POPEU 141      17.206  60.696  21.403  1.00  0.00           O
ATOM   4418  C1  POPEU 141      16.766  58.736  23.453  1.00  0.00           C
ATOM   4421  C2  POPEU 141      15.666  58.586  24.553  1.00  0.00           C
ATOM   4423  O21 POPEU 141      16.156  59.165  25.783  1.00  0.00           O
ATOM   4424  C21 POPEU 141      16.196  58.615  26.993  1.00  0.00           C
ATOM   4425  O22 POPEU 141      15.796  57.516  27.313  1.00  0.00           O
ATOM   4426  C22 POPEU 141      17.036  59.545  27.893  1.00  0.00           C
ATOM   4429  C3  POPEU 141      15.106  57.136  24.583  1.00  0.00           C
ATOM   4432  O31 POPEU 141      13.806  57.115  25.203  1.00  0.00           O
ATOM   4433  C31 POPEU 141      13.266  55.956  25.653  1.00  0.00           C
ATOM   4434  O32 POPEU 141      12.236  55.935  26.293  1.00  0.00           O
ATOM   4435  C32 POPEU 141      14.076  54.706  25.233  1.00  0.00           C
ATOM   4438  C23 POPEU 141      17.336  59.025  29.323  1.00  0.00           C
ATOM   4441  C24 POPEU 141      18.566  59.746  29.913  1.00  0.00           C
ATOM   4444  C25 POPEU 141      18.956  59.306  31.333  1.00  0.00           C
ATOM   4447  C26 POPEU 141      17.926  59.706  32.393  1.00  0.00           C
ATOM   4450  C27 POPEU 141      18.506  59.706  33.813  1.00  0.00           C
ATOM   4453  C28 POPEU 141      17.436  59.836  34.903  1.00  0.00           C
ATOM   4456  C29 POPEU 141      16.696  58.536  35.113  1.00  0.00           C
ATOM   4458 0C21 POPEU 141      16.186  58.105  36.283  1.00  0.00           C
ATOM   4460 1C21 POPEU 141      16.216  58.895  37.553  1.00  0.00           C
ATOM   4463 2C21 POPEU 141      15.876  58.086  38.813  1.00  0.00           C
ATOM   4466 3C21 POPEU 141      15.706  59.025  40.013  1.00  0.00           C
ATOM   4469 4C21 POPEU 141      15.686  58.316  41.363  1.00  0.00           C
ATOM   4472 5C21 POPEU 141      15.566  59.326  42.513  1.00  0.00           C
ATOM   4475 6C21 POPEU 141      15.956  58.746  43.883  1.00  0.00           C
ATOM   4478 7C21 POPEU 141      15.956  59.816  44.973  1.00  0.00           C
ATOM   4481 8C21 POPEU 141      16.206  59.285  46.383  1.00  0.00           C
ATOM   4485  C33 POPEU 141      13.386  53.346  25.543  1.00  0.00           C
ATOM   4488  C34 POPEU 141      14.176  52.125  25.033  1.00  0.00           C
ATOM   4491  C35 POPEU 141      15.496  51.866  25.793  1.00  0.00           C
ATOM   4494  C36 POPEU 141      15.626  50.415  26.303  1.00  0.00           C
ATOM   4497  C37 POPEU 141      16.796  50.226  27.283  1.00  0.00           C
ATOM   4500  C38 POPEU 141      16.966  48.795  27.803  1.00  0.00           C
ATOM   4503  C39 POPEU 141      17.506  47.845  26.733  1.00  0.00           C
ATOM   4506 0C31 POPEU 141      18.346  46.696  27.303  1.00  0.00           C
ATOM   4509 1C31 POPEU 141      19.186  45.966  26.253  1.00  0.00           C
ATOM   4512 2C31 POPEU 141      20.336  45.166  26.883  1.00  0.00           C
ATOM   4515 3C31 POPEU 141      19.966  43.766  27.383  1.00  0.00           C
ATOM   4518 4C31 POPEU 141      19.906  42.736  26.243  1.00  0.00           C
ATOM   4521 5C31 POPEU 141      19.536  41.336  26.703  1.00  0.00           C
ATOM   4524 6C31 POPEU 141      19.206  40.395  25.543  1.00  0.00           C
ATOM   4528  NH3 POPEV 142      60.856  87.255  62.423  1.00  0.00           N
ATOM   4532  C12 POPEV 142      60.847  85.865  62.993  1.00  0.00           C
ATOM   4535  C11 POPEV 142      59.546  85.136  62.713  1.00  0.00           C
ATOM   4538  P   POPEV 142      57.586  86.896  62.843  1.00  0.00           P
ATOM   4539  O13 POPEV 142      57.626  87.975  63.853  1.00  0.00           O
ATOM   4540  O14 POPEV 142      58.097  87.216  61.493  1.00  0.00           O
ATOM   4541  O11 POPEV 142      56.146  86.285  62.773  1.00  0.00           O
ATOM   4542  O12 POPEV 142      58.446  85.716  63.423  1.00  0.00           O
ATOM   4543  C1  POPEV 142      55.886  84.886  62.883  1.00  0.00           C
ATOM   4546  C2  POPEV 142      55.406  84.296  61.533  1.00  0.00           C
ATOM   4548  O21 POPEV 142      56.346  84.576  60.483  1.00  0.00           O
ATOM   4549  C21 POPEV 142      57.466  83.895  60.473  1.00  0.00           C
ATOM   4550  O22 POPEV 142      57.796  83.036  61.273  1.00  0.00           O
ATOM   4551  C22 POPEV 142      58.336  84.375  59.293  1.00  0.00           C
ATOM   4554  C3  POPEV 142      54.026  84.895  61.183  1.00  0.00           C
ATOM   4557  O31 POPEV 142      53.786  84.816  59.763  1.00  0.00           O
ATOM   4558  C31 POPEV 142      53.066  85.805  59.273  1.00  0.00           C
ATOM   4559  O32 POPEV 142      52.186  86.425  59.863  1.00  0.00           O
ATOM   4560  C32 POPEV 142      53.536  86.066  57.853  1.00  0.00           C
ATOM   4563  C23 POPEV 142      57.636  84.436  57.913  1.00  0.00           C
ATOM   4566  C24 POPEV 142      58.516  85.105  56.843  1.00  0.00           C
ATOM   4569  C25 POPEV 142      59.516  84.166  56.143  1.00  0.00           C
ATOM   4572  C26 POPEV 142      58.886  83.346  55.013  1.00  0.00           C
ATOM   4575  C27 POPEV 142      59.876  82.416  54.293  1.00  0.00           C
ATOM   4578  C28 POPEV 142      59.196  81.656  53.123  1.00  0.00           C
ATOM   4581  C29 POPEV 142      60.116  80.676  52.433  1.00  0.00           C
ATOM   4583 0C21 POPEV 142      60.286  80.506  51.103  1.00  0.00           C
ATOM   4585 1C21 POPEV 142      59.597  81.266  49.993  1.00  0.00           C
ATOM   4588 2C21 POPEV 142      60.556  81.856  48.933  1.00  0.00           C
ATOM   4591 3C21 POPEV 142      61.577  82.836  49.533  1.00  0.00           C
ATOM   4594 4C21 POPEV 142      62.027  83.946  48.573  1.00  0.00           C
ATOM   4597 5C21 POPEV 142      62.726  83.445  47.303  1.00  0.00           C
ATOM   4600 6C21 POPEV 142      63.246  84.615  46.463  1.00  0.00           C
ATOM   4603 7C21 POPEV 142      63.886  84.205  45.133  1.00  0.00           C
ATOM   4606 8C21 POPEV 142      64.506  85.376  44.363  1.00  0.00           C
ATOM   4610  C33 POPEV 142      53.296  84.846  56.943  1.00  0.00           C
ATOM   4613  C34 POPEV 142      54.226  84.856  55.733  1.00  0.00           C
ATOM   4616  C35 POPEV 142      53.846  83.776  54.723  1.00  0.00           C
ATOM   4619  C36 POPEV 142      54.766  83.736  53.513  1.00  0.00           C
ATOM   4622  C37 POPEV 142      54.207  82.815  52.423  1.00  0.00           C
ATOM   4625  C38 POPEV 142      55.317  82.136  51.623  1.00  0.00           C
ATOM   4628  C39 POPEV 142      56.056  83.056  50.653  1.00  0.00           C
ATOM   4631 0C31 POPEV 142      55.356  83.225  49.303  1.00  0.00           C
ATOM   4634 1C31 POPEV 142      56.346  83.196  48.123  1.00  0.00           C
ATOM   4637 2C31 POPEV 142      55.656  83.316  46.763  1.00  0.00           C
ATOM   4640 3C31 POPEV 142      56.516  82.826  45.583  1.00  0.00           C
ATOM   4643 4C31 POPEV 142      57.726  83.736  45.273  1.00  0.00           C
ATOM   4646 5C31 POPEV 142      58.496  83.286  44.033  1.00  0.00           C
ATOM   4649 6C31 POPEV 142      59.606  84.245  43.613  1.00  0.00           C
ATOM   4653  NH3 POPEW 143      68.147  35.706  67.983  1.00  0.00           N
ATOM   4657  C12 POPEW 143      67.156  36.466  68.823  1.00  0.00           C
ATOM   4660  C11 POPEW 143      66.556  37.646  68.053  1.00  0.00           C
ATOM   4663  P   POPEW 143      64.406  39.086  68.683  1.00  0.00           P
ATOM   4664  O13 POPEW 143      63.396  38.186  69.293  1.00  0.00           O
ATOM   4665  O14 POPEW 143      64.506  40.465  69.223  1.00  0.00           O
ATOM   4666  O11 POPEW 143      64.336  39.056  67.103  1.00  0.00           O
ATOM   4667  O12 POPEW 143      65.796  38.426  68.973  1.00  0.00           O
ATOM   4668  C1  POPEW 143      63.106  38.976  66.373  1.00  0.00           C
ATOM   4671  C2  POPEW 143      63.356  39.196  64.843  1.00  0.00           C
ATOM   4673  O21 POPEW 143      62.136  39.176  64.073  1.00  0.00           O
ATOM   4674  C21 POPEW 143      61.556  38.006  63.833  1.00  0.00           C
ATOM   4675  O22 POPEW 143      61.847  36.935  64.343  1.00  0.00           O
ATOM   4676  C22 POPEW 143      60.496  38.175  62.753  1.00  0.00           C
ATOM   4679  C3  POPEW 143      64.496  38.286  64.263  1.00  0.00           C
ATOM   4682  O31 POPEW 143      64.266  37.725  62.953  1.00  0.00           O
ATOM   4683  C31 POPEW 143      64.286  38.365  61.783  1.00  0.00           C
ATOM   4684  O32 POPEW 143      64.036  37.806  60.723  1.00  0.00           O
ATOM   4685  C32 POPEW 143      64.636  39.856  61.823  1.00  0.00           C
ATOM   4688  C23 POPEW 143      60.276  36.856  61.983  1.00  0.00           C
ATOM   4691  C24 POPEW 143      59.236  36.996  60.873  1.00  0.00           C
ATOM   4694  C25 POPEW 143      59.306  35.856  59.853  1.00  0.00           C
ATOM   4697  C26 POPEW 143      58.937  36.326  58.443  1.00  0.00           C
ATOM   4700  C27 POPEW 143      58.916  35.165  57.433  1.00  0.00           C
ATOM   4703  C28 POPEW 143      58.806  35.646  55.983  1.00  0.00           C
ATOM   4706  C29 POPEW 143      60.106  36.196  55.453  1.00  0.00           C
ATOM   4708 0C21 POPEW 143      60.956  35.586  54.603  1.00  0.00           C
ATOM   4710 1C21 POPEW 143      60.816  34.186  54.043  1.00  0.00           C
ATOM   4713 2C21 POPEW 143      62.066  33.325  54.303  1.00  0.00           C
ATOM   4716 3C21 POPEW 143      61.796  31.836  54.093  1.00  0.00           C
ATOM   4719 4C21 POPEW 143      63.056  30.966  54.213  1.00  0.00           C
ATOM   4722 5C21 POPEW 143      63.556  30.406  52.873  1.00  0.00           C
ATOM   4725 6C21 POPEW 143      63.996  31.496  51.883  1.00  0.00           C
ATOM   4728 7C21 POPEW 143      64.397  30.926  50.513  1.00  0.00           C
ATOM   4731 8C21 POPEW 143      64.836  32.005  49.523  1.00  0.00           C
ATOM   4735  C33 POPEW 143      64.026  40.566  60.593  1.00  0.00           C
ATOM   4738  C34 POPEW 143      64.426  42.045  60.533  1.00  0.00           C
ATOM   4741  C35 POPEW 143      63.606  42.915  59.583  1.00  0.00           C
ATOM   4744  C36 POPEW 143      63.596  42.426  58.133  1.00  0.00           C
ATOM   4747  C37 POPEW 143      62.827  43.386  57.203  1.00  0.00           C
ATOM   4750  C38 POPEW 143      63.556  44.716  56.973  1.00  0.00           C
ATOM   4753  C39 POPEW 143      63.836  45.026  55.493  1.00  0.00           C
ATOM   4756 0C31 POPEW 143      64.756  44.005  54.813  1.00  0.00           C
ATOM   4759 1C31 POPEW 143      65.196  44.466  53.413  1.00  0.00           C
ATOM   4762 2C31 POPEW 143      65.536  43.295  52.493  1.00  0.00           C
ATOM   4765 3C31 POPEW 143      64.266  42.566  52.013  1.00  0.00           C
ATOM   4768 4C31 POPEW 143      64.576  41.346  51.153  1.00  0.00           C
ATOM   4771 5C31 POPEW 143      63.937  41.476  49.773  1.00  0.00           C
ATOM   4774 6C31 POPEW 143      64.215  40.266  48.883  1.00  0.00           C
ATOM   4778  NH3 POPEX 144      26.086  19.635  64.713  1.00  0.00           N
ATOM   4782  C12 POPEX 144      27.136  20.716  64.823  1.00  0.00           C
ATOM   4785  C11 POPEX 144      26.756  21.966  64.033  1.00  0.00           C
ATOM   4788  P   POPEX 144      25.226  23.776  65.193  1.00  0.00           P
ATOM   4789  O13 POPEX 144      25.446  23.566  66.643  1.00  0.00           O
ATOM   4790  O14 POPEX 144      25.976  24.865  64.533  1.00  0.00           O
ATOM   4791  O11 POPEX 144      23.696  24.036  64.963  1.00  0.00           O
ATOM   4792  O12 POPEX 144      25.466  22.406  64.443  1.00  0.00           O
ATOM   4793  C1  POPEX 144      23.036  23.516  63.803  1.00  0.00           C
ATOM   4796  C2  POPEX 144      21.776  24.345  63.523  1.00  0.00           C
ATOM   4798  O21 POPEX 144      20.906  23.696  62.583  1.00  0.00           O
ATOM   4799  C21 POPEX 144      21.136  23.826  61.293  1.00  0.00           C
ATOM   4800  O22 POPEX 144      22.096  24.345  60.763  1.00  0.00           O
ATOM   4801  C22 POPEX 144      19.956  23.216  60.523  1.00  0.00           C
ATOM   4804  C3  POPEX 144      22.126  25.836  63.193  1.00  0.00           C
ATOM   4807  O31 POPEX 144      20.926  26.596  62.883  1.00  0.00           O
ATOM   4808  C31 POPEX 144      21.016  27.885  63.213  1.00  0.00           C
ATOM   4809  O32 POPEX 144      22.006  28.406  63.713  1.00  0.00           O
ATOM   4810  C32 POPEX 144      19.756  28.656  62.863  1.00  0.00           C
ATOM   4813  C23 POPEX 144      20.036  23.486  59.003  1.00  0.00           C
ATOM   4816  C24 POPEX 144      19.676  24.935  58.633  1.00  0.00           C
ATOM   4819  C25 POPEX 144      20.376  25.436  57.363  1.00  0.00           C
ATOM   4822  C26 POPEX 144      19.936  24.725  56.073  1.00  0.00           C
ATOM   4825  C27 POPEX 144      20.716  25.186  54.833  1.00  0.00           C
ATOM   4828  C28 POPEX 144      20.056  24.746  53.513  1.00  0.00           C
ATOM   4831  C29 POPEX 144      20.946  25.046  52.333  1.00  0.00           C
ATOM   4833 0C21 POPEX 144      21.016  26.246  51.733  1.00  0.00           C
ATOM   4835 1C21 POPEX 144      20.206  27.456  52.143  1.00  0.00           C
ATOM   4838 2C21 POPEX 144      20.176  28.566  51.073  1.00  0.00           C
ATOM   4841 3C21 POPEX 144      19.516  28.156  49.753  1.00  0.00           C
ATOM   4844 4C21 POPEX 144      19.526  29.306  48.733  1.00  0.00           C
ATOM   4847 5C21 POPEX 144      18.686  29.016  47.483  1.00  0.00           C
ATOM   4850 6C21 POPEX 144      17.176  29.246  47.723  1.00  0.00           C
ATOM   4853 7C21 POPEX 144      16.326  28.876  46.503  1.00  0.00           C
ATOM   4856 8C21 POPEX 144      14.816  29.066  46.743  1.00  0.00           C
ATOM   4860  C33 POPEX 144      19.316  28.506  61.393  1.00  0.00           C
ATOM   4863  C34 POPEX 144      20.286  29.106  60.353  1.00  0.00           C
ATOM   4866  C35 POPEX 144      21.566  28.286  60.123  1.00  0.00           C
ATOM   4869  C36 POPEX 144      22.116  28.455  58.693  1.00  0.00           C
ATOM   4872  C37 POPEX 144      23.336  27.566  58.393  1.00  0.00           C
ATOM   4875  C38 POPEX 144      23.556  27.386  56.883  1.00  0.00           C
ATOM   4878  C39 POPEX 144      25.016  27.256  56.453  1.00  0.00           C
ATOM   4881 0C31 POPEX 144      25.716  28.615  56.353  1.00  0.00           C
ATOM   4884 1C31 POPEX 144      26.936  28.596  55.433  1.00  0.00           C
ATOM   4887 2C31 POPEX 144      27.526  29.996  55.203  1.00  0.00           C
ATOM   4890 3C31 POPEX 144      28.466  30.066  53.983  1.00  0.00           C
ATOM   4893 4C31 POPEX 144      29.716  29.196  54.143  1.00  0.00           C
ATOM   4896 5C31 POPEX 144      30.646  29.176  52.933  1.00  0.00           C
ATOM   4899 6C31 POPEX 144      31.766  28.146  53.123  1.00  0.00           C
ATOM   4903  NH3 POPEY 145     110.156  84.946  22.753  1.00  0.00           N
ATOM   4907  C12 POPEY 145     110.695  86.056  23.603  1.00  0.00           C
ATOM   4910  C11 POPEY 145     111.846  86.786  22.863  1.00  0.00           C
ATOM   4913  P   POPEY 145     112.167  89.275  23.743  1.00  0.00           P
ATOM   4914  O13 POPEY 145     111.536  89.765  22.493  1.00  0.00           O
ATOM   4915  O14 POPEY 145     113.336  90.065  24.183  1.00  0.00           O
ATOM   4916  O11 POPEY 145     111.116  89.296  24.913  1.00  0.00           O
ATOM   4917  O12 POPEY 145     112.535  87.736  23.673  1.00  0.00           O
ATOM   4918  C1  POPEY 145     111.207  88.426  26.053  1.00  0.00           C
ATOM   4921  C2  POPEY 145     112.245  88.865  27.113  1.00  0.00           C
ATOM   4923  O21 POPEY 145     111.986  88.095  28.313  1.00  0.00           O
ATOM   4924  C21 POPEY 145     112.926  88.165  29.243  1.00  0.00           C
ATOM   4925  O22 POPEY 145     113.986  88.776  29.143  1.00  0.00           O
ATOM   4926  C22 POPEY 145     112.425  87.505  30.533  1.00  0.00           C
ATOM   4929  C3  POPEY 145     112.307  90.425  27.333  1.00  0.00           C
ATOM   4932  O31 POPEY 145     111.076  91.175  27.313  1.00  0.00           O
ATOM   4933  C31 POPEY 145     110.266  91.075  28.343  1.00  0.00           C
ATOM   4934  O32 POPEY 145     110.205  90.166  29.143  1.00  0.00           O
ATOM   4935  C32 POPEY 145     109.436  92.346  28.453  1.00  0.00           C
ATOM   4938  C23 POPEY 145     113.436  87.556  31.713  1.00  0.00           C
ATOM   4941  C24 POPEY 145     112.727  87.405  33.073  1.00  0.00           C
ATOM   4944  C25 POPEY 145     113.675  87.416  34.273  1.00  0.00           C
ATOM   4947  C26 POPEY 145     112.956  87.365  35.623  1.00  0.00           C
ATOM   4950  C27 POPEY 145     113.896  87.025  36.793  1.00  0.00           C
ATOM   4953  C28 POPEY 145     113.186  87.216  38.153  1.00  0.00           C
ATOM   4956  C29 POPEY 145     113.896  87.005  39.473  1.00  0.00           C
ATOM   4958 0C21 POPEY 145     115.135  86.586  39.793  1.00  0.00           C
ATOM   4960 1C21 POPEY 145     116.297  86.166  38.923  1.00  0.00           C
ATOM   4963 2C21 POPEY 145     116.516  84.645  38.923  1.00  0.00           C
ATOM   4966 3C21 POPEY 145     116.846  84.056  40.313  1.00  0.00           C
ATOM   4969 4C21 POPEY 145     117.146  82.556  40.263  1.00  0.00           C
ATOM   4972 5C21 POPEY 145     118.495  82.216  39.613  1.00  0.00           C
ATOM   4975 6C21 POPEY 145     118.567  80.735  39.203  1.00  0.00           C
ATOM   4978 7C21 POPEY 145     119.796  80.406  38.353  1.00  0.00           C
ATOM   4981 8C21 POPEY 145     119.586  79.126  37.543  1.00  0.00           C
ATOM   4985  C33 POPEY 145     109.605  92.985  29.853  1.00  0.00           C
ATOM   4988  C34 POPEY 145     109.165  94.455  29.833  1.00  0.00           C
ATOM   4991  C35 POPEY 145     109.226  95.156  31.193  1.00  0.00           C
ATOM   4994  C36 POPEY 145     109.007  96.666  31.033  1.00  0.00           C
ATOM   4997  C37 POPEY 145     108.195  97.285  32.183  1.00  0.00           C
ATOM   5000  C38 POPEY 145     107.997  98.806  31.973  1.00  0.00           C
ATOM   5003  C39 POPEY 145     106.805  99.385  32.753  1.00  0.00           C
ATOM   5006 0C31 POPEY 145     106.846  99.105  34.263  1.00  0.00           C
ATOM   5009 1C31 POPEY 145     106.796 100.396  35.103  1.00  0.00           C
ATOM   5012 2C31 POPEY 145     106.576 100.105  36.603  1.00  0.00           C
ATOM   5015 3C31 POPEY 145     106.757 101.365  37.463  1.00  0.00           C
ATOM   5018 4C31 POPEY 145     108.215 101.656  37.793  1.00  0.00           C
ATOM   5021 5C31 POPEY 145     108.417 103.016  38.463  1.00  0.00           C
ATOM   5024 6C31 POPEY 145     109.776 103.186  39.133  1.00  0.00           C
ATOM   5028  NH3 POPEZ 146      70.306  42.115  25.383  1.00  0.00           N
ATOM   5032  C12 POPEZ 146      69.677  43.025  24.373  1.00  0.00           C
ATOM   5035  C11 POPEZ 146      69.966  44.475  24.773  1.00  0.00           C
ATOM   5038  P   POPEZ 146      69.677  46.845  23.823  1.00  0.00           P
ATOM   5039  O13 POPEZ 146      71.026  46.756  23.223  1.00  0.00           O
ATOM   5040  O14 POPEZ 146      68.646  47.656  23.113  1.00  0.00           O
ATOM   5041  O11 POPEZ 146      69.796  47.306  25.333  1.00  0.00           O
ATOM   5042  O12 POPEZ 146      69.146  45.366  24.013  1.00  0.00           O
ATOM   5043  C1  POPEZ 146      68.607  47.276  26.133  1.00  0.00           C
ATOM   5046  C2  POPEZ 146      68.906  47.876  27.523  1.00  0.00           C
ATOM   5048  O21 POPEZ 146      67.676  48.105  28.203  1.00  0.00           O
ATOM   5049  C21 POPEZ 146      66.826  47.146  28.593  1.00  0.00           C
ATOM   5050  O22 POPEZ 146      65.647  47.365  28.833  1.00  0.00           O
ATOM   5051  C22 POPEZ 146      67.486  45.786  28.903  1.00  0.00           C
ATOM   5054  C3  POPEZ 146      69.646  49.236  27.323  1.00  0.00           C
ATOM   5057  O31 POPEZ 146      69.386  50.205  28.343  1.00  0.00           O
ATOM   5058  C31 POPEZ 146      70.156  50.205  29.403  1.00  0.00           C
ATOM   5059  O32 POPEZ 146      70.936  49.316  29.713  1.00  0.00           O
ATOM   5060  C32 POPEZ 146      69.866  51.505  30.173  1.00  0.00           C
ATOM   5063  C23 POPEZ 146      66.546  44.836  29.693  1.00  0.00           C
ATOM   5066  C24 POPEZ 146      67.306  43.646  30.313  1.00  0.00           C
ATOM   5069  C25 POPEZ 146      66.416  42.626  31.043  1.00  0.00           C
ATOM   5072  C26 POPEZ 146      65.847  43.116  32.383  1.00  0.00           C
ATOM   5075  C27 POPEZ 146      65.216  41.975  33.193  1.00  0.00           C
ATOM   5078  C28 POPEZ 146      64.667  42.416  34.573  1.00  0.00           C
ATOM   5081  C29 POPEZ 146      63.347  43.146  34.483  1.00  0.00           C
ATOM   5083 0C21 POPEZ 146      62.126  42.596  34.523  1.00  0.00           C
ATOM   5085 1C21 POPEZ 146      61.786  41.126  34.623  1.00  0.00           C
ATOM   5088 2C21 POPEZ 146      61.086  40.595  33.353  1.00  0.00           C
ATOM   5091 3C21 POPEZ 146      59.716  41.225  33.083  1.00  0.00           C
ATOM   5094 4C21 POPEZ 146      59.067  40.716  31.783  1.00  0.00           C
ATOM   5097 5C21 POPEZ 146      57.836  41.536  31.403  1.00  0.00           C
ATOM   5100 6C21 POPEZ 146      57.176  41.096  30.083  1.00  0.00           C
ATOM   5103 7C21 POPEZ 146      56.086  42.076  29.653  1.00  0.00           C
ATOM   5106 8C21 POPEZ 146      55.426  41.736  28.323  1.00  0.00           C
ATOM   5110  C33 POPEZ 146      70.796  51.775  31.363  1.00  0.00           C
ATOM   5113  C34 POPEZ 146      70.216  51.286  32.693  1.00  0.00           C
ATOM   5116  C35 POPEZ 146      71.166  51.575  33.863  1.00  0.00           C
ATOM   5119  C36 POPEZ 146      70.626  51.096  35.213  1.00  0.00           C
ATOM   5122  C37 POPEZ 146      71.676  51.266  36.313  1.00  0.00           C
ATOM   5125  C38 POPEZ 146      71.266  50.656  37.653  1.00  0.00           C
ATOM   5128  C39 POPEZ 146      70.396  51.566  38.533  1.00  0.00           C
ATOM   5131 0C31 POPEZ 146      69.966  50.856  39.813  1.00  0.00           C
ATOM   5134 1C31 POPEZ 146      69.286  51.795  40.813  1.00  0.00           C
ATOM   5137 2C31 POPEZ 146      68.747  51.056  42.053  1.00  0.00           C
ATOM   5140 3C31 POPEZ 146      68.347  52.026  43.173  1.00  0.00           C
ATOM   5143 4C31 POPEZ 146      67.726  51.346  44.393  1.00  0.00           C
ATOM   5146 5C31 POPEZ 146      67.317  52.365  45.473  1.00  0.00           C
ATOM   5149 6C31 POPEZ 146      66.847  51.736  46.783  1.00  0.00           C
ATOM   5153  NH3 POPEa 147      58.846  66.196  65.083  1.00  0.00           N
ATOM   5157  C12 POPEa 147      60.327  66.475  65.003  1.00  0.00           C
ATOM   5160  C11 POPEa 147      61.076  66.045  66.283  1.00  0.00           C
ATOM   5163  P   POPEa 147      60.216  63.716  67.113  1.00  0.00           P
ATOM   5164  O13 POPEa 147      58.876  64.026  66.563  1.00  0.00           O
ATOM   5165  O14 POPEa 147      60.416  63.886  68.553  1.00  0.00           O
ATOM   5166  O11 POPEa 147      60.616  62.245  66.673  1.00  0.00           O
ATOM   5167  O12 POPEa 147      61.236  64.626  66.313  1.00  0.00           O
ATOM   5168  C1  POPEa 147      60.346  61.795  65.343  1.00  0.00           C
ATOM   5171  C2  POPEa 147      61.426  62.245  64.323  1.00  0.00           C
ATOM   5173  O21 POPEa 147      61.386  61.416  63.153  1.00  0.00           O
ATOM   5174  C21 POPEa 147      60.346  61.575  62.363  1.00  0.00           C
ATOM   5175  O22 POPEa 147      59.436  62.376  62.523  1.00  0.00           O
ATOM   5176  C22 POPEa 147      60.486  60.636  61.173  1.00  0.00           C
ATOM   5179  C3  POPEa 147      62.846  62.145  64.923  1.00  0.00           C
ATOM   5182  O31 POPEa 147      63.826  62.575  63.963  1.00  0.00           O
ATOM   5183  C31 POPEa 147      65.016  62.026  64.143  1.00  0.00           C
ATOM   5184  O32 POPEa 147      65.366  61.365  65.103  1.00  0.00           O
ATOM   5185  C32 POPEa 147      65.966  62.486  63.053  1.00  0.00           C
ATOM   5188  C23 POPEa 147      59.796  61.185  59.903  1.00  0.00           C
ATOM   5191  C24 POPEa 147      60.436  62.455  59.313  1.00  0.00           C
ATOM   5194  C25 POPEa 147      61.886  62.236  58.863  1.00  0.00           C
ATOM   5197  C26 POPEa 147      62.406  63.376  57.973  1.00  0.00           C
ATOM   5200  C27 POPEa 147      63.776  63.066  57.363  1.00  0.00           C
ATOM   5203  C28 POPEa 147      64.277  64.176  56.423  1.00  0.00           C
ATOM   5206  C29 POPEa 147      65.756  64.086  56.173  1.00  0.00           C
ATOM   5208 0C21 POPEa 147      66.376  63.535  55.103  1.00  0.00           C
ATOM   5210 1C21 POPEa 147      65.726  62.895  53.903  1.00  0.00           C
ATOM   5213 2C21 POPEa 147      66.286  61.496  53.583  1.00  0.00           C
ATOM   5216 3C21 POPEa 147      65.715  60.975  52.253  1.00  0.00           C
ATOM   5219 4C21 POPEa 147      66.476  59.776  51.663  1.00  0.00           C
ATOM   5222 5C21 POPEa 147      65.855  58.406  51.973  1.00  0.00           C
ATOM   5225 6C21 POPEa 147      66.366  57.336  50.993  1.00  0.00           C
ATOM   5228 7C21 POPEa 147      65.616  55.996  51.083  1.00  0.00           C
ATOM   5231 8C21 POPEa 147      65.956  55.056  49.923  1.00  0.00           C
ATOM   5235  C33 POPEa 147      67.037  61.416  62.733  1.00  0.00           C
ATOM   5238  C34 POPEa 147      66.496  60.215  61.943  1.00  0.00           C
ATOM   5241  C35 POPEa 147      65.777  60.626  60.653  1.00  0.00           C
ATOM   5244  C36 POPEa 147      65.586  59.466  59.673  1.00  0.00           C
ATOM   5247  C37 POPEa 147      64.436  58.526  60.043  1.00  0.00           C
ATOM   5250  C38 POPEa 147      64.566  57.146  59.383  1.00  0.00           C
ATOM   5253  C39 POPEa 147      64.876  57.185  57.873  1.00  0.00           C
ATOM   5256 0C31 POPEa 147      63.796  57.856  57.023  1.00  0.00           C
ATOM   5259 1C31 POPEa 147      64.146  57.796  55.523  1.00  0.00           C
ATOM   5262 2C31 POPEa 147      63.056  58.386  54.603  1.00  0.00           C
ATOM   5265 3C31 POPEa 147      62.796  59.885  54.843  1.00  0.00           C
ATOM   5268 4C31 POPEa 147      61.826  60.486  53.813  1.00  0.00           C
ATOM   5271 5C31 POPEa 147      61.507  61.956  54.103  1.00  0.00           C
ATOM   5274 6C31 POPEa 147      60.536  62.575  53.093  1.00  0.00           C
ATOM   5278  NH3 POPEb 148      53.756  76.855  68.053  1.00  0.00           N
ATOM   5282  C12 POPEb 148      55.176  76.505  67.673  1.00  0.00           C
ATOM   5285  C11 POPEb 148      55.466  76.575  66.173  1.00  0.00           C
ATOM   5288  P   POPEb 148      58.086  76.566  65.543  1.00  0.00           P
ATOM   5289  O13 POPEb 148      57.866  77.776  64.733  1.00  0.00           O
ATOM   5290  O14 POPEb 148      58.916  76.685  66.763  1.00  0.00           O
ATOM   5291  O11 POPEb 148      58.656  75.426  64.653  1.00  0.00           O
ATOM   5292  O12 POPEb 148      56.707  75.925  65.923  1.00  0.00           O
ATOM   5293  C1  POPEb 148      57.926  74.876  63.553  1.00  0.00           C
ATOM   5296  C2  POPEb 148      58.836  74.906  62.313  1.00  0.00           C
ATOM   5298  O21 POPEb 148      58.456  74.005  61.263  1.00  0.00           O
ATOM   5299  C21 POPEb 148      57.226  73.916  60.843  1.00  0.00           C
ATOM   5300  O22 POPEb 148      56.186  74.126  61.453  1.00  0.00           O
ATOM   5301  C22 POPEb 148      57.286  73.386  59.403  1.00  0.00           C
ATOM   5304  C3  POPEb 148      60.306  74.605  62.753  1.00  0.00           C
ATOM   5307  O31 POPEb 148      61.206  74.185  61.703  1.00  0.00           O
ATOM   5308  C31 POPEb 148      61.626  75.145  60.893  1.00  0.00           C
ATOM   5309  O32 POPEb 148      61.116  76.246  60.743  1.00  0.00           O
ATOM   5310  C32 POPEb 148      62.926  74.696  60.233  1.00  0.00           C
ATOM   5313  C23 POPEb 148      57.506  74.526  58.383  1.00  0.00           C
ATOM   5316  C24 POPEb 148      58.906  75.156  58.453  1.00  0.00           C
ATOM   5319  C25 POPEb 148      59.196  76.135  57.303  1.00  0.00           C
ATOM   5322  C26 POPEb 148      59.406  75.456  55.953  1.00  0.00           C
ATOM   5325  C27 POPEb 148      59.496  76.455  54.783  1.00  0.00           C
ATOM   5328  C28 POPEb 148      58.886  75.895  53.483  1.00  0.00           C
ATOM   5331  C29 POPEb 148      59.756  74.836  52.843  1.00  0.00           C
ATOM   5333 0C21 POPEb 148      60.446  74.966  51.693  1.00  0.00           C
ATOM   5335 1C21 POPEb 148      60.496  76.205  50.833  1.00  0.00           C
ATOM   5338 2C21 POPEb 148      60.777  75.935  49.343  1.00  0.00           C
ATOM   5341 3C21 POPEb 148      61.196  77.225  48.623  1.00  0.00           C
ATOM   5344 4C21 POPEb 148      61.356  77.086  47.093  1.00  0.00           C
ATOM   5347 5C21 POPEb 148      60.056  76.766  46.333  1.00  0.00           C
ATOM   5350 6C21 POPEb 148      58.906  77.736  46.653  1.00  0.00           C
ATOM   5353 7C21 POPEb 148      57.696  77.556  45.743  1.00  0.00           C
ATOM   5356 8C21 POPEb 148      56.476  78.365  46.193  1.00  0.00           C
ATOM   5360  C33 POPEb 148      62.757  74.236  58.763  1.00  0.00           C
ATOM   5363  C34 POPEb 148      64.126  73.986  58.143  1.00  0.00           C
ATOM   5366  C35 POPEb 148      64.106  73.656  56.643  1.00  0.00           C
ATOM   5369  C36 POPEb 148      63.846  72.175  56.333  1.00  0.00           C
ATOM   5372  C37 POPEb 148      64.556  71.755  55.043  1.00  0.00           C
ATOM   5375  C38 POPEb 148      64.556  70.246  54.783  1.00  0.00           C
ATOM   5378  C39 POPEb 148      65.886  69.785  54.153  1.00  0.00           C
ATOM   5381 0C31 POPEb 148      65.866  68.295  53.783  1.00  0.00           C
ATOM   5384 1C31 POPEb 148      67.177  67.845  53.133  1.00  0.00           C
ATOM   5387 2C31 POPEb 148      67.086  66.386  52.673  1.00  0.00           C
ATOM   5390 3C31 POPEb 148      68.246  65.935  51.783  1.00  0.00           C
ATOM   5393 4C31 POPEb 148      68.046  64.505  51.263  1.00  0.00           C
ATOM   5396 5C31 POPEb 148      68.876  64.236  50.003  1.00  0.00           C
ATOM   5399 6C31 POPEb 148      68.656  62.845  49.393  1.00  0.00           C
ATOM   5403  NH3 POPEc 149       4.946  20.676  22.023  1.00  0.00           N
ATOM   5407  C12 POPEc 149       4.546  21.206  20.673  1.00  0.00           C
ATOM   5410  C11 POPEc 149       3.726  22.516  20.743  1.00  0.00           C
ATOM   5413  P   POPEc 149       1.906  23.736  22.123  1.00  0.00           P
ATOM   5414  O13 POPEc 149       2.236  24.865  21.233  1.00  0.00           O
ATOM   5415  O14 POPEc 149       0.486  23.376  22.223  1.00  0.00           O
ATOM   5416  O11 POPEc 149       2.506  23.956  23.573  1.00  0.00           O
ATOM   5417  O12 POPEc 149       2.606  22.416  21.603  1.00  0.00           O
ATOM   5418  C1  POPEc 149       2.126  23.095  24.653  1.00  0.00           C
ATOM   5421  C2  POPEc 149       2.106  23.866  26.003  1.00  0.00           C
ATOM   5423  O21 POPEc 149       3.396  24.256  26.513  1.00  0.00           O
ATOM   5424  C21 POPEc 149       4.196  23.296  26.933  1.00  0.00           C
ATOM   5425  O22 POPEc 149       4.336  22.205  26.423  1.00  0.00           O
ATOM   5426  C22 POPEc 149       4.886  23.726  28.233  1.00  0.00           C
ATOM   5429  C3  POPEc 149       1.306  23.116  27.113  1.00  0.00           C
ATOM   5432  O31 POPEc 149       1.266  23.906  28.323  1.00  0.00           O
ATOM   5433  C31 POPEc 149       0.346  24.856  28.323  1.00  0.00           C
ATOM   5434  O32 POPEc 149      -0.514  25.016  27.473  1.00  0.00           O
ATOM   5435  C32 POPEc 149       0.476  25.756  29.553  1.00  0.00           C
ATOM   5438  C23 POPEc 149       6.406  23.466  28.193  1.00  0.00           C
ATOM   5441  C24 POPEc 149       7.216  24.676  27.713  1.00  0.00           C
ATOM   5444  C25 POPEc 149       7.476  25.736  28.803  1.00  0.00           C
ATOM   5447  C26 POPEc 149       8.396  25.225  29.923  1.00  0.00           C
ATOM   5450  C27 POPEc 149       8.716  26.296  30.963  1.00  0.00           C
ATOM   5453  C28 POPEc 149       9.536  25.725  32.133  1.00  0.00           C
ATOM   5456  C29 POPEc 149      11.036  25.906  32.083  1.00  0.00           C
ATOM   5458 0C21 POPEc 149      11.706  26.875  32.723  1.00  0.00           C
ATOM   5460 1C21 POPEc 149      11.036  28.025  33.443  1.00  0.00           C
ATOM   5463 2C21 POPEc 149      10.576  27.725  34.873  1.00  0.00           C
ATOM   5466 3C21 POPEc 149      11.686  27.846  35.913  1.00  0.00           C
ATOM   5469 4C21 POPEc 149      11.116  27.776  37.333  1.00  0.00           C
ATOM   5472 5C21 POPEc 149      12.106  28.156  38.433  1.00  0.00           C
ATOM   5475 6C21 POPEc 149      12.696  29.566  38.253  1.00  0.00           C
ATOM   5478 7C21 POPEc 149      13.426  30.056  39.503  1.00  0.00           C
ATOM   5481 8C21 POPEc 149      14.036  31.446  39.313  1.00  0.00           C
ATOM   5485  C33 POPEc 149       1.916  26.215  29.913  1.00  0.00           C
ATOM   5488  C34 POPEc 149       2.696  25.266  30.843  1.00  0.00           C
ATOM   5491  C35 POPEc 149       2.036  24.895  32.183  1.00  0.00           C
ATOM   5494  C36 POPEc 149       1.686  26.076  33.093  1.00  0.00           C
ATOM   5497  C37 POPEc 149       1.346  25.616  34.523  1.00  0.00           C
ATOM   5500  C38 POPEc 149       0.816  26.746  35.423  1.00  0.00           C
ATOM   5503  C39 POPEc 149       0.516  26.266  36.853  1.00  0.00           C
ATOM   5506 0C31 POPEc 149       1.756  26.196  37.763  1.00  0.00           C
ATOM   5509 1C31 POPEc 149       1.956  27.476  38.593  1.00  0.00           C
ATOM   5512 2C31 POPEc 149       3.036  27.395  39.693  1.00  0.00           C
ATOM   5515 3C31 POPEc 149       2.986  26.076  40.483  1.00  0.00           C
ATOM   5518 4C31 POPEc 149       3.636  26.136  41.863  1.00  0.00           C
ATOM   5521 5C31 POPEc 149       3.586  24.756  42.553  1.00  0.00           C
ATOM   5524 6C31 POPEc 149       4.016  24.805  44.013  1.00  0.00           C
ATOM   5528  NH3 POPEd 150      75.046  59.926  25.713  1.00  0.00           N
ATOM   5532  C12 POPEd 150      75.946  59.935  24.493  1.00  0.00           C
ATOM   5535  C11 POPEd 150      77.076  60.966  24.603  1.00  0.00           C
ATOM   5538  P   POPEd 150      79.215  59.415  24.483  1.00  0.00           P
ATOM   5539  O13 POPEd 150      80.625  59.806  24.273  1.00  0.00           O
ATOM   5540  O14 POPEd 150      78.766  58.126  23.873  1.00  0.00           O
ATOM   5541  O11 POPEd 150      78.826  59.386  26.013  1.00  0.00           O
ATOM   5542  O12 POPEd 150      78.236  60.516  23.903  1.00  0.00           O
ATOM   5543  C1  POPEd 150      79.566  60.106  27.003  1.00  0.00           C
ATOM   5546  C2  POPEd 150      78.707  60.395  28.283  1.00  0.00           C
ATOM   5548  O21 POPEd 150      79.566  60.545  29.423  1.00  0.00           O
ATOM   5549  C21 POPEd 150      80.106  61.746  29.553  1.00  0.00           C
ATOM   5550  O22 POPEd 150      79.866  62.725  28.863  1.00  0.00           O
ATOM   5551  C22 POPEd 150      80.965  61.725  30.823  1.00  0.00           C
ATOM   5554  C3  POPEd 150      77.666  59.285  28.623  1.00  0.00           C
ATOM   5557  O31 POPEd 150      76.976  59.586  29.873  1.00  0.00           O
ATOM   5558  C31 POPEd 150      75.826  60.236  29.773  1.00  0.00           C
ATOM   5559  O32 POPEd 150      75.156  60.345  28.753  1.00  0.00           O
ATOM   5560  C32 POPEd 150      75.536  60.846  31.173  1.00  0.00           C
ATOM   5563  C23 POPEd 150      81.776  63.035  31.073  1.00  0.00           C
ATOM   5566  C24 POPEd 150      81.896  63.395  32.573  1.00  0.00           C
ATOM   5569  C25 POPEd 150      80.826  64.376  33.093  1.00  0.00           C
ATOM   5572  C26 POPEd 150      79.376  63.996  32.763  1.00  0.00           C
ATOM   5575  C27 POPEd 150      78.355  64.975  33.373  1.00  0.00           C
ATOM   5578  C28 POPEd 150      78.076  64.696  34.863  1.00  0.00           C
ATOM   5581  C29 POPEd 150      77.105  65.675  35.463  1.00  0.00           C
ATOM   5583 0C21 POPEd 150      77.136  66.185  36.713  1.00  0.00           C
ATOM   5585 1C21 POPEd 150      78.126  65.876  37.803  1.00  0.00           C
ATOM   5588 2C21 POPEd 150      77.526  64.955  38.873  1.00  0.00           C
ATOM   5591 3C21 POPEd 150      78.576  64.406  39.853  1.00  0.00           C
ATOM   5594 4C21 POPEd 150      79.186  65.426  40.833  1.00  0.00           C
ATOM   5597 5C21 POPEd 150      80.156  64.716  41.793  1.00  0.00           C
ATOM   5600 6C21 POPEd 150      81.227  65.615  42.433  1.00  0.00           C
ATOM   5603 7C21 POPEd 150      80.906  66.096  43.843  1.00  0.00           C
ATOM   5606 8C21 POPEd 150      82.006  66.936  44.463  1.00  0.00           C
ATOM   5610  C33 POPEd 150      74.537  62.026  31.203  1.00  0.00           C
ATOM   5613  C34 POPEd 150      74.677  62.935  32.443  1.00  0.00           C
ATOM   5616  C35 POPEd 150      73.936  62.496  33.723  1.00  0.00           C
ATOM   5619  C36 POPEd 150      74.126  63.526  34.863  1.00  0.00           C
ATOM   5622  C37 POPEd 150      73.355  63.255  36.163  1.00  0.00           C
ATOM   5625  C38 POPEd 150      73.786  64.225  37.283  1.00  0.00           C
ATOM   5628  C39 POPEd 150      73.036  64.005  38.613  1.00  0.00           C
ATOM   5631 0C31 POPEd 150      73.586  64.846  39.783  1.00  0.00           C
ATOM   5634 1C31 POPEd 150      72.686  64.766  41.033  1.00  0.00           C
ATOM   5637 2C31 POPEd 150      73.256  65.486  42.273  1.00  0.00           C
ATOM   5640 3C31 POPEd 150      73.596  66.965  42.023  1.00  0.00           C
ATOM   5643 4C31 POPEd 150      75.097  67.196  41.873  1.00  0.00           C
ATOM   5646 5C31 POPEd 150      75.465  68.526  41.203  1.00  0.00           C
ATOM   5649 6C31 POPEd 150      76.956  68.846  41.203  1.00  0.00           C
ATOM   5653  NH3 POPEe 151      45.356 116.486  19.693  1.00  0.00           N
ATOM   5657  C12 POPEe 151      44.776 117.516  18.763  1.00  0.00           C
ATOM   5660  C11 POPEe 151      45.896 118.336  18.103  1.00  0.00           C
ATOM   5663  P   POPEe 151      48.216 119.275  18.943  1.00  0.00           P
ATOM   5664  O13 POPEe 151      48.896 117.966  18.993  1.00  0.00           O
ATOM   5665  O14 POPEe 151      48.556 120.136  17.783  1.00  0.00           O
ATOM   5666  O11 POPEe 151      48.586 119.996  20.313  1.00  0.00           O
ATOM   5667  O12 POPEe 151      46.656 119.026  19.093  1.00  0.00           O
ATOM   5668  C1  POPEe 151      47.796 119.835  21.503  1.00  0.00           C
ATOM   5671  C2  POPEe 151      48.086 118.515  22.273  1.00  0.00           C
ATOM   5673  O21 POPEe 151      47.286 118.475  23.473  1.00  0.00           O
ATOM   5674  C21 POPEe 151      46.206 117.696  23.443  1.00  0.00           C
ATOM   5675  O22 POPEe 151      45.826 117.036  22.483  1.00  0.00           O
ATOM   5676  C22 POPEe 151      45.496 117.736  24.803  1.00  0.00           C
ATOM   5679  C3  POPEe 151      49.576 118.386  22.683  1.00  0.00           C
ATOM   5682  O31 POPEe 151      49.816 117.145  23.363  1.00  0.00           O
ATOM   5683  C31 POPEe 151      49.536 116.955  24.653  1.00  0.00           C
ATOM   5684  O32 POPEe 151      49.246 115.856  25.113  1.00  0.00           O
ATOM   5685  C32 POPEe 151      49.686 118.205  25.533  1.00  0.00           C
ATOM   5688  C23 POPEe 151      45.586 116.406  25.603  1.00  0.00           C
ATOM   5691  C24 POPEe 151      44.616 116.376  26.793  1.00  0.00           C
ATOM   5694  C25 POPEe 151      45.076 117.195  28.013  1.00  0.00           C
ATOM   5697  C26 POPEe 151      46.136 116.506  28.863  1.00  0.00           C
ATOM   5700  C27 POPEe 151      46.526 117.335  30.083  1.00  0.00           C
ATOM   5703  C28 POPEe 151      47.466 116.576  31.033  1.00  0.00           C
ATOM   5706  C29 POPEe 151      47.676 117.376  32.293  1.00  0.00           C
ATOM   5708 0C21 POPEe 151      48.816 117.975  32.683  1.00  0.00           C
ATOM   5710 1C21 POPEe 151      50.126 117.975  31.943  1.00  0.00           C
ATOM   5713 2C21 POPEe 151      51.226 117.176  32.663  1.00  0.00           C
ATOM   5716 3C21 POPEe 151      51.756 117.806  33.963  1.00  0.00           C
ATOM   5719 4C21 POPEe 151      51.086 117.236  35.223  1.00  0.00           C
ATOM   5722 5C21 POPEe 151      51.656 117.756  36.553  1.00  0.00           C
ATOM   5725 6C21 POPEe 151      53.146 117.435  36.713  1.00  0.00           C
ATOM   5728 7C21 POPEe 151      53.666 117.605  38.143  1.00  0.00           C
ATOM   5731 8C21 POPEe 151      54.896 116.745  38.413  1.00  0.00           C
ATOM   5735  C33 POPEe 151      49.347 117.925  27.023  1.00  0.00           C
ATOM   5738  C34 POPEe 151      50.046 118.876  28.013  1.00  0.00           C
ATOM   5741  C35 POPEe 151      51.586 118.846  27.993  1.00  0.00           C
ATOM   5744  C36 POPEe 151      52.186 117.425  27.993  1.00  0.00           C
ATOM   5747  C37 POPEe 151      53.726 117.395  28.003  1.00  0.00           C
ATOM   5750  C38 POPEe 151      54.336 117.675  29.383  1.00  0.00           C
ATOM   5753  C39 POPEe 151      54.326 116.465  30.343  1.00  0.00           C
ATOM   5756 0C31 POPEe 151      55.486 115.495  30.073  1.00  0.00           C
ATOM   5759 1C31 POPEe 151      55.686 114.475  31.213  1.00  0.00           C
ATOM   5762 2C31 POPEe 151      57.066 113.806  31.163  1.00  0.00           C
ATOM   5765 3C31 POPEe 151      57.366 112.866  32.353  1.00  0.00           C
ATOM   5768 4C31 POPEe 151      57.426 113.585  33.713  1.00  0.00           C
ATOM   5771 5C31 POPEe 151      57.966 112.675  34.823  1.00  0.00           C
ATOM   5774 6C31 POPEe 151      57.946 113.305  36.213  1.00  0.00           C
ATOM   5778  NH3 POPEf 152      92.006  60.725  23.423  1.00  0.00           N
ATOM   5782  C12 POPEf 152      92.945  61.865  23.693  1.00  0.00           C
ATOM   5785  C11 POPEf 152      93.476  62.536  22.413  1.00  0.00           C
ATOM   5788  P   POPEf 152      95.646  63.886  23.183  1.00  0.00           P
ATOM   5789  O13 POPEf 152      96.347  64.776  22.233  1.00  0.00           O
ATOM   5790  O14 POPEf 152      95.676  64.285  24.603  1.00  0.00           O
ATOM   5791  O11 POPEf 152      96.166  62.406  23.033  1.00  0.00           O
ATOM   5792  O12 POPEf 152      94.136  63.755  22.733  1.00  0.00           O
ATOM   5793  C1  POPEf 152      97.525  62.026  23.143  1.00  0.00           C
ATOM   5796  C2  POPEf 152      98.146  62.346  24.543  1.00  0.00           C
ATOM   5798  O21 POPEf 152      98.775  63.626  24.453  1.00  0.00           O
ATOM   5799  C21 POPEf 152      98.626  64.626  25.313  1.00  0.00           C
ATOM   5800  O22 POPEf 152      98.837  65.795  25.023  1.00  0.00           O
ATOM   5801  C22 POPEf 152      98.146  64.206  26.703  1.00  0.00           C
ATOM   5804  C3  POPEf 152      99.176  61.266  24.973  1.00  0.00           C
ATOM   5807  O31 POPEf 152      99.366  61.286  26.403  1.00  0.00           O
ATOM   5808  C31 POPEf 152      98.906  60.246  27.083  1.00  0.00           C
ATOM   5809  O32 POPEf 152      98.456  59.215  26.633  1.00  0.00           O
ATOM   5810  C32 POPEf 152      98.815  60.646  28.563  1.00  0.00           C
ATOM   5813  C23 POPEf 152      97.926  65.446  27.583  1.00  0.00           C
ATOM   5816  C24 POPEf 152      97.245  65.136  28.923  1.00  0.00           C
ATOM   5819  C25 POPEf 152      96.816  66.426  29.613  1.00  0.00           C
ATOM   5822  C26 POPEf 152      96.207  66.236  31.003  1.00  0.00           C
ATOM   5825  C27 POPEf 152      97.197  65.675  32.033  1.00  0.00           C
ATOM   5828  C28 POPEf 152      96.646  65.706  33.463  1.00  0.00           C
ATOM   5831  C29 POPEf 152      97.635  65.136  34.453  1.00  0.00           C
ATOM   5833 0C21 POPEf 152      98.085  65.776  35.553  1.00  0.00           C
ATOM   5835 1C21 POPEf 152      97.635  67.156  35.933  1.00  0.00           C
ATOM   5838 2C21 POPEf 152      98.306  67.755  37.173  1.00  0.00           C
ATOM   5841 3C21 POPEf 152      97.936  67.045  38.483  1.00  0.00           C
ATOM   5844 4C21 POPEf 152      98.355  67.865  39.693  1.00  0.00           C
ATOM   5847 5C21 POPEf 152      98.296  67.045  40.983  1.00  0.00           C
ATOM   5850 6C21 POPEf 152      98.657  67.865  42.223  1.00  0.00           C
ATOM   5853 7C21 POPEf 152      99.496  67.056  43.203  1.00  0.00           C
ATOM   5856 8C21 POPEf 152      99.776  67.746  44.533  1.00  0.00           C
ATOM   5860  C33 POPEf 152     100.117  60.366  29.353  1.00  0.00           C
ATOM   5863  C34 POPEf 152      99.995  60.716  30.843  1.00  0.00           C
ATOM   5866  C35 POPEf 152      99.767  62.206  31.163  1.00  0.00           C
ATOM   5869  C36 POPEf 152     100.855  63.126  30.593  1.00  0.00           C
ATOM   5872  C37 POPEf 152     100.736  64.596  31.023  1.00  0.00           C
ATOM   5875  C38 POPEf 152     101.116  64.876  32.483  1.00  0.00           C
ATOM   5878  C39 POPEf 152     101.135  66.386  32.803  1.00  0.00           C
ATOM   5881 0C31 POPEf 152     101.546  66.715  34.253  1.00  0.00           C
ATOM   5884 1C31 POPEf 152     101.446  68.215  34.533  1.00  0.00           C
ATOM   5887 2C31 POPEf 152     101.896  68.656  35.933  1.00  0.00           C
ATOM   5890 3C31 POPEf 152     101.466  70.096  36.243  1.00  0.00           C
ATOM   5893 4C31 POPEf 152     101.846  70.545  37.653  1.00  0.00           C
ATOM   5896 5C31 POPEf 152     101.326  71.956  37.963  1.00  0.00           C
ATOM   5899 6C31 POPEf 152     101.706  72.446  39.363  1.00  0.00           C
ATOM   5903  NH3 POPEg 153      50.376  51.665  68.993  1.00  0.00           N
ATOM   5907  C12 POPEg 153      50.706  50.486  68.093  1.00  0.00           C
ATOM   5910  C11 POPEg 153      49.896  49.215  68.443  1.00  0.00           C
ATOM   5913  P   POPEg 153      50.457  46.725  67.633  1.00  0.00           P
ATOM   5914  O13 POPEg 153      50.926  46.465  69.013  1.00  0.00           O
ATOM   5915  O14 POPEg 153      49.306  45.836  67.303  1.00  0.00           O
ATOM   5916  O11 POPEg 153      51.616  46.556  66.583  1.00  0.00           O
ATOM   5917  O12 POPEg 153      50.076  48.235  67.433  1.00  0.00           O
ATOM   5918  C1  POPEg 153      51.396  46.586  65.163  1.00  0.00           C
ATOM   5921  C2  POPEg 153      52.666  46.985  64.313  1.00  0.00           C
ATOM   5923  O21 POPEg 153      52.776  48.426  64.213  1.00  0.00           O
ATOM   5924  C21 POPEg 153      53.976  48.885  63.873  1.00  0.00           C
ATOM   5925  O22 POPEg 153      55.026  48.295  63.993  1.00  0.00           O
ATOM   5926  C22 POPEg 153      53.846  50.275  63.243  1.00  0.00           C
ATOM   5929  C3  POPEg 153      52.586  46.376  62.873  1.00  0.00           C
ATOM   5932  O31 POPEg 153      53.636  45.415  62.653  1.00  0.00           O
ATOM   5933  C31 POPEg 153      54.236  45.415  61.463  1.00  0.00           C
ATOM   5934  O32 POPEg 153      53.976  46.166  60.533  1.00  0.00           O
ATOM   5935  C32 POPEg 153      55.346  44.355  61.453  1.00  0.00           C
ATOM   5938  C23 POPEg 153      54.146  50.246  61.733  1.00  0.00           C
ATOM   5941  C24 POPEg 153      54.176  51.645  61.103  1.00  0.00           C
ATOM   5944  C25 POPEg 153      54.856  51.665  59.713  1.00  0.00           C
ATOM   5947  C26 POPEg 153      54.176  50.706  58.733  1.00  0.00           C
ATOM   5950  C27 POPEg 153      54.616  50.826  57.263  1.00  0.00           C
ATOM   5953  C28 POPEg 153      53.746  49.916  56.373  1.00  0.00           C
ATOM   5956  C29 POPEg 153      53.926  50.196  54.903  1.00  0.00           C
ATOM   5958 0C21 POPEg 153      53.206  49.646  53.913  1.00  0.00           C
ATOM   5960 1C21 POPEg 153      52.106  48.615  54.063  1.00  0.00           C
ATOM   5963 2C21 POPEg 153      52.276  47.365  53.163  1.00  0.00           C
ATOM   5966 3C21 POPEg 153      52.206  47.666  51.653  1.00  0.00           C
ATOM   5969 4C21 POPEg 153      52.936  46.616  50.793  1.00  0.00           C
ATOM   5972 5C21 POPEg 153      53.616  47.266  49.573  1.00  0.00           C
ATOM   5975 6C21 POPEg 153      54.406  46.276  48.703  1.00  0.00           C
ATOM   5978 7C21 POPEg 153      55.356  47.016  47.763  1.00  0.00           C
ATOM   5981 8C21 POPEg 153      56.176  46.106  46.843  1.00  0.00           C
ATOM   5985  C33 POPEg 153      56.236  44.376  60.183  1.00  0.00           C
ATOM   5988  C34 POPEg 153      57.176  45.586  60.153  1.00  0.00           C
ATOM   5991  C35 POPEg 153      58.266  45.525  59.073  1.00  0.00           C
ATOM   5994  C36 POPEg 153      57.726  45.356  57.643  1.00  0.00           C
ATOM   5997  C37 POPEg 153      58.796  45.616  56.583  1.00  0.00           C
ATOM   6000  C38 POPEg 153      58.266  45.415  55.143  1.00  0.00           C
ATOM   6003  C39 POPEg 153      58.886  46.385  54.133  1.00  0.00           C
ATOM   6006 0C31 POPEg 153      60.396  46.196  53.933  1.00  0.00           C
ATOM   6009 1C31 POPEg 153      61.026  47.336  53.103  1.00  0.00           C
ATOM   6012 2C31 POPEg 153      62.526  47.106  52.883  1.00  0.00           C
ATOM   6015 3C31 POPEg 153      63.266  48.235  52.173  1.00  0.00           C
ATOM   6018 4C31 POPEg 153      64.766  47.936  52.043  1.00  0.00           C
ATOM   6021 5C31 POPEg 153      65.516  49.036  51.283  1.00  0.00           C
ATOM   6024 6C31 POPEg 153      67.027  48.776  51.213  1.00  0.00           C
ATOM   6028  NH3 POPEh 154      11.796  43.906  65.353  1.00  0.00           N
ATOM   6032  C12 POPEh 154      13.066  44.576  65.803  1.00  0.00           C
ATOM   6035  C11 POPEh 154      13.586  43.926  67.093  1.00  0.00           C
ATOM   6038  P   POPEh 154      14.596  45.996  68.393  1.00  0.00           P
ATOM   6039  O13 POPEh 154      15.886  46.306  69.033  1.00  0.00           O
ATOM   6040  O14 POPEh 154      13.506  46.016  69.383  1.00  0.00           O
ATOM   6041  O11 POPEh 154      14.256  47.055  67.283  1.00  0.00           O
ATOM   6042  O12 POPEh 154      14.696  44.615  67.653  1.00  0.00           O
ATOM   6043  C1  POPEh 154      15.096  48.095  66.773  1.00  0.00           C
ATOM   6046  C2  POPEh 154      15.596  47.816  65.323  1.00  0.00           C
ATOM   6048  O21 POPEh 154      14.486  47.556  64.443  1.00  0.00           O
ATOM   6049  C21 POPEh 154      13.926  48.626  63.893  1.00  0.00           C
ATOM   6050  O22 POPEh 154      14.286  49.776  64.033  1.00  0.00           O
ATOM   6051  C22 POPEh 154      12.786  48.196  62.973  1.00  0.00           C
ATOM   6054  C3  POPEh 154      16.546  46.586  65.303  1.00  0.00           C
ATOM   6057  O31 POPEh 154      17.016  46.216  63.983  1.00  0.00           O
ATOM   6058  C31 POPEh 154      18.116  46.816  63.583  1.00  0.00           C
ATOM   6059  O32 POPEh 154      18.596  47.836  64.063  1.00  0.00           O
ATOM   6060  C32 POPEh 154      18.756  45.946  62.493  1.00  0.00           C
ATOM   6063  C23 POPEh 154      12.706  49.046  61.693  1.00  0.00           C
ATOM   6066  C24 POPEh 154      13.726  48.615  60.623  1.00  0.00           C
ATOM   6069  C25 POPEh 154      13.356  49.126  59.223  1.00  0.00           C
ATOM   6072  C26 POPEh 154      13.796  48.175  58.103  1.00  0.00           C
ATOM   6075  C27 POPEh 154      13.026  48.416  56.793  1.00  0.00           C
ATOM   6078  C28 POPEh 154      13.396  47.365  55.713  1.00  0.00           C
ATOM   6081  C29 POPEh 154      12.646  47.306  54.403  1.00  0.00           C
ATOM   6083 0C21 POPEh 154      11.616  48.035  53.923  1.00  0.00           C
ATOM   6085 1C21 POPEh 154      10.886  49.176  54.573  1.00  0.00           C
ATOM   6088 2C21 POPEh 154       9.636  49.646  53.783  1.00  0.00           C
ATOM   6091 3C21 POPEh 154       9.926  50.236  52.383  1.00  0.00           C
ATOM   6094 4C21 POPEh 154       8.646  50.856  51.793  1.00  0.00           C
ATOM   6097 5C21 POPEh 154       8.736  51.225  50.303  1.00  0.00           C
ATOM   6100 6C21 POPEh 154       9.406  52.575  50.043  1.00  0.00           C
ATOM   6103 7C21 POPEh 154       9.046  53.165  48.673  1.00  0.00           C
ATOM   6106 8C21 POPEh 154       9.686  54.536  48.413  1.00  0.00           C
ATOM   6110  C33 POPEh 154      19.436  46.725  61.353  1.00  0.00           C
ATOM   6113  C34 POPEh 154      18.506  47.096  60.193  1.00  0.00           C
ATOM   6116  C35 POPEh 154      19.316  47.536  58.963  1.00  0.00           C
ATOM   6119  C36 POPEh 154      18.486  47.986  57.763  1.00  0.00           C
ATOM   6122  C37 POPEh 154      19.416  48.406  56.613  1.00  0.00           C
ATOM   6125  C38 POPEh 154      18.676  49.095  55.463  1.00  0.00           C
ATOM   6128  C39 POPEh 154      19.256  48.786  54.083  1.00  0.00           C
ATOM   6131 0C31 POPEh 154      19.066  47.316  53.693  1.00  0.00           C
ATOM   6134 1C31 POPEh 154      19.036  47.096  52.173  1.00  0.00           C
ATOM   6137 2C31 POPEh 154      18.576  45.675  51.803  1.00  0.00           C
ATOM   6140 3C31 POPEh 154      18.246  45.516  50.313  1.00  0.00           C
ATOM   6143 4C31 POPEh 154      17.646  44.145  49.993  1.00  0.00           C
ATOM   6146 5C31 POPEh 154      17.156  44.046  48.543  1.00  0.00           C
ATOM   6149 6C31 POPEh 154      16.566  42.685  48.183  1.00  0.00           C
ATOM   6153  NH3 POPEi 155     120.105  99.076  19.403  1.00  0.00           N
ATOM   6157  C12 POPEi 155     119.576  98.225  18.273  1.00  0.00           C
ATOM   6160  C11 POPEi 155     120.596  98.046  17.113  1.00  0.00           C
ATOM   6163  P   POPEi 155     122.845  96.675  17.533  1.00  0.00           P
ATOM   6164  O13 POPEi 155     123.806  96.815  16.413  1.00  0.00           O
ATOM   6165  O14 POPEi 155     121.986  95.485  17.583  1.00  0.00           O
ATOM   6166  O11 POPEi 155     123.675  96.796  18.893  1.00  0.00           O
ATOM   6167  O12 POPEi 155     121.956  98.006  17.573  1.00  0.00           O
ATOM   6168  C1  POPEi 155     123.116  97.605  19.963  1.00  0.00           C
ATOM   6171  C2  POPEi 155     123.657  97.225  21.363  1.00  0.00           C
ATOM   6173  O21 POPEi 155     122.836  97.925  22.333  1.00  0.00           O
ATOM   6174  C21 POPEi 155     122.556  97.246  23.453  1.00  0.00           C
ATOM   6175  O22 POPEi 155     123.036  96.185  23.763  1.00  0.00           O
ATOM   6176  C22 POPEi 155     121.507  98.036  24.263  1.00  0.00           C
ATOM   6179  C3  POPEi 155     125.146  97.636  21.463  1.00  0.00           C
ATOM   6182  O31 POPEi 155     125.906  96.806  22.373  1.00  0.00           O
ATOM   6183  C31 POPEi 155     126.236  97.376  23.543  1.00  0.00           C
ATOM   6184  O32 POPEi 155     125.896  98.486  23.913  1.00  0.00           O
ATOM   6185  C32 POPEi 155     127.156  96.486  24.343  1.00  0.00           C
ATOM   6188  C23 POPEi 155     121.105  97.395  25.613  1.00  0.00           C
ATOM   6191  C24 POPEi 155     120.047  98.216  26.373  1.00  0.00           C
ATOM   6194  C25 POPEi 155     120.576  99.475  27.073  1.00  0.00           C
ATOM   6197  C26 POPEi 155     120.936  99.296  28.563  1.00  0.00           C
ATOM   6200  C27 POPEi 155     121.236 100.625  29.273  1.00  0.00           C
ATOM   6203  C28 POPEi 155     121.695 100.485  30.733  1.00  0.00           C
ATOM   6206  C29 POPEi 155     120.637  99.905  31.633  1.00  0.00           C
ATOM   6208 0C21 POPEi 155     120.816  99.035  32.643  1.00  0.00           C
ATOM   6210 1C21 POPEi 155     122.146  98.505  33.133  1.00  0.00           C
ATOM   6213 2C21 POPEi 155     122.255  98.486  34.673  1.00  0.00           C
ATOM   6216 3C21 POPEi 155     121.367  97.446  35.363  1.00  0.00           C
ATOM   6219 4C21 POPEi 155     121.706  97.216  36.843  1.00  0.00           C
ATOM   6222 5C21 POPEi 155     121.406  98.426  37.753  1.00  0.00           C
ATOM   6225 6C21 POPEi 155     121.896  98.216  39.193  1.00  0.00           C
ATOM   6228 7C21 POPEi 155     121.796  99.496  40.033  1.00  0.00           C
ATOM   6231 8C21 POPEi 155     122.535  99.396  41.373  1.00  0.00           C
ATOM   6235  C33 POPEi 155     126.507  95.166  24.803  1.00  0.00           C
ATOM   6238  C34 POPEi 155     127.346  94.396  25.833  1.00  0.00           C
ATOM   6241  C35 POPEi 155     127.547  95.126  27.173  1.00  0.00           C
ATOM   6244  C36 POPEi 155     128.357  94.306  28.193  1.00  0.00           C
ATOM   6247  C37 POPEi 155     128.717  95.136  29.433  1.00  0.00           C
ATOM   6250  C38 POPEi 155     129.437  94.356  30.543  1.00  0.00           C
ATOM   6253  C39 POPEi 155     128.508  93.475  31.403  1.00  0.00           C
ATOM   6256 0C31 POPEi 155     129.108  93.176  32.783  1.00  0.00           C
ATOM   6259 1C31 POPEi 155     128.128  92.526  33.763  1.00  0.00           C
ATOM   6262 2C31 POPEi 155     128.707  92.446  35.183  1.00  0.00           C
ATOM   6265 3C31 POPEi 155     127.705  91.936  36.243  1.00  0.00           C
ATOM   6268 4C31 POPEi 155     128.367  91.735  37.613  1.00  0.00           C
ATOM   6271 5C31 POPEi 155     127.376  91.295  38.703  1.00  0.00           C
ATOM   6274 6C31 POPEi 155     128.007  91.236  40.093  1.00  0.00           C
ATOM   6278  NH3 POPEj 156     109.387  63.435  19.273  1.00  0.00           N
ATOM   6282  C12 POPEj 156     110.877  63.196  19.393  1.00  0.00           C
ATOM   6285  C11 POPEj 156     111.236  62.725  20.823  1.00  0.00           C
ATOM   6288  P   POPEj 156     110.466  64.755  22.233  1.00  0.00           P
ATOM   6289  O13 POPEj 156     110.566  66.005  21.473  1.00  0.00           O
ATOM   6290  O14 POPEj 156     109.176  64.036  22.163  1.00  0.00           O
ATOM   6291  O11 POPEj 156     110.936  64.966  23.743  1.00  0.00           O
ATOM   6292  O12 POPEj 156     111.595  63.786  21.713  1.00  0.00           O
ATOM   6293  C1  POPEj 156     110.025  65.656  24.613  1.00  0.00           C
ATOM   6296  C2  POPEj 156     110.725  65.795  25.983  1.00  0.00           C
ATOM   6298  O21 POPEj 156     109.796  66.076  27.033  1.00  0.00           O
ATOM   6299  C21 POPEj 156     108.775  65.266  27.313  1.00  0.00           C
ATOM   6300  O22 POPEj 156     107.696  65.645  27.713  1.00  0.00           O
ATOM   6301  C22 POPEj 156     109.146  63.786  27.233  1.00  0.00           C
ATOM   6304  C3  POPEj 156     111.786  66.925  25.963  1.00  0.00           C
ATOM   6307  O31 POPEj 156     112.736  66.766  27.053  1.00  0.00           O
ATOM   6308  C31 POPEj 156     113.326  67.906  27.463  1.00  0.00           C
ATOM   6309  O32 POPEj 156     113.206  68.975  26.903  1.00  0.00           O
ATOM   6310  C32 POPEj 156     114.165  67.676  28.713  1.00  0.00           C
ATOM   6313  C23 POPEj 156     108.306  62.935  28.223  1.00  0.00           C
ATOM   6316  C24 POPEj 156     108.736  63.075  29.693  1.00  0.00           C
ATOM   6319  C25 POPEj 156     107.926  62.185  30.643  1.00  0.00           C
ATOM   6322  C26 POPEj 156     106.586  62.786  31.073  1.00  0.00           C
ATOM   6325  C27 POPEj 156     105.806  61.906  32.073  1.00  0.00           C
ATOM   6328  C28 POPEj 156     104.516  62.596  32.553  1.00  0.00           C
ATOM   6331  C29 POPEj 156     103.675  61.696  33.453  1.00  0.00           C
ATOM   6333 0C21 POPEj 156     103.085  62.035  34.613  1.00  0.00           C
ATOM   6335 1C21 POPEj 156     103.085  63.395  35.283  1.00  0.00           C
ATOM   6338 2C21 POPEj 156     103.986  63.425  36.533  1.00  0.00           C
ATOM   6341 3C21 POPEj 156     103.906  64.755  37.303  1.00  0.00           C
ATOM   6344 4C21 POPEj 156     104.855  64.776  38.503  1.00  0.00           C
ATOM   6347 5C21 POPEj 156     104.995  66.146  39.173  1.00  0.00           C
ATOM   6350 6C21 POPEj 156     103.745  66.586  39.943  1.00  0.00           C
ATOM   6353 7C21 POPEj 156     103.915  67.916  40.703  1.00  0.00           C
ATOM   6356 8C21 POPEj 156     105.035  67.926  41.743  1.00  0.00           C
ATOM   6360  C33 POPEj 156     114.516  69.016  29.393  1.00  0.00           C
ATOM   6363  C34 POPEj 156     115.516  68.886  30.543  1.00  0.00           C
ATOM   6366  C35 POPEj 156     114.846  68.576  31.883  1.00  0.00           C
ATOM   6369  C36 POPEj 156     115.826  68.696  33.053  1.00  0.00           C
ATOM   6372  C37 POPEj 156     115.097  68.846  34.383  1.00  0.00           C
ATOM   6375  C38 POPEj 156     116.046  69.126  35.553  1.00  0.00           C
ATOM   6378  C39 POPEj 156     115.296  69.545  36.823  1.00  0.00           C
ATOM   6381 0C31 POPEj 156     114.656  70.946  36.763  1.00  0.00           C
ATOM   6384 1C31 POPEj 156     113.915  71.306  38.063  1.00  0.00           C
ATOM   6387 2C31 POPEj 156     113.206  72.666  38.023  1.00  0.00           C
ATOM   6390 3C31 POPEj 156     111.706  72.575  37.663  1.00  0.00           C
ATOM   6393 4C31 POPEj 156     111.415  72.486  36.153  1.00  0.00           C
ATOM   6396 5C31 POPEj 156     109.916  72.666  35.853  1.00  0.00           C
ATOM   6399 6C31 POPEj 156     109.596  72.856  34.363  1.00  0.00           C
ATOM   6403  NH3 POPEk 157      32.466  89.245  57.543  1.00  0.00           N
ATOM   6407  C12 POPEk 157      32.916  89.895  58.823  1.00  0.00           C
ATOM   6410  C11 POPEk 157      33.786  88.965  59.683  1.00  0.00           C
ATOM   6413  P   POPEk 157      35.736  90.296  60.933  1.00  0.00           P
ATOM   6414  O13 POPEk 157      35.736  91.626  61.563  1.00  0.00           O
ATOM   6415  O14 POPEk 157      36.656  89.256  61.443  1.00  0.00           O
ATOM   6416  O11 POPEk 157      36.146  90.495  59.403  1.00  0.00           O
ATOM   6417  O12 POPEk 157      34.276  89.695  60.803  1.00  0.00           O
ATOM   6418  C1  POPEk 157      37.526  90.916  59.193  1.00  0.00           C
ATOM   6421  C2  POPEk 157      37.636  91.906  58.003  1.00  0.00           C
ATOM   6423  O21 POPEk 157      38.926  91.725  57.403  1.00  0.00           O
ATOM   6424  C21 POPEk 157      39.126  91.725  56.063  1.00  0.00           C
ATOM   6425  O22 POPEk 157      40.226  91.586  55.563  1.00  0.00           O
ATOM   6426  C22 POPEk 157      37.886  91.885  55.193  1.00  0.00           C
ATOM   6429  C3  POPEk 157      37.416  93.375  58.463  1.00  0.00           C
ATOM   6432  O31 POPEk 157      37.596  94.256  57.333  1.00  0.00           O
ATOM   6433  C31 POPEk 157      37.556  95.556  57.583  1.00  0.00           C
ATOM   6434  O32 POPEk 157      37.446  96.075  58.683  1.00  0.00           O
ATOM   6435  C32 POPEk 157      37.776  96.315  56.273  1.00  0.00           C
ATOM   6438  C23 POPEk 157      38.246  91.865  53.683  1.00  0.00           C
ATOM   6441  C24 POPEk 157      37.016  92.145  52.833  1.00  0.00           C
ATOM   6444  C25 POPEk 157      37.286  92.155  51.323  1.00  0.00           C
ATOM   6447  C26 POPEk 157      36.026  92.636  50.583  1.00  0.00           C
ATOM   6450  C27 POPEk 157      36.226  92.985  49.103  1.00  0.00           C
ATOM   6453  C28 POPEk 157      34.916  93.475  48.443  1.00  0.00           C
ATOM   6456  C29 POPEk 157      34.436  94.785  49.013  1.00  0.00           C
ATOM   6458 0C21 POPEk 157      33.866  95.805  48.353  1.00  0.00           C
ATOM   6460 1C21 POPEk 157      33.506  95.865  46.893  1.00  0.00           C
ATOM   6463 2C21 POPEk 157      31.976  95.846  46.713  1.00  0.00           C
ATOM   6466 3C21 POPEk 157      31.596  95.725  45.243  1.00  0.00           C
ATOM   6469 4C21 POPEk 157      30.106  95.495  44.983  1.00  0.00           C
ATOM   6472 5C21 POPEk 157      29.856  95.075  43.533  1.00  0.00           C
ATOM   6475 6C21 POPEk 157      28.396  94.746  43.213  1.00  0.00           C
ATOM   6478 7C21 POPEk 157      28.236  94.296  41.753  1.00  0.00           C
ATOM   6481 8C21 POPEk 157      26.796  93.976  41.353  1.00  0.00           C
ATOM   6485  C33 POPEk 157      36.456  96.616  55.533  1.00  0.00           C
ATOM   6488  C34 POPEk 157      36.556  97.715  54.473  1.00  0.00           C
ATOM   6491  C35 POPEk 157      35.276  97.845  53.633  1.00  0.00           C
ATOM   6494  C36 POPEk 157      35.206  99.186  52.873  1.00  0.00           C
ATOM   6497  C37 POPEk 157      34.026  99.296  51.893  1.00  0.00           C
ATOM   6500  C38 POPEk 157      33.996 100.646  51.153  1.00  0.00           C
ATOM   6503  C39 POPEk 157      32.896 100.775  50.083  1.00  0.00           C
ATOM   6506 0C31 POPEk 157      32.796  99.566  49.123  1.00  0.00           C
ATOM   6509 1C31 POPEk 157      32.086  99.886  47.793  1.00  0.00           C
ATOM   6512 2C31 POPEk 157      33.026 100.506  46.753  1.00  0.00           C
ATOM   6515 3C31 POPEk 157      32.586 100.266  45.293  1.00  0.00           C
ATOM   6518 4C31 POPEk 157      31.196 100.805  44.943  1.00  0.00           C
ATOM   6521 5C31 POPEk 157      30.886 100.615  43.453  1.00  0.00           C
ATOM   6524 6C31 POPEk 157      29.406 100.746  43.093  1.00  0.00           C
ATOM   6528  NH3 POPEl 158     127.907 104.156  19.923  1.00  0.00           N
ATOM   6532  C12 POPEl 158     126.906 103.065  20.203  1.00  0.00           C
ATOM   6535  C11 POPEl 158     125.546 103.216  19.503  1.00  0.00           C
ATOM   6538  P   POPEl 158     123.106 102.295  19.763  1.00  0.00           P
ATOM   6539  O13 POPEl 158     122.826 102.936  18.463  1.00  0.00           O
ATOM   6540  O14 POPEl 158     122.457 100.996  20.013  1.00  0.00           O
ATOM   6541  O11 POPEl 158     122.635 103.305  20.903  1.00  0.00           O
ATOM   6542  O12 POPEl 158     124.667 102.195  19.973  1.00  0.00           O
ATOM   6543  C1  POPEl 158     123.316 103.526  22.143  1.00  0.00           C
ATOM   6546  C2  POPEl 158     122.985 102.456  23.223  1.00  0.00           C
ATOM   6548  O21 POPEl 158     122.796 103.025  24.533  1.00  0.00           O
ATOM   6549  C21 POPEl 158     121.636 103.545  24.863  1.00  0.00           C
ATOM   6550  O22 POPEl 158     120.806 104.016  24.103  1.00  0.00           O
ATOM   6551  C22 POPEl 158     121.446 103.445  26.383  1.00  0.00           C
ATOM   6554  C3  POPEl 158     124.126 101.406  23.343  1.00  0.00           C
ATOM   6557  O31 POPEl 158     123.946 100.586  24.513  1.00  0.00           O
ATOM   6558  C31 POPEl 158     124.537 101.015  25.633  1.00  0.00           C
ATOM   6559  O32 POPEl 158     125.165 102.036  25.773  1.00  0.00           O
ATOM   6560  C32 POPEl 158     124.235 100.045  26.763  1.00  0.00           C
ATOM   6563  C23 POPEl 158     121.766 104.755  27.153  1.00  0.00           C
ATOM   6566  C24 POPEl 158     123.215 104.835  27.663  1.00  0.00           C
ATOM   6569  C25 POPEl 158     123.505 104.095  28.983  1.00  0.00           C
ATOM   6572  C26 POPEl 158     122.826 104.716  30.223  1.00  0.00           C
ATOM   6575  C27 POPEl 158     123.225 104.056  31.553  1.00  0.00           C
ATOM   6578  C28 POPEl 158     122.076 104.105  32.593  1.00  0.00           C
ATOM   6581  C29 POPEl 158     122.385 103.416  33.903  1.00  0.00           C
ATOM   6583 0C21 POPEl 158     122.796 104.016  35.043  1.00  0.00           C
ATOM   6585 1C21 POPEl 158     123.085 105.485  35.223  1.00  0.00           C
ATOM   6588 2C21 POPEl 158     122.177 106.185  36.253  1.00  0.00           C
ATOM   6591 3C21 POPEl 158     122.447 107.696  36.293  1.00  0.00           C
ATOM   6594 4C21 POPEl 158     121.896 108.435  37.533  1.00  0.00           C
ATOM   6597 5C21 POPEl 158     120.396 108.225  37.823  1.00  0.00           C
ATOM   6600 6C21 POPEl 158     119.995 108.995  39.093  1.00  0.00           C
ATOM   6603 7C21 POPEl 158     118.596 108.666  39.623  1.00  0.00           C
ATOM   6606 8C21 POPEl 158     118.365 109.256  41.023  1.00  0.00           C
ATOM   6610  C33 POPEl 158     125.485  99.566  27.523  1.00  0.00           C
ATOM   6613  C34 POPEl 158     125.056  98.965  28.863  1.00  0.00           C
ATOM   6616  C35 POPEl 158     126.186  98.386  29.723  1.00  0.00           C
ATOM   6619  C36 POPEl 158     125.566  97.776  30.973  1.00  0.00           C
ATOM   6622  C37 POPEl 158     126.536  97.425  32.103  1.00  0.00           C
ATOM   6625  C38 POPEl 158     125.746  97.225  33.403  1.00  0.00           C
ATOM   6628  C39 POPEl 158     126.566  96.666  34.563  1.00  0.00           C
ATOM   6631 0C31 POPEl 158     125.725  96.586  35.843  1.00  0.00           C
ATOM   6634 1C31 POPEl 158     126.477  95.956  37.013  1.00  0.00           C
ATOM   6637 2C31 POPEl 158     125.596  95.816  38.253  1.00  0.00           C
ATOM   6640 3C31 POPEl 158     126.315  95.156  39.443  1.00  0.00           C
ATOM   6643 4C31 POPEl 158     127.407  96.035  40.083  1.00  0.00           C
ATOM   6646 5C31 POPEl 158     127.907  95.446  41.403  1.00  0.00           C
ATOM   6649 6C31 POPEl 158     128.867  96.325  42.203  1.00  0.00           C
ATOM   6653  NH3 POPEm 159      39.597 115.916  63.773  1.00  0.00           N
ATOM   6657  C12 POPEm 159      38.126 115.945  64.203  1.00  0.00           C
ATOM   6660  C11 POPEm 159      37.126 116.175  63.033  1.00  0.00           C
ATOM   6663  P   POPEm 159      34.666 117.195  62.993  1.00  0.00           P
ATOM   6664  O13 POPEm 159      33.296 116.775  63.393  1.00  0.00           O
ATOM   6665  O14 POPEm 159      35.006 118.535  63.523  1.00  0.00           O
ATOM   6666  O11 POPEm 159      34.786 117.176  61.413  1.00  0.00           O
ATOM   6667  O12 POPEm 159      35.766 116.175  63.503  1.00  0.00           O
ATOM   6668  C1  POPEm 159      34.926 118.375  60.653  1.00  0.00           C
ATOM   6671  C2  POPEm 159      34.286 118.246  59.233  1.00  0.00           C
ATOM   6673  O21 POPEm 159      35.196 118.645  58.203  1.00  0.00           O
ATOM   6674  C21 POPEm 159      35.636 119.886  58.183  1.00  0.00           C
ATOM   6675  O22 POPEm 159      35.486 120.735  59.053  1.00  0.00           O
ATOM   6676  C22 POPEm 159      36.386 120.065  56.863  1.00  0.00           C
ATOM   6679  C3  POPEm 159      32.896 118.935  59.053  1.00  0.00           C
ATOM   6682  O31 POPEm 159      32.376 118.685  57.723  1.00  0.00           O
ATOM   6683  C31 POPEm 159      31.786 119.706  57.083  1.00  0.00           C
ATOM   6684  O32 POPEm 159      31.676 120.836  57.523  1.00  0.00           O
ATOM   6685  C32 POPEm 159      31.316 119.266  55.683  1.00  0.00           C
ATOM   6688  C23 POPEm 159      36.946 121.465  56.603  1.00  0.00           C
ATOM   6691  C24 POPEm 159      37.946 121.406  55.453  1.00  0.00           C
ATOM   6694  C25 POPEm 159      38.386 122.776  54.943  1.00  0.00           C
ATOM   6697  C26 POPEm 159      39.706 122.696  54.173  1.00  0.00           C
ATOM   6700  C27 POPEm 159      40.166 124.076  53.673  1.00  0.00           C
ATOM   6703  C28 POPEm 159      41.606 124.116  53.153  1.00  0.00           C
ATOM   6706  C29 POPEm 159      41.826 123.196  51.973  1.00  0.00           C
ATOM   6708 0C21 POPEm 159      41.876 123.566  50.683  1.00  0.00           C
ATOM   6710 1C21 POPEm 159      41.686 124.975  50.173  1.00  0.00           C
ATOM   6713 2C21 POPEm 159      42.957 125.836  50.323  1.00  0.00           C
ATOM   6716 3C21 POPEm 159      42.726 127.295  49.903  1.00  0.00           C
ATOM   6719 4C21 POPEm 159      43.886 128.207  50.343  1.00  0.00           C
ATOM   6722 5C21 POPEm 159      43.766 129.646  49.843  1.00  0.00           C
ATOM   6725 6C21 POPEm 159      44.266 129.837  48.403  1.00  0.00           C
ATOM   6728 7C21 POPEm 159      44.166 131.306  47.953  1.00  0.00           C
ATOM   6731 8C21 POPEm 159      44.356 131.497  46.443  1.00  0.00           C
ATOM   6735  C33 POPEm 159      32.066 119.946  54.503  1.00  0.00           C
ATOM   6738  C34 POPEm 159      32.156 118.995  53.283  1.00  0.00           C
ATOM   6741  C35 POPEm 159      32.796 119.566  51.993  1.00  0.00           C
ATOM   6744  C36 POPEm 159      34.286 119.946  52.103  1.00  0.00           C
ATOM   6747  C37 POPEm 159      34.786 120.735  50.883  1.00  0.00           C
ATOM   6750  C38 POPEm 159      36.266 121.126  50.993  1.00  0.00           C
ATOM   6753  C39 POPEm 159      36.736 122.185  49.983  1.00  0.00           C
ATOM   6756 0C31 POPEm 159      36.606 121.766  48.503  1.00  0.00           C
ATOM   6759 1C31 POPEm 159      37.566 122.545  47.603  1.00  0.00           C
ATOM   6762 2C31 POPEm 159      37.506 122.166  46.113  1.00  0.00           C
ATOM   6765 3C31 POPEm 159      37.876 120.705  45.783  1.00  0.00           C
ATOM   6768 4C31 POPEm 159      39.347 120.345  46.093  1.00  0.00           C
ATOM   6771 5C31 POPEm 159      39.736 118.986  45.503  1.00  0.00           C
ATOM   6774 6C31 POPEm 159      41.206 118.606  45.733  1.00  0.00           C
ATOM   6778  NH3 POPEn 160      64.806  62.066  23.323  1.00  0.00           N
ATOM   6782  C12 POPEn 160      65.026  63.435  22.723  1.00  0.00           C
ATOM   6785  C11 POPEn 160      63.746  64.295  22.573  1.00  0.00           C
ATOM   6788  P   POPEn 160      61.806  62.755  21.673  1.00  0.00           P
ATOM   6789  O13 POPEn 160      61.777  61.906  20.463  1.00  0.00           O
ATOM   6790  O14 POPEn 160      61.996  62.066  22.973  1.00  0.00           O
ATOM   6791  O11 POPEn 160      60.446  63.545  21.733  1.00  0.00           O
ATOM   6792  O12 POPEn 160      62.916  63.856  21.503  1.00  0.00           O
ATOM   6793  C1  POPEn 160      60.196  64.545  22.713  1.00  0.00           C
ATOM   6796  C2  POPEn 160      59.126  64.095  23.743  1.00  0.00           C
ATOM   6798  O21 POPEn 160      59.156  65.016  24.853  1.00  0.00           O
ATOM   6799  C21 POPEn 160      58.046  65.696  25.103  1.00  0.00           C
ATOM   6800  O22 POPEn 160      57.016  65.626  24.443  1.00  0.00           O
ATOM   6801  C22 POPEn 160      58.246  66.556  26.363  1.00  0.00           C
ATOM   6804  C3  POPEn 160      59.417  62.666  24.273  1.00  0.00           C
ATOM   6807  O31 POPEn 160      58.356  62.156  25.093  1.00  0.00           O
ATOM   6808  C31 POPEn 160      58.516  62.045  26.433  1.00  0.00           C
ATOM   6809  O32 POPEn 160      57.636  62.346  27.213  1.00  0.00           O
ATOM   6810  C32 POPEn 160      59.806  61.295  26.833  1.00  0.00           C
ATOM   6813  C23 POPEn 160      58.116  65.785  27.713  1.00  0.00           C
ATOM   6816  C24 POPEn 160      59.296  66.016  28.693  1.00  0.00           C
ATOM   6819  C25 POPEn 160      59.176  67.225  29.633  1.00  0.00           C
ATOM   6822  C26 POPEn 160      58.626  66.876  31.033  1.00  0.00           C
ATOM   6825  C27 POPEn 160      58.616  68.075  31.993  1.00  0.00           C
ATOM   6828  C28 POPEn 160      58.366  67.705  33.473  1.00  0.00           C
ATOM   6831  C29 POPEn 160      57.056  66.986  33.683  1.00  0.00           C
ATOM   6833 0C21 POPEn 160      56.106  67.236  34.593  1.00  0.00           C
ATOM   6835 1C21 POPEn 160      56.136  68.285  35.673  1.00  0.00           C
ATOM   6838 2C21 POPEn 160      55.016  68.096  36.723  1.00  0.00           C
ATOM   6841 3C21 POPEn 160      55.196  66.846  37.603  1.00  0.00           C
ATOM   6844 4C21 POPEn 160      54.067  66.656  38.623  1.00  0.00           C
ATOM   6847 5C21 POPEn 160      54.196  65.406  39.513  1.00  0.00           C
ATOM   6850 6C21 POPEn 160      54.417  64.106  38.723  1.00  0.00           C
ATOM   6853 7C21 POPEn 160      54.326  62.845  39.583  1.00  0.00           C
ATOM   6856 8C21 POPEn 160      54.786  61.595  38.833  1.00  0.00           C
ATOM   6860  C33 POPEn 160      59.826  60.975  28.353  1.00  0.00           C
ATOM   6863  C34 POPEn 160      61.186  60.475  28.873  1.00  0.00           C
ATOM   6866  C35 POPEn 160      61.106  59.966  30.333  1.00  0.00           C
ATOM   6869  C36 POPEn 160      60.946  61.056  31.403  1.00  0.00           C
ATOM   6872  C37 POPEn 160      61.296  60.545  32.813  1.00  0.00           C
ATOM   6875  C38 POPEn 160      61.076  61.595  33.903  1.00  0.00           C
ATOM   6878  C39 POPEn 160      61.666  61.246  35.283  1.00  0.00           C
ATOM   6881 0C31 POPEn 160      60.656  60.696  36.283  1.00  0.00           C
ATOM   6884 1C31 POPEn 160      61.346  60.126  37.533  1.00  0.00           C
ATOM   6887 2C31 POPEn 160      60.356  59.596  38.573  1.00  0.00           C
ATOM   6890 3C31 POPEn 160      59.866  60.696  39.533  1.00  0.00           C
ATOM   6893 4C31 POPEn 160      58.706  60.196  40.393  1.00  0.00           C
ATOM   6896 5C31 POPEn 160      58.156  61.276  41.323  1.00  0.00           C
ATOM   6899 6C31 POPEn 160      56.896  60.805  42.063  1.00  0.00           C
ATOM   6903  NH3 POPEo 161     119.396 131.567  23.993  1.00  0.00           N
ATOM   6907  C12 POPEo 161     120.436 132.267  24.823  1.00  0.00           C
ATOM   6910  C11 POPEo 161     121.826 131.677  24.603  1.00  0.00           C
ATOM   6913  P   POPEo 161     123.066 131.477  26.913  1.00  0.00           P
ATOM   6914  O13 POPEo 161     124.286 130.647  26.733  1.00  0.00           O
ATOM   6915  O14 POPEo 161     123.066 132.517  27.943  1.00  0.00           O
ATOM   6916  O11 POPEo 161     121.786 130.557  27.043  1.00  0.00           O
ATOM   6917  O12 POPEo 161     122.775 132.217  25.523  1.00  0.00           O
ATOM   6918  C1  POPEo 161     121.347 130.077  28.313  1.00  0.00           C
ATOM   6921  C2  POPEo 161     119.837 129.747  28.253  1.00  0.00           C
ATOM   6923  O21 POPEo 161     119.426 129.367  29.573  1.00  0.00           O
ATOM   6924  C21 POPEo 161     118.635 130.217  30.193  1.00  0.00           C
ATOM   6925  O22 POPEo 161     118.106 131.197  29.713  1.00  0.00           O
ATOM   6926  C22 POPEo 161     118.557 129.787  31.663  1.00  0.00           C
ATOM   6929  C3  POPEo 161     119.556 128.597  27.263  1.00  0.00           C
ATOM   6932  O31 POPEo 161     118.146 128.307  27.153  1.00  0.00           O
ATOM   6933  C31 POPEo 161     117.495 129.007  26.243  1.00  0.00           C
ATOM   6934  O32 POPEo 161     117.966 129.877  25.523  1.00  0.00           O
ATOM   6935  C32 POPEo 161     116.046 128.537  26.183  1.00  0.00           C
ATOM   6938  C23 POPEo 161     117.486 130.537  32.503  1.00  0.00           C
ATOM   6941  C24 POPEo 161     117.997 130.917  33.903  1.00  0.00           C
ATOM   6944  C25 POPEo 161     118.256 129.737  34.853  1.00  0.00           C
ATOM   6947  C26 POPEo 161     116.986 129.237  35.563  1.00  0.00           C
ATOM   6950  C27 POPEo 161     117.285 128.497  36.883  1.00  0.00           C
ATOM   6953  C28 POPEo 161     116.017 128.267  37.733  1.00  0.00           C
ATOM   6956  C29 POPEo 161     116.367 127.716  39.093  1.00  0.00           C
ATOM   6958 0C21 POPEo 161     116.245 128.357  40.273  1.00  0.00           C
ATOM   6960 1C21 POPEo 161     115.725 129.767  40.463  1.00  0.00           C
ATOM   6963 2C21 POPEo 161     115.546 130.147  41.953  1.00  0.00           C
ATOM   6966 3C21 POPEo 161     114.456 129.347  42.673  1.00  0.00           C
ATOM   6969 4C21 POPEo 161     114.286 129.757  44.143  1.00  0.00           C
ATOM   6972 5C21 POPEo 161     113.417 128.757  44.913  1.00  0.00           C
ATOM   6975 6C21 POPEo 161     113.417 128.997  46.433  1.00  0.00           C
ATOM   6978 7C21 POPEo 161     112.786 127.837  47.213  1.00  0.00           C
ATOM   6981 8C21 POPEo 161     112.926 127.997  48.723  1.00  0.00           C
ATOM   6985  C33 POPEo 161     115.097 129.377  27.063  1.00  0.00           C
ATOM   6988  C34 POPEo 161     115.316 129.257  28.583  1.00  0.00           C
ATOM   6991  C35 POPEo 161     115.105 127.847  29.163  1.00  0.00           C
ATOM   6994  C36 POPEo 161     115.367 127.817  30.673  1.00  0.00           C
ATOM   6997  C37 POPEo 161     115.006 126.486  31.343  1.00  0.00           C
ATOM   7000  C38 POPEo 161     114.925 126.616  32.873  1.00  0.00           C
ATOM   7003  C39 POPEo 161     114.465 125.346  33.613  1.00  0.00           C
ATOM   7006 0C31 POPEo 161     114.247 125.616  35.113  1.00  0.00           C
ATOM   7009 1C31 POPEo 161     113.535 124.476  35.863  1.00  0.00           C
ATOM   7012 2C31 POPEo 161     113.386 124.816  37.353  1.00  0.00           C
ATOM   7015 3C31 POPEo 161     112.447 123.886  38.143  1.00  0.00           C
ATOM   7018 4C31 POPEo 161     110.956 124.106  37.833  1.00  0.00           C
ATOM   7021 5C31 POPEo 161     110.056 123.566  38.943  1.00  0.00           C
ATOM   7024 6C31 POPEo 161     108.567 123.876  38.723  1.00  0.00           C
ATOM   7028  NH3 POPEp 162      46.426 124.485  22.273  1.00  0.00           N
ATOM   7032  C12 POPEp 162      45.006 124.566  21.793  1.00  0.00           C
ATOM   7035  C11 POPEp 162      44.466 123.225  21.243  1.00  0.00           C
ATOM   7038  P   POPEp 162      42.186 122.125  20.533  1.00  0.00           P
ATOM   7039  O13 POPEp 162      41.696 122.225  19.143  1.00  0.00           O
ATOM   7040  O14 POPEp 162      42.876 120.886  20.933  1.00  0.00           O
ATOM   7041  O11 POPEp 162      40.926 122.376  21.513  1.00  0.00           O
ATOM   7042  O12 POPEp 162      43.116 123.386  20.803  1.00  0.00           O
ATOM   7043  C1  POPEp 162      40.056 121.255  21.753  1.00  0.00           C
ATOM   7046  C2  POPEp 162      38.876 121.605  22.713  1.00  0.00           C
ATOM   7048  O21 POPEp 162      39.356 121.705  24.063  1.00  0.00           O
ATOM   7049  C21 POPEp 162      39.527 122.936  24.503  1.00  0.00           C
ATOM   7050  O22 POPEp 162      39.486 123.946  23.833  1.00  0.00           O
ATOM   7051  C22 POPEp 162      39.676 122.906  26.033  1.00  0.00           C
ATOM   7054  C3  POPEp 162      37.736 120.536  22.733  1.00  0.00           C
ATOM   7057  O31 POPEp 162      36.686 120.956  23.623  1.00  0.00           O
ATOM   7058  C31 POPEp 162      35.816 120.115  24.213  1.00  0.00           C
ATOM   7059  O32 POPEp 162      35.046 120.466  25.093  1.00  0.00           O
ATOM   7060  C32 POPEp 162      35.816 118.675  23.673  1.00  0.00           C
ATOM   7063  C23 POPEp 162      38.706 121.936  26.763  1.00  0.00           C
ATOM   7066  C24 POPEp 162      38.526 122.236  28.253  1.00  0.00           C
ATOM   7069  C25 POPEp 162      37.796 121.106  29.003  1.00  0.00           C
ATOM   7072  C26 POPEp 162      37.436 121.495  30.443  1.00  0.00           C
ATOM   7075  C27 POPEp 162      36.646 120.406  31.173  1.00  0.00           C
ATOM   7078  C28 POPEp 162      36.196 120.856  32.583  1.00  0.00           C
ATOM   7081  C29 POPEp 162      35.086 119.986  33.123  1.00  0.00           C
ATOM   7083 0C21 POPEp 162      35.216 118.925  33.943  1.00  0.00           C
ATOM   7085 1C21 POPEp 162      36.506 118.346  34.463  1.00  0.00           C
ATOM   7088 2C21 POPEp 162      36.756 118.585  35.973  1.00  0.00           C
ATOM   7091 3C21 POPEp 162      36.166 117.535  36.933  1.00  0.00           C
ATOM   7094 4C21 POPEp 162      34.626 117.446  36.913  1.00  0.00           C
ATOM   7097 5C21 POPEp 162      34.016 116.656  38.093  1.00  0.00           C
ATOM   7100 6C21 POPEp 162      34.666 115.285  38.343  1.00  0.00           C
ATOM   7103 7C21 POPEp 162      33.856 114.436  39.333  1.00  0.00           C
ATOM   7106 8C21 POPEp 162      34.556 113.146  39.753  1.00  0.00           C
ATOM   7110  C33 POPEp 162      36.586 117.666  24.563  1.00  0.00           C
ATOM   7113  C34 POPEp 162      35.756 117.076  25.723  1.00  0.00           C
ATOM   7116  C35 POPEp 162      35.546 118.036  26.903  1.00  0.00           C
ATOM   7119  C36 POPEp 162      35.856 117.425  28.283  1.00  0.00           C
ATOM   7122  C37 POPEp 162      34.766 117.685  29.333  1.00  0.00           C
ATOM   7125  C38 POPEp 162      33.526 116.815  29.123  1.00  0.00           C
ATOM   7128  C39 POPEp 162      32.356 117.216  30.033  1.00  0.00           C
ATOM   7131 0C31 POPEp 162      31.716 118.545  29.623  1.00  0.00           C
ATOM   7134 1C31 POPEp 162      30.606 118.986  30.583  1.00  0.00           C
ATOM   7137 2C31 POPEp 162      30.086 120.385  30.223  1.00  0.00           C
ATOM   7140 3C31 POPEp 162      28.676 120.686  30.753  1.00  0.00           C
ATOM   7143 4C31 POPEp 162      28.456 120.366  32.233  1.00  0.00           C
ATOM   7146 5C31 POPEp 162      26.976 120.525  32.643  1.00  0.00           C
ATOM   7149 6C31 POPEp 162      26.726 120.145  34.103  1.00  0.00           C
ATOM   7153  NH3 POPEq 163      52.966  71.035  21.353  1.00  0.00           N
ATOM   7157  C12 POPEq 163      52.386  71.426  20.023  1.00  0.00           C
ATOM   7160  C11 POPEq 163      53.167  72.606  19.393  1.00  0.00           C
ATOM   7163  P   POPEq 163      55.026  73.906  20.753  1.00  0.00           P
ATOM   7164  O13 POPEq 163      56.196  73.435  21.533  1.00  0.00           O
ATOM   7165  O14 POPEq 163      55.146  75.176  20.003  1.00  0.00           O
ATOM   7166  O11 POPEq 163      53.786  73.926  21.773  1.00  0.00           O
ATOM   7167  O12 POPEq 163      54.527  72.715  19.843  1.00  0.00           O
ATOM   7168  C1  POPEq 163      53.966  74.505  23.073  1.00  0.00           C
ATOM   7171  C2  POPEq 163      53.956  73.466  24.223  1.00  0.00           C
ATOM   7173  O21 POPEq 163      54.277  74.206  25.403  1.00  0.00           O
ATOM   7174  C21 POPEq 163      53.626  73.895  26.493  1.00  0.00           C
ATOM   7175  O22 POPEq 163      52.666  73.156  26.573  1.00  0.00           O
ATOM   7176  C22 POPEq 163      54.366  74.535  27.653  1.00  0.00           C
ATOM   7179  C3  POPEq 163      55.036  72.365  24.043  1.00  0.00           C
ATOM   7182  O31 POPEq 163      54.756  71.196  24.843  1.00  0.00           O
ATOM   7183  C31 POPEq 163      55.626  70.925  25.813  1.00  0.00           C
ATOM   7184  O32 POPEq 163      56.616  71.575  26.083  1.00  0.00           O
ATOM   7185  C32 POPEq 163      55.206  69.626  26.473  1.00  0.00           C
ATOM   7188  C23 POPEq 163      53.826  74.176  29.033  1.00  0.00           C
ATOM   7191  C24 POPEq 163      54.626  74.946  30.083  1.00  0.00           C
ATOM   7194  C25 POPEq 163      54.156  74.656  31.503  1.00  0.00           C
ATOM   7197  C26 POPEq 163      52.746  75.215  31.763  1.00  0.00           C
ATOM   7200  C27 POPEq 163      52.356  75.185  33.243  1.00  0.00           C
ATOM   7203  C28 POPEq 163      53.116  76.205  34.123  1.00  0.00           C
ATOM   7206  C29 POPEq 163      52.776  77.626  33.763  1.00  0.00           C
ATOM   7208 0C21 POPEq 163      51.896  78.405  34.433  1.00  0.00           C
ATOM   7210 1C21 POPEq 163      51.116  77.996  35.643  1.00  0.00           C
ATOM   7213 2C21 POPEq 163      50.756  79.166  36.583  1.00  0.00           C
ATOM   7216 3C21 POPEq 163      51.976  79.856  37.223  1.00  0.00           C
ATOM   7219 4C21 POPEq 163      51.526  80.735  38.393  1.00  0.00           C
ATOM   7222 5C21 POPEq 163      52.596  81.646  38.993  1.00  0.00           C
ATOM   7225 6C21 POPEq 163      53.586  80.905  39.903  1.00  0.00           C
ATOM   7228 7C21 POPEq 163      54.366  81.875  40.803  1.00  0.00           C
ATOM   7231 8C21 POPEq 163      55.376  81.166  41.713  1.00  0.00           C
ATOM   7235  C33 POPEq 163      55.306  69.716  28.003  1.00  0.00           C
ATOM   7238  C34 POPEq 163      55.106  68.346  28.663  1.00  0.00           C
ATOM   7241  C35 POPEq 163      55.366  68.395  30.173  1.00  0.00           C
ATOM   7244  C36 POPEq 163      54.096  68.606  31.003  1.00  0.00           C
ATOM   7247  C37 POPEq 163      53.666  67.326  31.733  1.00  0.00           C
ATOM   7250  C38 POPEq 163      52.536  67.516  32.743  1.00  0.00           C
ATOM   7253  C39 POPEq 163      52.286  66.266  33.593  1.00  0.00           C
ATOM   7256 0C31 POPEq 163      51.206  66.486  34.673  1.00  0.00           C
ATOM   7259 1C31 POPEq 163      51.366  65.535  35.863  1.00  0.00           C
ATOM   7262 2C31 POPEq 163      50.496  65.916  37.073  1.00  0.00           C
ATOM   7265 3C31 POPEq 163      48.986  65.766  36.823  1.00  0.00           C
ATOM   7268 4C31 POPEq 163      48.167  65.906  38.113  1.00  0.00           C
ATOM   7271 5C31 POPEq 163      46.676  65.615  37.903  1.00  0.00           C
ATOM   7274 6C31 POPEq 163      45.856  65.626  39.193  1.00  0.00           C
ATOM   7278  NH3 POPEr 164       3.796  41.816  24.653  1.00  0.00           N
ATOM   7282  C12 POPEr 164       3.036  42.586  23.613  1.00  0.00           C
ATOM   7285  C11 POPEr 164       2.296  43.755  24.253  1.00  0.00           C
ATOM   7288  P   POPEr 164       3.896  45.786  24.313  1.00  0.00           P
ATOM   7289  O13 POPEr 164       4.896  45.205  23.393  1.00  0.00           O
ATOM   7290  O14 POPEr 164       2.876  46.725  23.783  1.00  0.00           O
ATOM   7291  O11 POPEr 164       4.656  46.455  25.543  1.00  0.00           O
ATOM   7292  O12 POPEr 164       3.186  44.566  25.023  1.00  0.00           O
ATOM   7293  C1  POPEr 164       4.106  47.566  26.243  1.00  0.00           C
ATOM   7296  C2  POPEr 164       5.006  47.915  27.453  1.00  0.00           C
ATOM   7298  O21 POPEr 164       4.396  48.846  28.363  1.00  0.00           O
ATOM   7299  C21 POPEr 164       4.216  50.086  27.993  1.00  0.00           C
ATOM   7300  O22 POPEr 164       4.096  50.516  26.853  1.00  0.00           O
ATOM   7301  C22 POPEr 164       4.176  50.966  29.243  1.00  0.00           C
ATOM   7304  C3  POPEr 164       6.476  48.316  27.083  1.00  0.00           C
ATOM   7307  O31 POPEr 164       7.216  48.685  28.273  1.00  0.00           O
ATOM   7308  C31 POPEr 164       8.506  48.965  28.093  1.00  0.00           C
ATOM   7309  O32 POPEr 164       9.066  49.025  27.013  1.00  0.00           O
ATOM   7310  C32 POPEr 164       9.146  49.376  29.423  1.00  0.00           C
ATOM   7313  C23 POPEr 164       5.576  51.156  29.863  1.00  0.00           C
ATOM   7316  C24 POPEr 164       5.526  51.775  31.263  1.00  0.00           C
ATOM   7319  C25 POPEr 164       5.306  50.786  32.403  1.00  0.00           C
ATOM   7322  C26 POPEr 164       4.996  51.446  33.763  1.00  0.00           C
ATOM   7325  C27 POPEr 164       5.906  52.645  34.113  1.00  0.00           C
ATOM   7328  C28 POPEr 164       5.526  53.346  35.433  1.00  0.00           C
ATOM   7331  C29 POPEr 164       5.696  52.466  36.653  1.00  0.00           C
ATOM   7333 0C21 POPEr 164       6.726  52.496  37.513  1.00  0.00           C
ATOM   7335 1C21 POPEr 164       7.956  53.365  37.423  1.00  0.00           C
ATOM   7338 2C21 POPEr 164       9.196  52.705  38.053  1.00  0.00           C
ATOM   7341 3C21 POPEr 164      10.356  53.705  38.213  1.00  0.00           C
ATOM   7344 4C21 POPEr 164      11.526  53.165  39.043  1.00  0.00           C
ATOM   7347 5C21 POPEr 164      12.666  54.186  39.183  1.00  0.00           C
ATOM   7350 6C21 POPEr 164      13.746  53.725  40.173  1.00  0.00           C
ATOM   7353 7C21 POPEr 164      14.956  54.666  40.233  1.00  0.00           C
ATOM   7356 8C21 POPEr 164      15.886  54.355  41.413  1.00  0.00           C
ATOM   7360  C33 POPEr 164      10.096  48.305  30.043  1.00  0.00           C
ATOM   7363  C34 POPEr 164      10.596  48.736  31.433  1.00  0.00           C
ATOM   7366  C35 POPEr 164      11.346  47.615  32.163  1.00  0.00           C
ATOM   7369  C36 POPEr 164      11.866  48.006  33.553  1.00  0.00           C
ATOM   7372  C37 POPEr 164      12.546  46.845  34.293  1.00  0.00           C
ATOM   7375  C38 POPEr 164      11.766  46.325  35.513  1.00  0.00           C
ATOM   7378  C39 POPEr 164      11.786  47.266  36.733  1.00  0.00           C
ATOM   7381 0C31 POPEr 164      13.196  47.606  37.223  1.00  0.00           C
ATOM   7384 1C31 POPEr 164      13.206  48.416  38.513  1.00  0.00           C
ATOM   7387 2C31 POPEr 164      14.646  48.696  38.983  1.00  0.00           C
ATOM   7390 3C31 POPEr 164      14.726  49.786  40.053  1.00  0.00           C
ATOM   7393 4C31 POPEr 164      13.916  49.475  41.313  1.00  0.00           C
ATOM   7396 5C31 POPEr 164      14.076  50.545  42.403  1.00  0.00           C
ATOM   7399 6C31 POPEr 164      13.236  50.266  43.643  1.00  0.00           C
ATOM   7403  NH3 POPEs 165      17.206  83.036  64.313  1.00  0.00           N
ATOM   7407  C12 POPEs 165      16.956  83.946  65.473  1.00  0.00           C
ATOM   7410  C11 POPEs 165      16.376  85.285  65.033  1.00  0.00           C
ATOM   7413  P   POPEs 165      15.166  87.335  66.143  1.00  0.00           P
ATOM   7414  O13 POPEs 165      13.976  87.225  67.043  1.00  0.00           O
ATOM   7415  O14 POPEs 165      16.066  88.475  66.363  1.00  0.00           O
ATOM   7416  O11 POPEs 165      14.696  87.335  64.643  1.00  0.00           O
ATOM   7417  O12 POPEs 165      16.036  86.015  66.213  1.00  0.00           O
ATOM   7418  C1  POPEs 165      14.376  88.496  63.853  1.00  0.00           C
ATOM   7421  C2  POPEs 165      15.076  88.475  62.453  1.00  0.00           C
ATOM   7423  O21 POPEs 165      14.086  88.725  61.433  1.00  0.00           O
ATOM   7424  C21 POPEs 165      14.596  89.245  60.323  1.00  0.00           C
ATOM   7425  O22 POPEs 165      15.626  89.886  60.253  1.00  0.00           O
ATOM   7426  C22 POPEs 165      13.716  88.836  59.133  1.00  0.00           C
ATOM   7429  C3  POPEs 165      15.776  87.106  62.153  1.00  0.00           C
ATOM   7432  O31 POPEs 165      16.226  86.946  60.793  1.00  0.00           O
ATOM   7433  C31 POPEs 165      17.406  86.376  60.593  1.00  0.00           C
ATOM   7434  O32 POPEs 165      18.276  86.225  61.453  1.00  0.00           O
ATOM   7435  C32 POPEs 165      17.596  86.075  59.113  1.00  0.00           C
ATOM   7438  C23 POPEs 165      14.346  89.196  57.763  1.00  0.00           C
ATOM   7441  C24 POPEs 165      13.536  88.666  56.573  1.00  0.00           C
ATOM   7444  C25 POPEs 165      13.826  89.406  55.263  1.00  0.00           C
ATOM   7447  C26 POPEs 165      15.196  89.116  54.633  1.00  0.00           C
ATOM   7450  C27 POPEs 165      15.616  90.226  53.663  1.00  0.00           C
ATOM   7453  C28 POPEs 165      16.926  89.935  52.903  1.00  0.00           C
ATOM   7456  C29 POPEs 165      16.666  89.286  51.563  1.00  0.00           C
ATOM   7458 0C21 POPEs 165      17.176  89.625  50.363  1.00  0.00           C
ATOM   7460 1C21 POPEs 165      18.166  90.735  50.093  1.00  0.00           C
ATOM   7463 2C21 POPEs 165      17.576  91.865  49.233  1.00  0.00           C
ATOM   7466 3C21 POPEs 165      17.636  91.586  47.723  1.00  0.00           C
ATOM   7469 4C21 POPEs 165      16.986  92.675  46.873  1.00  0.00           C
ATOM   7472 5C21 POPEs 165      16.996  92.395  45.363  1.00  0.00           C
ATOM   7475 6C21 POPEs 165      18.406  92.325  44.763  1.00  0.00           C
ATOM   7478 7C21 POPEs 165      18.406  92.246  43.223  1.00  0.00           C
ATOM   7481 8C21 POPEs 165      19.806  92.446  42.643  1.00  0.00           C
ATOM   7485  C33 POPEs 165      18.416  84.795  58.823  1.00  0.00           C
ATOM   7488  C34 POPEs 165      18.806  84.655  57.343  1.00  0.00           C
ATOM   7491  C35 POPEs 165      17.616  84.846  56.393  1.00  0.00           C
ATOM   7494  C36 POPEs 165      17.936  84.555  54.923  1.00  0.00           C
ATOM   7497  C37 POPEs 165      16.716  84.825  54.033  1.00  0.00           C
ATOM   7500  C38 POPEs 165      16.996  84.606  52.543  1.00  0.00           C
ATOM   7503  C39 POPEs 165      16.056  85.416  51.633  1.00  0.00           C
ATOM   7506 0C31 POPEs 165      14.576  84.986  51.683  1.00  0.00           C
ATOM   7509 1C31 POPEs 165      13.616  86.096  51.213  1.00  0.00           C
ATOM   7512 2C31 POPEs 165      13.866  86.666  49.803  1.00  0.00           C
ATOM   7515 3C31 POPEs 165      13.026  87.916  49.523  1.00  0.00           C
ATOM   7518 4C31 POPEs 165      13.296  88.526  48.153  1.00  0.00           C
ATOM   7521 5C31 POPEs 165      12.916  90.016  48.133  1.00  0.00           C
ATOM   7524 6C31 POPEs 165      13.296  90.735  46.843  1.00  0.00           C
ATOM   7528  NH3 POPEt 166      70.465  81.115  19.053  1.00  0.00           N
ATOM   7532  C12 POPEt 166      69.106  81.185  19.693  1.00  0.00           C
ATOM   7535  C11 POPEt 166      68.147  80.185  19.013  1.00  0.00           C
ATOM   7538  P   POPEt 166      65.715  81.145  19.293  1.00  0.00           P
ATOM   7539  O13 POPEt 166      65.006  80.725  18.063  1.00  0.00           O
ATOM   7540  O14 POPEt 166      66.326  82.505  19.323  1.00  0.00           O
ATOM   7541  O11 POPEt 166      64.716  81.056  20.523  1.00  0.00           O
ATOM   7542  O12 POPEt 166      66.886  80.136  19.683  1.00  0.00           O
ATOM   7543  C1  POPEt 166      64.546  79.825  21.253  1.00  0.00           C
ATOM   7546  C2  POPEt 166      65.516  79.765  22.473  1.00  0.00           C
ATOM   7548  O21 POPEt 166      65.347  78.645  23.353  1.00  0.00           O
ATOM   7549  C21 POPEt 166      64.966  77.486  22.833  1.00  0.00           C
ATOM   7550  O22 POPEt 166      63.926  77.255  22.253  1.00  0.00           O
ATOM   7551  C22 POPEt 166      66.086  76.455  23.043  1.00  0.00           C
ATOM   7554  C3  POPEt 166      65.566  81.096  23.273  1.00  0.00           C
ATOM   7557  O31 POPEt 166      66.376  81.056  24.473  1.00  0.00           O
ATOM   7558  C31 POPEt 166      67.686  81.175  24.333  1.00  0.00           C
ATOM   7559  O32 POPEt 166      68.296  81.175  23.273  1.00  0.00           O
ATOM   7560  C32 POPEt 166      68.306  81.295  25.733  1.00  0.00           C
ATOM   7563  C23 POPEt 166      65.787  75.336  24.073  1.00  0.00           C
ATOM   7566  C24 POPEt 166      67.066  74.896  24.793  1.00  0.00           C
ATOM   7569  C25 POPEt 166      67.466  75.865  25.913  1.00  0.00           C
ATOM   7572  C26 POPEt 166      66.746  75.575  27.243  1.00  0.00           C
ATOM   7575  C27 POPEt 166      67.497  74.505  28.033  1.00  0.00           C
ATOM   7578  C28 POPEt 166      66.906  74.246  29.423  1.00  0.00           C
ATOM   7581  C29 POPEt 166      67.696  73.175  30.123  1.00  0.00           C
ATOM   7583 0C21 POPEt 166      67.597  72.856  31.423  1.00  0.00           C
ATOM   7585 1C21 POPEt 166      66.707  73.526  32.433  1.00  0.00           C
ATOM   7588 2C21 POPEt 166      67.346  73.586  33.833  1.00  0.00           C
ATOM   7591 3C21 POPEt 166      68.636  74.406  33.893  1.00  0.00           C
ATOM   7594 4C21 POPEt 166      69.406  74.206  35.203  1.00  0.00           C
ATOM   7597 5C21 POPEt 166      68.607  74.615  36.443  1.00  0.00           C
ATOM   7600 6C21 POPEt 166      69.486  74.586  37.703  1.00  0.00           C
ATOM   7603 7C21 POPEt 166      68.836  75.276  38.903  1.00  0.00           C
ATOM   7606 8C21 POPEt 166      69.846  75.526  40.013  1.00  0.00           C
ATOM   7610  C33 POPEt 166      68.466  82.745  26.253  1.00  0.00           C
ATOM   7613  C34 POPEt 166      68.716  82.826  27.773  1.00  0.00           C
ATOM   7616  C35 POPEt 166      68.986  84.256  28.253  1.00  0.00           C
ATOM   7619  C36 POPEt 166      68.836  84.466  29.773  1.00  0.00           C
ATOM   7622  C37 POPEt 166      69.156  85.905  30.203  1.00  0.00           C
ATOM   7625  C38 POPEt 166      68.446  86.395  31.483  1.00  0.00           C
ATOM   7628  C39 POPEt 166      68.536  87.925  31.643  1.00  0.00           C
ATOM   7631 0C31 POPEt 166      67.536  88.535  32.633  1.00  0.00           C
ATOM   7634 1C31 POPEt 166      67.567  90.086  32.613  1.00  0.00           C
ATOM   7637 2C31 POPEt 166      66.347  90.716  33.303  1.00  0.00           C
ATOM   7640 3C31 POPEt 166      66.107  92.195  32.933  1.00  0.00           C
ATOM   7643 4C31 POPEt 166      67.016  93.205  33.643  1.00  0.00           C
ATOM   7646 5C31 POPEt 166      66.707  94.666  33.253  1.00  0.00           C
ATOM   7649 6C31 POPEt 166      67.616  95.686  33.943  1.00  0.00           C
ATOM   7653  NH3 POPEu 167      91.945  22.006  27.793  1.00  0.00           N
ATOM   7657  C12 POPEu 167      92.796  20.756  27.853  1.00  0.00           C
ATOM   7660  C11 POPEu 167      93.797  20.906  29.003  1.00  0.00           C
ATOM   7663  P   POPEu 167      94.445  18.466  29.763  1.00  0.00           P
ATOM   7664  O13 POPEu 167      95.656  17.986  30.463  1.00  0.00           O
ATOM   7665  O14 POPEu 167      93.867  17.575  28.723  1.00  0.00           O
ATOM   7666  O11 POPEu 167      93.296  18.836  30.783  1.00  0.00           O
ATOM   7667  O12 POPEu 167      94.736  19.846  29.053  1.00  0.00           O
ATOM   7668  C1  POPEu 167      93.406  18.756  32.203  1.00  0.00           C
ATOM   7671  C2  POPEu 167      93.766  20.126  32.833  1.00  0.00           C
ATOM   7673  O21 POPEu 167      94.276  19.916  34.163  1.00  0.00           O
ATOM   7674  C21 POPEu 167      95.436  20.516  34.403  1.00  0.00           C
ATOM   7675  O22 POPEu 167      96.067  21.176  33.603  1.00  0.00           O
ATOM   7676  C22 POPEu 167      95.836  20.286  35.863  1.00  0.00           C
ATOM   7679  C3  POPEu 167      92.565  21.136  32.863  1.00  0.00           C
ATOM   7682  O31 POPEu 167      91.396  20.646  33.573  1.00  0.00           O
ATOM   7683  C31 POPEu 167      91.157  21.176  34.763  1.00  0.00           C
ATOM   7684  O32 POPEu 167      91.875  21.966  35.353  1.00  0.00           O
ATOM   7685  C32 POPEu 167      89.817  20.656  35.303  1.00  0.00           C
ATOM   7688  C23 POPEu 167      97.326  20.616  36.123  1.00  0.00           C
ATOM   7691  C24 POPEu 167      97.587  21.045  37.573  1.00  0.00           C
ATOM   7694  C25 POPEu 167      97.267  19.986  38.633  1.00  0.00           C
ATOM   7697  C26 POPEu 167      97.506  20.536  40.043  1.00  0.00           C
ATOM   7700  C27 POPEu 167      97.245  19.536  41.183  1.00  0.00           C
ATOM   7703  C28 POPEu 167      97.605  20.156  42.543  1.00  0.00           C
ATOM   7706  C29 POPEu 167      97.236  19.326  43.743  1.00  0.00           C
ATOM   7708 0C21 POPEu 167      96.166  19.506  44.523  1.00  0.00           C
ATOM   7710 1C21 POPEu 167      95.117  20.566  44.313  1.00  0.00           C
ATOM   7713 2C21 POPEu 167      94.107  20.686  45.473  1.00  0.00           C
ATOM   7716 3C21 POPEu 167      93.266  19.416  45.663  1.00  0.00           C
ATOM   7719 4C21 POPEu 167      92.016  19.666  46.513  1.00  0.00           C
ATOM   7722 5C21 POPEu 167      91.096  18.436  46.543  1.00  0.00           C
ATOM   7725 6C21 POPEu 167      89.646  18.776  46.903  1.00  0.00           C
ATOM   7728 7C21 POPEu 167      88.707  17.586  46.663  1.00  0.00           C
ATOM   7731 8C21 POPEu 167      87.255  17.876  47.033  1.00  0.00           C
ATOM   7735  C33 POPEu 167      88.996  21.775  36.013  1.00  0.00           C
ATOM   7738  C34 POPEu 167      87.746  21.256  36.753  1.00  0.00           C
ATOM   7741  C35 POPEu 167      86.826  22.386  37.263  1.00  0.00           C
ATOM   7744  C36 POPEu 167      87.495  23.366  38.253  1.00  0.00           C
ATOM   7747  C37 POPEu 167      86.617  24.566  38.623  1.00  0.00           C
ATOM   7750  C38 POPEu 167      87.086  25.316  39.883  1.00  0.00           C
ATOM   7753  C39 POPEu 167      88.386  26.126  39.693  1.00  0.00           C
ATOM   7756 0C31 POPEu 167      88.186  27.386  38.833  1.00  0.00           C
ATOM   7759 1C31 POPEu 167      89.375  28.356  38.913  1.00  0.00           C
ATOM   7762 2C31 POPEu 167      89.095  29.676  38.173  1.00  0.00           C
ATOM   7765 3C31 POPEu 167      89.947  30.866  38.643  1.00  0.00           C
ATOM   7768 4C31 POPEu 167      89.736  31.225  40.123  1.00  0.00           C
ATOM   7771 5C31 POPEu 167      90.135  32.665  40.453  1.00  0.00           C
ATOM   7774 6C31 POPEu 167      89.936  33.016  41.933  1.00  0.00           C
ATOM   7778  NH3 POPEv 168     113.576  19.166  69.503  1.00  0.00           N
ATOM   7782  C12 POPEv 168     113.855  19.026  68.033  1.00  0.00           C
ATOM   7785  C11 POPEv 168     115.056  18.086  67.823  1.00  0.00           C
ATOM   7788  P   POPEv 168     114.186  15.656  67.313  1.00  0.00           P
ATOM   7789  O13 POPEv 168     115.246  14.666  66.993  1.00  0.00           O
ATOM   7790  O14 POPEv 168     112.915  15.146  67.903  1.00  0.00           O
ATOM   7791  O11 POPEv 168     113.815  16.456  65.983  1.00  0.00           O
ATOM   7792  O12 POPEv 168     114.785  16.756  68.293  1.00  0.00           O
ATOM   7793  C1  POPEv 168     112.687  16.126  65.153  1.00  0.00           C
ATOM   7796  C2  POPEv 168     112.915  16.616  63.683  1.00  0.00           C
ATOM   7798  O21 POPEv 168     111.805  16.566  62.763  1.00  0.00           O
ATOM   7799  C21 POPEv 168     110.646  15.946  62.963  1.00  0.00           C
ATOM   7800  O22 POPEv 168     110.336  15.266  63.923  1.00  0.00           O
ATOM   7801  C22 POPEv 168     109.726  16.196  61.763  1.00  0.00           C
ATOM   7804  C3  POPEv 168     114.136  15.886  63.063  1.00  0.00           C
ATOM   7807  O31 POPEv 168     114.736  16.656  61.983  1.00  0.00           O
ATOM   7808  C31 POPEv 168     115.766  16.006  61.453  1.00  0.00           C
ATOM   7809  O32 POPEv 168     116.186  14.926  61.833  1.00  0.00           O
ATOM   7810  C32 POPEv 168     116.415  16.836  60.353  1.00  0.00           C
ATOM   7813  C23 POPEv 168     109.216  14.886  61.113  1.00  0.00           C
ATOM   7816  C24 POPEv 168     108.296  15.096  59.893  1.00  0.00           C
ATOM   7819  C25 POPEv 168     108.915  15.986  58.793  1.00  0.00           C
ATOM   7822  C26 POPEv 168     108.447  15.616  57.383  1.00  0.00           C
ATOM   7825  C27 POPEv 168     108.996  16.546  56.293  1.00  0.00           C
ATOM   7828  C28 POPEv 168     108.885  15.936  54.873  1.00  0.00           C
ATOM   7831  C29 POPEv 168     109.216  16.916  53.773  1.00  0.00           C
ATOM   7833 0C21 POPEv 168     110.266  16.896  52.933  1.00  0.00           C
ATOM   7835 1C21 POPEv 168     111.406  15.906  52.893  1.00  0.00           C
ATOM   7838 2C21 POPEv 168     112.757  16.596  53.213  1.00  0.00           C
ATOM   7841 3C21 POPEv 168     113.955  15.626  53.143  1.00  0.00           C
ATOM   7844 4C21 POPEv 168     115.286  16.326  53.463  1.00  0.00           C
ATOM   7847 5C21 POPEv 168     116.477  15.385  53.683  1.00  0.00           C
ATOM   7850 6C21 POPEv 168     116.355  14.556  54.963  1.00  0.00           C
ATOM   7853 7C21 POPEv 168     117.605  13.706  55.233  1.00  0.00           C
ATOM   7856 8C21 POPEv 168     117.495  12.826  56.483  1.00  0.00           C
ATOM   7860  C33 POPEv 168     117.337  15.926  59.503  1.00  0.00           C
ATOM   7863  C34 POPEv 168     117.556  16.436  58.073  1.00  0.00           C
ATOM   7866  C35 POPEv 168     118.246  17.796  57.913  1.00  0.00           C
ATOM   7869  C36 POPEv 168     118.417  18.066  56.413  1.00  0.00           C
ATOM   7872  C37 POPEv 168     118.867  19.486  56.043  1.00  0.00           C
ATOM   7875  C38 POPEv 168     118.826  19.696  54.513  1.00  0.00           C
ATOM   7878  C39 POPEv 168     117.407  19.886  53.973  1.00  0.00           C
ATOM   7881 0C31 POPEv 168     117.326  19.895  52.433  1.00  0.00           C
ATOM   7884 1C31 POPEv 168     115.877  19.996  51.943  1.00  0.00           C
ATOM   7887 2C31 POPEv 168     115.695  19.805  50.423  1.00  0.00           C
ATOM   7890 3C31 POPEv 168     116.186  18.436  49.913  1.00  0.00           C
ATOM   7893 4C31 POPEv 168     115.585  18.035  48.563  1.00  0.00           C
ATOM   7896 5C31 POPEv 168     116.105  16.666  48.093  1.00  0.00           C
ATOM   7899 6C31 POPEv 168     115.336  16.086  46.913  1.00  0.00           C
ATOM   7903  NH3 POPEw 169      34.666   3.966  65.003  1.00  0.00           N
ATOM   7907  C12 POPEw 169      35.986   3.786  64.303  1.00  0.00           C
ATOM   7910  C11 POPEw 169      37.056   3.346  65.313  1.00  0.00           C
ATOM   7913  P   POPEw 169      39.496   4.196  65.163  1.00  0.00           P
ATOM   7914  O13 POPEw 169      39.156   5.616  64.923  1.00  0.00           O
ATOM   7915  O14 POPEw 169      39.866   3.786  66.533  1.00  0.00           O
ATOM   7916  O11 POPEw 169      40.646   3.756  64.173  1.00  0.00           O
ATOM   7917  O12 POPEw 169      38.316   3.286  64.653  1.00  0.00           O
ATOM   7918  C1  POPEw 169      41.286   4.626  63.243  1.00  0.00           C
ATOM   7921  C2  POPEw 169      40.906   4.246  61.783  1.00  0.00           C
ATOM   7923  O21 POPEw 169      41.847   4.896  60.903  1.00  0.00           O
ATOM   7924  C21 POPEw 169      42.086   4.246  59.773  1.00  0.00           C
ATOM   7925  O22 POPEw 169      41.426   3.316  59.343  1.00  0.00           O
ATOM   7926  C22 POPEw 169      43.366   4.746  59.113  1.00  0.00           C
ATOM   7929  C3  POPEw 169      39.417   4.606  61.513  1.00  0.00           C
ATOM   7932  O31 POPEw 169      38.896   4.026  60.303  1.00  0.00           O
ATOM   7933  C31 POPEw 169      38.836   4.866  59.273  1.00  0.00           C
ATOM   7934  O32 POPEw 169      39.176   6.036  59.313  1.00  0.00           O
ATOM   7935  C32 POPEw 169      38.146   4.226  58.073  1.00  0.00           C
ATOM   7938  C23 POPEw 169      43.326   4.646  57.573  1.00  0.00           C
ATOM   7941  C24 POPEw 169      43.066   6.006  56.913  1.00  0.00           C
ATOM   7944  C25 POPEw 169      44.306   6.906  56.953  1.00  0.00           C
ATOM   7947  C26 POPEw 169      44.026   8.326  56.443  1.00  0.00           C
ATOM   7950  C27 POPEw 169      45.276   9.206  56.423  1.00  0.00           C
ATOM   7953  C28 POPEw 169      45.046  10.596  55.793  1.00  0.00           C
ATOM   7956  C29 POPEw 169      44.226  11.526  56.643  1.00  0.00           C
ATOM   7958 0C21 POPEw 169      44.166  12.866  56.493  1.00  0.00           C
ATOM   7960 1C21 POPEw 169      44.896  13.676  55.443  1.00  0.00           C
ATOM   7963 2C21 POPEw 169      43.937  14.166  54.353  1.00  0.00           C
ATOM   7966 3C21 POPEw 169      44.646  14.936  53.243  1.00  0.00           C
ATOM   7969 4C21 POPEw 169      43.686  15.455  52.163  1.00  0.00           C
ATOM   7972 5C21 POPEw 169      44.406  16.045  50.933  1.00  0.00           C
ATOM   7975 6C21 POPEw 169      45.086  14.956  50.083  1.00  0.00           C
ATOM   7978 7C21 POPEw 169      45.766  15.516  48.823  1.00  0.00           C
ATOM   7981 8C21 POPEw 169      46.426  14.416  47.973  1.00  0.00           C
ATOM   7985  C33 POPEw 169      37.846   5.266  56.973  1.00  0.00           C
ATOM   7988  C34 POPEw 169      37.036   4.726  55.793  1.00  0.00           C
ATOM   7991  C35 POPEw 169      36.866   5.816  54.723  1.00  0.00           C
ATOM   7994  C36 POPEw 169      36.476   5.306  53.323  1.00  0.00           C
ATOM   7997  C37 POPEw 169      36.596   6.446  52.293  1.00  0.00           C
ATOM   8000  C38 POPEw 169      36.776   5.986  50.843  1.00  0.00           C
ATOM   8003  C39 POPEw 169      35.597   5.216  50.253  1.00  0.00           C
ATOM   8006 0C31 POPEw 169      35.597   5.296  48.723  1.00  0.00           C
ATOM   8009 1C31 POPEw 169      34.506   4.426  48.063  1.00  0.00           C
ATOM   8012 2C31 POPEw 169      34.356   4.686  46.563  1.00  0.00           C
ATOM   8015 3C31 POPEw 169      33.796   6.076  46.243  1.00  0.00           C
ATOM   8018 4C31 POPEw 169      33.406   6.246  44.773  1.00  0.00           C
ATOM   8021 5C31 POPEw 169      32.966   7.676  44.433  1.00  0.00           C
ATOM   8024 6C31 POPEw 169      32.566   7.856  42.973  1.00  0.00           C
ATOM   8028  NH3 POPEx 170      79.286 101.666  60.533  1.00  0.00           N
ATOM   8032  C12 POPEx 170      79.966 102.575  59.543  1.00  0.00           C
ATOM   8035  C11 POPEx 170      79.006 103.606  58.913  1.00  0.00           C
ATOM   8038  P   POPEx 170      76.546 102.726  58.463  1.00  0.00           P
ATOM   8039  O13 POPEx 170      76.556 102.316  59.883  1.00  0.00           O
ATOM   8040  O14 POPEx 170      75.756 103.946  58.163  1.00  0.00           O
ATOM   8041  O11 POPEx 170      76.107 101.516  57.563  1.00  0.00           O
ATOM   8042  O12 POPEx 170      78.046 102.985  58.043  1.00  0.00           O
ATOM   8043  C1  POPEx 170      76.715 101.136  56.323  1.00  0.00           C
ATOM   8046  C2  POPEx 170      75.777 101.446  55.113  1.00  0.00           C
ATOM   8048  O21 POPEx 170      76.146 100.696  53.933  1.00  0.00           O
ATOM   8049  C21 POPEx 170      77.286 101.005  53.323  1.00  0.00           C
ATOM   8050  O22 POPEx 170      78.097 101.836  53.683  1.00  0.00           O
ATOM   8051  C22 POPEx 170      77.457 100.156  52.063  1.00  0.00           C
ATOM   8054  C3  POPEx 170      75.576 102.975  54.873  1.00  0.00           C
ATOM   8057  O31 POPEx 170      74.537 103.205  53.903  1.00  0.00           O
ATOM   8058  C31 POPEx 170      74.286 104.515  53.733  1.00  0.00           C
ATOM   8059  O32 POPEx 170      74.826 105.416  54.333  1.00  0.00           O
ATOM   8060  C32 POPEx 170      73.236 104.666  52.633  1.00  0.00           C
ATOM   8063  C23 POPEx 170      77.126 100.935  50.763  1.00  0.00           C
ATOM   8066  C24 POPEx 170      77.186 100.035  49.523  1.00  0.00           C
ATOM   8069  C25 POPEx 170      76.426 100.625  48.333  1.00  0.00           C
ATOM   8072  C26 POPEx 170      76.527  99.725  47.093  1.00  0.00           C
ATOM   8075  C27 POPEx 170      75.586 100.166  45.963  1.00  0.00           C
ATOM   8078  C28 POPEx 170      75.636  99.186  44.783  1.00  0.00           C
ATOM   8081  C29 POPEx 170      74.726  99.596  43.653  1.00  0.00           C
ATOM   8083 0C21 POPEx 170      73.546  99.046  43.343  1.00  0.00           C
ATOM   8085 1C21 POPEx 170      72.866  97.906  44.063  1.00  0.00           C
ATOM   8088 2C21 POPEx 170      73.436  96.526  43.653  1.00  0.00           C
ATOM   8091 3C21 POPEx 170      73.496  96.306  42.133  1.00  0.00           C
ATOM   8094 4C21 POPEx 170      73.856  94.876  41.743  1.00  0.00           C
ATOM   8097 5C21 POPEx 170      73.936  94.706  40.223  1.00  0.00           C
ATOM   8100 6C21 POPEx 170      74.067  93.235  39.783  1.00  0.00           C
ATOM   8103 7C21 POPEx 170      73.996  93.076  38.263  1.00  0.00           C
ATOM   8106 8C21 POPEx 170      74.056  91.616  37.803  1.00  0.00           C
ATOM   8110  C33 POPEx 170      73.226 106.075  52.003  1.00  0.00           C
ATOM   8113  C34 POPEx 170      72.266 106.166  50.813  1.00  0.00           C
ATOM   8116  C35 POPEx 170      70.806 105.975  51.243  1.00  0.00           C
ATOM   8119  C36 POPEx 170      69.806 105.856  50.093  1.00  0.00           C
ATOM   8122  C37 POPEx 170      68.366 105.836  50.633  1.00  0.00           C
ATOM   8125  C38 POPEx 170      67.346 105.285  49.633  1.00  0.00           C
ATOM   8128  C39 POPEx 170      67.457 103.766  49.463  1.00  0.00           C
ATOM   8131 0C31 POPEx 170      66.216 103.156  48.813  1.00  0.00           C
ATOM   8134 1C31 POPEx 170      66.276 101.626  48.783  1.00  0.00           C
ATOM   8137 2C31 POPEx 170      64.876 100.996  48.673  1.00  0.00           C
ATOM   8140 3C31 POPEx 170      64.196 101.206  47.323  1.00  0.00           C
ATOM   8143 4C31 POPEx 170      64.605 100.166  46.283  1.00  0.00           C
ATOM   8146 5C31 POPEx 170      63.876 100.336  44.943  1.00  0.00           C
ATOM   8149 6C31 POPEx 170      64.096  99.156  43.993  1.00  0.00           C
ATOM   8153  NH3 POPEy 171      59.277  80.005  64.283  1.00  0.00           N
ATOM   8157  C12 POPEy 171      59.696  80.376  62.883  1.00  0.00           C
ATOM   8160  C11 POPEy 171      61.196  80.086  62.743  1.00  0.00           C
ATOM   8163  P   POPEy 171      62.456  78.276  64.233  1.00  0.00           P
ATOM   8164  O13 POPEy 171      62.306  79.196  65.393  1.00  0.00           O
ATOM   8165  O14 POPEy 171      62.226  76.836  64.483  1.00  0.00           O
ATOM   8166  O11 POPEy 171      63.836  78.526  63.503  1.00  0.00           O
ATOM   8167  O12 POPEy 171      61.416  78.725  63.123  1.00  0.00           O
ATOM   8168  C1  POPEy 171      64.077  78.056  62.163  1.00  0.00           C
ATOM   8171  C2  POPEy 171      64.527  79.205  61.223  1.00  0.00           C
ATOM   8173  O21 POPEy 171      64.426  78.746  59.863  1.00  0.00           O
ATOM   8174  C21 POPEy 171      63.746  79.515  59.033  1.00  0.00           C
ATOM   8175  O22 POPEy 171      63.126  80.525  59.323  1.00  0.00           O
ATOM   8176  C22 POPEy 171      63.806  78.895  57.633  1.00  0.00           C
ATOM   8179  C3  POPEy 171      65.996  79.645  61.543  1.00  0.00           C
ATOM   8182  O31 POPEy 171      66.656  80.266  60.413  1.00  0.00           O
ATOM   8183  C31 POPEy 171      67.317  79.396  59.623  1.00  0.00           C
ATOM   8184  O32 POPEy 171      67.326  78.186  59.773  1.00  0.00           O
ATOM   8185  C32 POPEy 171      67.976  80.105  58.453  1.00  0.00           C
ATOM   8188  C23 POPEy 171      62.906  79.625  56.593  1.00  0.00           C
ATOM   8191  C24 POPEy 171      63.476  80.935  56.033  1.00  0.00           C
ATOM   8194  C25 POPEy 171      64.806  80.735  55.283  1.00  0.00           C
ATOM   8197  C26 POPEy 171      65.137  81.875  54.313  1.00  0.00           C
ATOM   8200  C27 POPEy 171      66.376  81.576  53.453  1.00  0.00           C
ATOM   8203  C28 POPEy 171      66.816  82.726  52.533  1.00  0.00           C
ATOM   8206  C29 POPEy 171      65.756  83.056  51.513  1.00  0.00           C
ATOM   8208 0C21 POPEy 171      65.927  83.405  50.223  1.00  0.00           C
ATOM   8210 1C21 POPEy 171      67.206  83.556  49.453  1.00  0.00           C
ATOM   8213 2C21 POPEy 171      67.156  82.796  48.123  1.00  0.00           C
ATOM   8216 3C21 POPEy 171      68.136  83.356  47.083  1.00  0.00           C
ATOM   8219 4C21 POPEy 171      67.965  82.745  45.683  1.00  0.00           C
ATOM   8222 5C21 POPEy 171      68.616  81.365  45.513  1.00  0.00           C
ATOM   8225 6C21 POPEy 171      67.676  80.175  45.723  1.00  0.00           C
ATOM   8228 7C21 POPEy 171      68.417  78.836  45.593  1.00  0.00           C
ATOM   8231 8C21 POPEy 171      67.516  77.596  45.723  1.00  0.00           C
ATOM   8235  C33 POPEy 171      69.236  79.356  57.993  1.00  0.00           C
ATOM   8238  C34 POPEy 171      70.006  80.105  56.903  1.00  0.00           C
ATOM   8241  C35 POPEy 171      69.296  80.086  55.533  1.00  0.00           C
ATOM   8244  C36 POPEy 171      69.656  78.855  54.703  1.00  0.00           C
ATOM   8247  C37 POPEy 171      68.996  78.836  53.323  1.00  0.00           C
ATOM   8250  C38 POPEy 171      69.566  77.726  52.443  1.00  0.00           C
ATOM   8253  C39 POPEy 171      68.856  77.596  51.093  1.00  0.00           C
ATOM   8256 0C31 POPEy 171      69.366  76.386  50.303  1.00  0.00           C
ATOM   8259 1C31 POPEy 171      68.596  76.146  48.993  1.00  0.00           C
ATOM   8262 2C31 POPEy 171      68.876  74.766  48.383  1.00  0.00           C
ATOM   8265 3C31 POPEy 171      70.296  74.605  47.823  1.00  0.00           C
ATOM   8268 4C31 POPEy 171      70.516  73.255  47.123  1.00  0.00           C
ATOM   8271 5C31 POPEy 171      71.777  73.215  46.253  1.00  0.00           C
ATOM   8274 6C31 POPEy 171      71.847  72.016  45.313  1.00  0.00           C
ATOM   8278  NH3 POPEz 172      83.055  84.216  63.803  1.00  0.00           N
ATOM   8282  C12 POPEz 172      84.316  84.415  64.593  1.00  0.00           C
ATOM   8285  C11 POPEz 172      84.216  83.925  66.053  1.00  0.00           C
ATOM   8288  P   POPEz 172      82.597  81.875  66.173  1.00  0.00           P
ATOM   8289  O13 POPEz 172      81.576  82.885  66.533  1.00  0.00           O
ATOM   8290  O14 POPEz 172      82.705  80.625  66.933  1.00  0.00           O
ATOM   8291  O11 POPEz 172      82.477  81.586  64.643  1.00  0.00           O
ATOM   8292  O12 POPEz 172      84.025  82.526  66.143  1.00  0.00           O
ATOM   8293  C1  POPEz 172      83.256  80.556  64.033  1.00  0.00           C
ATOM   8296  C2  POPEz 172      82.867  80.446  62.543  1.00  0.00           C
ATOM   8298  O21 POPEz 172      82.945  81.766  61.973  1.00  0.00           O
ATOM   8299  C21 POPEz 172      84.046  82.185  61.383  1.00  0.00           C
ATOM   8300  O22 POPEz 172      84.426  83.346  61.443  1.00  0.00           O
ATOM   8301  C22 POPEz 172      84.706  81.115  60.493  1.00  0.00           C
ATOM   8304  C3  POPEz 172      81.406  79.925  62.423  1.00  0.00           C
ATOM   8307  O31 POPEz 172      80.995  79.765  61.063  1.00  0.00           O
ATOM   8308  C31 POPEz 172      80.436  80.826  60.493  1.00  0.00           C
ATOM   8309  O32 POPEz 172      80.286  81.926  60.973  1.00  0.00           O
ATOM   8310  C32 POPEz 172      79.886  80.396  59.143  1.00  0.00           C
ATOM   8313  C23 POPEz 172      85.596  81.775  59.413  1.00  0.00           C
ATOM   8316  C24 POPEz 172      86.197  80.775  58.423  1.00  0.00           C
ATOM   8319  C25 POPEz 172      85.625  80.895  57.003  1.00  0.00           C
ATOM   8322  C26 POPEz 172      86.067  82.185  56.293  1.00  0.00           C
ATOM   8325  C27 POPEz 172      86.135  82.036  54.763  1.00  0.00           C
ATOM   8328  C28 POPEz 172      86.796  83.246  54.083  1.00  0.00           C
ATOM   8331  C29 POPEz 172      87.027  83.056  52.603  1.00  0.00           C
ATOM   8333 0C21 POPEz 172      88.176  82.675  52.023  1.00  0.00           C
ATOM   8335 1C21 POPEz 172      89.456  82.285  52.733  1.00  0.00           C
ATOM   8338 2C21 POPEz 172      90.176  81.096  52.063  1.00  0.00           C
ATOM   8341 3C21 POPEz 172      91.035  81.495  50.853  1.00  0.00           C
ATOM   8344 4C21 POPEz 172      92.495  81.786  51.253  1.00  0.00           C
ATOM   8347 5C21 POPEz 172      93.296  82.596  50.213  1.00  0.00           C
ATOM   8350 6C21 POPEz 172      93.775  81.836  48.963  1.00  0.00           C
ATOM   8353 7C21 POPEz 172      94.936  80.875  49.233  1.00  0.00           C
ATOM   8356 8C21 POPEz 172      95.656  80.355  47.983  1.00  0.00           C
ATOM   8360  C33 POPEz 172      80.986  80.045  58.133  1.00  0.00           C
ATOM   8363  C34 POPEz 172      80.357  79.825  56.763  1.00  0.00           C
ATOM   8366  C35 POPEz 172      81.396  79.576  55.673  1.00  0.00           C
ATOM   8369  C36 POPEz 172      80.746  78.986  54.423  1.00  0.00           C
ATOM   8372  C37 POPEz 172      81.735  78.736  53.283  1.00  0.00           C
ATOM   8375  C38 POPEz 172      81.017  77.985  52.153  1.00  0.00           C
ATOM   8378  C39 POPEz 172      81.735  77.996  50.803  1.00  0.00           C
ATOM   8381 0C31 POPEz 172      80.826  77.356  49.743  1.00  0.00           C
ATOM   8384 1C31 POPEz 172      81.496  77.156  48.373  1.00  0.00           C
ATOM   8387 2C31 POPEz 172      80.646  76.255  47.463  1.00  0.00           C
ATOM   8390 3C31 POPEz 172      80.616  74.785  47.913  1.00  0.00           C
ATOM   8393 4C31 POPEz 172      79.215  74.136  47.923  1.00  0.00           C
ATOM   8396 5C31 POPEz 172      78.246  74.776  48.933  1.00  0.00           C
ATOM   8399 6C31 POPEz 172      76.926  74.016  49.123  1.00  0.00           C
ATOM   8403  NH3 POPE0 173       9.046 105.775  18.683  1.00  0.00           N
ATOM   8407  C12 POPE0 173       8.646 104.625  19.573  1.00  0.00           C
ATOM   8410  C11 POPE0 173       7.176 104.706  20.023  1.00  0.00           C
ATOM   8413  P   POPE0 173       5.916 102.395  19.923  1.00  0.00           P
ATOM   8414  O13 POPE0 173       6.186 102.325  18.463  1.00  0.00           O
ATOM   8415  O14 POPE0 173       6.066 101.126  20.683  1.00  0.00           O
ATOM   8416  O11 POPE0 173       4.476 102.975  20.193  1.00  0.00           O
ATOM   8417  O12 POPE0 173       6.836 103.456  20.623  1.00  0.00           O
ATOM   8418  C1  POPE0 173       4.146 103.435  21.513  1.00  0.00           C
ATOM   8421  C2  POPE0 173       2.746 102.906  21.883  1.00  0.00           C
ATOM   8423  O21 POPE0 173       2.276 103.566  23.063  1.00  0.00           O
ATOM   8424  C21 POPE0 173       0.956 103.535  23.163  1.00  0.00           C
ATOM   8425  O22 POPE0 173       0.186 103.186  22.283  1.00  0.00           O
ATOM   8426  C22 POPE0 173       0.586 103.876  24.613  1.00  0.00           C
ATOM   8429  C3  POPE0 173       2.766 101.355  22.053  1.00  0.00           C
ATOM   8432  O31 POPE0 173       2.086 100.875  23.233  1.00  0.00           O
ATOM   8433  C31 POPE0 173       2.866 100.765  24.313  1.00  0.00           C
ATOM   8434  O32 POPE0 173       4.066 100.916  24.333  1.00  0.00           O
ATOM   8435  C32 POPE0 173       1.986 100.345  25.493  1.00  0.00           C
ATOM   8438  C23 POPE0 173      -0.924 103.715  24.913  1.00  0.00           C
ATOM   8441  C24 POPE0 173      -1.234 103.326  26.373  1.00  0.00           C
ATOM   8444  C25 POPE0 173      -0.594 104.196  27.463  1.00  0.00           C
ATOM   8447  C26 POPE0 173      -1.344 104.076  28.803  1.00  0.00           C
ATOM   8450  C27 POPE0 173      -1.254 102.685  29.473  1.00  0.00           C
ATOM   8453  C28 POPE0 173      -2.205 102.496  30.673  1.00  0.00           C
ATOM   8456  C29 POPE0 173      -1.965 103.456  31.823  1.00  0.00           C
ATOM   8458 0C21 POPE0 173      -1.865 103.135  33.133  1.00  0.00           C
ATOM   8460 1C21 POPE0 173      -2.045 101.745  33.703  1.00  0.00           C
ATOM   8463 2C21 POPE0 173      -2.245 101.696  35.233  1.00  0.00           C
ATOM   8466 3C21 POPE0 173      -0.974 101.966  36.073  1.00  0.00           C
ATOM   8469 4C21 POPE0 173      -1.164 101.506  37.533  1.00  0.00           C
ATOM   8472 5C21 POPE0 173      -0.064 101.926  38.523  1.00  0.00           C
ATOM   8475 6C21 POPE0 173       1.326 101.315  38.293  1.00  0.00           C
ATOM   8478 7C21 POPE0 173       2.106 101.126  39.603  1.00  0.00           C
ATOM   8481 8C21 POPE0 173       3.616 100.986  39.433  1.00  0.00           C
ATOM   8485  C33 POPE0 173       2.656 100.586  26.863  1.00  0.00           C
ATOM   8488  C34 POPE0 173       1.746 100.256  28.053  1.00  0.00           C
ATOM   8491  C35 POPE0 173       2.506 100.425  29.373  1.00  0.00           C
ATOM   8494  C36 POPE0 173       1.776  99.916  30.613  1.00  0.00           C
ATOM   8497  C37 POPE0 173       2.556 100.296  31.883  1.00  0.00           C
ATOM   8500  C38 POPE0 173       1.816 100.005  33.193  1.00  0.00           C
ATOM   8503  C39 POPE0 173       1.726  98.515  33.543  1.00  0.00           C
ATOM   8506 0C31 POPE0 173       1.296  98.305  34.993  1.00  0.00           C
ATOM   8509 1C31 POPE0 173       1.156  96.826  35.363  1.00  0.00           C
ATOM   8512 2C31 POPE0 173       1.006  96.586  36.863  1.00  0.00           C
ATOM   8515 3C31 POPE0 173       2.286  96.865  37.663  1.00  0.00           C
ATOM   8518 4C31 POPE0 173       2.236  96.236  39.063  1.00  0.00           C
ATOM   8521 5C31 POPE0 173       3.536  96.406  39.853  1.00  0.00           C
ATOM   8524 6C31 POPE0 173       3.536  95.635  41.173  1.00  0.00           C
ATOM   8528  NH3 POPE1 174     129.507  15.486  21.583  1.00  0.00           N
ATOM   8532  C12 POPE1 174     128.197  16.126  21.183  1.00  0.00           C
ATOM   8535  C11 POPE1 174     127.136  15.996  22.303  1.00  0.00           C
ATOM   8538  P   POPE1 174     125.736  17.365  24.013  1.00  0.00           P
ATOM   8539  O13 POPE1 174     126.686  17.365  25.143  1.00  0.00           O
ATOM   8540  O14 POPE1 174     124.796  18.526  23.933  1.00  0.00           O
ATOM   8541  O11 POPE1 174     124.977  15.965  23.983  1.00  0.00           O
ATOM   8542  O12 POPE1 174     126.586  17.276  22.663  1.00  0.00           O
ATOM   8543  C1  POPE1 174     124.986  15.066  25.093  1.00  0.00           C
ATOM   8546  C2  POPE1 174     124.436  13.676  24.623  1.00  0.00           C
ATOM   8548  O21 POPE1 174     123.715  12.906  25.623  1.00  0.00           O
ATOM   8549  C21 POPE1 174     124.305  12.666  26.793  1.00  0.00           C
ATOM   8550  O22 POPE1 174     125.436  13.036  27.103  1.00  0.00           O
ATOM   8551  C22 POPE1 174     123.427  11.776  27.683  1.00  0.00           C
ATOM   8554  C3  POPE1 174     125.516  12.846  23.873  1.00  0.00           C
ATOM   8557  O31 POPE1 174     124.947  11.786  23.083  1.00  0.00           O
ATOM   8558  C31 POPE1 174     124.715  10.536  23.543  1.00  0.00           C
ATOM   8559  O32 POPE1 174     123.966   9.756  22.983  1.00  0.00           O
ATOM   8560  C32 POPE1 174     125.526  10.146  24.783  1.00  0.00           C
ATOM   8563  C23 POPE1 174     124.016  11.716  29.113  1.00  0.00           C
ATOM   8566  C24 POPE1 174     123.256  10.906  30.173  1.00  0.00           C
ATOM   8569  C25 POPE1 174     123.955  11.086  31.533  1.00  0.00           C
ATOM   8572  C26 POPE1 174     123.277  10.386  32.723  1.00  0.00           C
ATOM   8575  C27 POPE1 174     124.126  10.496  34.003  1.00  0.00           C
ATOM   8578  C28 POPE1 174     123.396   9.946  35.243  1.00  0.00           C
ATOM   8581  C29 POPE1 174     124.266   9.946  36.473  1.00  0.00           C
ATOM   8583 0C21 POPE1 174     124.837   8.866  37.043  1.00  0.00           C
ATOM   8585 1C21 POPE1 174     124.706   7.456  36.543  1.00  0.00           C
ATOM   8588 2C21 POPE1 174     125.576   6.436  37.303  1.00  0.00           C
ATOM   8591 3C21 POPE1 174     127.086   6.686  37.193  1.00  0.00           C
ATOM   8594 4C21 POPE1 174     127.917   5.486  37.683  1.00  0.00           C
ATOM   8597 5C21 POPE1 174     129.417   5.796  37.713  1.00  0.00           C
ATOM   8600 6C21 POPE1 174     130.277   4.566  38.043  1.00  0.00           C
ATOM   8603 7C21 POPE1 174     131.718   4.966  38.383  1.00  0.00           C
ATOM   8606 8C21 POPE1 174     132.607   3.776  38.753  1.00  0.00           C
ATOM   8610  C33 POPE1 174     124.916   8.936  25.523  1.00  0.00           C
ATOM   8613  C34 POPE1 174     125.686   8.566  26.793  1.00  0.00           C
ATOM   8616  C35 POPE1 174     124.965   7.486  27.613  1.00  0.00           C
ATOM   8619  C36 POPE1 174     125.695   7.066  28.893  1.00  0.00           C
ATOM   8622  C37 POPE1 174     124.936   5.976  29.643  1.00  0.00           C
ATOM   8625  C38 POPE1 174     125.715   5.356  30.813  1.00  0.00           C
ATOM   8628  C39 POPE1 174     126.076   6.356  31.923  1.00  0.00           C
ATOM   8631 0C31 POPE1 174     127.565   6.716  31.933  1.00  0.00           C
ATOM   8634 1C31 POPE1 174     127.926   7.736  33.023  1.00  0.00           C
ATOM   8637 2C31 POPE1 174     129.437   7.836  33.263  1.00  0.00           C
ATOM   8640 3C31 POPE1 174     129.817   8.946  34.263  1.00  0.00           C
ATOM   8643 4C31 POPE1 174     131.318   8.946  34.583  1.00  0.00           C
ATOM   8646 5C31 POPE1 174     131.727  10.106  35.503  1.00  0.00           C
ATOM   8649 6C31 POPE1 174     133.228  10.116  35.823  1.00  0.00           C
ATOM   8653  NH3 POPE2 175      14.176  28.426  64.473  1.00  0.00           N
ATOM   8657  C12 POPE2 175      14.736  29.766  64.883  1.00  0.00           C
ATOM   8660  C11 POPE2 175      14.736  30.796  63.753  1.00  0.00           C
ATOM   8663  P   POPE2 175      14.416  33.225  64.753  1.00  0.00           P
ATOM   8664  O13 POPE2 175      13.096  32.706  65.173  1.00  0.00           O
ATOM   8665  O14 POPE2 175      15.196  33.975  65.763  1.00  0.00           O
ATOM   8666  O11 POPE2 175      14.226  34.176  63.483  1.00  0.00           O
ATOM   8667  O12 POPE2 175      15.296  32.046  64.203  1.00  0.00           O
ATOM   8668  C1  POPE2 175      15.276  34.256  62.493  1.00  0.00           C
ATOM   8671  C2  POPE2 175      15.156  33.185  61.373  1.00  0.00           C
ATOM   8673  O21 POPE2 175      16.146  33.426  60.353  1.00  0.00           O
ATOM   8674  C21 POPE2 175      16.596  32.306  59.783  1.00  0.00           C
ATOM   8675  O22 POPE2 175      16.366  31.166  60.163  1.00  0.00           O
ATOM   8676  C22 POPE2 175      17.376  32.606  58.503  1.00  0.00           C
ATOM   8679  C3  POPE2 175      13.726  33.196  60.753  1.00  0.00           C
ATOM   8682  O31 POPE2 175      13.656  32.256  59.673  1.00  0.00           O
ATOM   8683  C31 POPE2 175      12.486  31.686  59.463  1.00  0.00           C
ATOM   8684  O32 POPE2 175      11.436  31.975  60.013  1.00  0.00           O
ATOM   8685  C32 POPE2 175      12.666  30.566  58.423  1.00  0.00           C
ATOM   8688  C23 POPE2 175      17.706  34.075  58.163  1.00  0.00           C
ATOM   8691  C24 POPE2 175      18.616  34.135  56.923  1.00  0.00           C
ATOM   8694  C25 POPE2 175      18.916  35.545  56.383  1.00  0.00           C
ATOM   8697  C26 POPE2 175      19.916  35.465  55.223  1.00  0.00           C
ATOM   8700  C27 POPE2 175      20.006  36.746  54.373  1.00  0.00           C
ATOM   8703  C28 POPE2 175      20.606  36.486  52.963  1.00  0.00           C
ATOM   8706  C29 POPE2 175      22.006  35.906  52.993  1.00  0.00           C
ATOM   8708 0C21 POPE2 175      22.946  36.096  52.053  1.00  0.00           C
ATOM   8710 1C21 POPE2 175      22.806  36.906  50.803  1.00  0.00           C
ATOM   8713 2C21 POPE2 175      22.106  36.135  49.663  1.00  0.00           C
ATOM   8716 3C21 POPE2 175      22.876  34.906  49.173  1.00  0.00           C
ATOM   8719 4C21 POPE2 175      22.266  34.275  47.913  1.00  0.00           C
ATOM   8722 5C21 POPE2 175      20.826  33.786  48.083  1.00  0.00           C
ATOM   8725 6C21 POPE2 175      20.246  33.276  46.753  1.00  0.00           C
ATOM   8728 7C21 POPE2 175      18.736  33.045  46.803  1.00  0.00           C
ATOM   8731 8C21 POPE2 175      18.166  32.615  45.453  1.00  0.00           C
ATOM   8735  C33 POPE2 175      13.646  30.916  57.273  1.00  0.00           C
ATOM   8738  C34 POPE2 175      13.016  31.935  56.323  1.00  0.00           C
ATOM   8741  C35 POPE2 175      14.026  32.586  55.373  1.00  0.00           C
ATOM   8744  C36 POPE2 175      13.306  33.366  54.263  1.00  0.00           C
ATOM   8747  C37 POPE2 175      14.246  34.266  53.453  1.00  0.00           C
ATOM   8750  C38 POPE2 175      13.626  34.696  52.113  1.00  0.00           C
ATOM   8753  C39 POPE2 175      13.766  33.596  51.053  1.00  0.00           C
ATOM   8756 0C31 POPE2 175      13.026  33.926  49.753  1.00  0.00           C
ATOM   8759 1C31 POPE2 175      13.356  32.916  48.633  1.00  0.00           C
ATOM   8762 2C31 POPE2 175      12.466  33.086  47.393  1.00  0.00           C
ATOM   8765 3C31 POPE2 175      12.776  34.356  46.583  1.00  0.00           C
ATOM   8768 4C31 POPE2 175      13.996  34.205  45.683  1.00  0.00           C
ATOM   8771 5C31 POPE2 175      14.386  35.525  45.023  1.00  0.00           C
ATOM   8774 6C31 POPE2 175      15.626  35.426  44.143  1.00  0.00           C
ATOM   8778  NH3 POPE3 176      88.406  41.115  68.463  1.00  0.00           N
ATOM   8782  C12 POPE3 176      87.096  41.005  69.203  1.00  0.00           C
ATOM   8785  C11 POPE3 176      85.976  40.406  68.323  1.00  0.00           C
ATOM   8788  P   POPE3 176      84.335  39.086  69.873  1.00  0.00           P
ATOM   8789  O13 POPE3 176      85.596  38.396  70.233  1.00  0.00           O
ATOM   8790  O14 POPE3 176      83.465  39.466  71.013  1.00  0.00           O
ATOM   8791  O11 POPE3 176      83.557  38.236  68.783  1.00  0.00           O
ATOM   8792  O12 POPE3 176      84.745  40.366  69.053  1.00  0.00           O
ATOM   8793  C1  POPE3 176      82.565  38.776  67.903  1.00  0.00           C
ATOM   8796  C2  POPE3 176      83.176  39.196  66.543  1.00  0.00           C
ATOM   8798  O21 POPE3 176      82.115  39.376  65.573  1.00  0.00           O
ATOM   8799  C21 POPE3 176      82.597  39.725  64.363  1.00  0.00           C
ATOM   8800  O22 POPE3 176      82.465  39.036  63.363  1.00  0.00           O
ATOM   8801  C22 POPE3 176      83.206  41.115  64.363  1.00  0.00           C
ATOM   8804  C3  POPE3 176      84.216  38.146  66.053  1.00  0.00           C
ATOM   8807  O31 POPE3 176      85.146  38.716  65.113  1.00  0.00           O
ATOM   8808  C31 POPE3 176      85.426  37.976  64.043  1.00  0.00           C
ATOM   8809  O32 POPE3 176      84.837  36.966  63.703  1.00  0.00           O
ATOM   8810  C32 POPE3 176      86.786  38.416  63.483  1.00  0.00           C
ATOM   8813  C23 POPE3 176      83.146  41.746  62.953  1.00  0.00           C
ATOM   8816  C24 POPE3 176      84.375  41.406  62.113  1.00  0.00           C
ATOM   8819  C25 POPE3 176      84.186  41.586  60.603  1.00  0.00           C
ATOM   8822  C26 POPE3 176      83.567  42.926  60.183  1.00  0.00           C
ATOM   8825  C27 POPE3 176      84.346  44.156  60.673  1.00  0.00           C
ATOM   8828  C28 POPE3 176      83.697  45.506  60.303  1.00  0.00           C
ATOM   8831  C29 POPE3 176      83.756  45.756  58.823  1.00  0.00           C
ATOM   8833 0C21 POPE3 176      84.007  46.906  58.183  1.00  0.00           C
ATOM   8835 1C21 POPE3 176      84.247  48.266  58.793  1.00  0.00           C
ATOM   8838 2C21 POPE3 176      83.355  49.345  58.143  1.00  0.00           C
ATOM   8841 3C21 POPE3 176      83.576  49.516  56.623  1.00  0.00           C
ATOM   8844 4C21 POPE3 176      82.736  50.665  56.043  1.00  0.00           C
ATOM   8847 5C21 POPE3 176      83.386  51.316  54.813  1.00  0.00           C
ATOM   8850 6C21 POPE3 176      83.505  50.385  53.603  1.00  0.00           C
ATOM   8853 7C21 POPE3 176      84.305  51.016  52.463  1.00  0.00           C
ATOM   8856 8C21 POPE3 176      84.416  50.106  51.233  1.00  0.00           C
ATOM   8860  C33 POPE3 176      86.926  38.295  61.953  1.00  0.00           C
ATOM   8863  C34 POPE3 176      88.355  38.666  61.523  1.00  0.00           C
ATOM   8866  C35 POPE3 176      88.526  38.786  60.013  1.00  0.00           C
ATOM   8869  C36 POPE3 176      88.657  37.435  59.283  1.00  0.00           C
ATOM   8872  C37 POPE3 176      88.885  37.696  57.793  1.00  0.00           C
ATOM   8875  C38 POPE3 176      89.046  36.415  56.953  1.00  0.00           C
ATOM   8878  C39 POPE3 176      89.276  36.725  55.473  1.00  0.00           C
ATOM   8881 0C31 POPE3 176      88.146  37.566  54.853  1.00  0.00           C
ATOM   8884 1C31 POPE3 176      88.326  37.825  53.363  1.00  0.00           C
ATOM   8887 2C31 POPE3 176      87.167  38.635  52.773  1.00  0.00           C
ATOM   8890 3C31 POPE3 176      85.836  37.865  52.633  1.00  0.00           C
ATOM   8893 4C31 POPE3 176      85.976  36.586  51.793  1.00  0.00           C
ATOM   8896 5C31 POPE3 176      84.726  36.266  50.973  1.00  0.00           C
ATOM   8899 6C31 POPE3 176      84.965  35.126  49.973  1.00  0.00           C
ATOM   8903  NH3 POPE4 177      76.826  18.896  67.573  1.00  0.00           N
ATOM   8907  C12 POPE4 177      75.796  17.876  68.003  1.00  0.00           C
ATOM   8910  C11 POPE4 177      74.766  17.586  66.893  1.00  0.00           C
ATOM   8913  P   POPE4 177      72.396  17.156  68.013  1.00  0.00           P
ATOM   8914  O13 POPE4 177      71.576  15.975  68.313  1.00  0.00           O
ATOM   8915  O14 POPE4 177      72.736  18.076  69.133  1.00  0.00           O
ATOM   8916  O11 POPE4 177      71.646  17.986  66.903  1.00  0.00           O
ATOM   8917  O12 POPE4 177      73.756  16.676  67.343  1.00  0.00           O
ATOM   8918  C1  POPE4 177      71.416  17.546  65.553  1.00  0.00           C
ATOM   8921  C2  POPE4 177      70.736  18.715  64.763  1.00  0.00           C
ATOM   8923  O21 POPE4 177      69.936  18.286  63.663  1.00  0.00           O
ATOM   8924  C21 POPE4 177      70.527  17.646  62.663  1.00  0.00           C
ATOM   8925  O22 POPE4 177      71.726  17.426  62.573  1.00  0.00           O
ATOM   8926  C22 POPE4 177      69.465  17.215  61.653  1.00  0.00           C
ATOM   8929  C3  POPE4 177      71.676  19.886  64.403  1.00  0.00           C
ATOM   8932  O31 POPE4 177      70.946  21.136  64.503  1.00  0.00           O
ATOM   8933  C31 POPE4 177      71.016  21.936  63.473  1.00  0.00           C
ATOM   8934  O32 POPE4 177      71.546  21.686  62.393  1.00  0.00           O
ATOM   8935  C32 POPE4 177      70.406  23.296  63.773  1.00  0.00           C
ATOM   8938  C23 POPE4 177      69.486  17.996  60.333  1.00  0.00           C
ATOM   8941  C24 POPE4 177      68.616  17.316  59.263  1.00  0.00           C
ATOM   8944  C25 POPE4 177      68.576  18.106  57.963  1.00  0.00           C
ATOM   8947  C26 POPE4 177      68.156  17.286  56.733  1.00  0.00           C
ATOM   8950  C27 POPE4 177      68.056  18.176  55.483  1.00  0.00           C
ATOM   8953  C28 POPE4 177      67.936  17.406  54.153  1.00  0.00           C
ATOM   8956  C29 POPE4 177      67.576  18.346  53.023  1.00  0.00           C
ATOM   8958 0C21 POPE4 177      68.436  19.096  52.293  1.00  0.00           C
ATOM   8960 1C21 POPE4 177      69.927  19.166  52.473  1.00  0.00           C
ATOM   8963 2C21 POPE4 177      70.667  18.095  51.653  1.00  0.00           C
ATOM   8966 3C21 POPE4 177      72.196  18.156  51.823  1.00  0.00           C
ATOM   8969 4C21 POPE4 177      72.906  16.966  51.163  1.00  0.00           C
ATOM   8972 5C21 POPE4 177      72.856  16.966  49.623  1.00  0.00           C
ATOM   8975 6C21 POPE4 177      73.796  17.996  48.973  1.00  0.00           C
ATOM   8978 7C21 POPE4 177      73.896  17.816  47.453  1.00  0.00           C
ATOM   8981 8C21 POPE4 177      74.986  18.676  46.813  1.00  0.00           C
ATOM   8985  C33 POPE4 177      70.476  24.236  62.543  1.00  0.00           C
ATOM   8988  C34 POPE4 177      70.347  25.716  62.943  1.00  0.00           C
ATOM   8991  C35 POPE4 177      69.976  26.645  61.783  1.00  0.00           C
ATOM   8994  C36 POPE4 177      71.146  26.966  60.853  1.00  0.00           C
ATOM   8997  C37 POPE4 177      70.736  27.856  59.673  1.00  0.00           C
ATOM   9000  C38 POPE4 177      71.917  28.296  58.783  1.00  0.00           C
ATOM   9003  C39 POPE4 177      72.896  27.176  58.393  1.00  0.00           C
ATOM   9006 0C31 POPE4 177      74.006  27.716  57.483  1.00  0.00           C
ATOM   9009 1C31 POPE4 177      75.156  26.726  57.253  1.00  0.00           C
ATOM   9012 2C31 POPE4 177      76.356  27.416  56.603  1.00  0.00           C
ATOM   9015 3C31 POPE4 177      77.637  26.566  56.573  1.00  0.00           C
ATOM   9018 4C31 POPE4 177      77.567  25.356  55.623  1.00  0.00           C
ATOM   9021 5C31 POPE4 177      78.917  24.646  55.553  1.00  0.00           C
ATOM   9024 6C31 POPE4 177      78.957  23.516  54.523  1.00  0.00           C
ATOM   9028  NH3 POPE5 178      85.426 115.905  58.583  1.00  0.00           N
ATOM   9032  C12 POPE5 178      84.375 115.816  59.653  1.00  0.00           C
ATOM   9035  C11 POPE5 178      83.085 116.565  59.293  1.00  0.00           C
ATOM   9038  P   POPE5 178      80.725 115.786  60.183  1.00  0.00           P
ATOM   9039  O13 POPE5 178      80.816 114.326  60.383  1.00  0.00           O
ATOM   9040  O14 POPE5 178      79.726 116.535  60.983  1.00  0.00           O
ATOM   9041  O11 POPE5 178      80.396 116.045  58.663  1.00  0.00           O
ATOM   9042  O12 POPE5 178      82.146 116.446  60.363  1.00  0.00           O
ATOM   9043  C1  POPE5 178      80.036 117.376  58.263  1.00  0.00           C
ATOM   9046  C2  POPE5 178      79.667 117.356  56.763  1.00  0.00           C
ATOM   9048  O21 POPE5 178      79.387 118.715  56.343  1.00  0.00           O
ATOM   9049  C21 POPE5 178      80.027 119.095  55.243  1.00  0.00           C
ATOM   9050  O22 POPE5 178      80.836 118.416  54.633  1.00  0.00           O
ATOM   9051  C22 POPE5 178      79.647 120.525  54.843  1.00  0.00           C
ATOM   9054  C3  POPE5 178      78.446 116.435  56.523  1.00  0.00           C
ATOM   9057  O31 POPE5 178      78.236 116.246  55.123  1.00  0.00           O
ATOM   9058  C31 POPE5 178      77.296 116.996  54.573  1.00  0.00           C
ATOM   9059  O32 POPE5 178      76.576 117.796  55.143  1.00  0.00           O
ATOM   9060  C32 POPE5 178      77.357 116.725  53.063  1.00  0.00           C
ATOM   9063  C23 POPE5 178      79.936 120.836  53.353  1.00  0.00           C
ATOM   9066  C24 POPE5 178      78.926 120.156  52.413  1.00  0.00           C
ATOM   9069  C25 POPE5 178      79.346 120.086  50.943  1.00  0.00           C
ATOM   9072  C26 POPE5 178      78.876 121.276  50.093  1.00  0.00           C
ATOM   9075  C27 POPE5 178      78.896 120.935  48.593  1.00  0.00           C
ATOM   9078  C28 POPE5 178      78.466 122.086  47.663  1.00  0.00           C
ATOM   9081  C29 POPE5 178      77.037 122.516  47.883  1.00  0.00           C
ATOM   9083 0C21 POPE5 178      76.046 122.475  46.973  1.00  0.00           C
ATOM   9085 1C21 POPE5 178      76.177 121.975  45.553  1.00  0.00           C
ATOM   9088 2C21 POPE5 178      74.836 121.915  44.803  1.00  0.00           C
ATOM   9091 3C21 POPE5 178      74.167 123.295  44.633  1.00  0.00           C
ATOM   9094 4C21 POPE5 178      72.826 123.225  43.883  1.00  0.00           C
ATOM   9097 5C21 POPE5 178      73.027 123.186  42.363  1.00  0.00           C
ATOM   9100 6C21 POPE5 178      71.715 122.966  41.623  1.00  0.00           C
ATOM   9103 7C21 POPE5 178      71.936 122.916  40.113  1.00  0.00           C
ATOM   9106 8C21 POPE5 178      70.706 122.565  39.263  1.00  0.00           C
ATOM   9110  C33 POPE5 178      76.247 117.456  52.273  1.00  0.00           C
ATOM   9113  C34 POPE5 178      76.466 117.516  50.753  1.00  0.00           C
ATOM   9116  C35 POPE5 178      77.466 116.506  50.153  1.00  0.00           C
ATOM   9119  C36 POPE5 178      77.506 116.605  48.623  1.00  0.00           C
ATOM   9122  C37 POPE5 178      78.486 115.625  47.983  1.00  0.00           C
ATOM   9125  C38 POPE5 178      78.516 115.696  46.443  1.00  0.00           C
ATOM   9128  C39 POPE5 178      78.996 117.045  45.893  1.00  0.00           C
ATOM   9131 0C31 POPE5 178      79.215 117.015  44.373  1.00  0.00           C
ATOM   9134 1C31 POPE5 178      79.536 118.405  43.803  1.00  0.00           C
ATOM   9137 2C31 POPE5 178      79.866 118.386  42.303  1.00  0.00           C
ATOM   9140 3C31 POPE5 178      81.297 117.906  41.993  1.00  0.00           C
ATOM   9143 4C31 POPE5 178      82.355 118.976  42.293  1.00  0.00           C
ATOM   9146 5C31 POPE5 178      83.785 118.496  42.003  1.00  0.00           C
ATOM   9149 6C31 POPE5 178      84.837 119.596  42.143  1.00  0.00           C
ATOM   9153  NH3 POPE6 179      57.376  11.686  25.453  1.00  0.00           N
ATOM   9157  C12 POPE6 179      57.506  13.055  26.063  1.00  0.00           C
ATOM   9160  C11 POPE6 179      58.156  12.966  27.463  1.00  0.00           C
ATOM   9163  P   POPE6 179      60.626  13.666  26.983  1.00  0.00           P
ATOM   9164  O13 POPE6 179      60.426  12.936  25.713  1.00  0.00           O
ATOM   9165  O14 POPE6 179      61.416  14.916  26.963  1.00  0.00           O
ATOM   9166  O11 POPE6 179      61.306  12.626  27.953  1.00  0.00           O
ATOM   9167  O12 POPE6 179      59.207  13.926  27.633  1.00  0.00           O
ATOM   9168  C1  POPE6 179      61.046  12.406  29.323  1.00  0.00           C
ATOM   9171  C2  POPE6 179      61.936  11.206  29.763  1.00  0.00           C
ATOM   9173  O21 POPE6 179      61.556  10.636  31.033  1.00  0.00           O
ATOM   9174  C21 POPE6 179      61.716  11.376  32.103  1.00  0.00           C
ATOM   9175  O22 POPE6 179      61.926  12.576  32.143  1.00  0.00           O
ATOM   9176  C22 POPE6 179      61.556  10.496  33.343  1.00  0.00           C
ATOM   9179  C3  POPE6 179      63.446  11.576  29.673  1.00  0.00           C
ATOM   9182  O31 POPE6 179      64.306  10.426  29.563  1.00  0.00           O
ATOM   9183  C31 POPE6 179      64.786   9.936  30.703  1.00  0.00           C
ATOM   9184  O32 POPE6 179      64.527  10.356  31.813  1.00  0.00           O
ATOM   9185  C32 POPE6 179      65.746   8.796  30.393  1.00  0.00           C
ATOM   9188  C23 POPE6 179      62.526  10.906  34.463  1.00  0.00           C
ATOM   9191  C24 POPE6 179      62.666   9.846  35.553  1.00  0.00           C
ATOM   9194  C25 POPE6 179      61.496   9.806  36.543  1.00  0.00           C
ATOM   9197  C26 POPE6 179      61.806   8.856  37.703  1.00  0.00           C
ATOM   9200  C27 POPE6 179      60.736   8.796  38.783  1.00  0.00           C
ATOM   9203  C28 POPE6 179      61.216   7.936  39.963  1.00  0.00           C
ATOM   9206  C29 POPE6 179      60.266   7.906  41.123  1.00  0.00           C
ATOM   9208 0C21 POPE6 179      60.597   8.036  42.423  1.00  0.00           C
ATOM   9210 1C21 POPE6 179      61.986   8.226  42.973  1.00  0.00           C
ATOM   9213 2C21 POPE6 179      62.306   7.286  44.153  1.00  0.00           C
ATOM   9216 3C21 POPE6 179      63.736   7.496  44.653  1.00  0.00           C
ATOM   9219 4C21 POPE6 179      64.077   6.586  45.843  1.00  0.00           C
ATOM   9222 5C21 POPE6 179      65.496   6.796  46.373  1.00  0.00           C
ATOM   9225 6C21 POPE6 179      65.787   5.856  47.553  1.00  0.00           C
ATOM   9228 7C21 POPE6 179      67.146   6.076  48.213  1.00  0.00           C
ATOM   9231 8C21 POPE6 179      67.336   5.146  49.413  1.00  0.00           C
ATOM   9235  C33 POPE6 179      66.006   7.876  31.603  1.00  0.00           C
ATOM   9238  C34 POPE6 179      67.466   7.416  31.673  1.00  0.00           C
ATOM   9241  C35 POPE6 179      68.326   8.236  32.643  1.00  0.00           C
ATOM   9244  C36 POPE6 179      68.097   7.876  34.113  1.00  0.00           C
ATOM   9247  C37 POPE6 179      68.896   8.786  35.063  1.00  0.00           C
ATOM   9250  C38 POPE6 179      68.936   8.296  36.523  1.00  0.00           C
ATOM   9253  C39 POPE6 179      67.546   8.166  37.173  1.00  0.00           C
ATOM   9256 0C31 POPE6 179      67.646   7.826  38.663  1.00  0.00           C
ATOM   9259 1C31 POPE6 179      66.286   7.556  39.323  1.00  0.00           C
ATOM   9262 2C31 POPE6 179      66.376   7.366  40.853  1.00  0.00           C
ATOM   9265 3C31 POPE6 179      67.286   6.216  41.323  1.00  0.00           C
ATOM   9268 4C31 POPE6 179      66.736   4.826  40.993  1.00  0.00           C
ATOM   9271 5C31 POPE6 179      67.736   3.706  41.313  1.00  0.00           C
ATOM   9274 6C31 POPE6 179      67.146   2.306  41.183  1.00  0.00           C
ATOM   9278  NH3 POPE7 180      79.167  39.376  65.973  1.00  0.00           N
ATOM   9282  C12 POPE7 180      78.906  40.316  67.123  1.00  0.00           C
ATOM   9285  C11 POPE7 180      78.696  41.736  66.573  1.00  0.00           C
ATOM   9288  P   POPE7 180      80.106  43.406  65.143  1.00  0.00           P
ATOM   9289  O13 POPE7 180      79.076  44.436  65.363  1.00  0.00           O
ATOM   9290  O14 POPE7 180      81.496  43.885  65.083  1.00  0.00           O
ATOM   9291  O11 POPE7 180      79.766  42.615  63.813  1.00  0.00           O
ATOM   9292  O12 POPE7 180      79.976  42.255  66.213  1.00  0.00           O
ATOM   9293  C1  POPE7 180      80.067  43.276  62.583  1.00  0.00           C
ATOM   9296  C2  POPE7 180      78.866  44.176  62.143  1.00  0.00           C
ATOM   9298  O21 POPE7 180      78.347  43.825  60.853  1.00  0.00           O
ATOM   9299  C21 POPE7 180      79.206  43.696  59.853  1.00  0.00           C
ATOM   9300  O22 POPE7 180      80.396  43.965  59.863  1.00  0.00           O
ATOM   9301  C22 POPE7 180      78.486  43.266  58.593  1.00  0.00           C
ATOM   9304  C3  POPE7 180      79.076  45.725  62.353  1.00  0.00           C
ATOM   9307  O31 POPE7 180      79.916  46.356  61.353  1.00  0.00           O
ATOM   9308  C31 POPE7 180      79.236  46.896  60.333  1.00  0.00           C
ATOM   9309  O32 POPE7 180      78.027  46.956  60.263  1.00  0.00           O
ATOM   9310  C32 POPE7 180      80.176  47.336  59.223  1.00  0.00           C
ATOM   9313  C23 POPE7 180      79.306  42.255  57.753  1.00  0.00           C
ATOM   9316  C24 POPE7 180      78.847  42.295  56.293  1.00  0.00           C
ATOM   9319  C25 POPE7 180      79.116  41.016  55.513  1.00  0.00           C
ATOM   9322  C26 POPE7 180      78.466  41.076  54.133  1.00  0.00           C
ATOM   9325  C27 POPE7 180      78.607  39.776  53.333  1.00  0.00           C
ATOM   9328  C28 POPE7 180      77.996  39.916  51.923  1.00  0.00           C
ATOM   9331  C29 POPE7 180      78.106  38.635  51.123  1.00  0.00           C
ATOM   9333 0C21 POPE7 180      78.826  38.466  50.003  1.00  0.00           C
ATOM   9335 1C21 POPE7 180      79.706  39.506  49.343  1.00  0.00           C
ATOM   9338 2C21 POPE7 180      80.576  38.906  48.233  1.00  0.00           C
ATOM   9341 3C21 POPE7 180      81.656  39.876  47.723  1.00  0.00           C
ATOM   9344 4C21 POPE7 180      82.495  39.266  46.593  1.00  0.00           C
ATOM   9347 5C21 POPE7 180      83.986  39.666  46.643  1.00  0.00           C
ATOM   9350 6C21 POPE7 180      84.755  38.946  47.763  1.00  0.00           C
ATOM   9353 7C21 POPE7 180      86.236  39.316  47.783  1.00  0.00           C
ATOM   9356 8C21 POPE7 180      87.056  38.516  48.793  1.00  0.00           C
ATOM   9360  C33 POPE7 180      79.396  47.376  57.893  1.00  0.00           C
ATOM   9363  C34 POPE7 180      80.275  47.606  56.663  1.00  0.00           C
ATOM   9366  C35 POPE7 180      79.426  47.755  55.403  1.00  0.00           C
ATOM   9369  C36 POPE7 180      80.246  47.775  54.103  1.00  0.00           C
ATOM   9372  C37 POPE7 180      79.326  48.016  52.903  1.00  0.00           C
ATOM   9375  C38 POPE7 180      79.927  47.545  51.563  1.00  0.00           C
ATOM   9378  C39 POPE7 180      78.986  47.786  50.363  1.00  0.00           C
ATOM   9381 0C31 POPE7 180      77.556  47.295  50.613  1.00  0.00           C
ATOM   9384 1C31 POPE7 180      76.707  47.176  49.343  1.00  0.00           C
ATOM   9387 2C31 POPE7 180      75.356  46.496  49.623  1.00  0.00           C
ATOM   9390 3C31 POPE7 180      74.626  46.076  48.343  1.00  0.00           C
ATOM   9393 4C31 POPE7 180      73.326  46.845  48.103  1.00  0.00           C
ATOM   9396 5C31 POPE7 180      72.526  46.276  46.913  1.00  0.00           C
ATOM   9399 6C31 POPE7 180      72.616  47.115  45.653  1.00  0.00           C
ATOM   9403  NH3 POPE8 181      75.906 103.636  19.183  1.00  0.00           N
ATOM   9407  C12 POPE8 181      74.537 103.205  18.703  1.00  0.00           C
ATOM   9410  C11 POPE8 181      74.566 102.446  17.373  1.00  0.00           C
ATOM   9413  P   POPE8 181      72.906 100.846  16.063  1.00  0.00           P
ATOM   9414  O13 POPE8 181      72.457 101.656  14.913  1.00  0.00           O
ATOM   9415  O14 POPE8 181      73.926  99.846  15.763  1.00  0.00           O
ATOM   9416  O11 POPE8 181      71.707 100.005  16.683  1.00  0.00           O
ATOM   9417  O12 POPE8 181      73.316 101.786  17.263  1.00  0.00           O
ATOM   9418  C1  POPE8 181      70.356 100.455  16.573  1.00  0.00           C
ATOM   9421  C2  POPE8 181      69.876 101.196  17.843  1.00  0.00           C
ATOM   9423  O21 POPE8 181      70.256 102.575  17.733  1.00  0.00           O
ATOM   9424  C21 POPE8 181      69.426 103.426  18.333  1.00  0.00           C
ATOM   9425  O22 POPE8 181      68.406 103.115  18.903  1.00  0.00           O
ATOM   9426  C22 POPE8 181      70.006 104.835  18.233  1.00  0.00           C
ATOM   9429  C3  POPE8 181      70.457 100.556  19.123  1.00  0.00           C
ATOM   9432  O31 POPE8 181      69.486 100.665  20.173  1.00  0.00           O
ATOM   9433  C31 POPE8 181      69.876 101.196  21.323  1.00  0.00           C
ATOM   9434  O32 POPE8 181      71.026 101.355  21.683  1.00  0.00           O
ATOM   9435  C32 POPE8 181      68.626 101.526  22.123  1.00  0.00           C
ATOM   9438  C23 POPE8 181      70.126 105.516  19.623  1.00  0.00           C
ATOM   9441  C24 POPE8 181      71.226 104.925  20.533  1.00  0.00           C
ATOM   9444  C25 POPE8 181      71.126 105.466  21.963  1.00  0.00           C
ATOM   9447  C26 POPE8 181      72.066 104.765  22.953  1.00  0.00           C
ATOM   9450  C27 POPE8 181      71.856 105.236  24.403  1.00  0.00           C
ATOM   9453  C28 POPE8 181      72.556 104.336  25.433  1.00  0.00           C
ATOM   9456  C29 POPE8 181      72.286 104.795  26.843  1.00  0.00           C
ATOM   9458 0C21 POPE8 181      72.996 104.466  27.943  1.00  0.00           C
ATOM   9460 1C21 POPE8 181      74.176 103.535  28.013  1.00  0.00           C
ATOM   9463 2C21 POPE8 181      74.776 103.456  29.443  1.00  0.00           C
ATOM   9466 3C21 POPE8 181      73.776 102.946  30.503  1.00  0.00           C
ATOM   9469 4C21 POPE8 181      74.316 102.966  31.943  1.00  0.00           C
ATOM   9472 5C21 POPE8 181      73.156 102.845  32.943  1.00  0.00           C
ATOM   9475 6C21 POPE8 181      73.576 102.975  34.413  1.00  0.00           C
ATOM   9478 7C21 POPE8 181      72.366 103.255  35.323  1.00  0.00           C
ATOM   9481 8C21 POPE8 181      72.726 103.395  36.803  1.00  0.00           C
ATOM   9485  C33 POPE8 181      68.926 102.465  23.293  1.00  0.00           C
ATOM   9488  C34 POPE8 181      67.656 102.815  24.063  1.00  0.00           C
ATOM   9491  C35 POPE8 181      67.926 103.645  25.323  1.00  0.00           C
ATOM   9494  C36 POPE8 181      68.646 102.845  26.413  1.00  0.00           C
ATOM   9497  C37 POPE8 181      68.776 103.596  27.743  1.00  0.00           C
ATOM   9500  C38 POPE8 181      69.506 102.736  28.793  1.00  0.00           C
ATOM   9503  C39 POPE8 181      69.896 103.486  30.063  1.00  0.00           C
ATOM   9506 0C31 POPE8 181      68.707 103.785  30.993  1.00  0.00           C
ATOM   9509 1C31 POPE8 181      69.207 104.326  32.343  1.00  0.00           C
ATOM   9512 2C31 POPE8 181      68.056 104.625  33.313  1.00  0.00           C
ATOM   9515 3C31 POPE8 181      68.556 105.115  34.683  1.00  0.00           C
ATOM   9518 4C31 POPE8 181      69.397 106.406  34.633  1.00  0.00           C
ATOM   9521 5C31 POPE8 181      69.726 106.915  36.043  1.00  0.00           C
ATOM   9524 6C31 POPE8 181      70.486 108.246  36.113  1.00  0.00           C
ATOM   9528  NH3 POPE9 182     113.125  84.975  66.433  1.00  0.00           N
ATOM   9532  C12 POPE9 182     114.186  84.446  67.363  1.00  0.00           C
ATOM   9535  C11 POPE9 182     115.507  85.215  67.183  1.00  0.00           C
ATOM   9538  P   POPE9 182     117.156  83.196  66.783  1.00  0.00           P
ATOM   9539  O13 POPE9 182     118.605  83.225  66.523  1.00  0.00           O
ATOM   9540  O14 POPE9 182     116.695  81.955  67.433  1.00  0.00           O
ATOM   9541  O11 POPE9 182     116.355  83.255  65.423  1.00  0.00           O
ATOM   9542  O12 POPE9 182     116.646  84.446  67.603  1.00  0.00           O
ATOM   9543  C1  POPE9 182     116.805  84.116  64.383  1.00  0.00           C
ATOM   9546  C2  POPE9 182     117.635  83.336  63.373  1.00  0.00           C
ATOM   9548  O21 POPE9 182     117.805  84.205  62.253  1.00  0.00           O
ATOM   9549  C21 POPE9 182     118.996  84.196  61.703  1.00  0.00           C
ATOM   9550  O22 POPE9 182     120.006  83.666  62.133  1.00  0.00           O
ATOM   9551  C22 POPE9 182     118.785  84.856  60.343  1.00  0.00           C
ATOM   9554  C3  POPE9 182     116.926  82.036  62.883  1.00  0.00           C
ATOM   9557  O31 POPE9 182     117.255  81.796  61.493  1.00  0.00           O
ATOM   9558  C31 POPE9 182     116.656  80.735  60.983  1.00  0.00           C
ATOM   9559  O32 POPE9 182     115.855  80.035  61.573  1.00  0.00           O
ATOM   9560  C32 POPE9 182     116.996  80.656  59.493  1.00  0.00           C
ATOM   9563  C23 POPE9 182     119.977  84.835  59.363  1.00  0.00           C
ATOM   9566  C24 POPE9 182     119.475  85.126  57.933  1.00  0.00           C
ATOM   9569  C25 POPE9 182     118.707  83.976  57.253  1.00  0.00           C
ATOM   9572  C26 POPE9 182     118.306  84.345  55.813  1.00  0.00           C
ATOM   9575  C27 POPE9 182     116.936  83.766  55.393  1.00  0.00           C
ATOM   9578  C28 POPE9 182     116.636  84.065  53.903  1.00  0.00           C
ATOM   9581  C29 POPE9 182     115.266  83.626  53.463  1.00  0.00           C
ATOM   9583 0C21 POPE9 182     114.957  82.946  52.343  1.00  0.00           C
ATOM   9585 1C21 POPE9 182     115.917  82.475  51.273  1.00  0.00           C
ATOM   9588 2C21 POPE9 182     115.485  81.155  50.623  1.00  0.00           C
ATOM   9591 3C21 POPE9 182     116.437  80.725  49.493  1.00  0.00           C
ATOM   9594 4C21 POPE9 182     116.005  79.426  48.813  1.00  0.00           C
ATOM   9597 5C21 POPE9 182     117.006  78.916  47.763  1.00  0.00           C
ATOM   9600 6C21 POPE9 182     117.076  79.806  46.513  1.00  0.00           C
ATOM   9603 7C21 POPE9 182     117.826  79.135  45.343  1.00  0.00           C
ATOM   9606 8C21 POPE9 182     117.976  80.045  44.123  1.00  0.00           C
ATOM   9610  C33 POPE9 182     118.106  79.636  59.113  1.00  0.00           C
ATOM   9613  C34 POPE9 182     118.666  79.986  57.723  1.00  0.00           C
ATOM   9616  C35 POPE9 182     119.936  79.216  57.303  1.00  0.00           C
ATOM   9619  C36 POPE9 182     120.485  79.765  55.973  1.00  0.00           C
ATOM   9622  C37 POPE9 182     121.747  79.056  55.473  1.00  0.00           C
ATOM   9625  C38 POPE9 182     122.346  79.725  54.223  1.00  0.00           C
ATOM   9628  C39 POPE9 182     123.675  79.135  53.743  1.00  0.00           C
ATOM   9631 0C31 POPE9 182     123.567  77.825  52.953  1.00  0.00           C
ATOM   9634 1C31 POPE9 182     124.895  77.465  52.253  1.00  0.00           C
ATOM   9637 2C31 POPE9 182     124.785  76.346  51.213  1.00  0.00           C
ATOM   9640 3C31 POPE9 182     124.486  74.946  51.783  1.00  0.00           C
ATOM   9643 4C31 POPE9 182     125.566  74.406  52.733  1.00  0.00           C
ATOM   9646 5C31 POPE9 182     125.466  72.895  52.943  1.00  0.00           C
ATOM   9649 6C31 POPE9 182     126.477  72.356  53.963  1.00  0.00           C
ATOM   9653  NH3 POPE  183      93.657 115.895  60.263  1.00  0.00           N
ATOM   9657  C12 POPE  183      93.085 115.115  61.423  1.00  0.00           C
ATOM   9660  C11 POPE  183      93.176 113.596  61.163  1.00  0.00           C
ATOM   9663  P   POPE  183      93.137 111.885  63.163  1.00  0.00           P
ATOM   9664  O13 POPE  183      93.966 112.705  64.063  1.00  0.00           O
ATOM   9665  O14 POPE  183      92.245 110.916  63.803  1.00  0.00           O
ATOM   9666  O11 POPE  183      94.146 110.975  62.333  1.00  0.00           O
ATOM   9667  O12 POPE  183      92.436 112.836  62.123  1.00  0.00           O
ATOM   9668  C1  POPE  183      93.715 110.355  61.093  1.00  0.00           C
ATOM   9671  C2  POPE  183      94.855 110.306  60.013  1.00  0.00           C
ATOM   9673  O21 POPE  183      94.445 109.615  58.833  1.00  0.00           O
ATOM   9674  C21 POPE  183      93.596 110.185  58.003  1.00  0.00           C
ATOM   9675  O22 POPE  183      92.956 111.206  58.183  1.00  0.00           O
ATOM   9676  C22 POPE  183      93.535 109.375  56.703  1.00  0.00           C
ATOM   9679  C3  POPE  183      96.145 109.596  60.513  1.00  0.00           C
ATOM   9682  O31 POPE  183      97.127 109.446  59.453  1.00  0.00           O
ATOM   9683  C31 POPE  183      97.976 110.466  59.333  1.00  0.00           C
ATOM   9684  O32 POPE  183      97.976 111.435  60.083  1.00  0.00           O
ATOM   9685  C32 POPE  183      98.955 110.245  58.173  1.00  0.00           C
ATOM   9688  C23 POPE  183      93.605 110.276  55.453  1.00  0.00           C
ATOM   9691  C24 POPE  183      93.686 109.466  54.153  1.00  0.00           C
ATOM   9694  C25 POPE  183      92.326 108.886  53.733  1.00  0.00           C
ATOM   9697  C26 POPE  183      91.546 109.825  52.803  1.00  0.00           C
ATOM   9700  C27 POPE  183      90.165 109.286  52.403  1.00  0.00           C
ATOM   9703  C28 POPE  183      89.876 109.475  50.903  1.00  0.00           C
ATOM   9706  C29 POPE  183      88.465 109.095  50.533  1.00  0.00           C
ATOM   9708 0C21 POPE  183      87.656 109.785  49.703  1.00  0.00           C
ATOM   9710 1C21 POPE  183      88.016 111.026  48.923  1.00  0.00           C
ATOM   9713 2C21 POPE  183      87.285 111.115  47.573  1.00  0.00           C
ATOM   9716 3C21 POPE  183      87.626 109.975  46.603  1.00  0.00           C
ATOM   9719 4C21 POPE  183      86.945 110.145  45.243  1.00  0.00           C
ATOM   9722 5C21 POPE  183      87.086 108.895  44.353  1.00  0.00           C
ATOM   9725 6C21 POPE  183      86.835 109.205  42.873  1.00  0.00           C
ATOM   9728 7C21 POPE  183      86.805 107.946  42.003  1.00  0.00           C
ATOM   9731 8C21 POPE  183      86.726 108.265  40.503  1.00  0.00           C
ATOM   9735  C33 POPE  183      98.697 108.965  57.333  1.00  0.00           C
ATOM   9738  C34 POPE  183      99.855 108.606  56.383  1.00  0.00           C
ATOM   9741  C35 POPE  183      99.506 107.456  55.413  1.00  0.00           C
ATOM   9744  C36 POPE  183      98.996 107.985  54.063  1.00  0.00           C
ATOM   9747  C37 POPE  183      98.256 106.946  53.203  1.00  0.00           C
ATOM   9750  C38 POPE  183      97.826 107.575  51.873  1.00  0.00           C
ATOM   9753  C39 POPE  183      96.846 106.735  51.023  1.00  0.00           C
ATOM   9756 0C31 POPE  183      97.465 105.455  50.443  1.00  0.00           C
ATOM   9759 1C31 POPE  183      96.786 105.035  49.133  1.00  0.00           C
ATOM   9762 2C31 POPE  183      97.416 103.785  48.513  1.00  0.00           C
ATOM   9765 3C31 POPE  183      97.076 103.636  47.033  1.00  0.00           C
ATOM   9768 4C31 POPE  183      97.736 102.405  46.383  1.00  0.00           C
ATOM   9771 5C31 POPE  183      97.425 102.365  44.893  1.00  0.00           C
ATOM   9774 6C31 POPE  183      98.046 101.215  44.103  1.00  0.00           C
ATOM   9778  NH3 POPE  184      16.646  83.556  19.913  1.00  0.00           N
ATOM   9782  C12 POPE  184      15.176  83.356  20.113  1.00  0.00           C
ATOM   9785  C11 POPE  184      14.846  82.876  21.523  1.00  0.00           C
ATOM   9788  P   POPE  184      12.256  82.696  21.463  1.00  0.00           P
ATOM   9789  O13 POPE  184      11.216  81.646  21.403  1.00  0.00           O
ATOM   9790  O14 POPE  184      12.226  83.725  20.413  1.00  0.00           O
ATOM   9791  O11 POPE  184      12.266  83.395  22.883  1.00  0.00           O
ATOM   9792  O12 POPE  184      13.686  82.036  21.463  1.00  0.00           O
ATOM   9793  C1  POPE  184      11.716  84.716  22.983  1.00  0.00           C
ATOM   9796  C2  POPE  184      12.046  85.315  24.383  1.00  0.00           C
ATOM   9798  O21 POPE  184      11.606  86.675  24.533  1.00  0.00           O
ATOM   9799  C21 POPE  184      10.296  86.875  24.593  1.00  0.00           C
ATOM   9800  O22 POPE  184       9.426  86.096  24.263  1.00  0.00           O
ATOM   9801  C22 POPE  184      10.006  88.246  25.213  1.00  0.00           C
ATOM   9804  C3  POPE  184      13.586  85.236  24.663  1.00  0.00           C
ATOM   9807  O31 POPE  184      13.986  85.975  25.833  1.00  0.00           O
ATOM   9808  C31 POPE  184      13.636  85.396  26.983  1.00  0.00           C
ATOM   9809  O32 POPE  184      13.116  84.306  27.093  1.00  0.00           O
ATOM   9810  C32 POPE  184      13.956  86.315  28.153  1.00  0.00           C
ATOM   9813  C23 POPE  184       9.876  88.106  26.733  1.00  0.00           C
ATOM   9816  C24 POPE  184       9.886  89.415  27.543  1.00  0.00           C
ATOM   9819  C25 POPE  184       9.736  89.116  29.043  1.00  0.00           C
ATOM   9822  C26 POPE  184       9.936  90.266  30.043  1.00  0.00           C
ATOM   9825  C27 POPE  184       9.876  89.716  31.483  1.00  0.00           C
ATOM   9828  C28 POPE  184      10.506  90.625  32.553  1.00  0.00           C
ATOM   9831  C29 POPE  184       9.686  91.856  32.823  1.00  0.00           C
ATOM   9833 0C21 POPE  184       9.586  92.486  34.003  1.00  0.00           C
ATOM   9835 1C21 POPE  184      10.326  92.136  35.283  1.00  0.00           C
ATOM   9838 2C21 POPE  184      11.106  93.326  35.853  1.00  0.00           C
ATOM   9841 3C21 POPE  184      10.196  94.415  36.443  1.00  0.00           C
ATOM   9844 4C21 POPE  184      10.946  95.576  37.103  1.00  0.00           C
ATOM   9847 5C21 POPE  184      11.786  95.205  38.343  1.00  0.00           C
ATOM   9850 6C21 POPE  184      10.946  94.615  39.493  1.00  0.00           C
ATOM   9853 7C21 POPE  184      11.626  94.816  40.853  1.00  0.00           C
ATOM   9856 8C21 POPE  184      10.796  94.365  42.053  1.00  0.00           C
ATOM   9860  C33 POPE  184      14.356  85.485  29.403  1.00  0.00           C
ATOM   9863  C34 POPE  184      14.366  86.295  30.703  1.00  0.00           C
ATOM   9866  C35 POPE  184      12.956  86.535  31.273  1.00  0.00           C
ATOM   9869  C36 POPE  184      12.856  86.336  32.793  1.00  0.00           C
ATOM   9872  C37 POPE  184      13.726  87.285  33.603  1.00  0.00           C
ATOM   9875  C38 POPE  184      13.976  86.766  35.033  1.00  0.00           C
ATOM   9878  C39 POPE  184      15.036  87.586  35.773  1.00  0.00           C
ATOM   9881 0C31 POPE  184      14.556  88.976  36.203  1.00  0.00           C
ATOM   9884 1C31 POPE  184      14.006  88.976  37.633  1.00  0.00           C
ATOM   9887 2C31 POPE  184      13.196  90.236  37.953  1.00  0.00           C
ATOM   9890 3C31 POPE  184      12.786  90.345  39.423  1.00  0.00           C
ATOM   9893 4C31 POPE  184      13.946  90.716  40.363  1.00  0.00           C
ATOM   9896 5C31 POPE  184      13.476  91.026  41.793  1.00  0.00           C
ATOM   9899 6C31 POPE  184      14.616  91.416  42.743  1.00  0.00           C
ATOM   9903  NH3 POPE  185     111.166  45.966  28.793  1.00  0.00           N
ATOM   9907  C12 POPE  185     110.906  46.476  30.183  1.00  0.00           C
ATOM   9910  C11 POPE  185     110.976  48.006  30.223  1.00  0.00           C
ATOM   9913  P   POPE  185     108.915  49.345  29.143  1.00  0.00           P
ATOM   9914  O13 POPE  185     109.216  50.766  29.423  1.00  0.00           O
ATOM   9915  O14 POPE  185     108.106  49.046  27.943  1.00  0.00           O
ATOM   9916  O11 POPE  185     108.266  48.676  30.413  1.00  0.00           O
ATOM   9917  O12 POPE  185     110.316  48.596  29.083  1.00  0.00           O
ATOM   9918  C1  POPE  185     108.096  49.366  31.653  1.00  0.00           C
ATOM   9921  C2  POPE  185     107.486  48.396  32.723  1.00  0.00           C
ATOM   9923  O21 POPE  185     107.705  48.946  34.043  1.00  0.00           O
ATOM   9924  C21 POPE  185     106.726  48.626  34.883  1.00  0.00           C
ATOM   9925  O22 POPE  185     105.746  47.965  34.623  1.00  0.00           O
ATOM   9926  C22 POPE  185     107.016  49.186  36.273  1.00  0.00           C
ATOM   9929  C3  POPE  185     108.137  46.975  32.603  1.00  0.00           C
ATOM   9932  O31 POPE  185     107.516  45.956  33.413  1.00  0.00           O
ATOM   9933  C31 POPE  185     108.186  45.275  34.353  1.00  0.00           C
ATOM   9934  O32 POPE  185     108.007  44.106  34.603  1.00  0.00           O
ATOM   9935  C32 POPE  185     109.216  46.096  35.103  1.00  0.00           C
ATOM   9938  C23 POPE  185     105.806  48.946  37.203  1.00  0.00           C
ATOM   9941  C24 POPE  185     105.917  49.606  38.583  1.00  0.00           C
ATOM   9944  C25 POPE  185     106.986  48.996  39.493  1.00  0.00           C
ATOM   9947  C26 POPE  185     106.835  49.485  40.933  1.00  0.00           C
ATOM   9950  C27 POPE  185     108.036  49.095  41.813  1.00  0.00           C
ATOM   9953  C28 POPE  185     107.886  49.576  43.263  1.00  0.00           C
ATOM   9956  C29 POPE  185     109.195  49.436  44.013  1.00  0.00           C
ATOM   9958 0C21 POPE  185     109.406  48.795  45.173  1.00  0.00           C
ATOM   9960 1C21 POPE  185     108.396  48.066  46.023  1.00  0.00           C
ATOM   9963 2C21 POPE  185     108.756  46.575  46.153  1.00  0.00           C
ATOM   9966 3C21 POPE  185     107.836  45.856  47.143  1.00  0.00           C
ATOM   9969 4C21 POPE  185     108.246  44.396  47.373  1.00  0.00           C
ATOM   9972 5C21 POPE  185     107.836  43.885  48.753  1.00  0.00           C
ATOM   9975 6C21 POPE  185     108.406  42.496  49.053  1.00  0.00           C
ATOM   9978 7C21 POPE  185     108.256  42.106  50.533  1.00  0.00           C
ATOM   9981 8C21 POPE  185     108.876  40.756  50.853  1.00  0.00           C
ATOM   9985  C33 POPE  185     109.396  45.516  36.523  1.00  0.00           C
ATOM   9988  C34 POPE  185     110.286  46.365  37.423  1.00  0.00           C
ATOM   9991  C35 POPE  185     110.176  45.966  38.893  1.00  0.00           C
ATOM   9994  C36 POPE  185     110.816  47.026  39.793  1.00  0.00           C
ATOM   9997  C37 POPE  185     110.646  46.696  41.283  1.00  0.00           C
ATOM  10000  C38 POPE  185     111.626  45.636  41.833  1.00  0.00           C
ATOM  10003  C39 POPE  185     113.116  45.896  41.573  1.00  0.00           C
ATOM  10006 0C31 POPE  185     113.596  47.316  41.923  1.00  0.00           C
ATOM  10009 1C31 POPE  185     114.785  47.336  42.883  1.00  0.00           C
ATOM  10012 2C31 POPE  185     115.466  48.705  42.963  1.00  0.00           C
ATOM  10015 3C31 POPE  185     116.426  48.836  44.153  1.00  0.00           C
ATOM  10018 4C31 POPE  185     117.326  50.075  44.043  1.00  0.00           C
ATOM  10021 5C31 POPE  185     117.985  50.446  45.383  1.00  0.00           C
ATOM  10024 6C31 POPE  185     118.896  51.665  45.283  1.00  0.00           C
ATOM  10028  NH3 POPE  186     121.057  28.455  69.453  1.00  0.00           N
ATOM  10032  C12 POPE  186     121.975  28.666  70.633  1.00  0.00           C
ATOM  10035  C11 POPE  186     122.736  27.376  70.973  1.00  0.00           C
ATOM  10038  P   POPE  186     121.546  25.135  70.273  1.00  0.00           P
ATOM  10039  O13 POPE  186     122.665  24.186  70.263  1.00  0.00           O
ATOM  10040  O14 POPE  186     120.205  24.596  70.563  1.00  0.00           O
ATOM  10041  O11 POPE  186     121.507  25.885  68.873  1.00  0.00           O
ATOM  10042  O12 POPE  186     121.835  26.306  71.293  1.00  0.00           O
ATOM  10043  C1  POPE  186     121.406  25.096  67.673  1.00  0.00           C
ATOM  10046  C2  POPE  186     122.605  25.336  66.713  1.00  0.00           C
ATOM  10048  O21 POPE  186     122.556  26.626  66.083  1.00  0.00           O
ATOM  10049  C21 POPE  186     121.576  26.845  65.223  1.00  0.00           C
ATOM  10050  O22 POPE  186     120.686  26.076  64.923  1.00  0.00           O
ATOM  10051  C22 POPE  186     121.706  28.266  64.663  1.00  0.00           C
ATOM  10054  C3  POPE  186     122.786  24.166  65.693  1.00  0.00           C
ATOM  10057  O31 POPE  186     123.915  24.386  64.813  1.00  0.00           O
ATOM  10058  C31 POPE  186     124.387  23.256  64.293  1.00  0.00           C
ATOM  10059  O32 POPE  186     123.885  22.156  64.463  1.00  0.00           O
ATOM  10060  C32 POPE  186     125.625  23.545  63.463  1.00  0.00           C
ATOM  10063  C23 POPE  186     120.336  28.856  64.253  1.00  0.00           C
ATOM  10066  C24 POPE  186     120.286  30.395  64.293  1.00  0.00           C
ATOM  10069  C25 POPE  186     121.297  31.096  63.383  1.00  0.00           C
ATOM  10072  C26 POPE  186     120.956  31.056  61.893  1.00  0.00           C
ATOM  10075  C27 POPE  186     120.436  32.416  61.393  1.00  0.00           C
ATOM  10078  C28 POPE  186     120.156  32.435  59.883  1.00  0.00           C
ATOM  10081  C29 POPE  186     119.475  33.725  59.483  1.00  0.00           C
ATOM  10083 0C21 POPE  186     119.876  34.635  58.583  1.00  0.00           C
ATOM  10085 1C21 POPE  186     121.105  34.566  57.703  1.00  0.00           C
ATOM  10088 2C21 POPE  186     120.756  34.736  56.213  1.00  0.00           C
ATOM  10091 3C21 POPE  186     120.497  36.185  55.793  1.00  0.00           C
ATOM  10094 4C21 POPE  186     120.087  36.316  54.313  1.00  0.00           C
ATOM  10097 5C21 POPE  186     120.406  37.676  53.683  1.00  0.00           C
ATOM  10100 6C21 POPE  186     119.776  38.876  54.403  1.00  0.00           C
ATOM  10103 7C21 POPE  186     120.176  40.205  53.753  1.00  0.00           C
ATOM  10106 8C21 POPE  186     119.576  41.435  54.443  1.00  0.00           C
ATOM  10110  C33 POPE  186     125.715  22.646  62.213  1.00  0.00           C
ATOM  10113  C34 POPE  186     126.026  23.396  60.913  1.00  0.00           C
ATOM  10116  C35 POPE  186     125.886  22.456  59.703  1.00  0.00           C
ATOM  10119  C36 POPE  186     126.017  23.166  58.353  1.00  0.00           C
ATOM  10122  C37 POPE  186     125.796  22.186  57.183  1.00  0.00           C
ATOM  10125  C38 POPE  186     126.135  22.786  55.803  1.00  0.00           C
ATOM  10128  C39 POPE  186     126.197  21.726  54.693  1.00  0.00           C
ATOM  10131 0C31 POPE  186     126.636  22.326  53.343  1.00  0.00           C
ATOM  10134 1C31 POPE  186     126.996  21.276  52.283  1.00  0.00           C
ATOM  10137 2C31 POPE  186     127.635  21.916  51.033  1.00  0.00           C
ATOM  10140 3C31 POPE  186     128.337  20.926  50.093  1.00  0.00           C
ATOM  10143 4C31 POPE  186     127.416  20.026  49.243  1.00  0.00           C
ATOM  10146 5C31 POPE  186     128.237  19.316  48.153  1.00  0.00           C
ATOM  10149 6C31 POPE  186     127.477  18.256  47.363  1.00  0.00           C
ATOM  10153  NH3 POPE  187      81.256  21.586  64.193  1.00  0.00           N
ATOM  10157  C12 POPE  187      80.426  22.416  65.133  1.00  0.00           C
ATOM  10160  C11 POPE  187      79.866  21.576  66.273  1.00  0.00           C
ATOM  10163  P   POPE  187      78.427  21.816  68.393  1.00  0.00           P
ATOM  10164  O13 POPE  187      78.786  20.406  68.613  1.00  0.00           O
ATOM  10165  O14 POPE  187      78.355  22.696  69.573  1.00  0.00           O
ATOM  10166  O11 POPE  187      77.066  21.845  67.603  1.00  0.00           O
ATOM  10167  O12 POPE  187      79.437  22.416  67.353  1.00  0.00           O
ATOM  10168  C1  POPE  187      76.266  23.036  67.563  1.00  0.00           C
ATOM  10171  C2  POPE  187      76.026  23.385  66.083  1.00  0.00           C
ATOM  10173  O21 POPE  187      75.166  24.546  66.013  1.00  0.00           O
ATOM  10174  C21 POPE  187      75.676  25.756  65.813  1.00  0.00           C
ATOM  10175  O22 POPE  187      75.226  26.756  66.343  1.00  0.00           O
ATOM  10176  C22 POPE  187      76.756  25.856  64.723  1.00  0.00           C
ATOM  10179  C3  POPE  187      75.366  22.205  65.343  1.00  0.00           C
ATOM  10182  O31 POPE  187      75.036  22.566  63.973  1.00  0.00           O
ATOM  10183  C31 POPE  187      75.946  22.216  63.073  1.00  0.00           C
ATOM  10184  O32 POPE  187      77.006  21.666  63.323  1.00  0.00           O
ATOM  10185  C32 POPE  187      75.387  22.446  61.673  1.00  0.00           C
ATOM  10188  C23 POPE  187      76.226  26.436  63.403  1.00  0.00           C
ATOM  10191  C24 POPE  187      77.326  27.106  62.563  1.00  0.00           C
ATOM  10194  C25 POPE  187      78.126  26.115  61.713  1.00  0.00           C
ATOM  10197  C26 POPE  187      79.256  26.746  60.893  1.00  0.00           C
ATOM  10200  C27 POPE  187      79.826  25.746  59.873  1.00  0.00           C
ATOM  10203  C28 POPE  187      81.087  26.236  59.123  1.00  0.00           C
ATOM  10206  C29 POPE  187      80.865  27.486  58.323  1.00  0.00           C
ATOM  10208 0C21 POPE  187      81.607  27.895  57.283  1.00  0.00           C
ATOM  10210 1C21 POPE  187      82.805  27.196  56.693  1.00  0.00           C
ATOM  10213 2C21 POPE  187      82.576  26.805  55.213  1.00  0.00           C
ATOM  10216 3C21 POPE  187      82.416  28.006  54.273  1.00  0.00           C
ATOM  10219 4C21 POPE  187      82.066  27.616  52.823  1.00  0.00           C
ATOM  10222 5C21 POPE  187      80.637  27.086  52.673  1.00  0.00           C
ATOM  10225 6C21 POPE  187      80.256  26.816  51.213  1.00  0.00           C
ATOM  10228 7C21 POPE  187      78.866  26.206  51.053  1.00  0.00           C
ATOM  10231 8C21 POPE  187      78.516  25.876  49.603  1.00  0.00           C
ATOM  10235  C33 POPE  187      76.177  23.436  60.793  1.00  0.00           C
ATOM  10238  C34 POPE  187      76.186  23.016  59.303  1.00  0.00           C
ATOM  10241  C35 POPE  187      74.806  22.976  58.643  1.00  0.00           C
ATOM  10244  C36 POPE  187      74.826  22.186  57.313  1.00  0.00           C
ATOM  10247  C37 POPE  187      73.436  21.986  56.703  1.00  0.00           C
ATOM  10250  C38 POPE  187      73.266  20.666  55.933  1.00  0.00           C
ATOM  10253  C39 POPE  187      72.746  19.516  56.813  1.00  0.00           C
ATOM  10256 0C31 POPE  187      72.567  18.186  56.053  1.00  0.00           C
ATOM  10259 1C31 POPE  187      72.256  17.006  56.993  1.00  0.00           C
ATOM  10262 2C31 POPE  187      71.847  15.726  56.253  1.00  0.00           C
ATOM  10265 3C31 POPE  187      72.986  15.066  55.453  1.00  0.00           C
ATOM  10268 4C31 POPE  187      72.526  13.786  54.743  1.00  0.00           C
ATOM  10271 5C31 POPE  187      73.677  13.046  54.043  1.00  0.00           C
ATOM  10274 6C31 POPE  187      73.215  11.766  53.343  1.00  0.00           C
ATOM  10278  NH3 POPE  188      86.607  17.375  23.383  1.00  0.00           N
ATOM  10282  C12 POPE  188      86.116  18.615  24.083  1.00  0.00           C
ATOM  10285  C11 POPE  188      86.525  18.666  25.563  1.00  0.00           C
ATOM  10288  P   POPE  188      88.355  20.506  25.703  1.00  0.00           P
ATOM  10289  O13 POPE  188      89.817  20.616  25.463  1.00  0.00           O
ATOM  10290  O14 POPE  188      87.436  21.366  24.933  1.00  0.00           O
ATOM  10291  O11 POPE  188      88.036  20.955  27.173  1.00  0.00           O
ATOM  10292  O12 POPE  188      87.906  19.006  25.653  1.00  0.00           O
ATOM  10293  C1  POPE  188      88.605  20.156  28.233  1.00  0.00           C
ATOM  10296  C2  POPE  188      88.277  20.796  29.593  1.00  0.00           C
ATOM  10298  O21 POPE  188      86.926  20.436  29.903  1.00  0.00           O
ATOM  10299  C21 POPE  188      86.636  20.516  31.193  1.00  0.00           C
ATOM  10300  O22 POPE  188      87.407  20.826  32.083  1.00  0.00           O
ATOM  10301  C22 POPE  188      85.165  20.156  31.363  1.00  0.00           C
ATOM  10304  C3  POPE  188      88.417  22.346  29.493  1.00  0.00           C
ATOM  10307  O31 POPE  188      88.567  22.996  30.763  1.00  0.00           O
ATOM  10308  C31 POPE  188      89.807  23.206  31.163  1.00  0.00           C
ATOM  10309  O32 POPE  188      90.806  22.895  30.503  1.00  0.00           O
ATOM  10310  C32 POPE  188      89.796  24.006  32.463  1.00  0.00           C
ATOM  10313  C23 POPE  188      84.736  19.956  32.833  1.00  0.00           C
ATOM  10316  C24 POPE  188      85.035  18.566  33.413  1.00  0.00           C
ATOM  10319  C25 POPE  188      86.466  18.376  33.943  1.00  0.00           C
ATOM  10322  C26 POPE  188      86.477  17.426  35.153  1.00  0.00           C
ATOM  10325  C27 POPE  188      87.857  17.196  35.773  1.00  0.00           C
ATOM  10328  C28 POPE  188      87.727  16.555  37.173  1.00  0.00           C
ATOM  10331  C29 POPE  188      89.036  16.145  37.783  1.00  0.00           C
ATOM  10333 0C21 POPE  188      89.176  15.706  39.053  1.00  0.00           C
ATOM  10335 1C21 POPE  188      88.055  15.596  40.063  1.00  0.00           C
ATOM  10338 2C21 POPE  188      88.546  15.576  41.523  1.00  0.00           C
ATOM  10341 3C21 POPE  188      89.107  14.216  41.963  1.00  0.00           C
ATOM  10344 4C21 POPE  188      89.755  14.266  43.353  1.00  0.00           C
ATOM  10347 5C21 POPE  188      90.275  12.896  43.783  1.00  0.00           C
ATOM  10350 6C21 POPE  188      91.005  12.926  45.143  1.00  0.00           C
ATOM  10353 7C21 POPE  188      91.626  11.586  45.523  1.00  0.00           C
ATOM  10356 8C21 POPE  188      92.376  11.616  46.853  1.00  0.00           C
ATOM  10360  C33 POPE  188      91.076  24.836  32.713  1.00  0.00           C
ATOM  10363  C34 POPE  188      91.105  25.506  34.103  1.00  0.00           C
ATOM  10366  C35 POPE  188      90.596  26.956  34.153  1.00  0.00           C
ATOM  10369  C36 POPE  188      89.095  27.146  33.863  1.00  0.00           C
ATOM  10372  C37 POPE  188      88.517  28.306  34.693  1.00  0.00           C
ATOM  10375  C38 POPE  188      87.236  28.975  34.153  1.00  0.00           C
ATOM  10378  C39 POPE  188      85.947  28.146  34.233  1.00  0.00           C
ATOM  10381 0C31 POPE  188      84.706  29.026  33.963  1.00  0.00           C
ATOM  10384 1C31 POPE  188      83.396  28.246  34.083  1.00  0.00           C
ATOM  10387 2C31 POPE  188      82.127  29.126  34.063  1.00  0.00           C
ATOM  10390 3C31 POPE  188      82.066  30.146  35.203  1.00  0.00           C
ATOM  10393 4C31 POPE  188      80.706  30.216  35.923  1.00  0.00           C
ATOM  10396 5C31 POPE  188      80.746  31.205  37.103  1.00  0.00           C
ATOM  10399 6C31 POPE  188      79.446  31.256  37.903  1.00  0.00           C
ATOM  10403  NH3 POPE  189      88.007 102.236  62.953  1.00  0.00           N
ATOM  10407  C12 POPE  189      89.506 102.335  62.973  1.00  0.00           C
ATOM  10410  C11 POPE  189      89.995 103.086  61.723  1.00  0.00           C
ATOM  10413  P   POPE  189      92.425 102.076  61.413  1.00  0.00           P
ATOM  10414  O13 POPE  189      93.427 102.076  62.493  1.00  0.00           O
ATOM  10415  O14 POPE  189      91.716 100.816  61.093  1.00  0.00           O
ATOM  10416  O11 POPE  189      93.156 102.545  60.103  1.00  0.00           O
ATOM  10417  O12 POPE  189      91.406 103.235  61.733  1.00  0.00           O
ATOM  10418  C1  POPE  189      92.447 103.106  59.003  1.00  0.00           C
ATOM  10421  C2  POPE  189      93.436 103.766  58.003  1.00  0.00           C
ATOM  10423  O21 POPE  189      92.696 104.525  57.033  1.00  0.00           O
ATOM  10424  C21 POPE  189      92.236 105.686  57.513  1.00  0.00           C
ATOM  10425  O22 POPE  189      92.425 106.145  58.613  1.00  0.00           O
ATOM  10426  C22 POPE  189      91.415 106.365  56.413  1.00  0.00           C
ATOM  10429  C3  POPE  189      94.305 102.685  57.283  1.00  0.00           C
ATOM  10432  O31 POPE  189      95.456 103.255  56.603  1.00  0.00           O
ATOM  10433  C31 POPE  189      95.666 102.925  55.343  1.00  0.00           C
ATOM  10434  O32 POPE  189      94.936 102.255  54.633  1.00  0.00           O
ATOM  10435  C32 POPE  189      96.975 103.556  54.883  1.00  0.00           C
ATOM  10438  C23 POPE  189      90.296 105.485  55.803  1.00  0.00           C
ATOM  10441  C24 POPE  189      89.936 105.986  54.393  1.00  0.00           C
ATOM  10444  C25 POPE  189      89.076 104.986  53.603  1.00  0.00           C
ATOM  10447  C26 POPE  189      88.797 105.475  52.173  1.00  0.00           C
ATOM  10450  C27 POPE  189      88.146 104.406  51.293  1.00  0.00           C
ATOM  10453  C28 POPE  189      88.166 104.835  49.813  1.00  0.00           C
ATOM  10456  C29 POPE  189      87.617 103.785  48.893  1.00  0.00           C
ATOM  10458 0C21 POPE  189      86.415 103.806  48.293  1.00  0.00           C
ATOM  10460 1C21 POPE  189      85.336 104.846  48.423  1.00  0.00           C
ATOM  10463 2C21 POPE  189      84.066 104.256  49.073  1.00  0.00           C
ATOM  10466 3C21 POPE  189      82.796 104.905  48.523  1.00  0.00           C
ATOM  10469 4C21 POPE  189      81.507 104.245  49.023  1.00  0.00           C
ATOM  10472 5C21 POPE  189      80.956 103.115  48.123  1.00  0.00           C
ATOM  10475 6C21 POPE  189      81.776 101.815  48.153  1.00  0.00           C
ATOM  10478 7C21 POPE  189      81.067 100.665  47.423  1.00  0.00           C
ATOM  10481 8C21 POPE  189      81.866  99.365  47.493  1.00  0.00           C
ATOM  10485  C33 POPE  189      98.195 102.766  55.403  1.00  0.00           C
ATOM  10488  C34 POPE  189      99.537 103.286  54.873  1.00  0.00           C
ATOM  10491  C35 POPE  189      99.755 103.106  53.363  1.00  0.00           C
ATOM  10494  C36 POPE  189      99.876 101.635  52.933  1.00  0.00           C
ATOM  10497  C37 POPE  189      99.876 101.446  51.413  1.00  0.00           C
ATOM  10500  C38 POPE  189      99.686  99.965  51.023  1.00  0.00           C
ATOM  10503  C39 POPE  189      99.576  99.716  49.513  1.00  0.00           C
ATOM  10506 0C31 POPE  189     100.877 100.026  48.753  1.00  0.00           C
ATOM  10509 1C31 POPE  189     100.796  99.685  47.263  1.00  0.00           C
ATOM  10512 2C31 POPE  189     102.046 100.145  46.493  1.00  0.00           C
ATOM  10515 3C31 POPE  189     102.407  99.235  45.313  1.00  0.00           C
ATOM  10518 4C31 POPE  189     103.016  97.906  45.763  1.00  0.00           C
ATOM  10521 5C31 POPE  189     103.567  97.076  44.593  1.00  0.00           C
ATOM  10524 6C31 POPE  189     104.095  95.705  45.043  1.00  0.00           C
ATOM  10528  NH3 POPE  190     103.915  61.656  67.393  1.00  0.00           N
ATOM  10532  C12 POPE  190     104.916  60.595  67.083  1.00  0.00           C
ATOM  10535  C11 POPE  190     106.145  60.746  67.993  1.00  0.00           C
ATOM  10538  P   POPE  190     107.076  58.356  68.513  1.00  0.00           P
ATOM  10539  O13 POPE  190     107.236  58.615  69.963  1.00  0.00           O
ATOM  10540  O14 POPE  190     105.877  57.586  68.103  1.00  0.00           O
ATOM  10541  O11 POPE  190     108.396  57.635  67.983  1.00  0.00           O
ATOM  10542  O12 POPE  190     107.096  59.725  67.713  1.00  0.00           O
ATOM  10543  C1  POPE  190     108.546  57.196  66.633  1.00  0.00           C
ATOM  10546  C2  POPE  190     109.016  58.305  65.653  1.00  0.00           C
ATOM  10548  O21 POPE  190     108.125  58.276  64.523  1.00  0.00           O
ATOM  10549  C21 POPE  190     107.926  59.415  63.903  1.00  0.00           C
ATOM  10550  O22 POPE  190     108.355  60.506  64.203  1.00  0.00           O
ATOM  10551  C22 POPE  190     106.996  59.106  62.733  1.00  0.00           C
ATOM  10554  C3  POPE  190     110.485  58.095  65.163  1.00  0.00           C
ATOM  10557  O31 POPE  190     110.787  58.865  63.983  1.00  0.00           O
ATOM  10558  C31 POPE  190     111.466  58.256  63.013  1.00  0.00           C
ATOM  10559  O32 POPE  190     111.926  57.125  63.053  1.00  0.00           O
ATOM  10560  C32 POPE  190     111.646  59.236  61.833  1.00  0.00           C
ATOM  10563  C23 POPE  190     106.816  60.316  61.793  1.00  0.00           C
ATOM  10566  C24 POPE  190     105.886  59.966  60.633  1.00  0.00           C
ATOM  10569  C25 POPE  190     105.715  61.156  59.683  1.00  0.00           C
ATOM  10572  C26 POPE  190     104.667  60.886  58.593  1.00  0.00           C
ATOM  10575  C27 POPE  190     104.556  62.076  57.633  1.00  0.00           C
ATOM  10578  C28 POPE  190     103.495  61.846  56.543  1.00  0.00           C
ATOM  10581  C29 POPE  190     103.417  63.026  55.613  1.00  0.00           C
ATOM  10583 0C21 POPE  190     103.635  63.035  54.293  1.00  0.00           C
ATOM  10585 1C21 POPE  190     103.996  61.865  53.423  1.00  0.00           C
ATOM  10588 2C21 POPE  190     102.757  61.156  52.843  1.00  0.00           C
ATOM  10591 3C21 POPE  190     101.757  62.105  52.183  1.00  0.00           C
ATOM  10594 4C21 POPE  190     100.637  61.416  51.393  1.00  0.00           C
ATOM  10597 5C21 POPE  190      99.837  60.376  52.193  1.00  0.00           C
ATOM  10600 6C21 POPE  190      98.587  59.926  51.423  1.00  0.00           C
ATOM  10603 7C21 POPE  190      97.757  58.865  52.143  1.00  0.00           C
ATOM  10606 8C21 POPE  190      96.477  58.496  51.393  1.00  0.00           C
ATOM  10610  C33 POPE  190     111.116  58.725  60.463  1.00  0.00           C
ATOM  10613  C34 POPE  190     112.016  59.156  59.293  1.00  0.00           C
ATOM  10616  C35 POPE  190     113.277  58.286  59.163  1.00  0.00           C
ATOM  10619  C36 POPE  190     113.007  56.946  58.463  1.00  0.00           C
ATOM  10622  C37 POPE  190     114.257  56.056  58.393  1.00  0.00           C
ATOM  10625  C38 POPE  190     114.107  54.826  57.473  1.00  0.00           C
ATOM  10628  C39 POPE  190     113.885  55.215  56.013  1.00  0.00           C
ATOM  10631 0C31 POPE  190     114.296  54.145  55.003  1.00  0.00           C
ATOM  10634 1C31 POPE  190     114.117  54.646  53.563  1.00  0.00           C
ATOM  10637 2C31 POPE  190     114.895  53.846  52.513  1.00  0.00           C
ATOM  10640 3C31 POPE  190     114.667  54.345  51.073  1.00  0.00           C
ATOM  10643 4C31 POPE  190     115.016  55.826  50.873  1.00  0.00           C
ATOM  10646 5C31 POPE  190     114.936  56.276  49.403  1.00  0.00           C
ATOM  10649 6C31 POPE  190     115.296  57.746  49.213  1.00  0.00           C
ATOM  10653  NH3 POPE  191      92.886 102.076  21.723  1.00  0.00           N
ATOM  10657  C12 POPE  191      91.486 102.496  22.123  1.00  0.00           C
ATOM  10660  C11 POPE  191      90.415 101.915  21.163  1.00  0.00           C
ATOM  10663  P   POPE  191      88.215 103.056  20.183  1.00  0.00           P
ATOM  10664  O13 POPE  191      87.906 104.406  19.673  1.00  0.00           O
ATOM  10665  O14 POPE  191      87.766 101.906  19.383  1.00  0.00           O
ATOM  10666  O11 POPE  191      87.676 102.866  21.643  1.00  0.00           O
ATOM  10667  O12 POPE  191      89.785 102.906  20.353  1.00  0.00           O
ATOM  10668  C1  POPE  191      86.716 103.785  22.193  1.00  0.00           C
ATOM  10671  C2  POPE  191      87.385 104.725  23.213  1.00  0.00           C
ATOM  10673  O21 POPE  191      86.735 104.615  24.503  1.00  0.00           O
ATOM  10674  C21 POPE  191      87.307 103.736  25.323  1.00  0.00           C
ATOM  10675  O22 POPE  191      88.146 102.916  25.023  1.00  0.00           O
ATOM  10676  C22 POPE  191      86.796 103.986  26.753  1.00  0.00           C
ATOM  10679  C3  POPE  191      87.355 106.206  22.723  1.00  0.00           C
ATOM  10682  O31 POPE  191      87.896 107.086  23.733  1.00  0.00           O
ATOM  10683  C31 POPE  191      87.037 107.475  24.653  1.00  0.00           C
ATOM  10684  O32 POPE  191      85.816 107.416  24.583  1.00  0.00           O
ATOM  10685  C32 POPE  191      87.826 107.836  25.903  1.00  0.00           C
ATOM  10688  C23 POPE  191      87.486 103.095  27.823  1.00  0.00           C
ATOM  10691  C24 POPE  191      87.337 103.685  29.243  1.00  0.00           C
ATOM  10694  C25 POPE  191      88.066 102.855  30.313  1.00  0.00           C
ATOM  10697  C26 POPE  191      88.277 103.575  31.653  1.00  0.00           C
ATOM  10700  C27 POPE  191      87.006 103.755  32.503  1.00  0.00           C
ATOM  10703  C28 POPE  191      87.206 104.666  33.753  1.00  0.00           C
ATOM  10706  C29 POPE  191      88.316 104.196  34.663  1.00  0.00           C
ATOM  10708 0C21 POPE  191      88.427 104.326  35.993  1.00  0.00           C
ATOM  10710 1C21 POPE  191      87.447 104.986  36.933  1.00  0.00           C
ATOM  10713 2C21 POPE  191      87.547 104.455  38.373  1.00  0.00           C
ATOM  10716 3C21 POPE  191      88.885 104.755  39.073  1.00  0.00           C
ATOM  10719 4C21 POPE  191      88.876 104.345  40.553  1.00  0.00           C
ATOM  10722 5C21 POPE  191      90.227 104.596  41.253  1.00  0.00           C
ATOM  10725 6C21 POPE  191      90.097 104.765  42.773  1.00  0.00           C
ATOM  10728 7C21 POPE  191      91.337 105.416  43.403  1.00  0.00           C
ATOM  10731 8C21 POPE  191      91.145 105.755  44.873  1.00  0.00           C
ATOM  10735  C33 POPE  191      86.916 108.135  27.103  1.00  0.00           C
ATOM  10738  C34 POPE  191      87.635 108.196  28.463  1.00  0.00           C
ATOM  10741  C35 POPE  191      86.686 108.785  29.513  1.00  0.00           C
ATOM  10744  C36 POPE  191      87.146 108.736  30.973  1.00  0.00           C
ATOM  10747  C37 POPE  191      86.157 109.485  31.873  1.00  0.00           C
ATOM  10750  C38 POPE  191      86.337 109.216  33.373  1.00  0.00           C
ATOM  10753  C39 POPE  191      85.205 109.785  34.243  1.00  0.00           C
ATOM  10756 0C31 POPE  191      85.637 110.996  35.083  1.00  0.00           C
ATOM  10759 1C31 POPE  191      86.157 110.625  36.473  1.00  0.00           C
ATOM  10762 2C31 POPE  191      86.656 111.856  37.243  1.00  0.00           C
ATOM  10765 3C31 POPE  191      87.037 111.556  38.693  1.00  0.00           C
ATOM  10768 4C31 POPE  191      87.665 112.776  39.383  1.00  0.00           C
ATOM  10771 5C31 POPE  191      87.617 112.705  40.913  1.00  0.00           C
ATOM  10774 6C31 POPE  191      88.465 113.776  41.593  1.00  0.00           C
ATOM  10778  NH3 POPE  192     109.965 131.257  22.773  1.00  0.00           N
ATOM  10782  C12 POPE  192     110.105 130.037  21.893  1.00  0.00           C
ATOM  10785  C11 POPE  192     108.785 129.277  21.653  1.00  0.00           C
ATOM  10788  P   POPE  192     109.837 127.125  20.533  1.00  0.00           P
ATOM  10789  O13 POPE  192     109.375 126.136  19.523  1.00  0.00           O
ATOM  10790  O14 POPE  192     111.227 127.605  20.433  1.00  0.00           O
ATOM  10791  O11 POPE  192     109.586 126.535  21.993  1.00  0.00           O
ATOM  10792  O12 POPE  192     108.876 128.396  20.523  1.00  0.00           O
ATOM  10793  C1  POPE  192     110.406 125.485  22.513  1.00  0.00           C
ATOM  10796  C2  POPE  192     110.456 125.485  24.083  1.00  0.00           C
ATOM  10798  O21 POPE  192     109.596 124.455  24.633  1.00  0.00           O
ATOM  10799  C21 POPE  192     108.736 124.666  25.613  1.00  0.00           C
ATOM  10800  O22 POPE  192     108.125 125.696  25.843  1.00  0.00           O
ATOM  10801  C22 POPE  192     108.567 123.356  26.393  1.00  0.00           C
ATOM  10804  C3  POPE  192     110.336 126.926  24.663  1.00  0.00           C
ATOM  10807  O31 POPE  192     110.625 126.946  26.083  1.00  0.00           O
ATOM  10808  C31 POPE  192     111.415 127.927  26.483  1.00  0.00           C
ATOM  10809  O32 POPE  192     112.046 128.647  25.733  1.00  0.00           O
ATOM  10810  C32 POPE  192     111.355 128.076  28.003  1.00  0.00           C
ATOM  10813  C23 POPE  192     108.016 123.535  27.833  1.00  0.00           C
ATOM  10816  C24 POPE  192     109.066 124.095  28.803  1.00  0.00           C
ATOM  10819  C25 POPE  192     110.047 123.036  29.313  1.00  0.00           C
ATOM  10822  C26 POPE  192     109.686 122.435  30.683  1.00  0.00           C
ATOM  10825  C27 POPE  192     110.756 121.465  31.243  1.00  0.00           C
ATOM  10828  C28 POPE  192     110.436 121.015  32.683  1.00  0.00           C
ATOM  10831  C29 POPE  192     111.275 119.876  33.183  1.00  0.00           C
ATOM  10833 0C21 POPE  192     111.145 119.306  34.393  1.00  0.00           C
ATOM  10835 1C21 POPE  192     110.196 119.736  35.493  1.00  0.00           C
ATOM  10838 2C21 POPE  192     110.965 120.086  36.783  1.00  0.00           C
ATOM  10841 3C21 POPE  192     111.477 118.846  37.543  1.00  0.00           C
ATOM  10844 4C21 POPE  192     112.385 119.216  38.723  1.00  0.00           C
ATOM  10847 5C21 POPE  192     112.605 118.046  39.693  1.00  0.00           C
ATOM  10850 6C21 POPE  192     113.567 118.416  40.833  1.00  0.00           C
ATOM  10853 7C21 POPE  192     113.797 117.265  41.803  1.00  0.00           C
ATOM  10856 8C21 POPE  192     114.736 117.645  42.953  1.00  0.00           C
ATOM  10860  C33 POPE  192     110.227 129.027  28.473  1.00  0.00           C
ATOM  10863  C34 POPE  192     109.117 128.356  29.313  1.00  0.00           C
ATOM  10866  C35 POPE  192     109.126 128.776  30.783  1.00  0.00           C
ATOM  10869  C36 POPE  192     110.117 128.017  31.663  1.00  0.00           C
ATOM  10872  C37 POPE  192     109.947 128.377  33.153  1.00  0.00           C
ATOM  10875  C38 POPE  192     110.956 127.656  34.043  1.00  0.00           C
ATOM  10878  C39 POPE  192     110.646 127.746  35.543  1.00  0.00           C
ATOM  10881 0C31 POPE  192     110.736 129.167  36.123  1.00  0.00           C
ATOM  10884 1C31 POPE  192     110.625 129.207  37.653  1.00  0.00           C
ATOM  10887 2C31 POPE  192     111.896 128.696  38.353  1.00  0.00           C
ATOM  10890 3C31 POPE  192     111.816 128.656  39.893  1.00  0.00           C
ATOM  10893 4C31 POPE  192     110.865 127.575  40.423  1.00  0.00           C
ATOM  10896 5C31 POPE  192     110.947 127.425  41.953  1.00  0.00           C
ATOM  10899 6C31 POPE  192     110.025 126.346  42.513  1.00  0.00           C
ATOM  10903  NH3 POPE  193     104.537  83.346  21.833  1.00  0.00           N
ATOM  10907  C12 POPE  193     104.605  82.365  22.983  1.00  0.00           C
ATOM  10910  C11 POPE  193     105.406  81.106  22.603  1.00  0.00           C
ATOM  10913  P   POPE  193     107.786  81.756  23.433  1.00  0.00           P
ATOM  10914  O13 POPE  193     108.707  80.615  23.603  1.00  0.00           O
ATOM  10915  O14 POPE  193     108.306  83.125  23.193  1.00  0.00           O
ATOM  10916  O11 POPE  193     106.866  81.775  24.693  1.00  0.00           O
ATOM  10917  O12 POPE  193     106.757  81.416  22.273  1.00  0.00           O
ATOM  10918  C1  POPE  193     107.416  82.115  25.963  1.00  0.00           C
ATOM  10921  C2  POPE  193     106.355  82.916  26.743  1.00  0.00           C
ATOM  10923  O21 POPE  193     107.066  83.626  27.773  1.00  0.00           O
ATOM  10924  C21 POPE  193     106.906  84.946  27.753  1.00  0.00           C
ATOM  10925  O22 POPE  193     106.005  85.546  27.183  1.00  0.00           O
ATOM  10926  C22 POPE  193     108.106  85.606  28.423  1.00  0.00           C
ATOM  10929  C3  POPE  193     105.316  81.946  27.333  1.00  0.00           C
ATOM  10932  O31 POPE  193     104.206  82.626  27.943  1.00  0.00           O
ATOM  10933  C31 POPE  193     104.046  82.855  29.253  1.00  0.00           C
ATOM  10934  O32 POPE  193     103.085  83.456  29.693  1.00  0.00           O
ATOM  10935  C32 POPE  193     105.156  82.265  30.153  1.00  0.00           C
ATOM  10938  C23 POPE  193     107.716  86.455  29.643  1.00  0.00           C
ATOM  10941  C24 POPE  193     108.855  87.386  30.073  1.00  0.00           C
ATOM  10944  C25 POPE  193     108.436  88.326  31.213  1.00  0.00           C
ATOM  10947  C26 POPE  193     108.486  87.605  32.563  1.00  0.00           C
ATOM  10950  C27 POPE  193     107.665  88.295  33.663  1.00  0.00           C
ATOM  10953  C28 POPE  193     107.635  87.465  34.963  1.00  0.00           C
ATOM  10956  C29 POPE  193     109.016  87.255  35.543  1.00  0.00           C
ATOM  10958 0C21 POPE  193     109.537  87.975  36.553  1.00  0.00           C
ATOM  10960 1C21 POPE  193     108.826  89.105  37.243  1.00  0.00           C
ATOM  10963 2C21 POPE  193     108.106  88.606  38.503  1.00  0.00           C
ATOM  10966 3C21 POPE  193     109.086  88.156  39.593  1.00  0.00           C
ATOM  10969 4C21 POPE  193     108.386  87.796  40.903  1.00  0.00           C
ATOM  10972 5C21 POPE  193     109.375  87.276  41.943  1.00  0.00           C
ATOM  10975 6C21 POPE  193     108.736  86.985  43.303  1.00  0.00           C
ATOM  10978 7C21 POPE  193     109.697  86.185  44.193  1.00  0.00           C
ATOM  10981 8C21 POPE  193     109.186  85.986  45.623  1.00  0.00           C
ATOM  10985  C33 POPE  193     104.986  80.755  30.463  1.00  0.00           C
ATOM  10988  C34 POPE  193     106.285  79.946  30.313  1.00  0.00           C
ATOM  10991  C35 POPE  193     106.046  78.435  30.403  1.00  0.00           C
ATOM  10994  C36 POPE  193     105.756  77.916  31.813  1.00  0.00           C
ATOM  10997  C37 POPE  193     106.816  78.375  32.823  1.00  0.00           C
ATOM  11000  C38 POPE  193     106.735  77.685  34.183  1.00  0.00           C
ATOM  11003  C39 POPE  193     107.915  78.105  35.053  1.00  0.00           C
ATOM  11006 0C31 POPE  193     107.656  77.965  36.543  1.00  0.00           C
ATOM  11009 1C31 POPE  193     108.775  78.585  37.373  1.00  0.00           C
ATOM  11012 2C31 POPE  193     108.417  78.626  38.863  1.00  0.00           C
ATOM  11015 3C31 POPE  193     109.566  79.086  39.773  1.00  0.00           C
ATOM  11018 4C31 POPE  193     110.836  78.225  39.723  1.00  0.00           C
ATOM  11021 5C31 POPE  193     110.616  76.766  40.143  1.00  0.00           C
ATOM  11024 6C31 POPE  193     111.796  75.846  39.813  1.00  0.00           C
ATOM  11028  NH3 POPE  194     122.547  40.406  25.343  1.00  0.00           N
ATOM  11032  C12 POPE  194     122.867  41.886  25.463  1.00  0.00           C
ATOM  11035  C11 POPE  194     121.856  42.516  26.453  1.00  0.00           C
ATOM  11038  P   POPE  194     121.766  45.126  25.953  1.00  0.00           P
ATOM  11039  O13 POPE  194     122.836  46.146  26.033  1.00  0.00           O
ATOM  11040  O14 POPE  194     121.376  44.666  24.613  1.00  0.00           O
ATOM  11041  O11 POPE  194     120.516  45.766  26.663  1.00  0.00           O
ATOM  11042  O12 POPE  194     122.146  43.856  26.873  1.00  0.00           O
ATOM  11043  C1  POPE  194     119.986  45.535  27.963  1.00  0.00           C
ATOM  11046  C2  POPE  194     120.846  46.106  29.133  1.00  0.00           C
ATOM  11048  O21 POPE  194     121.906  45.185  29.493  1.00  0.00           O
ATOM  11049  C21 POPE  194     123.007  45.816  29.973  1.00  0.00           C
ATOM  11050  O22 POPE  194     123.256  46.996  29.823  1.00  0.00           O
ATOM  11051  C22 POPE  194     123.915  44.826  30.703  1.00  0.00           C
ATOM  11054  C3  POPE  194     119.965  46.376  30.393  1.00  0.00           C
ATOM  11057  O31 POPE  194     120.787  46.686  31.543  1.00  0.00           O
ATOM  11058  C31 POPE  194     120.097  46.966  32.653  1.00  0.00           C
ATOM  11059  O32 POPE  194     118.896  46.876  32.773  1.00  0.00           O
ATOM  11060  C32 POPE  194     121.116  47.306  33.753  1.00  0.00           C
ATOM  11063  C23 POPE  194     124.465  45.376  32.063  1.00  0.00           C
ATOM  11066  C24 POPE  194     125.576  44.475  32.633  1.00  0.00           C
ATOM  11069  C25 POPE  194     126.595  45.185  33.553  1.00  0.00           C
ATOM  11072  C26 POPE  194     126.215  45.376  35.023  1.00  0.00           C
ATOM  11075  C27 POPE  194     127.355  46.066  35.783  1.00  0.00           C
ATOM  11078  C28 POPE  194     127.115  46.205  37.303  1.00  0.00           C
ATOM  11081  C29 POPE  194     128.128  47.115  37.933  1.00  0.00           C
ATOM  11083 0C21 POPE  194     128.678  47.006  39.163  1.00  0.00           C
ATOM  11085 1C21 POPE  194     128.367  45.975  40.213  1.00  0.00           C
ATOM  11088 2C21 POPE  194     129.207  46.176  41.503  1.00  0.00           C
ATOM  11091 3C21 POPE  194     130.687  45.766  41.383  1.00  0.00           C
ATOM  11094 4C21 POPE  194     131.517  46.106  42.633  1.00  0.00           C
ATOM  11097 5C21 POPE  194     132.998  45.725  42.483  1.00  0.00           C
ATOM  11100 6C21 POPE  194     133.887  46.266  43.603  1.00  0.00           C
ATOM  11103 7C21 POPE  194     135.337  45.776  43.483  1.00  0.00           C
ATOM  11106 8C21 POPE  194     136.277  46.376  44.533  1.00  0.00           C
ATOM  11110  C33 POPE  194     120.507  48.175  34.863  1.00  0.00           C
ATOM  11113  C34 POPE  194     121.197  48.045  36.223  1.00  0.00           C
ATOM  11116  C35 POPE  194     120.666  49.086  37.223  1.00  0.00           C
ATOM  11119  C36 POPE  194     120.956  48.746  38.693  1.00  0.00           C
ATOM  11122  C37 POPE  194     120.546  49.876  39.643  1.00  0.00           C
ATOM  11125  C38 POPE  194     120.695  49.545  41.143  1.00  0.00           C
ATOM  11128  C39 POPE  194     122.156  49.475  41.603  1.00  0.00           C
ATOM  11131 0C31 POPE  194     122.326  49.725  43.113  1.00  0.00           C
ATOM  11134 1C31 POPE  194     121.695  48.666  44.023  1.00  0.00           C
ATOM  11137 2C31 POPE  194     121.887  49.046  45.503  1.00  0.00           C
ATOM  11140 3C31 POPE  194     121.275  48.066  46.503  1.00  0.00           C
ATOM  11143 4C31 POPE  194     122.076  46.766  46.673  1.00  0.00           C
ATOM  11146 5C31 POPE  194     121.566  45.906  47.833  1.00  0.00           C
ATOM  11149 6C31 POPE  194     122.465  44.706  48.133  1.00  0.00           C
ATOM  11153  NH3 POPE  195      28.346  22.926  22.303  1.00  0.00           N
ATOM  11157  C12 POPE  195      27.406  23.846  23.053  1.00  0.00           C
ATOM  11160  C11 POPE  195      26.186  24.336  22.243  1.00  0.00           C
ATOM  11163  P   POPE  195      25.066  26.266  23.673  1.00  0.00           P
ATOM  11164  O13 POPE  195      24.206  26.285  24.863  1.00  0.00           O
ATOM  11165  O14 POPE  195      24.696  27.216  22.593  1.00  0.00           O
ATOM  11166  O11 POPE  195      26.566  26.576  24.043  1.00  0.00           O
ATOM  11167  O12 POPE  195      25.126  24.795  23.083  1.00  0.00           O
ATOM  11168  C1  POPE  195      26.946  27.046  25.343  1.00  0.00           C
ATOM  11171  C2  POPE  195      28.166  26.226  25.813  1.00  0.00           C
ATOM  11173  O21 POPE  195      28.126  26.086  27.243  1.00  0.00           O
ATOM  11174  C21 POPE  195      28.566  24.916  27.663  1.00  0.00           C
ATOM  11175  O22 POPE  195      28.536  23.856  27.043  1.00  0.00           O
ATOM  11176  C22 POPE  195      29.226  25.086  29.033  1.00  0.00           C
ATOM  11179  C3  POPE  195      29.526  26.845  25.363  1.00  0.00           C
ATOM  11182  O31 POPE  195      30.626  26.126  25.963  1.00  0.00           O
ATOM  11183  C31 POPE  195      31.806  26.336  25.423  1.00  0.00           C
ATOM  11184  O32 POPE  195      32.026  26.816  24.323  1.00  0.00           O
ATOM  11185  C32 POPE  195      32.936  25.846  26.333  1.00  0.00           C
ATOM  11188  C23 POPE  195      28.246  25.256  30.213  1.00  0.00           C
ATOM  11191  C24 POPE  195      28.946  25.046  31.563  1.00  0.00           C
ATOM  11194  C25 POPE  195      30.076  26.036  31.853  1.00  0.00           C
ATOM  11197  C26 POPE  195      30.996  25.546  32.983  1.00  0.00           C
ATOM  11200  C27 POPE  195      32.136  26.526  33.283  1.00  0.00           C
ATOM  11203  C28 POPE  195      33.066  26.045  34.423  1.00  0.00           C
ATOM  11206  C29 POPE  195      34.356  26.816  34.433  1.00  0.00           C
ATOM  11208 0C21 POPE  195      35.146  27.086  35.483  1.00  0.00           C
ATOM  11210 1C21 POPE  195      34.956  26.686  36.923  1.00  0.00           C
ATOM  11213 2C21 POPE  195      34.946  27.926  37.843  1.00  0.00           C
ATOM  11216 3C21 POPE  195      35.316  27.616  39.303  1.00  0.00           C
ATOM  11219 4C21 POPE  195      35.326  28.885  40.153  1.00  0.00           C
ATOM  11222 5C21 POPE  195      35.926  28.726  41.563  1.00  0.00           C
ATOM  11225 6C21 POPE  195      35.026  27.926  42.513  1.00  0.00           C
ATOM  11228 7C21 POPE  195      35.566  27.876  43.943  1.00  0.00           C
ATOM  11231 8C21 POPE  195      34.656  27.106  44.903  1.00  0.00           C
ATOM  11235  C33 POPE  195      32.516  25.276  27.713  1.00  0.00           C
ATOM  11238  C34 POPE  195      33.756  24.865  28.503  1.00  0.00           C
ATOM  11241  C35 POPE  195      33.456  24.266  29.883  1.00  0.00           C
ATOM  11244  C36 POPE  195      34.776  23.906  30.583  1.00  0.00           C
ATOM  11247  C37 POPE  195      34.606  23.116  31.883  1.00  0.00           C
ATOM  11250  C38 POPE  195      35.976  22.736  32.463  1.00  0.00           C
ATOM  11253  C39 POPE  195      35.926  21.866  33.723  1.00  0.00           C
ATOM  11256 0C31 POPE  195      35.186  20.546  33.513  1.00  0.00           C
ATOM  11259 1C31 POPE  195      35.556  19.486  34.553  1.00  0.00           C
ATOM  11262 2C31 POPE  195      35.006  18.095  34.203  1.00  0.00           C
ATOM  11265 3C31 POPE  195      35.726  16.976  34.953  1.00  0.00           C
ATOM  11268 4C31 POPE  195      35.176  15.586  34.633  1.00  0.00           C
ATOM  11271 5C31 POPE  195      36.036  14.466  35.243  1.00  0.00           C
ATOM  11274 6C31 POPE  195      35.416  13.076  35.073  1.00  0.00           C
ATOM  11278  NH3 POPE  196      28.746   1.656  62.863  1.00  0.00           N
ATOM  11282  C12 POPE  196      27.986   0.726  63.793  1.00  0.00           C
ATOM  11285  C11 POPE  196      26.656   1.316  64.323  1.00  0.00           C
ATOM  11288  P   POPE  196      24.676   0.236  62.963  1.00  0.00           P
ATOM  11289  O13 POPE  196      23.356   0.716  62.493  1.00  0.00           O
ATOM  11290  O14 POPE  196      24.636  -0.734  64.073  1.00  0.00           O
ATOM  11291  O11 POPE  196      25.466  -0.454  61.773  1.00  0.00           O
ATOM  11292  O12 POPE  196      25.626   1.446  63.333  1.00  0.00           O
ATOM  11293  C1  POPE  196      24.946  -0.514  60.453  1.00  0.00           C
ATOM  11296  C2  POPE  196      25.616   0.546  59.543  1.00  0.00           C
ATOM  11298  O21 POPE  196      24.856   0.796  58.353  1.00  0.00           O
ATOM  11299  C21 POPE  196      24.616  -0.244  57.573  1.00  0.00           C
ATOM  11300  O22 POPE  196      25.016  -1.384  57.743  1.00  0.00           O
ATOM  11301  C22 POPE  196      23.686   0.146  56.433  1.00  0.00           C
ATOM  11304  C3  POPE  196      27.116   0.236  59.223  1.00  0.00           C
ATOM  11307  O31 POPE  196      27.676   1.246  58.363  1.00  0.00           O
ATOM  11308  C31 POPE  196      27.866   2.396  59.013  1.00  0.00           C
ATOM  11309  O32 POPE  196      28.006   2.486  60.223  1.00  0.00           O
ATOM  11310  C32 POPE  196      27.596   3.576  58.053  1.00  0.00           C
ATOM  11313  C23 POPE  196      24.246  -0.294  55.063  1.00  0.00           C
ATOM  11316  C24 POPE  196      23.266  -0.024  53.923  1.00  0.00           C
ATOM  11319  C25 POPE  196      23.816  -0.484  52.583  1.00  0.00           C
ATOM  11322  C26 POPE  196      22.836  -0.304  51.423  1.00  0.00           C
ATOM  11325  C27 POPE  196      23.386  -0.954  50.143  1.00  0.00           C
ATOM  11328  C28 POPE  196      22.456  -0.854  48.923  1.00  0.00           C
ATOM  11331  C29 POPE  196      22.326   0.586  48.513  1.00  0.00           C
ATOM  11333 0C21 POPE  196      21.376   1.116  47.733  1.00  0.00           C
ATOM  11335 1C21 POPE  196      20.256   0.376  47.043  1.00  0.00           C
ATOM  11338 2C21 POPE  196      20.486   0.396  45.523  1.00  0.00           C
ATOM  11341 3C21 POPE  196      19.356  -0.264  44.703  1.00  0.00           C
ATOM  11344 4C21 POPE  196      17.986   0.406  44.933  1.00  0.00           C
ATOM  11347 5C21 POPE  196      16.886  -0.044  43.953  1.00  0.00           C
ATOM  11350 6C21 POPE  196      16.696  -1.575  43.893  1.00  0.00           C
ATOM  11353 7C21 POPE  196      15.596  -1.985  42.913  1.00  0.00           C
ATOM  11356 8C21 POPE  196      15.516  -3.495  42.693  1.00  0.00           C
ATOM  11360  C33 POPE  196      28.826   4.396  57.593  1.00  0.00           C
ATOM  11363  C34 POPE  196      29.616   3.756  56.433  1.00  0.00           C
ATOM  11366  C35 POPE  196      28.856   3.786  55.103  1.00  0.00           C
ATOM  11369  C36 POPE  196      29.686   3.476  53.833  1.00  0.00           C
ATOM  11372  C37 POPE  196      30.706   4.556  53.473  1.00  0.00           C
ATOM  11375  C38 POPE  196      31.216   4.486  52.023  1.00  0.00           C
ATOM  11378  C39 POPE  196      30.106   4.726  50.973  1.00  0.00           C
ATOM  11381 0C31 POPE  196      30.626   5.276  49.633  1.00  0.00           C
ATOM  11384 1C31 POPE  196      29.516   5.346  48.583  1.00  0.00           C
ATOM  11387 2C31 POPE  196      29.936   5.966  47.243  1.00  0.00           C
ATOM  11390 3C31 POPE  196      28.776   5.956  46.243  1.00  0.00           C
ATOM  11393 4C31 POPE  196      29.146   6.436  44.833  1.00  0.00           C
ATOM  11396 5C31 POPE  196      27.976   6.276  43.853  1.00  0.00           C
ATOM  11399 6C31 POPE  196      28.326   6.596  42.393  1.00  0.00           C
ATOM  11403  NH3 POPE  197     113.447 121.225  64.623  1.00  0.00           N
ATOM  11407  C12 POPE  197     113.026 120.536  63.363  1.00  0.00           C
ATOM  11410  C11 POPE  197     112.936 121.506  62.163  1.00  0.00           C
ATOM  11413  P   POPE  197     111.726 123.715  62.913  1.00  0.00           P
ATOM  11414  O13 POPE  197     110.357 124.266  62.923  1.00  0.00           O
ATOM  11415  O14 POPE  197     112.276 123.535  64.273  1.00  0.00           O
ATOM  11416  O11 POPE  197     112.716 124.606  62.043  1.00  0.00           O
ATOM  11417  O12 POPE  197     111.747 122.295  62.223  1.00  0.00           O
ATOM  11418  C1  POPE  197     112.447 124.816  60.643  1.00  0.00           C
ATOM  11421  C2  POPE  197     113.355 125.895  59.923  1.00  0.00           C
ATOM  11423  O21 POPE  197     114.055 125.365  58.773  1.00  0.00           O
ATOM  11424  C21 POPE  197     113.287 124.935  57.793  1.00  0.00           C
ATOM  11425  O22 POPE  197     112.076 125.056  57.733  1.00  0.00           O
ATOM  11426  C22 POPE  197     114.117 124.225  56.723  1.00  0.00           C
ATOM  11429  C3  POPE  197     114.387 126.586  60.873  1.00  0.00           C
ATOM  11432  O31 POPE  197     115.516 127.236  60.223  1.00  0.00           O
ATOM  11433  C31 POPE  197     115.257 128.356  59.553  1.00  0.00           C
ATOM  11434  O32 POPE  197     114.156 128.846  59.373  1.00  0.00           O
ATOM  11435  C32 POPE  197     116.576 128.976  59.033  1.00  0.00           C
ATOM  11438  C23 POPE  197     114.055 124.946  55.353  1.00  0.00           C
ATOM  11441  C24 POPE  197     115.047 126.106  55.243  1.00  0.00           C
ATOM  11444  C25 POPE  197     116.315 125.735  54.453  1.00  0.00           C
ATOM  11447  C26 POPE  197     116.096 125.635  52.933  1.00  0.00           C
ATOM  11450  C27 POPE  197     117.276 124.946  52.223  1.00  0.00           C
ATOM  11453  C28 POPE  197     116.975 124.685  50.733  1.00  0.00           C
ATOM  11456  C29 POPE  197     118.146 124.156  49.933  1.00  0.00           C
ATOM  11458 0C21 POPE  197     118.626 122.906  49.913  1.00  0.00           C
ATOM  11460 1C21 POPE  197     118.137 121.735  50.733  1.00  0.00           C
ATOM  11463 2C21 POPE  197     117.115 120.846  50.013  1.00  0.00           C
ATOM  11466 3C21 POPE  197     117.565 119.375  49.923  1.00  0.00           C
ATOM  11469 4C21 POPE  197     116.525 118.486  49.243  1.00  0.00           C
ATOM  11472 5C21 POPE  197     117.056 117.086  48.893  1.00  0.00           C
ATOM  11475 6C21 POPE  197     117.457 116.225  50.093  1.00  0.00           C
ATOM  11478 7C21 POPE  197     117.976 114.846  49.683  1.00  0.00           C
ATOM  11481 8C21 POPE  197     118.206 113.895  50.863  1.00  0.00           C
ATOM  11485  C33 POPE  197     116.426 130.487  58.673  1.00  0.00           C
ATOM  11488  C34 POPE  197     117.696 131.176  58.103  1.00  0.00           C
ATOM  11491  C35 POPE  197     118.007 130.937  56.613  1.00  0.00           C
ATOM  11494  C36 POPE  197     119.316 131.617  56.173  1.00  0.00           C
ATOM  11497  C37 POPE  197     119.615 131.517  54.663  1.00  0.00           C
ATOM  11500  C38 POPE  197     120.995 132.097  54.323  1.00  0.00           C
ATOM  11503  C39 POPE  197     121.306 132.257  52.823  1.00  0.00           C
ATOM  11506 0C31 POPE  197     121.555 130.937  52.083  1.00  0.00           C
ATOM  11509 1C31 POPE  197     122.447 131.106  50.843  1.00  0.00           C
ATOM  11512 2C31 POPE  197     122.587 129.816  50.023  1.00  0.00           C
ATOM  11515 3C31 POPE  197     123.567 129.946  48.853  1.00  0.00           C
ATOM  11518 4C31 POPE  197     123.657 128.666  48.003  1.00  0.00           C
ATOM  11521 5C31 POPE  197     124.646 128.796  46.833  1.00  0.00           C
ATOM  11524 6C31 POPE  197     124.726 127.526  45.973  1.00  0.00           C
ATOM  11528  NH3 POPE  198      33.776  74.706  66.853  1.00  0.00           N
ATOM  11532  C12 POPE  198      32.746  74.066  65.953  1.00  0.00           C
ATOM  11535  C11 POPE  198      31.656  75.056  65.493  1.00  0.00           C
ATOM  11538  P   POPE  198      29.846  73.215  65.073  1.00  0.00           P
ATOM  11539  O13 POPE  198      30.526  71.986  64.613  1.00  0.00           O
ATOM  11540  O14 POPE  198      29.706  73.316  66.543  1.00  0.00           O
ATOM  11541  O11 POPE  198      28.446  73.456  64.403  1.00  0.00           O
ATOM  11542  O12 POPE  198      30.766  74.425  64.563  1.00  0.00           O
ATOM  11543  C1  POPE  198      27.986  74.656  63.763  1.00  0.00           C
ATOM  11546  C2  POPE  198      27.706  74.336  62.263  1.00  0.00           C
ATOM  11548  O21 POPE  198      27.186  75.395  61.453  1.00  0.00           O
ATOM  11549  C21 POPE  198      27.546  76.636  61.433  1.00  0.00           C
ATOM  11550  O22 POPE  198      28.316  77.225  62.173  1.00  0.00           O
ATOM  11551  C22 POPE  198      26.836  77.236  60.213  1.00  0.00           C
ATOM  11554  C3  POPE  198      26.736  73.126  62.073  1.00  0.00           C
ATOM  11557  O31 POPE  198      25.376  73.416  62.463  1.00  0.00           O
ATOM  11558  C31 POPE  198      24.386  73.746  61.613  1.00  0.00           C
ATOM  11559  O32 POPE  198      23.226  73.926  61.993  1.00  0.00           O
ATOM  11560  C32 POPE  198      24.766  73.836  60.143  1.00  0.00           C
ATOM  11563  C23 POPE  198      26.666  78.766  60.273  1.00  0.00           C
ATOM  11566  C24 POPE  198      25.696  79.266  59.193  1.00  0.00           C
ATOM  11569  C25 POPE  198      26.356  79.385  57.813  1.00  0.00           C
ATOM  11572  C26 POPE  198      25.566  80.256  56.823  1.00  0.00           C
ATOM  11575  C27 POPE  198      26.186  80.236  55.413  1.00  0.00           C
ATOM  11578  C28 POPE  198      25.556  81.255  54.453  1.00  0.00           C
ATOM  11581  C29 POPE  198      26.006  81.026  53.033  1.00  0.00           C
ATOM  11583 0C21 POPE  198      26.686  81.875  52.243  1.00  0.00           C
ATOM  11585 1C21 POPE  198      27.176  83.255  52.593  1.00  0.00           C
ATOM  11588 2C21 POPE  198      28.506  83.626  51.893  1.00  0.00           C
ATOM  11591 3C21 POPE  198      28.396  83.755  50.353  1.00  0.00           C
ATOM  11594 4C21 POPE  198      29.636  84.396  49.683  1.00  0.00           C
ATOM  11597 5C21 POPE  198      30.896  83.526  49.793  1.00  0.00           C
ATOM  11600 6C21 POPE  198      32.186  84.256  49.353  1.00  0.00           C
ATOM  11603 7C21 POPE  198      33.456  83.545  49.873  1.00  0.00           C
ATOM  11606 8C21 POPE  198      34.746  84.356  49.783  1.00  0.00           C
ATOM  11610  C33 POPE  198      23.676  74.395  59.183  1.00  0.00           C
ATOM  11613  C34 POPE  198      24.266  74.685  57.793  1.00  0.00           C
ATOM  11616  C35 POPE  198      23.226  75.145  56.773  1.00  0.00           C
ATOM  11619  C36 POPE  198      23.796  76.026  55.643  1.00  0.00           C
ATOM  11622  C37 POPE  198      22.716  76.356  54.593  1.00  0.00           C
ATOM  11625  C38 POPE  198      23.156  77.386  53.543  1.00  0.00           C
ATOM  11628  C39 POPE  198      23.446  76.776  52.163  1.00  0.00           C
ATOM  11631 0C31 POPE  198      23.776  77.845  51.113  1.00  0.00           C
ATOM  11634 1C31 POPE  198      24.246  77.245  49.783  1.00  0.00           C
ATOM  11637 2C31 POPE  198      24.636  78.316  48.753  1.00  0.00           C
ATOM  11640 3C31 POPE  198      23.456  79.016  48.043  1.00  0.00           C
ATOM  11643 4C31 POPE  198      22.506  78.046  47.313  1.00  0.00           C
ATOM  11646 5C31 POPE  198      21.486  78.785  46.443  1.00  0.00           C
ATOM  11649 6C31 POPE  198      20.436  77.845  45.853  1.00  0.00           C
ATOM  11653  NH3 POPE  199       1.736 111.975  19.313  1.00  0.00           N
ATOM  11657  C12 POPE  199       1.757 110.625  19.993  1.00  0.00           C
ATOM  11660  C11 POPE  199       1.435 109.485  18.993  1.00  0.00           C
ATOM  11663  P   POPE  199      -0.354 107.796  19.943  1.00  0.00           P
ATOM  11664  O13 POPE  199      -1.165 107.766  18.713  1.00  0.00           O
ATOM  11665  O14 POPE  199      -0.324 106.546  20.733  1.00  0.00           O
ATOM  11666  O11 POPE  199      -0.844 108.976  20.883  1.00  0.00           O
ATOM  11667  O12 POPE  199       1.137 108.255  19.653  1.00  0.00           O
ATOM  11668  C1  POPE  199      -1.785 108.776  21.943  1.00  0.00           C
ATOM  11671  C2  POPE  199      -1.104 108.795  23.343  1.00  0.00           C
ATOM  11673  O21 POPE  199      -2.056 108.255  24.273  1.00  0.00           O
ATOM  11674  C21 POPE  199      -1.505 107.565  25.263  1.00  0.00           C
ATOM  11675  O22 POPE  199      -0.333 107.255  25.363  1.00  0.00           O
ATOM  11676  C22 POPE  199      -2.604 107.216  26.273  1.00  0.00           C
ATOM  11679  C3  POPE  199      -0.663 110.245  23.773  1.00  0.00           C
ATOM  11682  O31 POPE  199      -0.174 110.306  25.133  1.00  0.00           O
ATOM  11683  C31 POPE  199       0.206 111.526  25.553  1.00  0.00           C
ATOM  11684  O32 POPE  199       0.066 112.556  24.923  1.00  0.00           O
ATOM  11685  C32 POPE  199       0.976 111.386  26.883  1.00  0.00           C
ATOM  11688  C23 POPE  199      -2.336 107.745  27.713  1.00  0.00           C
ATOM  11691  C24 POPE  199      -3.395 107.246  28.703  1.00  0.00           C
ATOM  11694  C25 POPE  199      -3.105 107.545  30.183  1.00  0.00           C
ATOM  11697  C26 POPE  199      -3.505 108.976  30.593  1.00  0.00           C
ATOM  11700  C27 POPE  199      -3.565 109.186  32.113  1.00  0.00           C
ATOM  11703  C28 POPE  199      -3.945 110.606  32.603  1.00  0.00           C
ATOM  11706  C29 POPE  199      -2.924 111.675  32.263  1.00  0.00           C
ATOM  11708 0C21 POPE  199      -2.515 112.675  33.063  1.00  0.00           C
ATOM  11710 1C21 POPE  199      -2.975 112.975  34.463  1.00  0.00           C
ATOM  11713 2C21 POPE  199      -1.865 112.785  35.523  1.00  0.00           C
ATOM  11716 3C21 POPE  199      -2.375 113.095  36.943  1.00  0.00           C
ATOM  11719 4C21 POPE  199      -1.254 113.286  37.973  1.00  0.00           C
ATOM  11722 5C21 POPE  199      -0.594 111.985  38.463  1.00  0.00           C
ATOM  11725 6C21 POPE  199       0.496 112.246  39.523  1.00  0.00           C
ATOM  11728 7C21 POPE  199       1.156 110.956  40.013  1.00  0.00           C
ATOM  11731 8C21 POPE  199       2.176 111.126  41.143  1.00  0.00           C
ATOM  11735  C33 POPE  199       0.535 112.365  28.003  1.00  0.00           C
ATOM  11738  C34 POPE  199       1.607 112.475  29.103  1.00  0.00           C
ATOM  11741  C35 POPE  199       1.216 113.416  30.253  1.00  0.00           C
ATOM  11744  C36 POPE  199       2.337 113.615  31.283  1.00  0.00           C
ATOM  11747  C37 POPE  199       1.946 114.555  32.433  1.00  0.00           C
ATOM  11750  C38 POPE  199       3.117 114.956  33.353  1.00  0.00           C
ATOM  11753  C39 POPE  199       3.875 113.776  33.993  1.00  0.00           C
ATOM  11756 0C31 POPE  199       3.016 112.925  34.933  1.00  0.00           C
ATOM  11759 1C31 POPE  199       3.807 111.766  35.553  1.00  0.00           C
ATOM  11762 2C31 POPE  199       2.895 110.775  36.303  1.00  0.00           C
ATOM  11765 3C31 POPE  199       3.637 109.515  36.773  1.00  0.00           C
ATOM  11768 4C31 POPE  199       4.495 109.736  38.033  1.00  0.00           C
ATOM  11771 5C31 POPE  199       5.045 108.416  38.603  1.00  0.00           C
ATOM  11774 6C31 POPE  199       5.705 108.566  39.973  1.00  0.00           C
ATOM  11778  NH3 POPE  200      48.646  37.406  66.963  1.00  0.00           N
ATOM  11782  C12 POPE  200      47.346  36.986  67.563  1.00  0.00           C
ATOM  11785  C11 POPE  200      47.386  35.576  68.173  1.00  0.00           C
ATOM  11788  P   POPE  200      45.356  34.166  67.363  1.00  0.00           P
ATOM  11789  O13 POPE  200      46.106  32.885  67.433  1.00  0.00           O
ATOM  11790  O14 POPE  200      43.896  34.066  67.573  1.00  0.00           O
ATOM  11791  O11 POPE  200      45.746  34.885  66.003  1.00  0.00           O
ATOM  11792  O12 POPE  200      46.046  35.126  68.433  1.00  0.00           O
ATOM  11793  C1  POPE  200      46.176  34.096  64.903  1.00  0.00           C
ATOM  11796  C2  POPE  200      46.076  34.926  63.593  1.00  0.00           C
ATOM  11798  O21 POPE  200      45.597  34.196  62.463  1.00  0.00           O
ATOM  11799  C21 POPE  200      45.966  32.955  62.243  1.00  0.00           C
ATOM  11800  O22 POPE  200      46.816  32.326  62.843  1.00  0.00           O
ATOM  11801  C22 POPE  200      45.206  32.486  60.993  1.00  0.00           C
ATOM  11804  C3  POPE  200      47.386  35.736  63.283  1.00  0.00           C
ATOM  11807  O31 POPE  200      48.097  35.236  62.123  1.00  0.00           O
ATOM  11808  C31 POPE  200      47.786  35.846  60.983  1.00  0.00           C
ATOM  11809  O32 POPE  200      47.116  36.856  60.863  1.00  0.00           O
ATOM  11810  C32 POPE  200      48.406  35.095  59.803  1.00  0.00           C
ATOM  11813  C23 POPE  200      45.906  31.345  60.213  1.00  0.00           C
ATOM  11816  C24 POPE  200      45.306  31.176  58.813  1.00  0.00           C
ATOM  11819  C25 POPE  200      45.796  29.916  58.083  1.00  0.00           C
ATOM  11822  C26 POPE  200      45.236  29.786  56.663  1.00  0.00           C
ATOM  11825  C27 POPE  200      45.597  28.436  56.023  1.00  0.00           C
ATOM  11828  C28 POPE  200      45.266  28.316  54.513  1.00  0.00           C
ATOM  11831  C29 POPE  200      45.706  26.975  53.973  1.00  0.00           C
ATOM  11833 0C21 POPE  200      45.286  26.336  52.863  1.00  0.00           C
ATOM  11835 1C21 POPE  200      44.306  26.816  51.823  1.00  0.00           C
ATOM  11838 2C21 POPE  200      44.956  26.986  50.443  1.00  0.00           C
ATOM  11841 3C21 POPE  200      45.266  25.695  49.673  1.00  0.00           C
ATOM  11844 4C21 POPE  200      46.176  25.975  48.463  1.00  0.00           C
ATOM  11847 5C21 POPE  200      46.556  24.705  47.683  1.00  0.00           C
ATOM  11850 6C21 POPE  200      47.586  24.965  46.563  1.00  0.00           C
ATOM  11853 7C21 POPE  200      48.076  23.656  45.923  1.00  0.00           C
ATOM  11856 8C21 POPE  200      49.236  23.876  44.943  1.00  0.00           C
ATOM  11860  C33 POPE  200      47.546  35.346  58.553  1.00  0.00           C
ATOM  11863  C34 POPE  200      47.887  34.505  57.313  1.00  0.00           C
ATOM  11866  C35 POPE  200      46.866  34.676  56.173  1.00  0.00           C
ATOM  11869  C36 POPE  200      47.076  35.926  55.313  1.00  0.00           C
ATOM  11872  C37 POPE  200      45.906  36.156  54.343  1.00  0.00           C
ATOM  11875  C38 POPE  200      46.146  37.256  53.303  1.00  0.00           C
ATOM  11878  C39 POPE  200      47.076  36.816  52.153  1.00  0.00           C
ATOM  11881 0C31 POPE  200      47.246  37.906  51.093  1.00  0.00           C
ATOM  11884 1C31 POPE  200      48.216  37.496  49.973  1.00  0.00           C
ATOM  11887 2C31 POPE  200      48.426  38.576  48.903  1.00  0.00           C
ATOM  11890 3C31 POPE  200      48.906  39.916  49.473  1.00  0.00           C
ATOM  11893 4C31 POPE  200      49.456  40.875  48.403  1.00  0.00           C
ATOM  11896 5C31 POPE  200      50.066  42.146  49.013  1.00  0.00           C
ATOM  11899 6C31 POPE  200      50.796  43.035  48.003  1.00  0.00           C
ATOM  11903  NH3 POPE  201      63.526  41.505  19.613  1.00  0.00           N
ATOM  11907  C12 POPE  201      64.356  42.086  18.503  1.00  0.00           C
ATOM  11910  C11 POPE  201      64.156  43.606  18.453  1.00  0.00           C
ATOM  11913  P   POPE  201      64.086  45.595  20.193  1.00  0.00           P
ATOM  11914  O13 POPE  201      65.156  46.586  19.943  1.00  0.00           O
ATOM  11915  O14 POPE  201      62.776  45.875  19.613  1.00  0.00           O
ATOM  11916  O11 POPE  201      63.966  45.296  21.733  1.00  0.00           O
ATOM  11917  O12 POPE  201      64.576  44.186  19.673  1.00  0.00           O
ATOM  11918  C1  POPE  201      62.746  45.395  22.473  1.00  0.00           C
ATOM  11921  C2  POPE  201      62.606  46.806  23.093  1.00  0.00           C
ATOM  11923  O21 POPE  201      62.086  46.775  24.423  1.00  0.00           O
ATOM  11924  C21 POPE  201      60.917  46.225  24.683  1.00  0.00           C
ATOM  11925  O22 POPE  201      60.196  45.636  23.893  1.00  0.00           O
ATOM  11926  C22 POPE  201      60.736  46.276  26.213  1.00  0.00           C
ATOM  11929  C3  POPE  201      61.886  47.856  22.183  1.00  0.00           C
ATOM  11932  O31 POPE  201      61.596  49.106  22.843  1.00  0.00           O
ATOM  11933  C31 POPE  201      62.636  49.836  23.223  1.00  0.00           C
ATOM  11934  O32 POPE  201      63.806  49.596  22.933  1.00  0.00           O
ATOM  11935  C32 POPE  201      62.186  50.896  24.223  1.00  0.00           C
ATOM  11938  C23 POPE  201      59.266  46.365  26.713  1.00  0.00           C
ATOM  11941  C24 POPE  201      58.976  47.696  27.443  1.00  0.00           C
ATOM  11944  C25 POPE  201      57.586  47.736  28.113  1.00  0.00           C
ATOM  11947  C26 POPE  201      57.466  48.856  29.173  1.00  0.00           C
ATOM  11950  C27 POPE  201      56.246  48.736  30.113  1.00  0.00           C
ATOM  11953  C28 POPE  201      56.256  49.676  31.343  1.00  0.00           C
ATOM  11956  C29 POPE  201      57.556  49.685  32.123  1.00  0.00           C
ATOM  11958 0C21 POPE  201      57.736  49.566  33.443  1.00  0.00           C
ATOM  11960 1C21 POPE  201      56.666  49.425  34.503  1.00  0.00           C
ATOM  11963 2C21 POPE  201      57.286  49.466  35.913  1.00  0.00           C
ATOM  11966 3C21 POPE  201      57.916  50.816  36.293  1.00  0.00           C
ATOM  11969 4C21 POPE  201      58.866  50.735  37.503  1.00  0.00           C
ATOM  11972 5C21 POPE  201      58.236  50.106  38.763  1.00  0.00           C
ATOM  11975 6C21 POPE  201      57.006  50.865  39.263  1.00  0.00           C
ATOM  11978 7C21 POPE  201      56.456  50.286  40.573  1.00  0.00           C
ATOM  11981 8C21 POPE  201      55.266  51.066  41.133  1.00  0.00           C
ATOM  11985  C33 POPE  201      61.856  50.266  25.603  1.00  0.00           C
ATOM  11988  C34 POPE  201      61.446  51.316  26.653  1.00  0.00           C
ATOM  11991  C35 POPE  201      61.236  50.706  28.053  1.00  0.00           C
ATOM  11994  C36 POPE  201      61.366  51.736  29.193  1.00  0.00           C
ATOM  11997  C37 POPE  201      61.206  51.086  30.573  1.00  0.00           C
ATOM  12000  C38 POPE  201      61.536  52.006  31.763  1.00  0.00           C
ATOM  12003  C39 POPE  201      61.536  51.266  33.113  1.00  0.00           C
ATOM  12006 0C31 POPE  201      62.016  52.136  34.283  1.00  0.00           C
ATOM  12009 1C31 POPE  201      62.316  51.286  35.533  1.00  0.00           C
ATOM  12012 2C31 POPE  201      62.296  52.066  36.863  1.00  0.00           C
ATOM  12015 3C31 POPE  201      63.546  52.895  37.183  1.00  0.00           C
ATOM  12018 4C31 POPE  201      63.726  54.165  36.343  1.00  0.00           C
ATOM  12021 5C31 POPE  201      64.736  55.135  36.963  1.00  0.00           C
ATOM  12024 6C31 POPE  201      64.957  56.406  36.133  1.00  0.00           C
ATOM  12028  NH3 POPE  202       6.586 105.905  59.413  1.00  0.00           N
ATOM  12032  C12 POPE  202       7.906 105.945  60.153  1.00  0.00           C
ATOM  12035  C11 POPE  202       8.366 104.586  60.723  1.00  0.00           C
ATOM  12038  P   POPE  202      10.496 103.655  62.063  1.00  0.00           P
ATOM  12039  O13 POPE  202      10.996 104.166  63.343  1.00  0.00           O
ATOM  12040  O14 POPE  202       9.776 102.365  62.013  1.00  0.00           O
ATOM  12041  O11 POPE  202      11.736 103.505  61.083  1.00  0.00           O
ATOM  12042  O12 POPE  202       9.606 104.795  61.383  1.00  0.00           O
ATOM  12043  C1  POPE  202      11.786 104.225  59.853  1.00  0.00           C
ATOM  12046  C2  POPE  202      13.006 103.815  58.993  1.00  0.00           C
ATOM  12048  O21 POPE  202      12.706 104.205  57.643  1.00  0.00           O
ATOM  12049  C21 POPE  202      13.776 104.545  56.933  1.00  0.00           C
ATOM  12050  O22 POPE  202      14.856 104.865  57.383  1.00  0.00           O
ATOM  12051  C22 POPE  202      13.426 104.385  55.453  1.00  0.00           C
ATOM  12054  C3  POPE  202      13.306 102.285  59.023  1.00  0.00           C
ATOM  12057  O31 POPE  202      14.276 101.915  58.023  1.00  0.00           O
ATOM  12058  C31 POPE  202      14.186 100.665  57.523  1.00  0.00           C
ATOM  12059  O32 POPE  202      13.446  99.795  57.953  1.00  0.00           O
ATOM  12060  C32 POPE  202      15.176 100.556  56.353  1.00  0.00           C
ATOM  12063  C23 POPE  202      13.976 105.516  54.573  1.00  0.00           C
ATOM  12066  C24 POPE  202      13.306 105.556  53.193  1.00  0.00           C
ATOM  12069  C25 POPE  202      13.686 104.406  52.243  1.00  0.00           C
ATOM  12072  C26 POPE  202      15.076 104.586  51.623  1.00  0.00           C
ATOM  12075  C27 POPE  202      15.396 103.535  50.563  1.00  0.00           C
ATOM  12078  C28 POPE  202      16.646 103.876  49.753  1.00  0.00           C
ATOM  12081  C29 POPE  202      16.936 102.876  48.663  1.00  0.00           C
ATOM  12083 0C21 POPE  202      16.746 103.016  47.343  1.00  0.00           C
ATOM  12085 1C21 POPE  202      16.176 104.205  46.603  1.00  0.00           C
ATOM  12088 2C21 POPE  202      15.036 103.825  45.633  1.00  0.00           C
ATOM  12091 3C21 POPE  202      15.456 102.896  44.483  1.00  0.00           C
ATOM  12094 4C21 POPE  202      14.286 102.486  43.573  1.00  0.00           C
ATOM  12097 5C21 POPE  202      14.726 101.416  42.563  1.00  0.00           C
ATOM  12100 6C21 POPE  202      13.556 100.836  41.753  1.00  0.00           C
ATOM  12103 7C21 POPE  202      13.986  99.606  40.933  1.00  0.00           C
ATOM  12106 8C21 POPE  202      12.846  98.935  40.163  1.00  0.00           C
ATOM  12110  C33 POPE  202      14.646  99.876  55.063  1.00  0.00           C
ATOM  12113  C34 POPE  202      15.586 100.105  53.863  1.00  0.00           C
ATOM  12116  C35 POPE  202      16.746  99.095  53.743  1.00  0.00           C
ATOM  12119  C36 POPE  202      17.696  99.485  52.593  1.00  0.00           C
ATOM  12122  C37 POPE  202      18.626  98.375  52.093  1.00  0.00           C
ATOM  12125  C38 POPE  202      19.566  98.876  50.963  1.00  0.00           C
ATOM  12128  C39 POPE  202      18.906  98.986  49.573  1.00  0.00           C
ATOM  12131 0C31 POPE  202      19.666  99.946  48.633  1.00  0.00           C
ATOM  12134 1C31 POPE  202      19.076  99.965  47.213  1.00  0.00           C
ATOM  12137 2C31 POPE  202      19.646 101.106  46.343  1.00  0.00           C
ATOM  12140 3C31 POPE  202      19.106 101.075  44.903  1.00  0.00           C
ATOM  12143 4C31 POPE  202      19.216 102.435  44.183  1.00  0.00           C
ATOM  12146 5C31 POPE  202      18.926 102.335  42.683  1.00  0.00           C
ATOM  12149 6C31 POPE  202      18.736 103.696  41.993  1.00  0.00           C
ATOM  12153  NH3 POPE  203       9.316  67.906  67.103  1.00  0.00           N
ATOM  12157  C12 POPE  203       9.296  66.526  66.473  1.00  0.00           C
ATOM  12160  C11 POPE  203       9.096  65.416  67.513  1.00  0.00           C
ATOM  12163  P   POPE  203       9.866  63.255  66.203  1.00  0.00           P
ATOM  12164  O13 POPE  203      11.216  63.725  66.593  1.00  0.00           O
ATOM  12165  O14 POPE  203       9.496  61.825  66.373  1.00  0.00           O
ATOM  12166  O11 POPE  203       9.576  63.656  64.693  1.00  0.00           O
ATOM  12167  O12 POPE  203       8.746  64.166  66.903  1.00  0.00           O
ATOM  12168  C1  POPE  203       9.036  62.656  63.803  1.00  0.00           C
ATOM  12171  C2  POPE  203       8.946  63.206  62.353  1.00  0.00           C
ATOM  12173  O21 POPE  203      10.226  63.045  61.723  1.00  0.00           O
ATOM  12174  C21 POPE  203      10.266  62.466  60.543  1.00  0.00           C
ATOM  12175  O22 POPE  203       9.366  61.825  60.023  1.00  0.00           O
ATOM  12176  C22 POPE  203      11.616  62.786  59.893  1.00  0.00           C
ATOM  12179  C3  POPE  203       8.586  64.716  62.443  1.00  0.00           C
ATOM  12182  O31 POPE  203       8.416  65.386  61.173  1.00  0.00           O
ATOM  12183  C31 POPE  203       7.196  65.196  60.683  1.00  0.00           C
ATOM  12184  O32 POPE  203       6.456  64.276  60.943  1.00  0.00           O
ATOM  12185  C32 POPE  203       6.786  66.406  59.863  1.00  0.00           C
ATOM  12188  C23 POPE  203      11.886  64.306  59.883  1.00  0.00           C
ATOM  12191  C24 POPE  203      13.276  64.725  59.363  1.00  0.00           C
ATOM  12194  C25 POPE  203      13.386  64.826  57.833  1.00  0.00           C
ATOM  12197  C26 POPE  203      13.766  63.526  57.133  1.00  0.00           C
ATOM  12200  C27 POPE  203      13.816  63.696  55.603  1.00  0.00           C
ATOM  12203  C28 POPE  203      14.286  62.396  54.923  1.00  0.00           C
ATOM  12206  C29 POPE  203      14.006  62.365  53.443  1.00  0.00           C
ATOM  12208 0C21 POPE  203      13.186  61.496  52.833  1.00  0.00           C
ATOM  12210 1C21 POPE  203      12.416  60.395  53.533  1.00  0.00           C
ATOM  12213 2C21 POPE  203      11.636  59.496  52.563  1.00  0.00           C
ATOM  12216 3C21 POPE  203      10.486  60.215  51.853  1.00  0.00           C
ATOM  12219 4C21 POPE  203      10.256  59.716  50.423  1.00  0.00           C
ATOM  12222 5C21 POPE  203      11.376  60.135  49.463  1.00  0.00           C
ATOM  12225 6C21 POPE  203      11.026  59.885  47.993  1.00  0.00           C
ATOM  12228 7C21 POPE  203      12.186  60.205  47.043  1.00  0.00           C
ATOM  12231 8C21 POPE  203      11.816  60.066  45.573  1.00  0.00           C
ATOM  12235  C33 POPE  203       7.446  66.465  58.493  1.00  0.00           C
ATOM  12238  C34 POPE  203       6.836  67.615  57.683  1.00  0.00           C
ATOM  12241  C35 POPE  203       7.646  67.895  56.423  1.00  0.00           C
ATOM  12244  C36 POPE  203       7.046  69.075  55.653  1.00  0.00           C
ATOM  12247  C37 POPE  203       7.876  69.456  54.433  1.00  0.00           C
ATOM  12250  C38 POPE  203       7.296  70.686  53.713  1.00  0.00           C
ATOM  12253  C39 POPE  203       8.196  71.246  52.613  1.00  0.00           C
ATOM  12256 0C31 POPE  203       8.636  70.176  51.613  1.00  0.00           C
ATOM  12259 1C31 POPE  203       9.466  70.755  50.473  1.00  0.00           C
ATOM  12262 2C31 POPE  203      10.206  69.645  49.723  1.00  0.00           C
ATOM  12265 3C31 POPE  203      11.056  70.166  48.553  1.00  0.00           C
ATOM  12268 4C31 POPE  203      10.206  70.846  47.473  1.00  0.00           C
ATOM  12271 5C31 POPE  203      10.956  70.975  46.153  1.00  0.00           C
ATOM  12274 6C31 POPE  203      10.116  71.606  45.043  1.00  0.00           C
ATOM  12278  NH3 POPE  204      18.986  68.716  20.863  1.00  0.00           N
ATOM  12282  C12 POPE  204      17.776  68.035  20.293  1.00  0.00           C
ATOM  12285  C11 POPE  204      16.676  67.766  21.333  1.00  0.00           C
ATOM  12288  P   POPE  204      14.676  66.056  21.453  1.00  0.00           P
ATOM  12289  O13 POPE  204      13.886  65.306  20.463  1.00  0.00           O
ATOM  12290  O14 POPE  204      15.406  65.225  22.423  1.00  0.00           O
ATOM  12291  O11 POPE  204      13.706  67.026  22.253  1.00  0.00           O
ATOM  12292  O12 POPE  204      15.626  67.045  20.683  1.00  0.00           O
ATOM  12293  C1  POPE  204      13.466  66.816  23.643  1.00  0.00           C
ATOM  12296  C2  POPE  204      12.946  68.105  24.323  1.00  0.00           C
ATOM  12298  O21 POPE  204      12.556  67.825  25.673  1.00  0.00           O
ATOM  12299  C21 POPE  204      13.516  67.556  26.553  1.00  0.00           C
ATOM  12300  O22 POPE  204      14.716  67.526  26.333  1.00  0.00           O
ATOM  12301  C22 POPE  204      12.846  67.156  27.883  1.00  0.00           C
ATOM  12304  C3  POPE  204      11.696  68.696  23.583  1.00  0.00           C
ATOM  12307  O31 POPE  204      11.576  70.115  23.733  1.00  0.00           O
ATOM  12308  C31 POPE  204      11.236  70.706  24.893  1.00  0.00           C
ATOM  12309  O32 POPE  204      11.726  71.785  25.223  1.00  0.00           O
ATOM  12310  C32 POPE  204      10.246  69.986  25.803  1.00  0.00           C
ATOM  12313  C23 POPE  204      13.356  67.946  29.113  1.00  0.00           C
ATOM  12316  C24 POPE  204      14.776  67.545  29.523  1.00  0.00           C
ATOM  12319  C25 POPE  204      15.306  68.206  30.803  1.00  0.00           C
ATOM  12322  C26 POPE  204      14.656  67.656  32.083  1.00  0.00           C
ATOM  12325  C27 POPE  204      15.506  67.906  33.333  1.00  0.00           C
ATOM  12328  C28 POPE  204      15.116  66.936  34.463  1.00  0.00           C
ATOM  12331  C29 POPE  204      16.006  67.016  35.673  1.00  0.00           C
ATOM  12333 0C21 POPE  204      16.116  66.056  36.613  1.00  0.00           C
ATOM  12335 1C21 POPE  204      15.316  64.766  36.633  1.00  0.00           C
ATOM  12338 2C21 POPE  204      14.866  64.376  38.053  1.00  0.00           C
ATOM  12341 3C21 POPE  204      15.976  63.685  38.873  1.00  0.00           C
ATOM  12344 4C21 POPE  204      15.596  63.495  40.343  1.00  0.00           C
ATOM  12347 5C21 POPE  204      16.336  64.436  41.323  1.00  0.00           C
ATOM  12350 6C21 POPE  204      16.246  65.925  40.973  1.00  0.00           C
ATOM  12353 7C21 POPE  204      16.736  66.825  42.113  1.00  0.00           C
ATOM  12356 8C21 POPE  204      16.616  68.316  41.823  1.00  0.00           C
ATOM  12360  C33 POPE  204      10.606  70.325  27.273  1.00  0.00           C
ATOM  12363  C34 POPE  204       9.686  69.706  28.313  1.00  0.00           C
ATOM  12366  C35 POPE  204      10.286  69.856  29.723  1.00  0.00           C
ATOM  12369  C36 POPE  204       9.516  69.036  30.753  1.00  0.00           C
ATOM  12372  C37 POPE  204      10.306  68.746  32.033  1.00  0.00           C
ATOM  12375  C38 POPE  204       9.466  67.886  32.993  1.00  0.00           C
ATOM  12378  C39 POPE  204      10.256  67.126  34.063  1.00  0.00           C
ATOM  12381 0C31 POPE  204      11.056  67.986  35.053  1.00  0.00           C
ATOM  12384 1C31 POPE  204      11.596  67.115  36.193  1.00  0.00           C
ATOM  12387 2C31 POPE  204      12.626  67.816  37.103  1.00  0.00           C
[truncated: 1,720,632 more chars]
