# Supplementary material for: Characterizing Membrane Association and Periplasmic Transfer of Bacterial Lipoproteins through Molecular Dynamics Simulations
Source: Structure. 2020 Apr 7;28(4):475–487.e3. doi: 10.1016/j.str.2020.01.012 (PMC7139219; doi:10.1016/j.str.2020.01.012)
Supplement: Data S1. Final Coordinates from Simulations (Y–Z), Related to Figure 3 [file mmc3.zip › Y-Z/YEDD-5-atomistic.pdb]

TITLE     Protein
REMARK    THIS IS A SIMULATION BOX
CRYST1  129.461  129.461  112.728  90.00  90.00  90.00 P 1           1
MODEL        1
ATOM      1  N   CYSTA   1      77.325  64.070  64.314  1.00  0.00           N
ATOM      3  CA  CYSTA   1      76.356  63.141  64.864  1.00  0.00           C
ATOM      5  C   CYSTA   1      76.885  61.811  65.444  1.00  0.00           C
ATOM      6  O   CYSTA   1      77.556  61.021  64.784  1.00  0.00           O
ATOM      7  CB  CYSTA   1      75.025  63.041  64.054  1.00  0.00           C
ATOM     10  SG  CYSTA   1      74.136  64.620  63.794  1.00  0.00           S
ATOM     11  C1  CYSTA   1      74.766  65.271  62.204  1.00  0.00           C
ATOM     14  CA1 CYSTA   1      78.275  64.000  63.354  1.00  0.00           C
ATOM     15  OA1 CYSTA   1      79.035  64.961  63.354  1.00  0.00           O
ATOM     16  CA2 CYSTA   1      78.506  62.921  62.314  1.00  0.00           C
ATOM     19  C11 CYSTA   1      73.745  65.811  61.134  1.00  0.00           C
ATOM     21  O11 CYSTA   1      73.666  67.260  61.104  1.00  0.00           O
ATOM     22  CX1 CYSTA   1      72.476  67.811  60.854  1.00  0.00           C
ATOM     23  OX1 CYSTA   1      71.465  67.631  61.504  1.00  0.00           O
ATOM     24  CX2 CYSTA   1      72.476  68.680  59.604  1.00  0.00           C
ATOM     27  C12 CYSTA   1      72.395  65.010  61.084  1.00  0.00           C
ATOM     30  O12 CYSTA   1      71.656  65.131  62.304  1.00  0.00           O
ATOM     31  CD1 CYSTA   1      70.415  64.600  62.414  1.00  0.00           C
ATOM     32  OD1 CYSTA   1      70.095  63.940  63.394  1.00  0.00           O
ATOM     33  CD2 CYSTA   1      69.486  64.870  61.214  1.00  0.00           C
ATOM     36  CA3 CYSTA   1      77.265  62.181  61.804  1.00  0.00           C
ATOM     39  CA4 CYSTA   1      77.426  61.150  60.684  1.00  0.00           C
ATOM     42  CA5 CYSTA   1      76.135  60.320  60.614  1.00  0.00           C
ATOM     45  CA6 CYSTA   1      76.215  59.050  61.474  1.00  0.00           C
ATOM     48  CA7 CYSTA   1      74.885  58.550  62.074  1.00  0.00           C
ATOM     51  CA8 CYSTA   1      73.775  58.220  61.064  1.00  0.00           C
ATOM     54  CA9 CYSTA   1      72.696  57.300  61.664  1.00  0.00           C
ATOM     57 0CA1 CYSTA   1      72.595  55.931  60.974  1.00  0.00           C
ATOM     60 1CA1 CYSTA   1      72.116  55.960  59.514  1.00  0.00           C
ATOM     63 2CA1 CYSTA   1      72.876  54.990  58.594  1.00  0.00           C
ATOM     66 3CA1 CYSTA   1      72.626  55.180  57.094  1.00  0.00           C
ATOM     69 4CA1 CYSTA   1      71.566  54.241  56.474  1.00  0.00           C
ATOM     72 5CA1 CYSTA   1      70.176  54.321  57.124  1.00  0.00           C
ATOM     75 6CA1 CYSTA   1      69.056  53.670  56.304  1.00  0.00           C
ATOM     79  CD3 CYSTA   1      69.116  63.631  60.334  1.00  0.00           C
ATOM     82  CD4 CYSTA   1      70.316  62.810  59.834  1.00  0.00           C
ATOM     85  CD5 CYSTA   1      70.025  61.770  58.734  1.00  0.00           C
ATOM     88  CD6 CYSTA   1      69.675  62.300  57.344  1.00  0.00           C
ATOM     91  CD7 CYSTA   1      70.736  63.210  56.704  1.00  0.00           C
ATOM     94  CD8 CYSTA   1      70.116  64.050  55.594  1.00  0.00           C
ATOM     97  CD9 CYSTA   1      70.986  65.211  55.104  1.00  0.00           C
ATOM    100 0CD1 CYSTA   1      70.135  66.281  54.404  1.00  0.00           C
ATOM    103 1CD1 CYSTA   1      70.936  67.091  53.384  1.00  0.00           C
ATOM    106 2CD1 CYSTA   1      70.156  68.260  52.774  1.00  0.00           C
ATOM    109 3CD1 CYSTA   1      71.056  69.460  52.454  1.00  0.00           C
ATOM    112 4CD1 CYSTA   1      71.906  69.260  51.194  1.00  0.00           C
ATOM    115 5CD1 CYSTA   1      73.046  70.281  51.104  1.00  0.00           C
ATOM    118 6CD1 CYSTA   1      73.775  70.281  49.764  1.00  0.00           C
ATOM    122  CX3 CYSTA   1      71.096  69.381  59.424  1.00  0.00           C
ATOM    125  CX4 CYSTA   1      70.986  70.200  58.124  1.00  0.00           C
ATOM    128  CX5 CYSTA   1      70.075  69.600  57.034  1.00  0.00           C
ATOM    131  CX6 CYSTA   1      68.686  70.241  56.894  1.00  0.00           C
ATOM    134  CX7 CYSTA   1      67.915  69.711  55.664  1.00  0.00           C
ATOM    137  CX8 CYSTA   1      66.596  70.451  55.334  1.00  0.00           C
ATOM    140  CX9 CYSTA   1      65.586  69.580  54.624  1.00  0.00           C
ATOM    142 0CX1 CYSTA   1      65.016  69.690  53.404  1.00  0.00           C
ATOM    144 1CX1 CYSTA   1      65.266  70.720  52.334  1.00  0.00           C
ATOM    147 2CX1 CYSTA   1      64.105  71.741  52.204  1.00  0.00           C
ATOM    150 3CX1 CYSTA   1      63.465  71.800  50.804  1.00  0.00           C
ATOM    153 4CX1 CYSTA   1      62.426  72.930  50.714  1.00  0.00           C
ATOM    156 5CX1 CYSTA   1      61.696  73.030  49.374  1.00  0.00           C
ATOM    159 6CX1 CYSTA   1      60.675  74.180  49.374  1.00  0.00           C
ATOM    162 7CX1 CYSTA   1      60.016  74.440  48.014  1.00  0.00           C
ATOM    165 8CX1 CYSTA   1      58.996  75.591  48.064  1.00  0.00           C
ATOM    169  N   ALA A   2      76.556  61.391  66.684  1.00  0.00           N
ATOM    171  CA  ALA A   2      76.385  62.131  67.934  1.00  0.00           C
ATOM    173  CB  ALA A   2      75.766  61.220  68.994  1.00  0.00           C
ATOM    177  C   ALA A   2      77.645  62.760  68.554  1.00  0.00           C
ATOM    178  O   ALA A   2      78.766  62.300  68.304  1.00  0.00           O
ATOM    179  N   GLU A   3      77.495  63.810  69.414  1.00  0.00           N
ATOM    181  CA  GLU A   3      76.415  64.821  69.434  1.00  0.00           C
ATOM    183  CB  GLU A   3      76.665  65.961  70.474  1.00  0.00           C
ATOM    186  CG  GLU A   3      76.415  65.550  71.944  1.00  0.00           C
ATOM    189  CD  GLU A   3      77.666  65.601  72.804  1.00  0.00           C
ATOM    190  OE1 GLU A   3      77.785  66.481  73.694  1.00  0.00           O
ATOM    191  OE2 GLU A   3      78.536  64.711  72.614  1.00  0.00           O
ATOM    192  C   GLU A   3      76.176  65.401  68.044  1.00  0.00           C
ATOM    193  O   GLU A   3      76.916  65.060  67.134  1.00  0.00           O
ATOM    194  N   VAL A   4      75.176  66.271  67.784  1.00  0.00           N
ATOM    196  CA  VAL A   4      75.016  66.870  66.454  1.00  0.00           C
ATOM    198  CB  VAL A   4      76.316  67.690  66.074  1.00  0.00           C
ATOM    200  CG1 VAL A   4      76.415  68.311  64.684  1.00  0.00           C
ATOM    204  CG2 VAL A   4      76.936  68.610  67.154  1.00  0.00           C
ATOM    208  C   VAL A   4      73.536  67.411  66.304  1.00  0.00           C
ATOM    209  O   VAL A   4      72.965  67.911  67.264  1.00  0.00           O
ATOM    210  N   GLU A   5      72.806  67.240  65.144  1.00  0.00           N
ATOM    212  CA  GLU A   5      71.686  68.091  64.644  1.00  0.00           C
ATOM    214  CB  GLU A   5      70.186  67.731  64.324  1.00  0.00           C
ATOM    217  CG  GLU A   5      69.186  66.981  65.234  1.00  0.00           C
ATOM    220  CD  GLU A   5      67.825  67.000  64.494  1.00  0.00           C
ATOM    221  OE1 GLU A   5      67.785  67.391  63.284  1.00  0.00           O
ATOM    222  OE2 GLU A   5      66.796  66.680  65.134  1.00  0.00           O
ATOM    223  C   GLU A   5      71.995  69.550  64.454  1.00  0.00           C
ATOM    224  O   GLU A   5      71.285  70.491  64.784  1.00  0.00           O
ATOM    225  N   ASN A   6      73.266  69.701  64.094  1.00  0.00           N
ATOM    227  CA  ASN A   6      74.126  70.780  64.464  1.00  0.00           C
ATOM    229  CB  ASN A   6      74.885  71.411  63.254  1.00  0.00           C
ATOM    232  CG  ASN A   6      74.616  72.870  62.954  1.00  0.00           C
ATOM    233  OD1 ASN A   6      73.726  73.220  62.174  1.00  0.00           O
ATOM    234  ND2 ASN A   6      75.495  73.760  63.484  1.00  0.00           N
ATOM    237  C   ASN A   6      74.086  71.370  65.884  1.00  0.00           C
ATOM    238  O   ASN A   6      74.876  72.260  66.204  1.00  0.00           O
ATOM    239  N   TYR A   7      73.236  70.800  66.774  1.00  0.00           N
ATOM    241  CA  TYR A   7      73.256  70.620  68.234  1.00  0.00           C
ATOM    243  CB  TYR A   7      74.565  69.991  68.794  1.00  0.00           C
ATOM    246  CG  TYR A   7      74.686  69.780  70.284  1.00  0.00           C
ATOM    247  CD1 TYR A   7      73.575  69.631  71.144  1.00  0.00           C
ATOM    249  CE1 TYR A   7      73.766  69.530  72.524  1.00  0.00           C
ATOM    251  CZ  TYR A   7      75.056  69.510  73.054  1.00  0.00           C
ATOM    252  OH  TYR A   7      75.236  69.521  74.454  1.00  0.00           O
ATOM    254  CD2 TYR A   7      75.976  69.670  70.824  1.00  0.00           C
ATOM    256  CE2 TYR A   7      76.166  69.530  72.204  1.00  0.00           C
ATOM    258  C   TYR A   7      72.915  71.881  68.934  1.00  0.00           C
ATOM    259  O   TYR A   7      71.895  72.040  69.594  1.00  0.00           O
ATOM    260  N   ASN A   8      73.796  72.841  68.714  1.00  0.00           N
ATOM    262  CA  ASN A   8      73.656  74.210  69.094  1.00  0.00           C
ATOM    264  CB  ASN A   8      75.056  74.790  69.404  1.00  0.00           C
ATOM    267  CG  ASN A   8      76.186  74.510  68.414  1.00  0.00           C
ATOM    268  OD1 ASN A   8      77.256  74.031  68.784  1.00  0.00           O
ATOM    269  ND2 ASN A   8      75.986  74.740  67.094  1.00  0.00           N
ATOM    272  C   ASN A   8      72.825  74.951  68.044  1.00  0.00           C
ATOM    273  O   ASN A   8      72.315  76.030  68.314  1.00  0.00           O
ATOM    274  N   ASN A   9      72.575  74.341  66.874  1.00  0.00           N
ATOM    276  CA  ASN A   9      71.596  74.841  65.914  1.00  0.00           C
ATOM    278  CB  ASN A   9      72.215  75.131  64.534  1.00  0.00           C
ATOM    281  CG  ASN A   9      73.016  76.411  64.674  1.00  0.00           C
ATOM    282  OD1 ASN A   9      72.455  77.500  64.724  1.00  0.00           O
ATOM    283  ND2 ASN A   9      74.366  76.310  64.734  1.00  0.00           N
ATOM    286  C   ASN A   9      70.386  73.940  65.784  1.00  0.00           C
ATOM    287  O   ASN A   9      69.605  74.061  64.844  1.00  0.00           O
ATOM    288  N   VAL A  10      70.106  73.101  66.804  1.00  0.00           N
ATOM    290  CA  VAL A  10      68.726  72.690  67.054  1.00  0.00           C
ATOM    292  CB  VAL A  10      68.586  71.610  68.114  1.00  0.00           C
ATOM    294  CG1 VAL A  10      67.105  71.201  68.274  1.00  0.00           C
ATOM    298  CG2 VAL A  10      69.406  70.370  67.714  1.00  0.00           C
ATOM    302  C   VAL A  10      67.925  73.930  67.474  1.00  0.00           C
ATOM    303  O   VAL A  10      68.215  74.571  68.484  1.00  0.00           O
ATOM    304  N   VAL A  11      66.936  74.330  66.654  1.00  0.00           N
ATOM    306  CA  VAL A  11      66.026  75.401  67.004  1.00  0.00           C
ATOM    308  CB  VAL A  11      65.266  75.961  65.804  1.00  0.00           C
ATOM    310  CG1 VAL A  11      64.075  76.860  66.234  1.00  0.00           C
ATOM    314  CG2 VAL A  11      66.275  76.771  64.984  1.00  0.00           C
ATOM    318  C   VAL A  11      65.095  74.970  68.094  1.00  0.00           C
ATOM    319  O   VAL A  11      64.206  74.151  67.914  1.00  0.00           O
ATOM    320  N   LYS A  12      65.285  75.541  69.294  1.00  0.00           N
ATOM    322  CA  LYS A  12      64.406  75.290  70.394  1.00  0.00           C
ATOM    324  CB  LYS A  12      64.995  75.961  71.644  1.00  0.00           C
ATOM    327  CG  LYS A  12      64.136  75.870  72.894  1.00  0.00           C
ATOM    330  CD  LYS A  12      64.895  76.381  74.124  1.00  0.00           C
ATOM    333  CE  LYS A  12      65.196  77.890  74.214  1.00  0.00           C
ATOM    336  NZ  LYS A  12      66.126  78.190  75.354  1.00  0.00           N
ATOM    340  C   LYS A  12      62.986  75.760  70.124  1.00  0.00           C
ATOM    341  O   LYS A  12      62.736  76.921  69.764  1.00  0.00           O
ATOM    342  N   THR A  13      62.026  74.860  70.294  1.00  0.00           N
ATOM    344  CA  THR A  13      60.616  75.110  70.184  1.00  0.00           C
ATOM    346  CB  THR A  13      59.835  73.970  69.554  1.00  0.00           C
ATOM    348  OG1 THR A  13      60.226  73.860  68.194  1.00  0.00           O
ATOM    350  CG2 THR A  13      58.325  74.271  69.534  1.00  0.00           C
ATOM    354  C   THR A  13      60.116  75.300  71.594  1.00  0.00           C
ATOM    355  O   THR A  13      60.256  74.390  72.414  1.00  0.00           O
ATOM    356  N   PRO A  14      59.575  76.450  71.954  1.00  0.00           N
ATOM    357  CD  PRO A  14      59.606  77.661  71.144  1.00  0.00           C
ATOM    360  CA  PRO A  14      58.876  76.651  73.204  1.00  0.00           C
ATOM    362  CB  PRO A  14      58.216  78.010  73.014  1.00  0.00           C
ATOM    365  CG  PRO A  14      59.175  78.771  72.094  1.00  0.00           C
ATOM    368  C   PRO A  14      57.866  75.601  73.594  1.00  0.00           C
ATOM    369  O   PRO A  14      57.205  75.021  72.734  1.00  0.00           O
ATOM    370  N   ALA A  15      57.726  75.351  74.904  1.00  0.00           N
ATOM    372  CA  ALA A  15      56.735  74.451  75.424  1.00  0.00           C
ATOM    374  CB  ALA A  15      56.846  74.400  76.964  1.00  0.00           C
ATOM    378  C   ALA A  15      55.316  74.860  75.044  1.00  0.00           C
ATOM    379  O   ALA A  15      54.906  75.970  75.394  1.00  0.00           O
ATOM    380  N   PRO A  16      54.526  74.061  74.354  1.00  0.00           N
ATOM    381  CD  PRO A  16      54.926  72.781  73.774  1.00  0.00           C
ATOM    384  CA  PRO A  16      53.096  74.291  74.214  1.00  0.00           C
ATOM    386  CB  PRO A  16      52.575  73.110  73.374  1.00  0.00           C
ATOM    389  CG  PRO A  16      53.825  72.461  72.774  1.00  0.00           C
ATOM    392  C   PRO A  16      52.386  74.360  75.554  1.00  0.00           C
ATOM    393  O   PRO A  16      52.946  73.991  76.594  1.00  0.00           O
ATOM    394  N   ASP A  17      51.126  74.800  75.564  1.00  0.00           N
ATOM    396  CA  ASP A  17      50.346  74.891  76.764  1.00  0.00           C
ATOM    398  CB  ASP A  17      48.936  75.481  76.514  1.00  0.00           C
ATOM    401  CG  ASP A  17      49.006  76.960  76.194  1.00  0.00           C
ATOM    402  OD1 ASP A  17      50.006  77.631  76.534  1.00  0.00           O
ATOM    403  OD2 ASP A  17      47.965  77.470  75.704  1.00  0.00           O
ATOM    404  C   ASP A  17      50.196  73.580  77.534  1.00  0.00           C
ATOM    405  O   ASP A  17      49.956  72.500  76.984  1.00  0.00           O
ATOM    406  N   TRP A  18      50.346  73.680  78.864  1.00  0.00           N
ATOM    408  CA  TRP A  18      50.276  72.610  79.834  1.00  0.00           C
ATOM    410  CB  TRP A  18      48.965  71.760  79.714  1.00  0.00           C
ATOM    413  CG  TRP A  18      47.645  72.470  79.674  1.00  0.00           C
ATOM    414  CD1 TRP A  18      47.055  73.030  78.564  1.00  0.00           C
ATOM    416  NE1 TRP A  18      45.856  73.610  78.904  1.00  0.00           N
ATOM    418  CE2 TRP A  18      45.625  73.420  80.224  1.00  0.00           C
ATOM    419  CD2 TRP A  18      46.715  72.671  80.744  1.00  0.00           C
ATOM    420  CE3 TRP A  18      46.686  72.290  82.084  1.00  0.00           C
ATOM    422  CZ3 TRP A  18      45.646  72.750  82.904  1.00  0.00           C
ATOM    424  CZ2 TRP A  18      44.606  73.891  81.034  1.00  0.00           C
ATOM    426  CH2 TRP A  18      44.646  73.561  82.384  1.00  0.00           C
ATOM    428  C   TRP A  18      51.526  71.710  79.834  1.00  0.00           C
ATOM    429  O   TRP A  18      51.596  70.790  80.654  1.00  0.00           O
ATOM    430  N   LEU A  19      52.546  71.940  78.964  1.00  0.00           N
ATOM    432  CA  LEU A  19      53.776  71.161  78.994  1.00  0.00           C
ATOM    434  CB  LEU A  19      54.526  71.110  77.634  1.00  0.00           C
ATOM    437  CG  LEU A  19      54.086  69.991  76.664  1.00  0.00           C
ATOM    439  CD1 LEU A  19      54.256  68.580  77.264  1.00  0.00           C
ATOM    443  CD2 LEU A  19      52.696  70.211  76.074  1.00  0.00           C
ATOM    447  C   LEU A  19      54.765  71.651  80.024  1.00  0.00           C
ATOM    448  O   LEU A  19      55.386  70.850  80.704  1.00  0.00           O
ATOM    449  N   ALA A  20      54.916  72.981  80.174  1.00  0.00           N
ATOM    451  CA  ALA A  20      55.856  73.561  81.124  1.00  0.00           C
ATOM    453  CB  ALA A  20      55.875  75.091  80.984  1.00  0.00           C
ATOM    457  C   ALA A  20      55.576  73.140  82.554  1.00  0.00           C
ATOM    458  O   ALA A  20      54.416  73.050  82.964  1.00  0.00           O
ATOM    459  N   GLY A  21      56.616  72.841  83.354  1.00  0.00           N
ATOM    461  CA  GLY A  21      56.426  72.240  84.664  1.00  0.00           C
ATOM    464  C   GLY A  21      57.395  71.141  84.914  1.00  0.00           C
ATOM    465  O   GLY A  21      58.175  70.731  84.044  1.00  0.00           O
ATOM    466  N   TYR A  22      57.356  70.640  86.154  1.00  0.00           N
ATOM    468  CA  TYR A  22      58.125  69.500  86.594  1.00  0.00           C
ATOM    470  CB  TYR A  22      58.666  69.640  88.034  1.00  0.00           C
ATOM    473  CG  TYR A  22      59.575  70.830  88.174  1.00  0.00           C
ATOM    474  CD1 TYR A  22      59.035  72.100  88.414  1.00  0.00           C
ATOM    476  CE1 TYR A  22      59.876  73.210  88.624  1.00  0.00           C
ATOM    478  CZ  TYR A  22      61.266  73.041  88.634  1.00  0.00           C
ATOM    479  OH  TYR A  22      62.105  74.151  88.844  1.00  0.00           O
ATOM    481  CD2 TYR A  22      60.966  70.681  88.164  1.00  0.00           C
ATOM    483  CE2 TYR A  22      61.805  71.771  88.424  1.00  0.00           C
ATOM    485  C   TYR A  22      57.226  68.290  86.544  1.00  0.00           C
ATOM    486  O   TYR A  22      56.075  68.321  86.974  1.00  0.00           O
ATOM    487  N   TRP A  23      57.785  67.211  85.994  1.00  0.00           N
ATOM    489  CA  TRP A  23      57.146  65.931  85.804  1.00  0.00           C
ATOM    491  CB  TRP A  23      56.995  65.640  84.294  1.00  0.00           C
ATOM    494  CG  TRP A  23      56.325  66.731  83.494  1.00  0.00           C
ATOM    495  CD1 TRP A  23      56.886  67.790  82.834  1.00  0.00           C
ATOM    497  NE1 TRP A  23      55.896  68.510  82.204  1.00  0.00           N
ATOM    499  CE2 TRP A  23      54.695  67.921  82.444  1.00  0.00           C
ATOM    500  CD2 TRP A  23      54.926  66.791  83.264  1.00  0.00           C
ATOM    501  CE3 TRP A  23      53.856  65.981  83.634  1.00  0.00           C
ATOM    503  CZ3 TRP A  23      52.586  66.310  83.184  1.00  0.00           C
ATOM    505  CZ2 TRP A  23      53.426  68.250  81.994  1.00  0.00           C
ATOM    507  CH2 TRP A  23      52.366  67.420  82.374  1.00  0.00           C
ATOM    509  C   TRP A  23      58.066  64.870  86.414  1.00  0.00           C
ATOM    510  O   TRP A  23      59.256  64.881  86.144  1.00  0.00           O
ATOM    511  N   GLN A  24      57.546  63.920  87.204  1.00  0.00           N
ATOM    513  CA  GLN A  24      58.356  62.781  87.584  1.00  0.00           C
ATOM    515  CB  GLN A  24      59.256  63.020  88.844  1.00  0.00           C
ATOM    518  CG  GLN A  24      58.466  63.231  90.154  1.00  0.00           C
ATOM    521  CD  GLN A  24      59.386  63.451  91.354  1.00  0.00           C
ATOM    522  OE1 GLN A  24      60.316  64.260  91.364  1.00  0.00           O
ATOM    523  NE2 GLN A  24      59.096  62.721  92.454  1.00  0.00           N
ATOM    526  C   GLN A  24      57.446  61.601  87.824  1.00  0.00           C
ATOM    527  O   GLN A  24      56.236  61.741  87.994  1.00  0.00           O
ATOM    528  N   THR A  25      58.026  60.401  87.824  1.00  0.00           N
ATOM    530  CA  THR A  25      57.406  59.111  88.154  1.00  0.00           C
ATOM    532  CB  THR A  25      58.385  57.940  88.004  1.00  0.00           C
ATOM    534  OG1 THR A  25      59.575  58.111  88.774  1.00  0.00           O
ATOM    536  CG2 THR A  25      58.906  57.810  86.584  1.00  0.00           C
ATOM    540  C   THR A  25      56.796  59.060  89.564  1.00  0.00           C
ATOM    541  O   THR A  25      57.246  59.720  90.504  1.00  0.00           O
ATOM    542  N   LYS A  26      55.716  58.260  89.774  1.00  0.00           N
ATOM    544  CA  LYS A  26      55.086  58.111  91.094  1.00  0.00           C
ATOM    546  CB  LYS A  26      53.626  58.571  91.024  1.00  0.00           C
ATOM    549  CG  LYS A  26      53.506  60.091  90.884  1.00  0.00           C
ATOM    552  CD  LYS A  26      54.116  60.881  92.064  1.00  0.00           C
ATOM    555  CE  LYS A  26      53.715  62.350  92.024  1.00  0.00           C
ATOM    558  NZ  LYS A  26      53.936  63.030  93.314  1.00  0.00           N
ATOM    562  C   LYS A  26      55.126  56.721  91.684  1.00  0.00           C
ATOM    563  O   LYS A  26      54.546  56.420  92.724  1.00  0.00           O
ATOM    564  N   GLY A  27      55.846  55.811  91.034  1.00  0.00           N
ATOM    566  CA  GLY A  27      55.786  54.440  91.454  1.00  0.00           C
ATOM    569  C   GLY A  27      56.556  53.701  90.434  1.00  0.00           C
ATOM    570  O   GLY A  27      57.036  54.300  89.464  1.00  0.00           O
ATOM    571  N   PRO A  28      56.715  52.420  90.674  1.00  0.00           N
ATOM    572  CD  PRO A  28      55.756  51.651  91.484  1.00  0.00           C
ATOM    575  CA  PRO A  28      57.575  51.550  89.894  1.00  0.00           C
ATOM    577  CB  PRO A  28      57.366  50.200  90.584  1.00  0.00           C
ATOM    580  CG  PRO A  28      55.906  50.221  90.994  1.00  0.00           C
ATOM    583  C   PRO A  28      57.265  51.580  88.394  1.00  0.00           C
ATOM    584  O   PRO A  28      56.106  51.751  87.984  1.00  0.00           O
ATOM    585  N   GLN A  29      58.315  51.471  87.574  1.00  0.00           N
ATOM    587  CA  GLN A  29      58.286  51.741  86.154  1.00  0.00           C
ATOM    589  CB  GLN A  29      59.296  52.861  85.764  1.00  0.00           C
ATOM    592  CG  GLN A  29      58.906  54.260  86.264  1.00  0.00           C
ATOM    595  CD  GLN A  29      57.546  54.710  85.724  1.00  0.00           C
ATOM    596  OE1 GLN A  29      57.325  54.800  84.514  1.00  0.00           O
ATOM    597  NE2 GLN A  29      56.616  55.030  86.644  1.00  0.00           N
ATOM    600  C   GLN A  29      58.645  50.541  85.314  1.00  0.00           C
ATOM    601  O   GLN A  29      59.575  49.790  85.614  1.00  0.00           O
ATOM    602  N   ARG A  30      57.916  50.351  84.204  1.00  0.00           N
ATOM    604  CA  ARG A  30      58.125  49.241  83.304  1.00  0.00           C
ATOM    606  CB  ARG A  30      56.976  49.210  82.264  1.00  0.00           C
ATOM    609  CG  ARG A  30      56.896  50.460  81.364  1.00  0.00           C
ATOM    612  CD  ARG A  30      55.745  50.421  80.354  1.00  0.00           C
ATOM    615  NE  ARG A  30      54.495  50.460  81.154  1.00  0.00           N
ATOM    617  CZ  ARG A  30      53.276  50.291  80.684  1.00  0.00           C
ATOM    618  NH1 ARG A  30      53.116  49.990  79.424  1.00  0.00           N
ATOM    621  NH2 ARG A  30      52.265  50.411  81.524  1.00  0.00           N
ATOM    624  C   ARG A  30      59.425  49.260  82.524  1.00  0.00           C
ATOM    625  O   ARG A  30      59.825  48.241  81.944  1.00  0.00           O
ATOM    626  N   ALA A  31      60.116  50.411  82.414  1.00  0.00           N
ATOM    628  CA  ALA A  31      61.415  50.491  81.804  1.00  0.00           C
ATOM    630  CB  ALA A  31      61.686  51.870  81.214  1.00  0.00           C
ATOM    634  C   ALA A  31      62.446  50.190  82.864  1.00  0.00           C
ATOM    635  O   ALA A  31      62.575  50.891  83.854  1.00  0.00           O
ATOM    636  N   LEU A  32      63.156  49.070  82.694  1.00  0.00           N
ATOM    638  CA  LEU A  32      63.556  48.280  83.814  1.00  0.00           C
ATOM    640  CB  LEU A  32      63.915  46.870  83.344  1.00  0.00           C
ATOM    643  CG  LEU A  32      62.736  46.131  82.694  1.00  0.00           C
ATOM    645  CD1 LEU A  32      63.276  44.920  81.944  1.00  0.00           C
ATOM    649  CD2 LEU A  32      61.706  45.710  83.744  1.00  0.00           C
ATOM    653  C   LEU A  32      64.705  48.820  84.624  1.00  0.00           C
ATOM    654  O   LEU A  32      65.846  48.920  84.164  1.00  0.00           O
ATOM    655  N   VAL A  33      64.386  49.101  85.904  1.00  0.00           N
ATOM    657  CA  VAL A  33      65.285  49.431  86.984  1.00  0.00           C
ATOM    659  CB  VAL A  33      65.526  50.940  87.174  1.00  0.00           C
ATOM    661  CG1 VAL A  33      66.846  51.170  87.954  1.00  0.00           C
ATOM    665  CG2 VAL A  33      65.616  51.681  85.824  1.00  0.00           C
ATOM    669  C   VAL A  33      64.575  48.870  88.214  1.00  0.00           C
ATOM    670  O   VAL A  33      63.406  48.470  88.144  1.00  0.00           O
ATOM    671  N   SER A  34      65.226  48.831  89.394  1.00  0.00           N
ATOM    673  CA  SER A  34      64.586  48.620  90.694  1.00  0.00           C
ATOM    675  CB  SER A  34      65.586  48.880  91.854  1.00  0.00           C
ATOM    678  OG  SER A  34      66.866  48.311  91.594  1.00  0.00           O
ATOM    680  C   SER A  34      63.416  49.580  90.944  1.00  0.00           C
ATOM    681  O   SER A  34      63.486  50.720  90.464  1.00  0.00           O
ATOM    682  N   PRO A  35      62.355  49.221  91.664  1.00  0.00           N
ATOM    683  CD  PRO A  35      62.276  47.981  92.444  1.00  0.00           C
ATOM    686  CA  PRO A  35      61.116  49.981  91.704  1.00  0.00           C
ATOM    688  CB  PRO A  35      60.136  49.010  92.394  1.00  0.00           C
ATOM    691  CG  PRO A  35      60.995  48.120  93.264  1.00  0.00           C
ATOM    694  C   PRO A  35      61.266  51.300  92.444  1.00  0.00           C
ATOM    695  O   PRO A  35      60.395  52.150  92.264  1.00  0.00           O
ATOM    696  N   GLU A  36      62.346  51.481  93.234  1.00  0.00           N
ATOM    698  CA  GLU A  36      62.686  52.731  93.894  1.00  0.00           C
ATOM    700  CB  GLU A  36      63.856  52.540  94.904  1.00  0.00           C
ATOM    703  CG  GLU A  36      63.596  51.531  96.044  1.00  0.00           C
ATOM    706  CD  GLU A  36      63.705  50.091  95.574  1.00  0.00           C
ATOM    707  OE1 GLU A  36      64.596  49.811  94.714  1.00  0.00           O
ATOM    708  OE2 GLU A  36      62.895  49.241  96.034  1.00  0.00           O
ATOM    709  C   GLU A  36      63.196  53.780  92.914  1.00  0.00           C
ATOM    710  O   GLU A  36      63.266  54.960  93.244  1.00  0.00           O
ATOM    711  N   ALA A  37      63.645  53.370  91.714  1.00  0.00           N
ATOM    713  CA  ALA A  37      64.196  54.270  90.724  1.00  0.00           C
ATOM    715  CB  ALA A  37      64.656  53.501  89.464  1.00  0.00           C
ATOM    719  C   ALA A  37      63.226  55.341  90.304  1.00  0.00           C
ATOM    720  O   ALA A  37      62.026  55.120  90.234  1.00  0.00           O
ATOM    721  N   ILE A  38      63.736  56.541  90.024  1.00  0.00           N
ATOM    723  CA  ILE A  38      62.906  57.670  89.654  1.00  0.00           C
ATOM    725  CB  ILE A  38      63.016  58.810  90.684  1.00  0.00           C
ATOM    727  CG2 ILE A  38      64.245  59.701  90.424  1.00  0.00           C
ATOM    731  CG1 ILE A  38      61.726  59.661  90.784  1.00  0.00           C
ATOM    734  CD  ILE A  38      60.656  59.000  91.654  1.00  0.00           C
ATOM    738  C   ILE A  38      63.325  58.071  88.244  1.00  0.00           C
ATOM    739  O   ILE A  38      64.465  57.851  87.824  1.00  0.00           O
ATOM    740  N   GLY A  39      62.385  58.631  87.484  1.00  0.00           N
ATOM    742  CA  GLY A  39      62.665  59.431  86.294  1.00  0.00           C
ATOM    745  C   GLY A  39      62.006  60.751  86.514  1.00  0.00           C
ATOM    746  O   GLY A  39      60.945  60.821  87.144  1.00  0.00           O
ATOM    747  N   SER A  40      62.595  61.840  86.014  1.00  0.00           N
ATOM    749  CA  SER A  40      62.046  63.181  86.164  1.00  0.00           C
ATOM    751  CB  SER A  40      62.645  63.961  87.384  1.00  0.00           C
ATOM    754  OG  SER A  40      62.016  65.231  87.604  1.00  0.00           O
ATOM    756  C   SER A  40      62.376  63.930  84.904  1.00  0.00           C
ATOM    757  O   SER A  40      63.465  63.820  84.364  1.00  0.00           O
ATOM    758  N   LEU A  41      61.406  64.690  84.384  1.00  0.00           N
ATOM    760  CA  LEU A  41      61.636  65.530  83.234  1.00  0.00           C
ATOM    762  CB  LEU A  41      60.955  64.961  81.964  1.00  0.00           C
ATOM    765  CG  LEU A  41      61.316  65.661  80.634  1.00  0.00           C
ATOM    767  CD1 LEU A  41      62.816  65.620  80.324  1.00  0.00           C
ATOM    771  CD2 LEU A  41      60.596  64.951  79.474  1.00  0.00           C
ATOM    775  C   LEU A  41      61.116  66.911  83.564  1.00  0.00           C
ATOM    776  O   LEU A  41      59.946  67.131  83.884  1.00  0.00           O
ATOM    777  N   ILE A  42      61.995  67.921  83.504  1.00  0.00           N
ATOM    779  CA  ILE A  42      61.566  69.311  83.594  1.00  0.00           C
ATOM    781  CB  ILE A  42      62.606  70.171  84.314  1.00  0.00           C
ATOM    783  CG2 ILE A  42      63.845  70.351  83.434  1.00  0.00           C
ATOM    787  CG1 ILE A  42      62.075  71.540  84.784  1.00  0.00           C
ATOM    790  CD  ILE A  42      63.145  72.330  85.544  1.00  0.00           C
ATOM    794  C   ILE A  42      61.256  69.841  82.204  1.00  0.00           C
ATOM    795  O   ILE A  42      61.916  69.491  81.224  1.00  0.00           O
ATOM    796  N   VAL A  43      60.266  70.741  82.084  1.00  0.00           N
ATOM    798  CA  VAL A  43      60.086  71.580  80.914  1.00  0.00           C
ATOM    800  CB  VAL A  43      58.806  71.220  80.154  1.00  0.00           C
ATOM    802  CG1 VAL A  43      58.616  72.131  78.924  1.00  0.00           C
ATOM    806  CG2 VAL A  43      58.876  69.760  79.704  1.00  0.00           C
ATOM    810  C   VAL A  43      60.006  73.021  81.354  1.00  0.00           C
ATOM    811  O   VAL A  43      59.175  73.370  82.194  1.00  0.00           O
ATOM    812  N   THR A  44      60.815  73.930  80.794  1.00  0.00           N
ATOM    814  CA  THR A  44      60.586  75.370  80.984  1.00  0.00           C
ATOM    816  CB  THR A  44      61.855  76.170  81.254  1.00  0.00           C
ATOM    818  OG1 THR A  44      61.575  77.500  81.694  1.00  0.00           O
ATOM    820  CG2 THR A  44      62.715  76.211  79.994  1.00  0.00           C
ATOM    824  C   THR A  44      59.846  75.920  79.774  1.00  0.00           C
ATOM    825  O   THR A  44      59.816  75.300  78.714  1.00  0.00           O
ATOM    826  N   LYS A  45      59.226  77.111  79.894  1.00  0.00           N
ATOM    828  CA  LYS A  45      58.356  77.720  78.884  1.00  0.00           C
ATOM    830  CB  LYS A  45      57.776  79.070  79.404  1.00  0.00           C
ATOM    833  CG  LYS A  45      57.146  80.000  78.354  1.00  0.00           C
ATOM    836  CD  LYS A  45      56.416  81.220  78.974  1.00  0.00           C
ATOM    839  CE  LYS A  45      55.586  81.991  77.924  1.00  0.00           C
ATOM    842  NZ  LYS A  45      54.686  83.010  78.524  1.00  0.00           N
ATOM    846  C   LYS A  45      59.016  77.921  77.544  1.00  0.00           C
ATOM    847  O   LYS A  45      58.476  77.601  76.484  1.00  0.00           O
ATOM    848  N   GLU A  46      60.276  78.390  77.544  1.00  0.00           N
ATOM    850  CA  GLU A  46      61.016  78.650  76.334  1.00  0.00           C
ATOM    852  CB  GLU A  46      62.205  79.591  76.624  1.00  0.00           C
ATOM    855  CG  GLU A  46      63.315  79.010  77.534  1.00  0.00           C
ATOM    858  CD  GLU A  46      63.126  79.210  79.034  1.00  0.00           C
ATOM    859  OE1 GLU A  46      61.976  79.341  79.534  1.00  0.00           O
ATOM    860  OE2 GLU A  46      64.175  79.120  79.704  1.00  0.00           O
ATOM    861  C   GLU A  46      61.486  77.391  75.624  1.00  0.00           C
ATOM    862  O   GLU A  46      61.886  77.461  74.474  1.00  0.00           O
ATOM    863  N   GLY A  47      61.406  76.211  76.274  1.00  0.00           N
ATOM    865  CA  GLY A  47      61.556  74.900  75.644  1.00  0.00           C
ATOM    868  C   GLY A  47      62.686  74.070  76.194  1.00  0.00           C
ATOM    869  O   GLY A  47      62.836  72.921  75.804  1.00  0.00           O
ATOM    870  N   ASP A  48      63.536  74.600  77.084  1.00  0.00           N
ATOM    872  CA  ASP A  48      64.616  73.820  77.684  1.00  0.00           C
ATOM    874  CB  ASP A  48      65.626  74.681  78.484  1.00  0.00           C
ATOM    877  CG  ASP A  48      66.316  75.720  77.644  1.00  0.00           C
ATOM    878  OD1 ASP A  48      66.345  75.601  76.404  1.00  0.00           O
ATOM    879  OD2 ASP A  48      66.956  76.651  78.194  1.00  0.00           O
ATOM    880  C   ASP A  48      64.126  72.700  78.594  1.00  0.00           C
ATOM    881  O   ASP A  48      63.166  72.851  79.364  1.00  0.00           O
ATOM    882  N   THR A  49      64.806  71.550  78.564  1.00  0.00           N
ATOM    884  CA  THR A  49      64.456  70.401  79.394  1.00  0.00           C
ATOM    886  CB  THR A  49      63.766  69.260  78.644  1.00  0.00           C
ATOM    888  OG1 THR A  49      64.596  68.750  77.614  1.00  0.00           O
ATOM    890  CG2 THR A  49      62.465  69.800  78.024  1.00  0.00           C
ATOM    894  C   THR A  49      65.706  69.881  80.054  1.00  0.00           C
ATOM    895  O   THR A  49      66.825  70.220  79.694  1.00  0.00           O
ATOM    896  N   LEU A  50      65.535  69.070  81.094  1.00  0.00           N
ATOM    898  CA  LEU A  50      66.566  68.321  81.774  1.00  0.00           C
ATOM    900  CB  LEU A  50      67.056  69.040  83.064  1.00  0.00           C
ATOM    903  CG  LEU A  50      68.166  68.341  83.874  1.00  0.00           C
ATOM    905  CD1 LEU A  50      69.516  68.451  83.164  1.00  0.00           C
ATOM    909  CD2 LEU A  50      68.285  68.940  85.284  1.00  0.00           C
ATOM    913  C   LEU A  50      65.925  67.000  82.134  1.00  0.00           C
ATOM    914  O   LEU A  50      64.916  66.981  82.834  1.00  0.00           O
ATOM    915  N   ASP A  51      66.476  65.890  81.634  1.00  0.00           N
ATOM    917  CA  ASP A  51      66.016  64.540  81.864  1.00  0.00           C
ATOM    919  CB  ASP A  51      66.096  63.810  80.484  1.00  0.00           C
ATOM    922  CG  ASP A  51      65.986  62.290  80.454  1.00  0.00           C
ATOM    923  OD1 ASP A  51      65.675  61.651  81.484  1.00  0.00           O
ATOM    924  OD2 ASP A  51      66.196  61.760  79.324  1.00  0.00           O
ATOM    925  C   ASP A  51      66.956  63.950  82.894  1.00  0.00           C
ATOM    926  O   ASP A  51      68.145  63.771  82.614  1.00  0.00           O
ATOM    927  N   CYS A  52      66.476  63.661  84.124  1.00  0.00           N
ATOM    929  CA  CYS A  52      67.276  63.020  85.154  1.00  0.00           C
ATOM    931  CB  CYS A  52      67.556  63.891  86.424  1.00  0.00           C
ATOM    934  SG  CYS A  52      66.376  63.800  87.824  1.00  0.00           S
ATOM    936  C   CYS A  52      66.626  61.710  85.504  1.00  0.00           C
ATOM    937  O   CYS A  52      65.415  61.560  85.624  1.00  0.00           O
ATOM    938  N   ARG A  53      67.455  60.681  85.714  1.00  0.00           N
ATOM    940  CA  ARG A  53      66.956  59.431  86.204  1.00  0.00           C
ATOM    942  CB  ARG A  53      66.446  58.510  85.074  1.00  0.00           C
ATOM    945  CG  ARG A  53      67.416  58.400  83.874  1.00  0.00           C
ATOM    948  CD  ARG A  53      66.936  57.560  82.684  1.00  0.00           C
ATOM    951  NE  ARG A  53      65.605  58.101  82.274  1.00  0.00           N
ATOM    953  CZ  ARG A  53      65.176  58.220  81.024  1.00  0.00           C
ATOM    954  NH1 ARG A  53      65.906  58.041  79.954  1.00  0.00           N
ATOM    957  NH2 ARG A  53      63.936  58.571  80.804  1.00  0.00           N
ATOM    960  C   ARG A  53      67.946  58.750  87.104  1.00  0.00           C
ATOM    961  O   ARG A  53      69.145  58.661  86.834  1.00  0.00           O
ATOM    962  N   GLN A  54      67.446  58.290  88.254  1.00  0.00           N
ATOM    964  CA  GLN A  54      68.215  58.071  89.444  1.00  0.00           C
ATOM    966  CB  GLN A  54      68.016  59.260  90.444  1.00  0.00           C
ATOM    969  CG  GLN A  54      68.325  58.971  91.934  1.00  0.00           C
ATOM    972  CD  GLN A  54      67.606  59.841  92.994  1.00  0.00           C
ATOM    973  OE1 GLN A  54      66.406  59.751  93.254  1.00  0.00           O
ATOM    974  NE2 GLN A  54      68.436  60.590  93.754  1.00  0.00           N
ATOM    977  C   GLN A  54      67.816  56.751  90.054  1.00  0.00           C
ATOM    978  O   GLN A  54      66.645  56.521  90.334  1.00  0.00           O
ATOM    979  N   TRP A  55      68.785  55.861  90.344  1.00  0.00           N
ATOM    981  CA  TRP A  55      68.565  54.811  91.324  1.00  0.00           C
ATOM    983  CB  TRP A  55      68.266  53.451  90.644  1.00  0.00           C
ATOM    986  CG  TRP A  55      68.035  52.330  91.614  1.00  0.00           C
ATOM    987  CD1 TRP A  55      67.096  52.311  92.614  1.00  0.00           C
ATOM    989  NE1 TRP A  55      67.336  51.240  93.454  1.00  0.00           N
ATOM    991  CE2 TRP A  55      68.425  50.561  92.994  1.00  0.00           C
ATOM    992  CD2 TRP A  55      68.885  51.201  91.824  1.00  0.00           C
ATOM    993  CE3 TRP A  55      69.986  50.681  91.134  1.00  0.00           C
ATOM    995  CZ3 TRP A  55      70.605  49.540  91.644  1.00  0.00           C
ATOM    997  CZ2 TRP A  55      69.035  49.421  93.494  1.00  0.00           C
ATOM    999  CH2 TRP A  55      70.145  48.930  92.804  1.00  0.00           C
ATOM   1001  C   TRP A  55      69.726  54.780  92.304  1.00  0.00           C
ATOM   1002  O   TRP A  55      69.696  55.440  93.344  1.00  0.00           O
ATOM   1003  N   GLN A  56      70.825  54.050  91.994  1.00  0.00           N
ATOM   1005  CA  GLN A  56      72.035  54.050  92.804  1.00  0.00           C
ATOM   1007  CB  GLN A  56      72.956  52.841  92.484  1.00  0.00           C
ATOM   1010  CG  GLN A  56      73.766  52.851  91.154  1.00  0.00           C
ATOM   1013  CD  GLN A  56      72.936  52.880  89.864  1.00  0.00           C
ATOM   1014  OE1 GLN A  56      72.416  53.911  89.404  1.00  0.00           O
ATOM   1015  NE2 GLN A  56      72.816  51.700  89.224  1.00  0.00           N
ATOM   1018  C   GLN A  56      72.855  55.310  92.584  1.00  0.00           C
ATOM   1019  O   GLN A  56      73.526  55.811  93.474  1.00  0.00           O
ATOM   1020  N   ARG A  57      72.785  55.850  91.364  1.00  0.00           N
ATOM   1022  CA  ARG A  57      73.516  57.030  90.984  1.00  0.00           C
ATOM   1024  CB  ARG A  57      74.916  56.690  90.424  1.00  0.00           C
ATOM   1027  CG  ARG A  57      75.855  57.921  90.294  1.00  0.00           C
ATOM   1030  CD  ARG A  57      77.165  57.630  89.574  1.00  0.00           C
ATOM   1033  NE  ARG A  57      76.846  57.430  88.124  1.00  0.00           N
ATOM   1035  CZ  ARG A  57      77.785  57.181  87.234  1.00  0.00           C
ATOM   1036  NH1 ARG A  57      79.056  57.131  87.554  1.00  0.00           N
ATOM   1039  NH2 ARG A  57      77.556  57.100  85.934  1.00  0.00           N
ATOM   1042  C   ARG A  57      72.696  57.661  89.894  1.00  0.00           C
ATOM   1043  O   ARG A  57      71.936  57.001  89.184  1.00  0.00           O
ATOM   1044  N   VAL A  58      72.816  58.981  89.724  1.00  0.00           N
ATOM   1046  CA  VAL A  58      72.086  59.800  88.784  1.00  0.00           C
ATOM   1048  CB  VAL A  58      72.156  61.250  89.234  1.00  0.00           C
ATOM   1050  CG1 VAL A  58      71.135  62.141  88.484  1.00  0.00           C
ATOM   1054  CG2 VAL A  58      71.836  61.331  90.734  1.00  0.00           C
ATOM   1058  C   VAL A  58      72.626  59.600  87.364  1.00  0.00           C
ATOM   1059  O   VAL A  58      73.766  59.171  87.164  1.00  0.00           O
ATOM   1060  N   ILE A  59      71.805  59.850  86.344  1.00  0.00           N
ATOM   1062  CA  ILE A  59      72.245  60.351  85.064  1.00  0.00           C
ATOM   1064  CB  ILE A  59      72.315  59.291  83.964  1.00  0.00           C
ATOM   1066  CG2 ILE A  59      70.946  58.620  83.744  1.00  0.00           C
ATOM   1070  CG1 ILE A  59      72.846  59.911  82.654  1.00  0.00           C
ATOM   1073  CD  ILE A  59      73.276  58.891  81.604  1.00  0.00           C
ATOM   1077  C   ILE A  59      71.316  61.500  84.714  1.00  0.00           C
ATOM   1078  O   ILE A  59      70.095  61.350  84.804  1.00  0.00           O
ATOM   1079  N   ALA A  60      71.846  62.700  84.374  1.00  0.00           N
ATOM   1081  CA  ALA A  60      71.046  63.880  84.134  1.00  0.00           C
ATOM   1083  CB  ALA A  60      71.046  64.821  85.364  1.00  0.00           C
ATOM   1087  C   ALA A  60      71.535  64.631  82.914  1.00  0.00           C
ATOM   1088  O   ALA A  60      72.715  64.970  82.804  1.00  0.00           O
ATOM   1089  N   VAL A  61      70.645  64.870  81.934  1.00  0.00           N
ATOM   1091  CA  VAL A  61      71.016  65.341  80.614  1.00  0.00           C
ATOM   1093  CB  VAL A  61      70.866  64.231  79.594  1.00  0.00           C
ATOM   1095  CG1 VAL A  61      70.916  64.771  78.154  1.00  0.00           C
ATOM   1099  CG2 VAL A  61      71.995  63.210  79.784  1.00  0.00           C
ATOM   1103  C   VAL A  61      70.106  66.491  80.204  1.00  0.00           C
ATOM   1104  O   VAL A  61      68.885  66.281  80.174  1.00  0.00           O
ATOM   1105  N   PRO A  62      70.566  67.720  79.904  1.00  0.00           N
ATOM   1106  CD  PRO A  62      71.946  68.171  80.094  1.00  0.00           C
ATOM   1109  CA  PRO A  62      69.736  68.741  79.294  1.00  0.00           C
ATOM   1111  CB  PRO A  62      70.586  70.031  79.354  1.00  0.00           C
ATOM   1114  CG  PRO A  62      72.035  69.550  79.424  1.00  0.00           C
ATOM   1117  C   PRO A  62      69.215  68.381  77.904  1.00  0.00           C
ATOM   1118  O   PRO A  62      69.825  67.580  77.194  1.00  0.00           O
ATOM   1119  N   GLY A  63      68.066  68.940  77.514  1.00  0.00           N
ATOM   1121  CA  GLY A  63      67.516  68.800  76.174  1.00  0.00           C
ATOM   1124  C   GLY A  63      66.816  70.050  75.754  1.00  0.00           C
ATOM   1125  O   GLY A  63      66.766  71.040  76.494  1.00  0.00           O
ATOM   1126  N   LYS A  64      66.275  70.050  74.534  1.00  0.00           N
ATOM   1128  CA  LYS A  64      65.596  71.190  73.944  1.00  0.00           C
ATOM   1130  CB  LYS A  64      66.446  71.820  72.814  1.00  0.00           C
ATOM   1133  CG  LYS A  64      67.876  72.211  73.244  1.00  0.00           C
ATOM   1136  CD  LYS A  64      68.736  72.580  72.024  1.00  0.00           C
ATOM   1139  CE  LYS A  64      70.236  72.531  72.304  1.00  0.00           C
ATOM   1142  NZ  LYS A  64      70.666  71.131  72.474  1.00  0.00           N
ATOM   1146  C   LYS A  64      64.346  70.640  73.324  1.00  0.00           C
ATOM   1147  O   LYS A  64      64.425  69.670  72.574  1.00  0.00           O
ATOM   1148  N   LEU A  65      63.156  71.211  73.624  1.00  0.00           N
ATOM   1150  CA  LEU A  65      61.956  70.841  72.904  1.00  0.00           C
ATOM   1152  CB  LEU A  65      60.656  71.440  73.504  1.00  0.00           C
ATOM   1155  CG  LEU A  65      60.156  70.821  74.824  1.00  0.00           C
ATOM   1157  CD1 LEU A  65      58.906  71.601  75.284  1.00  0.00           C
ATOM   1161  CD2 LEU A  65      59.806  69.330  74.734  1.00  0.00           C
ATOM   1165  C   LEU A  65      62.046  71.231  71.434  1.00  0.00           C
ATOM   1166  O   LEU A  65      62.556  72.300  71.084  1.00  0.00           O
ATOM   1167  N   THR A  66      61.525  70.370  70.554  1.00  0.00           N
ATOM   1169  CA  THR A  66      61.686  70.521  69.124  1.00  0.00           C
ATOM   1171  CB  THR A  66      62.846  69.690  68.564  1.00  0.00           C
ATOM   1173  OG1 THR A  66      64.066  70.171  69.104  1.00  0.00           O
ATOM   1175  CG2 THR A  66      63.006  69.811  67.044  1.00  0.00           C
ATOM   1179  C   THR A  66      60.376  70.101  68.534  1.00  0.00           C
ATOM   1180  O   THR A  66      59.635  69.311  69.124  1.00  0.00           O
ATOM   1181  N   LEU A  67      59.996  70.661  67.374  1.00  0.00           N
ATOM   1183  CA  LEU A  67      58.726  70.351  66.754  1.00  0.00           C
ATOM   1185  CB  LEU A  67      57.836  71.610  66.624  1.00  0.00           C
ATOM   1188  CG  LEU A  67      56.416  71.391  66.054  1.00  0.00           C
ATOM   1190  CD1 LEU A  67      55.546  72.620  66.354  1.00  0.00           C
ATOM   1194  CD2 LEU A  67      56.386  71.120  64.544  1.00  0.00           C
ATOM   1198  C   LEU A  67      59.016  69.771  65.394  1.00  0.00           C
ATOM   1199  O   LEU A  67      59.666  70.411  64.564  1.00  0.00           O
ATOM   1200  N   MET A  68      58.515  68.561  65.114  1.00  0.00           N
ATOM   1202  CA  MET A  68      58.606  67.991  63.784  1.00  0.00           C
ATOM   1204  CB  MET A  68      59.705  66.900  63.764  1.00  0.00           C
ATOM   1207  CG  MET A  68      60.355  66.671  62.394  1.00  0.00           C
ATOM   1210  SD  MET A  68      59.215  66.141  61.084  1.00  0.00           S
ATOM   1211  CE  MET A  68      58.996  67.741  60.254  1.00  0.00           C
ATOM   1215  C   MET A  68      57.256  67.370  63.454  1.00  0.00           C
ATOM   1216  O   MET A  68      56.855  66.421  64.104  1.00  0.00           O
ATOM   1217  N   SER A  69      56.506  67.881  62.434  1.00  0.00           N
ATOM   1219  CA  SER A  69      55.236  67.280  62.004  1.00  0.00           C
ATOM   1221  CB  SER A  69      55.256  65.750  61.654  1.00  0.00           C
ATOM   1224  OG  SER A  69      56.056  65.510  60.494  1.00  0.00           O
ATOM   1226  C   SER A  69      54.116  67.580  62.964  1.00  0.00           C
ATOM   1227  O   SER A  69      53.256  66.750  63.214  1.00  0.00           O
ATOM   1228  N   ASP A  70      54.116  68.750  63.624  1.00  0.00           N
ATOM   1230  CA  ASP A  70      53.206  69.101  64.704  1.00  0.00           C
ATOM   1232  CB  ASP A  70      51.726  69.161  64.204  1.00  0.00           C
ATOM   1235  CG  ASP A  70      50.906  70.141  65.034  1.00  0.00           C
ATOM   1236  OD1 ASP A  70      51.496  70.920  65.814  1.00  0.00           O
ATOM   1237  OD2 ASP A  70      49.666  70.211  64.814  1.00  0.00           O
ATOM   1238  C   ASP A  70      53.375  68.241  65.954  1.00  0.00           C
ATOM   1239  O   ASP A  70      52.715  68.400  66.984  1.00  0.00           O
ATOM   1240  N   ASP A  71      54.326  67.311  65.914  1.00  0.00           N
ATOM   1242  CA  ASP A  71      54.606  66.400  66.974  1.00  0.00           C
ATOM   1244  CB  ASP A  71      55.196  65.101  66.384  1.00  0.00           C
ATOM   1247  CG  ASP A  71      54.786  63.891  67.194  1.00  0.00           C
ATOM   1248  OD1 ASP A  71      53.696  63.961  67.834  1.00  0.00           O
ATOM   1249  OD2 ASP A  71      55.465  62.851  67.034  1.00  0.00           O
ATOM   1250  C   ASP A  71      55.596  67.071  67.884  1.00  0.00           C
ATOM   1251  O   ASP A  71      56.566  67.700  67.444  1.00  0.00           O
ATOM   1252  N   LEU A  72      55.376  66.940  69.204  1.00  0.00           N
ATOM   1254  CA  LEU A  72      56.325  67.420  70.164  1.00  0.00           C
ATOM   1256  CB  LEU A  72      55.616  67.930  71.444  1.00  0.00           C
ATOM   1259  CG  LEU A  72      56.566  68.591  72.454  1.00  0.00           C
ATOM   1261  CD1 LEU A  72      57.205  69.881  71.904  1.00  0.00           C
ATOM   1265  CD2 LEU A  72      55.815  68.860  73.754  1.00  0.00           C
ATOM   1269  C   LEU A  72      57.316  66.330  70.504  1.00  0.00           C
ATOM   1270  O   LEU A  72      56.985  65.161  70.674  1.00  0.00           O
ATOM   1271  N   THR A  73      58.596  66.701  70.624  1.00  0.00           N
ATOM   1273  CA  THR A  73      59.625  65.750  70.964  1.00  0.00           C
ATOM   1275  CB  THR A  73      60.246  65.110  69.734  1.00  0.00           C
ATOM   1277  OG1 THR A  73      61.215  64.151  70.094  1.00  0.00           O
ATOM   1279  CG2 THR A  73      60.906  66.161  68.824  1.00  0.00           C
ATOM   1283  C   THR A  73      60.666  66.440  71.824  1.00  0.00           C
ATOM   1284  O   THR A  73      60.866  67.661  71.734  1.00  0.00           O
ATOM   1285  N   ASN A  74      61.345  65.681  72.694  1.00  0.00           N
ATOM   1287  CA  ASN A  74      62.516  66.141  73.404  1.00  0.00           C
ATOM   1289  CB  ASN A  74      62.525  65.580  74.864  1.00  0.00           C
ATOM   1292  CG  ASN A  74      63.756  65.911  75.704  1.00  0.00           C
ATOM   1293  OD1 ASN A  74      64.605  66.741  75.374  1.00  0.00           O
ATOM   1294  ND2 ASN A  74      63.866  65.281  76.894  1.00  0.00           N
ATOM   1297  C   ASN A  74      63.745  65.701  72.634  1.00  0.00           C
ATOM   1298  O   ASN A  74      63.866  64.540  72.234  1.00  0.00           O
ATOM   1299  N   VAL A  75      64.666  66.651  72.394  1.00  0.00           N
ATOM   1301  CA  VAL A  75      65.946  66.391  71.764  1.00  0.00           C
ATOM   1303  CB  VAL A  75      66.156  67.330  70.594  1.00  0.00           C
ATOM   1305  CG1 VAL A  75      67.516  67.050  69.914  1.00  0.00           C
ATOM   1309  CG2 VAL A  75      64.976  67.100  69.624  1.00  0.00           C
ATOM   1313  C   VAL A  75      67.006  66.620  72.814  1.00  0.00           C
ATOM   1314  O   VAL A  75      67.256  67.731  73.264  1.00  0.00           O
ATOM   1315  N   THR A  76      67.626  65.530  73.294  1.00  0.00           N
ATOM   1317  CA  THR A  76      68.536  65.570  74.434  1.00  0.00           C
ATOM   1319  CB  THR A  76      68.486  64.280  75.234  1.00  0.00           C
ATOM   1321  OG1 THR A  76      68.915  63.160  74.494  1.00  0.00           O
ATOM   1323  CG2 THR A  76      67.035  64.031  75.674  1.00  0.00           C
ATOM   1327  C   THR A  76      69.936  65.920  73.954  1.00  0.00           C
ATOM   1328  O   THR A  76      70.165  66.021  72.754  1.00  0.00           O
ATOM   1329  N   VAL A  77      70.946  66.161  74.814  1.00  0.00           N
ATOM   1331  CA  VAL A  77      72.286  66.430  74.294  1.00  0.00           C
ATOM   1333  CB  VAL A  77      73.325  66.951  75.294  1.00  0.00           C
ATOM   1335  CG1 VAL A  77      72.766  68.181  76.024  1.00  0.00           C
ATOM   1339  CG2 VAL A  77      73.806  65.900  76.294  1.00  0.00           C
ATOM   1343  C   VAL A  77      72.866  65.281  73.494  1.00  0.00           C
ATOM   1344  O   VAL A  77      73.476  65.470  72.454  1.00  0.00           O
ATOM   1345  N   LYS A  78      72.595  64.031  73.904  1.00  0.00           N
ATOM   1347  CA  LYS A  78      73.035  62.830  73.194  1.00  0.00           C
ATOM   1349  CB  LYS A  78      72.806  61.541  74.054  1.00  0.00           C
ATOM   1352  CG  LYS A  78      73.825  61.290  75.184  1.00  0.00           C
ATOM   1355  CD  LYS A  78      73.736  62.260  76.384  1.00  0.00           C
ATOM   1358  CE  LYS A  78      74.646  61.970  77.604  1.00  0.00           C
ATOM   1361  NZ  LYS A  78      76.075  61.870  77.264  1.00  0.00           N
ATOM   1365  C   LYS A  78      72.446  62.680  71.804  1.00  0.00           C
ATOM   1366  O   LYS A  78      73.026  61.991  70.964  1.00  0.00           O
ATOM   1367  N   ARG A  79      71.296  63.350  71.554  1.00  0.00           N
ATOM   1369  CA  ARG A  79      70.446  63.231  70.384  1.00  0.00           C
ATOM   1371  CB  ARG A  79      71.105  63.150  68.994  1.00  0.00           C
ATOM   1374  CG  ARG A  79      72.096  64.251  68.584  1.00  0.00           C
ATOM   1377  CD  ARG A  79      72.465  64.101  67.104  1.00  0.00           C
ATOM   1380  NE  ARG A  79      73.055  62.740  66.914  1.00  0.00           N
ATOM   1382  CZ  ARG A  79      72.455  61.751  66.264  1.00  0.00           C
ATOM   1383  NH1 ARG A  79      71.345  61.861  65.574  1.00  0.00           N
ATOM   1386  NH2 ARG A  79      72.995  60.550  66.324  1.00  0.00           N
ATOM   1389  C   ARG A  79      69.575  62.001  70.514  1.00  0.00           C
ATOM   1390  O   ARG A  79      69.446  61.191  69.604  1.00  0.00           O
ATOM   1391  N   GLU A  80      68.936  61.821  71.664  1.00  0.00           N
ATOM   1393  CA  GLU A  80      67.956  60.760  71.764  1.00  0.00           C
ATOM   1395  CB  GLU A  80      68.066  60.030  73.104  1.00  0.00           C
ATOM   1398  CG  GLU A  80      69.465  59.410  73.344  1.00  0.00           C
ATOM   1401  CD  GLU A  80      69.916  58.420  72.274  1.00  0.00           C
ATOM   1402  OE1 GLU A  80      69.075  57.600  71.814  1.00  0.00           O
ATOM   1403  OE2 GLU A  80      71.156  58.370  72.054  1.00  0.00           O
ATOM   1404  C   GLU A  80      66.586  61.370  71.564  1.00  0.00           C
ATOM   1405  O   GLU A  80      66.105  62.181  72.354  1.00  0.00           O
ATOM   1406  N   LEU A  81      65.925  61.030  70.434  1.00  0.00           N
ATOM   1408  CA  LEU A  81      64.696  61.681  70.004  1.00  0.00           C
ATOM   1410  CB  LEU A  81      64.605  61.570  68.454  1.00  0.00           C
ATOM   1413  CG  LEU A  81      63.556  62.441  67.714  1.00  0.00           C
ATOM   1415  CD1 LEU A  81      62.105  61.951  67.864  1.00  0.00           C
ATOM   1419  CD2 LEU A  81      63.726  63.920  68.044  1.00  0.00           C
ATOM   1423  C   LEU A  81      63.495  61.001  70.654  1.00  0.00           C
ATOM   1424  O   LEU A  81      63.145  59.881  70.304  1.00  0.00           O
ATOM   1425  N   TYR A  82      62.866  61.661  71.634  1.00  0.00           N
ATOM   1427  CA  TYR A  82      61.855  61.030  72.474  1.00  0.00           C
ATOM   1429  CB  TYR A  82      62.315  61.080  73.944  1.00  0.00           C
ATOM   1432  CG  TYR A  82      63.586  60.330  74.224  1.00  0.00           C
ATOM   1433  CD1 TYR A  82      63.656  58.940  74.014  1.00  0.00           C
ATOM   1435  CE1 TYR A  82      64.756  58.201  74.484  1.00  0.00           C
ATOM   1437  CZ  TYR A  82      65.766  58.860  75.204  1.00  0.00           C
ATOM   1438  OH  TYR A  82      66.886  58.171  75.694  1.00  0.00           O
ATOM   1440  CD2 TYR A  82      64.616  60.960  74.924  1.00  0.00           C
ATOM   1442  CE2 TYR A  82      65.686  60.231  75.434  1.00  0.00           C
ATOM   1444  C   TYR A  82      60.516  61.770  72.374  1.00  0.00           C
ATOM   1445  O   TYR A  82      60.355  62.870  72.894  1.00  0.00           O
ATOM   1446  N   GLU A  83      59.516  61.180  71.694  1.00  0.00           N
ATOM   1448  CA  GLU A  83      58.186  61.760  71.484  1.00  0.00           C
ATOM   1450  CB  GLU A  83      57.395  60.751  70.614  1.00  0.00           C
ATOM   1453  CG  GLU A  83      55.916  61.061  70.224  1.00  0.00           C
ATOM   1456  CD  GLU A  83      55.276  59.780  69.674  1.00  0.00           C
ATOM   1457  OE1 GLU A  83      56.006  58.930  69.084  1.00  0.00           O
ATOM   1458  OE2 GLU A  83      54.086  59.530  69.974  1.00  0.00           O
ATOM   1459  C   GLU A  83      57.436  62.080  72.784  1.00  0.00           C
ATOM   1460  O   GLU A  83      57.246  61.210  73.634  1.00  0.00           O
ATOM   1461  N   VAL A  84      57.026  63.341  72.994  1.00  0.00           N
ATOM   1463  CA  VAL A  84      56.465  63.740  74.284  1.00  0.00           C
ATOM   1465  CB  VAL A  84      57.065  65.010  74.894  1.00  0.00           C
ATOM   1467  CG1 VAL A  84      56.446  65.281  76.294  1.00  0.00           C
ATOM   1471  CG2 VAL A  84      58.585  64.870  75.034  1.00  0.00           C
ATOM   1475  C   VAL A  84      54.986  63.950  74.094  1.00  0.00           C
ATOM   1476  O   VAL A  84      54.555  65.021  73.684  1.00  0.00           O
ATOM   1477  N   GLU A  85      54.186  62.940  74.484  1.00  0.00           N
ATOM   1479  CA  GLU A  85      52.746  63.090  74.514  1.00  0.00           C
ATOM   1481  CB  GLU A  85      51.995  61.851  73.964  1.00  0.00           C
ATOM   1484  CG  GLU A  85      52.096  61.741  72.424  1.00  0.00           C
ATOM   1487  CD  GLU A  85      51.256  62.810  71.744  1.00  0.00           C
ATOM   1488  OE1 GLU A  85      50.246  62.441  71.084  1.00  0.00           O
ATOM   1489  OE2 GLU A  85      51.556  64.021  71.894  1.00  0.00           O
ATOM   1490  C   GLU A  85      52.276  63.420  75.894  1.00  0.00           C
ATOM   1491  O   GLU A  85      52.726  62.851  76.894  1.00  0.00           O
ATOM   1492  N   ARG A  86      51.336  64.370  76.004  1.00  0.00           N
ATOM   1494  CA  ARG A  86      50.686  64.611  77.264  1.00  0.00           C
ATOM   1496  CB  ARG A  86      50.896  66.050  77.774  1.00  0.00           C
ATOM   1499  CG  ARG A  86      50.266  67.181  76.944  1.00  0.00           C
ATOM   1502  CD  ARG A  86      50.226  68.501  77.714  1.00  0.00           C
ATOM   1505  NE  ARG A  86      49.245  68.350  78.834  1.00  0.00           N
ATOM   1507  CZ  ARG A  86      47.976  68.731  78.784  1.00  0.00           C
ATOM   1508  NH1 ARG A  86      47.386  69.070  77.664  1.00  0.00           N
ATOM   1511  NH2 ARG A  86      47.335  68.870  79.914  1.00  0.00           N
ATOM   1514  C   ARG A  86      49.215  64.280  77.184  1.00  0.00           C
ATOM   1515  O   ARG A  86      48.536  64.451  76.174  1.00  0.00           O
ATOM   1516  N   ASP A  87      48.686  63.790  78.314  1.00  0.00           N
ATOM   1518  CA  ASP A  87      47.286  63.841  78.594  1.00  0.00           C
ATOM   1520  CB  ASP A  87      46.645  62.430  78.484  1.00  0.00           C
ATOM   1523  CG  ASP A  87      45.136  62.521  78.564  1.00  0.00           C
ATOM   1524  OD1 ASP A  87      44.596  63.650  78.614  1.00  0.00           O
ATOM   1525  OD2 ASP A  87      44.466  61.450  78.534  1.00  0.00           O
ATOM   1526  C   ASP A  87      47.166  64.421  79.994  1.00  0.00           C
ATOM   1527  O   ASP A  87      47.696  63.901  80.964  1.00  0.00           O
ATOM   1528  N   GLY A  88      46.476  65.570  80.154  1.00  0.00           N
ATOM   1530  CA  GLY A  88      46.266  66.170  81.464  1.00  0.00           C
ATOM   1533  C   GLY A  88      47.516  66.461  82.274  1.00  0.00           C
ATOM   1534  O   GLY A  88      48.375  67.271  81.904  1.00  0.00           O
ATOM   1535  N   ASN A  89      47.606  65.771  83.424  1.00  0.00           N
ATOM   1537  CA  ASN A  89      48.746  65.881  84.334  1.00  0.00           C
ATOM   1539  CB  ASN A  89      48.276  66.190  85.774  1.00  0.00           C
ATOM   1542  CG  ASN A  89      47.736  67.610  85.774  1.00  0.00           C
ATOM   1543  OD1 ASN A  89      48.266  68.501  85.104  1.00  0.00           O
ATOM   1544  ND2 ASN A  89      46.666  67.851  86.554  1.00  0.00           N
ATOM   1547  C   ASN A  89      49.606  64.631  84.344  1.00  0.00           C
ATOM   1548  O   ASN A  89      50.325  64.400  85.314  1.00  0.00           O
ATOM   1549  N   THR A  90      49.586  63.831  83.274  1.00  0.00           N
ATOM   1551  CA  THR A  90      50.535  62.740  83.044  1.00  0.00           C
ATOM   1553  CB  THR A  90      49.936  61.331  83.124  1.00  0.00           C
ATOM   1555  OG1 THR A  90      50.906  60.310  82.944  1.00  0.00           O
ATOM   1557  CG2 THR A  90      48.866  61.100  82.044  1.00  0.00           C
ATOM   1561  C   THR A  90      51.206  62.950  81.694  1.00  0.00           C
ATOM   1562  O   THR A  90      50.596  63.460  80.754  1.00  0.00           O
ATOM   1563  N   ILE A  91      52.486  62.560  81.554  1.00  0.00           N
ATOM   1565  CA  ILE A  91      53.105  62.500  80.234  1.00  0.00           C
ATOM   1567  CB  ILE A  91      54.186  63.540  79.944  1.00  0.00           C
ATOM   1569  CG2 ILE A  91      53.526  64.920  79.954  1.00  0.00           C
ATOM   1573  CG1 ILE A  91      55.376  63.490  80.934  1.00  0.00           C
ATOM   1576  CD  ILE A  91      56.516  64.410  80.514  1.00  0.00           C
ATOM   1580  C   ILE A  91      53.656  61.120  79.974  1.00  0.00           C
ATOM   1581  O   ILE A  91      54.136  60.421  80.874  1.00  0.00           O
ATOM   1582  N   GLU A  92      53.626  60.731  78.684  1.00  0.00           N
ATOM   1584  CA  GLU A  92      54.375  59.611  78.164  1.00  0.00           C
ATOM   1586  CB  GLU A  92      53.656  58.911  76.984  1.00  0.00           C
ATOM   1589  CG  GLU A  92      52.265  58.350  77.364  1.00  0.00           C
ATOM   1592  CD  GLU A  92      51.575  57.540  76.284  1.00  0.00           C
ATOM   1593  OE1 GLU A  92      52.125  57.360  75.164  1.00  0.00           O
ATOM   1594  OE2 GLU A  92      50.465  57.010  76.554  1.00  0.00           O
ATOM   1595  C   GLU A  92      55.726  60.130  77.704  1.00  0.00           C
ATOM   1596  O   GLU A  92      55.836  61.061  76.904  1.00  0.00           O
ATOM   1597  N   TYR A  93      56.816  59.550  78.234  1.00  0.00           N
ATOM   1599  CA  TYR A  93      58.146  59.930  77.864  1.00  0.00           C
ATOM   1601  CB  TYR A  93      58.636  61.071  78.794  1.00  0.00           C
ATOM   1604  CG  TYR A  93      60.075  61.461  78.574  1.00  0.00           C
ATOM   1605  CD1 TYR A  93      60.456  62.080  77.374  1.00  0.00           C
ATOM   1607  CE1 TYR A  93      61.785  62.470  77.174  1.00  0.00           C
ATOM   1609  CZ  TYR A  93      62.756  62.220  78.154  1.00  0.00           C
ATOM   1610  OH  TYR A  93      64.086  62.610  77.914  1.00  0.00           O
ATOM   1612  CD2 TYR A  93      61.036  61.240  79.564  1.00  0.00           C
ATOM   1614  CE2 TYR A  93      62.376  61.611  79.364  1.00  0.00           C
ATOM   1616  C   TYR A  93      58.986  58.680  77.964  1.00  0.00           C
ATOM   1617  O   TYR A  93      58.946  58.030  79.004  1.00  0.00           O
ATOM   1618  N   ASP A  94      59.705  58.260  76.924  1.00  0.00           N
ATOM   1620  CA  ASP A  94      60.656  57.150  76.934  1.00  0.00           C
ATOM   1622  CB  ASP A  94      61.846  57.330  77.924  1.00  0.00           C
ATOM   1625  CG  ASP A  94      62.706  58.530  77.594  1.00  0.00           C
ATOM   1626  OD1 ASP A  94      62.256  59.421  76.844  1.00  0.00           O
ATOM   1627  OD2 ASP A  94      63.836  58.591  78.144  1.00  0.00           O
ATOM   1628  C   ASP A  94      59.996  55.790  77.154  1.00  0.00           C
ATOM   1629  O   ASP A  94      60.656  54.800  77.444  1.00  0.00           O
ATOM   1630  N   GLY A  95      58.656  55.660  77.004  1.00  0.00           N
ATOM   1632  CA  GLY A  95      57.936  54.481  77.464  1.00  0.00           C
ATOM   1635  C   GLY A  95      57.925  54.340  78.964  1.00  0.00           C
ATOM   1636  O   GLY A  95      57.925  53.220  79.484  1.00  0.00           O
ATOM   1637  N   MET A  96      57.946  55.491  79.654  1.00  0.00           N
ATOM   1639  CA  MET A  96      57.906  55.710  81.094  1.00  0.00           C
ATOM   1641  CB  MET A  96      59.175  56.531  81.514  1.00  0.00           C
ATOM   1644  CG  MET A  96      59.716  56.411  82.954  1.00  0.00           C
ATOM   1647  SD  MET A  96      60.846  55.030  83.284  1.00  0.00           S
ATOM   1648  CE  MET A  96      62.286  55.620  82.364  1.00  0.00           C
ATOM   1652  C   MET A  96      56.666  56.550  81.344  1.00  0.00           C
ATOM   1653  O   MET A  96      56.126  57.181  80.434  1.00  0.00           O
ATOM   1654  N   THR A  97      56.116  56.580  82.564  1.00  0.00           N
ATOM   1656  CA  THR A  97      55.016  57.490  82.884  1.00  0.00           C
ATOM   1658  CB  THR A  97      53.696  56.780  83.184  1.00  0.00           C
ATOM   1660  OG1 THR A  97      52.616  57.670  83.434  1.00  0.00           O
ATOM   1662  CG2 THR A  97      53.785  55.821  84.384  1.00  0.00           C
ATOM   1666  C   THR A  97      55.436  58.460  83.984  1.00  0.00           C
ATOM   1667  O   THR A  97      55.766  58.071  85.094  1.00  0.00           O
ATOM   1668  N   MET A  98      55.465  59.771  83.684  1.00  0.00           N
ATOM   1670  CA  MET A  98      55.716  60.821  84.654  1.00  0.00           C
ATOM   1672  CB  MET A  98      56.506  62.040  84.084  1.00  0.00           C
ATOM   1675  CG  MET A  98      57.715  61.821  83.144  1.00  0.00           C
ATOM   1678  SD  MET A  98      59.285  61.411  83.954  1.00  0.00           S
ATOM   1679  CE  MET A  98      58.956  59.650  83.824  1.00  0.00           C
ATOM   1683  C   MET A  98      54.355  61.391  85.004  1.00  0.00           C
ATOM   1684  O   MET A  98      53.455  61.380  84.174  1.00  0.00           O
ATOM   1685  N   GLU A  99      54.175  62.030  86.164  1.00  0.00           N
ATOM   1687  CA  GLU A  99      53.066  62.940  86.324  1.00  0.00           C
ATOM   1689  CB  GLU A  99      51.985  62.400  87.274  1.00  0.00           C
ATOM   1692  CG  GLU A  99      52.246  62.620  88.784  1.00  0.00           C
ATOM   1695  CD  GLU A  99      50.996  62.260  89.544  1.00  0.00           C
ATOM   1696  OE1 GLU A  99      50.446  61.161  89.334  1.00  0.00           O
ATOM   1697  OE2 GLU A  99      50.436  63.141  90.244  1.00  0.00           O
ATOM   1698  C   GLU A  99      53.616  64.231  86.834  1.00  0.00           C
ATOM   1699  O   GLU A  99      54.756  64.340  87.274  1.00  0.00           O
ATOM   1700  N   ARG A 100      52.796  65.290  86.714  1.00  0.00           N
ATOM   1702  CA  ARG A 100      53.136  66.620  87.144  1.00  0.00           C
ATOM   1704  CB  ARG A 100      52.006  67.591  86.714  1.00  0.00           C
ATOM   1707  CG  ARG A 100      52.476  69.050  86.684  1.00  0.00           C
ATOM   1710  CD  ARG A 100      51.346  70.080  86.504  1.00  0.00           C
ATOM   1713  NE  ARG A 100      50.625  69.811  85.224  1.00  0.00           N
ATOM   1715  CZ  ARG A 100      51.096  70.141  84.024  1.00  0.00           C
ATOM   1716  NH1 ARG A 100      52.296  70.650  83.864  1.00  0.00           N
ATOM   1719  NH2 ARG A 100      50.336  69.981  82.974  1.00  0.00           N
ATOM   1722  C   ARG A 100      53.336  66.701  88.664  1.00  0.00           C
ATOM   1723  O   ARG A 100      52.526  66.211  89.454  1.00  0.00           O
ATOM   1724  N   VAL A 101      54.416  67.381  89.094  1.00  0.00           N
ATOM   1726  CA  VAL A 101      54.746  67.570  90.484  1.00  0.00           C
ATOM   1728  CB  VAL A 101      55.906  66.710  90.974  1.00  0.00           C
ATOM   1730  CG1 VAL A 101      55.456  65.241  90.914  1.00  0.00           C
ATOM   1734  CG2 VAL A 101      57.166  66.951  90.134  1.00  0.00           C
ATOM   1738  C   VAL A 101      55.046  69.021  90.724  1.00  0.00           C
ATOM   1739  O   VAL A 101      55.266  69.811  89.804  1.00  0.00           O
ATOM   1740  N   ASP A 102      54.976  69.431  91.994  1.00  0.00           N
ATOM   1742  CA  ASP A 102      55.206  70.780  92.434  1.00  0.00           C
ATOM   1744  CB  ASP A 102      54.406  70.981  93.754  1.00  0.00           C
ATOM   1747  CG  ASP A 102      54.806  70.021  94.874  1.00  0.00           C
ATOM   1748  OD1 ASP A 102      54.926  68.800  94.604  1.00  0.00           O
ATOM   1749  OD2 ASP A 102      54.835  70.481  96.044  1.00  0.00           O
ATOM   1750  C   ASP A 102      56.696  71.040  92.644  1.00  0.00           C
ATOM   1751  O   ASP A 102      57.156  72.170  92.494  1.00  0.00           O
ATOM   1752  N   ARG A 103      57.456  69.991  92.984  1.00  0.00           N
ATOM   1754  CA  ARG A 103      58.876  70.091  93.174  1.00  0.00           C
ATOM   1756  CB  ARG A 103      59.206  70.360  94.664  1.00  0.00           C
ATOM   1759  CG  ARG A 103      60.656  70.811  94.944  1.00  0.00           C
ATOM   1762  CD  ARG A 103      60.885  71.170  96.414  1.00  0.00           C
ATOM   1765  NE  ARG A 103      62.315  71.610  96.524  1.00  0.00           N
ATOM   1767  CZ  ARG A 103      62.936  71.981  97.634  1.00  0.00           C
ATOM   1768  NH1 ARG A 103      62.346  72.010  98.804  1.00  0.00           N
ATOM   1771  NH2 ARG A 103      64.215  72.280  97.594  1.00  0.00           N
ATOM   1774  C   ARG A 103      59.466  68.750  92.754  1.00  0.00           C
ATOM   1775  O   ARG A 103      58.825  67.720  92.994  1.00  0.00           O
ATOM   1776  N   PRO A 104      60.646  68.701  92.164  1.00  0.00           N
ATOM   1777  CD  PRO A 104      61.376  69.841  91.594  1.00  0.00           C
ATOM   1780  CA  PRO A 104      61.285  67.440  91.864  1.00  0.00           C
ATOM   1782  CB  PRO A 104      62.196  67.820  90.684  1.00  0.00           C
ATOM   1785  CG  PRO A 104      62.645  69.241  91.004  1.00  0.00           C
ATOM   1788  C   PRO A 104      62.116  67.010  93.064  1.00  0.00           C
ATOM   1789  O   PRO A 104      62.086  67.620  94.124  1.00  0.00           O
ATOM   1790  N   THR A 105      62.895  65.931  92.914  1.00  0.00           N
ATOM   1792  CA  THR A 105      63.915  65.521  93.884  1.00  0.00           C
ATOM   1794  CB  THR A 105      64.456  64.120  93.594  1.00  0.00           C
ATOM   1796  OG1 THR A 105      65.486  63.670  94.464  1.00  0.00           O
ATOM   1798  CG2 THR A 105      65.025  64.000  92.184  1.00  0.00           C
ATOM   1802  C   THR A 105      65.016  66.570  94.114  1.00  0.00           C
ATOM   1803  O   THR A 105      65.386  67.321  93.214  1.00  0.00           O
ATOM   1804  N   ALA A 106      65.566  66.651  95.344  1.00  0.00           N
ATOM   1806  CA  ALA A 106      66.605  67.601  95.724  1.00  0.00           C
ATOM   1808  CB  ALA A 106      67.035  67.351  97.174  1.00  0.00           C
ATOM   1812  C   ALA A 106      67.855  67.521  94.874  1.00  0.00           C
ATOM   1813  O   ALA A 106      68.476  68.510  94.504  1.00  0.00           O
ATOM   1814  N   GLU A 107      68.226  66.271  94.534  1.00  0.00           N
ATOM   1816  CA  GLU A 107      69.276  65.981  93.584  1.00  0.00           C
ATOM   1818  CB  GLU A 107      69.465  64.440  93.544  1.00  0.00           C
ATOM   1821  CG  GLU A 107      69.946  63.820  92.204  1.00  0.00           C
ATOM   1824  CD  GLU A 107      68.796  63.470  91.254  1.00  0.00           C
ATOM   1825  OE1 GLU A 107      67.906  62.711  91.724  1.00  0.00           O
ATOM   1826  OE2 GLU A 107      68.775  63.940  90.094  1.00  0.00           O
ATOM   1827  C   GLU A 107      69.066  66.570  92.194  1.00  0.00           C
ATOM   1828  O   GLU A 107      69.965  67.181  91.624  1.00  0.00           O
ATOM   1829  N   CYS A 108      67.836  66.430  91.654  1.00  0.00           N
ATOM   1831  CA  CYS A 108      67.426  66.981  90.374  1.00  0.00           C
ATOM   1833  CB  CYS A 108      65.955  66.550  90.034  1.00  0.00           C
ATOM   1836  SG  CYS A 108      65.165  67.351  88.584  1.00  0.00           S
ATOM   1838  C   CYS A 108      67.516  68.481  90.364  1.00  0.00           C
ATOM   1839  O   CYS A 108      68.075  69.091  89.454  1.00  0.00           O
ATOM   1840  N   ALA A 109      67.016  69.101  91.444  1.00  0.00           N
ATOM   1842  CA  ALA A 109      67.096  70.521  91.674  1.00  0.00           C
ATOM   1844  CB  ALA A 109      66.385  70.811  93.004  1.00  0.00           C
ATOM   1848  C   ALA A 109      68.526  71.050  91.724  1.00  0.00           C
ATOM   1849  O   ALA A 109      68.876  72.021  91.064  1.00  0.00           O
ATOM   1850  N   ALA A 110      69.406  70.351  92.464  1.00  0.00           N
ATOM   1852  CA  ALA A 110      70.836  70.570  92.454  1.00  0.00           C
ATOM   1854  CB  ALA A 110      71.496  69.631  93.474  1.00  0.00           C
ATOM   1858  C   ALA A 110      71.525  70.390  91.114  1.00  0.00           C
ATOM   1859  O   ALA A 110      72.376  71.190  90.724  1.00  0.00           O
ATOM   1860  N   ALA A 111      71.186  69.320  90.354  1.00  0.00           N
ATOM   1862  CA  ALA A 111      71.686  69.091  89.014  1.00  0.00           C
ATOM   1864  CB  ALA A 111      71.176  67.731  88.504  1.00  0.00           C
ATOM   1868  C   ALA A 111      71.306  70.180  88.024  1.00  0.00           C
ATOM   1869  O   ALA A 111      72.126  70.650  87.234  1.00  0.00           O
ATOM   1870  N   LEU A 112      70.025  70.620  88.054  1.00  0.00           N
ATOM   1872  CA  LEU A 112      69.526  71.720  87.274  1.00  0.00           C
ATOM   1874  CB  LEU A 112      68.006  71.881  87.484  1.00  0.00           C
ATOM   1877  CG  LEU A 112      67.306  72.921  86.574  1.00  0.00           C
ATOM   1879  CD1 LEU A 112      67.146  72.400  85.134  1.00  0.00           C
ATOM   1883  CD2 LEU A 112      65.955  73.300  87.194  1.00  0.00           C
ATOM   1887  C   LEU A 112      70.236  73.021  87.574  1.00  0.00           C
ATOM   1888  O   LEU A 112      70.736  73.661  86.664  1.00  0.00           O
ATOM   1889  N   ASP A 113      70.386  73.400  88.864  1.00  0.00           N
ATOM   1891  CA  ASP A 113      71.056  74.640  89.234  1.00  0.00           C
ATOM   1893  CB  ASP A 113      71.026  74.860  90.764  1.00  0.00           C
ATOM   1896  CG  ASP A 113      69.635  75.141  91.314  1.00  0.00           C
ATOM   1897  OD1 ASP A 113      68.656  75.110  90.544  1.00  0.00           O
ATOM   1898  OD2 ASP A 113      69.546  75.421  92.544  1.00  0.00           O
ATOM   1899  C   ASP A 113      72.506  74.701  88.734  1.00  0.00           C
ATOM   1900  O   ASP A 113      73.006  75.750  88.344  1.00  0.00           O
ATOM   1901  N   LYS A 114      73.215  73.550  88.744  1.00  0.00           N
ATOM   1903  CA  LYS A 114      74.526  73.390  88.144  1.00  0.00           C
ATOM   1905  CB  LYS A 114      75.145  72.021  88.474  1.00  0.00           C
ATOM   1908  CG  LYS A 114      75.446  71.820  89.954  1.00  0.00           C
ATOM   1911  CD  LYS A 114      75.825  70.370  90.264  1.00  0.00           C
ATOM   1914  CE  LYS A 114      77.165  69.911  89.664  1.00  0.00           C
ATOM   1917  NZ  LYS A 114      77.055  69.530  88.234  1.00  0.00           N
ATOM   1921  C   LYS A 114      74.646  73.490  86.634  1.00  0.00           C
ATOM   1922  O   LYS A 114      75.675  73.930  86.134  1.00  0.00           O
ATOM   1923  N   ALA A 115      73.666  72.981  85.854  1.00  0.00           N
ATOM   1925  CA  ALA A 115      73.885  72.771  84.434  1.00  0.00           C
ATOM   1927  CB  ALA A 115      73.266  71.430  83.974  1.00  0.00           C
ATOM   1931  C   ALA A 115      73.396  73.950  83.594  1.00  0.00           C
ATOM   1932  O   ALA A 115      74.086  74.330  82.644  1.00  0.00           O
ATOM   1933  N   PRO A 116      72.256  74.561  83.884  1.00  0.00           N
ATOM   1934  CD  PRO A 116      71.006  73.841  83.624  1.00  0.00           C
ATOM   1937  CA  PRO A 116      72.016  75.981  83.634  1.00  0.00           C
ATOM   1939  CB  PRO A 116      70.596  76.161  84.154  1.00  0.00           C
ATOM   1942  CG  PRO A 116      69.895  74.900  83.654  1.00  0.00           C
ATOM   1945  C   PRO A 116      72.976  77.030  84.174  1.00  0.00           C
ATOM   1946  O   PRO A 116      72.915  78.161  83.704  1.00  0.00           O
ATOM   1947  N   LEU A 117      73.876  76.741  85.134  1.00  0.00           N
ATOM   1949  CA  LEU A 117      74.866  77.750  85.514  1.00  0.00           C
ATOM   1951  CB  LEU A 117      75.616  77.321  86.814  1.00  0.00           C
ATOM   1954  CG  LEU A 117      76.436  78.390  87.574  1.00  0.00           C
ATOM   1956  CD1 LEU A 117      77.736  78.790  86.874  1.00  0.00           C
ATOM   1960  CD2 LEU A 117      75.596  79.640  87.864  1.00  0.00           C
ATOM   1964  C   LEU A 117      75.815  78.161  84.374  1.00  0.00           C
ATOM   1965  O   LEU A 117      75.916  79.351  84.114  1.00  0.00           O
ATOM   1966  N   PRO A 118      76.486  77.300  83.604  1.00  0.00           N
ATOM   1967  CD  PRO A 118      76.825  75.931  83.954  1.00  0.00           C
ATOM   1970  CA  PRO A 118      77.176  77.731  82.384  1.00  0.00           C
ATOM   1972  CB  PRO A 118      78.176  76.591  82.114  1.00  0.00           C
ATOM   1975  CG  PRO A 118      77.516  75.351  82.724  1.00  0.00           C
ATOM   1978  C   PRO A 118      76.245  77.960  81.204  1.00  0.00           C
ATOM   1979  O   PRO A 118      76.745  78.000  80.074  1.00  0.00           O
ATOM   1980  N   THR A 119      74.916  78.161  81.364  1.00  0.00           N
ATOM   1982  CA  THR A 119      74.096  78.591  80.244  1.00  0.00           C
ATOM   1984  CB  THR A 119      72.726  77.911  80.104  1.00  0.00           C
ATOM   1986  OG1 THR A 119      71.785  78.231  81.114  1.00  0.00           O
ATOM   1988  CG2 THR A 119      72.925  76.391  80.054  1.00  0.00           C
ATOM   1992  C   THR A 119      73.976  80.090  80.294  1.00  0.00           C
ATOM   1993  O   THR A 119      74.276  80.701  81.314  1.00  0.00           O
ATOM   1994  N   PRO A 120      73.605  80.760  79.194  1.00  0.00           N
ATOM   1995  CD  PRO A 120      73.676  80.241  77.824  1.00  0.00           C
ATOM   1998  CA  PRO A 120      73.126  82.131  79.214  1.00  0.00           C
ATOM   2000  CB  PRO A 120      72.535  82.280  77.824  1.00  0.00           C
ATOM   2003  CG  PRO A 120      73.486  81.481  76.964  1.00  0.00           C
ATOM   2006  C   PRO A 120      72.075  82.460  80.244  1.00  0.00           C
ATOM   2007  O   PRO A 120      71.285  81.600  80.604  1.00  0.00           O
ATOM   2008  N   LEU A 121      72.035  83.710  80.694  1.00  0.00           N
ATOM   2010  CA  LEU A 121      71.086  84.170  81.664  1.00  0.00           C
ATOM   2012  CB  LEU A 121      71.575  85.480  82.314  1.00  0.00           C
ATOM   2015  CG  LEU A 121      72.986  85.440  82.974  1.00  0.00           C
ATOM   2017  CD1 LEU A 121      73.206  84.220  83.874  1.00  0.00           C
ATOM   2021  CD2 LEU A 121      74.136  85.601  81.964  1.00  0.00           C
ATOM   2025  C   LEU A 121      69.686  84.400  81.054  1.00  0.00           C
ATOM   2026  OT1 LEU A 121      69.506  84.410  79.804  1.00  0.00           O
ATOM   2027  OT2 LEU A 121      68.756  84.591  81.864  1.00  0.00           O
ATOM   2028  NH3 POPEB 122       7.076  65.110  62.474  1.00  0.00           N
ATOM   2032  C12 POPEB 122       6.156  63.911  62.404  1.00  0.00           C
ATOM   2035  C11 POPEB 122       4.716  64.151  62.874  1.00  0.00           C
ATOM   2038  P   POPEB 122       2.516  62.731  63.214  1.00  0.00           P
ATOM   2039  O13 POPEB 122       2.366  61.620  64.194  1.00  0.00           O
ATOM   2040  O14 POPEB 122       1.916  64.041  63.554  1.00  0.00           O
ATOM   2041  O11 POPEB 122       1.946  62.260  61.804  1.00  0.00           O
ATOM   2042  O12 POPEB 122       4.066  62.890  62.924  1.00  0.00           O
ATOM   2043  C1  POPEB 122       2.876  62.100  60.724  1.00  0.00           C
ATOM   2046  C2  POPEB 122       2.286  61.310  59.534  1.00  0.00           C
ATOM   2048  O21 POPEB 122       2.356  62.100  58.334  1.00  0.00           O
ATOM   2049  C21 POPEB 122       1.466  63.050  58.124  1.00  0.00           C
ATOM   2050  O22 POPEB 122       0.626  63.470  58.904  1.00  0.00           O
ATOM   2051  C22 POPEB 122       1.626  63.411  56.644  1.00  0.00           C
ATOM   2054  C3  POPEB 122       0.906  60.641  59.824  1.00  0.00           C
ATOM   2057  O31 POPEB 122       0.496  59.800  58.724  1.00  0.00           O
ATOM   2058  C31 POPEB 122      -0.544  60.190  58.004  1.00  0.00           C
ATOM   2059  O32 POPEB 122      -1.224  61.180  58.204  1.00  0.00           O
ATOM   2060  C32 POPEB 122      -0.734  59.241  56.814  1.00  0.00           C
ATOM   2063  C23 POPEB 122       0.456  64.260  56.104  1.00  0.00           C
ATOM   2066  C24 POPEB 122       0.666  64.670  54.634  1.00  0.00           C
ATOM   2069  C25 POPEB 122       0.696  63.481  53.654  1.00  0.00           C
ATOM   2072  C26 POPEB 122       1.116  63.920  52.244  1.00  0.00           C
ATOM   2075  C27 POPEB 122       1.246  62.740  51.274  1.00  0.00           C
ATOM   2078  C28 POPEB 122       2.116  63.080  50.044  1.00  0.00           C
ATOM   2081  C29 POPEB 122       3.596  63.001  50.354  1.00  0.00           C
ATOM   2083 0C21 POPEB 122       4.586  63.150  49.464  1.00  0.00           C
ATOM   2085 1C21 POPEB 122       4.396  63.440  48.004  1.00  0.00           C
ATOM   2088 2C21 POPEB 122       5.346  62.630  47.094  1.00  0.00           C
ATOM   2091 3C21 POPEB 122       5.016  61.131  47.094  1.00  0.00           C
ATOM   2094 4C21 POPEB 122       5.476  60.401  45.814  1.00  0.00           C
ATOM   2097 5C21 POPEB 122       4.616  60.771  44.604  1.00  0.00           C
ATOM   2100 6C21 POPEB 122       4.866  59.900  43.364  1.00  0.00           C
ATOM   2103 7C21 POPEB 122       4.046  60.370  42.164  1.00  0.00           C
ATOM   2106 8C21 POPEB 122       4.236  59.521  40.914  1.00  0.00           C
ATOM   2110  C33 POPEB 122      -0.854  60.021  55.484  1.00  0.00           C
ATOM   2113  C34 POPEB 122      -1.494  59.190  54.364  1.00  0.00           C
ATOM   2116  C35 POPEB 122      -1.674  59.960  53.044  1.00  0.00           C
ATOM   2119  C36 POPEB 122      -2.894  60.911  53.044  1.00  0.00           C
ATOM   2122  C37 POPEB 122      -3.064  61.671  51.714  1.00  0.00           C
ATOM   2125  C38 POPEB 122      -4.485  62.220  51.534  1.00  0.00           C
ATOM   2128  C39 POPEB 122      -4.705  62.940  50.194  1.00  0.00           C
ATOM   2131 0C31 POPEB 122      -6.195  63.080  49.864  1.00  0.00           C
ATOM   2134 1C31 POPEB 122      -6.485  63.701  48.484  1.00  0.00           C
ATOM   2137 2C31 POPEB 122      -6.835  65.190  48.544  1.00  0.00           C
ATOM   2140 3C31 POPEB 122      -7.315  65.771  47.204  1.00  0.00           C
ATOM   2143 4C31 POPEB 122      -6.225  65.861  46.124  1.00  0.00           C
ATOM   2146 5C31 POPEB 122      -6.735  66.500  44.824  1.00  0.00           C
ATOM   2149 6C31 POPEB 122      -5.645  66.631  43.754  1.00  0.00           C
ATOM   2153  NH3 POPEC 123      92.586  78.021  23.474  1.00  0.00           N
ATOM   2157  C12 POPEC 123      92.146  78.470  22.124  1.00  0.00           C
ATOM   2160  C11 POPEC 123      91.176  79.640  22.284  1.00  0.00           C
ATOM   2163  P   POPEC 123      89.226  80.790  21.014  1.00  0.00           P
ATOM   2164  O13 POPEC 123      89.566  82.220  21.254  1.00  0.00           O
ATOM   2165  O14 POPEC 123      88.536  80.420  19.754  1.00  0.00           O
ATOM   2166  O11 POPEC 123      88.386  80.220  22.264  1.00  0.00           O
ATOM   2167  O12 POPEC 123      90.546  79.921  21.044  1.00  0.00           O
ATOM   2168  C1  POPEC 123      87.915  81.070  23.324  1.00  0.00           C
ATOM   2171  C2  POPEC 123      87.846  80.311  24.694  1.00  0.00           C
ATOM   2173  O21 POPEC 123      86.955  81.010  25.604  1.00  0.00           O
ATOM   2174  C21 POPEC 123      87.456  82.021  26.294  1.00  0.00           C
ATOM   2175  O22 POPEC 123      88.515  82.591  26.084  1.00  0.00           O
ATOM   2176  C22 POPEC 123      86.495  82.371  27.444  1.00  0.00           C
ATOM   2179  C3  POPEC 123      89.256  79.970  25.294  1.00  0.00           C
ATOM   2182  O31 POPEC 123      89.356  80.050  26.734  1.00  0.00           O
ATOM   2183  C31 POPEC 123      88.946  79.010  27.434  1.00  0.00           C
ATOM   2184  O32 POPEC 123      88.345  78.050  27.014  1.00  0.00           O
ATOM   2185  C32 POPEC 123      89.415  79.250  28.884  1.00  0.00           C
ATOM   2188  C23 POPEC 123      87.246  82.651  28.764  1.00  0.00           C
ATOM   2191  C24 POPEC 123      86.406  83.390  29.814  1.00  0.00           C
ATOM   2194  C25 POPEC 123      87.215  83.701  31.094  1.00  0.00           C
ATOM   2197  C26 POPEC 123      86.596  84.820  31.964  1.00  0.00           C
ATOM   2200  C27 POPEC 123      87.436  86.110  32.034  1.00  0.00           C
ATOM   2203  C28 POPEC 123      86.966  87.071  33.144  1.00  0.00           C
ATOM   2206  C29 POPEC 123      87.286  88.521  32.824  1.00  0.00           C
ATOM   2208 0C21 POPEC 123      87.936  89.410  33.584  1.00  0.00           C
ATOM   2210 1C21 POPEC 123      88.536  89.161  34.944  1.00  0.00           C
ATOM   2213 2C21 POPEC 123      89.445  90.330  35.344  1.00  0.00           C
ATOM   2216 3C21 POPEC 123      90.096  90.131  36.724  1.00  0.00           C
ATOM   2219 4C21 POPEC 123      90.746  91.431  37.224  1.00  0.00           C
ATOM   2222 5C21 POPEC 123      91.516  91.261  38.534  1.00  0.00           C
ATOM   2225 6C21 POPEC 123      92.936  90.720  38.324  1.00  0.00           C
ATOM   2228 7C21 POPEC 123      93.725  90.650  39.634  1.00  0.00           C
ATOM   2231 8C21 POPEC 123      95.156  90.140  39.464  1.00  0.00           C
ATOM   2235  C33 POPEC 123      88.696  78.431  29.974  1.00  0.00           C
ATOM   2238  C34 POPEC 123      89.135  78.881  31.374  1.00  0.00           C
ATOM   2241  C35 POPEC 123      88.316  78.250  32.504  1.00  0.00           C
ATOM   2244  C36 POPEC 123      88.836  78.561  33.914  1.00  0.00           C
ATOM   2247  C37 POPEC 123      88.286  77.580  34.974  1.00  0.00           C
ATOM   2250  C38 POPEC 123      88.885  77.811  36.374  1.00  0.00           C
ATOM   2253  C39 POPEC 123      88.076  78.800  37.234  1.00  0.00           C
ATOM   2256 0C31 POPEC 123      87.386  78.110  38.414  1.00  0.00           C
ATOM   2259 1C31 POPEC 123      86.546  79.070  39.254  1.00  0.00           C
ATOM   2262 2C31 POPEC 123      85.985  78.420  40.534  1.00  0.00           C
ATOM   2265 3C31 POPEC 123      85.145  79.400  41.364  1.00  0.00           C
ATOM   2268 4C31 POPEC 123      84.546  78.771  42.624  1.00  0.00           C
ATOM   2271 5C31 POPEC 123      83.855  79.800  43.524  1.00  0.00           C
ATOM   2274 6C31 POPEC 123      83.116  79.180  44.704  1.00  0.00           C
ATOM   2278  NH3 POPED 124     112.575 105.641  20.404  1.00  0.00           N
ATOM   2282  C12 POPED 124     113.776 104.731  20.254  1.00  0.00           C
ATOM   2285  C11 POPED 124     115.126 105.370  20.624  1.00  0.00           C
ATOM   2288  P   POPED 124     116.546 103.141  20.824  1.00  0.00           P
ATOM   2289  O13 POPED 124     115.985 102.040  19.994  1.00  0.00           O
ATOM   2290  O14 POPED 124     117.986 103.110  21.144  1.00  0.00           O
ATOM   2291  O11 POPED 124     115.796 103.160  22.224  1.00  0.00           O
ATOM   2292  O12 POPED 124     116.206 104.550  20.184  1.00  0.00           O
ATOM   2293  C1  POPED 124     115.835 101.980  23.054  1.00  0.00           C
ATOM   2296  C2  POPED 124     116.266 102.330  24.494  1.00  0.00           C
ATOM   2298  O21 POPED 124     116.945 101.191  25.064  1.00  0.00           O
ATOM   2299  C21 POPED 124     118.116 101.471  25.664  1.00  0.00           C
ATOM   2300  O22 POPED 124     118.596 102.591  25.754  1.00  0.00           O
ATOM   2301  C22 POPED 124     118.776 100.200  26.184  1.00  0.00           C
ATOM   2304  C3  POPED 124     115.045 102.780  25.374  1.00  0.00           C
ATOM   2307  O31 POPED 124     115.355 102.600  26.774  1.00  0.00           O
ATOM   2308  C31 POPED 124     115.226 103.591  27.624  1.00  0.00           C
ATOM   2309  O32 POPED 124     114.676 104.671  27.394  1.00  0.00           O
ATOM   2310  C32 POPED 124     115.996 103.171  28.894  1.00  0.00           C
ATOM   2313  C23 POPED 124     119.905 100.440  27.224  1.00  0.00           C
ATOM   2316  C24 POPED 124     119.406 100.490  28.684  1.00  0.00           C
ATOM   2319  C25 POPED 124     120.506 100.200  29.734  1.00  0.00           C
ATOM   2322  C26 POPED 124     119.946  99.731  31.084  1.00  0.00           C
ATOM   2325  C27 POPED 124     121.006  99.440  32.164  1.00  0.00           C
ATOM   2328  C28 POPED 124     120.476  98.610  33.354  1.00  0.00           C
ATOM   2331  C29 POPED 124     120.385  97.140  33.024  1.00  0.00           C
ATOM   2333 0C21 POPED 124     121.046  96.110  33.594  1.00  0.00           C
ATOM   2335 1C21 POPED 124     121.996  96.201  34.764  1.00  0.00           C
ATOM   2338 2C21 POPED 124     121.856  95.021  35.754  1.00  0.00           C
ATOM   2341 3C21 POPED 124     122.436  95.361  37.134  1.00  0.00           C
ATOM   2344 4C21 POPED 124     122.715  94.111  37.984  1.00  0.00           C
ATOM   2347 5C21 POPED 124     123.165  94.431  39.414  1.00  0.00           C
ATOM   2350 6C21 POPED 124     122.046  94.270  40.454  1.00  0.00           C
ATOM   2353 7C21 POPED 124     122.575  94.181  41.894  1.00  0.00           C
ATOM   2356 8C21 POPED 124     121.465  94.141  42.944  1.00  0.00           C
ATOM   2360  C33 POPED 124     115.415 103.551  30.284  1.00  0.00           C
ATOM   2363  C34 POPED 124     115.726 102.441  31.314  1.00  0.00           C
ATOM   2366  C35 POPED 124     115.546 102.840  32.784  1.00  0.00           C
ATOM   2369  C36 POPED 124     115.606 101.641  33.754  1.00  0.00           C
ATOM   2372  C37 POPED 124     115.366 102.000  35.234  1.00  0.00           C
ATOM   2375  C38 POPED 124     114.986 100.790  36.094  1.00  0.00           C
ATOM   2378  C39 POPED 124     114.695 101.101  37.574  1.00  0.00           C
ATOM   2381 0C31 POPED 124     115.956 101.331  38.434  1.00  0.00           C
ATOM   2384 1C31 POPED 124     115.635 101.431  39.934  1.00  0.00           C
ATOM   2387 2C31 POPED 124     116.876 101.341  40.854  1.00  0.00           C
ATOM   2390 3C31 POPED 124     117.775 102.581  40.814  1.00  0.00           C
ATOM   2393 4C31 POPED 124     118.976 102.470  41.754  1.00  0.00           C
ATOM   2396 5C31 POPED 124     119.825 103.741  41.794  1.00  0.00           C
ATOM   2399 6C31 POPED 124     120.996 103.661  42.774  1.00  0.00           C
ATOM   2403  NH3 POPEE 125       4.426  11.661  19.154  1.00  0.00           N
ATOM   2407  C12 POPEE 125       3.956  12.901  19.874  1.00  0.00           C
ATOM   2410  C11 POPEE 125       4.566  14.190  19.294  1.00  0.00           C
ATOM   2413  P   POPEE 125       7.096  13.641  19.094  1.00  0.00           P
ATOM   2414  O13 POPEE 125       7.026  12.230  19.564  1.00  0.00           O
ATOM   2415  O14 POPEE 125       7.066  13.860  17.634  1.00  0.00           O
ATOM   2416  O11 POPEE 125       8.366  14.400  19.614  1.00  0.00           O
ATOM   2417  O12 POPEE 125       5.896  14.411  19.754  1.00  0.00           O
ATOM   2418  C1  POPEE 125       8.946  14.260  20.894  1.00  0.00           C
ATOM   2421  C2  POPEE 125       8.076  14.940  21.984  1.00  0.00           C
ATOM   2423  O21 POPEE 125       8.886  15.720  22.884  1.00  0.00           O
ATOM   2424  C21 POPEE 125       9.616  15.031  23.744  1.00  0.00           C
ATOM   2425  O22 POPEE 125       9.956  13.860  23.644  1.00  0.00           O
ATOM   2426  C22 POPEE 125       9.866  15.910  24.964  1.00  0.00           C
ATOM   2429  C3  POPEE 125       7.156  13.930  22.714  1.00  0.00           C
ATOM   2432  O31 POPEE 125       6.576  14.530  23.894  1.00  0.00           O
ATOM   2433  C31 POPEE 125       5.276  14.341  24.064  1.00  0.00           C
ATOM   2434  O32 POPEE 125       4.536  13.720  23.324  1.00  0.00           O
ATOM   2435  C32 POPEE 125       4.826  15.010  25.364  1.00  0.00           C
ATOM   2438  C23 POPEE 125      10.626  15.190  26.104  1.00  0.00           C
ATOM   2441  C24 POPEE 125      10.296  15.750  27.494  1.00  0.00           C
ATOM   2444  C25 POPEE 125      11.026  15.001  28.614  1.00  0.00           C
ATOM   2447  C26 POPEE 125      10.706  15.611  29.974  1.00  0.00           C
ATOM   2450  C27 POPEE 125      11.566  15.050  31.104  1.00  0.00           C
ATOM   2453  C28 POPEE 125      11.676  16.030  32.294  1.00  0.00           C
ATOM   2456  C29 POPEE 125      10.526  15.991  33.264  1.00  0.00           C
ATOM   2458 0C21 POPEE 125      10.596  16.420  34.534  1.00  0.00           C
ATOM   2460 1C21 POPEE 125      11.826  17.050  35.164  1.00  0.00           C
ATOM   2463 2C21 POPEE 125      12.596  16.120  36.124  1.00  0.00           C
ATOM   2466 3C21 POPEE 125      12.256  16.360  37.594  1.00  0.00           C
ATOM   2469 4C21 POPEE 125      13.076  15.470  38.534  1.00  0.00           C
ATOM   2472 5C21 POPEE 125      12.926  15.830  40.024  1.00  0.00           C
ATOM   2475 6C21 POPEE 125      13.686  17.100  40.424  1.00  0.00           C
ATOM   2478 7C21 POPEE 125      13.626  17.370  41.934  1.00  0.00           C
ATOM   2481 8C21 POPEE 125      14.546  18.510  42.384  1.00  0.00           C
ATOM   2485  C33 POPEE 125       3.996  14.070  26.284  1.00  0.00           C
ATOM   2488  C34 POPEE 125       3.666  14.751  27.624  1.00  0.00           C
ATOM   2491  C35 POPEE 125       3.296  13.760  28.744  1.00  0.00           C
ATOM   2494  C36 POPEE 125       1.806  13.391  28.754  1.00  0.00           C
ATOM   2497  C37 POPEE 125       1.486  12.191  29.654  1.00  0.00           C
ATOM   2500  C38 POPEE 125       0.346  12.440  30.664  1.00  0.00           C
ATOM   2503  C39 POPEE 125       0.816  13.120  31.954  1.00  0.00           C
ATOM   2506 0C31 POPEE 125      -0.354  13.391  32.924  1.00  0.00           C
ATOM   2509 1C31 POPEE 125       0.116  13.981  34.264  1.00  0.00           C
ATOM   2512 2C31 POPEE 125      -0.994  14.720  35.034  1.00  0.00           C
ATOM   2515 3C31 POPEE 125      -2.154  13.840  35.504  1.00  0.00           C
ATOM   2518 4C31 POPEE 125      -1.844  13.000  36.754  1.00  0.00           C
ATOM   2521 5C31 POPEE 125      -3.064  12.220  37.254  1.00  0.00           C
ATOM   2524 6C31 POPEE 125      -2.894  11.601  38.644  1.00  0.00           C
ATOM   2528  NH3 POPEF 126      41.376  86.700  23.074  1.00  0.00           N
ATOM   2532  C12 POPEF 126      40.186  87.541  22.744  1.00  0.00           C
ATOM   2535  C11 POPEF 126      40.485  89.021  23.034  1.00  0.00           C
ATOM   2538  P   POPEF 126      38.965  90.900  24.044  1.00  0.00           P
ATOM   2539  O13 POPEF 126      40.156  91.791  23.974  1.00  0.00           O
ATOM   2540  O14 POPEF 126      37.666  91.550  23.714  1.00  0.00           O
ATOM   2541  O11 POPEF 126      38.895  90.190  25.454  1.00  0.00           O
ATOM   2542  O12 POPEF 126      39.256  89.731  23.024  1.00  0.00           O
ATOM   2543  C1  POPEF 126      40.026  90.050  26.334  1.00  0.00           C
ATOM   2546  C2  POPEF 126      40.196  88.591  26.844  1.00  0.00           C
ATOM   2548  O21 POPEF 126      39.235  88.370  27.904  1.00  0.00           O
ATOM   2549  C21 POPEF 126      38.996  87.080  28.154  1.00  0.00           C
ATOM   2550  O22 POPEF 126      39.406  86.150  27.484  1.00  0.00           O
ATOM   2551  C22 POPEF 126      38.186  86.961  29.444  1.00  0.00           C
ATOM   2554  C3  POPEF 126      41.666  88.400  27.364  1.00  0.00           C
ATOM   2557  O31 POPEF 126      42.106  87.040  27.514  1.00  0.00           O
ATOM   2558  C31 POPEF 126      42.125  86.530  28.744  1.00  0.00           C
ATOM   2559  O32 POPEF 126      41.826  87.131  29.764  1.00  0.00           O
ATOM   2560  C32 POPEF 126      42.666  85.100  28.714  1.00  0.00           C
ATOM   2563  C23 POPEF 126      38.436  85.660  30.254  1.00  0.00           C
ATOM   2566  C24 POPEF 126      37.436  85.531  31.414  1.00  0.00           C
ATOM   2569  C25 POPEF 126      37.796  84.410  32.394  1.00  0.00           C
ATOM   2572  C26 POPEF 126      38.816  84.851  33.464  1.00  0.00           C
ATOM   2575  C27 POPEF 126      39.285  83.691  34.354  1.00  0.00           C
ATOM   2578  C28 POPEF 126      40.316  84.100  35.424  1.00  0.00           C
ATOM   2581  C29 POPEF 126      39.736  84.941  36.534  1.00  0.00           C
ATOM   2583 0C21 POPEF 126      39.546  84.561  37.814  1.00  0.00           C
ATOM   2585 1C21 POPEF 126      39.835  83.211  38.424  1.00  0.00           C
ATOM   2588 2C21 POPEF 126      41.026  83.201  39.394  1.00  0.00           C
ATOM   2591 3C21 POPEF 126      40.786  84.030  40.674  1.00  0.00           C
ATOM   2594 4C21 POPEF 126      41.675  83.601  41.854  1.00  0.00           C
ATOM   2597 5C21 POPEF 126      43.116  84.120  41.774  1.00  0.00           C
ATOM   2600 6C21 POPEF 126      43.296  85.461  42.514  1.00  0.00           C
ATOM   2603 7C21 POPEF 126      44.716  86.021  42.374  1.00  0.00           C
ATOM   2606 8C21 POPEF 126      44.946  87.260  43.234  1.00  0.00           C
ATOM   2610  C33 POPEF 126      41.696  84.060  29.334  1.00  0.00           C
ATOM   2613  C34 POPEF 126      42.236  82.640  29.184  1.00  0.00           C
ATOM   2616  C35 POPEF 126      41.166  81.530  29.244  1.00  0.00           C
ATOM   2619  C36 POPEF 126      40.636  81.250  30.654  1.00  0.00           C
ATOM   2622  C37 POPEF 126      40.306  79.760  30.864  1.00  0.00           C
ATOM   2625  C38 POPEF 126      39.965  79.400  32.324  1.00  0.00           C
ATOM   2628  C39 POPEF 126      38.676  80.050  32.864  1.00  0.00           C
ATOM   2631 0C31 POPEF 126      37.406  79.521  32.194  1.00  0.00           C
ATOM   2634 1C31 POPEF 126      36.146  80.290  32.624  1.00  0.00           C
ATOM   2637 2C31 POPEF 126      34.866  79.690  32.024  1.00  0.00           C
ATOM   2640 3C31 POPEF 126      34.376  78.451  32.794  1.00  0.00           C
ATOM   2643 4C31 POPEF 126      33.366  77.620  31.994  1.00  0.00           C
ATOM   2646 5C31 POPEF 126      32.875  76.391  32.764  1.00  0.00           C
ATOM   2649 6C31 POPEF 126      32.106  75.390  31.894  1.00  0.00           C
ATOM   2653  NH3 POPEG 127     116.155  85.151  23.554  1.00  0.00           N
ATOM   2657  C12 POPEG 127     116.096  83.981  22.604  1.00  0.00           C
ATOM   2660  C11 POPEG 127     116.535  82.670  23.284  1.00  0.00           C
ATOM   2663  P   POPEG 127     115.366  82.271  25.554  1.00  0.00           P
ATOM   2664  O13 POPEG 127     115.366  83.750  25.714  1.00  0.00           O
ATOM   2665  O14 POPEG 127     114.216  81.550  26.134  1.00  0.00           O
ATOM   2666  O11 POPEG 127     116.775  81.700  26.004  1.00  0.00           O
ATOM   2667  O12 POPEG 127     115.446  82.050  23.984  1.00  0.00           O
ATOM   2668  C1  POPEG 127     117.046  81.341  27.354  1.00  0.00           C
ATOM   2671  C2  POPEG 127     117.796  82.481  28.114  1.00  0.00           C
ATOM   2673  O21 POPEG 127     118.496  81.931  29.234  1.00  0.00           O
ATOM   2674  C21 POPEG 127     117.755  81.501  30.234  1.00  0.00           C
ATOM   2675  O22 POPEG 127     116.556  81.381  30.294  1.00  0.00           O
ATOM   2676  C22 POPEG 127     118.706  81.101  31.364  1.00  0.00           C
ATOM   2679  C3  POPEG 127     116.896  83.691  28.504  1.00  0.00           C
ATOM   2682  O31 POPEG 127     117.545  84.631  29.394  1.00  0.00           O
ATOM   2683  C31 POPEG 127     118.205  85.590  28.764  1.00  0.00           C
ATOM   2684  O32 POPEG 127     118.515  85.601  27.584  1.00  0.00           O
ATOM   2685  C32 POPEG 127     118.436  86.770  29.704  1.00  0.00           C
ATOM   2688  C23 POPEG 127     118.006  80.220  32.424  1.00  0.00           C
ATOM   2691  C24 POPEG 127     118.885  80.031  33.674  1.00  0.00           C
ATOM   2694  C25 POPEG 127     118.906  81.271  34.574  1.00  0.00           C
ATOM   2697  C26 POPEG 127     120.105  81.320  35.524  1.00  0.00           C
ATOM   2700  C27 POPEG 127     119.916  82.411  36.594  1.00  0.00           C
ATOM   2703  C28 POPEG 127     121.186  82.681  37.414  1.00  0.00           C
ATOM   2706  C29 POPEG 127     121.656  81.431  38.104  1.00  0.00           C
ATOM   2708 0C21 POPEG 127     121.626  81.191  39.414  1.00  0.00           C
ATOM   2710 1C21 POPEG 127     121.066  82.150  40.434  1.00  0.00           C
ATOM   2713 2C21 POPEG 127     120.856  81.450  41.784  1.00  0.00           C
ATOM   2716 3C21 POPEG 127     120.245  82.400  42.814  1.00  0.00           C
ATOM   2719 4C21 POPEG 127     120.135  81.760  44.204  1.00  0.00           C
ATOM   2722 5C21 POPEG 127     119.506  82.690  45.244  1.00  0.00           C
ATOM   2725 6C21 POPEG 127     120.415  83.861  45.644  1.00  0.00           C
ATOM   2728 7C21 POPEG 127     119.765  84.811  46.664  1.00  0.00           C
ATOM   2731 8C21 POPEG 127     120.746  85.821  47.254  1.00  0.00           C
ATOM   2735  C33 POPEG 127     119.396  86.490  30.874  1.00  0.00           C
ATOM   2738  C34 POPEG 127     118.816  86.931  32.224  1.00  0.00           C
ATOM   2741  C35 POPEG 127     119.805  86.760  33.384  1.00  0.00           C
ATOM   2744  C36 POPEG 127     119.256  87.360  34.674  1.00  0.00           C
ATOM   2747  C37 POPEG 127     120.185  87.201  35.884  1.00  0.00           C
ATOM   2750  C38 POPEG 127     119.616  87.840  37.164  1.00  0.00           C
ATOM   2753  C39 POPEG 127     119.566  89.370  37.094  1.00  0.00           C
ATOM   2756 0C31 POPEG 127     119.075  90.000  38.404  1.00  0.00           C
ATOM   2759 1C31 POPEG 127     118.816  91.511  38.294  1.00  0.00           C
ATOM   2762 2C31 POPEG 127     118.226  92.101  39.574  1.00  0.00           C
ATOM   2765 3C31 POPEG 127     117.706  93.530  39.384  1.00  0.00           C
ATOM   2768 4C31 POPEG 127     116.945  94.050  40.604  1.00  0.00           C
ATOM   2771 5C31 POPEG 127     116.365  95.450  40.394  1.00  0.00           C
ATOM   2774 6C31 POPEG 127     115.576  95.970  41.604  1.00  0.00           C
ATOM   2778  NH3 POPEH 128      34.476  11.180  18.314  1.00  0.00           N
ATOM   2782  C12 POPEH 128      33.746  12.010  17.294  1.00  0.00           C
ATOM   2785  C11 POPEH 128      34.226  13.470  17.194  1.00  0.00           C
ATOM   2788  P   POPEH 128      35.196  14.860  19.184  1.00  0.00           P
ATOM   2789  O13 POPEH 128      35.336  16.251  18.684  1.00  0.00           O
ATOM   2790  O14 POPEH 128      36.336  13.930  19.024  1.00  0.00           O
ATOM   2791  O11 POPEH 128      34.676  14.880  20.674  1.00  0.00           O
ATOM   2792  O12 POPEH 128      33.985  14.210  18.404  1.00  0.00           O
ATOM   2793  C1  POPEH 128      33.446  15.561  21.004  1.00  0.00           C
ATOM   2796  C2  POPEH 128      32.336  14.610  21.554  1.00  0.00           C
ATOM   2798  O21 POPEH 128      32.516  14.441  22.974  1.00  0.00           O
ATOM   2799  C21 POPEH 128      31.386  14.260  23.634  1.00  0.00           C
ATOM   2800  O22 POPEH 128      30.276  14.580  23.244  1.00  0.00           O
ATOM   2801  C22 POPEH 128      31.676  13.731  25.024  1.00  0.00           C
ATOM   2804  C3  POPEH 128      32.336  13.241  20.844  1.00  0.00           C
ATOM   2807  O31 POPEH 128      31.436  12.280  21.464  1.00  0.00           O
ATOM   2808  C31 POPEH 128      31.596  11.080  20.874  1.00  0.00           C
ATOM   2809  O32 POPEH 128      32.296  10.900  19.894  1.00  0.00           O
ATOM   2810  C32 POPEH 128      30.796  10.031  21.634  1.00  0.00           C
ATOM   2813  C23 POPEH 128      32.206  12.280  24.994  1.00  0.00           C
ATOM   2816  C24 POPEH 128      33.105  11.981  26.184  1.00  0.00           C
ATOM   2819  C25 POPEH 128      32.406  12.130  27.544  1.00  0.00           C
ATOM   2822  C26 POPEH 128      33.305  11.590  28.654  1.00  0.00           C
ATOM   2825  C27 POPEH 128      32.616  11.440  30.014  1.00  0.00           C
ATOM   2828  C28 POPEH 128      33.446  10.520  30.934  1.00  0.00           C
ATOM   2831  C29 POPEH 128      32.825  10.311  32.284  1.00  0.00           C
ATOM   2833 0C21 POPEH 128      33.256  10.850  33.444  1.00  0.00           C
ATOM   2835 1C21 POPEH 128      34.406  11.811  33.614  1.00  0.00           C
ATOM   2838 2C21 POPEH 128      35.646  11.151  34.244  1.00  0.00           C
ATOM   2841 3C21 POPEH 128      35.436  10.750  35.714  1.00  0.00           C
ATOM   2844 4C21 POPEH 128      36.695  10.950  36.564  1.00  0.00           C
ATOM   2847 5C21 POPEH 128      36.485  10.580  38.044  1.00  0.00           C
ATOM   2850 6C21 POPEH 128      37.686  10.950  38.914  1.00  0.00           C
ATOM   2853 7C21 POPEH 128      37.476  10.630  40.394  1.00  0.00           C
ATOM   2856 8C21 POPEH 128      38.596  11.190  41.274  1.00  0.00           C
ATOM   2860  C33 POPEH 128      31.546   8.670  21.734  1.00  0.00           C
ATOM   2863  C34 POPEH 128      31.106   7.840  22.954  1.00  0.00           C
ATOM   2866  C35 POPEH 128      31.686   8.380  24.264  1.00  0.00           C
ATOM   2869  C36 POPEH 128      31.056   7.760  25.524  1.00  0.00           C
ATOM   2872  C37 POPEH 128      31.555   8.460  26.804  1.00  0.00           C
ATOM   2875  C38 POPEH 128      30.696   8.170  28.044  1.00  0.00           C
ATOM   2878  C39 POPEH 128      30.906   6.790  28.694  1.00  0.00           C
ATOM   2881 0C31 POPEH 128      32.186   6.710  29.534  1.00  0.00           C
ATOM   2884 1C31 POPEH 128      32.176   5.521  30.514  1.00  0.00           C
ATOM   2887 2C31 POPEH 128      32.106   5.941  31.994  1.00  0.00           C
ATOM   2890 3C31 POPEH 128      33.446   6.460  32.544  1.00  0.00           C
ATOM   2893 4C31 POPEH 128      33.465   6.570  34.074  1.00  0.00           C
ATOM   2896 5C31 POPEH 128      34.866   6.840  34.634  1.00  0.00           C
ATOM   2899 6C31 POPEH 128      34.916   6.880  36.164  1.00  0.00           C
ATOM   2903  NH3 POPEI 129      44.476  74.841  20.164  1.00  0.00           N
ATOM   2907  C12 POPEI 129      44.256  74.911  18.674  1.00  0.00           C
ATOM   2910  C11 POPEI 129      42.785  74.640  18.294  1.00  0.00           C
ATOM   2913  P   POPEI 129      41.696  72.641  19.654  1.00  0.00           P
ATOM   2914  O13 POPEI 129      42.186  73.411  20.824  1.00  0.00           O
ATOM   2915  O14 POPEI 129      40.236  72.601  19.414  1.00  0.00           O
ATOM   2916  O11 POPEI 129      42.286  71.180  19.734  1.00  0.00           O
ATOM   2917  O12 POPEI 129      42.446  73.250  18.394  1.00  0.00           O
ATOM   2918  C1  POPEI 129      41.465  70.080  20.174  1.00  0.00           C
ATOM   2921  C2  POPEI 129      41.826  69.571  21.604  1.00  0.00           C
ATOM   2923  O21 POPEI 129      41.556  70.580  22.594  1.00  0.00           O
ATOM   2924  C21 POPEI 129      41.096  70.120  23.744  1.00  0.00           C
ATOM   2925  O22 POPEI 129      40.686  68.991  23.944  1.00  0.00           O
ATOM   2926  C22 POPEI 129      41.215  71.161  24.844  1.00  0.00           C
ATOM   2929  C3  POPEI 129      43.315  69.151  21.724  1.00  0.00           C
ATOM   2932  O31 POPEI 129      43.596  68.451  22.964  1.00  0.00           O
ATOM   2933  C31 POPEI 129      43.256  67.161  22.954  1.00  0.00           C
ATOM   2934  O32 POPEI 129      42.776  66.580  21.984  1.00  0.00           O
ATOM   2935  C32 POPEI 129      43.556  66.521  24.314  1.00  0.00           C
ATOM   2938  C23 POPEI 129      41.376  70.481  26.214  1.00  0.00           C
ATOM   2941  C24 POPEI 129      41.276  71.440  27.404  1.00  0.00           C
ATOM   2944  C25 POPEI 129      41.285  70.640  28.704  1.00  0.00           C
ATOM   2947  C26 POPEI 129      41.026  71.461  29.974  1.00  0.00           C
ATOM   2950  C27 POPEI 129      40.996  70.541  31.204  1.00  0.00           C
ATOM   2953  C28 POPEI 129      40.675  71.290  32.504  1.00  0.00           C
ATOM   2956  C29 POPEI 129      40.716  70.341  33.674  1.00  0.00           C
ATOM   2958 0C21 POPEI 129      41.556  70.381  34.724  1.00  0.00           C
ATOM   2960 1C21 POPEI 129      42.626  71.411  34.994  1.00  0.00           C
ATOM   2963 2C21 POPEI 129      42.496  72.040  36.394  1.00  0.00           C
ATOM   2966 3C21 POPEI 129      42.846  71.080  37.534  1.00  0.00           C
ATOM   2969 4C21 POPEI 129      42.766  71.760  38.914  1.00  0.00           C
ATOM   2972 5C21 POPEI 129      43.006  70.790  40.084  1.00  0.00           C
ATOM   2975 6C21 POPEI 129      41.875  69.771  40.294  1.00  0.00           C
ATOM   2978 7C21 POPEI 129      41.875  69.190  41.714  1.00  0.00           C
ATOM   2981 8C21 POPEI 129      40.786  68.140  41.934  1.00  0.00           C
ATOM   2985  C33 POPEI 129      43.736  64.981  24.264  1.00  0.00           C
ATOM   2988  C34 POPEI 129      43.606  64.280  25.634  1.00  0.00           C
ATOM   2991  C35 POPEI 129      44.536  64.830  26.714  1.00  0.00           C
ATOM   2994  C36 POPEI 129      44.305  64.251  28.124  1.00  0.00           C
ATOM   2997  C37 POPEI 129      44.625  65.300  29.194  1.00  0.00           C
ATOM   3000  C38 POPEI 129      44.846  64.780  30.624  1.00  0.00           C
ATOM   3003  C39 POPEI 129      43.686  63.990  31.244  1.00  0.00           C
ATOM   3006 0C31 POPEI 129      43.756  64.031  32.784  1.00  0.00           C
ATOM   3009 1C31 POPEI 129      42.706  63.171  33.504  1.00  0.00           C
ATOM   3012 2C31 POPEI 129      42.596  63.561  34.984  1.00  0.00           C
ATOM   3015 3C31 POPEI 129      41.666  62.661  35.824  1.00  0.00           C
ATOM   3018 4C31 POPEI 129      42.306  61.310  36.184  1.00  0.00           C
ATOM   3021 5C31 POPEI 129      41.586  60.620  37.354  1.00  0.00           C
ATOM   3024 6C31 POPEI 129      42.246  59.321  37.814  1.00  0.00           C
ATOM   3028  NH3 POPEJ 130      15.786  70.731  61.854  1.00  0.00           N
ATOM   3032  C12 POPEJ 130      15.206  69.870  62.954  1.00  0.00           C
ATOM   3035  C11 POPEJ 130      14.776  70.701  64.174  1.00  0.00           C
ATOM   3038  P   POPEJ 130      15.956  73.030  64.334  1.00  0.00           P
ATOM   3039  O13 POPEJ 130      14.666  73.601  63.944  1.00  0.00           O
ATOM   3040  O14 POPEJ 130      16.686  73.790  65.364  1.00  0.00           O
ATOM   3041  O11 POPEJ 130      16.836  72.921  63.044  1.00  0.00           O
ATOM   3042  O12 POPEJ 130      15.826  71.500  64.714  1.00  0.00           O
ATOM   3043  C1  POPEJ 130      17.826  73.911  62.784  1.00  0.00           C
ATOM   3046  C2  POPEJ 130      17.296  75.021  61.834  1.00  0.00           C
ATOM   3048  O21 POPEJ 130      18.156  75.110  60.694  1.00  0.00           O
ATOM   3049  C21 POPEJ 130      18.075  74.101  59.854  1.00  0.00           C
ATOM   3050  O22 POPEJ 130      17.306  73.150  59.914  1.00  0.00           O
ATOM   3051  C22 POPEJ 130      19.146  74.330  58.804  1.00  0.00           C
ATOM   3054  C3  POPEJ 130      17.206  76.421  62.534  1.00  0.00           C
ATOM   3057  O31 POPEJ 130      17.476  77.521  61.644  1.00  0.00           O
ATOM   3058  C31 POPEJ 130      18.766  77.820  61.454  1.00  0.00           C
ATOM   3059  O32 POPEJ 130      19.706  77.280  61.994  1.00  0.00           O
ATOM   3060  C32 POPEJ 130      18.866  78.930  60.404  1.00  0.00           C
ATOM   3063  C23 POPEJ 130      19.446  73.110  57.924  1.00  0.00           C
ATOM   3066  C24 POPEJ 130      20.416  73.510  56.804  1.00  0.00           C
ATOM   3069  C25 POPEJ 130      20.916  72.311  56.004  1.00  0.00           C
ATOM   3072  C26 POPEJ 130      21.486  72.711  54.644  1.00  0.00           C
ATOM   3075  C27 POPEJ 130      22.206  71.550  53.944  1.00  0.00           C
ATOM   3078  C28 POPEJ 130      22.506  71.851  52.464  1.00  0.00           C
ATOM   3081  C29 POPEJ 130      23.305  70.771  51.794  1.00  0.00           C
ATOM   3083 0C21 POPEJ 130      22.796  69.740  51.074  1.00  0.00           C
ATOM   3085 1C21 POPEJ 130      21.336  69.460  50.844  1.00  0.00           C
ATOM   3088 2C21 POPEJ 130      20.826  70.120  49.554  1.00  0.00           C
ATOM   3091 3C21 POPEJ 130      19.306  70.010  49.374  1.00  0.00           C
ATOM   3094 4C21 POPEJ 130      18.836  70.671  48.064  1.00  0.00           C
ATOM   3097 5C21 POPEJ 130      17.316  70.790  47.964  1.00  0.00           C
ATOM   3100 6C21 POPEJ 130      16.876  71.550  46.704  1.00  0.00           C
ATOM   3103 7C21 POPEJ 130      15.366  71.791  46.654  1.00  0.00           C
ATOM   3106 8C21 POPEJ 130      14.886  72.491  45.374  1.00  0.00           C
ATOM   3110  C33 POPEJ 130      19.746  78.501  59.214  1.00  0.00           C
ATOM   3113  C34 POPEJ 130      19.436  79.271  57.924  1.00  0.00           C
ATOM   3116  C35 POPEJ 130      20.456  79.050  56.794  1.00  0.00           C
ATOM   3119  C36 POPEJ 130      20.976  77.620  56.634  1.00  0.00           C
ATOM   3122  C37 POPEJ 130      22.066  77.491  55.564  1.00  0.00           C
ATOM   3125  C38 POPEJ 130      21.676  76.591  54.384  1.00  0.00           C
ATOM   3128  C39 POPEJ 130      20.886  77.321  53.294  1.00  0.00           C
ATOM   3131 0C31 POPEJ 130      20.516  76.360  52.154  1.00  0.00           C
ATOM   3134 1C31 POPEJ 130      20.226  77.071  50.824  1.00  0.00           C
ATOM   3137 2C31 POPEJ 130      20.016  76.110  49.634  1.00  0.00           C
ATOM   3140 3C31 POPEJ 130      21.266  75.300  49.274  1.00  0.00           C
ATOM   3143 4C31 POPEJ 130      21.086  74.431  48.024  1.00  0.00           C
ATOM   3146 5C31 POPEJ 130      22.306  73.530  47.764  1.00  0.00           C
ATOM   3149 6C31 POPEJ 130      22.196  72.720  46.484  1.00  0.00           C
ATOM   3153  NH3 POPEK 131      64.296 123.850  22.274  1.00  0.00           N
ATOM   3157  C12 POPEK 131      64.745 122.611  21.554  1.00  0.00           C
ATOM   3160  C11 POPEK 131      66.176 122.791  21.044  1.00  0.00           C
ATOM   3163  P   POPEK 131      68.215 121.161  20.484  1.00  0.00           P
ATOM   3164  O13 POPEK 131      68.236 119.841  19.824  1.00  0.00           O
ATOM   3165  O14 POPEK 131      68.895 122.290  19.814  1.00  0.00           O
ATOM   3166  O11 POPEK 131      68.936 121.030  21.884  1.00  0.00           O
ATOM   3167  O12 POPEK 131      66.706 121.521  20.754  1.00  0.00           O
ATOM   3168  C1  POPEK 131      68.285 121.161  23.144  1.00  0.00           C
ATOM   3171  C2  POPEK 131      67.226 120.050  23.384  1.00  0.00           C
ATOM   3173  O21 POPEK 131      66.245 120.391  24.394  1.00  0.00           O
ATOM   3174  C21 POPEK 131      66.616 120.911  25.544  1.00  0.00           C
ATOM   3175  O22 POPEK 131      67.746 121.110  25.944  1.00  0.00           O
ATOM   3176  C22 POPEK 131      65.355 121.080  26.384  1.00  0.00           C
ATOM   3179  C3  POPEK 131      67.876 118.640  23.554  1.00  0.00           C
ATOM   3182  O31 POPEK 131      67.736 118.110  24.884  1.00  0.00           O
ATOM   3183  C31 POPEK 131      68.745 118.341  25.714  1.00  0.00           C
ATOM   3184  O32 POPEK 131      69.866 118.701  25.394  1.00  0.00           O
ATOM   3185  C32 POPEK 131      68.215 118.120  27.124  1.00  0.00           C
ATOM   3188  C23 POPEK 131      65.495 122.010  27.604  1.00  0.00           C
ATOM   3191  C24 POPEK 131      64.376 121.700  28.614  1.00  0.00           C
ATOM   3194  C25 POPEK 131      64.165 122.780  29.674  1.00  0.00           C
ATOM   3197  C26 POPEK 131      63.136 122.371  30.744  1.00  0.00           C
ATOM   3200  C27 POPEK 131      62.706 123.530  31.644  1.00  0.00           C
ATOM   3203  C28 POPEK 131      63.666 123.761  32.824  1.00  0.00           C
ATOM   3206  C29 POPEK 131      63.446 125.100  33.474  1.00  0.00           C
ATOM   3208 0C21 POPEK 131      63.156 125.361  34.764  1.00  0.00           C
ATOM   3210 1C21 POPEK 131      62.925 124.391  35.884  1.00  0.00           C
ATOM   3213 2C21 POPEK 131      62.315 125.131  37.084  1.00  0.00           C
ATOM   3216 3C21 POPEK 131      62.166 124.270  38.344  1.00  0.00           C
ATOM   3219 4C21 POPEK 131      61.745 125.081  39.584  1.00  0.00           C
ATOM   3222 5C21 POPEK 131      62.846 125.981  40.184  1.00  0.00           C
ATOM   3225 6C21 POPEK 131      63.996 125.200  40.854  1.00  0.00           C
ATOM   3228 7C21 POPEK 131      65.056 126.110  41.484  1.00  0.00           C
ATOM   3231 8C21 POPEK 131      66.086 125.350  42.334  1.00  0.00           C
ATOM   3235  C33 POPEK 131      69.136 118.670  28.224  1.00  0.00           C
ATOM   3238  C34 POPEK 131      68.516 118.370  29.604  1.00  0.00           C
ATOM   3241  C35 POPEK 131      69.386 118.800  30.784  1.00  0.00           C
ATOM   3244  C36 POPEK 131      70.636 117.950  30.984  1.00  0.00           C
ATOM   3247  C37 POPEK 131      71.385 118.281  32.274  1.00  0.00           C
ATOM   3250  C38 POPEK 131      72.635 117.400  32.454  1.00  0.00           C
ATOM   3253  C39 POPEK 131      73.775 118.090  33.224  1.00  0.00           C
ATOM   3256 0C31 POPEK 131      73.676 117.980  34.754  1.00  0.00           C
ATOM   3259 1C31 POPEK 131      74.946 118.540  35.414  1.00  0.00           C
ATOM   3262 2C31 POPEK 131      74.926 118.510  36.944  1.00  0.00           C
ATOM   3265 3C31 POPEK 131      76.156 119.211  37.554  1.00  0.00           C
ATOM   3268 4C31 POPEK 131      77.465 118.430  37.344  1.00  0.00           C
ATOM   3271 5C31 POPEK 131      78.736 119.291  37.444  1.00  0.00           C
ATOM   3274 6C31 POPEK 131      79.035 119.841  38.844  1.00  0.00           C
ATOM   3278  NH3 POPEL 132      83.386  71.061  29.494  1.00  0.00           N
ATOM   3282  C12 POPEL 132      84.135  71.580  28.314  1.00  0.00           C
ATOM   3285  C11 POPEL 132      84.455  73.061  28.484  1.00  0.00           C
ATOM   3288  P   POPEL 132      84.196  74.351  26.214  1.00  0.00           P
ATOM   3289  O13 POPEL 132      84.835  74.201  24.894  1.00  0.00           O
ATOM   3290  O14 POPEL 132      82.755  74.000  26.374  1.00  0.00           O
ATOM   3291  O11 POPEL 132      84.356  75.841  26.694  1.00  0.00           O
ATOM   3292  O12 POPEL 132      85.056  73.540  27.274  1.00  0.00           O
ATOM   3293  C1  POPEL 132      85.446  76.310  27.474  1.00  0.00           C
ATOM   3296  C2  POPEL 132      84.986  76.561  28.934  1.00  0.00           C
ATOM   3298  O21 POPEL 132      85.066  77.970  29.184  1.00  0.00           O
ATOM   3299  C21 POPEL 132      84.245  78.451  30.094  1.00  0.00           C
ATOM   3300  O22 POPEL 132      83.256  77.901  30.544  1.00  0.00           O
ATOM   3301  C22 POPEL 132      84.765  79.830  30.524  1.00  0.00           C
ATOM   3304  C3  POPEL 132      85.845  75.750  29.954  1.00  0.00           C
ATOM   3307  O31 POPEL 132      85.045  75.091  30.964  1.00  0.00           O
ATOM   3308  C31 POPEL 132      85.056  75.661  32.174  1.00  0.00           C
ATOM   3309  O32 POPEL 132      85.576  76.731  32.434  1.00  0.00           O
ATOM   3310  C32 POPEL 132      84.406  74.740  33.194  1.00  0.00           C
ATOM   3313  C23 POPEL 132      84.275  80.181  31.944  1.00  0.00           C
ATOM   3316  C24 POPEL 132      85.166  81.201  32.664  1.00  0.00           C
ATOM   3319  C25 POPEL 132      84.776  81.271  34.144  1.00  0.00           C
ATOM   3322  C26 POPEL 132      85.646  82.190  35.014  1.00  0.00           C
ATOM   3325  C27 POPEL 132      85.285  81.970  36.494  1.00  0.00           C
ATOM   3328  C28 POPEL 132      85.845  83.031  37.454  1.00  0.00           C
ATOM   3331  C29 POPEL 132      87.335  82.901  37.644  1.00  0.00           C
ATOM   3333 0C21 POPEL 132      87.995  82.761  38.814  1.00  0.00           C
ATOM   3335 1C21 POPEL 132      87.426  82.731  40.214  1.00  0.00           C
ATOM   3338 2C21 POPEL 132      87.885  83.960  41.014  1.00  0.00           C
ATOM   3341 3C21 POPEL 132      87.416  83.950  42.474  1.00  0.00           C
ATOM   3344 4C21 POPEL 132      87.915  85.170  43.264  1.00  0.00           C
ATOM   3347 5C21 POPEL 132      87.186  86.460  42.874  1.00  0.00           C
ATOM   3350 6C21 POPEL 132      87.885  87.751  43.334  1.00  0.00           C
ATOM   3353 7C21 POPEL 132      87.116  89.001  42.874  1.00  0.00           C
ATOM   3356 8C21 POPEL 132      87.785  90.310  43.274  1.00  0.00           C
ATOM   3360  C33 POPEL 132      85.446  74.201  34.194  1.00  0.00           C
ATOM   3363  C34 POPEL 132      84.865  73.950  35.594  1.00  0.00           C
ATOM   3366  C35 POPEL 132      85.906  73.361  36.554  1.00  0.00           C
ATOM   3369  C36 POPEL 132      87.156  74.250  36.754  1.00  0.00           C
ATOM   3372  C37 POPEL 132      88.335  73.530  37.404  1.00  0.00           C
ATOM   3375  C38 POPEL 132      88.106  73.120  38.864  1.00  0.00           C
ATOM   3378  C39 POPEL 132      87.696  74.280  39.774  1.00  0.00           C
ATOM   3381 0C31 POPEL 132      87.885  73.900  41.244  1.00  0.00           C
ATOM   3384 1C31 POPEL 132      87.265  74.860  42.254  1.00  0.00           C
ATOM   3387 2C31 POPEL 132      87.556  74.460  43.714  1.00  0.00           C
ATOM   3390 3C31 POPEL 132      87.136  73.021  44.054  1.00  0.00           C
ATOM   3393 4C31 POPEL 132      87.545  72.570  45.464  1.00  0.00           C
ATOM   3396 5C31 POPEL 132      87.316  71.071  45.674  1.00  0.00           C
ATOM   3399 6C31 POPEL 132      87.976  70.530  46.944  1.00  0.00           C
ATOM   3403  NH3 POPEM 133      61.916  77.741  26.934  1.00  0.00           N
ATOM   3407  C12 POPEM 133      60.476  77.960  26.584  1.00  0.00           C
ATOM   3410  C11 POPEM 133      59.916  79.241  27.224  1.00  0.00           C
ATOM   3413  P   POPEM 133      61.756  81.080  26.974  1.00  0.00           P
ATOM   3414  O13 POPEM 133      62.825  80.271  26.354  1.00  0.00           O
ATOM   3415  O14 POPEM 133      61.675  82.530  26.694  1.00  0.00           O
ATOM   3416  O11 POPEM 133      61.816  80.851  28.524  1.00  0.00           O
ATOM   3417  O12 POPEM 133      60.386  80.420  26.584  1.00  0.00           O
ATOM   3418  C1  POPEM 133      62.895  81.350  29.324  1.00  0.00           C
ATOM   3421  C2  POPEM 133      63.026  80.411  30.544  1.00  0.00           C
ATOM   3423  O21 POPEM 133      63.806  81.010  31.604  1.00  0.00           O
ATOM   3424  C21 POPEM 133      63.385  80.771  32.844  1.00  0.00           C
ATOM   3425  O22 POPEM 133      62.366  80.190  33.154  1.00  0.00           O
ATOM   3426  C22 POPEM 133      64.395  81.390  33.814  1.00  0.00           C
ATOM   3429  C3  POPEM 133      63.726  79.120  30.064  1.00  0.00           C
ATOM   3432  O31 POPEM 133      63.526  78.061  31.024  1.00  0.00           O
ATOM   3433  C31 POPEM 133      62.395  77.370  30.834  1.00  0.00           C
ATOM   3434  O32 POPEM 133      61.756  77.391  29.794  1.00  0.00           O
ATOM   3435  C32 POPEM 133      62.016  76.640  32.124  1.00  0.00           C
ATOM   3438  C23 POPEM 133      63.775  81.840  35.154  1.00  0.00           C
ATOM   3441  C24 POPEM 133      64.276  81.021  36.354  1.00  0.00           C
ATOM   3444  C25 POPEM 133      63.476  79.731  36.594  1.00  0.00           C
ATOM   3447  C26 POPEM 133      63.856  79.091  37.934  1.00  0.00           C
ATOM   3450  C27 POPEM 133      62.825  78.050  38.424  1.00  0.00           C
ATOM   3453  C28 POPEM 133      63.046  77.661  39.904  1.00  0.00           C
ATOM   3456  C29 POPEM 133      61.736  77.461  40.634  1.00  0.00           C
ATOM   3458 0C21 POPEM 133      61.406  76.491  41.504  1.00  0.00           C
ATOM   3460 1C21 POPEM 133      62.276  75.330  41.954  1.00  0.00           C
ATOM   3463 2C21 POPEM 133      62.895  75.561  43.344  1.00  0.00           C
ATOM   3466 3C21 POPEM 133      63.645  74.320  43.864  1.00  0.00           C
ATOM   3469 4C21 POPEM 133      64.646  74.631  44.994  1.00  0.00           C
ATOM   3472 5C21 POPEM 133      64.046  75.311  46.234  1.00  0.00           C
ATOM   3475 6C21 POPEM 133      65.135  75.881  47.154  1.00  0.00           C
ATOM   3478 7C21 POPEM 133      64.575  76.561  48.414  1.00  0.00           C
ATOM   3481 8C21 POPEM 133      65.616  77.351  49.204  1.00  0.00           C
ATOM   3485  C33 POPEM 133      60.636  77.071  32.654  1.00  0.00           C
ATOM   3488  C34 POPEM 133      60.296  76.440  34.024  1.00  0.00           C
ATOM   3491  C35 POPEM 133      58.796  76.531  34.344  1.00  0.00           C
ATOM   3494  C36 POPEM 133      58.385  75.861  35.664  1.00  0.00           C
ATOM   3497  C37 POPEM 133      58.426  76.811  36.874  1.00  0.00           C
ATOM   3500  C38 POPEM 133      57.965  76.131  38.164  1.00  0.00           C
ATOM   3503  C39 POPEM 133      57.836  77.091  39.354  1.00  0.00           C
ATOM   3506 0C31 POPEM 133      56.596  78.000  39.284  1.00  0.00           C
ATOM   3509 1C31 POPEM 133      56.506  78.961  40.484  1.00  0.00           C
ATOM   3512 2C31 POPEM 133      55.256  79.860  40.474  1.00  0.00           C
ATOM   3515 3C31 POPEM 133      53.956  79.101  40.794  1.00  0.00           C
ATOM   3518 4C31 POPEM 133      53.026  79.891  41.734  1.00  0.00           C
ATOM   3521 5C31 POPEM 133      51.745  79.120  42.074  1.00  0.00           C
ATOM   3524 6C31 POPEM 133      50.945  79.751  43.224  1.00  0.00           C
ATOM   3528  NH3 POPEN 134      79.105  30.331  64.124  1.00  0.00           N
ATOM   3532  C12 POPEN 134      80.266  30.770  63.274  1.00  0.00           C
ATOM   3535  C11 POPEN 134      79.926  31.850  62.224  1.00  0.00           C
ATOM   3538  P   POPEN 134      79.616  34.120  63.524  1.00  0.00           P
ATOM   3539  O13 POPEN 134      78.456  34.911  63.974  1.00  0.00           O
ATOM   3540  O14 POPEN 134      80.486  33.620  64.604  1.00  0.00           O
ATOM   3541  O11 POPEN 134      80.486  34.920  62.474  1.00  0.00           O
ATOM   3542  O12 POPEN 134      79.065  32.870  62.724  1.00  0.00           O
ATOM   3543  C1  POPEN 134      80.206  34.981  61.084  1.00  0.00           C
ATOM   3546  C2  POPEN 134      80.516  36.391  60.494  1.00  0.00           C
ATOM   3548  O21 POPEN 134      80.606  36.270  59.064  1.00  0.00           O
ATOM   3549  C21 POPEN 134      79.455  36.100  58.434  1.00  0.00           C
ATOM   3550  O22 POPEN 134      78.345  36.111  58.944  1.00  0.00           O
ATOM   3551  C22 POPEN 134      79.746  35.841  56.964  1.00  0.00           C
ATOM   3554  C3  POPEN 134      81.876  36.951  61.024  1.00  0.00           C
ATOM   3557  O31 POPEN 134      82.436  38.010  60.214  1.00  0.00           O
ATOM   3558  C31 POPEN 134      82.475  39.220  60.754  1.00  0.00           C
ATOM   3559  O32 POPEN 134      81.955  39.541  61.814  1.00  0.00           O
ATOM   3560  C32 POPEN 134      83.335  40.130  59.864  1.00  0.00           C
ATOM   3563  C23 POPEN 134      78.976  34.620  56.434  1.00  0.00           C
ATOM   3566  C24 POPEN 134      79.466  34.181  55.044  1.00  0.00           C
ATOM   3569  C25 POPEN 134      79.445  35.321  54.024  1.00  0.00           C
ATOM   3572  C26 POPEN 134      79.805  34.861  52.614  1.00  0.00           C
ATOM   3575  C27 POPEN 134      79.496  35.940  51.574  1.00  0.00           C
ATOM   3578  C28 POPEN 134      79.936  35.550  50.154  1.00  0.00           C
ATOM   3581  C29 POPEN 134      79.566  36.650  49.194  1.00  0.00           C
ATOM   3583 0C21 POPEN 134      78.806  36.550  48.084  1.00  0.00           C
ATOM   3585 1C21 POPEN 134      78.165  35.310  47.504  1.00  0.00           C
ATOM   3588 2C21 POPEN 134      78.566  35.061  46.034  1.00  0.00           C
ATOM   3591 3C21 POPEN 134      79.786  34.141  45.844  1.00  0.00           C
ATOM   3594 4C21 POPEN 134      81.126  34.641  46.404  1.00  0.00           C
ATOM   3597 5C21 POPEN 134      81.675  35.911  45.734  1.00  0.00           C
ATOM   3600 6C21 POPEN 134      83.006  36.321  46.374  1.00  0.00           C
ATOM   3603 7C21 POPEN 134      83.645  37.571  45.774  1.00  0.00           C
ATOM   3606 8C21 POPEN 134      84.916  37.960  46.534  1.00  0.00           C
ATOM   3610  C33 POPEN 134      83.366  41.611  60.314  1.00  0.00           C
ATOM   3613  C34 POPEN 134      84.496  42.420  59.654  1.00  0.00           C
ATOM   3616  C35 POPEN 134      84.356  42.600  58.134  1.00  0.00           C
ATOM   3619  C36 POPEN 134      85.686  43.020  57.504  1.00  0.00           C
ATOM   3622  C37 POPEN 134      85.595  43.141  55.974  1.00  0.00           C
ATOM   3625  C38 POPEN 134      86.955  43.330  55.304  1.00  0.00           C
ATOM   3628  C39 POPEN 134      86.796  43.440  53.784  1.00  0.00           C
ATOM   3631 0C31 POPEN 134      88.126  43.670  53.044  1.00  0.00           C
ATOM   3634 1C31 POPEN 134      87.895  43.740  51.534  1.00  0.00           C
ATOM   3637 2C31 POPEN 134      89.196  43.971  50.764  1.00  0.00           C
ATOM   3640 3C31 POPEN 134      89.025  43.961  49.234  1.00  0.00           C
ATOM   3643 4C31 POPEN 134      88.536  42.600  48.704  1.00  0.00           C
ATOM   3646 5C31 POPEN 134      88.725  42.460  47.194  1.00  0.00           C
ATOM   3649 6C31 POPEN 134      88.375  41.071  46.684  1.00  0.00           C
ATOM   3653  NH3 POPEO 135      70.275 119.181  66.484  1.00  0.00           N
ATOM   3657  C12 POPEO 135      69.086 119.741  65.794  1.00  0.00           C
ATOM   3660  C11 POPEO 135      69.465 121.000  64.984  1.00  0.00           C
ATOM   3663  P   POPEO 135      68.785 123.090  66.434  1.00  0.00           P
ATOM   3664  O13 POPEO 135      69.486 124.060  67.274  1.00  0.00           O
ATOM   3665  O14 POPEO 135      67.686 122.311  67.054  1.00  0.00           O
ATOM   3666  O11 POPEO 135      68.215 123.750  65.114  1.00  0.00           O
ATOM   3667  O12 POPEO 135      69.855 122.091  65.824  1.00  0.00           O
ATOM   3668  C1  POPEO 135      67.286 124.851  65.114  1.00  0.00           C
ATOM   3671  C2  POPEO 135      67.866 126.121  64.414  1.00  0.00           C
ATOM   3673  O21 POPEO 135      66.846 126.670  63.544  1.00  0.00           O
ATOM   3674  C21 POPEO 135      66.916 127.990  63.364  1.00  0.00           C
ATOM   3675  O22 POPEO 135      67.616 128.771  63.994  1.00  0.00           O
ATOM   3676  C22 POPEO 135      65.986 128.421  62.224  1.00  0.00           C
ATOM   3679  C3  POPEO 135      69.116 125.830  63.534  1.00  0.00           C
ATOM   3682  O31 POPEO 135      69.766 127.050  63.154  1.00  0.00           O
ATOM   3683  C31 POPEO 135      70.605 127.131  62.114  1.00  0.00           C
ATOM   3684  O32 POPEO 135      71.256 128.120  61.844  1.00  0.00           O
ATOM   3685  C32 POPEO 135      70.636 125.900  61.174  1.00  0.00           C
ATOM   3688  C23 POPEO 135      66.486 129.731  61.574  1.00  0.00           C
ATOM   3691  C24 POPEO 135      66.056 129.951  60.114  1.00  0.00           C
ATOM   3694  C25 POPEO 135      66.486 128.810  59.184  1.00  0.00           C
ATOM   3697  C26 POPEO 135      66.376 129.100  57.684  1.00  0.00           C
ATOM   3700  C27 POPEO 135      66.836 127.861  56.894  1.00  0.00           C
ATOM   3703  C28 POPEO 135      66.566 127.911  55.384  1.00  0.00           C
ATOM   3706  C29 POPEO 135      66.436 126.490  54.874  1.00  0.00           C
ATOM   3708 0C21 POPEO 135      66.426 126.051  53.614  1.00  0.00           C
ATOM   3710 1C21 POPEO 135      66.516 126.881  52.364  1.00  0.00           C
ATOM   3713 2C21 POPEO 135      67.736 126.471  51.514  1.00  0.00           C
ATOM   3716 3C21 POPEO 135      67.645 127.031  50.094  1.00  0.00           C
ATOM   3719 4C21 POPEO 135      68.845 126.620  49.214  1.00  0.00           C
ATOM   3722 5C21 POPEO 135      68.486 126.580  47.724  1.00  0.00           C
ATOM   3725 6C21 POPEO 135      68.096 127.950  47.144  1.00  0.00           C
ATOM   3728 7C21 POPEO 135      67.416 127.840  45.774  1.00  0.00           C
ATOM   3731 8C21 POPEO 135      66.895 129.181  45.244  1.00  0.00           C
ATOM   3735  C33 POPEO 135      69.656 125.991  59.974  1.00  0.00           C
ATOM   3738  C34 POPEO 135      69.926 124.860  58.964  1.00  0.00           C
ATOM   3741  C35 POPEO 135      69.165 124.991  57.634  1.00  0.00           C
ATOM   3744  C36 POPEO 135      69.416 123.780  56.714  1.00  0.00           C
ATOM   3747  C37 POPEO 135      68.536 123.771  55.454  1.00  0.00           C
ATOM   3750  C38 POPEO 135      68.565 122.441  54.694  1.00  0.00           C
ATOM   3753  C39 POPEO 135      69.366 122.481  53.374  1.00  0.00           C
ATOM   3756 0C31 POPEO 135      68.465 122.220  52.164  1.00  0.00           C
ATOM   3759 1C31 POPEO 135      69.175 122.441  50.824  1.00  0.00           C
ATOM   3762 2C31 POPEO 135      68.226 122.341  49.624  1.00  0.00           C
ATOM   3765 3C31 POPEO 135      68.915 122.681  48.304  1.00  0.00           C
ATOM   3768 4C31 POPEO 135      67.965 122.560  47.104  1.00  0.00           C
ATOM   3771 5C31 POPEO 135      68.645 122.880  45.764  1.00  0.00           C
ATOM   3774 6C31 POPEO 135      68.156 122.000  44.624  1.00  0.00           C
ATOM   3778  NH3 POPEP 136      70.165  51.210  23.514  1.00  0.00           N
ATOM   3782  C12 POPEP 136      69.946  52.280  22.464  1.00  0.00           C
ATOM   3785  C11 POPEP 136      69.206  53.501  23.074  1.00  0.00           C
ATOM   3788  P   POPEP 136      66.986  52.251  23.484  1.00  0.00           P
ATOM   3789  O13 POPEP 136      66.506  52.800  22.194  1.00  0.00           O
ATOM   3790  O14 POPEP 136      67.476  50.850  23.474  1.00  0.00           O
ATOM   3791  O11 POPEP 136      65.866  52.411  24.564  1.00  0.00           O
ATOM   3792  O12 POPEP 136      68.196  53.120  24.014  1.00  0.00           O
ATOM   3793  C1  POPEP 136      65.906  51.900  25.894  1.00  0.00           C
ATOM   3796  C2  POPEP 136      64.756  50.861  26.064  1.00  0.00           C
ATOM   3798  O21 POPEP 136      64.175  50.861  27.384  1.00  0.00           O
ATOM   3799  C21 POPEP 136      64.916  50.481  28.394  1.00  0.00           C
ATOM   3800  O22 POPEP 136      66.126  50.300  28.394  1.00  0.00           O
ATOM   3801  C22 POPEP 136      63.976  50.221  29.564  1.00  0.00           C
ATOM   3804  C3  POPEP 136      65.176  49.451  25.584  1.00  0.00           C
ATOM   3807  O31 POPEP 136      64.006  48.661  25.244  1.00  0.00           O
ATOM   3808  C31 POPEP 136      64.305  47.360  25.134  1.00  0.00           C
ATOM   3809  O32 POPEP 136      65.395  46.891  25.404  1.00  0.00           O
ATOM   3810  C32 POPEP 136      63.046  46.580  24.774  1.00  0.00           C
ATOM   3813  C23 POPEP 136      64.715  49.941  30.884  1.00  0.00           C
ATOM   3816  C24 POPEP 136      63.726  49.941  32.054  1.00  0.00           C
ATOM   3819  C25 POPEP 136      64.336  49.451  33.374  1.00  0.00           C
ATOM   3822  C26 POPEP 136      63.266  49.391  34.474  1.00  0.00           C
ATOM   3825  C27 POPEP 136      63.686  48.580  35.714  1.00  0.00           C
ATOM   3828  C28 POPEP 136      62.495  48.210  36.624  1.00  0.00           C
ATOM   3831  C29 POPEP 136      61.586  47.190  35.984  1.00  0.00           C
ATOM   3833 0C21 POPEP 136      60.716  46.391  36.614  1.00  0.00           C
ATOM   3835 1C21 POPEP 136      60.446  46.350  38.094  1.00  0.00           C
ATOM   3838 2C21 POPEP 136      59.625  47.560  38.594  1.00  0.00           C
ATOM   3841 3C21 POPEP 136      58.245  47.731  37.914  1.00  0.00           C
ATOM   3844 4C21 POPEP 136      57.476  48.911  38.514  1.00  0.00           C
ATOM   3847 5C21 POPEP 136      56.136  49.221  37.824  1.00  0.00           C
ATOM   3850 6C21 POPEP 136      56.285  49.670  36.364  1.00  0.00           C
ATOM   3853 7C21 POPEP 136      54.996  50.260  35.794  1.00  0.00           C
ATOM   3856 8C21 POPEP 136      55.126  50.671  34.324  1.00  0.00           C
ATOM   3860  C33 POPEP 136      62.616  45.620  25.904  1.00  0.00           C
ATOM   3863  C34 POPEP 136      62.175  46.341  27.184  1.00  0.00           C
ATOM   3866  C35 POPEP 136      61.846  45.370  28.334  1.00  0.00           C
ATOM   3869  C36 POPEP 136      63.075  44.580  28.804  1.00  0.00           C
ATOM   3872  C37 POPEP 136      62.806  43.510  29.854  1.00  0.00           C
ATOM   3875  C38 POPEP 136      64.016  42.560  29.944  1.00  0.00           C
ATOM   3878  C39 POPEP 136      63.885  41.471  31.014  1.00  0.00           C
ATOM   3881 0C31 POPEP 136      64.976  40.411  30.854  1.00  0.00           C
ATOM   3884 1C31 POPEP 136      64.745  39.190  31.764  1.00  0.00           C
ATOM   3887 2C31 POPEP 136      65.776  38.091  31.494  1.00  0.00           C
ATOM   3890 3C31 POPEP 136      65.666  36.860  32.404  1.00  0.00           C
ATOM   3893 4C31 POPEP 136      64.366  36.071  32.174  1.00  0.00           C
ATOM   3896 5C31 POPEP 136      64.386  34.690  32.844  1.00  0.00           C
ATOM   3899 6C31 POPEP 136      63.066  33.930  32.674  1.00  0.00           C
ATOM   3903  NH3 POPEQ 137      98.135  95.440  67.234  1.00  0.00           N
ATOM   3907  C12 POPEQ 137      99.336  96.010  66.534  1.00  0.00           C
ATOM   3910  C11 POPEQ 137      99.805  97.301  67.224  1.00  0.00           C
ATOM   3913  P   POPEQ 137      99.216  99.521  65.934  1.00  0.00           P
ATOM   3914  O13 POPEQ 137      98.046 100.440  65.914  1.00  0.00           O
ATOM   3915  O14 POPEQ 137     100.565 100.100  66.144  1.00  0.00           O
ATOM   3916  O11 POPEQ 137      99.266  98.731  64.544  1.00  0.00           O
ATOM   3917  O12 POPEQ 137      98.895  98.370  66.994  1.00  0.00           O
ATOM   3918  C1  POPEQ 137     100.395  97.970  64.084  1.00  0.00           C
ATOM   3921  C2  POPEQ 137     101.046  98.481  62.764  1.00  0.00           C
ATOM   3923  O21 POPEQ 137     100.206  98.150  61.644  1.00  0.00           O
ATOM   3924  C21 POPEQ 137     100.355  98.971  60.614  1.00  0.00           C
ATOM   3925  O22 POPEQ 137     100.926 100.050  60.644  1.00  0.00           O
ATOM   3926  C22 POPEQ 137      99.686  98.360  59.374  1.00  0.00           C
ATOM   3929  C3  POPEQ 137     102.465  97.810  62.634  1.00  0.00           C
ATOM   3932  O31 POPEQ 137     103.016  97.751  61.294  1.00  0.00           O
ATOM   3933  C31 POPEQ 137     102.836  96.571  60.674  1.00  0.00           C
ATOM   3934  O32 POPEQ 137     101.996  95.741  60.974  1.00  0.00           O
ATOM   3935  C32 POPEQ 137     103.816  96.471  59.504  1.00  0.00           C
ATOM   3938  C23 POPEQ 137      99.226  99.400  58.324  1.00  0.00           C
ATOM   3941  C24 POPEQ 137      98.995  98.810  56.924  1.00  0.00           C
ATOM   3944  C25 POPEQ 137     100.315  98.521  56.194  1.00  0.00           C
ATOM   3947  C26 POPEQ 137     100.086  97.990  54.774  1.00  0.00           C
ATOM   3950  C27 POPEQ 137     101.285  97.231  54.194  1.00  0.00           C
ATOM   3953  C28 POPEQ 137     101.075  96.840  52.724  1.00  0.00           C
ATOM   3956  C29 POPEQ 137     102.085  95.841  52.244  1.00  0.00           C
ATOM   3958 0C21 POPEQ 137     103.316  96.131  51.784  1.00  0.00           C
ATOM   3960 1C21 POPEQ 137     103.935  97.500  51.664  1.00  0.00           C
ATOM   3963 2C21 POPEQ 137     104.585  97.751  50.284  1.00  0.00           C
ATOM   3966 3C21 POPEQ 137     103.846  98.771  49.404  1.00  0.00           C
ATOM   3969 4C21 POPEQ 137     104.546  98.950  48.054  1.00  0.00           C
ATOM   3972 5C21 POPEQ 137     103.965 100.070  47.184  1.00  0.00           C
ATOM   3975 6C21 POPEQ 137     104.575 100.060  45.774  1.00  0.00           C
ATOM   3978 7C21 POPEQ 137     103.865 101.010  44.794  1.00  0.00           C
ATOM   3981 8C21 POPEQ 137     104.315 100.800  43.344  1.00  0.00           C
ATOM   3985  C33 POPEQ 137     103.865  95.050  58.874  1.00  0.00           C
ATOM   3988  C34 POPEQ 137     105.115  94.811  58.004  1.00  0.00           C
ATOM   3991  C35 POPEQ 137     105.105  95.531  56.644  1.00  0.00           C
ATOM   3994  C36 POPEQ 137     106.535  95.660  56.104  1.00  0.00           C
ATOM   3997  C37 POPEQ 137     106.686  95.650  54.584  1.00  0.00           C
ATOM   4000  C38 POPEQ 137     108.146  95.970  54.204  1.00  0.00           C
ATOM   4003  C39 POPEQ 137     108.575  95.560  52.794  1.00  0.00           C
ATOM   4006 0C31 POPEQ 137     107.785  96.231  51.664  1.00  0.00           C
ATOM   4009 1C31 POPEQ 137     108.415  95.900  50.304  1.00  0.00           C
ATOM   4012 2C31 POPEQ 137     107.535  96.310  49.124  1.00  0.00           C
ATOM   4015 3C31 POPEQ 137     108.205  96.030  47.774  1.00  0.00           C
ATOM   4018 4C31 POPEQ 137     107.365  96.481  46.584  1.00  0.00           C
ATOM   4021 5C31 POPEQ 137     108.046  96.210  45.234  1.00  0.00           C
ATOM   4024 6C31 POPEQ 137     108.205  94.731  44.874  1.00  0.00           C
ATOM   4028  NH3 POPER 138      73.605  46.050  64.504  1.00  0.00           N
ATOM   4032  C12 POPER 138      73.096  45.151  65.594  1.00  0.00           C
ATOM   4035  C11 POPER 138      74.245  44.260  66.084  1.00  0.00           C
ATOM   4038  P   POPER 138      76.766  44.631  66.724  1.00  0.00           P
ATOM   4039  O13 POPER 138      77.556  45.620  67.474  1.00  0.00           O
ATOM   4040  O14 POPER 138      76.905  43.210  67.134  1.00  0.00           O
ATOM   4041  O11 POPER 138      77.085  44.771  65.184  1.00  0.00           O
ATOM   4042  O12 POPER 138      75.246  45.081  66.694  1.00  0.00           O
ATOM   4043  C1  POPER 138      78.345  44.330  64.654  1.00  0.00           C
ATOM   4046  C2  POPER 138      78.195  43.540  63.334  1.00  0.00           C
ATOM   4048  O21 POPER 138      78.006  44.440  62.234  1.00  0.00           O
ATOM   4049  C21 POPER 138      76.876  44.561  61.584  1.00  0.00           C
ATOM   4050  O22 POPER 138      75.756  44.280  61.964  1.00  0.00           O
ATOM   4051  C22 POPER 138      77.206  45.091  60.184  1.00  0.00           C
ATOM   4054  C3  POPER 138      77.246  42.300  63.414  1.00  0.00           C
ATOM   4057  O31 POPER 138      77.165  41.630  62.134  1.00  0.00           O
ATOM   4058  C31 POPER 138      77.346  40.310  62.084  1.00  0.00           C
ATOM   4059  O32 POPER 138      77.446  39.560  63.044  1.00  0.00           O
ATOM   4060  C32 POPER 138      77.346  39.860  60.604  1.00  0.00           C
ATOM   4063  C23 POPER 138      75.995  45.221  59.234  1.00  0.00           C
ATOM   4066  C24 POPER 138      76.486  45.580  57.824  1.00  0.00           C
ATOM   4069  C25 POPER 138      75.395  45.780  56.764  1.00  0.00           C
ATOM   4072  C26 POPER 138      76.036  45.800  55.364  1.00  0.00           C
ATOM   4075  C27 POPER 138      75.116  46.280  54.234  1.00  0.00           C
ATOM   4078  C28 POPER 138      75.706  46.010  52.834  1.00  0.00           C
ATOM   4081  C29 POPER 138      75.575  44.571  52.394  1.00  0.00           C
ATOM   4083 0C21 POPER 138      74.965  44.140  51.284  1.00  0.00           C
ATOM   4085 1C21 POPER 138      74.285  45.011  50.244  1.00  0.00           C
ATOM   4088 2C21 POPER 138      75.285  45.571  49.214  1.00  0.00           C
ATOM   4091 3C21 POPER 138      74.635  46.620  48.304  1.00  0.00           C
ATOM   4094 4C21 POPER 138      75.645  47.391  47.434  1.00  0.00           C
ATOM   4097 5C21 POPER 138      76.126  46.601  46.204  1.00  0.00           C
ATOM   4100 6C21 POPER 138      77.006  47.441  45.254  1.00  0.00           C
ATOM   4103 7C21 POPER 138      78.415  47.721  45.804  1.00  0.00           C
ATOM   4106 8C21 POPER 138      79.275  48.561  44.864  1.00  0.00           C
ATOM   4110  C33 POPER 138      78.235  40.671  59.624  1.00  0.00           C
ATOM   4113  C34 POPER 138      78.065  40.200  58.164  1.00  0.00           C
ATOM   4116  C35 POPER 138      79.075  40.821  57.174  1.00  0.00           C
ATOM   4119  C36 POPER 138      79.126  40.091  55.814  1.00  0.00           C
ATOM   4122  C37 POPER 138      80.406  40.380  55.014  1.00  0.00           C
ATOM   4125  C38 POPER 138      80.676  39.350  53.894  1.00  0.00           C
ATOM   4128  C39 POPER 138      82.016  39.580  53.184  1.00  0.00           C
ATOM   4131 0C31 POPER 138      82.316  38.521  52.104  1.00  0.00           C
ATOM   4134 1C31 POPER 138      83.666  38.741  51.394  1.00  0.00           C
ATOM   4137 2C31 POPER 138      83.956  37.721  50.284  1.00  0.00           C
ATOM   4140 3C31 POPER 138      84.135  36.280  50.784  1.00  0.00           C
ATOM   4143 4C31 POPER 138      84.406  35.260  49.664  1.00  0.00           C
ATOM   4146 5C31 POPER 138      84.455  33.821  50.184  1.00  0.00           C
ATOM   4149 6C31 POPER 138      84.765  32.771  49.114  1.00  0.00           C
ATOM   4153  NH3 POPES 139      68.026  36.661  22.164  1.00  0.00           N
ATOM   4157  C12 POPES 139      69.056  37.290  21.274  1.00  0.00           C
ATOM   4160  C11 POPES 139      70.135  36.300  20.814  1.00  0.00           C
ATOM   4163  P   POPES 139      72.366  37.710  20.954  1.00  0.00           P
ATOM   4164  O13 POPES 139      72.286  39.171  20.734  1.00  0.00           O
ATOM   4165  O14 POPES 139      73.686  37.120  20.654  1.00  0.00           O
ATOM   4166  O11 POPES 139      71.986  37.431  22.444  1.00  0.00           O
ATOM   4167  O12 POPES 139      71.226  36.951  20.144  1.00  0.00           O
ATOM   4168  C1  POPES 139      72.906  36.830  23.364  1.00  0.00           C
ATOM   4171  C2  POPES 139      72.166  36.430  24.674  1.00  0.00           C
ATOM   4173  O21 POPES 139      71.266  35.361  24.344  1.00  0.00           O
ATOM   4174  C21 POPES 139      70.855  34.440  25.224  1.00  0.00           C
ATOM   4175  O22 POPES 139      69.806  33.811  25.094  1.00  0.00           O
ATOM   4176  C22 POPES 139      71.825  34.150  26.354  1.00  0.00           C
ATOM   4179  C3  POPES 139      71.395  37.661  25.234  1.00  0.00           C
ATOM   4182  O31 POPES 139      70.645  37.400  26.444  1.00  0.00           O
ATOM   4183  C31 POPES 139      71.345  37.411  27.574  1.00  0.00           C
ATOM   4184  O32 POPES 139      72.556  37.561  27.654  1.00  0.00           O
ATOM   4185  C32 POPES 139      70.415  37.150  28.744  1.00  0.00           C
ATOM   4188  C23 POPES 139      71.656  32.710  26.904  1.00  0.00           C
ATOM   4191  C24 POPES 139      72.586  32.501  28.094  1.00  0.00           C
ATOM   4194  C25 POPES 139      72.946  31.040  28.374  1.00  0.00           C
ATOM   4197  C26 POPES 139      74.196  30.991  29.264  1.00  0.00           C
ATOM   4200  C27 POPES 139      74.526  29.610  29.824  1.00  0.00           C
ATOM   4203  C28 POPES 139      75.986  29.531  30.274  1.00  0.00           C
ATOM   4206  C29 POPES 139      76.256  28.190  30.914  1.00  0.00           C
ATOM   4208 0C21 POPES 139      76.616  27.940  32.184  1.00  0.00           C
ATOM   4210 1C21 POPES 139      76.825  28.941  33.284  1.00  0.00           C
ATOM   4213 2C21 POPES 139      75.846  28.751  34.454  1.00  0.00           C
ATOM   4216 3C21 POPES 139      76.166  27.540  35.354  1.00  0.00           C
ATOM   4219 4C21 POPES 139      75.165  27.411  36.514  1.00  0.00           C
ATOM   4222 5C21 POPES 139      75.486  26.270  37.494  1.00  0.00           C
ATOM   4225 6C21 POPES 139      76.776  26.490  38.284  1.00  0.00           C
ATOM   4228 7C21 POPES 139      76.975  25.440  39.374  1.00  0.00           C
ATOM   4231 8C21 POPES 139      78.256  25.661  40.204  1.00  0.00           C
ATOM   4235  C33 POPES 139      71.105  36.391  29.884  1.00  0.00           C
ATOM   4238  C34 POPES 139      70.275  36.280  31.174  1.00  0.00           C
ATOM   4241  C35 POPES 139      70.535  34.970  31.924  1.00  0.00           C
ATOM   4244  C36 POPES 139      71.995  34.731  32.364  1.00  0.00           C
ATOM   4247  C37 POPES 139      72.276  33.231  32.524  1.00  0.00           C
ATOM   4250  C38 POPES 139      73.605  32.870  33.204  1.00  0.00           C
ATOM   4253  C39 POPES 139      73.586  31.530  33.964  1.00  0.00           C
ATOM   4256 0C31 POPES 139      72.706  31.581  35.224  1.00  0.00           C
ATOM   4259 1C31 POPES 139      72.366  30.210  35.834  1.00  0.00           C
ATOM   4262 2C31 POPES 139      71.145  30.310  36.764  1.00  0.00           C
ATOM   4265 3C31 POPES 139      71.256  29.520  38.074  1.00  0.00           C
ATOM   4268 4C31 POPES 139      71.196  28.001  37.914  1.00  0.00           C
ATOM   4271 5C31 POPES 139      71.446  27.280  39.244  1.00  0.00           C
ATOM   4274 6C31 POPES 139      71.245  25.760  39.174  1.00  0.00           C
ATOM   4278  NH3 POPET 140      88.156  15.081  61.454  1.00  0.00           N
ATOM   4282  C12 POPET 140      87.955  13.701  62.034  1.00  0.00           C
ATOM   4285  C11 POPET 140      86.476  13.241  62.004  1.00  0.00           C
ATOM   4288  P   POPET 140      86.656  10.611  62.054  1.00  0.00           P
ATOM   4289  O13 POPET 140      85.415   9.880  61.694  1.00  0.00           O
ATOM   4290  O14 POPET 140      87.685   9.891  62.844  1.00  0.00           O
ATOM   4291  O11 POPET 140      87.376  11.071  60.734  1.00  0.00           O
ATOM   4292  O12 POPET 140      86.316  12.010  62.714  1.00  0.00           O
ATOM   4293  C1  POPET 140      87.516  10.220  59.594  1.00  0.00           C
ATOM   4296  C2  POPET 140      86.575  10.731  58.484  1.00  0.00           C
ATOM   4298  O21 POPET 140      86.406   9.760  57.424  1.00  0.00           O
ATOM   4299  C21 POPET 140      87.436   9.610  56.614  1.00  0.00           C
ATOM   4300  O22 POPET 140      88.605   9.821  56.884  1.00  0.00           O
ATOM   4301  C22 POPET 140      86.976   9.160  55.234  1.00  0.00           C
ATOM   4304  C3  POPET 140      87.016  12.150  57.974  1.00  0.00           C
ATOM   4307  O31 POPET 140      85.926  13.030  57.624  1.00  0.00           O
ATOM   4308  C31 POPET 140      85.296  12.750  56.474  1.00  0.00           C
ATOM   4309  O32 POPET 140      85.425  11.731  55.824  1.00  0.00           O
ATOM   4310  C32 POPET 140      84.516  13.970  56.004  1.00  0.00           C
ATOM   4313  C23 POPET 140      87.495  10.141  54.154  1.00  0.00           C
ATOM   4316  C24 POPET 140      86.726  10.090  52.824  1.00  0.00           C
ATOM   4319  C25 POPET 140      87.235   9.040  51.834  1.00  0.00           C
ATOM   4322  C26 POPET 140      88.686   9.300  51.384  1.00  0.00           C
ATOM   4325  C27 POPET 140      89.126   8.450  50.194  1.00  0.00           C
ATOM   4328  C28 POPET 140      90.626   8.650  49.894  1.00  0.00           C
ATOM   4331  C29 POPET 140      91.255   8.100  48.624  1.00  0.00           C
ATOM   4333 0C21 POPET 140      90.775   7.310  47.644  1.00  0.00           C
ATOM   4335 1C21 POPET 140      89.415   6.660  47.504  1.00  0.00           C
ATOM   4338 2C21 POPET 140      88.465   7.411  46.544  1.00  0.00           C
ATOM   4341 3C21 POPET 140      87.016   6.950  46.714  1.00  0.00           C
ATOM   4344 4C21 POPET 140      86.036   7.630  45.744  1.00  0.00           C
ATOM   4347 5C21 POPET 140      86.166   7.191  44.274  1.00  0.00           C
ATOM   4350 6C21 POPET 140      86.046   5.680  44.034  1.00  0.00           C
ATOM   4353 7C21 POPET 140      86.026   5.320  42.544  1.00  0.00           C
ATOM   4356 8C21 POPET 140      86.026   3.811  42.294  1.00  0.00           C
ATOM   4360  C33 POPET 140      83.855  13.740  54.624  1.00  0.00           C
ATOM   4363  C34 POPET 140      84.865  13.771  53.464  1.00  0.00           C
ATOM   4366  C35 POPET 140      84.196  13.710  52.074  1.00  0.00           C
ATOM   4369  C36 POPET 140      83.615  15.060  51.634  1.00  0.00           C
ATOM   4372  C37 POPET 140      82.915  15.001  50.274  1.00  0.00           C
ATOM   4375  C38 POPET 140      82.495  16.380  49.764  1.00  0.00           C
ATOM   4378  C39 POPET 140      81.645  16.310  48.484  1.00  0.00           C
ATOM   4381 0C31 POPET 140      81.325  17.700  47.934  1.00  0.00           C
ATOM   4384 1C31 POPET 140      80.536  17.651  46.624  1.00  0.00           C
ATOM   4387 2C31 POPET 140      80.056  19.030  46.144  1.00  0.00           C
ATOM   4390 3C31 POPET 140      81.196  19.991  45.774  1.00  0.00           C
ATOM   4393 4C31 POPET 140      80.665  21.321  45.234  1.00  0.00           C
ATOM   4396 5C31 POPET 140      81.775  22.220  44.664  1.00  0.00           C
ATOM   4399 6C31 POPET 140      81.236  23.540  44.084  1.00  0.00           C
ATOM   4403  NH3 POPEU 141      26.176 120.140  22.474  1.00  0.00           N
ATOM   4407  C12 POPEU 141      27.276 119.151  22.724  1.00  0.00           C
ATOM   4410  C11 POPEU 141      28.066 119.521  23.984  1.00  0.00           C
ATOM   4413  P   POPEU 141      29.856 118.041  25.174  1.00  0.00           P
ATOM   4414  O13 POPEU 141      30.726 116.970  24.644  1.00  0.00           O
ATOM   4415  O14 POPEU 141      30.456 118.981  26.134  1.00  0.00           O
ATOM   4416  O11 POPEU 141      28.556 117.420  25.834  1.00  0.00           O
ATOM   4417  O12 POPEU 141      29.296 118.831  23.954  1.00  0.00           O
ATOM   4418  C1  POPEU 141      28.556 116.201  26.594  1.00  0.00           C
ATOM   4421  C2  POPEU 141      28.886 116.341  28.124  1.00  0.00           C
ATOM   4423  O21 POPEU 141      27.976 117.271  28.764  1.00  0.00           O
ATOM   4424  C21 POPEU 141      27.926 117.140  30.104  1.00  0.00           C
ATOM   4425  O22 POPEU 141      28.496 116.271  30.724  1.00  0.00           O
ATOM   4426  C22 POPEU 141      27.046 118.241  30.704  1.00  0.00           C
ATOM   4429  C3  POPEU 141      30.375 116.760  28.334  1.00  0.00           C
ATOM   4432  O31 POPEU 141      31.086 115.991  29.314  1.00  0.00           O
ATOM   4433  C31 POPEU 141      31.746 114.930  28.824  1.00  0.00           C
ATOM   4434  O32 POPEU 141      31.625 114.480  27.704  1.00  0.00           O
ATOM   4435  C32 POPEU 141      32.746 114.470  29.884  1.00  0.00           C
ATOM   4438  C23 POPEU 141      26.856 118.110  32.244  1.00  0.00           C
ATOM   4441  C24 POPEU 141      25.816 119.130  32.744  1.00  0.00           C
ATOM   4444  C25 POPEU 141      25.706 119.330  34.264  1.00  0.00           C
ATOM   4447  C26 POPEU 141      26.906 120.041  34.904  1.00  0.00           C
ATOM   4450  C27 POPEU 141      26.616 120.490  36.354  1.00  0.00           C
ATOM   4453  C28 POPEU 141      27.846 121.121  37.044  1.00  0.00           C
ATOM   4456  C29 POPEU 141      27.496 121.611  38.424  1.00  0.00           C
ATOM   4458 0C21 POPEU 141      28.106 122.611  39.104  1.00  0.00           C
ATOM   4460 1C21 POPEU 141      29.316 123.390  38.654  1.00  0.00           C
ATOM   4463 2C21 POPEU 141      30.356 123.621  39.774  1.00  0.00           C
ATOM   4466 3C21 POPEU 141      30.965 122.320  40.344  1.00  0.00           C
ATOM   4469 4C21 POPEU 141      30.426 121.980  41.744  1.00  0.00           C
ATOM   4472 5C21 POPEU 141      30.735 120.541  42.184  1.00  0.00           C
ATOM   4475 6C21 POPEU 141      29.985 120.140  43.464  1.00  0.00           C
ATOM   4478 7C21 POPEU 141      30.746 120.450  44.764  1.00  0.00           C
ATOM   4481 8C21 POPEU 141      29.966 120.060  46.014  1.00  0.00           C
ATOM   4485  C33 POPEU 141      34.096 115.210  29.724  1.00  0.00           C
ATOM   4488  C34 POPEU 141      34.946 115.181  30.994  1.00  0.00           C
ATOM   4491  C35 POPEU 141      34.776 116.460  31.834  1.00  0.00           C
ATOM   4494  C36 POPEU 141      35.605 116.411  33.124  1.00  0.00           C
ATOM   4497  C37 POPEU 141      35.626 117.731  33.894  1.00  0.00           C
ATOM   4500  C38 POPEU 141      36.516 117.651  35.144  1.00  0.00           C
ATOM   4503  C39 POPEU 141      35.716 117.301  36.404  1.00  0.00           C
ATOM   4506 0C31 POPEU 141      34.956 118.510  36.984  1.00  0.00           C
ATOM   4509 1C31 POPEU 141      34.195 118.160  38.264  1.00  0.00           C
ATOM   4512 2C31 POPEU 141      35.116 117.880  39.464  1.00  0.00           C
ATOM   4515 3C31 POPEU 141      34.546 116.800  40.394  1.00  0.00           C
ATOM   4518 4C31 POPEU 141      33.166 117.161  40.934  1.00  0.00           C
ATOM   4521 5C31 POPEU 141      32.776 116.241  42.084  1.00  0.00           C
ATOM   4524 6C31 POPEU 141      31.386 116.521  42.634  1.00  0.00           C
ATOM   4528  NH3 POPEV 142      31.436  59.241  65.334  1.00  0.00           N
ATOM   4532  C12 POPEV 142      30.096  59.510  64.724  1.00  0.00           C
ATOM   4535  C11 POPEV 142      29.075  58.370  64.874  1.00  0.00           C
ATOM   4538  P   POPEV 142      26.495  58.101  64.494  1.00  0.00           P
ATOM   4539  O13 POPEV 142      26.666  57.040  65.494  1.00  0.00           O
ATOM   4540  O14 POPEV 142      25.486  59.151  64.804  1.00  0.00           O
ATOM   4541  O11 POPEV 142      26.146  57.470  63.094  1.00  0.00           O
ATOM   4542  O12 POPEV 142      27.886  58.800  64.214  1.00  0.00           O
ATOM   4543  C1  POPEV 142      26.906  56.391  62.544  1.00  0.00           C
ATOM   4546  C2  POPEV 142      27.196  56.651  61.034  1.00  0.00           C
ATOM   4548  O21 POPEV 142      27.846  55.550  60.364  1.00  0.00           O
ATOM   4549  C21 POPEV 142      29.075  55.250  60.774  1.00  0.00           C
ATOM   4550  O22 POPEV 142      29.645  55.690  61.754  1.00  0.00           O
ATOM   4551  C22 POPEV 142      29.706  54.300  59.754  1.00  0.00           C
ATOM   4554  C3  POPEV 142      27.966  57.960  60.764  1.00  0.00           C
ATOM   4557  O31 POPEV 142      28.176  58.131  59.354  1.00  0.00           O
ATOM   4558  C31 POPEV 142      29.406  58.001  58.854  1.00  0.00           C
ATOM   4559  O32 POPEV 142      30.406  57.651  59.464  1.00  0.00           O
ATOM   4560  C32 POPEV 142      29.396  58.521  57.424  1.00  0.00           C
ATOM   4563  C23 POPEV 142      31.256  54.321  59.754  1.00  0.00           C
ATOM   4566  C24 POPEV 142      31.756  53.460  58.594  1.00  0.00           C
ATOM   4569  C25 POPEV 142      33.266  53.341  58.374  1.00  0.00           C
ATOM   4572  C26 POPEV 142      33.526  52.521  57.104  1.00  0.00           C
ATOM   4575  C27 POPEV 142      34.996  52.141  56.904  1.00  0.00           C
ATOM   4578  C28 POPEV 142      35.286  51.411  55.564  1.00  0.00           C
ATOM   4581  C29 POPEV 142      34.896  52.150  54.304  1.00  0.00           C
ATOM   4583 0C21 POPEV 142      34.916  51.640  53.064  1.00  0.00           C
ATOM   4585 1C21 POPEV 142      35.305  50.221  52.714  1.00  0.00           C
ATOM   4588 2C21 POPEV 142      36.806  50.050  52.444  1.00  0.00           C
ATOM   4591 3C21 POPEV 142      37.286  50.620  51.104  1.00  0.00           C
ATOM   4594 4C21 POPEV 142      38.806  50.541  50.894  1.00  0.00           C
ATOM   4597 5C21 POPEV 142      39.425  49.200  51.334  1.00  0.00           C
ATOM   4600 6C21 POPEV 142      40.875  49.010  50.864  1.00  0.00           C
ATOM   4603 7C21 POPEV 142      41.476  47.690  51.384  1.00  0.00           C
ATOM   4606 8C21 POPEV 142      42.846  47.360  50.804  1.00  0.00           C
ATOM   4610  C33 POPEV 142      30.036  57.540  56.424  1.00  0.00           C
ATOM   4613  C34 POPEV 142      30.056  58.181  55.044  1.00  0.00           C
ATOM   4616  C35 POPEV 142      30.716  57.360  53.934  1.00  0.00           C
ATOM   4619  C36 POPEV 142      32.206  57.091  54.154  1.00  0.00           C
ATOM   4622  C37 POPEV 142      32.836  56.471  52.904  1.00  0.00           C
ATOM   4625  C38 POPEV 142      34.325  56.141  53.054  1.00  0.00           C
ATOM   4628  C39 POPEV 142      34.846  55.291  51.884  1.00  0.00           C
ATOM   4631 0C31 POPEV 142      34.926  56.061  50.554  1.00  0.00           C
ATOM   4634 1C31 POPEV 142      36.336  56.570  50.244  1.00  0.00           C
ATOM   4637 2C31 POPEV 142      36.395  57.470  48.994  1.00  0.00           C
ATOM   4640 3C31 POPEV 142      37.816  57.581  48.434  1.00  0.00           C
ATOM   4643 4C31 POPEV 142      37.916  58.561  47.254  1.00  0.00           C
ATOM   4646 5C31 POPEV 142      39.256  58.431  46.514  1.00  0.00           C
ATOM   4649 6C31 POPEV 142      39.456  59.481  45.424  1.00  0.00           C
ATOM   4653  NH3 POPEW 143      91.605  53.271  68.114  1.00  0.00           N
ATOM   4657  C12 POPEW 143      91.036  54.260  67.134  1.00  0.00           C
ATOM   4660  C11 POPEW 143      90.455  55.501  67.844  1.00  0.00           C
ATOM   4663  P   POPEW 143      92.696  56.840  68.074  1.00  0.00           P
ATOM   4664  O13 POPEW 143      93.055  58.071  68.794  1.00  0.00           O
ATOM   4665  O14 POPEW 143      93.725  55.800  67.924  1.00  0.00           O
ATOM   4666  O11 POPEW 143      92.176  57.231  66.624  1.00  0.00           O
ATOM   4667  O12 POPEW 143      91.395  56.161  68.694  1.00  0.00           O
ATOM   4668  C1  POPEW 143      93.095  57.620  65.594  1.00  0.00           C
ATOM   4671  C2  POPEW 143      92.675  57.071  64.194  1.00  0.00           C
ATOM   4673  O21 POPEW 143      93.135  58.001  63.214  1.00  0.00           O
ATOM   4674  C21 POPEW 143      93.645  57.570  62.074  1.00  0.00           C
ATOM   4675  O22 POPEW 143      93.836  56.401  61.764  1.00  0.00           O
ATOM   4676  C22 POPEW 143      93.935  58.771  61.184  1.00  0.00           C
ATOM   4679  C3  POPEW 143      91.126  56.970  64.114  1.00  0.00           C
ATOM   4682  O31 POPEW 143      90.656  56.741  62.774  1.00  0.00           O
ATOM   4683  C31 POPEW 143      90.665  55.501  62.364  1.00  0.00           C
ATOM   4684  O32 POPEW 143      90.856  54.510  63.064  1.00  0.00           O
ATOM   4685  C32 POPEW 143      90.455  55.450  60.844  1.00  0.00           C
ATOM   4688  C23 POPEW 143      95.415  59.241  61.244  1.00  0.00           C
ATOM   4691  C24 POPEW 143      96.225  58.891  59.994  1.00  0.00           C
ATOM   4694  C25 POPEW 143      96.306  57.400  59.664  1.00  0.00           C
ATOM   4697  C26 POPEW 143      96.696  57.161  58.194  1.00  0.00           C
ATOM   4700  C27 POPEW 143      96.565  55.681  57.794  1.00  0.00           C
ATOM   4703  C28 POPEW 143      96.266  55.460  56.294  1.00  0.00           C
ATOM   4706  C29 POPEW 143      97.376  55.891  55.364  1.00  0.00           C
ATOM   4708 0C21 POPEW 143      97.626  55.361  54.154  1.00  0.00           C
ATOM   4710 1C21 POPEW 143      96.836  54.270  53.464  1.00  0.00           C
ATOM   4713 2C21 POPEW 143      96.336  54.690  52.064  1.00  0.00           C
ATOM   4716 3C21 POPEW 143      97.475  54.941  51.064  1.00  0.00           C
ATOM   4719 4C21 POPEW 143      97.006  55.060  49.604  1.00  0.00           C
ATOM   4722 5C21 POPEW 143      96.006  56.201  49.354  1.00  0.00           C
ATOM   4725 6C21 POPEW 143      95.975  56.630  47.874  1.00  0.00           C
ATOM   4728 7C21 POPEW 143      94.936  57.721  47.564  1.00  0.00           C
ATOM   4731 8C21 POPEW 143      93.506  57.190  47.494  1.00  0.00           C
ATOM   4735  C33 POPEW 143      90.665  56.811  60.154  1.00  0.00           C
ATOM   4738  C34 POPEW 143      90.716  56.760  58.624  1.00  0.00           C
ATOM   4741  C35 POPEW 143      89.415  56.290  57.964  1.00  0.00           C
ATOM   4744  C36 POPEW 143      88.186  57.061  58.454  1.00  0.00           C
ATOM   4747  C37 POPEW 143      86.926  56.700  57.664  1.00  0.00           C
ATOM   4750  C38 POPEW 143      85.656  57.260  58.294  1.00  0.00           C
ATOM   4753  C39 POPEW 143      84.426  56.861  57.484  1.00  0.00           C
ATOM   4756 0C31 POPEW 143      83.256  57.810  57.714  1.00  0.00           C
ATOM   4759 1C31 POPEW 143      82.036  57.441  56.864  1.00  0.00           C
ATOM   4762 2C31 POPEW 143      80.915  58.460  57.054  1.00  0.00           C
ATOM   4765 3C31 POPEW 143      79.636  58.101  56.304  1.00  0.00           C
ATOM   4768 4C31 POPEW 143      78.456  58.930  56.804  1.00  0.00           C
ATOM   4771 5C31 POPEW 143      77.146  58.561  56.104  1.00  0.00           C
ATOM   4774 6C31 POPEW 143      75.916  59.050  56.874  1.00  0.00           C
ATOM   4778  NH3 POPEX 144      82.386  17.920  61.654  1.00  0.00           N
ATOM   4782  C12 POPEX 144      81.556  16.800  62.214  1.00  0.00           C
ATOM   4785  C11 POPEX 144      80.525  16.281  61.194  1.00  0.00           C
ATOM   4788  P   POPEX 144      81.295  14.061  59.934  1.00  0.00           P
ATOM   4789  O13 POPEX 144      82.246  13.751  58.854  1.00  0.00           O
ATOM   4790  O14 POPEX 144      81.505  13.410  61.244  1.00  0.00           O
ATOM   4791  O11 POPEX 144      79.825  13.670  59.444  1.00  0.00           O
ATOM   4792  O12 POPEX 144      81.186  15.641  60.094  1.00  0.00           O
ATOM   4793  C1  POPEX 144      79.436  13.810  58.084  1.00  0.00           C
ATOM   4796  C2  POPEX 144      78.095  14.571  57.924  1.00  0.00           C
ATOM   4798  O21 POPEX 144      77.976  15.021  56.564  1.00  0.00           O
ATOM   4799  C21 POPEX 144      77.785  14.081  55.654  1.00  0.00           C
ATOM   4800  O22 POPEX 144      77.545  12.911  55.864  1.00  0.00           O
ATOM   4801  C22 POPEX 144      78.016  14.720  54.274  1.00  0.00           C
ATOM   4804  C3  POPEX 144      78.036  15.811  58.864  1.00  0.00           C
ATOM   4807  O31 POPEX 144      77.075  16.811  58.464  1.00  0.00           O
ATOM   4808  C31 POPEX 144      75.806  16.430  58.484  1.00  0.00           C
ATOM   4809  O32 POPEX 144      75.376  15.390  58.964  1.00  0.00           O
ATOM   4810  C32 POPEX 144      74.986  17.520  57.794  1.00  0.00           C
ATOM   4813  C23 POPEX 144      76.776  14.741  53.354  1.00  0.00           C
ATOM   4816  C24 POPEX 144      77.036  15.650  52.134  1.00  0.00           C
ATOM   4819  C25 POPEX 144      75.925  15.630  51.074  1.00  0.00           C
ATOM   4822  C26 POPEX 144      74.535  15.871  51.664  1.00  0.00           C
ATOM   4825  C27 POPEX 144      73.556  16.511  50.674  1.00  0.00           C
ATOM   4828  C28 POPEX 144      72.135  16.600  51.254  1.00  0.00           C
ATOM   4831  C29 POPEX 144      71.345  17.780  50.764  1.00  0.00           C
ATOM   4833 0C21 POPEX 144      70.316  17.740  49.904  1.00  0.00           C
ATOM   4835 1C21 POPEX 144      69.776  16.500  49.254  1.00  0.00           C
ATOM   4838 2C21 POPEX 144      68.906  16.780  48.014  1.00  0.00           C
ATOM   4841 3C21 POPEX 144      67.556  17.430  48.364  1.00  0.00           C
ATOM   4844 4C21 POPEX 144      66.756  18.001  47.184  1.00  0.00           C
ATOM   4847 5C21 POPEX 144      66.205  16.960  46.194  1.00  0.00           C
ATOM   4850 6C21 POPEX 144      67.186  16.550  45.094  1.00  0.00           C
ATOM   4853 7C21 POPEX 144      66.516  15.760  43.954  1.00  0.00           C
ATOM   4856 8C21 POPEX 144      67.506  15.331  42.874  1.00  0.00           C
ATOM   4860  C33 POPEX 144      73.845  16.981  56.914  1.00  0.00           C
ATOM   4863  C34 POPEX 144      73.245  18.141  56.104  1.00  0.00           C
ATOM   4866  C35 POPEX 144      72.315  17.700  54.974  1.00  0.00           C
ATOM   4869  C36 POPEX 144      70.965  17.180  55.464  1.00  0.00           C
ATOM   4872  C37 POPEX 144      69.906  17.150  54.354  1.00  0.00           C
ATOM   4875  C38 POPEX 144      68.486  16.991  54.894  1.00  0.00           C
ATOM   4878  C39 POPEX 144      67.556  18.170  54.534  1.00  0.00           C
ATOM   4881 0C31 POPEX 144      67.135  18.151  53.054  1.00  0.00           C
ATOM   4884 1C31 POPEX 144      66.196  19.311  52.684  1.00  0.00           C
ATOM   4887 2C31 POPEX 144      65.736  19.210  51.224  1.00  0.00           C
ATOM   4890 3C31 POPEX 144      64.846  20.370  50.754  1.00  0.00           C
ATOM   4893 4C31 POPEX 144      65.656  21.601  50.314  1.00  0.00           C
ATOM   4896 5C31 POPEX 144      64.766  22.691  49.704  1.00  0.00           C
ATOM   4899 6C31 POPEX 144      65.575  23.830  49.084  1.00  0.00           C
ATOM   4903  NH3 POPEY 145     111.476  79.070  27.144  1.00  0.00           N
ATOM   4907  C12 POPEY 145     110.366  79.900  26.564  1.00  0.00           C
ATOM   4910  C11 POPEY 145     110.886  80.711  25.354  1.00  0.00           C
ATOM   4913  P   POPEY 145     108.976  82.550  25.304  1.00  0.00           P
ATOM   4914  O13 POPEY 145     107.706  81.921  25.694  1.00  0.00           O
ATOM   4915  O14 POPEY 145     108.876  83.731  24.424  1.00  0.00           O
ATOM   4916  O11 POPEY 145     109.746  82.911  26.634  1.00  0.00           O
ATOM   4917  O12 POPEY 145     109.846  81.381  24.644  1.00  0.00           O
ATOM   4918  C1  POPEY 145     110.676  83.990  26.804  1.00  0.00           C
ATOM   4921  C2  POPEY 145     111.826  83.530  27.764  1.00  0.00           C
ATOM   4923  O21 POPEY 145     111.355  82.920  28.974  1.00  0.00           O
ATOM   4924  C21 POPEY 145     110.395  83.570  29.624  1.00  0.00           C
ATOM   4925  O22 POPEY 145     110.245  84.771  29.684  1.00  0.00           O
ATOM   4926  C22 POPEY 145     109.476  82.550  30.304  1.00  0.00           C
ATOM   4929  C3  POPEY 145     112.995  84.550  27.974  1.00  0.00           C
ATOM   4932  O31 POPEY 145     112.685  85.650  28.864  1.00  0.00           O
ATOM   4933  C31 POPEY 145     113.506  85.800  29.914  1.00  0.00           C
ATOM   4934  O32 POPEY 145     114.546  85.190  30.084  1.00  0.00           O
ATOM   4935  C32 POPEY 145     112.906  86.821  30.884  1.00  0.00           C
ATOM   4938  C23 POPEY 145     108.156  83.190  30.794  1.00  0.00           C
ATOM   4941  C24 POPEY 145     106.945  82.241  30.694  1.00  0.00           C
ATOM   4944  C25 POPEY 145     105.595  82.950  30.814  1.00  0.00           C
ATOM   4947  C26 POPEY 145     105.325  83.601  32.174  1.00  0.00           C
ATOM   4950  C27 POPEY 145     104.025  84.431  32.174  1.00  0.00           C
ATOM   4953  C28 POPEY 145     103.485  84.741  33.584  1.00  0.00           C
ATOM   4956  C29 POPEY 145     104.396  85.590  34.424  1.00  0.00           C
ATOM   4958 0C21 POPEY 145     104.126  85.981  35.684  1.00  0.00           C
ATOM   4960 1C21 POPEY 145     102.866  85.650  36.454  1.00  0.00           C
ATOM   4963 2C21 POPEY 145     103.146  84.620  37.554  1.00  0.00           C
ATOM   4966 3C21 POPEY 145     103.946  85.170  38.744  1.00  0.00           C
ATOM   4969 4C21 POPEY 145     104.426  84.080  39.714  1.00  0.00           C
ATOM   4972 5C21 POPEY 145     103.305  83.171  40.254  1.00  0.00           C
ATOM   4975 6C21 POPEY 145     102.355  83.881  41.224  1.00  0.00           C
ATOM   4978 7C21 POPEY 145     101.266  82.940  41.734  1.00  0.00           C
ATOM   4981 8C21 POPEY 145     100.476  83.500  42.924  1.00  0.00           C
ATOM   4985  C33 POPEY 145     113.956  87.301  31.924  1.00  0.00           C
ATOM   4988  C34 POPEY 145     113.406  88.400  32.844  1.00  0.00           C
ATOM   4991  C35 POPEY 145     114.315  88.680  34.044  1.00  0.00           C
ATOM   4994  C36 POPEY 145     113.736  89.741  34.994  1.00  0.00           C
ATOM   4997  C37 POPEY 145     114.476  89.780  36.344  1.00  0.00           C
ATOM   5000  C38 POPEY 145     113.885  90.821  37.294  1.00  0.00           C
ATOM   5003  C39 POPEY 145     114.426  90.741  38.724  1.00  0.00           C
ATOM   5006 0C31 POPEY 145     113.925  89.500  39.484  1.00  0.00           C
ATOM   5009 1C31 POPEY 145     114.406  89.451  40.934  1.00  0.00           C
ATOM   5012 2C31 POPEY 145     113.865  88.220  41.674  1.00  0.00           C
ATOM   5015 3C31 POPEY 145     114.525  88.001  43.034  1.00  0.00           C
ATOM   5018 4C31 POPEY 145     114.025  86.720  43.694  1.00  0.00           C
ATOM   5021 5C31 POPEY 145     114.846  86.341  44.934  1.00  0.00           C
ATOM   5024 6C31 POPEY 145     114.356  85.041  45.564  1.00  0.00           C
ATOM   5028  NH3 POPEZ 146       2.426  44.060  20.254  1.00  0.00           N
ATOM   5032  C12 POPEZ 146       2.496  43.950  18.754  1.00  0.00           C
ATOM   5035  C11 POPEZ 146       3.956  43.790  18.324  1.00  0.00           C
ATOM   5038  P   POPEZ 146       6.046  42.800  19.524  1.00  0.00           P
ATOM   5039  O13 POPEZ 146       6.496  41.510  20.094  1.00  0.00           O
ATOM   5040  O14 POPEZ 146       6.836  43.400  18.424  1.00  0.00           O
ATOM   5041  O11 POPEZ 146       5.976  43.841  20.714  1.00  0.00           O
ATOM   5042  O12 POPEZ 146       4.526  42.721  19.074  1.00  0.00           O
ATOM   5043  C1  POPEZ 146       7.136  44.591  21.114  1.00  0.00           C
ATOM   5046  C2  POPEZ 146       7.246  44.550  22.664  1.00  0.00           C
ATOM   5048  O21 POPEZ 146       8.396  45.240  23.204  1.00  0.00           O
ATOM   5049  C21 POPEZ 146       8.596  46.510  22.994  1.00  0.00           C
ATOM   5050  O22 POPEZ 146       8.006  47.251  22.214  1.00  0.00           O
ATOM   5051  C22 POPEZ 146       9.686  46.951  23.964  1.00  0.00           C
ATOM   5054  C3  POPEZ 146       7.306  43.071  23.134  1.00  0.00           C
ATOM   5057  O31 POPEZ 146       7.656  42.890  24.544  1.00  0.00           O
ATOM   5058  C31 POPEZ 146       6.626  43.141  25.354  1.00  0.00           C
ATOM   5059  O32 POPEZ 146       5.526  43.521  24.994  1.00  0.00           O
ATOM   5060  C32 POPEZ 146       7.006  42.841  26.814  1.00  0.00           C
ATOM   5063  C23 POPEZ 146       9.556  48.431  24.414  1.00  0.00           C
ATOM   5066  C24 POPEZ 146      10.416  48.731  25.644  1.00  0.00           C
ATOM   5069  C25 POPEZ 146       9.796  48.160  26.924  1.00  0.00           C
ATOM   5072  C26 POPEZ 146      10.626  48.361  28.184  1.00  0.00           C
ATOM   5075  C27 POPEZ 146       9.866  47.851  29.414  1.00  0.00           C
ATOM   5078  C28 POPEZ 146      10.586  48.141  30.744  1.00  0.00           C
ATOM   5081  C29 POPEZ 146       9.576  48.540  31.784  1.00  0.00           C
ATOM   5083 0C21 POPEZ 146       9.306  47.931  32.954  1.00  0.00           C
ATOM   5085 1C21 POPEZ 146       9.986  46.710  33.494  1.00  0.00           C
ATOM   5088 2C21 POPEZ 146       9.166  46.110  34.644  1.00  0.00           C
ATOM   5091 3C21 POPEZ 146       9.926  45.040  35.444  1.00  0.00           C
ATOM   5094 4C21 POPEZ 146       9.586  45.070  36.944  1.00  0.00           C
ATOM   5097 5C21 POPEZ 146       8.106  44.841  37.254  1.00  0.00           C
ATOM   5100 6C21 POPEZ 146       7.766  45.190  38.714  1.00  0.00           C
ATOM   5103 7C21 POPEZ 146       6.306  44.930  39.074  1.00  0.00           C
ATOM   5106 8C21 POPEZ 146       5.926  45.471  40.454  1.00  0.00           C
ATOM   5110  C33 POPEZ 146       8.376  43.381  27.284  1.00  0.00           C
ATOM   5113  C34 POPEZ 146       8.396  43.850  28.754  1.00  0.00           C
ATOM   5116  C35 POPEZ 146       8.476  42.740  29.814  1.00  0.00           C
ATOM   5119  C36 POPEZ 146       8.416  43.330  31.244  1.00  0.00           C
ATOM   5122  C37 POPEZ 146       8.826  42.381  32.374  1.00  0.00           C
ATOM   5125  C38 POPEZ 146       8.006  41.080  32.464  1.00  0.00           C
ATOM   5128  C39 POPEZ 146       8.296  40.260  33.734  1.00  0.00           C
ATOM   5131 0C31 POPEZ 146       7.756  40.900  35.034  1.00  0.00           C
ATOM   5134 1C31 POPEZ 146       8.026  40.040  36.274  1.00  0.00           C
ATOM   5137 2C31 POPEZ 146       7.526  40.671  37.584  1.00  0.00           C
ATOM   5140 3C31 POPEZ 146       7.876  39.780  38.784  1.00  0.00           C
ATOM   5143 4C31 POPEZ 146       7.606  40.411  40.164  1.00  0.00           C
ATOM   5146 5C31 POPEZ 146       8.096  39.460  41.264  1.00  0.00           C
ATOM   5149 6C31 POPEZ 146       8.016  40.011  42.684  1.00  0.00           C
ATOM   5153  NH3 POPEa 147      57.626 121.010  67.094  1.00  0.00           N
ATOM   5157  C12 POPEa 147      58.585 121.530  66.074  1.00  0.00           C
ATOM   5160  C11 POPEa 147      60.056 121.210  66.354  1.00  0.00           C
ATOM   5163  P   POPEa 147      61.506 123.390  66.554  1.00  0.00           P
ATOM   5164  O13 POPEa 147      60.675 123.691  67.744  1.00  0.00           O
ATOM   5165  O14 POPEa 147      62.936 123.060  66.754  1.00  0.00           O
ATOM   5166  O11 POPEa 147      61.465 124.591  65.524  1.00  0.00           O
ATOM   5167  O12 POPEa 147      60.856 122.201  65.714  1.00  0.00           O
ATOM   5168  C1  POPEa 147      61.436 124.381  64.114  1.00  0.00           C
ATOM   5171  C2  POPEa 147      62.855 124.421  63.454  1.00  0.00           C
ATOM   5173  O21 POPEa 147      62.816 125.330  62.354  1.00  0.00           O
ATOM   5174  C21 POPEa 147      62.846 126.600  62.664  1.00  0.00           C
ATOM   5175  O22 POPEa 147      63.166 127.091  63.734  1.00  0.00           O
ATOM   5176  C22 POPEa 147      62.426 127.430  61.454  1.00  0.00           C
ATOM   5179  C3  POPEa 147      63.306 123.010  62.964  1.00  0.00           C
ATOM   5182  O31 POPEa 147      64.596 122.950  62.274  1.00  0.00           O
ATOM   5183  C31 POPEa 147      64.565 122.830  60.944  1.00  0.00           C
ATOM   5184  O32 POPEa 147      63.616 123.060  60.224  1.00  0.00           O
ATOM   5185  C32 POPEa 147      65.946 122.351  60.444  1.00  0.00           C
ATOM   5188  C23 POPEa 147      62.796 126.810  60.094  1.00  0.00           C
ATOM   5191  C24 POPEa 147      62.325 127.681  58.924  1.00  0.00           C
ATOM   5194  C25 POPEa 147      62.736 127.061  57.594  1.00  0.00           C
ATOM   5197  C26 POPEa 147      62.175 127.800  56.374  1.00  0.00           C
ATOM   5200  C27 POPEa 147      62.706 127.150  55.094  1.00  0.00           C
ATOM   5203  C28 POPEa 147      62.126 127.761  53.814  1.00  0.00           C
ATOM   5206  C29 POPEa 147      62.766 127.140  52.594  1.00  0.00           C
ATOM   5208 0C21 POPEa 147      62.465 125.940  52.074  1.00  0.00           C
ATOM   5210 1C21 POPEa 147      61.436 124.991  52.614  1.00  0.00           C
ATOM   5213 2C21 POPEa 147      60.166 124.930  51.744  1.00  0.00           C
ATOM   5216 3C21 POPEa 147      59.066 124.141  52.454  1.00  0.00           C
ATOM   5219 4C21 POPEa 147      57.906 123.701  51.554  1.00  0.00           C
ATOM   5222 5C21 POPEa 147      58.305 122.581  50.584  1.00  0.00           C
ATOM   5225 6C21 POPEa 147      57.116 122.110  49.734  1.00  0.00           C
ATOM   5228 7C21 POPEa 147      57.446 120.900  48.854  1.00  0.00           C
ATOM   5231 8C21 POPEa 147      56.226 120.391  48.094  1.00  0.00           C
ATOM   5235  C33 POPEa 147      65.965 121.490  59.144  1.00  0.00           C
ATOM   5238  C34 POPEa 147      65.995 119.970  59.404  1.00  0.00           C
ATOM   5241  C35 POPEa 147      67.355 119.291  59.154  1.00  0.00           C
ATOM   5244  C36 POPEa 147      67.825 119.340  57.684  1.00  0.00           C
ATOM   5247  C37 POPEa 147      69.105 118.551  57.364  1.00  0.00           C
ATOM   5250  C38 POPEa 147      69.616 118.881  55.944  1.00  0.00           C
ATOM   5253  C39 POPEa 147      70.736 117.980  55.414  1.00  0.00           C
ATOM   5256 0C31 POPEa 147      71.266 118.500  54.064  1.00  0.00           C
ATOM   5259 1C31 POPEa 147      72.436 117.681  53.504  1.00  0.00           C
ATOM   5262 2C31 POPEa 147      73.276 118.451  52.474  1.00  0.00           C
ATOM   5265 3C31 POPEa 147      72.566 118.750  51.144  1.00  0.00           C
ATOM   5268 4C31 POPEa 147      73.546 119.321  50.104  1.00  0.00           C
ATOM   5271 5C31 POPEa 147      72.965 119.500  48.704  1.00  0.00           C
ATOM   5274 6C31 POPEa 147      73.986 120.041  47.694  1.00  0.00           C
ATOM   5278  NH3 POPEb 148     122.156  44.041  62.484  1.00  0.00           N
ATOM   5282  C12 POPEb 148     123.146  42.991  62.934  1.00  0.00           C
ATOM   5285  C11 POPEb 148     124.555  43.580  63.114  1.00  0.00           C
ATOM   5288  P   POPEb 148     124.975  45.561  61.474  1.00  0.00           P
ATOM   5289  O13 POPEb 148     124.245  46.310  62.524  1.00  0.00           O
ATOM   5290  O14 POPEb 148     126.327  46.021  61.074  1.00  0.00           O
ATOM   5291  O11 POPEb 148     123.986  45.530  60.254  1.00  0.00           O
ATOM   5292  O12 POPEb 148     125.056  44.041  61.864  1.00  0.00           O
ATOM   5293  C1  POPEb 148     123.916  44.641  59.154  1.00  0.00           C
ATOM   5296  C2  POPEb 148     124.876  45.100  58.014  1.00  0.00           C
ATOM   5298  O21 POPEb 148     124.356  45.000  56.674  1.00  0.00           O
ATOM   5299  C21 POPEb 148     123.725  43.950  56.204  1.00  0.00           C
ATOM   5300  O22 POPEb 148     123.316  42.991  56.834  1.00  0.00           O
ATOM   5301  C22 POPEb 148     123.755  44.060  54.674  1.00  0.00           C
ATOM   5304  C3  POPEb 148     126.295  44.460  58.154  1.00  0.00           C
ATOM   5307  O31 POPEb 148     126.857  43.891  56.934  1.00  0.00           O
ATOM   5308  C31 POPEb 148     127.297  44.751  56.034  1.00  0.00           C
ATOM   5309  O32 POPEb 148     127.216  45.970  56.124  1.00  0.00           O
ATOM   5310  C32 POPEb 148     128.006  43.971  54.934  1.00  0.00           C
ATOM   5313  C23 POPEb 148     122.486  43.530  53.944  1.00  0.00           C
ATOM   5316  C24 POPEb 148     122.566  43.731  52.414  1.00  0.00           C
ATOM   5319  C25 POPEb 148     121.385  43.090  51.664  1.00  0.00           C
ATOM   5322  C26 POPEb 148     121.596  43.071  50.144  1.00  0.00           C
ATOM   5325  C27 POPEb 148     120.525  42.240  49.414  1.00  0.00           C
ATOM   5328  C28 POPEb 148     120.875  41.921  47.934  1.00  0.00           C
ATOM   5331  C29 POPEb 148     120.395  42.760  46.774  1.00  0.00           C
ATOM   5333 0C21 POPEb 148     119.665  43.891  46.724  1.00  0.00           C
ATOM   5335 1C21 POPEb 148     119.135  44.740  47.844  1.00  0.00           C
ATOM   5338 2C21 POPEb 148     118.836  46.191  47.394  1.00  0.00           C
ATOM   5341 3C21 POPEb 148     120.105  47.001  47.094  1.00  0.00           C
ATOM   5344 4C21 POPEb 148     119.776  48.420  46.604  1.00  0.00           C
ATOM   5347 5C21 POPEb 148     121.026  49.280  46.434  1.00  0.00           C
ATOM   5350 6C21 POPEb 148     120.695  50.681  45.904  1.00  0.00           C
ATOM   5353 7C21 POPEb 148     121.936  51.560  45.804  1.00  0.00           C
ATOM   5356 8C21 POPEb 148     121.656  52.960  45.264  1.00  0.00           C
ATOM   5360  C33 POPEb 148     128.347  44.841  53.714  1.00  0.00           C
ATOM   5363  C34 POPEb 148     129.436  44.190  52.834  1.00  0.00           C
ATOM   5366  C35 POPEb 148     129.777  45.091  51.644  1.00  0.00           C
ATOM   5369  C36 POPEb 148     130.816  44.491  50.694  1.00  0.00           C
ATOM   5372  C37 POPEb 148     130.837  45.271  49.374  1.00  0.00           C
ATOM   5375  C38 POPEb 148     131.707  44.650  48.274  1.00  0.00           C
ATOM   5378  C39 POPEb 148     133.156  45.151  48.294  1.00  0.00           C
ATOM   5381 0C31 POPEb 148     133.886  44.771  46.994  1.00  0.00           C
ATOM   5384 1C31 POPEb 148     135.337  45.260  46.944  1.00  0.00           C
ATOM   5387 2C31 POPEb 148     135.917  45.081  45.534  1.00  0.00           C
ATOM   5390 3C31 POPEb 148     137.437  45.221  45.464  1.00  0.00           C
ATOM   5393 4C31 POPEb 148     137.967  45.300  44.014  1.00  0.00           C
ATOM   5396 5C31 POPEb 148     139.487  45.390  43.934  1.00  0.00           C
ATOM   5399 6C31 POPEb 148     140.007  45.330  42.494  1.00  0.00           C
ATOM   5403  NH3 POPEc 149      60.066  50.530  23.544  1.00  0.00           N
ATOM   5407  C12 POPEc 149      61.275  51.331  23.104  1.00  0.00           C
ATOM   5410  C11 POPEc 149      61.226  51.651  21.604  1.00  0.00           C
ATOM   5413  P   POPEc 149      58.785  52.540  21.174  1.00  0.00           P
ATOM   5414  O13 POPEc 149      58.166  53.771  20.664  1.00  0.00           O
ATOM   5415  O14 POPEc 149      58.556  51.300  20.394  1.00  0.00           O
ATOM   5416  O11 POPEc 149      58.375  52.300  22.694  1.00  0.00           O
ATOM   5417  O12 POPEc 149      60.336  52.740  21.324  1.00  0.00           O
ATOM   5418  C1  POPEc 149      57.096  52.610  23.224  1.00  0.00           C
ATOM   5421  C2  POPEc 149      57.205  53.641  24.384  1.00  0.00           C
ATOM   5423  O21 POPEc 149      56.886  53.001  25.634  1.00  0.00           O
ATOM   5424  C21 POPEc 149      55.605  52.841  25.944  1.00  0.00           C
ATOM   5425  O22 POPEc 149      54.646  53.090  25.224  1.00  0.00           O
ATOM   5426  C22 POPEc 149      55.506  52.271  27.364  1.00  0.00           C
ATOM   5429  C3  POPEc 149      56.476  55.000  24.094  1.00  0.00           C
ATOM   5432  O31 POPEc 149      55.856  55.641  25.224  1.00  0.00           O
ATOM   5433  C31 POPEc 149      56.626  56.210  26.124  1.00  0.00           C
ATOM   5434  O32 POPEc 149      57.836  56.091  26.234  1.00  0.00           O
ATOM   5435  C32 POPEc 149      55.706  57.030  27.024  1.00  0.00           C
ATOM   5438  C23 POPEc 149      54.396  52.931  28.214  1.00  0.00           C
ATOM   5441  C24 POPEc 149      54.695  52.861  29.724  1.00  0.00           C
ATOM   5444  C25 POPEc 149      54.726  51.450  30.354  1.00  0.00           C
ATOM   5447  C26 POPEc 149      53.486  51.110  31.204  1.00  0.00           C
ATOM   5450  C27 POPEc 149      52.246  50.760  30.364  1.00  0.00           C
ATOM   5453  C28 POPEc 149      50.916  50.731  31.134  1.00  0.00           C
ATOM   5456  C29 POPEc 149      50.735  49.491  31.974  1.00  0.00           C
ATOM   5458 0C21 POPEc 149      50.035  49.391  33.114  1.00  0.00           C
ATOM   5460 1C21 POPEc 149      49.245  50.471  33.824  1.00  0.00           C
ATOM   5463 2C21 POPEc 149      47.965  49.891  34.474  1.00  0.00           C
ATOM   5466 3C21 POPEc 149      47.296  50.811  35.504  1.00  0.00           C
ATOM   5469 4C21 POPEc 149      46.036  50.161  36.104  1.00  0.00           C
ATOM   5472 5C21 POPEc 149      45.555  50.771  37.424  1.00  0.00           C
ATOM   5475 6C21 POPEc 149      45.046  52.220  37.304  1.00  0.00           C
ATOM   5478 7C21 POPEc 149      44.075  52.570  38.444  1.00  0.00           C
ATOM   5481 8C21 POPEc 149      43.546  54.010  38.404  1.00  0.00           C
ATOM   5485  C33 POPEc 149      56.406  57.711  28.224  1.00  0.00           C
ATOM   5488  C34 POPEc 149      55.506  58.820  28.794  1.00  0.00           C
ATOM   5491  C35 POPEc 149      56.156  59.620  29.924  1.00  0.00           C
ATOM   5494  C36 POPEc 149      56.336  58.831  31.224  1.00  0.00           C
ATOM   5497  C37 POPEc 149      56.656  59.760  32.394  1.00  0.00           C
ATOM   5500  C38 POPEc 149      56.686  59.091  33.774  1.00  0.00           C
ATOM   5503  C39 POPEc 149      57.866  58.131  34.014  1.00  0.00           C
ATOM   5506 0C31 POPEc 149      59.235  58.831  34.084  1.00  0.00           C
ATOM   5509 1C31 POPEc 149      60.395  57.841  34.284  1.00  0.00           C
ATOM   5512 2C31 POPEc 149      60.936  57.750  35.724  1.00  0.00           C
ATOM   5515 3C31 POPEc 149      59.906  57.370  36.794  1.00  0.00           C
ATOM   5518 4C31 POPEc 149      60.616  57.040  38.114  1.00  0.00           C
ATOM   5521 5C31 POPEc 149      59.666  56.760  39.284  1.00  0.00           C
ATOM   5524 6C31 POPEc 149      60.446  56.240  40.504  1.00  0.00           C
ATOM   5528  NH3 POPEd 150      69.885 107.351  22.174  1.00  0.00           N
ATOM   5532  C12 POPEd 150      70.796 106.681  21.174  1.00  0.00           C
ATOM   5535  C11 POPEd 150      70.706 105.140  21.234  1.00  0.00           C
ATOM   5538  P   POPEd 150      72.426 103.370  20.254  1.00  0.00           P
ATOM   5539  O13 POPEd 150      71.696 102.150  20.674  1.00  0.00           O
ATOM   5540  O14 POPEd 150      73.276 103.330  19.054  1.00  0.00           O
ATOM   5541  O11 POPEd 150      73.276 103.911  21.484  1.00  0.00           O
ATOM   5542  O12 POPEd 150      71.376 104.561  20.114  1.00  0.00           O
ATOM   5543  C1  POPEd 150      73.605 103.001  22.554  1.00  0.00           C
ATOM   5546  C2  POPEd 150      74.366 103.710  23.724  1.00  0.00           C
ATOM   5548  O21 POPEd 150      73.536 103.741  24.914  1.00  0.00           O
ATOM   5549  C21 POPEd 150      73.736 102.740  25.764  1.00  0.00           C
ATOM   5550  O22 POPEd 150      74.526 101.821  25.604  1.00  0.00           O
ATOM   5551  C22 POPEd 150      72.756 102.840  26.934  1.00  0.00           C
ATOM   5554  C3  POPEd 150      74.766 105.151  23.304  1.00  0.00           C
ATOM   5557  O31 POPEd 150      75.596 105.790  24.294  1.00  0.00           O
ATOM   5558  C31 POPEd 150      75.056 106.791  24.984  1.00  0.00           C
ATOM   5559  O32 POPEd 150      73.956 107.280  24.794  1.00  0.00           O
ATOM   5560  C32 POPEd 150      76.006 107.150  26.114  1.00  0.00           C
ATOM   5563  C23 POPEd 150      73.266 102.190  28.244  1.00  0.00           C
ATOM   5566  C24 POPEd 150      73.906 103.220  29.194  1.00  0.00           C
ATOM   5569  C25 POPEd 150      72.876 104.090  29.934  1.00  0.00           C
ATOM   5572  C26 POPEd 150      73.536 104.981  30.994  1.00  0.00           C
ATOM   5575  C27 POPEd 150      72.535 105.790  31.834  1.00  0.00           C
ATOM   5578  C28 POPEd 150      73.226 106.560  32.984  1.00  0.00           C
ATOM   5581  C29 POPEd 150      72.296 107.470  33.754  1.00  0.00           C
ATOM   5583 0C21 POPEd 150      72.575 108.060  34.934  1.00  0.00           C
ATOM   5585 1C21 POPEd 150      73.856 107.920  35.714  1.00  0.00           C
ATOM   5588 2C21 POPEd 150      73.635 107.621  37.204  1.00  0.00           C
ATOM   5591 3C21 POPEd 150      72.806 106.350  37.464  1.00  0.00           C
ATOM   5594 4C21 POPEd 150      73.285 105.531  38.664  1.00  0.00           C
ATOM   5597 5C21 POPEd 150      73.486 106.361  39.944  1.00  0.00           C
ATOM   5600 6C21 POPEd 150      73.565 105.480  41.194  1.00  0.00           C
ATOM   5603 7C21 POPEd 150      73.705 106.280  42.494  1.00  0.00           C
ATOM   5606 8C21 POPEd 150      73.756 105.391  43.744  1.00  0.00           C
ATOM   5610  C33 POPEd 150      75.566 108.370  26.954  1.00  0.00           C
ATOM   5613  C34 POPEd 150      76.166 108.341  28.364  1.00  0.00           C
ATOM   5616  C35 POPEd 150      75.506 109.321  29.344  1.00  0.00           C
ATOM   5619  C36 POPEd 150      76.176 109.251  30.724  1.00  0.00           C
ATOM   5622  C37 POPEd 150      75.555 110.190  31.764  1.00  0.00           C
ATOM   5625  C38 POPEd 150      76.196 110.000  33.154  1.00  0.00           C
ATOM   5628  C39 POPEd 150      75.885 111.121  34.164  1.00  0.00           C
ATOM   5631 0C31 POPEd 150      74.395 111.450  34.294  1.00  0.00           C
ATOM   5634 1C31 POPEd 150      74.075 112.241  35.574  1.00  0.00           C
ATOM   5637 2C31 POPEd 150      72.566 112.481  35.754  1.00  0.00           C
ATOM   5640 3C31 POPEd 150      72.156 112.771  37.204  1.00  0.00           C
ATOM   5643 4C31 POPEd 150      72.566 114.151  37.724  1.00  0.00           C
ATOM   5646 5C31 POPEd 150      71.986 114.440  39.124  1.00  0.00           C
ATOM   5649 6C31 POPEd 150      72.266 115.851  39.644  1.00  0.00           C
ATOM   5653  NH3 POPEe 151     115.455  90.720  24.154  1.00  0.00           N
ATOM   5657  C12 POPEe 151     115.816  89.310  23.794  1.00  0.00           C
ATOM   5660  C11 POPEe 151     117.176  89.220  23.064  1.00  0.00           C
ATOM   5663  P   POPEe 151     118.605  87.301  21.954  1.00  0.00           P
ATOM   5664  O13 POPEe 151     118.396  85.851  21.834  1.00  0.00           O
ATOM   5665  O14 POPEe 151     118.626  88.101  20.704  1.00  0.00           O
ATOM   5666  O11 POPEe 151     119.916  87.511  22.804  1.00  0.00           O
ATOM   5667  O12 POPEe 151     117.505  87.840  22.944  1.00  0.00           O
ATOM   5668  C1  POPEe 151     120.135  86.460  23.764  1.00  0.00           C
ATOM   5671  C2  POPEe 151     121.395  86.751  24.604  1.00  0.00           C
ATOM   5673  O21 POPEe 151     121.456  85.750  25.644  1.00  0.00           O
ATOM   5674  C21 POPEe 151     122.006  84.610  25.274  1.00  0.00           C
ATOM   5675  O22 POPEe 151     122.666  84.431  24.264  1.00  0.00           O
ATOM   5676  C22 POPEe 151     121.686  83.570  26.354  1.00  0.00           C
ATOM   5679  C3  POPEe 151     121.316  88.150  25.254  1.00  0.00           C
ATOM   5682  O31 POPEe 151     122.365  88.260  26.224  1.00  0.00           O
ATOM   5683  C31 POPEe 151     122.286  89.351  26.974  1.00  0.00           C
ATOM   5684  O32 POPEe 151     121.435  90.210  26.904  1.00  0.00           O
ATOM   5685  C32 POPEe 151     123.426  89.240  27.974  1.00  0.00           C
ATOM   5688  C23 POPEe 151     122.925  83.230  27.204  1.00  0.00           C
ATOM   5691  C24 POPEe 151     122.726  81.991  28.094  1.00  0.00           C
ATOM   5694  C25 POPEe 151     121.976  82.201  29.414  1.00  0.00           C
ATOM   5697  C26 POPEe 151     122.915  82.530  30.584  1.00  0.00           C
ATOM   5700  C27 POPEe 151     122.276  82.441  31.984  1.00  0.00           C
ATOM   5703  C28 POPEe 151     123.266  82.681  33.154  1.00  0.00           C
ATOM   5706  C29 POPEe 151     124.536  81.860  33.094  1.00  0.00           C
ATOM   5708 0C21 POPEe 151     124.936  80.860  33.894  1.00  0.00           C
ATOM   5710 1C21 POPEe 151     124.186  80.251  35.054  1.00  0.00           C
ATOM   5713 2C21 POPEe 151     124.686  80.760  36.414  1.00  0.00           C
ATOM   5716 3C21 POPEe 151     126.145  80.400  36.754  1.00  0.00           C
ATOM   5719 4C21 POPEe 151     126.626  81.110  38.024  1.00  0.00           C
ATOM   5722 5C21 POPEe 151     125.936  80.671  39.324  1.00  0.00           C
ATOM   5725 6C21 POPEe 151     125.476  81.860  40.174  1.00  0.00           C
ATOM   5728 7C21 POPEe 151     125.126  81.490  41.624  1.00  0.00           C
ATOM   5731 8C21 POPEe 151     124.595  82.681  42.424  1.00  0.00           C
ATOM   5735  C33 POPEe 151     123.655  90.490  28.834  1.00  0.00           C
ATOM   5738  C34 POPEe 151     124.356  90.111  30.144  1.00  0.00           C
ATOM   5741  C35 POPEe 151     123.506  90.490  31.354  1.00  0.00           C
ATOM   5744  C36 POPEe 151     123.575  89.480  32.504  1.00  0.00           C
ATOM   5747  C37 POPEe 151     123.025  90.111  33.794  1.00  0.00           C
ATOM   5750  C38 POPEe 151     124.035  91.101  34.394  1.00  0.00           C
ATOM   5753  C39 POPEe 151     124.816  90.490  35.564  1.00  0.00           C
ATOM   5756 0C31 POPEe 151     123.976  90.440  36.844  1.00  0.00           C
ATOM   5759 1C31 POPEe 151     124.846  90.401  38.094  1.00  0.00           C
ATOM   5762 2C31 POPEe 151     124.016  90.631  39.374  1.00  0.00           C
ATOM   5765 3C31 POPEe 151     124.855  90.650  40.654  1.00  0.00           C
ATOM   5768 4C31 POPEe 151     126.046  91.620  40.604  1.00  0.00           C
ATOM   5771 5C31 POPEe 151     126.766  91.730  41.944  1.00  0.00           C
ATOM   5774 6C31 POPEe 151     128.036  92.570  41.844  1.00  0.00           C
ATOM   5778  NH3 POPEf 152     114.135  26.391  21.974  1.00  0.00           N
ATOM   5782  C12 POPEf 152     114.186  27.341  20.804  1.00  0.00           C
ATOM   5785  C11 POPEf 152     115.616  27.880  20.584  1.00  0.00           C
ATOM   5788  P   POPEf 152     116.945  25.620  20.324  1.00  0.00           P
ATOM   5789  O13 POPEf 152     115.775  24.790  20.684  1.00  0.00           O
ATOM   5790  O14 POPEf 152     117.966  25.050  19.434  1.00  0.00           O
ATOM   5791  O11 POPEf 152     117.575  26.000  21.734  1.00  0.00           O
ATOM   5792  O12 POPEf 152     116.406  27.001  19.774  1.00  0.00           O
ATOM   5793  C1  POPEf 152     118.046  24.891  22.524  1.00  0.00           C
ATOM   5796  C2  POPEf 152     116.945  24.300  23.454  1.00  0.00           C
ATOM   5798  O21 POPEf 152     117.276  24.631  24.824  1.00  0.00           O
ATOM   5799  C21 POPEf 152     116.856  25.840  25.174  1.00  0.00           C
ATOM   5800  O22 POPEf 152     116.245  26.620  24.454  1.00  0.00           O
ATOM   5801  C22 POPEf 152     117.156  26.040  26.664  1.00  0.00           C
ATOM   5804  C3  POPEf 152     116.766  22.761  23.284  1.00  0.00           C
ATOM   5807  O31 POPEf 152     116.336  22.090  24.484  1.00  0.00           O
ATOM   5808  C31 POPEf 152     115.035  22.101  24.744  1.00  0.00           C
ATOM   5809  O32 POPEf 152     114.165  22.610  24.054  1.00  0.00           O
ATOM   5810  C32 POPEf 152     114.796  21.391  26.064  1.00  0.00           C
ATOM   5813  C23 POPEf 152     116.425  25.010  27.574  1.00  0.00           C
ATOM   5816  C24 POPEf 152     114.956  25.340  27.854  1.00  0.00           C
ATOM   5819  C25 POPEf 152     114.075  25.431  26.594  1.00  0.00           C
ATOM   5822  C26 POPEf 152     112.575  25.530  26.914  1.00  0.00           C
ATOM   5825  C27 POPEf 152     111.716  25.710  25.664  1.00  0.00           C
ATOM   5828  C28 POPEf 152     110.226  25.970  25.984  1.00  0.00           C
ATOM   5831  C29 POPEf 152     109.496  24.761  26.544  1.00  0.00           C
ATOM   5833 0C21 POPEf 152     108.266  24.341  26.224  1.00  0.00           C
ATOM   5835 1C21 POPEf 152     107.316  24.950  25.214  1.00  0.00           C
ATOM   5838 2C21 POPEf 152     105.956  25.370  25.814  1.00  0.00           C
ATOM   5841 3C21 POPEf 152     105.066  24.190  26.234  1.00  0.00           C
ATOM   5844 4C21 POPEf 152     103.585  24.560  26.314  1.00  0.00           C
ATOM   5847 5C21 POPEf 152     102.685  23.411  26.794  1.00  0.00           C
ATOM   5850 6C21 POPEf 152     101.225  23.880  26.994  1.00  0.00           C
ATOM   5853 7C21 POPEf 152     100.306  22.780  27.564  1.00  0.00           C
ATOM   5856 8C21 POPEf 152      98.925  23.310  27.964  1.00  0.00           C
ATOM   5860  C33 POPEf 152     113.316  21.300  26.484  1.00  0.00           C
ATOM   5863  C34 POPEf 152     113.205  20.530  27.804  1.00  0.00           C
ATOM   5866  C35 POPEf 152     111.766  20.291  28.274  1.00  0.00           C
ATOM   5869  C36 POPEf 152     111.705  19.561  29.624  1.00  0.00           C
ATOM   5872  C37 POPEf 152     110.285  19.280  30.114  1.00  0.00           C
ATOM   5875  C38 POPEf 152     110.215  18.450  31.404  1.00  0.00           C
ATOM   5878  C39 POPEf 152     110.546  19.220  32.684  1.00  0.00           C
ATOM   5881 0C31 POPEf 152     110.336  18.330  33.914  1.00  0.00           C
ATOM   5884 1C31 POPEf 152     110.695  19.011  35.244  1.00  0.00           C
ATOM   5887 2C31 POPEf 152     110.516  18.081  36.454  1.00  0.00           C
ATOM   5890 3C31 POPEf 152     109.046  17.811  36.824  1.00  0.00           C
ATOM   5893 4C31 POPEf 152     108.386  18.990  37.564  1.00  0.00           C
ATOM   5896 5C31 POPEf 152     107.116  18.550  38.304  1.00  0.00           C
ATOM   5899 6C31 POPEf 152     106.486  19.650  39.144  1.00  0.00           C
ATOM   5903  NH3 POPEg 153      65.056 121.550  67.114  1.00  0.00           N
ATOM   5907  C12 POPEg 153      65.035 120.081  66.784  1.00  0.00           C
ATOM   5910  C11 POPEg 153      65.766 119.731  65.464  1.00  0.00           C
ATOM   5913  P   POPEg 153      65.666 117.120  65.744  1.00  0.00           P
ATOM   5914  O13 POPEg 153      66.516 115.970  65.324  1.00  0.00           O
ATOM   5915  O14 POPEg 153      65.156 117.031  67.114  1.00  0.00           O
ATOM   5916  O11 POPEg 153      64.465 117.231  64.734  1.00  0.00           O
ATOM   5917  O12 POPEg 153      66.436 118.470  65.524  1.00  0.00           O
ATOM   5918  C1  POPEg 153      64.686 117.080  63.334  1.00  0.00           C
ATOM   5921  C2  POPEg 153      63.936 115.821  62.824  1.00  0.00           C
ATOM   5923  O21 POPEg 153      64.126 115.660  61.414  1.00  0.00           O
ATOM   5924  C21 POPEg 153      65.336 115.501  60.954  1.00  0.00           C
ATOM   5925  O22 POPEg 153      66.336 115.200  61.604  1.00  0.00           O
ATOM   5926  C22 POPEg 153      65.275 115.860  59.474  1.00  0.00           C
ATOM   5929  C3  POPEg 153      62.406 115.911  63.084  1.00  0.00           C
ATOM   5932  O31 POPEg 153      61.706 116.450  61.934  1.00  0.00           O
ATOM   5933  C31 POPEg 153      61.605 117.771  61.904  1.00  0.00           C
ATOM   5934  O32 POPEg 153      61.745 118.510  62.854  1.00  0.00           O
ATOM   5935  C32 POPEg 153      61.446 118.241  60.454  1.00  0.00           C
ATOM   5938  C23 POPEg 153      66.456 115.380  58.604  1.00  0.00           C
ATOM   5941  C24 POPEg 153      65.965 115.011  57.194  1.00  0.00           C
ATOM   5944  C25 POPEg 153      67.026 115.221  56.124  1.00  0.00           C
ATOM   5947  C26 POPEg 153      66.525 114.841  54.724  1.00  0.00           C
ATOM   5950  C27 POPEg 153      67.346 115.520  53.614  1.00  0.00           C
ATOM   5953  C28 POPEg 153      66.766 115.251  52.214  1.00  0.00           C
ATOM   5956  C29 POPEg 153      67.816 115.161  51.134  1.00  0.00           C
ATOM   5958 0C21 POPEg 153      68.266 116.150  50.344  1.00  0.00           C
ATOM   5960 1C21 POPEg 153      67.825 117.591  50.364  1.00  0.00           C
ATOM   5963 2C21 POPEg 153      66.976 117.990  49.154  1.00  0.00           C
ATOM   5966 3C21 POPEg 153      67.736 118.050  47.814  1.00  0.00           C
ATOM   5969 4C21 POPEg 153      67.726 116.751  46.994  1.00  0.00           C
ATOM   5972 5C21 POPEg 153      68.226 116.970  45.554  1.00  0.00           C
ATOM   5975 6C21 POPEg 153      68.256 115.671  44.734  1.00  0.00           C
ATOM   5978 7C21 POPEg 153      68.806 115.860  43.314  1.00  0.00           C
ATOM   5981 8C21 POPEg 153      68.936 114.540  42.554  1.00  0.00           C
ATOM   5985  C33 POPEg 153      61.805 119.741  60.334  1.00  0.00           C
ATOM   5988  C34 POPEg 153      62.006 120.251  58.904  1.00  0.00           C
ATOM   5991  C35 POPEg 153      60.726 120.411  58.074  1.00  0.00           C
ATOM   5994  C36 POPEg 153      60.906 121.450  56.954  1.00  0.00           C
ATOM   5997  C37 POPEg 153      59.646 121.700  56.104  1.00  0.00           C
ATOM   6000  C38 POPEg 153      59.305 120.550  55.144  1.00  0.00           C
ATOM   6003  C39 POPEg 153      60.206 120.431  53.914  1.00  0.00           C
ATOM   6006 0C31 POPEg 153      59.856 119.190  53.084  1.00  0.00           C
ATOM   6009 1C31 POPEg 153      60.656 119.120  51.784  1.00  0.00           C
ATOM   6012 2C31 POPEg 153      60.266 117.950  50.864  1.00  0.00           C
ATOM   6015 3C31 POPEg 153      61.065 117.970  49.564  1.00  0.00           C
ATOM   6018 4C31 POPEg 153      60.706 116.821  48.614  1.00  0.00           C
ATOM   6021 5C31 POPEg 153      61.525 116.860  47.314  1.00  0.00           C
ATOM   6024 6C31 POPEg 153      61.176 115.730  46.344  1.00  0.00           C
ATOM   6028  NH3 POPEh 154      60.485  33.460  65.074  1.00  0.00           N
ATOM   6032  C12 POPEh 154      59.686  32.201  64.974  1.00  0.00           C
ATOM   6035  C11 POPEh 154      58.276  32.431  65.534  1.00  0.00           C
ATOM   6038  P   POPEh 154      55.916  31.911  64.604  1.00  0.00           P
ATOM   6039  O13 POPEh 154      55.035  31.081  65.474  1.00  0.00           O
ATOM   6040  O14 POPEh 154      55.776  33.370  64.674  1.00  0.00           O
ATOM   6041  O11 POPEh 154      55.756  31.460  63.114  1.00  0.00           O
ATOM   6042  O12 POPEh 154      57.406  31.490  64.914  1.00  0.00           O
ATOM   6043  C1  POPEh 154      56.586  31.981  62.084  1.00  0.00           C
ATOM   6046  C2  POPEh 154      56.506  30.991  60.914  1.00  0.00           C
ATOM   6048  O21 POPEh 154      57.426  31.360  59.854  1.00  0.00           O
ATOM   6049  C21 POPEh 154      57.036  32.241  58.944  1.00  0.00           C
ATOM   6050  O22 POPEh 154      56.075  32.981  59.004  1.00  0.00           O
ATOM   6051  C22 POPEh 154      58.066  32.220  57.824  1.00  0.00           C
ATOM   6054  C3  POPEh 154      55.026  30.790  60.484  1.00  0.00           C
ATOM   6057  O31 POPEh 154      54.895  30.321  59.134  1.00  0.00           O
ATOM   6058  C31 POPEh 154      55.106  29.050  58.914  1.00  0.00           C
ATOM   6059  O32 POPEh 154      55.586  28.240  59.704  1.00  0.00           O
ATOM   6060  C32 POPEh 154      54.606  28.760  57.504  1.00  0.00           C
ATOM   6063  C23 POPEh 154      57.526  32.851  56.534  1.00  0.00           C
ATOM   6066  C24 POPEh 154      58.356  32.450  55.314  1.00  0.00           C
ATOM   6069  C25 POPEh 154      59.646  33.260  55.114  1.00  0.00           C
ATOM   6072  C26 POPEh 154      60.456  32.641  53.974  1.00  0.00           C
ATOM   6075  C27 POPEh 154      61.605  33.470  53.404  1.00  0.00           C
ATOM   6078  C28 POPEh 154      62.086  32.821  52.084  1.00  0.00           C
ATOM   6081  C29 POPEh 154      63.315  33.391  51.424  1.00  0.00           C
ATOM   6083 0C21 POPEh 154      63.446  33.670  50.114  1.00  0.00           C
ATOM   6085 1C21 POPEh 154      62.395  33.560  49.044  1.00  0.00           C
ATOM   6088 2C21 POPEh 154      62.516  32.300  48.144  1.00  0.00           C
ATOM   6091 3C21 POPEh 154      63.836  32.250  47.364  1.00  0.00           C
ATOM   6094 4C21 POPEh 154      63.845  31.270  46.184  1.00  0.00           C
ATOM   6097 5C21 POPEh 154      63.785  29.780  46.554  1.00  0.00           C
ATOM   6100 6C21 POPEh 154      64.386  28.930  45.434  1.00  0.00           C
ATOM   6103 7C21 POPEh 154      64.325  27.411  45.654  1.00  0.00           C
ATOM   6106 8C21 POPEh 154      64.976  26.651  44.494  1.00  0.00           C
ATOM   6110  C33 POPEh 154      55.346  29.540  56.404  1.00  0.00           C
ATOM   6113  C34 POPEh 154      54.616  29.380  55.074  1.00  0.00           C
ATOM   6116  C35 POPEh 154      55.276  30.221  53.974  1.00  0.00           C
ATOM   6119  C36 POPEh 154      54.305  30.681  52.894  1.00  0.00           C
ATOM   6122  C37 POPEh 154      54.956  31.720  51.984  1.00  0.00           C
ATOM   6125  C38 POPEh 154      53.956  32.520  51.144  1.00  0.00           C
ATOM   6128  C39 POPEh 154      54.575  33.790  50.544  1.00  0.00           C
ATOM   6131 0C31 POPEh 154      55.586  33.540  49.414  1.00  0.00           C
ATOM   6134 1C31 POPEh 154      56.256  34.850  48.974  1.00  0.00           C
ATOM   6137 2C31 POPEh 154      56.516  34.950  47.464  1.00  0.00           C
ATOM   6140 3C31 POPEh 154      57.965  34.681  47.044  1.00  0.00           C
ATOM   6143 4C31 POPEh 154      58.186  35.010  45.564  1.00  0.00           C
ATOM   6146 5C31 POPEh 154      59.625  34.800  45.084  1.00  0.00           C
ATOM   6149 6C31 POPEh 154      59.866  35.351  43.674  1.00  0.00           C
ATOM   6153  NH3 POPEi 155      85.495  95.210  21.624  1.00  0.00           N
ATOM   6157  C12 POPEi 155      85.915  96.210  20.584  1.00  0.00           C
ATOM   6160  C11 POPEi 155      84.796  96.661  19.664  1.00  0.00           C
ATOM   6163  P   POPEi 155      84.126  98.680  18.244  1.00  0.00           P
ATOM   6164  O13 POPEi 155      84.706  99.930  17.704  1.00  0.00           O
ATOM   6165  O14 POPEi 155      83.426  97.771  17.314  1.00  0.00           O
ATOM   6166  O11 POPEi 155      83.165  99.100  19.454  1.00  0.00           O
ATOM   6167  O12 POPEi 155      85.236  97.861  19.014  1.00  0.00           O
ATOM   6168  C1  POPEi 155      83.725 100.100  20.334  1.00  0.00           C
ATOM   6171  C2  POPEi 155      83.176 100.021  21.774  1.00  0.00           C
ATOM   6173  O21 POPEi 155      84.056 100.750  22.654  1.00  0.00           O
ATOM   6174  C21 POPEi 155      83.696 101.980  22.974  1.00  0.00           C
ATOM   6175  O22 POPEi 155      82.796 102.631  22.464  1.00  0.00           O
ATOM   6176  C22 POPEi 155      84.575 102.460  24.124  1.00  0.00           C
ATOM   6179  C3  POPEi 155      83.176  98.561  22.264  1.00  0.00           C
ATOM   6182  O31 POPEi 155      82.726  98.470  23.624  1.00  0.00           O
ATOM   6183  C31 POPEi 155      83.655  98.271  24.544  1.00  0.00           C
ATOM   6184  O32 POPEi 155      84.865  98.321  24.374  1.00  0.00           O
ATOM   6185  C32 POPEi 155      82.915  97.911  25.844  1.00  0.00           C
ATOM   6188  C23 POPEi 155      83.736 103.131  25.244  1.00  0.00           C
ATOM   6191  C24 POPEi 155      84.566 103.461  26.484  1.00  0.00           C
ATOM   6194  C25 POPEi 155      85.075 102.241  27.264  1.00  0.00           C
ATOM   6197  C26 POPEi 155      84.846 102.360  28.784  1.00  0.00           C
ATOM   6200  C27 POPEi 155      85.775 101.450  29.584  1.00  0.00           C
ATOM   6203  C28 POPEi 155      85.495 101.390  31.104  1.00  0.00           C
ATOM   6206  C29 POPEi 155      85.395 102.721  31.834  1.00  0.00           C
ATOM   6208 0C21 POPEi 155      86.136 103.171  32.864  1.00  0.00           C
ATOM   6210 1C21 POPEi 155      87.316 102.481  33.514  1.00  0.00           C
ATOM   6213 2C21 POPEi 155      87.116 102.080  34.994  1.00  0.00           C
ATOM   6216 3C21 POPEi 155      88.246 101.140  35.444  1.00  0.00           C
ATOM   6219 4C21 POPEi 155      88.065 100.531  36.844  1.00  0.00           C
ATOM   6222 5C21 POPEi 155      88.686 101.371  37.964  1.00  0.00           C
ATOM   6225 6C21 POPEi 155      88.575 100.660  39.324  1.00  0.00           C
ATOM   6228 7C21 POPEi 155      89.415 101.331  40.414  1.00  0.00           C
ATOM   6231 8C21 POPEi 155      89.226 100.690  41.794  1.00  0.00           C
ATOM   6235  C33 POPEi 155      83.806  97.651  27.094  1.00  0.00           C
ATOM   6238  C34 POPEi 155      83.126  96.641  28.024  1.00  0.00           C
ATOM   6241  C35 POPEi 155      83.366  96.870  29.524  1.00  0.00           C
ATOM   6244  C36 POPEi 155      82.656  95.811  30.354  1.00  0.00           C
ATOM   6247  C37 POPEi 155      82.586  96.161  31.844  1.00  0.00           C
ATOM   6250  C38 POPEi 155      81.516  95.350  32.594  1.00  0.00           C
ATOM   6253  C39 POPEi 155      81.705  95.391  34.124  1.00  0.00           C
ATOM   6256 0C31 POPEi 155      80.985  94.211  34.774  1.00  0.00           C
ATOM   6259 1C31 POPEi 155      81.336  93.950  36.254  1.00  0.00           C
ATOM   6262 2C31 POPEi 155      80.606  92.721  36.814  1.00  0.00           C
ATOM   6265 3C31 POPEi 155      80.726  92.600  38.334  1.00  0.00           C
ATOM   6268 4C31 POPEi 155      80.825  91.150  38.844  1.00  0.00           C
ATOM   6271 5C31 POPEi 155      80.845  91.131  40.384  1.00  0.00           C
ATOM   6274 6C31 POPEi 155      81.155  89.801  41.064  1.00  0.00           C
ATOM   6278  NH3 POPEj 156      -6.075  42.661  20.284  1.00  0.00           N
ATOM   6282  C12 POPEj 156      -5.015  42.940  19.264  1.00  0.00           C
ATOM   6285  C11 POPEj 156      -3.615  42.791  19.874  1.00  0.00           C
ATOM   6288  P   POPEj 156      -1.294  43.010  18.624  1.00  0.00           P
ATOM   6289  O13 POPEj 156      -1.514  41.651  18.074  1.00  0.00           O
ATOM   6290  O14 POPEj 156      -0.704  44.050  17.754  1.00  0.00           O
ATOM   6291  O11 POPEj 156      -0.384  42.940  19.904  1.00  0.00           O
ATOM   6292  O12 POPEj 156      -2.684  43.571  19.134  1.00  0.00           O
ATOM   6293  C1  POPEj 156      -0.384  41.800  20.754  1.00  0.00           C
ATOM   6296  C2  POPEj 156      -0.224  42.251  22.224  1.00  0.00           C
ATOM   6298  O21 POPEj 156      -0.834  41.210  23.004  1.00  0.00           O
ATOM   6299  C21 POPEj 156      -0.274  41.001  24.164  1.00  0.00           C
ATOM   6300  O22 POPEj 156       0.596  41.671  24.684  1.00  0.00           O
ATOM   6301  C22 POPEj 156      -0.854  39.701  24.714  1.00  0.00           C
ATOM   6304  C3  POPEj 156      -0.914  43.620  22.524  1.00  0.00           C
ATOM   6307  O31 POPEj 156      -0.584  44.120  23.834  1.00  0.00           O
ATOM   6308  C31 POPEj 156       0.616  44.701  23.944  1.00  0.00           C
ATOM   6309  O32 POPEj 156       1.356  44.970  23.014  1.00  0.00           O
ATOM   6310  C32 POPEj 156       0.866  45.011  25.434  1.00  0.00           C
ATOM   6313  C23 POPEj 156      -0.074  39.150  25.924  1.00  0.00           C
ATOM   6316  C24 POPEj 156       0.306  37.670  25.774  1.00  0.00           C
ATOM   6319  C25 POPEj 156       0.696  37.050  27.114  1.00  0.00           C
ATOM   6322  C26 POPEj 156       1.956  37.620  27.784  1.00  0.00           C
ATOM   6325  C27 POPEj 156       2.046  37.251  29.274  1.00  0.00           C
ATOM   6328  C28 POPEj 156       3.116  38.040  30.034  1.00  0.00           C
ATOM   6331  C29 POPEj 156       3.096  37.690  31.504  1.00  0.00           C
ATOM   6333 0C21 POPEj 156       4.046  37.010  32.174  1.00  0.00           C
ATOM   6335 1C21 POPEj 156       5.316  36.430  31.584  1.00  0.00           C
ATOM   6338 2C21 POPEj 156       5.876  35.280  32.444  1.00  0.00           C
ATOM   6341 3C21 POPEj 156       5.036  34.000  32.354  1.00  0.00           C
ATOM   6344 4C21 POPEj 156       5.376  32.921  33.384  1.00  0.00           C
ATOM   6347 5C21 POPEj 156       5.046  33.300  34.834  1.00  0.00           C
ATOM   6350 6C21 POPEj 156       4.886  32.080  35.744  1.00  0.00           C
ATOM   6353 7C21 POPEj 156       4.716  32.470  37.224  1.00  0.00           C
ATOM   6356 8C21 POPEj 156       4.496  31.270  38.134  1.00  0.00           C
ATOM   6360  C33 POPEj 156       2.156  44.370  26.014  1.00  0.00           C
ATOM   6363  C34 POPEj 156       2.136  44.361  27.554  1.00  0.00           C
ATOM   6366  C35 POPEj 156       3.386  43.731  28.194  1.00  0.00           C
ATOM   6369  C36 POPEj 156       3.286  43.670  29.734  1.00  0.00           C
ATOM   6372  C37 POPEj 156       4.546  43.141  30.434  1.00  0.00           C
ATOM   6375  C38 POPEj 156       4.386  43.020  31.964  1.00  0.00           C
ATOM   6378  C39 POPEj 156       3.576  41.800  32.434  1.00  0.00           C
ATOM   6381 0C31 POPEj 156       3.496  41.700  33.974  1.00  0.00           C
ATOM   6384 1C31 POPEj 156       2.576  40.571  34.474  1.00  0.00           C
ATOM   6387 2C31 POPEj 156       3.316  39.251  34.774  1.00  0.00           C
ATOM   6390 3C31 POPEj 156       3.566  39.010  36.274  1.00  0.00           C
ATOM   6393 4C31 POPEj 156       4.466  37.791  36.544  1.00  0.00           C
ATOM   6396 5C31 POPEj 156       4.586  37.470  38.044  1.00  0.00           C
ATOM   6399 6C31 POPEj 156       5.616  36.381  38.364  1.00  0.00           C
ATOM   6403  NH3 POPEk 157      45.136  60.821  62.064  1.00  0.00           N
ATOM   6407  C12 POPEk 157      46.636  60.741  61.904  1.00  0.00           C
ATOM   6410  C11 POPEk 157      47.346  61.570  62.984  1.00  0.00           C
ATOM   6413  P   POPEk 157      48.846  63.521  62.084  1.00  0.00           P
ATOM   6414  O13 POPEk 157      48.585  64.800  61.374  1.00  0.00           O
ATOM   6415  O14 POPEk 157      49.716  63.550  63.284  1.00  0.00           O
ATOM   6416  O11 POPEk 157      49.326  62.411  61.074  1.00  0.00           O
ATOM   6417  O12 POPEk 157      47.456  62.931  62.554  1.00  0.00           O
ATOM   6418  C1  POPEk 157      50.735  62.251  60.824  1.00  0.00           C
ATOM   6421  C2  POPEk 157      51.206  63.080  59.594  1.00  0.00           C
ATOM   6423  O21 POPEk 157      50.686  62.481  58.394  1.00  0.00           O
ATOM   6424  C21 POPEk 157      51.356  62.760  57.304  1.00  0.00           C
ATOM   6425  O22 POPEk 157      52.306  62.111  56.894  1.00  0.00           O
ATOM   6426  C22 POPEk 157      50.666  63.891  56.534  1.00  0.00           C
ATOM   6429  C3  POPEk 157      52.766  63.300  59.604  1.00  0.00           C
ATOM   6432  O31 POPEk 157      53.315  64.280  58.694  1.00  0.00           O
ATOM   6433  C31 POPEk 157      52.916  65.550  58.674  1.00  0.00           C
ATOM   6434  O32 POPEk 157      51.826  65.981  59.014  1.00  0.00           O
ATOM   6435  C32 POPEk 157      54.066  66.430  58.164  1.00  0.00           C
ATOM   6438  C23 POPEk 157      51.516  64.340  55.324  1.00  0.00           C
ATOM   6441  C24 POPEk 157      50.716  65.021  54.204  1.00  0.00           C
ATOM   6444  C25 POPEk 157      49.956  64.031  53.304  1.00  0.00           C
ATOM   6447  C26 POPEk 157      49.355  64.731  52.084  1.00  0.00           C
ATOM   6450  C27 POPEk 157      48.836  63.800  50.984  1.00  0.00           C
ATOM   6453  C28 POPEk 157      48.476  64.640  49.754  1.00  0.00           C
ATOM   6456  C29 POPEk 157      48.046  63.880  48.524  1.00  0.00           C
ATOM   6458 0C21 POPEk 157      48.146  64.351  47.264  1.00  0.00           C
ATOM   6460 1C21 POPEk 157      48.686  65.710  46.884  1.00  0.00           C
ATOM   6463 2C21 POPEk 157      47.726  66.860  47.224  1.00  0.00           C
ATOM   6466 3C21 POPEk 157      48.276  68.250  46.854  1.00  0.00           C
ATOM   6469 4C21 POPEk 157      47.506  69.431  47.474  1.00  0.00           C
ATOM   6472 5C21 POPEk 157      46.246  69.891  46.714  1.00  0.00           C
ATOM   6475 6C21 POPEk 157      45.136  68.830  46.644  1.00  0.00           C
ATOM   6478 7C21 POPEk 157      43.756  69.421  46.334  1.00  0.00           C
ATOM   6481 8C21 POPEk 157      42.645  68.370  46.284  1.00  0.00           C
ATOM   6485  C33 POPEk 157      53.696  67.260  56.914  1.00  0.00           C
ATOM   6488  C34 POPEk 157      54.776  67.290  55.814  1.00  0.00           C
ATOM   6491  C35 POPEk 157      55.246  65.900  55.354  1.00  0.00           C
ATOM   6494  C36 POPEk 157      56.036  65.920  54.034  1.00  0.00           C
ATOM   6497  C37 POPEk 157      56.605  64.530  53.714  1.00  0.00           C
ATOM   6500  C38 POPEk 157      57.296  64.410  52.344  1.00  0.00           C
ATOM   6503  C39 POPEk 157      56.395  64.690  51.124  1.00  0.00           C
ATOM   6506 0C31 POPEk 157      55.056  63.940  51.154  1.00  0.00           C
ATOM   6509 1C31 POPEk 157      54.326  63.990  49.794  1.00  0.00           C
ATOM   6512 2C31 POPEk 157      52.886  63.470  49.884  1.00  0.00           C
ATOM   6515 3C31 POPEk 157      52.096  63.631  48.574  1.00  0.00           C
ATOM   6518 4C31 POPEk 157      52.645  62.791  47.414  1.00  0.00           C
ATOM   6521 5C31 POPEk 157      51.796  62.911  46.134  1.00  0.00           C
ATOM   6524 6C31 POPEk 157      52.346  62.080  44.974  1.00  0.00           C
ATOM   6528  NH3 POPEl 158      59.046  38.650  21.394  1.00  0.00           N
ATOM   6532  C12 POPEl 158      58.715  37.271  21.904  1.00  0.00           C
ATOM   6535  C11 POPEl 158      57.335  36.771  21.434  1.00  0.00           C
ATOM   6538  P   POPEl 158      55.646  34.841  21.754  1.00  0.00           P
ATOM   6539  O13 POPEl 158      55.066  35.370  20.504  1.00  0.00           O
ATOM   6540  O14 POPEl 158      55.576  33.381  21.964  1.00  0.00           O
ATOM   6541  O11 POPEl 158      54.856  35.501  22.964  1.00  0.00           O
ATOM   6542  O12 POPEl 158      57.116  35.421  21.904  1.00  0.00           O
ATOM   6543  C1  POPEl 158      55.336  35.131  24.264  1.00  0.00           C
ATOM   6546  C2  POPEl 158      54.245  35.210  25.364  1.00  0.00           C
ATOM   6548  O21 POPEl 158      54.756  34.411  26.444  1.00  0.00           O
ATOM   6549  C21 POPEl 158      54.726  34.940  27.634  1.00  0.00           C
ATOM   6550  O22 POPEl 158      54.256  36.030  27.924  1.00  0.00           O
ATOM   6551  C22 POPEl 158      55.416  33.971  28.584  1.00  0.00           C
ATOM   6554  C3  POPEl 158      52.886  34.620  24.904  1.00  0.00           C
ATOM   6557  O31 POPEl 158      51.875  34.620  25.934  1.00  0.00           O
ATOM   6558  C31 POPEl 158      51.426  35.841  26.214  1.00  0.00           C
ATOM   6559  O32 POPEl 158      51.675  36.841  25.574  1.00  0.00           O
ATOM   6560  C32 POPEl 158      50.436  35.780  27.384  1.00  0.00           C
ATOM   6563  C23 POPEl 158      55.666  34.571  29.984  1.00  0.00           C
ATOM   6566  C24 POPEl 158      55.896  33.481  31.024  1.00  0.00           C
ATOM   6569  C25 POPEl 158      57.116  32.591  30.724  1.00  0.00           C
ATOM   6572  C26 POPEl 158      58.455  33.271  31.014  1.00  0.00           C
ATOM   6575  C27 POPEl 158      59.206  32.600  32.184  1.00  0.00           C
ATOM   6578  C28 POPEl 158      58.536  32.780  33.564  1.00  0.00           C
ATOM   6581  C29 POPEl 158      58.816  34.130  34.184  1.00  0.00           C
ATOM   6583 0C21 POPEl 158      58.245  34.600  35.304  1.00  0.00           C
ATOM   6585 1C21 POPEl 158      57.195  33.891  36.114  1.00  0.00           C
ATOM   6588 2C21 POPEl 158      57.756  32.851  37.114  1.00  0.00           C
ATOM   6591 3C21 POPEl 158      56.645  32.311  38.024  1.00  0.00           C
ATOM   6594 4C21 POPEl 158      57.106  31.181  38.964  1.00  0.00           C
ATOM   6597 5C21 POPEl 158      57.506  29.901  38.224  1.00  0.00           C
ATOM   6600 6C21 POPEl 158      57.566  28.681  39.154  1.00  0.00           C
ATOM   6603 7C21 POPEl 158      57.985  27.401  38.434  1.00  0.00           C
ATOM   6606 8C21 POPEl 158      57.866  26.151  39.314  1.00  0.00           C
ATOM   6610  C33 POPEl 158      50.516  37.001  28.334  1.00  0.00           C
ATOM   6613  C34 POPEl 158      51.366  36.771  29.604  1.00  0.00           C
ATOM   6616  C35 POPEl 158      50.646  35.931  30.654  1.00  0.00           C
ATOM   6619  C36 POPEl 158      51.376  35.810  31.994  1.00  0.00           C
ATOM   6622  C37 POPEl 158      50.485  35.061  32.994  1.00  0.00           C
ATOM   6625  C38 POPEl 158      51.096  34.880  34.384  1.00  0.00           C
ATOM   6628  C39 POPEl 158      50.026  34.490  35.404  1.00  0.00           C
ATOM   6631 0C31 POPEl 158      50.586  34.080  36.774  1.00  0.00           C
ATOM   6634 1C31 POPEl 158      49.495  34.060  37.844  1.00  0.00           C
ATOM   6637 2C31 POPEl 158      49.866  33.260  39.094  1.00  0.00           C
ATOM   6640 3C31 POPEl 158      48.746  33.291  40.134  1.00  0.00           C
ATOM   6643 4C31 POPEl 158      48.906  32.261  41.254  1.00  0.00           C
ATOM   6646 5C31 POPEl 158      47.706  32.261  42.214  1.00  0.00           C
ATOM   6649 6C31 POPEl 158      47.866  31.341  43.424  1.00  0.00           C
ATOM   6653  NH3 POPEm 159      33.356  39.841  63.504  1.00  0.00           N
ATOM   6657  C12 POPEm 159      32.086  39.501  64.244  1.00  0.00           C
ATOM   6660  C11 POPEm 159      31.306  38.341  63.594  1.00  0.00           C
ATOM   6663  P   POPEm 159      28.726  38.650  63.174  1.00  0.00           P
ATOM   6664  O13 POPEm 159      27.485  38.080  63.764  1.00  0.00           O
ATOM   6665  O14 POPEm 159      28.716  40.110  62.964  1.00  0.00           O
ATOM   6666  O11 POPEm 159      29.096  37.911  61.814  1.00  0.00           O
ATOM   6667  O12 POPEm 159      29.956  38.310  64.114  1.00  0.00           O
ATOM   6668  C1  POPEm 159      28.176  37.210  60.974  1.00  0.00           C
ATOM   6671  C2  POPEm 159      27.815  38.030  59.704  1.00  0.00           C
ATOM   6673  O21 POPEm 159      27.466  37.181  58.594  1.00  0.00           O
ATOM   6674  C21 POPEm 159      26.266  36.630  58.654  1.00  0.00           C
ATOM   6675  O22 POPEm 159      25.496  36.681  59.604  1.00  0.00           O
ATOM   6676  C22 POPEm 159      25.986  35.920  57.324  1.00  0.00           C
ATOM   6679  C3  POPEm 159      29.006  38.881  59.214  1.00  0.00           C
ATOM   6682  O31 POPEm 159      28.626  39.571  58.004  1.00  0.00           O
ATOM   6683  C31 POPEm 159      29.136  39.111  56.874  1.00  0.00           C
ATOM   6684  O32 POPEm 159      30.145  38.451  56.744  1.00  0.00           O
ATOM   6685  C32 POPEm 159      28.226  39.471  55.704  1.00  0.00           C
ATOM   6688  C23 POPEm 159      26.106  34.370  57.384  1.00  0.00           C
ATOM   6691  C24 POPEm 159      26.636  33.751  56.074  1.00  0.00           C
ATOM   6694  C25 POPEm 159      25.796  34.021  54.824  1.00  0.00           C
ATOM   6697  C26 POPEm 159      26.546  33.611  53.544  1.00  0.00           C
ATOM   6700  C27 POPEm 159      25.776  33.830  52.234  1.00  0.00           C
ATOM   6703  C28 POPEm 159      26.606  33.341  51.024  1.00  0.00           C
ATOM   6706  C29 POPEm 159      25.876  33.431  49.704  1.00  0.00           C
ATOM   6708 0C21 POPEm 159      26.366  33.981  48.574  1.00  0.00           C
ATOM   6710 1C21 POPEm 159      27.736  34.611  48.444  1.00  0.00           C
ATOM   6713 2C21 POPEm 159      28.176  34.880  46.994  1.00  0.00           C
ATOM   6716 3C21 POPEm 159      27.216  35.810  46.224  1.00  0.00           C
ATOM   6719 4C21 POPEm 159      27.806  36.400  44.924  1.00  0.00           C
ATOM   6722 5C21 POPEm 159      28.336  35.321  43.974  1.00  0.00           C
ATOM   6725 6C21 POPEm 159      28.496  35.821  42.534  1.00  0.00           C
ATOM   6728 7C21 POPEm 159      28.876  34.681  41.574  1.00  0.00           C
ATOM   6731 8C21 POPEm 159      29.036  35.141  40.124  1.00  0.00           C
ATOM   6735  C33 POPEm 159      28.735  38.911  54.364  1.00  0.00           C
ATOM   6738  C34 POPEm 159      27.836  39.330  53.194  1.00  0.00           C
ATOM   6741  C35 POPEm 159      28.196  38.710  51.844  1.00  0.00           C
ATOM   6744  C36 POPEm 159      27.256  39.220  50.744  1.00  0.00           C
ATOM   6747  C37 POPEm 159      27.756  38.960  49.314  1.00  0.00           C
ATOM   6750  C38 POPEm 159      27.126  39.911  48.274  1.00  0.00           C
ATOM   6753  C39 POPEm 159      25.956  39.350  47.444  1.00  0.00           C
ATOM   6756 0C31 POPEm 159      24.906  38.510  48.184  1.00  0.00           C
ATOM   6759 1C31 POPEm 159      23.596  38.381  47.384  1.00  0.00           C
ATOM   6762 2C31 POPEm 159      22.826  37.060  47.584  1.00  0.00           C
ATOM   6765 3C31 POPEm 159      23.286  35.960  46.604  1.00  0.00           C
ATOM   6768 4C31 POPEm 159      22.386  34.710  46.594  1.00  0.00           C
ATOM   6771 5C31 POPEm 159      22.796  33.710  45.504  1.00  0.00           C
ATOM   6774 6C31 POPEm 159      21.896  32.470  45.424  1.00  0.00           C
ATOM   6778  NH3 POPEn 160      -3.655  76.741  18.574  1.00  0.00           N
ATOM   6782  C12 POPEn 160      -3.425  75.470  17.794  1.00  0.00           C
ATOM   6785  C11 POPEn 160      -2.204  74.731  18.354  1.00  0.00           C
ATOM   6788  P   POPEn 160      -0.624  73.760  16.484  1.00  0.00           P
ATOM   6789  O13 POPEn 160      -0.684  72.580  15.604  1.00  0.00           O
ATOM   6790  O14 POPEn 160      -0.584  75.080  15.804  1.00  0.00           O
ATOM   6791  O11 POPEn 160       0.596  73.661  17.474  1.00  0.00           O
ATOM   6792  O12 POPEn 160      -1.844  73.690  17.464  1.00  0.00           O
ATOM   6793  C1  POPEn 160       0.596  72.781  18.594  1.00  0.00           C
ATOM   6796  C2  POPEn 160       2.006  72.790  19.254  1.00  0.00           C
ATOM   6798  O21 POPEn 160       2.186  71.931  20.414  1.00  0.00           O
ATOM   6799  C21 POPEn 160       1.396  72.061  21.454  1.00  0.00           C
ATOM   6800  O22 POPEn 160       0.336  72.661  21.504  1.00  0.00           O
ATOM   6801  C22 POPEn 160       2.056  71.450  22.704  1.00  0.00           C
ATOM   6804  C3  POPEn 160       2.426  74.250  19.564  1.00  0.00           C
ATOM   6807  O31 POPEn 160       3.766  74.280  20.104  1.00  0.00           O
ATOM   6808  C31 POPEn 160       3.856  74.231  21.414  1.00  0.00           C
ATOM   6809  O32 POPEn 160       2.976  74.521  22.214  1.00  0.00           O
ATOM   6810  C32 POPEn 160       5.286  73.881  21.814  1.00  0.00           C
ATOM   6813  C23 POPEn 160       1.426  71.970  24.034  1.00  0.00           C
ATOM   6816  C24 POPEn 160       2.456  72.131  25.164  1.00  0.00           C
ATOM   6819  C25 POPEn 160       1.906  72.741  26.474  1.00  0.00           C
ATOM   6822  C26 POPEn 160       2.986  73.431  27.324  1.00  0.00           C
ATOM   6825  C27 POPEn 160       3.366  72.711  28.624  1.00  0.00           C
ATOM   6828  C28 POPEn 160       4.436  73.501  29.424  1.00  0.00           C
ATOM   6831  C29 POPEn 160       4.546  73.080  30.864  1.00  0.00           C
ATOM   6833 0C21 POPEn 160       5.676  72.811  31.554  1.00  0.00           C
ATOM   6835 1C21 POPEn 160       7.086  72.870  31.034  1.00  0.00           C
ATOM   6838 2C21 POPEn 160       8.166  73.091  32.114  1.00  0.00           C
ATOM   6841 3C21 POPEn 160       8.366  71.890  33.064  1.00  0.00           C
ATOM   6844 4C21 POPEn 160       9.836  71.421  33.164  1.00  0.00           C
ATOM   6847 5C21 POPEn 160      10.786  72.451  33.794  1.00  0.00           C
ATOM   6850 6C21 POPEn 160      10.716  72.510  35.324  1.00  0.00           C
ATOM   6853 7C21 POPEn 160      11.666  73.561  35.914  1.00  0.00           C
ATOM   6856 8C21 POPEn 160      11.626  73.601  37.444  1.00  0.00           C
ATOM   6860  C33 POPEn 160       5.716  74.670  23.054  1.00  0.00           C
ATOM   6863  C34 POPEn 160       6.016  73.800  24.274  1.00  0.00           C
ATOM   6866  C35 POPEn 160       6.146  74.600  25.574  1.00  0.00           C
ATOM   6869  C36 POPEn 160       7.236  75.671  25.554  1.00  0.00           C
ATOM   6872  C37 POPEn 160       7.176  76.591  26.784  1.00  0.00           C
ATOM   6875  C38 POPEn 160       7.606  75.911  28.094  1.00  0.00           C
ATOM   6878  C39 POPEn 160       7.256  76.741  29.334  1.00  0.00           C
ATOM   6881 0C31 POPEn 160       8.336  76.661  30.424  1.00  0.00           C
ATOM   6884 1C31 POPEn 160       7.966  77.470  31.674  1.00  0.00           C
ATOM   6887 2C31 POPEn 160       9.176  77.741  32.564  1.00  0.00           C
ATOM   6890 3C31 POPEn 160       8.956  78.881  33.574  1.00  0.00           C
ATOM   6893 4C31 POPEn 160       7.966  78.530  34.694  1.00  0.00           C
ATOM   6896 5C31 POPEn 160       7.906  79.640  35.744  1.00  0.00           C
ATOM   6899 6C31 POPEn 160       6.886  79.390  36.844  1.00  0.00           C
ATOM   6903  NH3 POPEo 161      79.245  34.150  20.184  1.00  0.00           N
ATOM   6907  C12 POPEo 161      79.175  32.680  19.854  1.00  0.00           C
ATOM   6910  C11 POPEo 161      78.536  31.911  20.994  1.00  0.00           C
ATOM   6913  P   POPEo 161      78.116  29.470  21.904  1.00  0.00           P
ATOM   6914  O13 POPEo 161      77.085  28.611  21.294  1.00  0.00           O
ATOM   6915  O14 POPEo 161      79.266  28.720  22.454  1.00  0.00           O
ATOM   6916  O11 POPEo 161      77.526  30.340  23.104  1.00  0.00           O
ATOM   6917  O12 POPEo 161      78.676  30.501  20.824  1.00  0.00           O
ATOM   6918  C1  POPEo 161      78.426  31.100  23.944  1.00  0.00           C
ATOM   6921  C2  POPEo 161      78.605  30.540  25.374  1.00  0.00           C
ATOM   6923  O21 POPEo 161      77.785  31.220  26.334  1.00  0.00           O
ATOM   6924  C21 POPEo 161      78.095  32.450  26.644  1.00  0.00           C
ATOM   6925  O22 POPEo 161      78.806  33.221  26.024  1.00  0.00           O
ATOM   6926  C22 POPEo 161      77.475  32.800  27.984  1.00  0.00           C
ATOM   6929  C3  POPEo 161      80.115  30.550  25.794  1.00  0.00           C
ATOM   6932  O31 POPEo 161      80.336  30.731  27.194  1.00  0.00           O
ATOM   6933  C31 POPEo 161      80.115  29.661  27.934  1.00  0.00           C
ATOM   6934  O32 POPEo 161      79.636  28.600  27.564  1.00  0.00           O
ATOM   6935  C32 POPEo 161      80.586  29.981  29.344  1.00  0.00           C
ATOM   6938  C23 POPEo 161      78.235  33.960  28.654  1.00  0.00           C
ATOM   6941  C24 POPEo 161      77.615  34.370  29.994  1.00  0.00           C
ATOM   6944  C25 POPEo 161      77.736  33.260  31.034  1.00  0.00           C
ATOM   6947  C26 POPEo 161      77.475  33.760  32.444  1.00  0.00           C
ATOM   6950  C27 POPEo 161      77.626  32.631  33.474  1.00  0.00           C
ATOM   6953  C28 POPEo 161      77.806  33.131  34.914  1.00  0.00           C
ATOM   6956  C29 POPEo 161      76.546  33.751  35.454  1.00  0.00           C
ATOM   6958 0C21 POPEo 161      75.955  33.490  36.634  1.00  0.00           C
ATOM   6960 1C21 POPEo 161      76.415  32.520  37.694  1.00  0.00           C
ATOM   6963 2C21 POPEo 161      75.266  31.660  38.234  1.00  0.00           C
ATOM   6966 3C21 POPEo 161      75.596  31.000  39.574  1.00  0.00           C
ATOM   6969 4C21 POPEo 161      74.376  30.331  40.214  1.00  0.00           C
ATOM   6972 5C21 POPEo 161      74.586  30.030  41.704  1.00  0.00           C
ATOM   6975 6C21 POPEo 161      73.325  29.481  42.384  1.00  0.00           C
ATOM   6978 7C21 POPEo 161      73.506  29.321  43.894  1.00  0.00           C
ATOM   6981 8C21 POPEo 161      72.296  28.661  44.574  1.00  0.00           C
ATOM   6985  C33 POPEo 161      80.436  28.751  30.264  1.00  0.00           C
ATOM   6988  C34 POPEo 161      81.015  29.020  31.644  1.00  0.00           C
ATOM   6991  C35 POPEo 161      80.926  27.780  32.524  1.00  0.00           C
ATOM   6994  C36 POPEo 161      81.586  27.991  33.884  1.00  0.00           C
ATOM   6997  C37 POPEo 161      81.385  26.771  34.784  1.00  0.00           C
ATOM   7000  C38 POPEo 161      81.856  26.970  36.224  1.00  0.00           C
ATOM   7003  C39 POPEo 161      80.906  27.891  36.984  1.00  0.00           C
ATOM   7006 0C31 POPEo 161      81.236  28.071  38.474  1.00  0.00           C
ATOM   7009 1C31 POPEo 161      80.166  28.960  39.124  1.00  0.00           C
ATOM   7012 2C31 POPEo 161      80.325  29.160  40.624  1.00  0.00           C
ATOM   7015 3C31 POPEo 161      79.086  29.850  41.204  1.00  0.00           C
ATOM   7018 4C31 POPEo 161      79.165  30.121  42.714  1.00  0.00           C
ATOM   7021 5C31 POPEo 161      77.825  30.661  43.244  1.00  0.00           C
ATOM   7024 6C31 POPEo 161      77.855  31.021  44.734  1.00  0.00           C
ATOM   7028  NH3 POPEp 162      60.156  32.120  20.664  1.00  0.00           N
ATOM   7032  C12 POPEp 162      60.145  32.120  19.164  1.00  0.00           C
ATOM   7035  C11 POPEp 162      61.096  33.170  18.544  1.00  0.00           C
ATOM   7038  P   POPEp 162      63.406  33.431  19.754  1.00  0.00           P
ATOM   7039  O13 POPEp 162      64.276  34.460  19.134  1.00  0.00           O
ATOM   7040  O14 POPEp 162      62.595  33.841  20.914  1.00  0.00           O
ATOM   7041  O11 POPEp 162      64.266  32.180  20.184  1.00  0.00           O
ATOM   7042  O12 POPEp 162      62.465  32.780  18.654  1.00  0.00           O
ATOM   7043  C1  POPEp 162      63.926  31.450  21.374  1.00  0.00           C
ATOM   7046  C2  POPEp 162      64.556  30.040  21.334  1.00  0.00           C
ATOM   7048  O21 POPEp 162      64.376  29.380  22.604  1.00  0.00           O
ATOM   7049  C21 POPEp 162      63.156  28.960  22.924  1.00  0.00           C
ATOM   7050  O22 POPEp 162      62.215  28.841  22.154  1.00  0.00           O
ATOM   7051  C22 POPEp 162      63.145  28.641  24.434  1.00  0.00           C
ATOM   7054  C3  POPEp 162      66.086  30.091  21.014  1.00  0.00           C
ATOM   7057  O31 POPEp 162      66.895  30.310  22.184  1.00  0.00           O
ATOM   7058  C31 POPEp 162      67.116  31.550  22.584  1.00  0.00           C
ATOM   7059  O32 POPEp 162      66.906  32.561  21.924  1.00  0.00           O
ATOM   7060  C32 POPEp 162      67.586  31.490  24.044  1.00  0.00           C
ATOM   7063  C23 POPEp 162      62.096  29.360  25.324  1.00  0.00           C
ATOM   7066  C24 POPEp 162      62.385  29.011  26.804  1.00  0.00           C
ATOM   7069  C25 POPEp 162      61.656  29.870  27.854  1.00  0.00           C
ATOM   7072  C26 POPEp 162      62.296  29.731  29.254  1.00  0.00           C
ATOM   7075  C27 POPEp 162      61.626  30.610  30.324  1.00  0.00           C
ATOM   7078  C28 POPEp 162      62.336  30.600  31.704  1.00  0.00           C
ATOM   7081  C29 POPEp 162      62.546  29.260  32.384  1.00  0.00           C
ATOM   7083 0C21 POPEp 162      61.876  28.770  33.444  1.00  0.00           C
ATOM   7085 1C21 POPEp 162      60.675  29.370  34.134  1.00  0.00           C
ATOM   7088 2C21 POPEp 162      60.896  29.841  35.584  1.00  0.00           C
ATOM   7091 3C21 POPEp 162      61.846  31.040  35.724  1.00  0.00           C
ATOM   7094 4C21 POPEp 162      61.626  31.850  37.014  1.00  0.00           C
ATOM   7097 5C21 POPEp 162      61.726  31.030  38.314  1.00  0.00           C
ATOM   7100 6C21 POPEp 162      61.345  31.860  39.544  1.00  0.00           C
ATOM   7103 7C21 POPEp 162      61.385  31.040  40.844  1.00  0.00           C
ATOM   7106 8C21 POPEp 162      60.815  31.760  42.074  1.00  0.00           C
ATOM   7110  C33 POPEp 162      66.456  31.050  25.014  1.00  0.00           C
ATOM   7113  C34 POPEp 162      66.855  29.920  25.974  1.00  0.00           C
ATOM   7116  C35 POPEp 162      67.895  30.300  27.044  1.00  0.00           C
ATOM   7119  C36 POPEp 162      67.355  31.241  28.134  1.00  0.00           C
ATOM   7122  C37 POPEp 162      68.266  31.251  29.374  1.00  0.00           C
ATOM   7125  C38 POPEp 162      67.676  32.001  30.584  1.00  0.00           C
ATOM   7128  C39 POPEp 162      68.406  31.630  31.884  1.00  0.00           C
ATOM   7131 0C31 POPEp 162      67.915  32.370  33.124  1.00  0.00           C
ATOM   7134 1C31 POPEp 162      68.605  31.821  34.384  1.00  0.00           C
ATOM   7137 2C31 POPEp 162      68.276  32.580  35.684  1.00  0.00           C
ATOM   7140 3C31 POPEp 162      69.035  33.911  35.854  1.00  0.00           C
ATOM   7143 4C31 POPEp 162      69.066  34.370  37.314  1.00  0.00           C
ATOM   7146 5C31 POPEp 162      69.806  35.701  37.524  1.00  0.00           C
ATOM   7149 6C31 POPEp 162      69.895  36.130  38.994  1.00  0.00           C
ATOM   7153  NH3 POPEq 163      26.816  91.821  22.204  1.00  0.00           N
ATOM   7157  C12 POPEq 163      27.906  91.921  21.164  1.00  0.00           C
ATOM   7160  C11 POPEq 163      29.136  91.040  21.484  1.00  0.00           C
ATOM   7163  P   POPEq 163      31.506  91.101  22.604  1.00  0.00           P
ATOM   7164  O13 POPEq 163      31.426  89.620  22.544  1.00  0.00           O
ATOM   7165  O14 POPEq 163      32.485  91.821  21.754  1.00  0.00           O
ATOM   7166  O11 POPEq 163      31.776  91.511  24.104  1.00  0.00           O
ATOM   7167  O12 POPEq 163      30.026  91.670  22.434  1.00  0.00           O
ATOM   7168  C1  POPEq 163      30.836  91.250  25.144  1.00  0.00           C
ATOM   7171  C2  POPEq 163      31.386  90.210  26.144  1.00  0.00           C
ATOM   7173  O21 POPEq 163      30.276  89.701  26.924  1.00  0.00           O
ATOM   7174  C21 POPEq 163      30.026  88.390  26.844  1.00  0.00           C
ATOM   7175  O22 POPEq 163      30.646  87.591  26.154  1.00  0.00           O
ATOM   7176  C22 POPEq 163      28.716  88.071  27.574  1.00  0.00           C
ATOM   7179  C3  POPEq 163      32.446  90.860  27.074  1.00  0.00           C
ATOM   7182  O31 POPEq 163      32.575  90.041  28.234  1.00  0.00           O
ATOM   7183  C31 POPEq 163      33.636  90.251  28.994  1.00  0.00           C
ATOM   7184  O32 POPEq 163      34.555  91.021  28.764  1.00  0.00           O
ATOM   7185  C32 POPEq 163      33.556  89.260  30.154  1.00  0.00           C
ATOM   7188  C23 POPEq 163      28.846  86.980  28.664  1.00  0.00           C
ATOM   7191  C24 POPEq 163      28.526  87.500  30.064  1.00  0.00           C
ATOM   7194  C25 POPEq 163      29.526  86.980  31.114  1.00  0.00           C
ATOM   7197  C26 POPEq 163      29.195  87.400  32.544  1.00  0.00           C
ATOM   7200  C27 POPEq 163      30.206  86.921  33.584  1.00  0.00           C
ATOM   7203  C28 POPEq 163      30.016  87.621  34.934  1.00  0.00           C
ATOM   7206  C29 POPEq 163      31.146  87.241  35.844  1.00  0.00           C
ATOM   7208 0C21 POPEq 163      31.066  86.471  36.934  1.00  0.00           C
ATOM   7210 1C21 POPEq 163      29.796  85.881  37.504  1.00  0.00           C
ATOM   7213 2C21 POPEq 163      30.036  85.291  38.894  1.00  0.00           C
ATOM   7216 3C21 POPEq 163      30.356  86.350  39.954  1.00  0.00           C
ATOM   7219 4C21 POPEq 163      31.026  85.760  41.204  1.00  0.00           C
ATOM   7222 5C21 POPEq 163      30.096  84.860  42.034  1.00  0.00           C
ATOM   7225 6C21 POPEq 163      30.805  84.281  43.264  1.00  0.00           C
ATOM   7228 7C21 POPEq 163      29.856  83.580  44.224  1.00  0.00           C
ATOM   7231 8C21 POPEq 163      30.566  82.901  45.394  1.00  0.00           C
ATOM   7235  C33 POPEq 163      33.985  89.830  31.534  1.00  0.00           C
ATOM   7238  C34 POPEq 163      33.696  88.800  32.624  1.00  0.00           C
ATOM   7241  C35 POPEq 163      34.366  89.030  33.984  1.00  0.00           C
ATOM   7244  C36 POPEq 163      34.046  90.370  34.664  1.00  0.00           C
ATOM   7247  C37 POPEq 163      33.926  90.240  36.194  1.00  0.00           C
ATOM   7250  C38 POPEq 163      33.866  91.590  36.934  1.00  0.00           C
ATOM   7253  C39 POPEq 163      35.266  92.180  37.184  1.00  0.00           C
ATOM   7256 0C31 POPEq 163      35.215  93.580  37.804  1.00  0.00           C
ATOM   7259 1C31 POPEq 163      36.586  94.111  38.254  1.00  0.00           C
ATOM   7262 2C31 POPEq 163      36.855  93.931  39.764  1.00  0.00           C
ATOM   7265 3C31 POPEq 163      36.946  92.470  40.214  1.00  0.00           C
ATOM   7268 4C31 POPEq 163      37.416  92.311  41.664  1.00  0.00           C
ATOM   7271 5C31 POPEq 163      37.526  90.830  42.074  1.00  0.00           C
ATOM   7274 6C31 POPEq 163      38.046  90.601  43.494  1.00  0.00           C
ATOM   7278  NH3 POPEr 164      24.396  38.720  17.214  1.00  0.00           N
ATOM   7282  C12 POPEr 164      25.156  40.011  17.134  1.00  0.00           C
ATOM   7285  C11 POPEr 164      24.346  41.210  16.574  1.00  0.00           C
ATOM   7288  P   POPEr 164      21.766  41.320  17.224  1.00  0.00           P
ATOM   7289  O13 POPEr 164      21.495  39.891  17.384  1.00  0.00           O
ATOM   7290  O14 POPEr 164      21.386  41.900  15.914  1.00  0.00           O
ATOM   7291  O11 POPEr 164      21.076  42.201  18.344  1.00  0.00           O
ATOM   7292  O12 POPEr 164      23.305  41.651  17.454  1.00  0.00           O
ATOM   7293  C1  POPEr 164      21.526  42.111  19.704  1.00  0.00           C
ATOM   7296  C2  POPEr 164      21.676  43.501  20.364  1.00  0.00           C
ATOM   7298  O21 POPEr 164      22.246  43.231  21.654  1.00  0.00           O
ATOM   7299  C21 POPEr 164      22.976  44.181  22.164  1.00  0.00           C
ATOM   7300  O22 POPEr 164      23.156  45.291  21.674  1.00  0.00           O
ATOM   7301  C22 POPEr 164      23.566  43.720  23.484  1.00  0.00           C
ATOM   7304  C3  POPEr 164      20.315  44.260  20.464  1.00  0.00           C
ATOM   7307  O31 POPEr 164      20.466  45.681  20.434  1.00  0.00           O
ATOM   7308  C31 POPEr 164      20.176  46.521  21.444  1.00  0.00           C
ATOM   7309  O32 POPEr 164      20.036  47.731  21.274  1.00  0.00           O
ATOM   7310  C32 POPEr 164      19.946  45.850  22.804  1.00  0.00           C
ATOM   7313  C23 POPEr 164      23.706  44.911  24.464  1.00  0.00           C
ATOM   7316  C24 POPEr 164      24.466  44.571  25.754  1.00  0.00           C
ATOM   7319  C25 POPEr 164      25.966  44.361  25.534  1.00  0.00           C
ATOM   7322  C26 POPEr 164      26.746  44.270  26.854  1.00  0.00           C
ATOM   7325  C27 POPEr 164      28.266  44.171  26.644  1.00  0.00           C
ATOM   7328  C28 POPEr 164      29.026  44.041  27.974  1.00  0.00           C
ATOM   7331  C29 POPEr 164      30.516  43.961  27.754  1.00  0.00           C
ATOM   7333 0C21 POPEr 164      31.476  44.340  28.614  1.00  0.00           C
ATOM   7335 1C21 POPEr 164      31.316  44.920  29.994  1.00  0.00           C
ATOM   7338 2C21 POPEr 164      32.086  46.250  30.074  1.00  0.00           C
ATOM   7341 3C21 POPEr 164      31.916  46.921  31.434  1.00  0.00           C
ATOM   7344 4C21 POPEr 164      32.215  48.420  31.384  1.00  0.00           C
ATOM   7347 5C21 POPEr 164      31.516  49.200  32.504  1.00  0.00           C
ATOM   7350 6C21 POPEr 164      31.316  50.681  32.174  1.00  0.00           C
ATOM   7353 7C21 POPEr 164      30.246  51.341  33.054  1.00  0.00           C
ATOM   7356 8C21 POPEr 164      29.785  52.711  32.534  1.00  0.00           C
ATOM   7360  C33 POPEr 164      20.336  46.770  23.984  1.00  0.00           C
ATOM   7363  C34 POPEr 164      19.325  47.870  24.344  1.00  0.00           C
ATOM   7366  C35 POPEr 164      18.075  47.341  25.064  1.00  0.00           C
ATOM   7369  C36 POPEr 164      18.276  47.181  26.584  1.00  0.00           C
ATOM   7372  C37 POPEr 164      17.186  46.300  27.214  1.00  0.00           C
ATOM   7375  C38 POPEr 164      17.026  46.430  28.734  1.00  0.00           C
ATOM   7378  C39 POPEr 164      18.305  46.180  29.534  1.00  0.00           C
ATOM   7381 0C31 POPEr 164      18.066  46.231  31.044  1.00  0.00           C
ATOM   7384 1C31 POPEr 164      19.376  46.320  31.844  1.00  0.00           C
ATOM   7387 2C31 POPEr 164      19.166  46.560  33.344  1.00  0.00           C
ATOM   7390 3C31 POPEr 164      18.806  45.300  34.134  1.00  0.00           C
ATOM   7393 4C31 POPEr 164      18.716  45.590  35.634  1.00  0.00           C
ATOM   7396 5C31 POPEr 164      18.636  44.330  36.494  1.00  0.00           C
ATOM   7399 6C31 POPEr 164      18.476  44.661  37.984  1.00  0.00           C
ATOM   7403  NH3 POPEs 165      57.606  55.380  65.324  1.00  0.00           N
ATOM   7407  C12 POPEs 165      58.035  53.930  65.354  1.00  0.00           C
ATOM   7410  C11 POPEs 165      59.406  53.800  66.044  1.00  0.00           C
ATOM   7413  P   POPEs 165      61.156  52.231  64.944  1.00  0.00           P
ATOM   7414  O13 POPEs 165      62.256  53.071  65.474  1.00  0.00           O
ATOM   7415  O14 POPEs 165      61.476  50.811  64.714  1.00  0.00           O
ATOM   7416  O11 POPEs 165      60.625  52.901  63.604  1.00  0.00           O
ATOM   7417  O12 POPEs 165      59.916  52.460  65.904  1.00  0.00           O
ATOM   7418  C1  POPEs 165      60.006  52.150  62.544  1.00  0.00           C
ATOM   7421  C2  POPEs 165      60.625  52.470  61.134  1.00  0.00           C
ATOM   7423  O21 POPEs 165      61.156  51.240  60.564  1.00  0.00           O
ATOM   7424  C21 POPEs 165      61.046  51.150  59.244  1.00  0.00           C
ATOM   7425  O22 POPEs 165      60.675  52.030  58.494  1.00  0.00           O
ATOM   7426  C22 POPEs 165      61.436  49.740  58.774  1.00  0.00           C
ATOM   7429  C3  POPEs 165      61.696  53.591  61.284  1.00  0.00           C
ATOM   7432  O31 POPEs 165      62.556  53.771  60.144  1.00  0.00           O
ATOM   7433  C31 POPEs 165      62.105  54.591  59.204  1.00  0.00           C
ATOM   7434  O32 POPEs 165      61.006  55.120  59.164  1.00  0.00           O
ATOM   7435  C32 POPEs 165      63.245  54.811  58.204  1.00  0.00           C
ATOM   7438  C23 POPEs 165      61.116  49.481  57.274  1.00  0.00           C
ATOM   7441  C24 POPEs 165      61.446  48.050  56.834  1.00  0.00           C
ATOM   7444  C25 POPEs 165      60.976  47.651  55.414  1.00  0.00           C
ATOM   7447  C26 POPEs 165      61.465  48.561  54.274  1.00  0.00           C
ATOM   7450  C27 POPEs 165      60.745  48.300  52.934  1.00  0.00           C
ATOM   7453  C28 POPEs 165      61.336  47.150  52.104  1.00  0.00           C
ATOM   7456  C29 POPEs 165      60.625  47.021  50.774  1.00  0.00           C
ATOM   7458 0C21 POPEs 165      60.995  47.591  49.614  1.00  0.00           C
ATOM   7460 1C21 POPEs 165      62.186  48.501  49.404  1.00  0.00           C
ATOM   7463 2C21 POPEs 165      61.976  49.530  48.274  1.00  0.00           C
ATOM   7466 3C21 POPEs 165      60.955  50.631  48.584  1.00  0.00           C
ATOM   7469 4C21 POPEs 165      60.916  51.700  47.484  1.00  0.00           C
ATOM   7472 5C21 POPEs 165      60.056  52.931  47.824  1.00  0.00           C
ATOM   7475 6C21 POPEs 165      60.116  53.981  46.704  1.00  0.00           C
ATOM   7478 7C21 POPEs 165      59.346  55.271  47.024  1.00  0.00           C
ATOM   7481 8C21 POPEs 165      59.446  56.310  45.894  1.00  0.00           C
ATOM   7485  C33 POPEs 165      62.775  55.281  56.814  1.00  0.00           C
ATOM   7488  C34 POPEs 165      63.986  55.641  55.934  1.00  0.00           C
ATOM   7491  C35 POPEs 165      63.635  56.290  54.584  1.00  0.00           C
ATOM   7494  C36 POPEs 165      62.726  57.521  54.684  1.00  0.00           C
ATOM   7497  C37 POPEs 165      61.236  57.161  54.494  1.00  0.00           C
ATOM   7500  C38 POPEs 165      60.256  58.210  55.054  1.00  0.00           C
ATOM   7503  C39 POPEs 165      60.035  59.410  54.134  1.00  0.00           C
ATOM   7506 0C31 POPEs 165      59.066  59.101  52.984  1.00  0.00           C
ATOM   7509 1C31 POPEs 165      58.825  60.330  52.094  1.00  0.00           C
ATOM   7512 2C31 POPEs 165      57.965  59.970  50.884  1.00  0.00           C
ATOM   7515 3C31 POPEs 165      57.736  61.120  49.894  1.00  0.00           C
ATOM   7518 4C31 POPEs 165      59.016  61.861  49.484  1.00  0.00           C
ATOM   7521 5C31 POPEs 165      58.816  62.651  48.184  1.00  0.00           C
ATOM   7524 6C31 POPEs 165      59.965  63.600  47.824  1.00  0.00           C
ATOM   7528  NH3 POPEt 166      40.246  37.050  18.884  1.00  0.00           N
ATOM   7532  C12 POPEt 166      40.976  36.210  19.914  1.00  0.00           C
ATOM   7535  C11 POPEt 166      42.426  36.701  20.114  1.00  0.00           C
ATOM   7538  P   POPEt 166      41.866  39.171  20.944  1.00  0.00           P
ATOM   7539  O13 POPEt 166      42.676  40.240  21.564  1.00  0.00           O
ATOM   7540  O14 POPEt 166      41.416  39.370  19.544  1.00  0.00           O
ATOM   7541  O11 POPEt 166      40.546  38.911  21.774  1.00  0.00           O
ATOM   7542  O12 POPEt 166      42.556  37.750  21.074  1.00  0.00           O
ATOM   7543  C1  POPEt 166      40.546  38.940  23.204  1.00  0.00           C
ATOM   7546  C2  POPEt 166      40.306  40.390  23.704  1.00  0.00           C
ATOM   7548  O21 POPEt 166      41.296  40.861  24.634  1.00  0.00           O
ATOM   7549  C21 POPEt 166      41.616  40.120  25.674  1.00  0.00           C
ATOM   7550  O22 POPEt 166      40.986  39.161  26.094  1.00  0.00           O
ATOM   7551  C22 POPEt 166      42.895  40.650  26.314  1.00  0.00           C
ATOM   7554  C3  POPEt 166      38.836  40.701  24.134  1.00  0.00           C
ATOM   7557  O31 POPEt 166      38.556  40.240  25.474  1.00  0.00           O
ATOM   7558  C31 POPEt 166      37.426  39.571  25.654  1.00  0.00           C
ATOM   7559  O32 POPEt 166      36.656  39.201  24.784  1.00  0.00           O
ATOM   7560  C32 POPEt 166      37.236  39.370  27.154  1.00  0.00           C
ATOM   7563  C23 POPEt 166      42.656  41.721  27.414  1.00  0.00           C
ATOM   7566  C24 POPEt 166      43.965  42.131  28.104  1.00  0.00           C
ATOM   7569  C25 POPEt 166      43.766  43.071  29.304  1.00  0.00           C
ATOM   7572  C26 POPEt 166      42.946  42.441  30.444  1.00  0.00           C
ATOM   7575  C27 POPEt 166      43.196  43.080  31.824  1.00  0.00           C
ATOM   7578  C28 POPEt 166      42.306  42.511  32.954  1.00  0.00           C
ATOM   7581  C29 POPEt 166      42.535  41.040  33.224  1.00  0.00           C
ATOM   7583 0C21 POPEt 166      42.616  40.440  34.424  1.00  0.00           C
ATOM   7585 1C21 POPEt 166      42.476  41.100  35.774  1.00  0.00           C
ATOM   7588 2C21 POPEt 166      42.855  40.120  36.904  1.00  0.00           C
ATOM   7591 3C21 POPEt 166      41.776  39.071  37.214  1.00  0.00           C
ATOM   7594 4C21 POPEt 166      42.335  37.931  38.084  1.00  0.00           C
ATOM   7597 5C21 POPEt 166      41.246  37.060  38.734  1.00  0.00           C
ATOM   7600 6C21 POPEt 166      40.766  37.641  40.074  1.00  0.00           C
ATOM   7603 7C21 POPEt 166      39.596  36.881  40.694  1.00  0.00           C
ATOM   7606 8C21 POPEt 166      39.256  37.361  42.104  1.00  0.00           C
ATOM   7610  C33 POPEt 166      35.846  38.881  27.604  1.00  0.00           C
ATOM   7613  C34 POPEt 166      35.926  38.400  29.054  1.00  0.00           C
ATOM   7616  C35 POPEt 166      34.796  38.891  29.974  1.00  0.00           C
ATOM   7619  C36 POPEt 166      34.906  38.231  31.354  1.00  0.00           C
ATOM   7622  C37 POPEt 166      34.036  38.891  32.434  1.00  0.00           C
ATOM   7625  C38 POPEt 166      34.296  38.291  33.824  1.00  0.00           C
ATOM   7628  C39 POPEt 166      33.566  39.041  34.944  1.00  0.00           C
ATOM   7631 0C31 POPEt 166      34.346  39.060  36.274  1.00  0.00           C
ATOM   7634 1C31 POPEt 166      34.456  37.680  36.954  1.00  0.00           C
ATOM   7637 2C31 POPEt 166      35.346  37.690  38.204  1.00  0.00           C
ATOM   7640 3C31 POPEt 166      34.776  38.501  39.374  1.00  0.00           C
ATOM   7643 4C31 POPEt 166      35.675  38.481  40.614  1.00  0.00           C
ATOM   7646 5C31 POPEt 166      35.075  39.271  41.794  1.00  0.00           C
ATOM   7649 6C31 POPEt 166      36.016  39.381  42.994  1.00  0.00           C
ATOM   7653  NH3 POPEu 167      47.626  55.780  21.944  1.00  0.00           N
ATOM   7657  C12 POPEu 167      47.656  54.391  21.324  1.00  0.00           C
ATOM   7660  C11 POPEu 167      46.306  53.641  21.354  1.00  0.00           C
ATOM   7663  P   POPEu 167      46.645  51.430  22.744  1.00  0.00           P
ATOM   7664  O13 POPEu 167      46.516  49.981  22.474  1.00  0.00           O
ATOM   7665  O14 POPEu 167      47.936  51.830  23.344  1.00  0.00           O
ATOM   7666  O11 POPEu 167      45.465  51.951  23.654  1.00  0.00           O
ATOM   7667  O12 POPEu 167      46.496  52.220  21.384  1.00  0.00           O
ATOM   7668  C1  POPEu 167      45.686  52.851  24.744  1.00  0.00           C
ATOM   7671  C2  POPEu 167      45.456  52.141  26.104  1.00  0.00           C
ATOM   7673  O21 POPEu 167      45.596  53.111  27.154  1.00  0.00           O
ATOM   7674  C21 POPEu 167      44.536  53.820  27.454  1.00  0.00           C
ATOM   7675  O22 POPEu 167      43.416  53.661  26.984  1.00  0.00           O
ATOM   7676  C22 POPEu 167      44.926  54.841  28.524  1.00  0.00           C
ATOM   7679  C3  POPEu 167      46.465  51.001  26.404  1.00  0.00           C
ATOM   7682  O31 POPEu 167      45.875  49.821  27.004  1.00  0.00           O
ATOM   7683  C31 POPEu 167      45.966  49.631  28.324  1.00  0.00           C
ATOM   7684  O32 POPEu 167      46.116  48.540  28.834  1.00  0.00           O
ATOM   7685  C32 POPEu 167      45.636  50.891  29.134  1.00  0.00           C
ATOM   7688  C23 POPEu 167      43.706  55.481  29.204  1.00  0.00           C
ATOM   7691  C24 POPEu 167      44.075  56.271  30.464  1.00  0.00           C
ATOM   7694  C25 POPEu 167      42.936  57.201  30.914  1.00  0.00           C
ATOM   7697  C26 POPEu 167      42.645  57.161  32.414  1.00  0.00           C
ATOM   7700  C27 POPEu 167      41.426  58.030  32.794  1.00  0.00           C
ATOM   7703  C28 POPEu 167      41.036  57.861  34.274  1.00  0.00           C
ATOM   7706  C29 POPEu 167      39.886  58.771  34.664  1.00  0.00           C
ATOM   7708 0C21 POPEu 167      38.726  58.391  35.214  1.00  0.00           C
ATOM   7710 1C21 POPEu 167      38.336  56.970  35.544  1.00  0.00           C
ATOM   7713 2C21 POPEu 167      36.946  56.811  36.214  1.00  0.00           C
ATOM   7716 3C21 POPEu 167      36.916  57.181  37.704  1.00  0.00           C
ATOM   7719 4C21 POPEu 167      36.465  58.620  38.014  1.00  0.00           C
ATOM   7722 5C21 POPEu 167      36.816  59.060  39.444  1.00  0.00           C
ATOM   7725 6C21 POPEu 167      38.305  59.361  39.624  1.00  0.00           C
ATOM   7728 7C21 POPEu 167      38.666  59.860  41.034  1.00  0.00           C
ATOM   7731 8C21 POPEu 167      40.156  60.211  41.164  1.00  0.00           C
ATOM   7735  C33 POPEu 167      45.376  50.611  30.644  1.00  0.00           C
ATOM   7738  C34 POPEu 167      44.266  51.490  31.234  1.00  0.00           C
ATOM   7741  C35 POPEu 167      43.936  51.100  32.674  1.00  0.00           C
ATOM   7744  C36 POPEu 167      42.596  51.630  33.184  1.00  0.00           C
ATOM   7747  C37 POPEu 167      41.956  50.671  34.194  1.00  0.00           C
ATOM   7750  C38 POPEu 167      40.605  51.131  34.754  1.00  0.00           C
ATOM   7753  C39 POPEu 167      40.735  52.131  35.914  1.00  0.00           C
ATOM   7756 0C31 POPEu 167      39.366  52.460  36.514  1.00  0.00           C
ATOM   7759 1C31 POPEu 167      39.456  53.231  37.834  1.00  0.00           C
ATOM   7762 2C31 POPEu 167      38.086  53.370  38.514  1.00  0.00           C
ATOM   7765 3C31 POPEu 167      38.156  54.181  39.814  1.00  0.00           C
ATOM   7768 4C31 POPEu 167      36.785  54.410  40.444  1.00  0.00           C
ATOM   7771 5C31 POPEu 167      36.816  55.440  41.574  1.00  0.00           C
ATOM   7774 6C31 POPEu 167      35.426  55.850  42.044  1.00  0.00           C
ATOM   7778  NH3 POPEv 168      40.526 122.260  63.704  1.00  0.00           N
ATOM   7782  C12 POPEv 168      40.145 121.870  65.114  1.00  0.00           C
ATOM   7785  C11 POPEv 168      39.635 120.420  65.254  1.00  0.00           C
ATOM   7788  P   POPEv 168      41.866 119.041  65.444  1.00  0.00           P
ATOM   7789  O13 POPEv 168      43.035 119.690  66.064  1.00  0.00           O
ATOM   7790  O14 POPEv 168      41.855 117.560  65.434  1.00  0.00           O
ATOM   7791  O11 POPEv 168      41.756 119.591  63.954  1.00  0.00           O
ATOM   7792  O12 POPEv 168      40.526 119.610  66.024  1.00  0.00           O
ATOM   7793  C1  POPEv 168      42.925 119.580  63.154  1.00  0.00           C
ATOM   7796  C2  POPEv 168      42.535 119.661  61.664  1.00  0.00           C
ATOM   7798  O21 POPEv 168      42.176 121.000  61.294  1.00  0.00           O
ATOM   7799  C21 POPEv 168      43.245 121.711  61.004  1.00  0.00           C
ATOM   7800  O22 POPEv 168      44.375 121.481  61.394  1.00  0.00           O
ATOM   7801  C22 POPEv 168      42.876 122.761  59.984  1.00  0.00           C
ATOM   7804  C3  POPEv 168      41.356 118.731  61.274  1.00  0.00           C
ATOM   7807  O31 POPEv 168      41.256 118.640  59.834  1.00  0.00           O
ATOM   7808  C31 POPEv 168      40.316 119.370  59.244  1.00  0.00           C
ATOM   7809  O32 POPEv 168      39.596 120.190  59.804  1.00  0.00           O
ATOM   7810  C32 POPEv 168      40.186 118.971  57.774  1.00  0.00           C
ATOM   7813  C23 POPEv 168      44.116 123.510  59.464  1.00  0.00           C
ATOM   7816  C24 POPEv 168      44.006 123.911  57.994  1.00  0.00           C
ATOM   7819  C25 POPEv 168      44.196 122.710  57.054  1.00  0.00           C
ATOM   7822  C26 POPEv 168      43.976 123.060  55.584  1.00  0.00           C
ATOM   7825  C27 POPEv 168      44.186 121.851  54.664  1.00  0.00           C
ATOM   7828  C28 POPEv 168      43.016 121.600  53.704  1.00  0.00           C
ATOM   7831  C29 POPEv 168      42.895 122.670  52.654  1.00  0.00           C
ATOM   7833 0C21 POPEv 168      42.616 122.481  51.354  1.00  0.00           C
ATOM   7835 1C21 POPEv 168      42.356 121.140  50.714  1.00  0.00           C
ATOM   7838 2C21 POPEv 168      42.296 121.180  49.174  1.00  0.00           C
ATOM   7841 3C21 POPEv 168      43.596 121.670  48.524  1.00  0.00           C
ATOM   7844 4C21 POPEv 168      43.636 121.490  47.004  1.00  0.00           C
ATOM   7847 5C21 POPEv 168      43.906 120.030  46.584  1.00  0.00           C
ATOM   7850 6C21 POPEv 168      43.965 119.851  45.064  1.00  0.00           C
ATOM   7853 7C21 POPEv 168      44.175 118.390  44.674  1.00  0.00           C
ATOM   7856 8C21 POPEv 168      44.215 118.181  43.154  1.00  0.00           C
ATOM   7860  C33 POPEv 168      39.716 120.111  56.854  1.00  0.00           C
ATOM   7863  C34 POPEv 168      39.235 119.620  55.484  1.00  0.00           C
ATOM   7866  C35 POPEv 168      40.325 118.931  54.644  1.00  0.00           C
ATOM   7869  C36 POPEv 168      39.736 118.010  53.574  1.00  0.00           C
ATOM   7872  C37 POPEv 168      40.786 117.120  52.904  1.00  0.00           C
ATOM   7875  C38 POPEv 168      40.186 115.951  52.104  1.00  0.00           C
ATOM   7878  C39 POPEv 168      39.436 116.361  50.834  1.00  0.00           C
ATOM   7881 0C31 POPEv 168      40.395 116.800  49.714  1.00  0.00           C
ATOM   7884 1C31 POPEv 168      39.695 117.341  48.464  1.00  0.00           C
ATOM   7887 2C31 POPEv 168      40.706 117.661  47.354  1.00  0.00           C
ATOM   7890 3C31 POPEv 168      40.296 118.841  46.464  1.00  0.00           C
ATOM   7893 4C31 POPEv 168      39.006 118.610  45.664  1.00  0.00           C
ATOM   7896 5C31 POPEv 168      38.676 119.851  44.824  1.00  0.00           C
ATOM   7899 6C31 POPEv 168      37.486 119.731  43.864  1.00  0.00           C
ATOM   7903  NH3 POPEw 169      69.686 104.410  61.834  1.00  0.00           N
ATOM   7907  C12 POPEw 169      70.246 103.831  63.094  1.00  0.00           C
ATOM   7910  C11 POPEw 169      71.776 103.911  63.104  1.00  0.00           C
ATOM   7913  P   POPEw 169      73.406 102.260  64.394  1.00  0.00           P
ATOM   7914  O13 POPEw 169      74.705 102.940  64.554  1.00  0.00           O
ATOM   7915  O14 POPEw 169      73.046 101.320  65.464  1.00  0.00           O
ATOM   7916  O11 POPEw 169      73.296 101.490  63.014  1.00  0.00           O
ATOM   7917  O12 POPEw 169      72.256 103.351  64.314  1.00  0.00           O
ATOM   7918  C1  POPEw 169      74.316 101.450  62.014  1.00  0.00           C
ATOM   7921  C2  POPEw 169      74.916 100.030  61.814  1.00  0.00           C
ATOM   7923  O21 POPEw 169      75.066  99.820  60.394  1.00  0.00           O
ATOM   7924  C21 POPEw 169      76.156  99.181  60.014  1.00  0.00           C
ATOM   7925  O22 POPEw 169      77.176  99.011  60.654  1.00  0.00           O
ATOM   7926  C22 POPEw 169      75.896  98.570  58.634  1.00  0.00           C
ATOM   7929  C3  POPEw 169      73.986  98.901  62.374  1.00  0.00           C
ATOM   7932  O31 POPEw 169      74.586  97.570  62.264  1.00  0.00           O
ATOM   7933  C31 POPEw 169      73.986  96.670  61.474  1.00  0.00           C
ATOM   7934  O32 POPEw 169      72.965  96.860  60.834  1.00  0.00           O
ATOM   7935  C32 POPEw 169      74.745  95.350  61.484  1.00  0.00           C
ATOM   7938  C23 POPEw 169      76.516  97.171  58.484  1.00  0.00           C
ATOM   7941  C24 POPEw 169      75.806  96.361  57.394  1.00  0.00           C
ATOM   7944  C25 POPEw 169      76.465  95.011  57.124  1.00  0.00           C
ATOM   7947  C26 POPEw 169      75.666  94.200  56.094  1.00  0.00           C
ATOM   7950  C27 POPEw 169      76.266  92.821  55.844  1.00  0.00           C
ATOM   7953  C28 POPEw 169      75.415  91.970  54.884  1.00  0.00           C
ATOM   7956  C29 POPEw 169      75.666  92.260  53.424  1.00  0.00           C
ATOM   7958 0C21 POPEw 169      76.546  91.630  52.634  1.00  0.00           C
ATOM   7960 1C21 POPEw 169      77.505  90.531  53.024  1.00  0.00           C
ATOM   7963 2C21 POPEw 169      77.446  89.321  52.074  1.00  0.00           C
ATOM   7966 3C21 POPEw 169      76.196  88.440  52.264  1.00  0.00           C
ATOM   7969 4C21 POPEw 169      76.215  87.190  51.374  1.00  0.00           C
ATOM   7972 5C21 POPEw 169      75.656  87.381  49.964  1.00  0.00           C
ATOM   7975 6C21 POPEw 169      74.126  87.451  49.934  1.00  0.00           C
ATOM   7978 7C21 POPEw 169      73.556  87.470  48.504  1.00  0.00           C
ATOM   7981 8C21 POPEw 169      72.026  87.521  48.474  1.00  0.00           C
ATOM   7985  C33 POPEw 169      74.266  94.400  60.354  1.00  0.00           C
ATOM   7988  C34 POPEw 169      74.866  92.990  60.434  1.00  0.00           C
ATOM   7991  C35 POPEw 169      74.395  92.071  59.284  1.00  0.00           C
ATOM   7994  C36 POPEw 169      73.696  90.790  59.774  1.00  0.00           C
ATOM   7997  C37 POPEw 169      73.336  89.780  58.674  1.00  0.00           C
ATOM   8000  C38 POPEw 169      72.895  90.411  57.344  1.00  0.00           C
ATOM   8003  C39 POPEw 169      72.346  89.421  56.314  1.00  0.00           C
ATOM   8006 0C31 POPEw 169      72.146  90.121  54.964  1.00  0.00           C
ATOM   8009 1C31 POPEw 169      71.616  89.240  53.824  1.00  0.00           C
ATOM   8012 2C31 POPEw 169      71.285  90.060  52.554  1.00  0.00           C
ATOM   8015 3C31 POPEw 169      72.455  90.930  52.044  1.00  0.00           C
ATOM   8018 4C31 POPEw 169      72.105  91.791  50.824  1.00  0.00           C
ATOM   8021 5C31 POPEw 169      73.285  92.661  50.384  1.00  0.00           C
ATOM   8024 6C31 POPEw 169      72.976  93.610  49.234  1.00  0.00           C
ATOM   8028  NH3 POPEx 170     115.816  53.971  67.324  1.00  0.00           N
ATOM   8032  C12 POPEx 170     114.956  53.561  68.464  1.00  0.00           C
ATOM   8035  C11 POPEx 170     114.075  52.391  68.034  1.00  0.00           C
ATOM   8038  P   POPEx 170     114.816  50.450  66.514  1.00  0.00           P
ATOM   8039  O13 POPEx 170     115.686  49.260  66.514  1.00  0.00           O
ATOM   8040  O14 POPEx 170     113.415  50.240  66.114  1.00  0.00           O
ATOM   8041  O11 POPEx 170     115.466  51.531  65.534  1.00  0.00           O
ATOM   8042  O12 POPEx 170     114.895  51.220  67.894  1.00  0.00           O
ATOM   8043  C1  POPEx 170     116.015  51.040  64.294  1.00  0.00           C
ATOM   8046  C2  POPEx 170     114.975  50.970  63.134  1.00  0.00           C
ATOM   8048  O21 POPEx 170     115.686  50.790  61.894  1.00  0.00           O
ATOM   8049  C21 POPEx 170     116.215  49.591  61.704  1.00  0.00           C
ATOM   8050  O22 POPEx 170     116.046  48.600  62.404  1.00  0.00           O
ATOM   8051  C22 POPEx 170     117.085  49.661  60.444  1.00  0.00           C
ATOM   8054  C3  POPEx 170     114.105  52.280  63.074  1.00  0.00           C
ATOM   8057  O31 POPEx 170     113.585  52.651  61.774  1.00  0.00           O
ATOM   8058  C31 POPEx 170     112.806  51.770  61.154  1.00  0.00           C
ATOM   8059  O32 POPEx 170     112.465  50.690  61.584  1.00  0.00           O
ATOM   8060  C32 POPEx 170     112.456  52.311  59.764  1.00  0.00           C
ATOM   8063  C23 POPEx 170     116.306  49.311  59.164  1.00  0.00           C
ATOM   8066  C24 POPEx 170     116.945  49.900  57.894  1.00  0.00           C
ATOM   8069  C25 POPEx 170     116.166  49.620  56.594  1.00  0.00           C
ATOM   8072  C26 POPEx 170     115.875  48.131  56.334  1.00  0.00           C
ATOM   8075  C27 POPEx 170     114.496  47.680  56.834  1.00  0.00           C
ATOM   8078  C28 POPEx 170     114.326  46.150  56.824  1.00  0.00           C
ATOM   8081  C29 POPEx 170     113.146  45.710  57.664  1.00  0.00           C
ATOM   8083 0C21 POPEx 170     111.955  45.271  57.214  1.00  0.00           C
ATOM   8085 1C21 POPEx 170     111.546  45.141  55.764  1.00  0.00           C
ATOM   8088 2C21 POPEx 170     112.125  43.891  55.084  1.00  0.00           C
ATOM   8091 3C21 POPEx 170     111.556  43.650  53.674  1.00  0.00           C
ATOM   8094 4C21 POPEx 170     110.586  42.451  53.634  1.00  0.00           C
ATOM   8097 5C21 POPEx 170     110.105  42.120  52.214  1.00  0.00           C
ATOM   8100 6C21 POPEx 170     109.105  40.951  52.154  1.00  0.00           C
ATOM   8103 7C21 POPEx 170     109.656  39.620  52.694  1.00  0.00           C
ATOM   8106 8C21 POPEx 170     108.666  38.460  52.604  1.00  0.00           C
ATOM   8110  C33 POPEx 170     112.386  51.170  58.714  1.00  0.00           C
ATOM   8113  C34 POPEx 170     111.716  51.620  57.414  1.00  0.00           C
ATOM   8116  C35 POPEx 170     111.766  50.550  56.304  1.00  0.00           C
ATOM   8119  C36 POPEx 170     110.646  50.741  55.274  1.00  0.00           C
ATOM   8122  C37 POPEx 170     110.686  49.751  54.104  1.00  0.00           C
ATOM   8125  C38 POPEx 170     109.376  49.720  53.294  1.00  0.00           C
ATOM   8128  C39 POPEx 170     109.005  51.050  52.614  1.00  0.00           C
ATOM   8131 0C31 POPEx 170     107.736  50.920  51.764  1.00  0.00           C
ATOM   8134 1C31 POPEx 170     107.335  52.220  51.064  1.00  0.00           C
ATOM   8137 2C31 POPEx 170     105.985  52.100  50.334  1.00  0.00           C
ATOM   8140 3C31 POPEx 170     105.425  53.460  49.904  1.00  0.00           C
ATOM   8143 4C31 POPEx 170     103.925  53.420  49.574  1.00  0.00           C
ATOM   8146 5C31 POPEx 170     103.335  54.811  49.354  1.00  0.00           C
ATOM   8149 6C31 POPEx 170     101.845  54.790  49.004  1.00  0.00           C
ATOM   8153  NH3 POPEy 171      88.406  22.271  61.754  1.00  0.00           N
ATOM   8157  C12 POPEy 171      87.475  21.771  62.824  1.00  0.00           C
ATOM   8160  C11 POPEy 171      86.495  20.690  62.314  1.00  0.00           C
ATOM   8163  P   POPEy 171      86.416  18.170  61.704  1.00  0.00           P
ATOM   8164  O13 POPEy 171      86.936  17.141  62.634  1.00  0.00           O
ATOM   8165  O14 POPEy 171      84.965  18.450  61.764  1.00  0.00           O
ATOM   8166  O11 POPEy 171      86.815  17.700  60.254  1.00  0.00           O
ATOM   8167  O12 POPEy 171      87.215  19.530  61.904  1.00  0.00           O
ATOM   8168  C1  POPEy 171      87.976  18.170  59.554  1.00  0.00           C
ATOM   8171  C2  POPEy 171      87.586  18.970  58.284  1.00  0.00           C
ATOM   8173  O21 POPEy 171      87.586  20.380  58.574  1.00  0.00           O
ATOM   8174  C21 POPEy 171      88.566  21.220  58.204  1.00  0.00           C
ATOM   8175  O22 POPEy 171      88.715  22.300  58.744  1.00  0.00           O
ATOM   8176  C22 POPEy 171      89.476  20.681  57.064  1.00  0.00           C
ATOM   8179  C3  POPEy 171      86.176  18.571  57.754  1.00  0.00           C
ATOM   8182  O31 POPEy 171      86.006  19.001  56.384  1.00  0.00           O
ATOM   8183  C31 POPEy 171      86.616  18.180  55.534  1.00  0.00           C
ATOM   8184  O32 POPEy 171      87.186  17.150  55.834  1.00  0.00           O
ATOM   8185  C32 POPEy 171      86.575  18.790  54.134  1.00  0.00           C
ATOM   8188  C23 POPEy 171      90.476  21.701  56.454  1.00  0.00           C
ATOM   8191  C24 POPEy 171      91.395  21.091  55.374  1.00  0.00           C
ATOM   8194  C25 POPEy 171      92.446  22.080  54.834  1.00  0.00           C
ATOM   8197  C26 POPEy 171      91.936  23.110  53.804  1.00  0.00           C
ATOM   8200  C27 POPEy 171      93.016  24.171  53.484  1.00  0.00           C
ATOM   8203  C28 POPEy 171      92.586  25.270  52.494  1.00  0.00           C
ATOM   8206  C29 POPEy 171      92.605  24.850  51.044  1.00  0.00           C
ATOM   8208 0C21 POPEy 171      93.375  25.361  50.054  1.00  0.00           C
ATOM   8210 1C21 POPEy 171      94.436  26.430  50.184  1.00  0.00           C
ATOM   8213 2C21 POPEy 171      95.686  26.210  49.294  1.00  0.00           C
ATOM   8216 3C21 POPEy 171      95.446  26.420  47.784  1.00  0.00           C
ATOM   8219 4C21 POPEy 171      96.745  26.441  46.974  1.00  0.00           C
ATOM   8222 5C21 POPEy 171      96.586  26.981  45.534  1.00  0.00           C
ATOM   8225 6C21 POPEy 171      95.886  26.000  44.574  1.00  0.00           C
ATOM   8228 7C21 POPEy 171      95.796  26.541  43.144  1.00  0.00           C
ATOM   8231 8C21 POPEy 171      95.045  25.620  42.174  1.00  0.00           C
ATOM   8235  C33 POPEy 171      87.325  17.920  53.104  1.00  0.00           C
ATOM   8238  C34 POPEy 171      87.465  18.610  51.744  1.00  0.00           C
ATOM   8241  C35 POPEy 171      88.375  19.850  51.754  1.00  0.00           C
ATOM   8244  C36 POPEy 171      89.865  19.550  51.974  1.00  0.00           C
ATOM   8247  C37 POPEy 171      90.565  19.081  50.694  1.00  0.00           C
ATOM   8250  C38 POPEy 171      91.996  18.610  50.954  1.00  0.00           C
ATOM   8253  C39 POPEy 171      92.815  18.391  49.674  1.00  0.00           C
ATOM   8256 0C31 POPEy 171      92.146  17.470  48.644  1.00  0.00           C
ATOM   8259 1C31 POPEy 171      93.065  17.141  47.464  1.00  0.00           C
ATOM   8262 2C31 POPEy 171      92.376  16.290  46.394  1.00  0.00           C
ATOM   8265 3C31 POPEy 171      93.325  15.790  45.294  1.00  0.00           C
ATOM   8268 4C31 POPEy 171      93.876  16.891  44.384  1.00  0.00           C
ATOM   8271 5C31 POPEy 171      94.695  16.340  43.214  1.00  0.00           C
ATOM   8274 6C31 POPEy 171      95.245  17.421  42.284  1.00  0.00           C
ATOM   8278  NH3 POPEz 172      30.546  66.881  66.144  1.00  0.00           N
ATOM   8282  C12 POPEz 172      31.196  68.210  65.864  1.00  0.00           C
ATOM   8285  C11 POPEz 172      30.756  69.260  66.894  1.00  0.00           C
ATOM   8288  P   POPEz 172      28.436  70.271  66.174  1.00  0.00           P
ATOM   8289  O13 POPEz 172      27.006  69.900  66.284  1.00  0.00           O
ATOM   8290  O14 POPEz 172      28.786  71.680  66.404  1.00  0.00           O
ATOM   8291  O11 POPEz 172      28.906  69.790  64.764  1.00  0.00           O
ATOM   8292  O12 POPEz 172      29.325  69.311  67.084  1.00  0.00           O
ATOM   8293  C1  POPEz 172      28.436  70.281  63.514  1.00  0.00           C
ATOM   8296  C2  POPEz 172      29.376  69.701  62.424  1.00  0.00           C
ATOM   8298  O21 POPEz 172      29.256  70.330  61.144  1.00  0.00           O
ATOM   8299  C21 POPEz 172      28.146  70.250  60.454  1.00  0.00           C
ATOM   8300  O22 POPEz 172      27.066  69.860  60.864  1.00  0.00           O
ATOM   8301  C22 POPEz 172      28.386  70.741  59.024  1.00  0.00           C
ATOM   8304  C3  POPEz 172      29.346  68.150  62.354  1.00  0.00           C
ATOM   8307  O31 POPEz 172      30.666  67.680  61.994  1.00  0.00           O
ATOM   8308  C31 POPEz 172      30.825  67.400  60.714  1.00  0.00           C
ATOM   8309  O32 POPEz 172      29.936  67.170  59.924  1.00  0.00           O
ATOM   8310  C32 POPEz 172      32.306  67.430  60.334  1.00  0.00           C
ATOM   8313  C23 POPEz 172      28.706  69.580  58.064  1.00  0.00           C
ATOM   8316  C24 POPEz 172      28.895  70.021  56.604  1.00  0.00           C
ATOM   8319  C25 POPEz 172      27.756  70.900  56.094  1.00  0.00           C
ATOM   8322  C26 POPEz 172      27.536  70.780  54.584  1.00  0.00           C
ATOM   8325  C27 POPEz 172      28.726  71.271  53.754  1.00  0.00           C
ATOM   8328  C28 POPEz 172      28.616  70.870  52.274  1.00  0.00           C
ATOM   8331  C29 POPEz 172      27.416  71.500  51.624  1.00  0.00           C
ATOM   8333 0C21 POPEz 172      27.416  72.231  50.494  1.00  0.00           C
ATOM   8335 1C21 POPEz 172      28.626  72.521  49.634  1.00  0.00           C
ATOM   8338 2C21 POPEz 172      29.256  71.300  48.934  1.00  0.00           C
ATOM   8341 3C21 POPEz 172      28.256  70.271  48.384  1.00  0.00           C
ATOM   8344 4C21 POPEz 172      28.916  69.201  47.504  1.00  0.00           C
ATOM   8347 5C21 POPEz 172      29.125  69.670  46.064  1.00  0.00           C
ATOM   8350 6C21 POPEz 172      29.856  68.620  45.214  1.00  0.00           C
ATOM   8353 7C21 POPEz 172      29.816  68.970  43.714  1.00  0.00           C
ATOM   8356 8C21 POPEz 172      30.575  67.970  42.834  1.00  0.00           C
ATOM   8360  C33 POPEz 172      32.656  68.790  59.704  1.00  0.00           C
ATOM   8363  C34 POPEz 172      34.116  68.870  59.234  1.00  0.00           C
ATOM   8366  C35 POPEz 172      34.466  68.050  57.984  1.00  0.00           C
ATOM   8369  C36 POPEz 172      33.676  68.440  56.724  1.00  0.00           C
ATOM   8372  C37 POPEz 172      34.566  68.490  55.474  1.00  0.00           C
ATOM   8375  C38 POPEz 172      33.776  68.830  54.204  1.00  0.00           C
ATOM   8378  C39 POPEz 172      34.626  68.860  52.924  1.00  0.00           C
ATOM   8381 0C31 POPEz 172      35.586  70.060  52.774  1.00  0.00           C
ATOM   8384 1C31 POPEz 172      36.196  70.080  51.364  1.00  0.00           C
ATOM   8387 2C31 POPEz 172      37.205  71.201  51.084  1.00  0.00           C
ATOM   8390 3C31 POPEz 172      36.566  72.481  50.524  1.00  0.00           C
ATOM   8393 4C31 POPEz 172      37.596  73.521  50.084  1.00  0.00           C
ATOM   8396 5C31 POPEz 172      36.976  74.701  49.324  1.00  0.00           C
ATOM   8399 6C31 POPEz 172      37.976  75.830  49.024  1.00  0.00           C
ATOM   8403  NH3 POPE0 173     114.665  59.120  21.594  1.00  0.00           N
ATOM   8407  C12 POPE0 173     115.336  57.971  20.874  1.00  0.00           C
ATOM   8410  C11 POPE0 173     116.845  58.181  20.634  1.00  0.00           C
ATOM   8413  P   POPE0 173     118.865  57.131  19.364  1.00  0.00           P
ATOM   8414  O13 POPE0 173     119.086  55.861  18.644  1.00  0.00           O
ATOM   8415  O14 POPE0 173     119.356  58.370  18.714  1.00  0.00           O
ATOM   8416  O11 POPE0 173     119.415  57.001  20.834  1.00  0.00           O
ATOM   8417  O12 POPE0 173     117.316  57.240  19.654  1.00  0.00           O
ATOM   8418  C1  POPE0 173     120.695  56.521  21.224  1.00  0.00           C
ATOM   8421  C2  POPE0 173     121.236  57.360  22.424  1.00  0.00           C
ATOM   8423  O21 POPE0 173     122.516  56.881  22.924  1.00  0.00           O
ATOM   8424  C21 POPE0 173     122.486  55.741  23.594  1.00  0.00           C
ATOM   8425  O22 POPE0 173     121.516  55.021  23.734  1.00  0.00           O
ATOM   8426  C22 POPE0 173     123.846  55.440  24.244  1.00  0.00           C
ATOM   8429  C3  POPE0 173     120.185  57.610  23.564  1.00  0.00           C
ATOM   8432  O31 POPE0 173     120.835  58.171  24.734  1.00  0.00           O
ATOM   8433  C31 POPE0 173     120.255  57.940  25.904  1.00  0.00           C
ATOM   8434  O32 POPE0 173     119.216  57.330  26.094  1.00  0.00           O
ATOM   8435  C32 POPE0 173     121.176  58.490  26.994  1.00  0.00           C
ATOM   8438  C23 POPE0 173     124.406  54.021  23.924  1.00  0.00           C
ATOM   8441  C24 POPE0 173     123.736  52.861  24.684  1.00  0.00           C
ATOM   8444  C25 POPE0 173     124.065  52.781  26.184  1.00  0.00           C
ATOM   8447  C26 POPE0 173     125.275  51.900  26.514  1.00  0.00           C
ATOM   8450  C27 POPE0 173     125.816  52.131  27.944  1.00  0.00           C
ATOM   8453  C28 POPE0 173     126.676  50.970  28.484  1.00  0.00           C
ATOM   8456  C29 POPE0 173     127.817  50.510  27.614  1.00  0.00           C
ATOM   8458 0C21 POPE0 173     129.126  50.541  27.914  1.00  0.00           C
ATOM   8460 1C21 POPE0 173     129.756  51.131  29.154  1.00  0.00           C
ATOM   8463 2C21 POPE0 173     130.236  50.130  30.224  1.00  0.00           C
ATOM   8466 3C21 POPE0 173     129.087  49.481  31.014  1.00  0.00           C
ATOM   8469 4C21 POPE0 173     129.517  48.780  32.314  1.00  0.00           C
ATOM   8472 5C21 POPE0 173     129.886  49.760  33.444  1.00  0.00           C
ATOM   8475 6C21 POPE0 173     129.597  49.190  34.844  1.00  0.00           C
ATOM   8478 7C21 POPE0 173     129.886  50.190  35.964  1.00  0.00           C
ATOM   8481 8C21 POPE0 173     129.367  49.720  37.334  1.00  0.00           C
ATOM   8485  C33 POPE0 173     120.665  58.311  28.444  1.00  0.00           C
ATOM   8488  C34 POPE0 173     121.815  58.321  29.464  1.00  0.00           C
ATOM   8491  C35 POPE0 173     121.355  58.341  30.924  1.00  0.00           C
ATOM   8494  C36 POPE0 173     120.716  59.690  31.324  1.00  0.00           C
ATOM   8497  C37 POPE0 173     120.486  59.821  32.834  1.00  0.00           C
ATOM   8500  C38 POPE0 173     119.796  61.141  33.194  1.00  0.00           C
ATOM   8503  C39 POPE0 173     119.936  61.541  34.664  1.00  0.00           C
ATOM   8506 0C31 POPE0 173     119.196  60.611  35.644  1.00  0.00           C
ATOM   8509 1C31 POPE0 173     119.315  61.131  37.084  1.00  0.00           C
ATOM   8512 2C31 POPE0 173     118.536  60.281  38.114  1.00  0.00           C
ATOM   8515 3C31 POPE0 173     118.526  60.911  39.524  1.00  0.00           C
ATOM   8518 4C31 POPE0 173     119.916  61.061  40.144  1.00  0.00           C
ATOM   8521 5C31 POPE0 173     119.886  61.700  41.544  1.00  0.00           C
ATOM   8524 6C31 POPE0 173     121.276  61.960  42.124  1.00  0.00           C
ATOM   8528  NH3 POPE1 174     105.096  26.130  22.094  1.00  0.00           N
ATOM   8532  C12 POPE1 174     106.075  27.241  22.334  1.00  0.00           C
ATOM   8535  C11 POPE1 174     107.386  27.010  21.554  1.00  0.00           C
ATOM   8538  P   POPE1 174     108.246  29.490  21.634  1.00  0.00           P
ATOM   8539  O13 POPE1 174     107.685  29.671  20.284  1.00  0.00           O
ATOM   8540  O14 POPE1 174     107.456  30.091  22.724  1.00  0.00           O
ATOM   8541  O11 POPE1 174     109.725  30.061  21.664  1.00  0.00           O
ATOM   8542  O12 POPE1 174     108.406  27.931  21.944  1.00  0.00           O
ATOM   8543  C1  POPE1 174     110.735  29.490  22.514  1.00  0.00           C
ATOM   8546  C2  POPE1 174     111.206  30.460  23.634  1.00  0.00           C
ATOM   8548  O21 POPE1 174     110.086  31.081  24.284  1.00  0.00           O
ATOM   8549  C21 POPE1 174     109.436  30.270  25.114  1.00  0.00           C
ATOM   8550  O22 POPE1 174     109.715  29.101  25.334  1.00  0.00           O
ATOM   8551  C22 POPE1 174     108.356  31.050  25.844  1.00  0.00           C
ATOM   8554  C3  POPE1 174     112.095  31.651  23.134  1.00  0.00           C
ATOM   8557  O31 POPE1 174     113.426  31.400  22.654  1.00  0.00           O
ATOM   8558  C31 POPE1 174     114.126  30.401  23.154  1.00  0.00           C
ATOM   8559  O32 POPE1 174     113.825  29.220  23.114  1.00  0.00           O
ATOM   8560  C32 POPE1 174     115.346  30.981  23.874  1.00  0.00           C
ATOM   8563  C23 POPE1 174     108.995  32.180  26.684  1.00  0.00           C
ATOM   8566  C24 POPE1 174     108.025  32.830  27.684  1.00  0.00           C
ATOM   8569  C25 POPE1 174     107.755  31.960  28.914  1.00  0.00           C
ATOM   8572  C26 POPE1 174     108.876  32.020  29.964  1.00  0.00           C
ATOM   8575  C27 POPE1 174     108.585  31.091  31.144  1.00  0.00           C
ATOM   8578  C28 POPE1 174     109.445  31.350  32.394  1.00  0.00           C
ATOM   8581  C29 POPE1 174     109.156  32.661  33.084  1.00  0.00           C
ATOM   8583 0C21 POPE1 174     108.065  32.940  33.824  1.00  0.00           C
ATOM   8585 1C21 POPE1 174     106.926  32.001  34.124  1.00  0.00           C
ATOM   8588 2C21 POPE1 174     106.796  31.710  35.624  1.00  0.00           C
ATOM   8591 3C21 POPE1 174     108.076  31.111  36.244  1.00  0.00           C
ATOM   8594 4C21 POPE1 174     107.876  30.440  37.604  1.00  0.00           C
ATOM   8597 5C21 POPE1 174     107.055  31.260  38.604  1.00  0.00           C
ATOM   8600 6C21 POPE1 174     107.146  30.720  40.044  1.00  0.00           C
ATOM   8603 7C21 POPE1 174     106.276  31.500  41.034  1.00  0.00           C
ATOM   8606 8C21 POPE1 174     106.575  31.151  42.494  1.00  0.00           C
ATOM   8610  C33 POPE1 174     115.676  30.221  25.184  1.00  0.00           C
ATOM   8613  C34 POPE1 174     114.525  30.261  26.184  1.00  0.00           C
ATOM   8616  C35 POPE1 174     114.865  29.680  27.564  1.00  0.00           C
ATOM   8619  C36 POPE1 174     113.676  29.780  28.514  1.00  0.00           C
ATOM   8622  C37 POPE1 174     113.885  29.081  29.854  1.00  0.00           C
ATOM   8625  C38 POPE1 174     112.715  29.341  30.814  1.00  0.00           C
ATOM   8628  C39 POPE1 174     112.475  28.170  31.764  1.00  0.00           C
ATOM   8631 0C31 POPE1 174     111.255  28.330  32.684  1.00  0.00           C
ATOM   8634 1C31 POPE1 174     111.036  27.060  33.494  1.00  0.00           C
ATOM   8637 2C31 POPE1 174     110.045  27.220  34.664  1.00  0.00           C
ATOM   8640 3C31 POPE1 174     110.735  26.911  35.994  1.00  0.00           C
ATOM   8643 4C31 POPE1 174     109.786  26.880  37.194  1.00  0.00           C
ATOM   8646 5C31 POPE1 174     110.565  26.681  38.494  1.00  0.00           C
ATOM   8649 6C31 POPE1 174     109.665  26.590  39.724  1.00  0.00           C
ATOM   8653  NH3 POPE2 175      23.946  20.571  61.204  1.00  0.00           N
ATOM   8657  C12 POPE2 175      23.976  20.361  62.694  1.00  0.00           C
ATOM   8660  C11 POPE2 175      22.566  20.421  63.334  1.00  0.00           C
ATOM   8663  P   POPE2 175      20.436  19.020  62.624  1.00  0.00           P
ATOM   8664  O13 POPE2 175      19.806  17.770  63.094  1.00  0.00           O
ATOM   8665  O14 POPE2 175      19.676  20.261  62.854  1.00  0.00           O
ATOM   8666  O11 POPE2 175      20.776  18.910  61.084  1.00  0.00           O
ATOM   8667  O12 POPE2 175      21.876  19.170  63.244  1.00  0.00           O
ATOM   8668  C1  POPE2 175      20.376  17.731  60.374  1.00  0.00           C
ATOM   8671  C2  POPE2 175      20.406  17.911  58.824  1.00  0.00           C
ATOM   8673  O21 POPE2 175      21.636  17.450  58.224  1.00  0.00           O
ATOM   8674  C21 POPE2 175      22.745  18.091  58.544  1.00  0.00           C
ATOM   8675  O22 POPE2 175      22.846  19.090  59.234  1.00  0.00           O
ATOM   8676  C22 POPE2 175      23.965  17.401  57.934  1.00  0.00           C
ATOM   8679  C3  POPE2 175      19.936  19.331  58.384  1.00  0.00           C
ATOM   8682  O31 POPE2 175      19.555  19.311  56.994  1.00  0.00           O
ATOM   8683  C31 POPE2 175      18.766  20.291  56.584  1.00  0.00           C
ATOM   8684  O32 POPE2 175      18.486  21.300  57.214  1.00  0.00           O
ATOM   8685  C32 POPE2 175      18.286  19.920  55.174  1.00  0.00           C
ATOM   8688  C23 POPE2 175      24.886  18.421  57.214  1.00  0.00           C
ATOM   8691  C24 POPE2 175      26.296  17.870  57.004  1.00  0.00           C
ATOM   8694  C25 POPE2 175      27.196  18.821  56.204  1.00  0.00           C
ATOM   8697  C26 POPE2 175      26.926  18.770  54.694  1.00  0.00           C
ATOM   8700  C27 POPE2 175      27.566  19.950  53.944  1.00  0.00           C
ATOM   8703  C28 POPE2 175      27.376  19.891  52.414  1.00  0.00           C
ATOM   8706  C29 POPE2 175      28.226  18.811  51.794  1.00  0.00           C
ATOM   8708 0C21 POPE2 175      29.226  18.960  50.904  1.00  0.00           C
ATOM   8710 1C21 POPE2 175      29.715  20.250  50.304  1.00  0.00           C
ATOM   8713 2C21 POPE2 175      29.516  20.321  48.774  1.00  0.00           C
ATOM   8716 3C21 POPE2 175      30.336  19.270  48.004  1.00  0.00           C
ATOM   8719 4C21 POPE2 175      30.395  19.580  46.504  1.00  0.00           C
ATOM   8722 5C21 POPE2 175      31.406  18.710  45.734  1.00  0.00           C
ATOM   8725 6C21 POPE2 175      30.996  17.241  45.614  1.00  0.00           C
ATOM   8728 7C21 POPE2 175      31.976  16.450  44.734  1.00  0.00           C
ATOM   8731 8C21 POPE2 175      31.516  15.021  44.444  1.00  0.00           C
ATOM   8735  C33 POPE2 175      17.886  21.151  54.334  1.00  0.00           C
ATOM   8738  C34 POPE2 175      17.306  20.740  52.974  1.00  0.00           C
ATOM   8741  C35 POPE2 175      17.046  21.950  52.074  1.00  0.00           C
ATOM   8744  C36 POPE2 175      16.966  21.520  50.614  1.00  0.00           C
ATOM   8747  C37 POPE2 175      16.816  22.710  49.664  1.00  0.00           C
ATOM   8750  C38 POPE2 175      16.806  22.261  48.204  1.00  0.00           C
ATOM   8753  C39 POPE2 175      16.336  23.370  47.254  1.00  0.00           C
ATOM   8756 0C31 POPE2 175      17.256  24.601  47.284  1.00  0.00           C
ATOM   8759 1C31 POPE2 175      16.856  25.661  46.244  1.00  0.00           C
ATOM   8762 2C31 POPE2 175      17.776  26.891  46.264  1.00  0.00           C
ATOM   8765 3C31 POPE2 175      19.226  26.550  45.884  1.00  0.00           C
ATOM   8768 4C31 POPE2 175      20.156  27.770  45.914  1.00  0.00           C
ATOM   8771 5C31 POPE2 175      21.596  27.350  45.634  1.00  0.00           C
ATOM   8774 6C31 POPE2 175      22.596  28.511  45.644  1.00  0.00           C
ATOM   8778  NH3 POPE3 176      84.835 107.961  63.954  1.00  0.00           N
ATOM   8782  C12 POPE3 176      83.415 107.470  64.084  1.00  0.00           C
ATOM   8785  C11 POPE3 176      82.675 107.611  62.734  1.00  0.00           C
ATOM   8788  P   POPE3 176      80.255 108.411  63.294  1.00  0.00           P
ATOM   8789  O13 POPE3 176      79.706 109.731  63.664  1.00  0.00           O
ATOM   8790  O14 POPE3 176      80.366 107.400  64.364  1.00  0.00           O
ATOM   8791  O11 POPE3 176      79.536 107.821  62.024  1.00  0.00           O
ATOM   8792  O12 POPE3 176      81.736 108.691  62.754  1.00  0.00           O
ATOM   8793  C1  POPE3 176      79.236 108.650  60.894  1.00  0.00           C
ATOM   8796  C2  POPE3 176      80.196 108.321  59.724  1.00  0.00           C
ATOM   8798  O21 POPE3 176      80.236 109.351  58.714  1.00  0.00           O
ATOM   8799  C21 POPE3 176      79.175 109.491  57.944  1.00  0.00           C
ATOM   8800  O22 POPE3 176      78.025 109.211  58.234  1.00  0.00           O
ATOM   8801  C22 POPE3 176      79.656 109.960  56.564  1.00  0.00           C
ATOM   8804  C3  POPE3 176      79.965 106.910  59.104  1.00  0.00           C
ATOM   8807  O31 POPE3 176      80.845 106.681  57.974  1.00  0.00           O
ATOM   8808  C31 POPE3 176      80.226 106.611  56.784  1.00  0.00           C
ATOM   8809  O32 POPE3 176      79.035 106.651  56.604  1.00  0.00           O
ATOM   8810  C32 POPE3 176      81.236 106.471  55.644  1.00  0.00           C
ATOM   8813  C23 POPE3 176      79.595 111.481  56.384  1.00  0.00           C
ATOM   8816  C24 POPE3 176      80.126 111.940  55.024  1.00  0.00           C
ATOM   8819  C25 POPE3 176      79.676 113.370  54.704  1.00  0.00           C
ATOM   8822  C26 POPE3 176      80.315 113.960  53.434  1.00  0.00           C
ATOM   8825  C27 POPE3 176      79.936 113.260  52.114  1.00  0.00           C
ATOM   8828  C28 POPE3 176      80.996 113.470  51.014  1.00  0.00           C
ATOM   8831  C29 POPE3 176      80.886 112.460  49.894  1.00  0.00           C
ATOM   8833 0C21 POPE3 176      81.006 112.681  48.574  1.00  0.00           C
ATOM   8835 1C21 POPE3 176      81.316 114.001  47.914  1.00  0.00           C
ATOM   8838 2C21 POPE3 176      82.475 113.940  46.894  1.00  0.00           C
ATOM   8841 3C21 POPE3 176      83.825 113.470  47.464  1.00  0.00           C
ATOM   8844 4C21 POPE3 176      84.995 113.890  46.554  1.00  0.00           C
ATOM   8847 5C21 POPE3 176      86.255 113.020  46.654  1.00  0.00           C
ATOM   8850 6C21 POPE3 176      86.945 113.001  48.024  1.00  0.00           C
ATOM   8853 7C21 POPE3 176      88.316 112.311  47.944  1.00  0.00           C
ATOM   8856 8C21 POPE3 176      88.965 112.031  49.294  1.00  0.00           C
ATOM   8860  C33 POPE3 176      80.516 106.471  54.284  1.00  0.00           C
ATOM   8863  C34 POPE3 176      81.416 106.121  53.084  1.00  0.00           C
ATOM   8866  C35 POPE3 176      80.586 105.800  51.824  1.00  0.00           C
ATOM   8869  C36 POPE3 176      80.115 107.050  51.064  1.00  0.00           C
ATOM   8872  C37 POPE3 176      79.016 106.751  50.034  1.00  0.00           C
ATOM   8875  C38 POPE3 176      79.005 107.710  48.824  1.00  0.00           C
ATOM   8878  C39 POPE3 176      78.286 109.050  49.044  1.00  0.00           C
ATOM   8881 0C31 POPE3 176      78.216 109.860  47.744  1.00  0.00           C
ATOM   8884 1C31 POPE3 176      77.436 111.170  47.884  1.00  0.00           C
ATOM   8887 2C31 POPE3 176      77.446 112.010  46.594  1.00  0.00           C
ATOM   8890 3C31 POPE3 176      76.586 113.281  46.664  1.00  0.00           C
ATOM   8893 4C31 POPE3 176      76.766 114.060  47.974  1.00  0.00           C
ATOM   8896 5C31 POPE3 176      76.285 115.510  47.844  1.00  0.00           C
ATOM   8899 6C31 POPE3 176      76.215 116.280  49.164  1.00  0.00           C
ATOM   8903  NH3 POPE4 177      86.936 102.821  66.134  1.00  0.00           N
ATOM   8907  C12 POPE4 177      87.416 103.230  64.774  1.00  0.00           C
ATOM   8910  C11 POPE4 177      88.415 102.190  64.244  1.00  0.00           C
ATOM   8913  P   POPE4 177      90.516 100.790  64.934  1.00  0.00           P
ATOM   8914  O13 POPE4 177      91.796 101.170  65.574  1.00  0.00           O
ATOM   8915  O14 POPE4 177      89.975  99.421  65.044  1.00  0.00           O
ATOM   8916  O11 POPE4 177      90.746 101.040  63.394  1.00  0.00           O
ATOM   8917  O12 POPE4 177      89.396 101.881  65.234  1.00  0.00           O
ATOM   8918  C1  POPE4 177      91.836 100.350  62.774  1.00  0.00           C
ATOM   8921  C2  POPE4 177      91.245  99.260  61.854  1.00  0.00           C
ATOM   8923  O21 POPE4 177      92.286  98.461  61.254  1.00  0.00           O
ATOM   8924  C21 POPE4 177      93.106  99.090  60.424  1.00  0.00           C
ATOM   8925  O22 POPE4 177      93.116 100.291  60.194  1.00  0.00           O
ATOM   8926  C22 POPE4 177      93.946  98.050  59.704  1.00  0.00           C
ATOM   8929  C3  POPE4 177      90.245  99.860  60.814  1.00  0.00           C
ATOM   8932  O31 POPE4 177      89.746  98.901  59.854  1.00  0.00           O
ATOM   8933  C31 POPE4 177      88.605  98.311  60.204  1.00  0.00           C
ATOM   8934  O32 POPE4 177      88.106  98.341  61.324  1.00  0.00           O
ATOM   8935  C32 POPE4 177      87.976  97.670  58.974  1.00  0.00           C
ATOM   8938  C23 POPE4 177      95.066  98.691  58.844  1.00  0.00           C
ATOM   8941  C24 POPE4 177      95.376  97.891  57.564  1.00  0.00           C
ATOM   8944  C25 POPE4 177      94.156  97.690  56.644  1.00  0.00           C
ATOM   8947  C26 POPE4 177      94.555  97.491  55.174  1.00  0.00           C
ATOM   8950  C27 POPE4 177      93.375  97.640  54.194  1.00  0.00           C
ATOM   8953  C28 POPE4 177      93.706  97.201  52.754  1.00  0.00           C
ATOM   8956  C29 POPE4 177      94.606  98.211  52.104  1.00  0.00           C
ATOM   8958 0C21 POPE4 177      94.616  98.610  50.824  1.00  0.00           C
ATOM   8960 1C21 POPE4 177      93.766  98.120  49.684  1.00  0.00           C
ATOM   8963 2C21 POPE4 177      93.366  99.270  48.734  1.00  0.00           C
ATOM   8966 3C21 POPE4 177      94.566  99.841  47.944  1.00  0.00           C
ATOM   8969 4C21 POPE4 177      94.415 101.331  47.604  1.00  0.00           C
ATOM   8972 5C21 POPE4 177      93.246 101.641  46.664  1.00  0.00           C
ATOM   8975 6C21 POPE4 177      93.335 103.071  46.134  1.00  0.00           C
ATOM   8978 7C21 POPE4 177      92.146 103.470  45.254  1.00  0.00           C
ATOM   8981 8C21 POPE4 177      92.355 104.830  44.574  1.00  0.00           C
ATOM   8985  C33 POPE4 177      87.066  98.640  58.184  1.00  0.00           C
ATOM   8988  C34 POPE4 177      86.166  97.901  57.194  1.00  0.00           C
ATOM   8991  C35 POPE4 177      85.075  98.780  56.544  1.00  0.00           C
ATOM   8994  C36 POPE4 177      84.056  97.901  55.824  1.00  0.00           C
ATOM   8997  C37 POPE4 177      82.976  98.610  54.994  1.00  0.00           C
ATOM   9000  C38 POPE4 177      82.246  97.621  54.074  1.00  0.00           C
ATOM   9003  C39 POPE4 177      80.965  98.160  53.434  1.00  0.00           C
ATOM   9006 0C31 POPE4 177      79.746  98.071  54.364  1.00  0.00           C
ATOM   9009 1C31 POPE4 177      78.475  98.670  53.744  1.00  0.00           C
ATOM   9012 2C31 POPE4 177      77.246  98.451  54.634  1.00  0.00           C
ATOM   9015 3C31 POPE4 177      75.925  98.931  54.004  1.00  0.00           C
ATOM   9018 4C31 POPE4 177      75.836 100.461  53.854  1.00  0.00           C
ATOM   9021 5C31 POPE4 177      74.495 100.900  53.244  1.00  0.00           C
ATOM   9024 6C31 POPE4 177      74.386 102.411  52.984  1.00  0.00           C
ATOM   9028  NH3 POPE5 178      12.296  76.190  61.734  1.00  0.00           N
ATOM   9032  C12 POPE5 178      11.876  76.651  63.094  1.00  0.00           C
ATOM   9035  C11 POPE5 178      11.526  75.460  64.014  1.00  0.00           C
ATOM   9038  P   POPE5 178      10.296  73.540  62.684  1.00  0.00           P
ATOM   9039  O13 POPE5 178      11.566  72.841  62.934  1.00  0.00           O
ATOM   9040  O14 POPE5 178       9.036  72.781  62.794  1.00  0.00           O
ATOM   9041  O11 POPE5 178      10.416  74.300  61.284  1.00  0.00           O
ATOM   9042  O12 POPE5 178      10.296  74.800  63.664  1.00  0.00           O
ATOM   9043  C1  POPE5 178       9.776  73.701  60.154  1.00  0.00           C
ATOM   9046  C2  POPE5 178       9.616  74.711  58.974  1.00  0.00           C
ATOM   9048  O21 POPE5 178       9.436  74.040  57.714  1.00  0.00           O
ATOM   9049  C21 POPE5 178      10.476  73.381  57.224  1.00  0.00           C
ATOM   9050  O22 POPE5 178      11.586  73.290  57.734  1.00  0.00           O
ATOM   9051  C22 POPE5 178      10.126  72.711  55.894  1.00  0.00           C
ATOM   9054  C3  POPE5 178      10.786  75.750  58.974  1.00  0.00           C
ATOM   9057  O31 POPE5 178      10.986  76.391  57.704  1.00  0.00           O
ATOM   9058  C31 POPE5 178      10.186  77.400  57.444  1.00  0.00           C
ATOM   9059  O32 POPE5 178       9.366  77.860  58.214  1.00  0.00           O
ATOM   9060  C32 POPE5 178      10.436  77.870  56.014  1.00  0.00           C
ATOM   9063  C23 POPE5 178      11.336  71.890  55.394  1.00  0.00           C
ATOM   9066  C24 POPE5 178      11.076  71.091  54.114  1.00  0.00           C
ATOM   9069  C25 POPE5 178      12.366  70.411  53.624  1.00  0.00           C
ATOM   9072  C26 POPE5 178      12.206  69.620  52.314  1.00  0.00           C
ATOM   9075  C27 POPE5 178      13.406  68.690  52.054  1.00  0.00           C
ATOM   9078  C28 POPE5 178      13.316  67.870  50.754  1.00  0.00           C
ATOM   9081  C29 POPE5 178      13.706  68.661  49.524  1.00  0.00           C
ATOM   9083 0C21 POPE5 178      13.046  68.720  48.354  1.00  0.00           C
ATOM   9085 1C21 POPE5 178      11.776  67.981  47.984  1.00  0.00           C
ATOM   9088 2C21 POPE5 178      11.716  67.521  46.514  1.00  0.00           C
ATOM   9091 3C21 POPE5 178      11.836  68.670  45.494  1.00  0.00           C
ATOM   9094 4C21 POPE5 178      11.586  68.271  44.034  1.00  0.00           C
ATOM   9097 5C21 POPE5 178      10.156  67.790  43.774  1.00  0.00           C
ATOM   9100 6C21 POPE5 178       9.746  67.860  42.294  1.00  0.00           C
ATOM   9103 7C21 POPE5 178       8.336  67.290  42.054  1.00  0.00           C
ATOM   9106 8C21 POPE5 178       7.896  67.370  40.584  1.00  0.00           C
ATOM   9110  C33 POPE5 178      10.806  76.690  55.074  1.00  0.00           C
ATOM   9113  C34 POPE5 178      10.946  77.080  53.594  1.00  0.00           C
ATOM   9116  C35 POPE5 178       9.706  77.731  52.944  1.00  0.00           C
ATOM   9119  C36 POPE5 178       8.476  76.811  52.774  1.00  0.00           C
ATOM   9122  C37 POPE5 178       7.576  76.731  54.024  1.00  0.00           C
ATOM   9125  C38 POPE5 178       6.156  76.260  53.674  1.00  0.00           C
ATOM   9128  C39 POPE5 178       5.236  76.201  54.894  1.00  0.00           C
ATOM   9131 0C31 POPE5 178       3.756  76.040  54.514  1.00  0.00           C
ATOM   9134 1C31 POPE5 178       2.906  75.620  55.714  1.00  0.00           C
ATOM   9137 2C31 POPE5 178       1.396  75.580  55.424  1.00  0.00           C
ATOM   9140 3C31 POPE5 178       0.656  76.860  55.844  1.00  0.00           C
ATOM   9143 4C31 POPE5 178      -0.064  76.720  57.184  1.00  0.00           C
ATOM   9146 5C31 POPE5 178      -0.894  77.960  57.544  1.00  0.00           C
ATOM   9149 6C31 POPE5 178      -1.954  77.661  58.594  1.00  0.00           C
ATOM   9153  NH3 POPE6 179      78.605  86.690  26.544  1.00  0.00           N
ATOM   9157  C12 POPE6 179      77.586  86.830  25.444  1.00  0.00           C
ATOM   9160  C11 POPE6 179      76.406  85.821  25.534  1.00  0.00           C
ATOM   9163  P   POPE6 179      77.986  83.670  25.234  1.00  0.00           P
ATOM   9164  O13 POPE6 179      77.666  82.231  25.124  1.00  0.00           O
ATOM   9165  O14 POPE6 179      79.016  84.281  24.374  1.00  0.00           O
ATOM   9166  O11 POPE6 179      78.436  83.890  26.724  1.00  0.00           O
ATOM   9167  O12 POPE6 179      76.665  84.480  25.124  1.00  0.00           O
ATOM   9168  C1  POPE6 179      79.835  83.750  27.034  1.00  0.00           C
ATOM   9171  C2  POPE6 179      80.075  83.080  28.404  1.00  0.00           C
ATOM   9173  O21 POPE6 179      81.425  83.400  28.744  1.00  0.00           O
ATOM   9174  C21 POPE6 179      81.945  83.430  29.974  1.00  0.00           C
ATOM   9175  O22 POPE6 179      83.126  83.670  30.184  1.00  0.00           O
ATOM   9176  C22 POPE6 179      80.975  83.120  31.104  1.00  0.00           C
ATOM   9179  C3  POPE6 179      79.865  81.550  28.254  1.00  0.00           C
ATOM   9182  O31 POPE6 179      79.546  80.951  29.524  1.00  0.00           O
ATOM   9183  C31 POPE6 179      79.846  79.661  29.624  1.00  0.00           C
ATOM   9184  O32 POPE6 179      80.415  78.991  28.784  1.00  0.00           O
ATOM   9185  C32 POPE6 179      79.356  79.110  30.964  1.00  0.00           C
ATOM   9188  C23 POPE6 179      81.605  83.451  32.464  1.00  0.00           C
ATOM   9191  C24 POPE6 179      80.746  82.961  33.624  1.00  0.00           C
ATOM   9194  C25 POPE6 179      81.276  83.521  34.944  1.00  0.00           C
ATOM   9197  C26 POPE6 179      80.346  83.230  36.124  1.00  0.00           C
ATOM   9200  C27 POPE6 179      80.716  84.050  37.374  1.00  0.00           C
ATOM   9203  C28 POPE6 179      81.985  83.570  38.074  1.00  0.00           C
ATOM   9206  C29 POPE6 179      81.736  82.320  38.894  1.00  0.00           C
ATOM   9208 0C21 POPE6 179      82.276  82.061  40.094  1.00  0.00           C
ATOM   9210 1C21 POPE6 179      83.305  82.920  40.794  1.00  0.00           C
ATOM   9213 2C21 POPE6 179      82.715  83.920  41.804  1.00  0.00           C
ATOM   9216 3C21 POPE6 179      82.405  83.311  43.174  1.00  0.00           C
ATOM   9219 4C21 POPE6 179      81.915  84.351  44.184  1.00  0.00           C
ATOM   9222 5C21 POPE6 179      82.125  83.931  45.654  1.00  0.00           C
ATOM   9225 6C21 POPE6 179      81.365  82.661  46.054  1.00  0.00           C
ATOM   9228 7C21 POPE6 179      81.665  82.231  47.504  1.00  0.00           C
ATOM   9231 8C21 POPE6 179      80.926  80.970  47.944  1.00  0.00           C
ATOM   9235  C33 POPE6 179      80.476  78.550  31.854  1.00  0.00           C
ATOM   9238  C34 POPE6 179      79.975  78.220  33.264  1.00  0.00           C
ATOM   9241  C35 POPE6 179      81.085  77.760  34.224  1.00  0.00           C
ATOM   9244  C36 POPE6 179      82.075  78.881  34.614  1.00  0.00           C
ATOM   9247  C37 POPE6 179      82.085  79.260  36.104  1.00  0.00           C
ATOM   9250  C38 POPE6 179      83.356  78.830  36.854  1.00  0.00           C
ATOM   9253  C39 POPE6 179      83.386  77.351  37.284  1.00  0.00           C
ATOM   9256 0C31 POPE6 179      82.706  77.120  38.634  1.00  0.00           C
ATOM   9259 1C31 POPE6 179      82.766  75.661  39.124  1.00  0.00           C
ATOM   9262 2C31 POPE6 179      82.325  75.521  40.584  1.00  0.00           C
ATOM   9265 3C31 POPE6 179      82.156  74.070  41.064  1.00  0.00           C
ATOM   9268 4C31 POPE6 179      83.436  73.241  41.004  1.00  0.00           C
ATOM   9271 5C31 POPE6 179      83.296  71.890  41.714  1.00  0.00           C
ATOM   9274 6C31 POPE6 179      84.575  71.040  41.674  1.00  0.00           C
ATOM   9278  NH3 POPE7 180      40.325   7.720  65.144  1.00  0.00           N
ATOM   9282  C12 POPE7 180      38.986   8.300  64.724  1.00  0.00           C
ATOM   9285  C11 POPE7 180      39.056   9.610  63.924  1.00  0.00           C
ATOM   9288  P   POPE7 180      36.736  10.941  63.924  1.00  0.00           P
ATOM   9289  O13 POPE7 180      35.346  10.470  63.804  1.00  0.00           O
ATOM   9290  O14 POPE7 180      37.195  11.391  65.254  1.00  0.00           O
ATOM   9291  O11 POPE7 180      36.846  12.171  62.914  1.00  0.00           O
ATOM   9292  O12 POPE7 180      37.766   9.880  63.354  1.00  0.00           O
ATOM   9293  C1  POPE7 180      37.906  12.290  61.964  1.00  0.00           C
ATOM   9296  C2  POPE7 180      37.666  11.370  60.744  1.00  0.00           C
ATOM   9298  O21 POPE7 180      38.936  10.891  60.304  1.00  0.00           O
ATOM   9299  C21 POPE7 180      38.976   9.630  59.924  1.00  0.00           C
ATOM   9300  O22 POPE7 180      38.055   8.830  59.964  1.00  0.00           O
ATOM   9301  C22 POPE7 180      40.366   9.380  59.354  1.00  0.00           C
ATOM   9304  C3  POPE7 180      36.896  12.061  59.594  1.00  0.00           C
ATOM   9307  O31 POPE7 180      37.666  13.141  59.034  1.00  0.00           O
ATOM   9308  C31 POPE7 180      38.226  13.100  57.814  1.00  0.00           C
ATOM   9309  O32 POPE7 180      38.926  14.011  57.384  1.00  0.00           O
ATOM   9310  C32 POPE7 180      37.836  11.900  56.934  1.00  0.00           C
ATOM   9313  C23 POPE7 180      40.446   8.030  58.634  1.00  0.00           C
ATOM   9316  C24 POPE7 180      41.605   7.970  57.644  1.00  0.00           C
ATOM   9319  C25 POPE7 180      42.895   7.440  58.274  1.00  0.00           C
ATOM   9322  C26 POPE7 180      43.785   6.760  57.234  1.00  0.00           C
ATOM   9325  C27 POPE7 180      45.236   6.601  57.684  1.00  0.00           C
ATOM   9328  C28 POPE7 180      46.036   5.661  56.774  1.00  0.00           C
ATOM   9331  C29 POPE7 180      46.285   6.180  55.384  1.00  0.00           C
ATOM   9333 0C21 POPE7 180      45.616   5.840  54.264  1.00  0.00           C
ATOM   9335 1C21 POPE7 180      44.416   4.930  54.164  1.00  0.00           C
ATOM   9338 2C21 POPE7 180      44.726   3.421  54.184  1.00  0.00           C
ATOM   9341 3C21 POPE7 180      45.425   2.900  52.924  1.00  0.00           C
ATOM   9344 4C21 POPE7 180      45.576   1.370  52.954  1.00  0.00           C
ATOM   9347 5C21 POPE7 180      46.325   0.790  51.754  1.00  0.00           C
ATOM   9350 6C21 POPE7 180      45.406   0.580  50.544  1.00  0.00           C
ATOM   9353 7C21 POPE7 180      46.106  -0.120  49.374  1.00  0.00           C
ATOM   9356 8C21 POPE7 180      45.176  -0.301  48.174  1.00  0.00           C
ATOM   9360  C33 POPE7 180      38.486  11.900  55.514  1.00  0.00           C
ATOM   9363  C34 POPE7 180      37.616  11.210  54.434  1.00  0.00           C
ATOM   9366  C35 POPE7 180      38.366  10.960  53.114  1.00  0.00           C
ATOM   9369  C36 POPE7 180      37.446  10.401  52.004  1.00  0.00           C
ATOM   9372  C37 POPE7 180      38.156  10.160  50.654  1.00  0.00           C
ATOM   9375  C38 POPE7 180      37.166   9.930  49.504  1.00  0.00           C
ATOM   9378  C39 POPE7 180      37.846   9.620  48.164  1.00  0.00           C
ATOM   9381 0C31 POPE7 180      36.836   9.521  47.004  1.00  0.00           C
ATOM   9384 1C31 POPE7 180      37.526   9.460  45.634  1.00  0.00           C
ATOM   9387 2C31 POPE7 180      36.566   9.620  44.434  1.00  0.00           C
ATOM   9390 3C31 POPE7 180      35.956   8.320  43.894  1.00  0.00           C
ATOM   9393 4C31 POPE7 180      34.636   7.900  44.574  1.00  0.00           C
ATOM   9396 5C31 POPE7 180      33.916   6.780  43.814  1.00  0.00           C
ATOM   9399 6C31 POPE7 180      32.606   6.340  44.464  1.00  0.00           C
ATOM   9403  NH3 POPE8 181     123.275  66.580  21.604  1.00  0.00           N
ATOM   9407  C12 POPE8 181     121.906  66.381  22.214  1.00  0.00           C
ATOM   9410  C11 POPE8 181     121.365  67.680  22.874  1.00  0.00           C
ATOM   9413  P   POPE8 181     119.035  66.820  23.774  1.00  0.00           P
ATOM   9414  O13 POPE8 181     117.605  66.931  23.394  1.00  0.00           O
ATOM   9415  O14 POPE8 181     119.665  65.491  23.844  1.00  0.00           O
ATOM   9416  O11 POPE8 181     119.196  67.500  25.204  1.00  0.00           O
ATOM   9417  O12 POPE8 181     119.936  67.741  22.834  1.00  0.00           O
ATOM   9418  C1  POPE8 181     118.645  66.791  26.334  1.00  0.00           C
ATOM   9421  C2  POPE8 181     118.475  67.711  27.584  1.00  0.00           C
ATOM   9423  O21 POPE8 181     117.866  66.921  28.614  1.00  0.00           O
ATOM   9424  C21 POPE8 181     117.946  67.381  29.844  1.00  0.00           C
ATOM   9425  O22 POPE8 181     118.605  68.341  30.214  1.00  0.00           O
ATOM   9426  C22 POPE8 181     116.985  66.540  30.704  1.00  0.00           C
ATOM   9429  C3  POPE8 181     117.605  68.961  27.234  1.00  0.00           C
ATOM   9432  O31 POPE8 181     117.666  70.031  28.224  1.00  0.00           O
ATOM   9433  C31 POPE8 181     118.806  70.710  28.224  1.00  0.00           C
ATOM   9434  O32 POPE8 181     119.686  70.591  27.394  1.00  0.00           O
ATOM   9435  C32 POPE8 181     118.816  71.750  29.354  1.00  0.00           C
ATOM   9438  C23 POPE8 181     117.206  66.631  32.234  1.00  0.00           C
ATOM   9441  C24 POPE8 181     116.255  65.720  33.034  1.00  0.00           C
ATOM   9444  C25 POPE8 181     116.665  65.601  34.514  1.00  0.00           C
ATOM   9447  C26 POPE8 181     115.766  64.681  35.344  1.00  0.00           C
ATOM   9450  C27 POPE8 181     116.435  64.270  36.674  1.00  0.00           C
ATOM   9453  C28 POPE8 181     115.586  63.321  37.554  1.00  0.00           C
ATOM   9456  C29 POPE8 181     114.455  64.031  38.264  1.00  0.00           C
ATOM   9458 0C21 POPE8 181     114.175  64.000  39.584  1.00  0.00           C
ATOM   9460 1C21 POPE8 181     114.895  63.231  40.664  1.00  0.00           C
ATOM   9463 2C21 POPE8 181     114.126  61.951  41.054  1.00  0.00           C
ATOM   9466 3C21 POPE8 181     112.785  62.240  41.754  1.00  0.00           C
ATOM   9469 4C21 POPE8 181     111.826  61.040  41.694  1.00  0.00           C
ATOM   9472 5C21 POPE8 181     110.366  61.440  41.964  1.00  0.00           C
ATOM   9475 6C21 POPE8 181     110.016  61.640  43.444  1.00  0.00           C
ATOM   9478 7C21 POPE8 181     108.526  61.981  43.624  1.00  0.00           C
ATOM   9481 8C21 POPE8 181     108.095  62.141  45.084  1.00  0.00           C
ATOM   9485  C33 POPE8 181     120.226  72.321  29.684  1.00  0.00           C
ATOM   9488  C34 POPE8 181     120.635  72.030  31.124  1.00  0.00           C
ATOM   9491  C35 POPE8 181     121.026  70.561  31.314  1.00  0.00           C
ATOM   9494  C36 POPE8 181     120.835  70.060  32.754  1.00  0.00           C
ATOM   9497  C37 POPE8 181     121.155  68.571  32.874  1.00  0.00           C
ATOM   9500  C38 POPE8 181     120.726  67.970  34.224  1.00  0.00           C
ATOM   9503  C39 POPE8 181     121.266  66.550  34.424  1.00  0.00           C
ATOM   9506 0C31 POPE8 181     120.906  65.970  35.794  1.00  0.00           C
ATOM   9509 1C31 POPE8 181     121.845  64.841  36.224  1.00  0.00           C
ATOM   9512 2C31 POPE8 181     121.535  64.330  37.634  1.00  0.00           C
ATOM   9515 3C31 POPE8 181     122.675  63.540  38.294  1.00  0.00           C
ATOM   9518 4C31 POPE8 181     123.925  64.391  38.554  1.00  0.00           C
ATOM   9521 5C31 POPE8 181     124.846  63.771  39.614  1.00  0.00           C
ATOM   9524 6C31 POPE8 181     126.196  64.470  39.714  1.00  0.00           C
ATOM   9528  NH3 POPE9 182     117.526  61.900  65.094  1.00  0.00           N
ATOM   9532  C12 POPE9 182     116.575  60.720  65.154  1.00  0.00           C
ATOM   9535  C11 POPE9 182     115.145  61.261  65.044  1.00  0.00           C
ATOM   9538  P   POPE9 182     112.726  60.811  65.874  1.00  0.00           P
ATOM   9539  O13 POPE9 182     111.775  60.380  64.814  1.00  0.00           O
ATOM   9540  O14 POPE9 182     112.335  60.351  67.224  1.00  0.00           O
ATOM   9541  O11 POPE9 182     112.815  62.420  65.774  1.00  0.00           O
ATOM   9542  O12 POPE9 182     114.186  60.320  65.514  1.00  0.00           O
ATOM   9543  C1  POPE9 182     112.176  63.020  64.634  1.00  0.00           C
ATOM   9546  C2  POPE9 182     112.736  64.391  64.144  1.00  0.00           C
ATOM   9548  O21 POPE9 182     112.215  64.681  62.824  1.00  0.00           O
ATOM   9549  C21 POPE9 182     112.706  64.050  61.764  1.00  0.00           C
ATOM   9550  O22 POPE9 182     113.406  63.061  61.774  1.00  0.00           O
ATOM   9551  C22 POPE9 182     112.106  64.611  60.474  1.00  0.00           C
ATOM   9554  C3  POPE9 182     114.275  64.391  64.194  1.00  0.00           C
ATOM   9557  O31 POPE9 182     114.865  65.521  63.514  1.00  0.00           O
ATOM   9558  C31 POPE9 182     116.196  65.360  63.504  1.00  0.00           C
ATOM   9559  O32 POPE9 182     116.756  64.330  63.874  1.00  0.00           O
ATOM   9560  C32 POPE9 182     116.906  66.620  63.024  1.00  0.00           C
ATOM   9563  C23 POPE9 182     112.355  66.110  60.294  1.00  0.00           C
ATOM   9566  C24 POPE9 182     111.306  66.800  59.424  1.00  0.00           C
ATOM   9569  C25 POPE9 182     111.376  66.370  57.954  1.00  0.00           C
ATOM   9572  C26 POPE9 182     110.506  67.271  57.064  1.00  0.00           C
ATOM   9575  C27 POPE9 182     110.606  66.900  55.574  1.00  0.00           C
ATOM   9578  C28 POPE9 182     109.595  67.711  54.744  1.00  0.00           C
ATOM   9581  C29 POPE9 182     109.595  67.330  53.284  1.00  0.00           C
ATOM   9583 0C21 POPE9 182     108.736  66.491  52.694  1.00  0.00           C
ATOM   9585 1C21 POPE9 182     107.645  65.681  53.364  1.00  0.00           C
ATOM   9588 2C21 POPE9 182     107.516  64.280  52.734  1.00  0.00           C
ATOM   9591 3C21 POPE9 182     106.385  63.470  53.384  1.00  0.00           C
ATOM   9594 4C21 POPE9 182     106.295  62.030  52.854  1.00  0.00           C
ATOM   9597 5C21 POPE9 182     105.455  61.921  51.574  1.00  0.00           C
ATOM   9600 6C21 POPE9 182     105.635  60.561  50.874  1.00  0.00           C
ATOM   9603 7C21 POPE9 182     104.895  60.481  49.534  1.00  0.00           C
ATOM   9606 8C21 POPE9 182     105.185  59.210  48.744  1.00  0.00           C
ATOM   9610  C33 POPE9 182     117.136  66.610  61.494  1.00  0.00           C
ATOM   9613  C34 POPE9 182     115.896  67.100  60.754  1.00  0.00           C
ATOM   9616  C35 POPE9 182     116.105  67.231  59.244  1.00  0.00           C
ATOM   9619  C36 POPE9 182     116.066  65.900  58.474  1.00  0.00           C
ATOM   9622  C37 POPE9 182     116.376  66.120  56.984  1.00  0.00           C
ATOM   9625  C38 POPE9 182     115.476  65.330  56.014  1.00  0.00           C
ATOM   9628  C39 POPE9 182     115.606  65.881  54.584  1.00  0.00           C
ATOM   9631 0C31 POPE9 182     114.956  65.010  53.504  1.00  0.00           C
ATOM   9634 1C31 POPE9 182     113.436  64.830  53.664  1.00  0.00           C
ATOM   9637 2C31 POPE9 182     112.836  63.870  52.634  1.00  0.00           C
ATOM   9640 3C31 POPE9 182     112.825  64.391  51.184  1.00  0.00           C
ATOM   9643 4C31 POPE9 182     111.836  65.541  50.964  1.00  0.00           C
ATOM   9646 5C31 POPE9 182     111.616  65.900  49.494  1.00  0.00           C
ATOM   9649 6C31 POPE9 182     110.626  67.050  49.284  1.00  0.00           C
ATOM   9653  NH3 POPE  183      65.256  94.930  66.804  1.00  0.00           N
ATOM   9657  C12 POPE  183      63.906  95.501  66.444  1.00  0.00           C
ATOM   9660  C11 POPE  183      62.726  94.690  67.044  1.00  0.00           C
ATOM   9663  P   POPE  183      62.886  92.390  65.854  1.00  0.00           P
ATOM   9664  O13 POPE  183      63.366  93.211  64.714  1.00  0.00           O
ATOM   9665  O14 POPE  183      63.575  91.131  66.184  1.00  0.00           O
ATOM   9666  O11 POPE  183      61.345  92.161  65.724  1.00  0.00           O
ATOM   9667  O12 POPE  183      62.976  93.290  67.154  1.00  0.00           O
ATOM   9668  C1  POPE  183      60.805  90.940  65.234  1.00  0.00           C
ATOM   9671  C2  POPE  183      60.696  90.860  63.684  1.00  0.00           C
ATOM   9673  O21 POPE  183      61.886  90.251  63.144  1.00  0.00           O
ATOM   9674  C21 POPE  183      61.636  89.500  62.074  1.00  0.00           C
ATOM   9675  O22 POPE  183      60.535  89.130  61.704  1.00  0.00           O
ATOM   9676  C22 POPE  183      62.956  89.240  61.334  1.00  0.00           C
ATOM   9679  C3  POPE  183      60.465  92.250  63.034  1.00  0.00           C
ATOM   9682  O31 POPE  183      59.786  92.150  61.774  1.00  0.00           O
ATOM   9683  C31 POPE  183      60.526  92.161  60.674  1.00  0.00           C
ATOM   9684  O32 POPE  183      61.745  92.241  60.634  1.00  0.00           O
ATOM   9685  C32 POPE  183      59.596  92.131  59.464  1.00  0.00           C
ATOM   9688  C23 POPE  183      62.775  88.330  60.084  1.00  0.00           C
ATOM   9691  C24 POPE  183      62.256  89.100  58.864  1.00  0.00           C
ATOM   9694  C25 POPE  183      61.825  88.220  57.684  1.00  0.00           C
ATOM   9697  C26 POPE  183      61.925  89.011  56.364  1.00  0.00           C
ATOM   9700  C27 POPE  183      61.436  88.250  55.124  1.00  0.00           C
ATOM   9703  C28 POPE  183      61.486  89.100  53.834  1.00  0.00           C
ATOM   9706  C29 POPE  183      62.866  89.610  53.494  1.00  0.00           C
ATOM   9708 0C21 POPE  183      63.206  90.881  53.204  1.00  0.00           C
ATOM   9710 1C21 POPE  183      62.276  92.061  53.114  1.00  0.00           C
ATOM   9713 2C21 POPE  183      61.866  92.640  54.484  1.00  0.00           C
ATOM   9716 3C21 POPE  183      62.956  93.430  55.234  1.00  0.00           C
ATOM   9719 4C21 POPE  183      62.446  93.800  56.644  1.00  0.00           C
ATOM   9722 5C21 POPE  183      62.986  95.111  57.224  1.00  0.00           C
ATOM   9725 6C21 POPE  183      64.456  95.091  57.644  1.00  0.00           C
ATOM   9728 7C21 POPE  183      64.855  96.371  58.384  1.00  0.00           C
ATOM   9731 8C21 POPE  183      66.325  96.431  58.804  1.00  0.00           C
ATOM   9735  C33 POPE  183      58.666  90.900  59.424  1.00  0.00           C
ATOM   9738  C34 POPE  183      57.596  90.951  58.324  1.00  0.00           C
ATOM   9741  C35 POPE  183      58.156  90.961  56.884  1.00  0.00           C
ATOM   9744  C36 POPE  183      57.086  90.501  55.894  1.00  0.00           C
ATOM   9747  C37 POPE  183      57.556  90.461  54.434  1.00  0.00           C
ATOM   9750  C38 POPE  183      56.566  89.690  53.534  1.00  0.00           C
ATOM   9753  C39 POPE  183      57.065  88.281  53.154  1.00  0.00           C
ATOM   9756 0C31 POPE  183      58.055  88.321  51.984  1.00  0.00           C
ATOM   9759 1C31 POPE  183      58.816  87.000  51.794  1.00  0.00           C
ATOM   9762 2C31 POPE  183      59.816  87.061  50.634  1.00  0.00           C
ATOM   9765 3C31 POPE  183      60.716  85.830  50.534  1.00  0.00           C
ATOM   9768 4C31 POPE  183      59.996  84.620  49.924  1.00  0.00           C
ATOM   9771 5C31 POPE  183      60.825  83.341  49.994  1.00  0.00           C
ATOM   9774 6C31 POPE  183      60.096  82.120  49.424  1.00  0.00           C
ATOM   9778  NH3 POPE  184      76.145 114.451  21.194  1.00  0.00           N
ATOM   9782  C12 POPE  184      74.906 113.570  21.124  1.00  0.00           C
ATOM   9785  C11 POPE  184      75.046 112.371  20.174  1.00  0.00           C
ATOM   9788  P   POPE  184      73.926 110.370  21.534  1.00  0.00           P
ATOM   9789  O13 POPE  184      72.956 109.300  21.204  1.00  0.00           O
ATOM   9790  O14 POPE  184      75.325 109.911  21.674  1.00  0.00           O
ATOM   9791  O11 POPE  184      73.436 111.220  22.774  1.00  0.00           O
ATOM   9792  O12 POPE  184      73.976 111.431  20.344  1.00  0.00           O
ATOM   9793  C1  POPE  184      72.186 111.940  22.734  1.00  0.00           C
ATOM   9796  C2  POPE  184      71.336 111.770  24.044  1.00  0.00           C
ATOM   9798  O21 POPE  184      72.175 112.000  25.194  1.00  0.00           O
ATOM   9799  C21 POPE  184      71.656 112.050  26.444  1.00  0.00           C
ATOM   9800  O22 POPE  184      72.256 111.600  27.414  1.00  0.00           O
ATOM   9801  C22 POPE  184      70.296 112.740  26.574  1.00  0.00           C
ATOM   9804  C3  POPE  184      70.645 110.370  24.044  1.00  0.00           C
ATOM   9807  O31 POPE  184      70.346 109.930  25.374  1.00  0.00           O
ATOM   9808  C31 POPE  184      70.436 108.650  25.644  1.00  0.00           C
ATOM   9809  O32 POPE  184      70.366 107.740  24.834  1.00  0.00           O
ATOM   9810  C32 POPE  184      70.866 108.510  27.114  1.00  0.00           C
ATOM   9813  C23 POPE  184      69.866 112.950  28.064  1.00  0.00           C
ATOM   9816  C24 POPE  184      70.075 114.351  28.654  1.00  0.00           C
ATOM   9819  C25 POPE  184      71.486 114.930  28.514  1.00  0.00           C
ATOM   9822  C26 POPE  184      72.495 114.300  29.474  1.00  0.00           C
ATOM   9825  C27 POPE  184      73.876 114.960  29.344  1.00  0.00           C
ATOM   9828  C28 POPE  184      75.016 114.240  30.094  1.00  0.00           C
ATOM   9831  C29 POPE  184      74.825 114.240  31.584  1.00  0.00           C
ATOM   9833 0C21 POPE  184      75.706 114.650  32.514  1.00  0.00           C
ATOM   9835 1C21 POPE  184      77.106 115.140  32.274  1.00  0.00           C
ATOM   9838 2C21 POPE  184      78.095 114.741  33.384  1.00  0.00           C
ATOM   9841 3C21 POPE  184      77.846 115.480  34.714  1.00  0.00           C
ATOM   9844 4C21 POPE  184      78.965 115.280  35.754  1.00  0.00           C
ATOM   9847 5C21 POPE  184      79.165 113.820  36.214  1.00  0.00           C
ATOM   9850 6C21 POPE  184      78.006 113.271  37.054  1.00  0.00           C
ATOM   9853 7C21 POPE  184      78.216 111.800  37.454  1.00  0.00           C
ATOM   9856 8C21 POPE  184      77.106 111.261  38.354  1.00  0.00           C
ATOM   9860  C33 POPE  184      69.916 107.700  28.014  1.00  0.00           C
ATOM   9863  C34 POPE  184      70.196 107.940  29.504  1.00  0.00           C
ATOM   9866  C35 POPE  184      69.715 109.321  29.994  1.00  0.00           C
ATOM   9869  C36 POPE  184      69.766 109.461  31.514  1.00  0.00           C
ATOM   9872  C37 POPE  184      69.285 110.841  31.974  1.00  0.00           C
ATOM   9875  C38 POPE  184      69.355 111.030  33.494  1.00  0.00           C
ATOM   9878  C39 POPE  184      69.316 112.511  33.904  1.00  0.00           C
ATOM   9881 0C31 POPE  184      67.956 113.190  33.644  1.00  0.00           C
ATOM   9884 1C31 POPE  184      68.066 114.731  33.714  1.00  0.00           C
ATOM   9887 2C31 POPE  184      66.736 115.411  34.084  1.00  0.00           C
ATOM   9890 3C31 POPE  184      66.506 115.510  35.594  1.00  0.00           C
ATOM   9893 4C31 POPE  184      65.275 114.750  36.094  1.00  0.00           C
ATOM   9896 5C31 POPE  184      65.186 114.771  37.624  1.00  0.00           C
ATOM   9899 6C31 POPE  184      63.906 114.141  38.164  1.00  0.00           C
ATOM   9903  NH3 POPE  185     107.836  72.510  25.804  1.00  0.00           N
ATOM   9907  C12 POPE  185     109.145  73.241  25.714  1.00  0.00           C
ATOM   9910  C11 POPE  185     109.356  74.231  26.884  1.00  0.00           C
ATOM   9913  P   POPE  185     111.705  75.510  26.984  1.00  0.00           P
ATOM   9914  O13 POPE  185     113.036  74.981  26.654  1.00  0.00           O
ATOM   9915  O14 POPE  185     111.166  76.461  25.984  1.00  0.00           O
ATOM   9916  O11 POPE  185     111.745  76.231  28.404  1.00  0.00           O
ATOM   9917  O12 POPE  185     110.735  74.300  27.164  1.00  0.00           O
ATOM   9918  C1  POPE  185     111.596  75.451  29.604  1.00  0.00           C
ATOM   9921  C2  POPE  185     112.125  76.231  30.844  1.00  0.00           C
ATOM   9923  O21 POPE  185     112.615  75.311  31.854  1.00  0.00           O
ATOM   9924  C21 POPE  185     111.726  74.591  32.524  1.00  0.00           C
ATOM   9925  O22 POPE  185     110.516  74.701  32.494  1.00  0.00           O
ATOM   9926  C22 POPE  185     112.475  73.510  33.324  1.00  0.00           C
ATOM   9929  C3  POPE  185     111.155  77.351  31.354  1.00  0.00           C
ATOM   9932  O31 POPE  185     111.856  78.561  31.754  1.00  0.00           O
ATOM   9933  C31 POPE  185     112.176  78.620  33.044  1.00  0.00           C
ATOM   9934  O32 POPE  185     112.055  77.711  33.854  1.00  0.00           O
ATOM   9935  C32 POPE  185     112.715  80.010  33.374  1.00  0.00           C
ATOM   9938  C23 POPE  185     112.025  73.400  34.814  1.00  0.00           C
ATOM   9941  C24 POPE  185     112.605  74.510  35.714  1.00  0.00           C
ATOM   9944  C25 POPE  185     112.286  74.280  37.194  1.00  0.00           C
ATOM   9947  C26 POPE  185     112.766  75.421  38.104  1.00  0.00           C
ATOM   9950  C27 POPE  185     112.475  75.131  39.584  1.00  0.00           C
ATOM   9953  C28 POPE  185     112.906  76.281  40.514  1.00  0.00           C
ATOM   9956  C29 POPE  185     112.706  75.931  41.964  1.00  0.00           C
ATOM   9958 0C21 POPE  185     113.445  75.050  42.664  1.00  0.00           C
ATOM   9960 1C21 POPE  185     114.636  74.280  42.154  1.00  0.00           C
ATOM   9963 2C21 POPE  185     115.775  74.161  43.184  1.00  0.00           C
ATOM   9966 3C21 POPE  185     116.395  75.510  43.564  1.00  0.00           C
ATOM   9969 4C21 POPE  185     117.516  75.360  44.604  1.00  0.00           C
ATOM   9972 5C21 POPE  185     118.176  76.690  44.984  1.00  0.00           C
ATOM   9975 6C21 POPE  185     117.265  77.591  45.834  1.00  0.00           C
ATOM   9978 7C21 POPE  185     117.936  78.911  46.204  1.00  0.00           C
ATOM   9981 8C21 POPE  185     117.085  79.780  47.134  1.00  0.00           C
ATOM   9985  C33 POPE  185     112.186  80.550  34.714  1.00  0.00           C
ATOM   9988  C34 POPE  185     112.755  81.921  35.084  1.00  0.00           C
ATOM   9991  C35 POPE  185     112.365  82.330  36.514  1.00  0.00           C
ATOM   9994  C36 POPE  185     113.165  83.510  37.074  1.00  0.00           C
ATOM   9997  C37 POPE  185     112.946  83.670  38.594  1.00  0.00           C
ATOM  10000  C38 POPE  185     113.806  84.750  39.254  1.00  0.00           C
ATOM  10003  C39 POPE  185     115.296  84.391  39.304  1.00  0.00           C
ATOM  10006 0C31 POPE  185     116.085  85.350  40.204  1.00  0.00           C
ATOM  10009 1C31 POPE  185     117.566  84.981  40.344  1.00  0.00           C
ATOM  10012 2C31 POPE  185     118.296  85.811  41.424  1.00  0.00           C
ATOM  10015 3C31 POPE  185     118.195  87.320  41.194  1.00  0.00           C
ATOM  10018 4C31 POPE  185     118.925  88.141  42.274  1.00  0.00           C
ATOM  10021 5C31 POPE  185     118.566  89.631  42.194  1.00  0.00           C
ATOM  10024 6C31 POPE  185     119.376  90.510  43.134  1.00  0.00           C
ATOM  10028  NH3 POPE  186     104.046  30.361  64.354  1.00  0.00           N
ATOM  10032  C12 POPE  186     103.436  30.981  65.584  1.00  0.00           C
ATOM  10035  C11 POPE  186     102.796  32.361  65.324  1.00  0.00           C
ATOM  10038  P   POPE  186     104.665  33.830  64.174  1.00  0.00           P
ATOM  10039  O13 POPE  186     104.805  35.310  64.114  1.00  0.00           O
ATOM  10040  O14 POPE  186     105.906  33.040  64.344  1.00  0.00           O
ATOM  10041  O11 POPE  186     103.855  33.310  62.924  1.00  0.00           O
ATOM  10042  O12 POPE  186     103.736  33.440  65.384  1.00  0.00           O
ATOM  10043  C1  POPE  186     103.636  34.150  61.784  1.00  0.00           C
ATOM  10046  C2  POPE  186     103.305  33.300  60.514  1.00  0.00           C
ATOM  10048  O21 POPE  186     103.925  33.860  59.344  1.00  0.00           O
ATOM  10049  C21 POPE  186     103.465  35.030  58.924  1.00  0.00           C
ATOM  10050  O22 POPE  186     102.696  35.771  59.514  1.00  0.00           O
ATOM  10051  C22 POPE  186     104.056  35.221  57.534  1.00  0.00           C
ATOM  10054  C3  POPE  186     101.786  33.001  60.274  1.00  0.00           C
ATOM  10057  O31 POPE  186     101.565  31.811  59.484  1.00  0.00           O
ATOM  10058  C31 POPE  186     101.535  31.850  58.174  1.00  0.00           C
ATOM  10059  O32 POPE  186     101.815  32.800  57.454  1.00  0.00           O
ATOM  10060  C32 POPE  186     101.096  30.470  57.724  1.00  0.00           C
ATOM  10063  C23 POPE  186     103.666  36.550  56.864  1.00  0.00           C
ATOM  10066  C24 POPE  186     104.016  36.571  55.374  1.00  0.00           C
ATOM  10069  C25 POPE  186     103.596  37.900  54.764  1.00  0.00           C
ATOM  10072  C26 POPE  186     103.965  38.110  53.294  1.00  0.00           C
ATOM  10075  C27 POPE  186     103.186  39.311  52.754  1.00  0.00           C
ATOM  10078  C28 POPE  186     103.445  39.670  51.284  1.00  0.00           C
ATOM  10081  C29 POPE  186     102.446  40.720  50.854  1.00  0.00           C
ATOM  10083 0C21 POPE  186     101.565  40.660  49.834  1.00  0.00           C
ATOM  10085 1C21 POPE  186     101.365  39.521  48.864  1.00  0.00           C
ATOM  10088 2C21 POPE  186     101.845  39.881  47.444  1.00  0.00           C
ATOM  10091 3C21 POPE  186     103.375  39.841  47.334  1.00  0.00           C
ATOM  10094 4C21 POPE  186     103.906  40.081  45.914  1.00  0.00           C
ATOM  10097 5C21 POPE  186     105.385  39.731  45.824  1.00  0.00           C
ATOM  10100 6C21 POPE  186     106.036  40.130  44.494  1.00  0.00           C
ATOM  10103 7C21 POPE  186     107.495  39.641  44.404  1.00  0.00           C
ATOM  10106 8C21 POPE  186     108.256  40.120  43.164  1.00  0.00           C
ATOM  10110  C33 POPE  186     100.996  30.240  56.204  1.00  0.00           C
ATOM  10113  C34 POPE  186     102.316  29.820  55.564  1.00  0.00           C
ATOM  10116  C35 POPE  186     102.215  28.451  54.874  1.00  0.00           C
ATOM  10119  C36 POPE  186     101.306  28.400  53.644  1.00  0.00           C
ATOM  10122  C37 POPE  186     101.325  26.981  53.044  1.00  0.00           C
ATOM  10125  C38 POPE  186     100.425  26.760  51.824  1.00  0.00           C
ATOM  10128  C39 POPE  186     100.606  25.310  51.314  1.00  0.00           C
ATOM  10131 0C31 POPE  186      99.956  24.991  49.964  1.00  0.00           C
ATOM  10134 1C31 POPE  186     100.156  23.511  49.614  1.00  0.00           C
ATOM  10137 2C31 POPE  186      99.575  23.071  48.264  1.00  0.00           C
ATOM  10140 3C31 POPE  186     100.285  23.630  47.014  1.00  0.00           C
ATOM  10143 4C31 POPE  186     101.805  23.421  46.994  1.00  0.00           C
ATOM  10146 5C31 POPE  186     102.416  23.670  45.604  1.00  0.00           C
ATOM  10149 6C31 POPE  186     103.946  23.690  45.574  1.00  0.00           C
ATOM  10153  NH3 POPE  187      37.706  32.090  63.564  1.00  0.00           N
ATOM  10157  C12 POPE  187      38.796  31.290  62.884  1.00  0.00           C
ATOM  10160  C11 POPE  187      38.256  29.950  62.364  1.00  0.00           C
ATOM  10163  P   POPE  187      36.976  27.821  63.094  1.00  0.00           P
ATOM  10164  O13 POPE  187      38.026  26.771  62.914  1.00  0.00           O
ATOM  10165  O14 POPE  187      35.926  27.600  64.124  1.00  0.00           O
ATOM  10166  O11 POPE  187      36.266  28.161  61.734  1.00  0.00           O
ATOM  10167  O12 POPE  187      37.726  29.181  63.444  1.00  0.00           O
ATOM  10168  C1  POPE  187      35.305  27.280  61.154  1.00  0.00           C
ATOM  10171  C2  POPE  187      35.965  26.321  60.124  1.00  0.00           C
ATOM  10173  O21 POPE  187      36.706  27.031  59.124  1.00  0.00           O
ATOM  10174  C21 POPE  187      36.035  27.641  58.164  1.00  0.00           C
ATOM  10175  O22 POPE  187      34.846  27.901  58.174  1.00  0.00           O
ATOM  10176  C22 POPE  187      36.985  27.940  56.994  1.00  0.00           C
ATOM  10179  C3  POPE  187      34.956  25.270  59.534  1.00  0.00           C
ATOM  10182  O31 POPE  187      35.575  24.411  58.554  1.00  0.00           O
ATOM  10183  C31 POPE  187      36.346  23.460  59.104  1.00  0.00           C
ATOM  10184  O32 POPE  187      36.485  23.290  60.304  1.00  0.00           O
ATOM  10185  C32 POPE  187      37.116  22.641  58.064  1.00  0.00           C
ATOM  10188  C23 POPE  187      36.426  27.460  55.634  1.00  0.00           C
ATOM  10191  C24 POPE  187      35.386  28.421  55.054  1.00  0.00           C
ATOM  10194  C25 POPE  187      35.986  29.580  54.234  1.00  0.00           C
ATOM  10197  C26 POPE  187      36.266  29.181  52.784  1.00  0.00           C
ATOM  10200  C27 POPE  187      36.806  30.291  51.874  1.00  0.00           C
ATOM  10203  C28 POPE  187      37.176  29.790  50.454  1.00  0.00           C
ATOM  10206  C29 POPE  187      36.016  29.311  49.604  1.00  0.00           C
ATOM  10208 0C21 POPE  187      35.766  29.580  48.304  1.00  0.00           C
ATOM  10210 1C21 POPE  187      36.596  30.451  47.394  1.00  0.00           C
ATOM  10213 2C21 POPE  187      37.416  29.650  46.364  1.00  0.00           C
ATOM  10216 3C21 POPE  187      38.656  30.431  45.904  1.00  0.00           C
ATOM  10219 4C21 POPE  187      39.506  29.750  44.834  1.00  0.00           C
ATOM  10222 5C21 POPE  187      39.866  28.281  45.114  1.00  0.00           C
ATOM  10225 6C21 POPE  187      41.026  27.800  44.234  1.00  0.00           C
ATOM  10228 7C21 POPE  187      41.386  26.321  44.434  1.00  0.00           C
ATOM  10231 8C21 POPE  187      42.656  25.921  43.694  1.00  0.00           C
ATOM  10235  C33 POPE  187      36.925  23.080  56.594  1.00  0.00           C
ATOM  10238  C34 POPE  187      37.465  22.020  55.614  1.00  0.00           C
ATOM  10241  C35 POPE  187      36.516  20.821  55.454  1.00  0.00           C
ATOM  10244  C36 POPE  187      35.356  21.081  54.474  1.00  0.00           C
ATOM  10247  C37 POPE  187      34.316  19.950  54.494  1.00  0.00           C
ATOM  10250  C38 POPE  187      33.146  20.141  53.524  1.00  0.00           C
ATOM  10253  C39 POPE  187      33.496  19.771  52.074  1.00  0.00           C
ATOM  10256 0C31 POPE  187      33.226  18.300  51.724  1.00  0.00           C
ATOM  10259 1C31 POPE  187      33.666  18.001  50.284  1.00  0.00           C
ATOM  10262 2C31 POPE  187      33.456  16.561  49.804  1.00  0.00           C
ATOM  10265 3C31 POPE  187      34.246  16.321  48.514  1.00  0.00           C
ATOM  10268 4C31 POPE  187      34.055  14.930  47.884  1.00  0.00           C
ATOM  10271 5C31 POPE  187      35.075  14.710  46.744  1.00  0.00           C
ATOM  10274 6C31 POPE  187      34.906  13.380  46.014  1.00  0.00           C
ATOM  10278  NH3 POPE  188      10.006  80.371  18.664  1.00  0.00           N
ATOM  10282  C12 POPE  188       8.926  80.641  17.624  1.00  0.00           C
ATOM  10285  C11 POPE  188       7.506  80.251  18.114  1.00  0.00           C
ATOM  10288  P   POPE  188       4.926  80.321  17.424  1.00  0.00           P
ATOM  10289  O13 POPE  188       4.336  80.251  16.064  1.00  0.00           O
ATOM  10290  O14 POPE  188       4.876  79.101  18.254  1.00  0.00           O
ATOM  10291  O11 POPE  188       4.326  81.560  18.234  1.00  0.00           O
ATOM  10292  O12 POPE  188       6.456  80.681  17.244  1.00  0.00           O
ATOM  10293  C1  POPE  188       4.596  81.620  19.644  1.00  0.00           C
ATOM  10296  C2  POPE  188       4.126  82.940  20.304  1.00  0.00           C
ATOM  10298  O21 POPE  188       4.766  83.071  21.584  1.00  0.00           O
ATOM  10299  C21 POPE  188       5.976  83.621  21.594  1.00  0.00           C
ATOM  10300  O22 POPE  188       6.586  84.041  20.634  1.00  0.00           O
ATOM  10301  C22 POPE  188       6.496  83.521  23.024  1.00  0.00           C
ATOM  10304  C3  POPE  188       2.586  82.990  20.524  1.00  0.00           C
ATOM  10307  O31 POPE  188       2.196  84.300  20.944  1.00  0.00           O
ATOM  10308  C31 POPE  188       2.196  84.711  22.224  1.00  0.00           C
ATOM  10309  O32 POPE  188       2.196  85.881  22.554  1.00  0.00           O
ATOM  10310  C32 POPE  188       2.166  83.601  23.294  1.00  0.00           C
ATOM  10313  C23 POPE  188       7.766  84.360  23.314  1.00  0.00           C
ATOM  10316  C24 POPE  188       7.466  85.641  24.114  1.00  0.00           C
ATOM  10319  C25 POPE  188       8.726  86.411  24.554  1.00  0.00           C
ATOM  10322  C26 POPE  188       9.706  85.590  25.404  1.00  0.00           C
ATOM  10325  C27 POPE  188      10.936  86.411  25.854  1.00  0.00           C
ATOM  10328  C28 POPE  188      12.046  85.571  26.534  1.00  0.00           C
ATOM  10331  C29 POPE  188      11.606  84.801  27.754  1.00  0.00           C
ATOM  10333 0C21 POPE  188      12.016  84.970  29.034  1.00  0.00           C
ATOM  10335 1C21 POPE  188      12.986  86.000  29.564  1.00  0.00           C
ATOM  10338 2C21 POPE  188      12.486  86.690  30.854  1.00  0.00           C
ATOM  10341 3C21 POPE  188      12.636  85.821  32.124  1.00  0.00           C
ATOM  10344 4C21 POPE  188      11.996  86.481  33.354  1.00  0.00           C
ATOM  10347 5C21 POPE  188      12.346  85.811  34.694  1.00  0.00           C
ATOM  10350 6C21 POPE  188      11.936  84.330  34.754  1.00  0.00           C
ATOM  10353 7C21 POPE  188      12.066  83.731  36.164  1.00  0.00           C
ATOM  10356 8C21 POPE  188      11.596  82.280  36.264  1.00  0.00           C
ATOM  10360  C33 POPE  188       2.106  84.251  24.704  1.00  0.00           C
ATOM  10363  C34 POPE  188       2.306  83.311  25.894  1.00  0.00           C
ATOM  10366  C35 POPE  188       2.326  84.130  27.194  1.00  0.00           C
ATOM  10369  C36 POPE  188       2.596  83.341  28.484  1.00  0.00           C
ATOM  10372  C37 POPE  188       3.256  84.220  29.564  1.00  0.00           C
ATOM  10375  C38 POPE  188       3.546  83.500  30.894  1.00  0.00           C
ATOM  10378  C39 POPE  188       2.366  83.321  31.864  1.00  0.00           C
ATOM  10381 0C31 POPE  188       2.496  84.190  33.134  1.00  0.00           C
ATOM  10384 1C31 POPE  188       1.586  83.761  34.284  1.00  0.00           C
ATOM  10387 2C31 POPE  188       1.786  84.661  35.514  1.00  0.00           C
ATOM  10390 3C31 POPE  188       0.916  84.310  36.734  1.00  0.00           C
ATOM  10393 4C31 POPE  188       1.196  82.931  37.344  1.00  0.00           C
ATOM  10396 5C31 POPE  188       0.726  82.850  38.804  1.00  0.00           C
ATOM  10399 6C31 POPE  188       0.986  81.501  39.474  1.00  0.00           C
ATOM  10403  NH3 POPE  189      51.306 123.510  65.724  1.00  0.00           N
ATOM  10407  C12 POPE  189      51.266 123.271  67.204  1.00  0.00           C
ATOM  10410  C11 POPE  189      52.526 123.820  67.884  1.00  0.00           C
ATOM  10413  P   POPE  189      54.816 123.670  66.614  1.00  0.00           P
ATOM  10414  O13 POPE  189      55.465 124.741  67.384  1.00  0.00           O
ATOM  10415  O14 POPE  189      55.686 122.541  66.234  1.00  0.00           O
ATOM  10416  O11 POPE  189      54.026 124.211  65.334  1.00  0.00           O
ATOM  10417  O12 POPE  189      53.645 123.060  67.464  1.00  0.00           O
ATOM  10418  C1  POPE  189      54.796 124.750  64.244  1.00  0.00           C
ATOM  10421  C2  POPE  189      54.876 123.750  63.044  1.00  0.00           C
ATOM  10423  O21 POPE  189      55.605 124.400  61.984  1.00  0.00           O
ATOM  10424  C21 POPE  189      56.306 123.621  61.184  1.00  0.00           C
ATOM  10425  O22 POPE  189      56.366 122.400  61.184  1.00  0.00           O
ATOM  10426  C22 POPE  189      57.055 124.531  60.204  1.00  0.00           C
ATOM  10429  C3  POPE  189      53.445 123.390  62.574  1.00  0.00           C
ATOM  10432  O31 POPE  189      53.436 122.681  61.334  1.00  0.00           O
ATOM  10433  C31 POPE  189      52.645 123.080  60.334  1.00  0.00           C
ATOM  10434  O32 POPE  189      51.956 122.301  59.684  1.00  0.00           O
ATOM  10435  C32 POPE  189      52.706 124.571  60.024  1.00  0.00           C
ATOM  10438  C23 POPE  189      57.746 123.800  59.034  1.00  0.00           C
ATOM  10441  C24 POPE  189      58.846 124.650  58.374  1.00  0.00           C
ATOM  10444  C25 POPE  189      58.325 125.900  57.644  1.00  0.00           C
ATOM  10447  C26 POPE  189      57.776 125.590  56.244  1.00  0.00           C
ATOM  10450  C27 POPE  189      56.966 126.751  55.654  1.00  0.00           C
ATOM  10453  C28 POPE  189      56.506 126.460  54.214  1.00  0.00           C
ATOM  10456  C29 POPE  189      55.325 127.301  53.784  1.00  0.00           C
ATOM  10458 0C21 POPE  189      55.126 127.880  52.594  1.00  0.00           C
ATOM  10460 1C21 POPE  189      56.036 127.830  51.384  1.00  0.00           C
ATOM  10463 2C21 POPE  189      55.425 126.970  50.254  1.00  0.00           C
ATOM  10466 3C21 POPE  189      56.166 127.150  48.924  1.00  0.00           C
ATOM  10469 4C21 POPE  189      55.456 126.440  47.764  1.00  0.00           C
ATOM  10472 5C21 POPE  189      55.966 126.891  46.384  1.00  0.00           C
ATOM  10475 6C21 POPE  189      57.226 126.161  45.914  1.00  0.00           C
ATOM  10478 7C21 POPE  189      57.766 126.740  44.604  1.00  0.00           C
ATOM  10481 8C21 POPE  189      58.726 125.811  43.864  1.00  0.00           C
ATOM  10485  C33 POPE  189      52.566 124.851  58.514  1.00  0.00           C
ATOM  10488  C34 POPE  189      53.836 124.510  57.734  1.00  0.00           C
ATOM  10491  C35 POPE  189      53.796 124.981  56.274  1.00  0.00           C
ATOM  10494  C36 POPE  189      52.796 124.230  55.384  1.00  0.00           C
ATOM  10497  C37 POPE  189      52.895 124.661  53.914  1.00  0.00           C
ATOM  10500  C38 POPE  189      52.146 123.731  52.944  1.00  0.00           C
ATOM  10503  C39 POPE  189      53.046 122.700  52.244  1.00  0.00           C
ATOM  10506 0C31 POPE  189      53.656 121.661  53.194  1.00  0.00           C
ATOM  10509 1C31 POPE  189      54.166 120.431  52.444  1.00  0.00           C
ATOM  10512 2C31 POPE  189      54.736 119.360  53.384  1.00  0.00           C
ATOM  10515 3C31 POPE  189      54.786 117.970  52.744  1.00  0.00           C
ATOM  10518 4C31 POPE  189      55.885 117.821  51.694  1.00  0.00           C
ATOM  10521 5C31 POPE  189      55.716 116.521  50.884  1.00  0.00           C
ATOM  10524 6C31 POPE  189      56.866 116.231  49.914  1.00  0.00           C
ATOM  10528  NH3 POPE  190      81.936 122.101  63.874  1.00  0.00           N
ATOM  10532  C12 POPE  190      82.545 122.110  62.494  1.00  0.00           C
ATOM  10535  C11 POPE  190      83.566 123.260  62.364  1.00  0.00           C
ATOM  10538  P   POPE  190      85.896 122.260  62.924  1.00  0.00           P
ATOM  10539  O13 POPE  190      85.145 121.711  64.084  1.00  0.00           O
ATOM  10540  O14 POPE  190      86.866 123.351  63.184  1.00  0.00           O
ATOM  10541  O11 POPE  190      86.656 121.121  62.144  1.00  0.00           O
ATOM  10542  O12 POPE  190      84.816 122.771  61.884  1.00  0.00           O
ATOM  10543  C1  POPE  190      86.225 120.660  60.854  1.00  0.00           C
ATOM  10546  C2  POPE  190      86.446 121.700  59.704  1.00  0.00           C
ATOM  10548  O21 POPE  190      85.266 121.651  58.884  1.00  0.00           O
ATOM  10549  C21 POPE  190      84.986 122.751  58.214  1.00  0.00           C
ATOM  10550  O22 POPE  190      85.466 123.850  58.394  1.00  0.00           O
ATOM  10551  C22 POPE  190      83.935 122.411  57.164  1.00  0.00           C
ATOM  10554  C3  POPE  190      87.706 121.440  58.834  1.00  0.00           C
ATOM  10557  O31 POPE  190      87.545 120.261  57.994  1.00  0.00           O
ATOM  10558  C31 POPE  190      88.095 120.340  56.784  1.00  0.00           C
ATOM  10559  O32 POPE  190      88.885 121.201  56.434  1.00  0.00           O
ATOM  10560  C32 POPE  190      87.675 119.130  55.944  1.00  0.00           C
ATOM  10563  C23 POPE  190      84.266 123.060  55.804  1.00  0.00           C
ATOM  10566  C24 POPE  190      85.536 122.511  55.144  1.00  0.00           C
ATOM  10569  C25 POPE  190      85.816 123.190  53.804  1.00  0.00           C
ATOM  10572  C26 POPE  190      87.305 123.141  53.414  1.00  0.00           C
ATOM  10575  C27 POPE  190      87.516 123.281  51.904  1.00  0.00           C
ATOM  10578  C28 POPE  190      88.935 123.761  51.554  1.00  0.00           C
ATOM  10581  C29 POPE  190      89.035 125.261  51.594  1.00  0.00           C
ATOM  10583 0C21 POPE  190      89.846 126.021  52.344  1.00  0.00           C
ATOM  10585 1C21 POPE  190      90.856 125.580  53.384  1.00  0.00           C
ATOM  10588 2C21 POPE  190      92.075 124.801  52.864  1.00  0.00           C
ATOM  10591 3C21 POPE  190      92.785 125.431  51.664  1.00  0.00           C
ATOM  10594 4C21 POPE  190      93.976 124.591  51.204  1.00  0.00           C
ATOM  10597 5C21 POPE  190      94.305 124.760  49.714  1.00  0.00           C
ATOM  10600 6C21 POPE  190      94.876 126.140  49.384  1.00  0.00           C
ATOM  10603 7C21 POPE  190      94.995 126.381  47.874  1.00  0.00           C
ATOM  10606 8C21 POPE  190      95.676 127.710  47.534  1.00  0.00           C
ATOM  10610  C33 POPE  190      87.755 119.391  54.414  1.00  0.00           C
ATOM  10613  C34 POPE  190      87.635 118.120  53.564  1.00  0.00           C
ATOM  10616  C35 POPE  190      88.205 118.311  52.144  1.00  0.00           C
ATOM  10619  C36 POPE  190      88.366 117.000  51.354  1.00  0.00           C
ATOM  10622  C37 POPE  190      89.175 117.180  50.054  1.00  0.00           C
ATOM  10625  C38 POPE  190      89.725 115.851  49.534  1.00  0.00           C
ATOM  10628  C39 POPE  190      90.606 115.961  48.274  1.00  0.00           C
ATOM  10631 0C31 POPE  190      89.825 116.250  46.984  1.00  0.00           C
ATOM  10634 1C31 POPE  190      90.576 115.781  45.734  1.00  0.00           C
ATOM  10637 2C31 POPE  190      89.805 116.021  44.424  1.00  0.00           C
ATOM  10640 3C31 POPE  190      90.446 115.310  43.224  1.00  0.00           C
ATOM  10643 4C31 POPE  190      89.646 115.510  41.924  1.00  0.00           C
ATOM  10646 5C31 POPE  190      90.236 114.750  40.724  1.00  0.00           C
ATOM  10649 6C31 POPE  190      89.366 114.820  39.474  1.00  0.00           C
ATOM  10653  NH3 POPE  191      68.866  99.801  26.274  1.00  0.00           N
ATOM  10657  C12 POPE  191      68.676  98.601  27.164  1.00  0.00           C
ATOM  10660  C11 POPE  191      69.486  97.400  26.644  1.00  0.00           C
ATOM  10663  P   POPE  191      72.006  96.711  26.194  1.00  0.00           P
ATOM  10664  O13 POPE  191      71.486  95.411  25.764  1.00  0.00           O
ATOM  10665  O14 POPE  191      72.925  97.371  25.244  1.00  0.00           O
ATOM  10666  O11 POPE  191      72.665  96.681  27.624  1.00  0.00           O
ATOM  10667  O12 POPE  191      70.846  97.771  26.444  1.00  0.00           O
ATOM  10668  C1  POPE  191      71.965  96.231  28.794  1.00  0.00           C
ATOM  10671  C2  POPE  191      71.976  97.290  29.944  1.00  0.00           C
ATOM  10673  O21 POPE  191      71.116  96.851  31.004  1.00  0.00           O
ATOM  10674  C21 POPE  191      71.706  96.191  31.964  1.00  0.00           C
ATOM  10675  O22 POPE  191      72.855  95.790  31.944  1.00  0.00           O
ATOM  10676  C22 POPE  191      70.776  96.110  33.174  1.00  0.00           C
ATOM  10679  C3  POPE  191      71.465  98.691  29.544  1.00  0.00           C
ATOM  10682  O31 POPE  191      72.026  99.741  30.354  1.00  0.00           O
ATOM  10683  C31 POPE  191      71.366 100.070  31.464  1.00  0.00           C
ATOM  10684  O32 POPE  191      70.376  99.521  31.904  1.00  0.00           O
ATOM  10685  C32 POPE  191      72.026 101.310  32.064  1.00  0.00           C
ATOM  10688  C23 POPE  191      71.516  96.611  34.444  1.00  0.00           C
ATOM  10691  C24 POPE  191      70.596  97.330  35.424  1.00  0.00           C
ATOM  10694  C25 POPE  191      71.406  98.031  36.534  1.00  0.00           C
ATOM  10697  C26 POPE  191      70.666  99.200  37.174  1.00  0.00           C
ATOM  10700  C27 POPE  191      71.546  99.970  38.154  1.00  0.00           C
ATOM  10703  C28 POPE  191      70.896 101.271  38.664  1.00  0.00           C
ATOM  10706  C29 POPE  191      71.866 101.940  39.604  1.00  0.00           C
ATOM  10708 0C21 POPE  191      71.616 102.430  40.824  1.00  0.00           C
ATOM  10710 1C21 POPE  191      70.285 102.521  41.524  1.00  0.00           C
ATOM  10713 2C21 POPE  191      70.186 101.580  42.734  1.00  0.00           C
ATOM  10716 3C21 POPE  191      68.885 101.840  43.524  1.00  0.00           C
ATOM  10719 4C21 POPE  191      68.796 101.021  44.824  1.00  0.00           C
ATOM  10722 5C21 POPE  191      68.686  99.510  44.584  1.00  0.00           C
ATOM  10725 6C21 POPE  191      68.476  98.731  45.884  1.00  0.00           C
ATOM  10728 7C21 POPE  191      68.366  97.220  45.644  1.00  0.00           C
ATOM  10731 8C21 POPE  191      68.116  96.440  46.924  1.00  0.00           C
ATOM  10735  C33 POPE  191      72.446 101.170  33.544  1.00  0.00           C
ATOM  10738  C34 POPE  191      73.276 102.390  33.964  1.00  0.00           C
ATOM  10741  C35 POPE  191      73.726 102.390  35.434  1.00  0.00           C
ATOM  10744  C36 POPE  191      74.605 101.201  35.824  1.00  0.00           C
ATOM  10747  C37 POPE  191      75.325 101.440  37.164  1.00  0.00           C
ATOM  10750  C38 POPE  191      76.166 100.251  37.644  1.00  0.00           C
ATOM  10753  C39 POPE  191      75.376  99.141  38.344  1.00  0.00           C
ATOM  10756 0C31 POPE  191      74.946  99.500  39.774  1.00  0.00           C
ATOM  10759 1C31 POPE  191      74.165  98.370  40.454  1.00  0.00           C
ATOM  10762 2C31 POPE  191      73.196  98.871  41.534  1.00  0.00           C
ATOM  10765 3C31 POPE  191      72.315  97.780  42.174  1.00  0.00           C
ATOM  10768 4C31 POPE  191      71.726  96.781  41.164  1.00  0.00           C
ATOM  10771 5C31 POPE  191      70.436  96.101  41.634  1.00  0.00           C
ATOM  10774 6C31 POPE  191      69.206  97.000  41.514  1.00  0.00           C
ATOM  10778  NH3 POPE  192      76.955   4.880  21.184  1.00  0.00           N
ATOM  10782  C12 POPE  192      77.325   6.030  22.084  1.00  0.00           C
ATOM  10785  C11 POPE  192      76.686   7.371  21.634  1.00  0.00           C
ATOM  10788  P   POPE  192      74.196   6.560  21.934  1.00  0.00           P
ATOM  10789  O13 POPE  192      72.936   7.280  21.644  1.00  0.00           O
ATOM  10790  O14 POPE  192      74.296   5.120  21.634  1.00  0.00           O
ATOM  10791  O11 POPE  192      74.596   6.830  23.434  1.00  0.00           O
ATOM  10792  O12 POPE  192      75.355   7.240  21.114  1.00  0.00           O
ATOM  10793  C1  POPE  192      73.616   6.690  24.464  1.00  0.00           C
ATOM  10796  C2  POPE  192      74.285   6.430  25.844  1.00  0.00           C
ATOM  10798  O21 POPE  192      74.916   7.630  26.304  1.00  0.00           O
ATOM  10799  C21 POPE  192      75.986   8.130  25.694  1.00  0.00           C
ATOM  10800  O22 POPE  192      76.885   7.510  25.144  1.00  0.00           O
ATOM  10801  C22 POPE  192      75.906   9.651  25.804  1.00  0.00           C
ATOM  10804  C3  POPE  192      75.176   5.140  25.734  1.00  0.00           C
ATOM  10807  O31 POPE  192      75.785   4.700  26.974  1.00  0.00           O
ATOM  10808  C31 POPE  192      76.696   3.730  26.724  1.00  0.00           C
ATOM  10809  O32 POPE  192      76.846   3.230  25.614  1.00  0.00           O
ATOM  10810  C32 POPE  192      77.516   3.400  27.984  1.00  0.00           C
ATOM  10813  C23 POPE  192      76.796  10.240  26.924  1.00  0.00           C
ATOM  10816  C24 POPE  192      76.336   9.830  28.334  1.00  0.00           C
ATOM  10819  C25 POPE  192      76.805  10.771  29.444  1.00  0.00           C
ATOM  10822  C26 POPE  192      76.446  10.240  30.844  1.00  0.00           C
ATOM  10825  C27 POPE  192      76.465  11.340  31.914  1.00  0.00           C
ATOM  10828  C28 POPE  192      75.376  11.201  32.994  1.00  0.00           C
ATOM  10831  C29 POPE  192      75.605  10.101  34.004  1.00  0.00           C
ATOM  10833 0C21 POPE  192      76.006  10.290  35.274  1.00  0.00           C
ATOM  10835 1C21 POPE  192      76.316  11.640  35.884  1.00  0.00           C
ATOM  10838 2C21 POPE  192      76.266  11.700  37.414  1.00  0.00           C
ATOM  10841 3C21 POPE  192      76.726  13.080  37.904  1.00  0.00           C
ATOM  10844 4C21 POPE  192      76.616  13.290  39.424  1.00  0.00           C
ATOM  10847 5C21 POPE  192      77.256  14.610  39.864  1.00  0.00           C
ATOM  10850 6C21 POPE  192      76.975  15.010  41.314  1.00  0.00           C
ATOM  10853 7C21 POPE  192      77.666  16.310  41.764  1.00  0.00           C
ATOM  10856 8C21 POPE  192      77.246  16.761  43.174  1.00  0.00           C
ATOM  10860  C33 POPE  192      78.605   2.330  27.724  1.00  0.00           C
ATOM  10863  C34 POPE  192      79.905   2.410  28.554  1.00  0.00           C
ATOM  10866  C35 POPE  192      79.995   1.510  29.794  1.00  0.00           C
ATOM  10869  C36 POPE  192      79.646   2.240  31.104  1.00  0.00           C
ATOM  10872  C37 POPE  192      80.126   1.510  32.364  1.00  0.00           C
ATOM  10875  C38 POPE  192      79.855   2.350  33.614  1.00  0.00           C
ATOM  10878  C39 POPE  192      80.275   1.660  34.924  1.00  0.00           C
ATOM  10881 0C31 POPE  192      81.736   1.940  35.304  1.00  0.00           C
ATOM  10884 1C31 POPE  192      82.046   1.470  36.734  1.00  0.00           C
ATOM  10887 2C31 POPE  192      83.475   1.810  37.174  1.00  0.00           C
ATOM  10890 3C31 POPE  192      83.816   1.250  38.574  1.00  0.00           C
ATOM  10893 4C31 POPE  192      83.076   1.980  39.694  1.00  0.00           C
ATOM  10896 5C31 POPE  192      83.305   1.340  41.074  1.00  0.00           C
ATOM  10899 6C31 POPE  192      82.556   2.070  42.194  1.00  0.00           C
ATOM  10903  NH3 POPE  193      75.626  38.530  21.794  1.00  0.00           N
ATOM  10907  C12 POPE  193      76.745  38.751  20.824  1.00  0.00           C
ATOM  10910  C11 POPE  193      77.966  39.150  21.634  1.00  0.00           C
ATOM  10913  P   POPE  193      80.126  40.481  21.284  1.00  0.00           P
ATOM  10914  O13 POPE  193      80.825  41.191  20.194  1.00  0.00           O
ATOM  10915  O14 POPE  193      79.566  41.310  22.364  1.00  0.00           O
ATOM  10916  O11 POPE  193      81.166  39.481  21.944  1.00  0.00           O
ATOM  10917  O12 POPE  193      79.025  39.481  20.734  1.00  0.00           O
ATOM  10918  C1  POPE  193      80.896  38.821  23.184  1.00  0.00           C
ATOM  10921  C2  POPE  193      82.215  38.641  23.974  1.00  0.00           C
ATOM  10923  O21 POPE  193      81.955  37.830  25.144  1.00  0.00           O
ATOM  10924  C21 POPE  193      83.025  37.100  25.504  1.00  0.00           C
ATOM  10925  O22 POPE  193      83.995  36.891  24.814  1.00  0.00           O
ATOM  10926  C22 POPE  193      82.915  36.701  26.984  1.00  0.00           C
ATOM  10929  C3  POPE  193      82.815  40.011  24.394  1.00  0.00           C
ATOM  10932  O31 POPE  193      83.885  39.810  25.334  1.00  0.00           O
ATOM  10933  C31 POPE  193      84.735  40.790  25.494  1.00  0.00           C
ATOM  10934  O32 POPE  193      84.706  41.891  24.974  1.00  0.00           O
ATOM  10935  C32 POPE  193      85.805  40.351  26.484  1.00  0.00           C
ATOM  10938  C23 POPE  193      81.686  35.830  27.324  1.00  0.00           C
ATOM  10941  C24 POPE  193      82.025  34.330  27.454  1.00  0.00           C
ATOM  10944  C25 POPE  193      82.906  33.971  28.664  1.00  0.00           C
ATOM  10947  C26 POPE  193      82.225  34.130  30.034  1.00  0.00           C
ATOM  10950  C27 POPE  193      83.165  33.811  31.204  1.00  0.00           C
ATOM  10953  C28 POPE  193      82.446  33.221  32.434  1.00  0.00           C
ATOM  10956  C29 POPE  193      81.456  34.150  33.084  1.00  0.00           C
ATOM  10958 0C21 POPE  193      81.516  34.591  34.364  1.00  0.00           C
ATOM  10960 1C21 POPE  193      82.596  34.251  35.364  1.00  0.00           C
ATOM  10963 2C21 POPE  193      82.696  35.280  36.504  1.00  0.00           C
ATOM  10966 3C21 POPE  193      83.745  34.891  37.554  1.00  0.00           C
ATOM  10969 4C21 POPE  193      83.785  35.821  38.774  1.00  0.00           C
ATOM  10972 5C21 POPE  193      82.666  35.571  39.794  1.00  0.00           C
ATOM  10975 6C21 POPE  193      82.906  34.311  40.644  1.00  0.00           C
ATOM  10978 7C21 POPE  193      81.866  34.120  41.744  1.00  0.00           C
ATOM  10981 8C21 POPE  193      82.156  32.900  42.614  1.00  0.00           C
ATOM  10985  C33 POPE  193      85.466  40.850  27.894  1.00  0.00           C
ATOM  10988  C34 POPE  193      86.596  40.561  28.874  1.00  0.00           C
ATOM  10991  C35 POPE  193      86.395  41.280  30.204  1.00  0.00           C
ATOM  10994  C36 POPE  193      85.336  40.631  31.094  1.00  0.00           C
ATOM  10997  C37 POPE  193      85.156  41.420  32.394  1.00  0.00           C
ATOM  11000  C38 POPE  193      84.156  40.790  33.364  1.00  0.00           C
ATOM  11003  C39 POPE  193      84.706  39.560  34.104  1.00  0.00           C
ATOM  11006 0C31 POPE  193      85.665  39.930  35.244  1.00  0.00           C
ATOM  11009 1C31 POPE  193      85.875  38.751  36.194  1.00  0.00           C
ATOM  11012 2C31 POPE  193      86.486  39.171  37.534  1.00  0.00           C
ATOM  11015 3C31 POPE  193      86.866  37.970  38.404  1.00  0.00           C
ATOM  11018 4C31 POPE  193      88.375  37.721  38.404  1.00  0.00           C
ATOM  11021 5C31 POPE  193      88.806  36.571  39.334  1.00  0.00           C
ATOM  11024 6C31 POPE  193      90.325  36.440  39.444  1.00  0.00           C
ATOM  11028  NH3 POPE  194      59.526  84.141  26.484  1.00  0.00           N
ATOM  11032  C12 POPE  194      59.326  84.571  25.054  1.00  0.00           C
ATOM  11035  C11 POPE  194      58.546  85.890  24.984  1.00  0.00           C
ATOM  11038  P   POPE  194      60.156  87.970  25.094  1.00  0.00           P
ATOM  11039  O13 POPE  194      59.256  88.911  24.384  1.00  0.00           O
ATOM  11040  O14 POPE  194      61.196  87.280  24.284  1.00  0.00           O
ATOM  11041  O11 POPE  194      60.825  88.640  26.364  1.00  0.00           O
ATOM  11042  O12 POPE  194      59.235  86.870  25.754  1.00  0.00           O
ATOM  11043  C1  POPE  194      60.035  89.240  27.404  1.00  0.00           C
ATOM  11046  C2  POPE  194      59.396  88.181  28.384  1.00  0.00           C
ATOM  11048  O21 POPE  194      58.736  88.810  29.494  1.00  0.00           O
ATOM  11049  C21 POPE  194      59.416  89.351  30.484  1.00  0.00           C
ATOM  11050  O22 POPE  194      60.625  89.521  30.534  1.00  0.00           O
ATOM  11051  C22 POPE  194      58.396  89.591  31.614  1.00  0.00           C
ATOM  11054  C3  POPE  194      60.376  87.031  28.804  1.00  0.00           C
ATOM  11057  O31 POPE  194      59.656  85.821  29.124  1.00  0.00           O
ATOM  11058  C31 POPE  194      59.916  85.081  30.224  1.00  0.00           C
ATOM  11059  O32 POPE  194      59.186  84.200  30.624  1.00  0.00           O
ATOM  11060  C32 POPE  194      61.275  85.391  30.864  1.00  0.00           C
ATOM  11063  C23 POPE  194      58.965  89.701  33.044  1.00  0.00           C
ATOM  11066  C24 POPE  194      57.886  89.351  34.094  1.00  0.00           C
ATOM  11069  C25 POPE  194      58.276  89.701  35.544  1.00  0.00           C
ATOM  11072  C26 POPE  194      57.226  89.240  36.564  1.00  0.00           C
ATOM  11075  C27 POPE  194      57.436  89.801  37.974  1.00  0.00           C
ATOM  11078  C28 POPE  194      56.366  89.291  38.964  1.00  0.00           C
ATOM  11081  C29 POPE  194      56.526  89.881  40.344  1.00  0.00           C
ATOM  11083 0C21 POPE  194      55.535  90.271  41.184  1.00  0.00           C
ATOM  11085 1C21 POPE  194      54.046  90.231  40.964  1.00  0.00           C
ATOM  11088 2C21 POPE  194      53.356  91.590  41.244  1.00  0.00           C
ATOM  11091 3C21 POPE  194      52.046  91.481  42.064  1.00  0.00           C
ATOM  11094 4C21 POPE  194      50.766  91.611  41.224  1.00  0.00           C
ATOM  11097 5C21 POPE  194      49.466  91.501  42.054  1.00  0.00           C
ATOM  11100 6C21 POPE  194      49.375  92.521  43.204  1.00  0.00           C
ATOM  11103 7C21 POPE  194      48.046  92.511  43.964  1.00  0.00           C
ATOM  11106 8C21 POPE  194      48.016  93.491  45.134  1.00  0.00           C
ATOM  11110  C33 POPE  194      61.805  84.270  31.794  1.00  0.00           C
ATOM  11113  C34 POPE  194      62.506  84.841  33.034  1.00  0.00           C
ATOM  11116  C35 POPE  194      61.546  85.131  34.184  1.00  0.00           C
ATOM  11119  C36 POPE  194      62.276  85.811  35.344  1.00  0.00           C
ATOM  11122  C37 POPE  194      61.345  86.180  36.514  1.00  0.00           C
ATOM  11125  C38 POPE  194      62.075  87.040  37.544  1.00  0.00           C
ATOM  11128  C39 POPE  194      61.236  87.420  38.764  1.00  0.00           C
ATOM  11131 0C31 POPE  194      61.965  88.451  39.634  1.00  0.00           C
ATOM  11134 1C31 POPE  194      61.336  88.640  41.024  1.00  0.00           C
ATOM  11137 2C31 POPE  194      62.096  89.690  41.844  1.00  0.00           C
ATOM  11140 3C31 POPE  194      61.696  89.711  43.324  1.00  0.00           C
ATOM  11143 4C31 POPE  194      62.535  90.701  44.124  1.00  0.00           C
ATOM  11146 5C31 POPE  194      62.236  90.660  45.634  1.00  0.00           C
ATOM  11149 6C31 POPE  194      63.035  91.700  46.424  1.00  0.00           C
ATOM  11153  NH3 POPE  195      36.516 122.341  20.124  1.00  0.00           N
ATOM  11157  C12 POPE  195      37.316 121.580  19.104  1.00  0.00           C
ATOM  11160  C11 POPE  195      37.596 120.161  19.624  1.00  0.00           C
ATOM  11163  P   POPE  195      37.995 119.230  22.054  1.00  0.00           P
ATOM  11164  O13 POPE  195      36.526 119.300  22.224  1.00  0.00           O
ATOM  11165  O14 POPE  195      38.606 117.901  21.844  1.00  0.00           O
ATOM  11166  O11 POPE  195      38.706 119.951  23.254  1.00  0.00           O
ATOM  11167  O12 POPE  195      38.356 120.200  20.844  1.00  0.00           O
ATOM  11168  C1  POPE  195      38.266 119.871  24.614  1.00  0.00           C
ATOM  11171  C2  POPE  195      39.226 118.981  25.464  1.00  0.00           C
ATOM  11173  O21 POPE  195      38.666 118.530  26.714  1.00  0.00           O
ATOM  11174  C21 POPE  195      38.305 119.440  27.594  1.00  0.00           C
ATOM  11175  O22 POPE  195      38.216 120.641  27.404  1.00  0.00           O
ATOM  11176  C22 POPE  195      38.046 118.761  28.944  1.00  0.00           C
ATOM  11179  C3  POPE  195      40.605 119.631  25.684  1.00  0.00           C
ATOM  11182  O31 POPE  195      41.546 118.670  26.244  1.00  0.00           O
ATOM  11183  C31 POPE  195      41.776 118.791  27.554  1.00  0.00           C
ATOM  11184  O32 POPE  195      41.306 119.671  28.254  1.00  0.00           O
ATOM  11185  C32 POPE  195      42.696 117.681  28.034  1.00  0.00           C
ATOM  11188  C23 POPE  195      38.196 119.771  30.114  1.00  0.00           C
ATOM  11191  C24 POPE  195      37.866 119.151  31.474  1.00  0.00           C
ATOM  11194  C25 POPE  195      39.016 118.381  32.134  1.00  0.00           C
ATOM  11197  C26 POPE  195      39.846 119.211  33.124  1.00  0.00           C
ATOM  11200  C27 POPE  195      40.686 118.351  34.074  1.00  0.00           C
ATOM  11203  C28 POPE  195      41.376 119.151  35.184  1.00  0.00           C
ATOM  11206  C29 POPE  195      40.406 119.661  36.224  1.00  0.00           C
ATOM  11208 0C21 POPE  195      40.596 119.690  37.564  1.00  0.00           C
ATOM  11210 1C21 POPE  195      41.836 119.230  38.284  1.00  0.00           C
ATOM  11213 2C21 POPE  195      41.516 118.411  39.554  1.00  0.00           C
ATOM  11216 3C21 POPE  195      40.945 117.021  39.214  1.00  0.00           C
ATOM  11219 4C21 POPE  195      41.586 115.890  40.044  1.00  0.00           C
ATOM  11222 5C21 POPE  195      41.196 115.900  41.524  1.00  0.00           C
ATOM  11225 6C21 POPE  195      39.846 115.210  41.764  1.00  0.00           C
ATOM  11228 7C21 POPE  195      39.355 115.391  43.204  1.00  0.00           C
ATOM  11231 8C21 POPE  195      38.076 114.620  43.474  1.00  0.00           C
ATOM  11235  C33 POPE  195      43.806 118.201  28.974  1.00  0.00           C
ATOM  11238  C34 POPE  195      43.385 118.411  30.434  1.00  0.00           C
ATOM  11241  C35 POPE  195      44.546 118.990  31.264  1.00  0.00           C
ATOM  11244  C36 POPE  195      44.256 119.071  32.774  1.00  0.00           C
ATOM  11247  C37 POPE  195      45.555 119.240  33.564  1.00  0.00           C
ATOM  11250  C38 POPE  195      45.376 119.431  35.084  1.00  0.00           C
ATOM  11253  C39 POPE  195      45.316 120.911  35.504  1.00  0.00           C
ATOM  11256 0C31 POPE  195      45.586 121.101  37.004  1.00  0.00           C
ATOM  11259 1C31 POPE  195      45.716 122.581  37.394  1.00  0.00           C
ATOM  11262 2C31 POPE  195      46.046 122.830  38.874  1.00  0.00           C
ATOM  11265 3C31 POPE  195      45.046 122.220  39.864  1.00  0.00           C
ATOM  11268 4C31 POPE  195      43.606 122.690  39.644  1.00  0.00           C
ATOM  11271 5C31 POPE  195      42.606 121.970  40.534  1.00  0.00           C
ATOM  11274 6C31 POPE  195      41.166 122.330  40.194  1.00  0.00           C
ATOM  11278  NH3 POPE  196      18.626  25.141  61.564  1.00  0.00           N
ATOM  11282  C12 POPE  196      20.106  25.261  61.894  1.00  0.00           C
ATOM  11285  C11 POPE  196      20.996  24.920  60.684  1.00  0.00           C
ATOM  11288  P   POPE  196      23.396  24.081  61.374  1.00  0.00           P
ATOM  11289  O13 POPE  196      23.156  23.641  62.764  1.00  0.00           O
ATOM  11290  O14 POPE  196      23.305  22.991  60.374  1.00  0.00           O
ATOM  11291  O11 POPE  196      24.806  24.750  61.224  1.00  0.00           O
ATOM  11292  O12 POPE  196      22.356  25.210  61.004  1.00  0.00           O
ATOM  11293  C1  POPE  196      25.075  26.130  61.484  1.00  0.00           C
ATOM  11296  C2  POPE  196      24.746  27.080  60.284  1.00  0.00           C
ATOM  11298  O21 POPE  196      25.006  26.511  59.004  1.00  0.00           O
ATOM  11299  C21 POPE  196      26.166  25.940  58.754  1.00  0.00           C
ATOM  11300  O22 POPE  196      27.176  25.951  59.434  1.00  0.00           O
ATOM  11301  C22 POPE  196      26.066  25.261  57.384  1.00  0.00           C
ATOM  11304  C3  POPE  196      25.256  28.550  60.394  1.00  0.00           C
ATOM  11307  O31 POPE  196      26.686  28.741  60.234  1.00  0.00           O
ATOM  11308  C31 POPE  196      27.116  28.981  58.974  1.00  0.00           C
ATOM  11309  O32 POPE  196      26.395  28.990  57.994  1.00  0.00           O
ATOM  11310  C32 POPE  196      28.586  29.380  58.964  1.00  0.00           C
ATOM  11313  C23 POPE  196      26.856  26.050  56.314  1.00  0.00           C
ATOM  11316  C24 POPE  196      27.196  25.210  55.084  1.00  0.00           C
ATOM  11319  C25 POPE  196      26.976  25.930  53.744  1.00  0.00           C
ATOM  11322  C26 POPE  196      27.676  25.200  52.594  1.00  0.00           C
ATOM  11325  C27 POPE  196      27.526  25.900  51.234  1.00  0.00           C
ATOM  11328  C28 POPE  196      28.366  25.210  50.144  1.00  0.00           C
ATOM  11331  C29 POPE  196      28.456  26.030  48.884  1.00  0.00           C
ATOM  11333 0C21 POPE  196      28.486  25.571  47.614  1.00  0.00           C
ATOM  11335 1C21 POPE  196      28.436  24.130  47.164  1.00  0.00           C
ATOM  11338 2C21 POPE  196      27.346  23.871  46.104  1.00  0.00           C
ATOM  11341 3C21 POPE  196      27.696  24.411  44.704  1.00  0.00           C
ATOM  11344 4C21 POPE  196      26.656  24.041  43.634  1.00  0.00           C
ATOM  11347 5C21 POPE  196      25.306  24.750  43.834  1.00  0.00           C
ATOM  11350 6C21 POPE  196      24.206  24.220  42.904  1.00  0.00           C
ATOM  11353 7C21 POPE  196      22.836  24.820  43.224  1.00  0.00           C
ATOM  11356 8C21 POPE  196      21.666  24.120  42.534  1.00  0.00           C
ATOM  11360  C33 POPE  196      28.985  30.161  57.694  1.00  0.00           C
ATOM  11363  C34 POPE  196      29.256  29.230  56.504  1.00  0.00           C
ATOM  11366  C35 POPE  196      29.756  29.940  55.234  1.00  0.00           C
ATOM  11369  C36 POPE  196      30.256  28.930  54.194  1.00  0.00           C
ATOM  11372  C37 POPE  196      30.406  29.540  52.794  1.00  0.00           C
ATOM  11375  C38 POPE  196      30.866  28.530  51.724  1.00  0.00           C
ATOM  11378  C39 POPE  196      30.616  29.030  50.294  1.00  0.00           C
ATOM  11381 0C31 POPE  196      31.465  30.240  49.874  1.00  0.00           C
ATOM  11384 1C31 POPE  196      30.636  31.371  49.254  1.00  0.00           C
ATOM  11387 2C31 POPE  196      31.456  32.631  48.914  1.00  0.00           C
ATOM  11390 3C31 POPE  196      32.556  32.420  47.864  1.00  0.00           C
ATOM  11393 4C31 POPE  196      32.026  31.960  46.494  1.00  0.00           C
ATOM  11396 5C31 POPE  196      33.146  31.800  45.464  1.00  0.00           C
ATOM  11399 6C31 POPE  196      32.636  31.471  44.054  1.00  0.00           C
ATOM  11403  NH3 POPE  197     125.775  -2.521  61.904  1.00  0.00           N
ATOM  11407  C12 POPE  197     125.206  -2.001  63.184  1.00  0.00           C
ATOM  11410  C11 POPE  197     124.905  -0.511  63.044  1.00  0.00           C
ATOM  11413  P   POPE  197     122.456   0.050  62.184  1.00  0.00           P
ATOM  11414  O13 POPE  197     121.565  -1.051  61.794  1.00  0.00           O
ATOM  11415  O14 POPE  197     122.305   0.570  63.574  1.00  0.00           O
ATOM  11416  O11 POPE  197     122.305   1.240  61.144  1.00  0.00           O
ATOM  11417  O12 POPE  197     123.976  -0.331  61.974  1.00  0.00           O
ATOM  11418  C1  POPE  197     122.446   0.950  59.734  1.00  0.00           C
ATOM  11421  C2  POPE  197     122.796   2.230  58.924  1.00  0.00           C
ATOM  11423  O21 POPE  197     122.966   1.900  57.514  1.00  0.00           O
ATOM  11424  C21 POPE  197     122.446   2.770  56.644  1.00  0.00           C
ATOM  11425  O22 POPE  197     121.775   3.750  56.934  1.00  0.00           O
ATOM  11426  C22 POPE  197     122.825   2.350  55.214  1.00  0.00           C
ATOM  11429  C3  POPE  197     124.086   2.891  59.484  1.00  0.00           C
ATOM  11432  O31 POPE  197     124.646   3.800  58.524  1.00  0.00           O
ATOM  11433  C31 POPE  197     124.585   5.101  58.794  1.00  0.00           C
ATOM  11434  O32 POPE  197     124.345   5.600  59.874  1.00  0.00           O
ATOM  11435  C32 POPE  197     124.765   5.870  57.484  1.00  0.00           C
ATOM  11438  C23 POPE  197     122.046   3.070  54.064  1.00  0.00           C
ATOM  11441  C24 POPE  197     122.605   4.460  53.684  1.00  0.00           C
ATOM  11444  C25 POPE  197     122.025   5.070  52.384  1.00  0.00           C
ATOM  11447  C26 POPE  197     122.335   4.300  51.084  1.00  0.00           C
ATOM  11450  C27 POPE  197     121.996   5.090  49.804  1.00  0.00           C
ATOM  11453  C28 POPE  197     121.955   4.240  48.504  1.00  0.00           C
ATOM  11456  C29 POPE  197     123.205   3.440  48.224  1.00  0.00           C
ATOM  11458 0C21 POPE  197     123.965   3.421  47.104  1.00  0.00           C
ATOM  11460 1C21 POPE  197     123.785   4.230  45.844  1.00  0.00           C
ATOM  11463 2C21 POPE  197     125.096   4.950  45.464  1.00  0.00           C
ATOM  11466 3C21 POPE  197     124.965   5.780  44.174  1.00  0.00           C
ATOM  11469 4C21 POPE  197     126.176   6.710  43.924  1.00  0.00           C
ATOM  11472 5C21 POPE  197     127.477   5.981  43.574  1.00  0.00           C
ATOM  11475 6C21 POPE  197     128.647   6.930  43.234  1.00  0.00           C
ATOM  11478 7C21 POPE  197     129.917   6.230  42.694  1.00  0.00           C
ATOM  11481 8C21 POPE  197     130.487   5.120  43.594  1.00  0.00           C
ATOM  11485  C33 POPE  197     126.176   6.490  57.354  1.00  0.00           C
ATOM  11488  C34 POPE  197     126.337   7.260  56.034  1.00  0.00           C
ATOM  11491  C35 POPE  197     126.357   6.360  54.794  1.00  0.00           C
ATOM  11494  C36 POPE  197     126.437   7.150  53.484  1.00  0.00           C
ATOM  11497  C37 POPE  197     126.557   6.230  52.264  1.00  0.00           C
ATOM  11500  C38 POPE  197     126.696   6.970  50.934  1.00  0.00           C
ATOM  11503  C39 POPE  197     125.415   7.700  50.504  1.00  0.00           C
ATOM  11506 0C31 POPE  197     125.576   8.340  49.124  1.00  0.00           C
ATOM  11509 1C31 POPE  197     124.256   8.901  48.554  1.00  0.00           C
ATOM  11512 2C31 POPE  197     124.455   9.920  47.424  1.00  0.00           C
ATOM  11515 3C31 POPE  197     125.395   9.440  46.304  1.00  0.00           C
ATOM  11518 4C31 POPE  197     125.726  10.541  45.284  1.00  0.00           C
ATOM  11521 5C31 POPE  197     126.926  10.200  44.394  1.00  0.00           C
ATOM  11524 6C31 POPE  197     127.407  11.360  43.524  1.00  0.00           C
ATOM  11528  NH3 POPE  198      53.536  92.761  65.384  1.00  0.00           N
ATOM  11532  C12 POPE  198      54.206  92.700  66.714  1.00  0.00           C
ATOM  11535  C11 POPE  198      53.606  91.611  67.624  1.00  0.00           C
ATOM  11538  P   POPE  198      52.026  89.790  66.684  1.00  0.00           P
ATOM  11539  O13 POPE  198      51.346  89.351  67.934  1.00  0.00           O
ATOM  11540  O14 POPE  198      51.336  90.830  65.894  1.00  0.00           O
ATOM  11541  O11 POPE  198      52.276  88.521  65.764  1.00  0.00           O
ATOM  11542  O12 POPE  198      53.496  90.330  66.974  1.00  0.00           O
ATOM  11543  C1  POPE  198      52.766  88.741  64.434  1.00  0.00           C
ATOM  11546  C2  POPE  198      53.536  87.500  63.884  1.00  0.00           C
ATOM  11548  O21 POPE  198      54.215  87.870  62.664  1.00  0.00           O
ATOM  11549  C21 POPE  198      55.416  88.390  62.874  1.00  0.00           C
ATOM  11550  O22 POPE  198      55.875  88.670  63.964  1.00  0.00           O
ATOM  11551  C22 POPE  198      56.166  88.440  61.544  1.00  0.00           C
ATOM  11554  C3  POPE  198      52.616  86.291  63.574  1.00  0.00           C
ATOM  11557  O31 POPE  198      53.286  85.350  62.694  1.00  0.00           O
ATOM  11558  C31 POPE  198      53.026  85.531  61.394  1.00  0.00           C
ATOM  11559  O32 POPE  198      52.246  86.371  60.944  1.00  0.00           O
ATOM  11560  C32 POPE  198      53.816  84.540  60.544  1.00  0.00           C
ATOM  11563  C23 POPE  198      57.116  87.220  61.394  1.00  0.00           C
ATOM  11566  C24 POPE  198      58.206  87.441  60.344  1.00  0.00           C
ATOM  11569  C25 POPE  198      57.746  87.360  58.884  1.00  0.00           C
ATOM  11572  C26 POPE  198      58.105  86.021  58.234  1.00  0.00           C
ATOM  11575  C27 POPE  198      57.906  86.021  56.714  1.00  0.00           C
ATOM  11578  C28 POPE  198      58.226  84.661  56.054  1.00  0.00           C
ATOM  11581  C29 POPE  198      59.656  84.240  56.234  1.00  0.00           C
ATOM  11583 0C21 POPE  198      60.526  83.911  55.264  1.00  0.00           C
ATOM  11585 1C21 POPE  198      60.226  83.901  53.784  1.00  0.00           C
ATOM  11588 2C21 POPE  198      59.336  82.740  53.334  1.00  0.00           C
ATOM  11591 3C21 POPE  198      60.026  81.371  53.364  1.00  0.00           C
ATOM  11594 4C21 POPE  198      59.126  80.260  52.804  1.00  0.00           C
ATOM  11597 5C21 POPE  198      59.835  78.900  52.764  1.00  0.00           C
ATOM  11600 6C21 POPE  198      58.895  77.771  52.344  1.00  0.00           C
ATOM  11603 7C21 POPE  198      59.575  76.400  52.404  1.00  0.00           C
ATOM  11606 8C21 POPE  198      58.626  75.231  52.194  1.00  0.00           C
ATOM  11610  C33 POPE  198      54.166  85.091  59.144  1.00  0.00           C
ATOM  11613  C34 POPE  198      54.666  84.001  58.184  1.00  0.00           C
ATOM  11616  C35 POPE  198      53.556  83.250  57.434  1.00  0.00           C
ATOM  11619  C36 POPE  198      54.066  82.260  56.374  1.00  0.00           C
ATOM  11622  C37 POPE  198      54.756  82.931  55.174  1.00  0.00           C
ATOM  11625  C38 POPE  198      55.366  81.940  54.154  1.00  0.00           C
ATOM  11628  C39 POPE  198      54.326  81.250  53.264  1.00  0.00           C
ATOM  11631 0C31 POPE  198      54.936  80.150  52.384  1.00  0.00           C
ATOM  11634 1C31 POPE  198      53.895  79.500  51.454  1.00  0.00           C
ATOM  11637 2C31 POPE  198      54.456  78.341  50.604  1.00  0.00           C
ATOM  11640 3C31 POPE  198      54.116  76.940  51.154  1.00  0.00           C
ATOM  11643 4C31 POPE  198      54.816  76.601  52.474  1.00  0.00           C
ATOM  11646 5C31 POPE  198      54.416  75.211  52.994  1.00  0.00           C
ATOM  11649 6C31 POPE  198      55.186  74.771  54.244  1.00  0.00           C
ATOM  11653  NH3 POPE  199      59.765 111.840  22.834  1.00  0.00           N
ATOM  11657  C12 POPE  199      60.656 110.660  22.694  1.00  0.00           C
ATOM  11660  C11 POPE  199      59.825 109.370  22.564  1.00  0.00           C
ATOM  11663  P   POPE  199      60.546 107.511  24.284  1.00  0.00           P
ATOM  11664  O13 POPE  199      60.586 106.541  23.164  1.00  0.00           O
ATOM  11665  O14 POPE  199      61.876 107.920  24.804  1.00  0.00           O
ATOM  11666  O11 POPE  199      59.635 106.921  25.434  1.00  0.00           O
ATOM  11667  O12 POPE  199      59.686 108.761  23.844  1.00  0.00           O
ATOM  11668  C1  POPE  199      60.215 106.250  26.554  1.00  0.00           C
ATOM  11671  C2  POPE  199      60.666 107.231  27.684  1.00  0.00           C
ATOM  11673  O21 POPE  199      60.605 106.530  28.934  1.00  0.00           O
ATOM  11674  C21 POPE  199      61.715 106.320  29.584  1.00  0.00           C
ATOM  11675  O22 POPE  199      62.846 106.661  29.254  1.00  0.00           O
ATOM  11676  C22 POPE  199      61.376 105.531  30.844  1.00  0.00           C
ATOM  11679  C3  POPE  199      59.666 108.400  27.814  1.00  0.00           C
ATOM  11682  O31 POPE  199      60.186 109.421  28.684  1.00  0.00           O
ATOM  11683  C31 POPE  199      60.726 110.470  28.074  1.00  0.00           C
ATOM  11684  O32 POPE  199      60.896 110.580  26.864  1.00  0.00           O
ATOM  11685  C32 POPE  199      60.836 111.590  29.104  1.00  0.00           C
ATOM  11688  C23 POPE  199      60.636 106.350  31.944  1.00  0.00           C
ATOM  11691  C24 POPE  199      60.006 105.431  33.004  1.00  0.00           C
ATOM  11694  C25 POPE  199      59.485 106.180  34.234  1.00  0.00           C
ATOM  11697  C26 POPE  199      59.825 105.480  35.554  1.00  0.00           C
ATOM  11700  C27 POPE  199      59.936 106.471  36.714  1.00  0.00           C
ATOM  11703  C28 POPE  199      60.866 105.970  37.834  1.00  0.00           C
ATOM  11706  C29 POPE  199      61.176 107.080  38.804  1.00  0.00           C
ATOM  11708 0C21 POPE  199      60.836 107.150  40.104  1.00  0.00           C
ATOM  11710 1C21 POPE  199      60.096 106.110  40.904  1.00  0.00           C
ATOM  11713 2C21 POPE  199      60.866 105.681  42.164  1.00  0.00           C
ATOM  11716 3C21 POPE  199      60.215 104.440  42.784  1.00  0.00           C
ATOM  11719 4C21 POPE  199      60.995 103.861  43.974  1.00  0.00           C
ATOM  11722 5C21 POPE  199      60.395 102.550  44.494  1.00  0.00           C
ATOM  11725 6C21 POPE  199      60.555 101.371  43.524  1.00  0.00           C
ATOM  11728 7C21 POPE  199      59.676 100.170  43.904  1.00  0.00           C
ATOM  11731 8C21 POPE  199      59.716  99.030  42.894  1.00  0.00           C
ATOM  11735  C33 POPE  199      61.436 111.170  30.474  1.00  0.00           C
ATOM  11738  C34 POPE  199      61.006 112.091  31.634  1.00  0.00           C
ATOM  11741  C35 POPE  199      59.575 111.830  32.144  1.00  0.00           C
ATOM  11744  C36 POPE  199      59.526 110.771  33.254  1.00  0.00           C
ATOM  11747  C37 POPE  199      58.096 110.431  33.664  1.00  0.00           C
ATOM  11750  C38 POPE  199      58.035 109.620  34.964  1.00  0.00           C
ATOM  11753  C39 POPE  199      56.616 109.190  35.364  1.00  0.00           C
ATOM  11756 0C31 POPE  199      55.936 108.241  34.364  1.00  0.00           C
ATOM  11759 1C31 POPE  199      54.816 108.920  33.554  1.00  0.00           C
ATOM  11762 2C31 POPE  199      53.976 107.931  32.744  1.00  0.00           C
ATOM  11765 3C31 POPE  199      54.695 107.360  31.514  1.00  0.00           C
ATOM  11768 4C31 POPE  199      53.766 106.440  30.724  1.00  0.00           C
ATOM  11771 5C31 POPE  199      54.375 105.961  29.404  1.00  0.00           C
ATOM  11774 6C31 POPE  199      53.336 105.251  28.534  1.00  0.00           C
ATOM  11778  NH3 POPE  200      24.766  69.731  64.154  1.00  0.00           N
ATOM  11782  C12 POPE  200      24.376  69.140  62.814  1.00  0.00           C
ATOM  11785  C11 POPE  200      23.466  67.901  62.944  1.00  0.00           C
ATOM  11788  P   POPE  200      23.496  65.390  63.714  1.00  0.00           P
ATOM  11789  O13 POPE  200      24.396  64.481  64.454  1.00  0.00           O
ATOM  11790  O14 POPE  200      22.076  65.460  64.174  1.00  0.00           O
ATOM  11791  O11 POPE  200      23.416  64.951  62.164  1.00  0.00           O
ATOM  11792  O12 POPE  200      24.106  66.851  63.674  1.00  0.00           O
ATOM  11793  C1  POPE  200      24.566  64.251  61.634  1.00  0.00           C
ATOM  11796  C2  POPE  200      24.346  63.691  60.194  1.00  0.00           C
ATOM  11798  O21 POPE  200      25.575  63.061  59.754  1.00  0.00           O
ATOM  11799  C21 POPE  200      25.426  62.131  58.794  1.00  0.00           C
ATOM  11800  O22 POPE  200      24.376  61.601  58.494  1.00  0.00           O
ATOM  11801  C22 POPE  200      26.766  61.931  58.074  1.00  0.00           C
ATOM  11804  C3  POPE  200      23.895  64.780  59.174  1.00  0.00           C
ATOM  11807  O31 POPE  200      23.346  64.200  57.984  1.00  0.00           O
ATOM  11808  C31 POPE  200      22.046  63.950  57.994  1.00  0.00           C
ATOM  11809  O32 POPE  200      21.256  64.361  58.834  1.00  0.00           O
ATOM  11810  C32 POPE  200      21.716  63.030  56.834  1.00  0.00           C
ATOM  11813  C23 POPE  200      26.606  61.500  56.594  1.00  0.00           C
ATOM  11816  C24 POPE  200      27.876  61.710  55.744  1.00  0.00           C
ATOM  11819  C25 POPE  200      27.706  61.170  54.314  1.00  0.00           C
ATOM  11822  C26 POPE  200      28.796  61.591  53.324  1.00  0.00           C
ATOM  11825  C27 POPE  200      28.486  61.161  51.884  1.00  0.00           C
ATOM  11828  C28 POPE  200      29.606  61.541  50.894  1.00  0.00           C
ATOM  11831  C29 POPE  200      29.145  61.471  49.454  1.00  0.00           C
ATOM  11833 0C21 POPE  200      29.476  60.550  48.524  1.00  0.00           C
ATOM  11835 1C21 POPE  200      30.366  59.351  48.694  1.00  0.00           C
ATOM  11838 2C21 POPE  200      29.706  58.050  48.174  1.00  0.00           C
ATOM  11841 3C21 POPE  200      29.485  58.030  46.654  1.00  0.00           C
ATOM  11844 4C21 POPE  200      29.036  56.651  46.134  1.00  0.00           C
ATOM  11847 5C21 POPE  200      28.965  56.611  44.604  1.00  0.00           C
ATOM  11850 6C21 POPE  200      28.496  55.250  44.074  1.00  0.00           C
ATOM  11853 7C21 POPE  200      28.516  55.161  42.544  1.00  0.00           C
ATOM  11856 8C21 POPE  200      27.796  53.920  42.014  1.00  0.00           C
ATOM  11860  C33 POPE  200      21.646  63.860  55.544  1.00  0.00           C
ATOM  11863  C34 POPE  200      21.226  63.041  54.334  1.00  0.00           C
ATOM  11866  C35 POPE  200      21.046  63.961  53.114  1.00  0.00           C
ATOM  11869  C36 POPE  200      22.316  64.091  52.274  1.00  0.00           C
ATOM  11872  C37 POPE  200      22.026  64.640  50.874  1.00  0.00           C
ATOM  11875  C38 POPE  200      23.256  64.731  49.964  1.00  0.00           C
ATOM  11878  C39 POPE  200      23.876  63.361  49.624  1.00  0.00           C
ATOM  11881 0C31 POPE  200      24.176  63.181  48.134  1.00  0.00           C
ATOM  11884 1C31 POPE  200      24.786  61.800  47.854  1.00  0.00           C
ATOM  11887 2C31 POPE  200      25.086  61.570  46.364  1.00  0.00           C
ATOM  11890 3C31 POPE  200      25.575  60.141  46.074  1.00  0.00           C
ATOM  11893 4C31 POPE  200      24.426  59.120  46.074  1.00  0.00           C
ATOM  11896 5C31 POPE  200      24.916  57.680  45.914  1.00  0.00           C
ATOM  11899 6C31 POPE  200      23.776  56.681  45.694  1.00  0.00           C
ATOM  11903  NH3 POPE  201      44.726  21.790  19.594  1.00  0.00           N
ATOM  11907  C12 POPE  201      44.916  22.861  18.554  1.00  0.00           C
ATOM  11910  C11 POPE  201      46.026  23.841  18.964  1.00  0.00           C
ATOM  11913  P   POPE  201      48.626  24.020  18.824  1.00  0.00           P
ATOM  11914  O13 POPE  201      49.606  23.170  18.124  1.00  0.00           O
ATOM  11915  O14 POPE  201      48.426  25.401  18.344  1.00  0.00           O
ATOM  11916  O11 POPE  201      49.016  24.060  20.344  1.00  0.00           O
ATOM  11917  O12 POPE  201      47.286  23.200  18.804  1.00  0.00           O
ATOM  11918  C1  POPE  201      48.616  25.091  21.234  1.00  0.00           C
ATOM  11921  C2  POPE  201      49.716  25.291  22.314  1.00  0.00           C
ATOM  11923  O21 POPE  201      49.316  26.200  23.344  1.00  0.00           O
ATOM  11924  C21 POPE  201      48.235  25.991  24.094  1.00  0.00           C
ATOM  11925  O22 POPE  201      47.526  26.911  24.494  1.00  0.00           O
ATOM  11926  C22 POPE  201      47.946  24.531  24.444  1.00  0.00           C
ATOM  11929  C3  POPE  201      51.046  25.830  21.704  1.00  0.00           C
ATOM  11932  O31 POPE  201      52.156  25.651  22.614  1.00  0.00           O
ATOM  11933  C31 POPE  201      53.076  26.590  22.724  1.00  0.00           C
ATOM  11934  O32 POPE  201      53.046  27.700  22.224  1.00  0.00           O
ATOM  11935  C32 POPE  201      54.276  26.030  23.494  1.00  0.00           C
ATOM  11938  C23 POPE  201      47.055  24.391  25.714  1.00  0.00           C
ATOM  11941  C24 POPE  201      46.226  23.100  25.684  1.00  0.00           C
ATOM  11944  C25 POPE  201      45.495  22.791  27.004  1.00  0.00           C
ATOM  11947  C26 POPE  201      44.355  23.751  27.384  1.00  0.00           C
ATOM  11950  C27 POPE  201      43.526  23.170  28.544  1.00  0.00           C
ATOM  11953  C28 POPE  201      42.486  24.141  29.164  1.00  0.00           C
ATOM  11956  C29 POPE  201      43.116  25.280  29.934  1.00  0.00           C
ATOM  11958 0C21 POPE  201      42.846  25.670  31.204  1.00  0.00           C
ATOM  11960 1C21 POPE  201      41.896  25.050  32.194  1.00  0.00           C
ATOM  11963 2C21 POPE  201      42.446  25.050  33.634  1.00  0.00           C
ATOM  11966 3C21 POPE  201      43.606  24.071  33.844  1.00  0.00           C
ATOM  11969 4C21 POPE  201      44.456  24.360  35.084  1.00  0.00           C
ATOM  11972 5C21 POPE  201      44.016  23.670  36.374  1.00  0.00           C
ATOM  11975 6C21 POPE  201      44.906  24.111  37.554  1.00  0.00           C
ATOM  11978 7C21 POPE  201      44.776  23.231  38.804  1.00  0.00           C
ATOM  11981 8C21 POPE  201      45.226  23.950  40.074  1.00  0.00           C
ATOM  11985  C33 POPE  201      54.425  26.641  24.914  1.00  0.00           C
ATOM  11988  C34 POPE  201      53.486  26.000  25.954  1.00  0.00           C
ATOM  11991  C35 POPE  201      53.986  26.190  27.384  1.00  0.00           C
ATOM  11994  C36 POPE  201      52.976  25.781  28.454  1.00  0.00           C
ATOM  11997  C37 POPE  201      53.276  26.391  29.834  1.00  0.00           C
ATOM  12000  C38 POPE  201      52.146  26.130  30.834  1.00  0.00           C
ATOM  12003  C39 POPE  201      52.426  26.760  32.204  1.00  0.00           C
ATOM  12006 0C31 POPE  201      51.126  27.190  32.914  1.00  0.00           C
ATOM  12009 1C31 POPE  201      51.356  27.721  34.334  1.00  0.00           C
ATOM  12012 2C31 POPE  201      50.126  28.430  34.924  1.00  0.00           C
ATOM  12015 3C31 POPE  201      48.806  27.721  34.634  1.00  0.00           C
ATOM  12018 4C31 POPE  201      47.616  28.300  35.414  1.00  0.00           C
ATOM  12021 5C31 POPE  201      46.285  27.761  34.884  1.00  0.00           C
ATOM  12024 6C31 POPE  201      45.075  28.161  35.734  1.00  0.00           C
ATOM  12028  NH3 POPE  202      98.976   0.820  60.044  1.00  0.00           N
ATOM  12032  C12 POPE  202      98.415   2.210  59.864  1.00  0.00           C
ATOM  12035  C11 POPE  202      99.455   3.320  60.094  1.00  0.00           C
ATOM  12038  P   POPE  202      99.156   5.900  60.484  1.00  0.00           P
ATOM  12039  O13 POPE  202      98.186   6.930  60.044  1.00  0.00           O
ATOM  12040  O14 POPE  202      99.226   5.580  61.924  1.00  0.00           O
ATOM  12041  O11 POPE  202     100.536   6.450  59.934  1.00  0.00           O
ATOM  12042  O12 POPE  202      98.895   4.560  59.674  1.00  0.00           O
ATOM  12043  C1  POPE  202     101.395   5.740  59.044  1.00  0.00           C
ATOM  12046  C2  POPE  202     102.395   6.690  58.284  1.00  0.00           C
ATOM  12048  O21 POPE  202     101.745   7.820  57.664  1.00  0.00           O
ATOM  12049  C21 POPE  202     100.985   7.590  56.604  1.00  0.00           C
ATOM  12050  O22 POPE  202     100.705   6.500  56.144  1.00  0.00           O
ATOM  12051  C22 POPE  202     100.525   8.910  55.994  1.00  0.00           C
ATOM  12054  C3  POPE  202     103.296   5.880  57.304  1.00  0.00           C
ATOM  12057  O31 POPE  202     104.065   6.710  56.404  1.00  0.00           O
ATOM  12058  C31 POPE  202     105.346   6.850  56.714  1.00  0.00           C
ATOM  12059  O32 POPE  202     105.875   6.541  57.754  1.00  0.00           O
ATOM  12060  C32 POPE  202     106.096   7.260  55.454  1.00  0.00           C
ATOM  12063  C23 POPE  202     100.726   8.910  54.454  1.00  0.00           C
ATOM  12066  C24 POPE  202     101.196  10.270  53.924  1.00  0.00           C
ATOM  12069  C25 POPE  202     101.675  10.210  52.454  1.00  0.00           C
ATOM  12072  C26 POPE  202     100.616   9.731  51.444  1.00  0.00           C
ATOM  12075  C27 POPE  202      99.336  10.570  51.484  1.00  0.00           C
ATOM  12078  C28 POPE  202      98.305  10.250  50.384  1.00  0.00           C
ATOM  12081  C29 POPE  202      98.785  10.620  49.014  1.00  0.00           C
ATOM  12083 0C21 POPE  202      98.156  10.300  47.864  1.00  0.00           C
ATOM  12085 1C21 POPE  202      96.876   9.521  47.744  1.00  0.00           C
ATOM  12088 2C21 POPE  202      96.665   9.061  46.284  1.00  0.00           C
ATOM  12091 3C21 POPE  202      95.376   8.251  46.064  1.00  0.00           C
ATOM  12094 4C21 POPE  202      95.215   7.781  44.604  1.00  0.00           C
ATOM  12097 5C21 POPE  202      96.245   6.710  44.204  1.00  0.00           C
ATOM  12100 6C21 POPE  202      96.096   6.250  42.744  1.00  0.00           C
ATOM  12103 7C21 POPE  202      97.106   5.140  42.404  1.00  0.00           C
ATOM  12106 8C21 POPE  202      96.915   4.570  40.994  1.00  0.00           C
ATOM  12110  C33 POPE  202     106.745   5.990  54.884  1.00  0.00           C
ATOM  12113  C34 POPE  202     107.395   6.121  53.514  1.00  0.00           C
ATOM  12116  C35 POPE  202     108.055   4.780  53.144  1.00  0.00           C
ATOM  12119  C36 POPE  202     108.415   4.660  51.664  1.00  0.00           C
ATOM  12122  C37 POPE  202     108.825   3.220  51.304  1.00  0.00           C
ATOM  12125  C38 POPE  202     108.895   2.960  49.794  1.00  0.00           C
ATOM  12128  C39 POPE  202     109.946   3.800  49.054  1.00  0.00           C
ATOM  12131 0C31 POPE  202     111.395   3.440  49.414  1.00  0.00           C
ATOM  12134 1C31 POPE  202     112.395   4.250  48.584  1.00  0.00           C
ATOM  12137 2C31 POPE  202     113.795   3.600  48.504  1.00  0.00           C
ATOM  12140 3C31 POPE  202     114.765   4.460  47.684  1.00  0.00           C
ATOM  12143 4C31 POPE  202     116.115   3.780  47.434  1.00  0.00           C
ATOM  12146 5C31 POPE  202     117.036   4.650  46.564  1.00  0.00           C
ATOM  12149 6C31 POPE  202     118.415   4.020  46.304  1.00  0.00           C
ATOM  12153  NH3 POPE  203      22.466 117.821  61.004  1.00  0.00           N
ATOM  12157  C12 POPE  203      22.226 116.440  61.544  1.00  0.00           C
ATOM  12160  C11 POPE  203      20.726 116.210  61.724  1.00  0.00           C
ATOM  12163  P   POPE  203      19.065 114.340  62.314  1.00  0.00           P
ATOM  12164  O13 POPE  203      19.106 112.911  62.704  1.00  0.00           O
ATOM  12165  O14 POPE  203      18.446 115.261  63.294  1.00  0.00           O
ATOM  12166  O11 POPE  203      18.405 114.451  60.894  1.00  0.00           O
ATOM  12167  O12 POPE  203      20.536 114.830  62.034  1.00  0.00           O
ATOM  12168  C1  POPE  203      17.206 115.181  60.654  1.00  0.00           C
ATOM  12171  C2  POPE  203      16.906 115.070  59.144  1.00  0.00           C
ATOM  12173  O21 POPE  203      15.866 116.010  58.784  1.00  0.00           O
ATOM  12174  C21 POPE  203      16.346 117.211  58.474  1.00  0.00           C
ATOM  12175  O22 POPE  203      17.485 117.591  58.664  1.00  0.00           O
ATOM  12176  C22 POPE  203      15.276 117.961  57.654  1.00  0.00           C
ATOM  12179  C3  POPE  203      16.476 113.631  58.744  1.00  0.00           C
ATOM  12182  O31 POPE  203      15.916 113.570  57.414  1.00  0.00           O
ATOM  12183  C31 POPE  203      16.806 113.451  56.434  1.00  0.00           C
ATOM  12184  O32 POPE  203      17.996 113.281  56.584  1.00  0.00           O
ATOM  12185  C32 POPE  203      16.116 113.680  55.084  1.00  0.00           C
ATOM  12188  C23 POPE  203      15.516 117.780  56.134  1.00  0.00           C
ATOM  12191  C24 POPE  203      14.276 117.980  55.234  1.00  0.00           C
ATOM  12194  C25 POPE  203      14.566 117.621  53.764  1.00  0.00           C
ATOM  12197  C26 POPE  203      13.326 117.591  52.854  1.00  0.00           C
ATOM  12200  C27 POPE  203      13.686 117.441  51.364  1.00  0.00           C
ATOM  12203  C28 POPE  203      12.466 117.541  50.414  1.00  0.00           C
ATOM  12206  C29 POPE  203      12.876 117.920  49.004  1.00  0.00           C
ATOM  12208 0C21 POPE  203      12.326 117.541  47.834  1.00  0.00           C
ATOM  12210 1C21 POPE  203      11.146 116.630  47.574  1.00  0.00           C
ATOM  12213 2C21 POPE  203       9.926 117.371  46.964  1.00  0.00           C
ATOM  12216 3C21 POPE  203      10.266 118.271  45.754  1.00  0.00           C
ATOM  12219 4C21 POPE  203       9.046 119.021  45.174  1.00  0.00           C
ATOM  12222 5C21 POPE  203       8.126 118.190  44.274  1.00  0.00           C
ATOM  12225 6C21 POPE  203       8.786 117.761  42.954  1.00  0.00           C
ATOM  12228 7C21 POPE  203       7.756 117.280  41.914  1.00  0.00           C
ATOM  12231 8C21 POPE  203       8.346 116.891  40.564  1.00  0.00           C
ATOM  12235  C33 POPE  203      16.486 112.670  53.984  1.00  0.00           C
ATOM  12238  C34 POPE  203      15.846 113.090  52.654  1.00  0.00           C
ATOM  12241  C35 POPE  203      15.916 112.010  51.564  1.00  0.00           C
ATOM  12244  C36 POPE  203      15.606 112.530  50.154  1.00  0.00           C
ATOM  12247  C37 POPE  203      14.326 113.370  50.044  1.00  0.00           C
ATOM  12250  C38 POPE  203      14.106 114.011  48.664  1.00  0.00           C
ATOM  12253  C39 POPE  203      13.736 113.020  47.544  1.00  0.00           C
ATOM  12256 0C31 POPE  203      14.936 112.550  46.704  1.00  0.00           C
ATOM  12259 1C31 POPE  203      14.496 111.690  45.504  1.00  0.00           C
ATOM  12262 2C31 POPE  203      15.676 111.210  44.654  1.00  0.00           C
ATOM  12265 3C31 POPE  203      15.246 110.541  43.354  1.00  0.00           C
ATOM  12268 4C31 POPE  203      16.436 110.151  42.464  1.00  0.00           C
ATOM  12271 5C31 POPE  203      15.996 109.680  41.064  1.00  0.00           C
ATOM  12274 6C31 POPE  203      17.155 109.310  40.144  1.00  0.00           C
ATOM  12278  NH3 POPE  204      42.936  61.651  17.994  1.00  0.00           N
ATOM  12282  C12 POPE  204      43.546  60.370  18.504  1.00  0.00           C
ATOM  12285  C11 POPE  204      45.006  60.530  18.984  1.00  0.00           C
ATOM  12288  P   POPE  204      46.586  58.841  20.334  1.00  0.00           P
ATOM  12289  O13 POPE  204      45.926  57.921  21.294  1.00  0.00           O
ATOM  12290  O14 POPE  204      47.785  58.290  19.664  1.00  0.00           O
ATOM  12291  O11 POPE  204      46.896  60.180  21.094  1.00  0.00           O
ATOM  12292  O12 POPE  204      45.526  59.231  19.244  1.00  0.00           O
ATOM  12293  C1  POPE  204      48.186  60.481  21.624  1.00  0.00           C
ATOM  12296  C2  POPE  204      48.486  59.661  22.904  1.00  0.00           C
ATOM  12298  O21 POPE  204      47.506  60.021  23.904  1.00  0.00           O
ATOM  12299  C21 POPE  204      47.176  59.010  24.704  1.00  0.00           C
ATOM  12300  O22 POPE  204      47.465  57.841  24.524  1.00  0.00           O
ATOM  12301  C22 POPE  204      46.296  59.561  25.844  1.00  0.00           C
ATOM  12304  C3  POPE  204      49.926  59.891  23.454  1.00  0.00           C
ATOM  12307  O31 POPE  204      49.916  59.900  24.904  1.00  0.00           O
ATOM  12308  C31 POPE  204      50.586  60.920  25.404  1.00  0.00           C
ATOM  12309  O32 POPE  204      51.805  61.021  25.414  1.00  0.00           O
ATOM  12310  C32 POPE  204      49.565  61.991  25.824  1.00  0.00           C
ATOM  12313  C23 POPE  204      46.636  58.981  27.234  1.00  0.00           C
ATOM  12316  C24 POPE  204      45.735  59.550  28.354  1.00  0.00           C
ATOM  12319  C25 POPE  204      46.376  60.701  29.164  1.00  0.00           C
ATOM  12322  C26 POPE  204      46.985  60.250  30.504  1.00  0.00           C
ATOM  12325  C27 POPE  204      45.945  60.100  31.634  1.00  0.00           C
ATOM  12328  C28 POPE  204      46.566  59.830  33.024  1.00  0.00           C
ATOM  12331  C29 POPE  204      45.526  59.911  34.114  1.00  0.00           C
ATOM  12333 0C21 POPE  204      45.526  59.291  35.304  1.00  0.00           C
ATOM  12335 1C21 POPE  204      46.575  58.361  35.884  1.00  0.00           C
ATOM  12338 2C21 POPE  204      45.966  57.120  36.564  1.00  0.00           C
ATOM  12341 3C21 POPE  204      46.796  56.570  37.744  1.00  0.00           C
ATOM  12344 4C21 POPE  204      46.745  57.481  38.984  1.00  0.00           C
ATOM  12347 5C21 POPE  204      47.226  56.821  40.284  1.00  0.00           C
ATOM  12350 6C21 POPE  204      46.256  55.760  40.844  1.00  0.00           C
ATOM  12353 7C21 POPE  204      46.686  55.240  42.224  1.00  0.00           C
ATOM  12356 8C21 POPE  204      45.756  54.171  42.784  1.00  0.00           C
ATOM  12360  C33 POPE  204      50.116  63.101  26.754  1.00  0.00           C
ATOM  12363  C34 POPE  204      49.075  63.481  27.824  1.00  0.00           C
ATOM  12366  C35 POPE  204      49.575  64.521  28.824  1.00  0.00           C
ATOM  12369  C36 POPE  204      48.656  64.600  30.054  1.00  0.00           C
ATOM  12372  C37 POPE  204      49.086  65.701  31.034  1.00  0.00           C
ATOM  12375  C38 POPE  204      48.216  65.821  32.294  1.00  0.00           C
ATOM  12378  C39 POPE  204      48.346  64.631  33.264  1.00  0.00           C
ATOM  12381 0C31 POPE  204      47.456  64.780  34.504  1.00  0.00           C
ATOM  12384 1C31 POPE  204      47.626  63.610  35.474  1.00  0.00           C
ATOM  12387 2C31 POPE  204      46.656  63.661  36.664  1.00  0.00           C
[truncated: 1,720,632 more chars]
