# Supplementary material for: Characterizing Membrane Association and Periplasmic Transfer of Bacterial Lipoproteins through Molecular Dynamics Simulations
Source: Structure. 2020 Apr 7;28(4):475–487.e3. doi: 10.1016/j.str.2020.01.012 (PMC7139219; doi:10.1016/j.str.2020.01.012)
Supplement: Data S1. Final Coordinates from Simulations (Y–Z), Related to Figure 3 [file mmc3.zip › Y-Z/YEHR-1-atomistic.pdb]

TITLE     Protein
REMARK    THIS IS A SIMULATION BOX
CRYST1  129.243  129.243  105.203  90.00  90.00  90.00 P 1           1
MODEL        1
ATOM      1  N   CYSTA   1      74.496  61.585  52.653  1.00  0.00           N
ATOM      3  CA  CYSTA   1      73.166  62.125  52.322  1.00  0.00           C
ATOM      5  C   CYSTA   1      72.116  61.046  52.113  1.00  0.00           C
ATOM      6  O   CYSTA   1      71.837  60.655  50.982  1.00  0.00           O
ATOM      7  CB  CYSTA   1      73.237  63.104  51.094  1.00  0.00           C
ATOM     10  SG  CYSTA   1      71.977  64.445  51.114  1.00  0.00           S
ATOM     11  C1  CYSTA   1      71.536  64.626  49.342  1.00  0.00           C
ATOM     14  CA1 CYSTA   1      75.157  60.415  52.444  1.00  0.00           C
ATOM     15  OA1 CYSTA   1      76.346  60.445  52.743  1.00  0.00           O
ATOM     16  CA2 CYSTA   1      74.616  59.105  51.933  1.00  0.00           C
ATOM     19  C11 CYSTA   1      70.346  65.596  48.973  1.00  0.00           C
ATOM     21  O11 CYSTA   1      70.877  66.875  48.622  1.00  0.00           O
ATOM     22  CX1 CYSTA   1      70.286  67.766  47.773  1.00  0.00           C
ATOM     23  OX1 CYSTA   1      70.856  68.775  47.414  1.00  0.00           O
ATOM     24  CX2 CYSTA   1      68.886  67.415  47.224  1.00  0.00           C
ATOM     27  C12 CYSTA   1      69.216  65.686  50.062  1.00  0.00           C
ATOM     30  O12 CYSTA   1      68.536  66.936  50.023  1.00  0.00           O
ATOM     31  CD1 CYSTA   1      67.227  67.165  50.223  1.00  0.00           C
ATOM     32  OD1 CYSTA   1      66.776  68.286  50.423  1.00  0.00           O
ATOM     33  CD2 CYSTA   1      66.297  65.946  50.124  1.00  0.00           C
ATOM     36  CA3 CYSTA   1      75.376  58.564  50.693  1.00  0.00           C
ATOM     39  CA4 CYSTA   1      74.527  58.745  49.433  1.00  0.00           C
ATOM     42  CA5 CYSTA   1      75.306  58.556  48.123  1.00  0.00           C
ATOM     45  CA6 CYSTA   1      74.326  58.625  46.943  1.00  0.00           C
ATOM     48  CA7 CYSTA   1      74.816  59.446  45.753  1.00  0.00           C
ATOM     51  CA8 CYSTA   1      73.756  59.415  44.643  1.00  0.00           C
ATOM     54  CA9 CYSTA   1      74.347  59.535  43.232  1.00  0.00           C
ATOM     57 0CA1 CYSTA   1      74.366  60.956  42.682  1.00  0.00           C
ATOM     60 1CA1 CYSTA   1      75.376  61.026  41.532  1.00  0.00           C
ATOM     63 2CA1 CYSTA   1      75.176  62.185  40.562  1.00  0.00           C
ATOM     66 3CA1 CYSTA   1      76.307  62.125  39.533  1.00  0.00           C
ATOM     69 4CA1 CYSTA   1      76.157  63.116  38.382  1.00  0.00           C
ATOM     72 5CA1 CYSTA   1      77.517  63.396  37.752  1.00  0.00           C
ATOM     75 6CA1 CYSTA   1      77.407  63.965  36.353  1.00  0.00           C
ATOM     79  CD3 CYSTA   1      65.786  65.625  48.692  1.00  0.00           C
ATOM     82  CD4 CYSTA   1      64.306  65.975  48.482  1.00  0.00           C
ATOM     85  CD5 CYSTA   1      63.496  64.826  47.873  1.00  0.00           C
ATOM     88  CD6 CYSTA   1      63.266  63.646  48.832  1.00  0.00           C
ATOM     91  CD7 CYSTA   1      62.646  62.455  48.092  1.00  0.00           C
ATOM     94  CD8 CYSTA   1      62.026  61.396  49.023  1.00  0.00           C
ATOM     97  CD9 CYSTA   1      60.926  60.566  48.323  1.00  0.00           C
ATOM    100 0CD1 CYSTA   1      59.676  61.405  48.032  1.00  0.00           C
ATOM    103 1CD1 CYSTA   1      58.526  60.655  47.364  1.00  0.00           C
ATOM    106 2CD1 CYSTA   1      57.446  61.646  46.922  1.00  0.00           C
ATOM    109 3CD1 CYSTA   1      56.396  61.046  45.974  1.00  0.00           C
ATOM    112 4CD1 CYSTA   1      55.376  60.146  46.673  1.00  0.00           C
ATOM    115 5CD1 CYSTA   1      54.337  60.956  47.463  1.00  0.00           C
ATOM    118 6CD1 CYSTA   1      53.126  60.135  47.912  1.00  0.00           C
ATOM    122  CX3 CYSTA   1      68.686  67.876  45.753  1.00  0.00           C
ATOM    125  CX4 CYSTA   1      69.067  66.785  44.743  1.00  0.00           C
ATOM    128  CX5 CYSTA   1      67.907  65.826  44.382  1.00  0.00           C
ATOM    131  CX6 CYSTA   1      67.076  66.305  43.172  1.00  0.00           C
ATOM    134  CX7 CYSTA   1      66.356  65.146  42.452  1.00  0.00           C
ATOM    137  CX8 CYSTA   1      66.006  65.435  40.982  1.00  0.00           C
ATOM    140  CX9 CYSTA   1      67.246  65.456  40.124  1.00  0.00           C
ATOM    142 0CX1 CYSTA   1      67.326  65.256  38.792  1.00  0.00           C
ATOM    144 1CX1 CYSTA   1      66.186  65.015  37.833  1.00  0.00           C
ATOM    147 2CX1 CYSTA   1      66.517  65.505  36.392  1.00  0.00           C
ATOM    150 3CX1 CYSTA   1      66.006  64.525  35.322  1.00  0.00           C
ATOM    153 4CX1 CYSTA   1      66.576  64.785  33.923  1.00  0.00           C
ATOM    156 5CX1 CYSTA   1      66.096  63.706  32.943  1.00  0.00           C
ATOM    159 6CX1 CYSTA   1      66.797  63.735  31.572  1.00  0.00           C
ATOM    162 7CX1 CYSTA   1      66.366  62.535  30.712  1.00  0.00           C
ATOM    165 8CX1 CYSTA   1      66.926  62.546  29.293  1.00  0.00           C
ATOM    169  N   GLY A   2      71.636  60.455  53.232  1.00  0.00           N
ATOM    171  CA  GLY A   2      71.276  59.035  53.293  1.00  0.00           C
ATOM    174  C   GLY A   2      72.206  58.276  54.223  1.00  0.00           C
ATOM    175  O   GLY A   2      72.636  57.166  53.923  1.00  0.00           O
ATOM    176  N   ASP A   3      72.636  58.986  55.272  1.00  0.00           N
ATOM    178  CA  ASP A   3      73.807  58.846  56.114  1.00  0.00           C
ATOM    180  CB  ASP A   3      73.786  59.965  57.193  1.00  0.00           C
ATOM    183  CG  ASP A   3      73.216  61.245  56.592  1.00  0.00           C
ATOM    184  OD1 ASP A   3      71.987  61.486  56.642  1.00  0.00           O
ATOM    185  OD2 ASP A   3      73.996  61.915  55.882  1.00  0.00           O
ATOM    186  C   ASP A   3      74.297  57.506  56.702  1.00  0.00           C
ATOM    187  O   ASP A   3      73.676  56.445  56.773  1.00  0.00           O
ATOM    188  N   LYS A   4      75.566  57.585  57.154  1.00  0.00           N
ATOM    190  CA  LYS A   4      76.506  56.486  57.273  1.00  0.00           C
ATOM    192  CB  LYS A   4      77.936  57.086  57.062  1.00  0.00           C
ATOM    195  CG  LYS A   4      78.366  58.315  57.923  1.00  0.00           C
ATOM    198  CD  LYS A   4      79.067  57.975  59.263  1.00  0.00           C
ATOM    201  CE  LYS A   4      78.347  58.365  60.573  1.00  0.00           C
ATOM    204  NZ  LYS A   4      76.876  58.146  60.562  1.00  0.00           N
ATOM    208  C   LYS A   4      76.496  55.604  58.523  1.00  0.00           C
ATOM    209  O   LYS A   4      77.476  55.566  59.253  1.00  0.00           O
ATOM    210  N   GLU A   5      75.426  54.875  58.874  1.00  0.00           N
ATOM    212  CA  GLU A   5      75.356  54.146  60.142  1.00  0.00           C
ATOM    214  CB  GLU A   5      76.267  52.905  60.272  1.00  0.00           C
ATOM    217  CG  GLU A   5      75.946  52.125  61.583  1.00  0.00           C
ATOM    220  CD  GLU A   5      75.866  50.615  61.382  1.00  0.00           C
ATOM    221  OE1 GLU A   5      76.907  50.035  60.993  1.00  0.00           O
ATOM    222  OE2 GLU A   5      74.776  50.056  61.613  1.00  0.00           O
ATOM    223  C   GLU A   5      75.506  55.046  61.364  1.00  0.00           C
ATOM    224  O   GLU A   5      76.556  55.166  62.003  1.00  0.00           O
ATOM    225  N   GLU A   6      74.456  55.826  61.633  1.00  0.00           N
ATOM    227  CA  GLU A   6      74.446  56.896  62.614  1.00  0.00           C
ATOM    229  CB  GLU A   6      73.506  58.015  62.122  1.00  0.00           C
ATOM    232  CG  GLU A   6      73.706  59.376  62.803  1.00  0.00           C
ATOM    235  CD  GLU A   6      72.846  60.405  62.073  1.00  0.00           C
ATOM    236  OE1 GLU A   6      71.606  60.306  62.232  1.00  0.00           O
ATOM    237  OE2 GLU A   6      73.426  61.245  61.343  1.00  0.00           O
ATOM    238  C   GLU A   6      74.047  56.375  63.983  1.00  0.00           C
ATOM    239  O   GLU A   6      73.386  55.355  64.113  1.00  0.00           O
ATOM    240  N   SER A   7      74.477  57.076  65.043  1.00  0.00           N
ATOM    242  CA  SER A   7      74.197  56.675  66.412  1.00  0.00           C
ATOM    244  CB  SER A   7      75.286  57.076  67.443  1.00  0.00           C
ATOM    247  OG  SER A   7      76.556  56.535  67.114  1.00  0.00           O
ATOM    249  C   SER A   7      72.957  57.375  66.882  1.00  0.00           C
ATOM    250  O   SER A   7      72.846  58.586  66.732  1.00  0.00           O
ATOM    251  N   LYS A   8      72.016  56.665  67.503  1.00  0.00           N
ATOM    253  CA  LYS A   8      70.936  57.306  68.213  1.00  0.00           C
ATOM    255  CB  LYS A   8      69.536  56.854  67.753  1.00  0.00           C
ATOM    258  CG  LYS A   8      69.246  57.236  66.293  1.00  0.00           C
ATOM    261  CD  LYS A   8      69.267  58.745  66.022  1.00  0.00           C
ATOM    264  CE  LYS A   8      69.366  59.146  64.544  1.00  0.00           C
ATOM    267  NZ  LYS A   8      68.347  58.424  63.764  1.00  0.00           N
ATOM    271  C   LYS A   8      71.096  56.995  69.653  1.00  0.00           C
ATOM    272  O   LYS A   8      71.066  55.846  70.082  1.00  0.00           O
ATOM    273  N   LYS A   9      71.297  58.056  70.432  1.00  0.00           N
ATOM    275  CA  LYS A   9      71.517  57.936  71.834  1.00  0.00           C
ATOM    277  CB  LYS A   9      72.786  58.656  72.272  1.00  0.00           C
ATOM    280  CG  LYS A   9      73.216  58.256  73.683  1.00  0.00           C
ATOM    283  CD  LYS A   9      74.667  58.656  73.922  1.00  0.00           C
ATOM    286  CE  LYS A   9      75.206  58.206  75.283  1.00  0.00           C
ATOM    289  NZ  LYS A   9      76.666  58.196  75.213  1.00  0.00           N
ATOM    293  C   LYS A   9      70.337  58.516  72.543  1.00  0.00           C
ATOM    294  O   LYS A   9      69.797  59.555  72.184  1.00  0.00           O
ATOM    295  N   PHE A  10      69.947  57.835  73.613  1.00  0.00           N
ATOM    297  CA  PHE A  10      68.966  58.346  74.522  1.00  0.00           C
ATOM    299  CB  PHE A  10      67.616  57.625  74.322  1.00  0.00           C
ATOM    302  CG  PHE A  10      67.557  56.236  74.882  1.00  0.00           C
ATOM    303  CD1 PHE A  10      67.686  55.125  74.042  1.00  0.00           C
ATOM    305  CE1 PHE A  10      67.517  53.835  74.554  1.00  0.00           C
ATOM    307  CZ  PHE A  10      67.267  53.645  75.912  1.00  0.00           C
ATOM    309  CD2 PHE A  10      67.276  56.046  76.243  1.00  0.00           C
ATOM    311  CE2 PHE A  10      67.176  54.755  76.764  1.00  0.00           C
ATOM    313  C   PHE A  10      69.616  58.186  75.864  1.00  0.00           C
ATOM    314  O   PHE A  10      70.556  57.416  75.993  1.00  0.00           O
ATOM    315  N   SER A  11      69.146  58.945  76.864  1.00  0.00           N
ATOM    317  CA  SER A  11      69.597  58.736  78.224  1.00  0.00           C
ATOM    319  CB  SER A  11      70.727  59.706  78.662  1.00  0.00           C
ATOM    322  OG  SER A  11      71.246  59.326  79.933  1.00  0.00           O
ATOM    324  C   SER A  11      68.417  58.875  79.143  1.00  0.00           C
ATOM    325  O   SER A  11      67.706  59.875  79.163  1.00  0.00           O
ATOM    326  N   ALA A  12      68.176  57.835  79.952  1.00  0.00           N
ATOM    328  CA  ALA A  12      67.167  57.866  80.973  1.00  0.00           C
ATOM    330  CB  ALA A  12      66.066  56.826  80.713  1.00  0.00           C
ATOM    334  C   ALA A  12      67.767  57.546  82.302  1.00  0.00           C
ATOM    335  O   ALA A  12      68.636  56.705  82.474  1.00  0.00           O
ATOM    336  N   ASN A  13      67.256  58.225  83.323  1.00  0.00           N
ATOM    338  CA  ASN A  13      67.686  58.045  84.683  1.00  0.00           C
ATOM    340  CB  ASN A  13      67.996  59.405  85.343  1.00  0.00           C
ATOM    343  CG  ASN A  13      68.756  60.326  84.373  1.00  0.00           C
ATOM    344  OD1 ASN A  13      68.157  60.896  83.444  1.00  0.00           O
ATOM    345  ND2 ASN A  13      70.057  60.566  84.613  1.00  0.00           N
ATOM    348  C   ASN A  13      66.576  57.244  85.352  1.00  0.00           C
ATOM    349  O   ASN A  13      65.407  57.635  85.392  1.00  0.00           O
ATOM    350  N   LEU A  14      66.966  56.026  85.793  1.00  0.00           N
ATOM    352  CA  LEU A  14      66.127  55.025  86.402  1.00  0.00           C
ATOM    354  CB  LEU A  14      66.057  53.694  85.613  1.00  0.00           C
ATOM    357  CG  LEU A  14      65.536  53.736  84.154  1.00  0.00           C
ATOM    359  CD1 LEU A  14      64.236  54.545  84.014  1.00  0.00           C
ATOM    363  CD2 LEU A  14      66.587  54.246  83.163  1.00  0.00           C
ATOM    367  C   LEU A  14      66.786  54.715  87.733  1.00  0.00           C
ATOM    368  O   LEU A  14      67.876  54.186  87.773  1.00  0.00           O
ATOM    369  N   ASN A  15      66.136  55.085  88.832  1.00  0.00           N
ATOM    371  CA  ASN A  15      66.556  54.916  90.212  1.00  0.00           C
ATOM    373  CB  ASN A  15      65.797  53.705  90.793  1.00  0.00           C
ATOM    376  CG  ASN A  15      65.866  53.616  92.302  1.00  0.00           C
ATOM    377  OD1 ASN A  15      65.157  54.335  93.002  1.00  0.00           O
ATOM    378  ND2 ASN A  15      66.646  52.635  92.822  1.00  0.00           N
ATOM    381  C   ASN A  15      68.056  54.906  90.532  1.00  0.00           C
ATOM    382  O   ASN A  15      68.616  53.936  91.043  1.00  0.00           O
ATOM    383  N   GLY A  16      68.756  56.016  90.233  1.00  0.00           N
ATOM    385  CA  GLY A  16      70.186  56.116  90.492  1.00  0.00           C
ATOM    388  C   GLY A  16      71.036  55.396  89.492  1.00  0.00           C
ATOM    389  O   GLY A  16      72.237  55.245  89.683  1.00  0.00           O
ATOM    390  N   THR A  17      70.436  54.944  88.382  1.00  0.00           N
ATOM    392  CA  THR A  17      71.096  54.316  87.253  1.00  0.00           C
ATOM    394  CB  THR A  17      70.587  52.866  87.062  1.00  0.00           C
ATOM    396  OG1 THR A  17      70.486  52.206  88.312  1.00  0.00           O
ATOM    398  CG2 THR A  17      71.517  51.956  86.273  1.00  0.00           C
ATOM    402  C   THR A  17      70.797  55.205  86.043  1.00  0.00           C
ATOM    403  O   THR A  17      69.676  55.265  85.532  1.00  0.00           O
ATOM    404  N   GLU A  18      71.797  55.976  85.544  1.00  0.00           N
ATOM    406  CA  GLU A  18      71.686  56.795  84.342  1.00  0.00           C
ATOM    408  CB  GLU A  18      72.706  57.975  84.333  1.00  0.00           C
ATOM    411  CG  GLU A  18      72.826  58.815  85.632  1.00  0.00           C
ATOM    414  CD  GLU A  18      73.676  60.056  85.373  1.00  0.00           C
ATOM    415  OE1 GLU A  18      73.216  60.945  84.592  1.00  0.00           O
ATOM    416  OE2 GLU A  18      74.826  60.135  85.872  1.00  0.00           O
ATOM    417  C   GLU A  18      71.956  55.956  83.083  1.00  0.00           C
ATOM    418  O   GLU A  18      73.097  55.805  82.643  1.00  0.00           O
ATOM    419  N   ILE A  19      70.946  55.296  82.503  1.00  0.00           N
ATOM    421  CA  ILE A  19      71.136  54.386  81.383  1.00  0.00           C
ATOM    423  CB  ILE A  19      70.197  53.186  81.353  1.00  0.00           C
ATOM    425  CG2 ILE A  19      70.526  52.285  80.143  1.00  0.00           C
ATOM    429  CG1 ILE A  19      70.326  52.406  82.673  1.00  0.00           C
ATOM    432  CD  ILE A  19      69.197  51.405  82.923  1.00  0.00           C
ATOM    436  C   ILE A  19      71.017  55.155  80.082  1.00  0.00           C
ATOM    437  O   ILE A  19      69.956  55.655  79.702  1.00  0.00           O
ATOM    438  N   ALA A  20      72.146  55.236  79.373  1.00  0.00           N
ATOM    440  CA  ALA A  20      72.237  55.854  78.084  1.00  0.00           C
ATOM    442  CB  ALA A  20      73.237  57.026  78.072  1.00  0.00           C
ATOM    446  C   ALA A  20      72.616  54.814  77.062  1.00  0.00           C
ATOM    447  O   ALA A  20      73.706  54.265  77.054  1.00  0.00           O
ATOM    448  N   ILE A  21      71.697  54.506  76.142  1.00  0.00           N
ATOM    450  CA  ILE A  21      71.966  53.546  75.104  1.00  0.00           C
ATOM    452  CB  ILE A  21      70.816  52.565  74.863  1.00  0.00           C
ATOM    454  CG2 ILE A  21      71.246  51.525  73.803  1.00  0.00           C
ATOM    458  CG1 ILE A  21      70.356  51.925  76.202  1.00  0.00           C
ATOM    461  CD  ILE A  21      69.326  50.805  76.052  1.00  0.00           C
ATOM    465  C   ILE A  21      72.246  54.316  73.842  1.00  0.00           C
ATOM    466  O   ILE A  21      71.377  54.995  73.333  1.00  0.00           O
ATOM    467  N   THR A  22      73.477  54.205  73.283  1.00  0.00           N
ATOM    469  CA  THR A  22      73.786  54.715  71.963  1.00  0.00           C
ATOM    471  CB  THR A  22      75.066  55.525  71.913  1.00  0.00           C
ATOM    473  OG1 THR A  22      75.106  56.335  70.743  1.00  0.00           O
ATOM    475  CG2 THR A  22      76.366  54.715  71.983  1.00  0.00           C
ATOM    479  C   THR A  22      73.756  53.546  71.022  1.00  0.00           C
ATOM    480  O   THR A  22      74.586  52.635  71.052  1.00  0.00           O
ATOM    481  N   TYR A  23      72.706  53.476  70.183  1.00  0.00           N
ATOM    483  CA  TYR A  23      72.526  52.385  69.264  1.00  0.00           C
ATOM    485  CB  TYR A  23      71.157  51.655  69.433  1.00  0.00           C
ATOM    488  CG  TYR A  23      69.947  52.546  69.273  1.00  0.00           C
ATOM    489  CD1 TYR A  23      69.386  53.175  70.393  1.00  0.00           C
ATOM    491  CE1 TYR A  23      68.266  53.995  70.253  1.00  0.00           C
ATOM    493  CZ  TYR A  23      67.666  54.175  69.013  1.00  0.00           C
ATOM    494  OH  TYR A  23      66.547  55.046  68.953  1.00  0.00           O
ATOM    496  CD2 TYR A  23      69.326  52.715  68.023  1.00  0.00           C
ATOM    498  CE2 TYR A  23      68.186  53.526  67.883  1.00  0.00           C
ATOM    500  C   TYR A  23      72.776  52.905  67.872  1.00  0.00           C
ATOM    501  O   TYR A  23      72.156  53.875  67.412  1.00  0.00           O
ATOM    502  N   VAL A  24      73.726  52.296  67.152  1.00  0.00           N
ATOM    504  CA  VAL A  24      74.017  52.605  65.772  1.00  0.00           C
ATOM    506  CB  VAL A  24      75.466  52.406  65.393  1.00  0.00           C
ATOM    508  CG1 VAL A  24      76.307  53.546  66.002  1.00  0.00           C
ATOM    512  CG2 VAL A  24      75.966  51.046  65.882  1.00  0.00           C
ATOM    516  C   VAL A  24      73.116  51.816  64.853  1.00  0.00           C
ATOM    517  O   VAL A  24      72.767  50.665  65.103  1.00  0.00           O
ATOM    518  N   TYR A  25      72.657  52.455  63.783  1.00  0.00           N
ATOM    520  CA  TYR A  25      71.657  51.876  62.933  1.00  0.00           C
ATOM    522  CB  TYR A  25      70.216  52.346  63.363  1.00  0.00           C
ATOM    525  CG  TYR A  25      69.926  53.785  62.962  1.00  0.00           C
ATOM    526  CD1 TYR A  25      70.477  54.806  63.743  1.00  0.00           C
ATOM    528  CE1 TYR A  25      70.517  56.116  63.253  1.00  0.00           C
ATOM    530  CZ  TYR A  25      69.916  56.425  62.033  1.00  0.00           C
ATOM    531  OH  TYR A  25      69.916  57.736  61.553  1.00  0.00           O
ATOM    533  CD2 TYR A  25      69.286  54.146  61.753  1.00  0.00           C
ATOM    535  CE2 TYR A  25      69.276  55.455  61.292  1.00  0.00           C
ATOM    537  C   TYR A  25      72.036  52.325  61.553  1.00  0.00           C
ATOM    538  O   TYR A  25      72.316  53.494  61.322  1.00  0.00           O
ATOM    539  N   LYS A  26      72.016  51.416  60.573  1.00  0.00           N
ATOM    541  CA  LYS A  26      72.256  51.775  59.193  1.00  0.00           C
ATOM    543  CB  LYS A  26      73.466  51.005  58.643  1.00  0.00           C
ATOM    546  CG  LYS A  26      73.886  51.396  57.224  1.00  0.00           C
ATOM    549  CD  LYS A  26      75.276  50.826  56.903  1.00  0.00           C
ATOM    552  CE  LYS A  26      76.307  51.854  56.432  1.00  0.00           C
ATOM    555  NZ  LYS A  26      77.686  51.355  56.583  1.00  0.00           N
ATOM    559  C   LYS A  26      71.017  51.425  58.412  1.00  0.00           C
ATOM    560  O   LYS A  26      70.556  50.296  58.432  1.00  0.00           O
ATOM    561  N   GLY A  27      70.407  52.425  57.743  1.00  0.00           N
ATOM    563  CA  GLY A  27      69.126  52.236  57.053  1.00  0.00           C
ATOM    566  C   GLY A  27      67.977  51.925  57.973  1.00  0.00           C
ATOM    567  O   GLY A  27      67.616  52.736  58.822  1.00  0.00           O
ATOM    568  N   ASP A  28      67.396  50.715  57.873  1.00  0.00           N
ATOM    570  CA  ASP A  28      66.256  50.275  58.673  1.00  0.00           C
ATOM    572  CB  ASP A  28      65.066  49.955  57.723  1.00  0.00           C
ATOM    575  CG  ASP A  28      63.786  49.656  58.474  1.00  0.00           C
ATOM    576  OD1 ASP A  28      63.576  50.265  59.553  1.00  0.00           O
ATOM    577  OD2 ASP A  28      63.047  48.726  58.043  1.00  0.00           O
ATOM    578  C   ASP A  28      66.567  49.065  59.592  1.00  0.00           C
ATOM    579  O   ASP A  28      65.686  48.326  60.062  1.00  0.00           O
ATOM    580  N   LYS A  29      67.826  48.806  59.932  1.00  0.00           N
ATOM    582  CA  LYS A  29      68.186  47.806  60.912  1.00  0.00           C
ATOM    584  CB  LYS A  29      68.676  46.565  60.124  1.00  0.00           C
ATOM    587  CG  LYS A  29      68.417  45.195  60.722  1.00  0.00           C
ATOM    590  CD  LYS A  29      68.916  45.046  62.143  1.00  0.00           C
ATOM    593  CE  LYS A  29      68.627  43.656  62.682  1.00  0.00           C
ATOM    596  NZ  LYS A  29      69.036  43.575  64.083  1.00  0.00           N
ATOM    600  C   LYS A  29      69.197  48.416  61.903  1.00  0.00           C
ATOM    601  O   LYS A  29      70.176  49.076  61.562  1.00  0.00           O
ATOM    602  N   VAL A  30      68.977  48.245  63.213  1.00  0.00           N
ATOM    604  CA  VAL A  30      69.956  48.625  64.213  1.00  0.00           C
ATOM    606  CB  VAL A  30      69.246  48.826  65.553  1.00  0.00           C
ATOM    608  CG1 VAL A  30      70.216  49.365  66.603  1.00  0.00           C
ATOM    612  CG2 VAL A  30      68.066  49.806  65.372  1.00  0.00           C
ATOM    616  C   VAL A  30      71.036  47.535  64.264  1.00  0.00           C
ATOM    617  O   VAL A  30      70.696  46.355  64.433  1.00  0.00           O
ATOM    618  N   LEU A  31      72.346  47.866  64.052  1.00  0.00           N
ATOM    620  CA  LEU A  31      73.406  46.854  64.033  1.00  0.00           C
ATOM    622  CB  LEU A  31      74.597  47.096  63.053  1.00  0.00           C
ATOM    625  CG  LEU A  31      74.267  46.876  61.572  1.00  0.00           C
ATOM    627  CD1 LEU A  31      75.486  46.905  60.643  1.00  0.00           C
ATOM    631  CD2 LEU A  31      73.517  45.556  61.353  1.00  0.00           C
ATOM    635  C   LEU A  31      74.087  46.686  65.353  1.00  0.00           C
ATOM    636  O   LEU A  31      74.566  45.585  65.632  1.00  0.00           O
ATOM    637  N   LYS A  32      74.186  47.726  66.182  1.00  0.00           N
ATOM    639  CA  LYS A  32      74.856  47.576  67.452  1.00  0.00           C
ATOM    641  CB  LYS A  32      76.407  47.796  67.412  1.00  0.00           C
ATOM    644  CG  LYS A  32      77.136  46.876  66.412  1.00  0.00           C
ATOM    647  CD  LYS A  32      78.606  47.206  66.123  1.00  0.00           C
ATOM    650  CE  LYS A  32      79.286  46.186  65.173  1.00  0.00           C
ATOM    653  NZ  LYS A  32      78.477  45.916  63.962  1.00  0.00           N
ATOM    657  C   LYS A  32      74.207  48.494  68.444  1.00  0.00           C
ATOM    658  O   LYS A  32      73.837  49.625  68.143  1.00  0.00           O
ATOM    659  N   GLN A  33      74.006  47.996  69.673  1.00  0.00           N
ATOM    661  CA  GLN A  33      73.356  48.715  70.743  1.00  0.00           C
ATOM    663  CB  GLN A  33      72.076  47.936  71.162  1.00  0.00           C
ATOM    666  CG  GLN A  33      71.337  48.396  72.442  1.00  0.00           C
ATOM    669  CD  GLN A  33      70.496  47.266  73.084  1.00  0.00           C
ATOM    670  OE1 GLN A  33      70.436  46.135  72.614  1.00  0.00           O
ATOM    671  NE2 GLN A  33      69.856  47.596  74.224  1.00  0.00           N
ATOM    674  C   GLN A  33      74.356  48.815  71.864  1.00  0.00           C
ATOM    675  O   GLN A  33      74.667  47.826  72.522  1.00  0.00           O
ATOM    676  N   SER A  34      74.907  50.015  72.114  1.00  0.00           N
ATOM    678  CA  SER A  34      75.797  50.245  73.243  1.00  0.00           C
ATOM    680  CB  SER A  34      77.016  51.156  72.872  1.00  0.00           C
ATOM    683  OG  SER A  34      77.627  51.854  73.963  1.00  0.00           O
ATOM    685  C   SER A  34      75.006  50.745  74.423  1.00  0.00           C
ATOM    686  O   SER A  34      74.836  51.956  74.583  1.00  0.00           O
ATOM    687  N   SER A  35      74.506  49.836  75.292  1.00  0.00           N
ATOM    689  CA  SER A  35      73.846  50.226  76.542  1.00  0.00           C
ATOM    691  CB  SER A  35      72.926  49.165  77.232  1.00  0.00           C
ATOM    694  OG  SER A  35      71.786  48.826  76.453  1.00  0.00           O
ATOM    696  C   SER A  35      74.856  50.604  77.582  1.00  0.00           C
ATOM    697  O   SER A  35      75.486  49.755  78.213  1.00  0.00           O
ATOM    698  N   GLU A  36      75.047  51.905  77.792  1.00  0.00           N
ATOM    700  CA  GLU A  36      75.946  52.416  78.793  1.00  0.00           C
ATOM    702  CB  GLU A  36      76.556  53.765  78.353  1.00  0.00           C
ATOM    705  CG  GLU A  36      77.267  53.775  76.983  1.00  0.00           C
ATOM    708  CD  GLU A  36      77.237  55.175  76.373  1.00  0.00           C
ATOM    709  OE1 GLU A  36      77.666  56.145  77.054  1.00  0.00           O
ATOM    710  OE2 GLU A  36      76.776  55.326  75.203  1.00  0.00           O
ATOM    711  C   GLU A  36      75.176  52.616  80.093  1.00  0.00           C
ATOM    712  O   GLU A  36      74.376  53.546  80.243  1.00  0.00           O
ATOM    713  N   THR A  37      75.416  51.735  81.063  1.00  0.00           N
ATOM    715  CA  THR A  37      74.727  51.675  82.334  1.00  0.00           C
ATOM    717  CB  THR A  37      74.316  50.245  82.703  1.00  0.00           C
ATOM    719  OG1 THR A  37      73.496  49.646  81.723  1.00  0.00           O
ATOM    721  CG2 THR A  37      73.496  50.215  83.993  1.00  0.00           C
ATOM    725  C   THR A  37      75.666  52.206  83.403  1.00  0.00           C
ATOM    726  O   THR A  37      76.486  51.495  83.983  1.00  0.00           O
ATOM    727  N   LYS A  38      75.536  53.494  83.732  1.00  0.00           N
ATOM    729  CA  LYS A  38      76.136  54.155  84.853  1.00  0.00           C
ATOM    731  CB  LYS A  38      76.166  55.675  84.543  1.00  0.00           C
ATOM    734  CG  LYS A  38      77.056  56.515  85.473  1.00  0.00           C
ATOM    737  CD  LYS A  38      77.156  57.985  85.093  1.00  0.00           C
ATOM    740  CE  LYS A  38      77.966  58.756  86.133  1.00  0.00           C
ATOM    743  NZ  LYS A  38      78.056  60.175  85.772  1.00  0.00           N
ATOM    747  C   LYS A  38      75.337  53.875  86.133  1.00  0.00           C
ATOM    748  O   LYS A  38      74.356  54.555  86.432  1.00  0.00           O
ATOM    749  N   ILE A  39      75.766  52.875  86.922  1.00  0.00           N
ATOM    751  CA  ILE A  39      75.236  52.486  88.223  1.00  0.00           C
ATOM    753  CB  ILE A  39      75.506  50.994  88.452  1.00  0.00           C
ATOM    755  CG2 ILE A  39      74.877  50.535  89.783  1.00  0.00           C
ATOM    759  CG1 ILE A  39      74.996  50.175  87.232  1.00  0.00           C
ATOM    762  CD  ILE A  39      75.317  48.686  87.272  1.00  0.00           C
ATOM    766  C   ILE A  39      75.886  53.276  89.352  1.00  0.00           C
ATOM    767  O   ILE A  39      77.106  53.245  89.543  1.00  0.00           O
ATOM    768  N   GLN A  40      75.087  54.006  90.163  1.00  0.00           N
ATOM    770  CA  GLN A  40      75.576  54.726  91.332  1.00  0.00           C
ATOM    772  CB  GLN A  40      74.756  55.994  91.673  1.00  0.00           C
ATOM    775  CG  GLN A  40      74.776  57.136  90.613  1.00  0.00           C
ATOM    778  CD  GLN A  40      76.186  57.635  90.264  1.00  0.00           C
ATOM    779  OE1 GLN A  40      76.797  58.476  90.923  1.00  0.00           O
ATOM    780  NE2 GLN A  40      76.736  57.076  89.163  1.00  0.00           N
ATOM    783  C   GLN A  40      75.657  53.866  92.582  1.00  0.00           C
ATOM    784  O   GLN A  40      74.816  53.015  92.883  1.00  0.00           O
ATOM    785  N   PHE A  41      76.727  54.065  93.354  1.00  0.00           N
ATOM    787  CA  PHE A  41      76.907  53.424  94.632  1.00  0.00           C
ATOM    789  CB  PHE A  41      78.347  53.526  95.163  1.00  0.00           C
ATOM    792  CG  PHE A  41      79.166  52.444  94.522  1.00  0.00           C
ATOM    793  CD1 PHE A  41      79.347  52.406  93.132  1.00  0.00           C
ATOM    795  CE1 PHE A  41      80.087  51.385  92.533  1.00  0.00           C
ATOM    797  CZ  PHE A  41      80.686  50.415  93.323  1.00  0.00           C
ATOM    799  CD2 PHE A  41      79.767  51.445  95.313  1.00  0.00           C
ATOM    801  CE2 PHE A  41      80.506  50.436  94.713  1.00  0.00           C
ATOM    803  C   PHE A  41      75.866  53.815  95.663  1.00  0.00           C
ATOM    804  O   PHE A  41      75.276  54.895  95.632  1.00  0.00           O
ATOM    805  N   ALA A  42      75.566  52.866  96.563  1.00  0.00           N
ATOM    807  CA  ALA A  42      74.466  52.936  97.512  1.00  0.00           C
ATOM    809  CB  ALA A  42      74.466  54.235  98.363  1.00  0.00           C
ATOM    813  C   ALA A  42      73.076  52.635  96.973  1.00  0.00           C
ATOM    814  O   ALA A  42      72.276  51.995  97.643  1.00  0.00           O
ATOM    815  N   SER A  43      72.767  53.015  95.714  1.00  0.00           N
ATOM    817  CA  SER A  43      71.506  52.655  95.042  1.00  0.00           C
ATOM    819  CB  SER A  43      71.276  53.505  93.762  1.00  0.00           C
ATOM    822  OG  SER A  43      71.246  54.885  94.102  1.00  0.00           O
ATOM    824  C   SER A  43      71.506  51.205  94.613  1.00  0.00           C
ATOM    825  O   SER A  43      70.466  50.595  94.382  1.00  0.00           O
ATOM    826  N   ILE A  44      72.706  50.636  94.534  1.00  0.00           N
ATOM    828  CA  ILE A  44      72.986  49.256  94.203  1.00  0.00           C
ATOM    830  CB  ILE A  44      74.216  49.295  93.302  1.00  0.00           C
ATOM    832  CG2 ILE A  44      75.426  49.866  94.102  1.00  0.00           C
ATOM    836  CG1 ILE A  44      74.547  47.945  92.612  1.00  0.00           C
ATOM    839  CD  ILE A  44      73.466  47.366  91.703  1.00  0.00           C
ATOM    843  C   ILE A  44      73.246  48.456  95.483  1.00  0.00           C
ATOM    844  O   ILE A  44      73.396  47.244  95.492  1.00  0.00           O
ATOM    845  N   GLY A  45      73.277  49.135  96.642  1.00  0.00           N
ATOM    847  CA  GLY A  45      73.496  48.486  97.932  1.00  0.00           C
ATOM    850  C   GLY A  45      74.886  47.996  98.193  1.00  0.00           C
ATOM    851  O   GLY A  45      75.087  47.174  99.083  1.00  0.00           O
ATOM    852  N   ALA A  46      75.866  48.535  97.453  1.00  0.00           N
ATOM    854  CA  ALA A  46      77.267  48.305  97.693  1.00  0.00           C
ATOM    856  CB  ALA A  46      78.056  47.875  96.443  1.00  0.00           C
ATOM    860  C   ALA A  46      77.856  49.604  98.123  1.00  0.00           C
ATOM    861  O   ALA A  46      77.517  50.665  97.603  1.00  0.00           O
ATOM    862  N   THR A  47      78.767  49.516  99.083  1.00  0.00           N
ATOM    864  CA  THR A  47      79.477  50.655  99.604  1.00  0.00           C
ATOM    866  CB  THR A  47      79.426  50.535 101.133  1.00  0.00           C
ATOM    868  OG1 THR A  47      79.466  51.795 101.773  1.00  0.00           O
ATOM    870  CG2 THR A  47      80.526  49.646 101.703  1.00  0.00           C
ATOM    874  C   THR A  47      80.896  50.646  99.033  1.00  0.00           C
ATOM    875  O   THR A  47      81.546  51.675  98.923  1.00  0.00           O
ATOM    876  N   THR A  48      81.416  49.485  98.582  1.00  0.00           N
ATOM    878  CA  THR A  48      82.817  49.326  98.183  1.00  0.00           C
ATOM    880  CB  THR A  48      83.686  48.726  99.293  1.00  0.00           C
ATOM    882  OG1 THR A  48      85.076  48.826  99.063  1.00  0.00           O
ATOM    884  CG2 THR A  48      83.407  47.226  99.492  1.00  0.00           C
ATOM    888  C   THR A  48      82.886  48.445  96.964  1.00  0.00           C
ATOM    889  O   THR A  48      81.926  47.745  96.623  1.00  0.00           O
ATOM    890  N   LYS A  49      84.006  48.516  96.213  1.00  0.00           N
ATOM    892  CA  LYS A  49      84.116  47.996  94.863  1.00  0.00           C
ATOM    894  CB  LYS A  49      85.436  48.546  94.223  1.00  0.00           C
ATOM    897  CG  LYS A  49      86.737  47.736  94.352  1.00  0.00           C
ATOM    900  CD  LYS A  49      86.767  46.495  93.442  1.00  0.00           C
ATOM    903  CE  LYS A  49      87.886  46.425  92.383  1.00  0.00           C
ATOM    906  NZ  LYS A  49      87.957  45.065  91.803  1.00  0.00           N
ATOM    910  C   LYS A  49      83.976  46.476  94.842  1.00  0.00           C
ATOM    911  O   LYS A  49      83.356  45.906  93.943  1.00  0.00           O
ATOM    912  N   GLU A  50      84.506  45.815  95.872  1.00  0.00           N
ATOM    914  CA  GLU A  50      84.426  44.386  96.073  1.00  0.00           C
ATOM    916  CB  GLU A  50      85.146  44.105  97.402  1.00  0.00           C
ATOM    919  CG  GLU A  50      85.506  42.625  97.633  1.00  0.00           C
ATOM    922  CD  GLU A  50      84.496  41.795  98.403  1.00  0.00           C
ATOM    923  OE1 GLU A  50      83.466  42.306  98.893  1.00  0.00           O
ATOM    924  OE2 GLU A  50      84.776  40.576  98.552  1.00  0.00           O
ATOM    925  C   GLU A  50      82.987  43.855  96.133  1.00  0.00           C
ATOM    926  O   GLU A  50      82.616  42.965  95.362  1.00  0.00           O
ATOM    927  N   ASP A  51      82.146  44.485  96.983  1.00  0.00           N
ATOM    929  CA  ASP A  51      80.746  44.195  97.153  1.00  0.00           C
ATOM    931  CB  ASP A  51      80.197  45.056  98.333  1.00  0.00           C
ATOM    934  CG  ASP A  51      78.807  44.576  98.692  1.00  0.00           C
ATOM    935  OD1 ASP A  51      78.566  43.346  98.543  1.00  0.00           O
ATOM    936  OD2 ASP A  51      77.966  45.415  99.102  1.00  0.00           O
ATOM    937  C   ASP A  51      79.976  44.425  95.863  1.00  0.00           C
ATOM    938  O   ASP A  51      79.146  43.635  95.432  1.00  0.00           O
ATOM    939  N   ALA A  52      80.286  45.535  95.173  1.00  0.00           N
ATOM    941  CA  ALA A  52      79.667  45.875  93.923  1.00  0.00           C
ATOM    943  CB  ALA A  52      80.276  47.174  93.382  1.00  0.00           C
ATOM    947  C   ALA A  52      79.807  44.825  92.852  1.00  0.00           C
ATOM    948  O   ALA A  52      78.846  44.396  92.223  1.00  0.00           O
ATOM    949  N   ALA A  53      81.026  44.316  92.682  1.00  0.00           N
ATOM    951  CA  ALA A  53      81.317  43.256  91.773  1.00  0.00           C
ATOM    953  CB  ALA A  53      82.817  43.076  91.794  1.00  0.00           C
ATOM    957  C   ALA A  53      80.587  41.956  92.073  1.00  0.00           C
ATOM    958  O   ALA A  53      80.206  41.236  91.162  1.00  0.00           O
ATOM    959  N   LYS A  54      80.337  41.646  93.363  1.00  0.00           N
ATOM    961  CA  LYS A  54      79.566  40.496  93.813  1.00  0.00           C
ATOM    963  CB  LYS A  54      79.616  40.475  95.352  1.00  0.00           C
ATOM    966  CG  LYS A  54      79.096  39.186  95.993  1.00  0.00           C
ATOM    969  CD  LYS A  54      79.477  39.046  97.482  1.00  0.00           C
ATOM    972  CE  LYS A  54      80.986  38.896  97.743  1.00  0.00           C
ATOM    975  NZ  LYS A  54      81.266  38.516  99.142  1.00  0.00           N
ATOM    979  C   LYS A  54      78.126  40.475  93.284  1.00  0.00           C
ATOM    980  O   LYS A  54      77.536  39.425  93.032  1.00  0.00           O
ATOM    981  N   THR A  55      77.536  41.686  93.083  1.00  0.00           N
ATOM    983  CA  THR A  55      76.246  41.936  92.482  1.00  0.00           C
ATOM    985  CB  THR A  55      75.646  43.235  92.992  1.00  0.00           C
ATOM    987  OG1 THR A  55      75.506  43.136  94.382  1.00  0.00           O
ATOM    989  CG2 THR A  55      74.236  43.526  92.463  1.00  0.00           C
ATOM    993  C   THR A  55      76.297  42.096  90.982  1.00  0.00           C
ATOM    994  O   THR A  55      75.426  41.585  90.273  1.00  0.00           O
ATOM    995  N   LEU A  56      77.286  42.845  90.462  1.00  0.00           N
ATOM    997  CA  LEU A  56      77.356  43.175  89.053  1.00  0.00           C
ATOM    999  CB  LEU A  56      78.256  44.415  88.813  1.00  0.00           C
ATOM   1002  CG  LEU A  56      77.797  45.696  89.522  1.00  0.00           C
ATOM   1004  CD1 LEU A  56      78.837  46.816  89.352  1.00  0.00           C
ATOM   1008  CD2 LEU A  56      76.407  46.135  89.062  1.00  0.00           C
ATOM   1012  C   LEU A  56      77.846  42.035  88.193  1.00  0.00           C
ATOM   1013  O   LEU A  56      77.246  41.725  87.173  1.00  0.00           O
ATOM   1014  N   GLU A  57      78.907  41.315  88.633  1.00  0.00           N
ATOM   1016  CA  GLU A  57      79.516  40.236  87.873  1.00  0.00           C
ATOM   1018  CB  GLU A  57      80.786  39.666  88.543  1.00  0.00           C
ATOM   1021  CG  GLU A  57      81.756  38.955  87.563  1.00  0.00           C
ATOM   1024  CD  GLU A  57      82.516  39.936  86.673  1.00  0.00           C
ATOM   1025  OE1 GLU A  57      82.267  41.166  86.763  1.00  0.00           O
ATOM   1026  OE2 GLU A  57      83.416  39.465  85.933  1.00  0.00           O
ATOM   1027  C   GLU A  57      78.536  39.105  87.512  1.00  0.00           C
ATOM   1028  O   GLU A  57      78.566  38.616  86.383  1.00  0.00           O
ATOM   1029  N   PRO A  58      77.587  38.666  88.342  1.00  0.00           N
ATOM   1030  CD  PRO A  58      77.566  38.846  89.793  1.00  0.00           C
ATOM   1033  CA  PRO A  58      76.606  37.675  87.904  1.00  0.00           C
ATOM   1035  CB  PRO A  58      75.806  37.346  89.173  1.00  0.00           C
ATOM   1038  CG  PRO A  58      76.746  37.686  90.333  1.00  0.00           C
ATOM   1041  C   PRO A  58      75.666  38.196  86.833  1.00  0.00           C
ATOM   1042  O   PRO A  58      75.057  37.406  86.122  1.00  0.00           O
ATOM   1043  N   LEU A  59      75.416  39.526  86.782  1.00  0.00           N
ATOM   1045  CA  LEU A  59      74.646  40.135  85.713  1.00  0.00           C
ATOM   1047  CB  LEU A  59      74.186  41.556  86.103  1.00  0.00           C
ATOM   1050  CG  LEU A  59      73.146  42.185  85.163  1.00  0.00           C
ATOM   1052  CD1 LEU A  59      71.847  41.375  85.023  1.00  0.00           C
ATOM   1056  CD2 LEU A  59      72.817  43.596  85.653  1.00  0.00           C
ATOM   1060  C   LEU A  59      75.426  40.205  84.413  1.00  0.00           C
ATOM   1061  O   LEU A  59      74.907  39.776  83.382  1.00  0.00           O
ATOM   1062  N   SER A  60      76.686  40.675  84.463  1.00  0.00           N
ATOM   1064  CA  SER A  60      77.587  40.725  83.323  1.00  0.00           C
ATOM   1066  CB  SER A  60      78.846  41.565  83.584  1.00  0.00           C
ATOM   1069  OG  SER A  60      79.627  41.026  84.643  1.00  0.00           O
ATOM   1071  C   SER A  60      77.907  39.345  82.783  1.00  0.00           C
ATOM   1072  O   SER A  60      77.896  39.085  81.583  1.00  0.00           O
ATOM   1073  N   ALA A  61      78.097  38.346  83.662  1.00  0.00           N
ATOM   1075  CA  ALA A  61      78.426  36.995  83.263  1.00  0.00           C
ATOM   1077  CB  ALA A  61      78.686  36.135  84.513  1.00  0.00           C
ATOM   1081  C   ALA A  61      77.346  36.296  82.442  1.00  0.00           C
ATOM   1082  O   ALA A  61      77.616  35.326  81.763  1.00  0.00           O
ATOM   1083  N   LYS A  62      76.096  36.785  82.482  1.00  0.00           N
ATOM   1085  CA  LYS A  62      75.026  36.285  81.642  1.00  0.00           C
ATOM   1087  CB  LYS A  62      73.666  36.835  82.113  1.00  0.00           C
ATOM   1090  CG  LYS A  62      73.157  36.396  83.493  1.00  0.00           C
ATOM   1093  CD  LYS A  62      72.066  37.375  83.962  1.00  0.00           C
ATOM   1096  CE  LYS A  62      71.426  37.045  85.303  1.00  0.00           C
ATOM   1099  NZ  LYS A  62      70.286  37.955  85.553  1.00  0.00           N
ATOM   1103  C   LYS A  62      75.127  36.695  80.182  1.00  0.00           C
ATOM   1104  O   LYS A  62      74.536  36.046  79.334  1.00  0.00           O
ATOM   1105  N   TYR A  63      75.816  37.815  79.892  1.00  0.00           N
ATOM   1107  CA  TYR A  63      75.977  38.346  78.543  1.00  0.00           C
ATOM   1109  CB  TYR A  63      76.426  39.836  78.613  1.00  0.00           C
ATOM   1112  CG  TYR A  63      75.326  40.815  78.953  1.00  0.00           C
ATOM   1113  CD1 TYR A  63      75.267  41.385  80.233  1.00  0.00           C
ATOM   1115  CE1 TYR A  63      74.386  42.436  80.513  1.00  0.00           C
ATOM   1117  CZ  TYR A  63      73.547  42.925  79.522  1.00  0.00           C
ATOM   1118  OH  TYR A  63      72.686  44.006  79.812  1.00  0.00           O
ATOM   1120  CD2 TYR A  63      74.446  41.296  77.963  1.00  0.00           C
ATOM   1122  CE2 TYR A  63      73.557  42.346  78.243  1.00  0.00           C
ATOM   1124  C   TYR A  63      77.027  37.596  77.722  1.00  0.00           C
ATOM   1125  O   TYR A  63      76.977  37.596  76.493  1.00  0.00           O
ATOM   1126  N   LYS A  64      77.977  36.946  78.434  1.00  0.00           N
ATOM   1128  CA  LYS A  64      79.207  36.326  77.974  1.00  0.00           C
ATOM   1130  CB  LYS A  64      79.396  34.986  78.702  1.00  0.00           C
ATOM   1133  CG  LYS A  64      80.626  34.165  78.283  1.00  0.00           C
ATOM   1136  CD  LYS A  64      81.007  33.196  79.392  1.00  0.00           C
ATOM   1139  CE  LYS A  64      82.227  32.325  79.093  1.00  0.00           C
ATOM   1142  NZ  LYS A  64      82.637  31.616  80.312  1.00  0.00           N
ATOM   1146  C   LYS A  64      79.487  36.186  76.482  1.00  0.00           C
ATOM   1147  O   LYS A  64      80.116  37.045  75.873  1.00  0.00           O
ATOM   1148  N   ASN A  65      79.047  35.096  75.833  1.00  0.00           N
ATOM   1150  CA  ASN A  65      79.197  34.925  74.413  1.00  0.00           C
ATOM   1152  CB  ASN A  65      80.267  33.846  74.073  1.00  0.00           C
ATOM   1155  CG  ASN A  65      80.587  33.785  72.592  1.00  0.00           C
ATOM   1156  OD1 ASN A  65      80.246  32.835  71.882  1.00  0.00           O
ATOM   1157  ND2 ASN A  65      81.297  34.825  72.073  1.00  0.00           N
ATOM   1160  C   ASN A  65      77.826  34.615  73.873  1.00  0.00           C
ATOM   1161  O   ASN A  65      77.596  33.695  73.093  1.00  0.00           O
ATOM   1162  N   ILE A  66      76.837  35.465  74.252  1.00  0.00           N
ATOM   1164  CA  ILE A  66      75.556  35.525  73.574  1.00  0.00           C
ATOM   1166  CB  ILE A  66      74.566  36.495  74.213  1.00  0.00           C
ATOM   1168  CG2 ILE A  66      73.286  36.595  73.342  1.00  0.00           C
ATOM   1172  CG1 ILE A  66      74.207  36.016  75.632  1.00  0.00           C
ATOM   1175  CD  ILE A  66      73.286  36.985  76.364  1.00  0.00           C
ATOM   1179  C   ILE A  66      75.786  35.865  72.123  1.00  0.00           C
ATOM   1180  O   ILE A  66      75.227  35.166  71.262  1.00  0.00           O
ATOM   1181  N   ALA A  67      76.676  36.855  71.882  1.00  0.00           N
ATOM   1183  CA  ALA A  67      77.297  37.175  70.603  1.00  0.00           C
ATOM   1185  CB  ALA A  67      76.356  36.925  69.443  1.00  0.00           C
ATOM   1189  C   ALA A  67      77.666  38.616  70.393  1.00  0.00           C
ATOM   1190  O   ALA A  67      76.806  39.475  70.273  1.00  0.00           O
ATOM   1191  N   GLY A  68      78.977  38.925  70.292  1.00  0.00           N
ATOM   1193  CA  GLY A  68      79.456  40.275  69.964  1.00  0.00           C
ATOM   1196  C   GLY A  68      79.067  41.256  71.022  1.00  0.00           C
ATOM   1197  O   GLY A  68      78.896  42.455  70.804  1.00  0.00           O
ATOM   1198  N   VAL A  69      78.916  40.696  72.232  1.00  0.00           N
ATOM   1200  CA  VAL A  69      78.517  41.396  73.393  1.00  0.00           C
ATOM   1202  CB  VAL A  69      77.487  40.686  74.273  1.00  0.00           C
ATOM   1204  CG1 VAL A  69      77.186  41.576  75.493  1.00  0.00           C
ATOM   1208  CG2 VAL A  69      76.186  40.415  73.482  1.00  0.00           C
ATOM   1212  C   VAL A  69      79.797  41.616  74.143  1.00  0.00           C
ATOM   1213  O   VAL A  69      80.606  40.706  74.303  1.00  0.00           O
ATOM   1214  N   GLU A  70      80.006  42.855  74.573  1.00  0.00           N
ATOM   1216  CA  GLU A  70      81.136  43.175  75.383  1.00  0.00           C
ATOM   1218  CB  GLU A  70      82.076  44.215  74.763  1.00  0.00           C
ATOM   1221  CG  GLU A  70      82.686  43.855  73.393  1.00  0.00           C
ATOM   1224  CD  GLU A  70      83.947  42.975  73.423  1.00  0.00           C
ATOM   1225  OE1 GLU A  70      84.716  42.996  74.423  1.00  0.00           O
ATOM   1226  OE2 GLU A  70      84.237  42.395  72.353  1.00  0.00           O
ATOM   1227  C   GLU A  70      80.657  43.775  76.673  1.00  0.00           C
ATOM   1228  O   GLU A  70      80.006  44.825  76.682  1.00  0.00           O
ATOM   1229  N   GLU A  71      81.047  43.146  77.783  1.00  0.00           N
ATOM   1231  CA  GLU A  71      80.786  43.656  79.103  1.00  0.00           C
ATOM   1233  CB  GLU A  71      80.376  42.535  80.082  1.00  0.00           C
ATOM   1236  CG  GLU A  71      79.347  41.556  79.483  1.00  0.00           C
ATOM   1239  CD  GLU A  71      80.017  40.396  78.753  1.00  0.00           C
ATOM   1240  OE1 GLU A  71      80.666  39.545  79.413  1.00  0.00           O
ATOM   1241  OE2 GLU A  71      79.947  40.396  77.503  1.00  0.00           O
ATOM   1242  C   GLU A  71      82.066  44.265  79.614  1.00  0.00           C
ATOM   1243  O   GLU A  71      83.057  43.616  79.924  1.00  0.00           O
ATOM   1244  N   LYS A  72      82.047  45.604  79.713  1.00  0.00           N
ATOM   1246  CA  LYS A  72      83.116  46.366  80.264  1.00  0.00           C
ATOM   1248  CB  LYS A  72      83.766  47.285  79.182  1.00  0.00           C
ATOM   1251  CG  LYS A  72      84.886  46.616  78.382  1.00  0.00           C
ATOM   1254  CD  LYS A  72      84.416  45.776  77.184  1.00  0.00           C
ATOM   1257  CE  LYS A  72      84.407  46.525  75.842  1.00  0.00           C
ATOM   1260  NZ  LYS A  72      83.326  47.515  75.812  1.00  0.00           N
ATOM   1264  C   LYS A  72      82.576  47.146  81.432  1.00  0.00           C
ATOM   1265  O   LYS A  72      81.746  48.035  81.243  1.00  0.00           O
ATOM   1266  N   LEU A  73      83.017  46.854  82.673  1.00  0.00           N
ATOM   1268  CA  LEU A  73      82.606  47.546  83.874  1.00  0.00           C
ATOM   1270  CB  LEU A  73      82.216  46.565  85.003  1.00  0.00           C
ATOM   1273  CG  LEU A  73      81.047  45.626  84.632  1.00  0.00           C
ATOM   1275  CD1 LEU A  73      81.556  44.186  84.603  1.00  0.00           C
ATOM   1279  CD2 LEU A  73      79.826  45.706  85.572  1.00  0.00           C
ATOM   1283  C   LEU A  73      83.747  48.424  84.342  1.00  0.00           C
ATOM   1284  O   LEU A  73      84.866  47.985  84.592  1.00  0.00           O
ATOM   1285  N   THR A  74      83.507  49.744  84.382  1.00  0.00           N
ATOM   1287  CA  THR A  74      84.496  50.735  84.732  1.00  0.00           C
ATOM   1289  CB  THR A  74      84.316  52.035  83.972  1.00  0.00           C
ATOM   1291  OG1 THR A  74      84.596  51.806  82.603  1.00  0.00           O
ATOM   1293  CG2 THR A  74      85.296  53.115  84.422  1.00  0.00           C
ATOM   1297  C   THR A  74      84.447  50.986  86.213  1.00  0.00           C
ATOM   1298  O   THR A  74      83.556  51.675  86.712  1.00  0.00           O
ATOM   1299  N   TYR A  75      85.407  50.415  86.952  1.00  0.00           N
ATOM   1301  CA  TYR A  75      85.466  50.595  88.382  1.00  0.00           C
ATOM   1303  CB  TYR A  75      86.147  49.425  89.133  1.00  0.00           C
ATOM   1306  CG  TYR A  75      85.216  48.245  89.154  1.00  0.00           C
ATOM   1307  CD1 TYR A  75      85.026  47.455  88.013  1.00  0.00           C
ATOM   1309  CE1 TYR A  75      84.126  46.385  88.032  1.00  0.00           C
ATOM   1311  CZ  TYR A  75      83.416  46.096  89.193  1.00  0.00           C
ATOM   1312  OH  TYR A  75      82.497  45.025  89.182  1.00  0.00           O
ATOM   1314  CD2 TYR A  75      84.517  47.925  90.322  1.00  0.00           C
ATOM   1316  CE2 TYR A  75      83.636  46.835  90.352  1.00  0.00           C
ATOM   1318  C   TYR A  75      86.166  51.886  88.724  1.00  0.00           C
ATOM   1319  O   TYR A  75      87.196  52.236  88.142  1.00  0.00           O
ATOM   1320  N   THR A  76      85.597  52.625  89.683  1.00  0.00           N
ATOM   1322  CA  THR A  76      86.256  53.796  90.222  1.00  0.00           C
ATOM   1324  CB  THR A  76      85.627  55.085  89.662  1.00  0.00           C
ATOM   1326  OG1 THR A  76      85.496  56.166  90.572  1.00  0.00           O
ATOM   1328  CG2 THR A  76      86.527  55.545  88.503  1.00  0.00           C
ATOM   1332  C   THR A  76      86.336  53.666  91.723  1.00  0.00           C
ATOM   1333  O   THR A  76      87.416  53.756  92.313  1.00  0.00           O
ATOM   1334  N   ASP A  77      85.197  53.315  92.323  1.00  0.00           N
ATOM   1336  CA  ASP A  77      84.846  53.424  93.713  1.00  0.00           C
ATOM   1338  CB  ASP A  77      85.737  54.376  94.573  1.00  0.00           C
ATOM   1341  CG  ASP A  77      85.197  54.586  95.982  1.00  0.00           C
ATOM   1342  OD1 ASP A  77      84.517  53.645  96.462  1.00  0.00           O
ATOM   1343  OD2 ASP A  77      85.576  55.604  96.633  1.00  0.00           O
ATOM   1344  C   ASP A  77      83.446  53.945  93.613  1.00  0.00           C
ATOM   1345  O   ASP A  77      82.456  53.315  93.983  1.00  0.00           O
ATOM   1346  N   THR A  78      83.356  55.155  93.053  1.00  0.00           N
ATOM   1348  CA  THR A  78      82.227  56.026  93.272  1.00  0.00           C
ATOM   1350  CB  THR A  78      82.606  57.455  92.932  1.00  0.00           C
ATOM   1352  OG1 THR A  78      83.896  57.756  93.473  1.00  0.00           O
ATOM   1354  CG2 THR A  78      81.606  58.416  93.563  1.00  0.00           C
ATOM   1358  C   THR A  78      81.066  55.626  92.402  1.00  0.00           C
ATOM   1359  O   THR A  78      79.896  55.745  92.752  1.00  0.00           O
ATOM   1360  N   TYR A  79      81.377  55.096  91.224  1.00  0.00           N
ATOM   1362  CA  TYR A  79      80.346  54.706  90.303  1.00  0.00           C
ATOM   1364  CB  TYR A  79      79.886  55.924  89.463  1.00  0.00           C
ATOM   1367  CG  TYR A  79      80.826  56.385  88.372  1.00  0.00           C
ATOM   1368  CD1 TYR A  79      80.956  55.725  87.143  1.00  0.00           C
ATOM   1370  CE1 TYR A  79      81.767  56.236  86.122  1.00  0.00           C
ATOM   1372  CZ  TYR A  79      82.487  57.416  86.343  1.00  0.00           C
ATOM   1373  OH  TYR A  79      83.316  57.936  85.343  1.00  0.00           O
ATOM   1375  CD2 TYR A  79      81.546  57.576  88.573  1.00  0.00           C
ATOM   1377  CE2 TYR A  79      82.376  58.076  87.572  1.00  0.00           C
ATOM   1379  C   TYR A  79      80.886  53.546  89.503  1.00  0.00           C
ATOM   1380  O   TYR A  79      82.096  53.424  89.273  1.00  0.00           O
ATOM   1381  N   ALA A  80      80.017  52.605  89.112  1.00  0.00           N
ATOM   1383  CA  ALA A  80      80.386  51.486  88.283  1.00  0.00           C
ATOM   1385  CB  ALA A  80      80.047  50.146  88.953  1.00  0.00           C
ATOM   1389  C   ALA A  80      79.616  51.665  86.982  1.00  0.00           C
ATOM   1390  O   ALA A  80      78.396  51.725  86.973  1.00  0.00           O
ATOM   1391  N   GLN A  81      80.346  51.795  85.872  1.00  0.00           N
ATOM   1393  CA  GLN A  81      79.767  52.045  84.573  1.00  0.00           C
ATOM   1395  CB  GLN A  81      80.386  53.326  83.943  1.00  0.00           C
ATOM   1398  CG  GLN A  81      80.517  53.406  82.393  1.00  0.00           C
ATOM   1401  CD  GLN A  81      79.176  53.396  81.663  1.00  0.00           C
ATOM   1402  OE1 GLN A  81      78.196  53.995  82.103  1.00  0.00           O
ATOM   1403  NE2 GLN A  81      79.146  52.796  80.452  1.00  0.00           N
ATOM   1406  C   GLN A  81      79.916  50.795  83.724  1.00  0.00           C
ATOM   1407  O   GLN A  81      81.017  50.465  83.293  1.00  0.00           O
ATOM   1408  N   GLU A  82      78.797  50.076  83.473  1.00  0.00           N
ATOM   1410  CA  GLU A  82      78.837  48.955  82.563  1.00  0.00           C
ATOM   1412  CB  GLU A  82      77.856  47.806  82.852  1.00  0.00           C
ATOM   1415  CG  GLU A  82      78.157  46.556  81.973  1.00  0.00           C
ATOM   1418  CD  GLU A  82      77.276  45.355  82.313  1.00  0.00           C
ATOM   1419  OE1 GLU A  82      76.096  45.576  82.673  1.00  0.00           O
ATOM   1420  OE2 GLU A  82      77.786  44.215  82.213  1.00  0.00           O
ATOM   1421  C   GLU A  82      78.576  49.495  81.173  1.00  0.00           C
ATOM   1422  O   GLU A  82      77.496  49.986  80.853  1.00  0.00           O
ATOM   1423  N   ASN A  83      79.586  49.475  80.312  1.00  0.00           N
ATOM   1425  CA  ASN A  83      79.416  49.776  78.922  1.00  0.00           C
ATOM   1427  CB  ASN A  83      80.657  50.496  78.364  1.00  0.00           C
ATOM   1430  CG  ASN A  83      80.447  51.175  77.003  1.00  0.00           C
ATOM   1431  OD1 ASN A  83      81.076  52.215  76.783  1.00  0.00           O
ATOM   1432  ND2 ASN A  83      79.627  50.636  76.092  1.00  0.00           N
ATOM   1435  C   ASN A  83      79.197  48.456  78.224  1.00  0.00           C
ATOM   1436  O   ASN A  83      80.157  47.796  77.823  1.00  0.00           O
ATOM   1437  N   VAL A  84      77.926  48.095  78.023  1.00  0.00           N
ATOM   1439  CA  VAL A  84      77.547  46.956  77.223  1.00  0.00           C
ATOM   1441  CB  VAL A  84      76.127  46.495  77.543  1.00  0.00           C
ATOM   1443  CG1 VAL A  84      75.786  45.195  76.783  1.00  0.00           C
ATOM   1447  CG2 VAL A  84      76.006  46.236  79.052  1.00  0.00           C
ATOM   1451  C   VAL A  84      77.636  47.385  75.772  1.00  0.00           C
ATOM   1452  O   VAL A  84      77.267  48.516  75.432  1.00  0.00           O
ATOM   1453  N   THR A  85      78.106  46.535  74.853  1.00  0.00           N
ATOM   1455  CA  THR A  85      77.756  46.705  73.444  1.00  0.00           C
ATOM   1457  CB  THR A  85      78.936  47.055  72.532  1.00  0.00           C
ATOM   1459  OG1 THR A  85      78.487  47.705  71.342  1.00  0.00           O
ATOM   1461  CG2 THR A  85      79.786  45.854  72.103  1.00  0.00           C
ATOM   1465  C   THR A  85      77.106  45.396  73.114  1.00  0.00           C
ATOM   1466  O   THR A  85      77.517  44.376  73.632  1.00  0.00           O
ATOM   1467  N   ILE A  86      76.036  45.405  72.302  1.00  0.00           N
ATOM   1469  CA  ILE A  86      75.356  44.225  71.803  1.00  0.00           C
ATOM   1471  CB  ILE A  86      73.856  44.215  72.132  1.00  0.00           C
ATOM   1473  CG2 ILE A  86      73.136  42.985  71.523  1.00  0.00           C
ATOM   1477  CG1 ILE A  86      73.596  44.335  73.653  1.00  0.00           C
ATOM   1480  CD  ILE A  86      73.986  43.115  74.483  1.00  0.00           C
ATOM   1484  C   ILE A  86      75.466  44.285  70.302  1.00  0.00           C
ATOM   1485  O   ILE A  86      74.987  45.245  69.694  1.00  0.00           O
ATOM   1486  N   ASP A  87      76.096  43.295  69.643  1.00  0.00           N
ATOM   1488  CA  ASP A  87      76.157  43.256  68.202  1.00  0.00           C
ATOM   1490  CB  ASP A  87      77.487  42.596  67.772  1.00  0.00           C
ATOM   1493  CG  ASP A  87      77.686  42.515  66.272  1.00  0.00           C
ATOM   1494  OD1 ASP A  87      76.736  42.146  65.544  1.00  0.00           O
ATOM   1495  OD2 ASP A  87      78.837  42.756  65.833  1.00  0.00           O
ATOM   1496  C   ASP A  87      74.926  42.535  67.683  1.00  0.00           C
ATOM   1497  O   ASP A  87      74.636  41.416  68.073  1.00  0.00           O
ATOM   1498  N   MET A  88      74.166  43.165  66.794  1.00  0.00           N
ATOM   1500  CA  MET A  88      72.907  42.655  66.322  1.00  0.00           C
ATOM   1502  CB  MET A  88      71.977  43.866  66.033  1.00  0.00           C
ATOM   1505  CG  MET A  88      71.826  44.925  67.143  1.00  0.00           C
ATOM   1508  SD  MET A  88      70.517  44.586  68.353  1.00  0.00           S
ATOM   1509  CE  MET A  88      70.066  46.335  68.482  1.00  0.00           C
ATOM   1513  C   MET A  88      73.076  41.854  65.022  1.00  0.00           C
ATOM   1514  O   MET A  88      72.086  41.355  64.463  1.00  0.00           O
ATOM   1515  N   GLU A  89      74.297  41.705  64.474  1.00  0.00           N
ATOM   1517  CA  GLU A  89      74.576  40.906  63.272  1.00  0.00           C
ATOM   1519  CB  GLU A  89      75.966  41.245  62.642  1.00  0.00           C
ATOM   1522  CG  GLU A  89      76.186  42.745  62.294  1.00  0.00           C
ATOM   1525  CD  GLU A  89      77.526  43.066  61.603  1.00  0.00           C
ATOM   1526  OE1 GLU A  89      77.826  42.416  60.562  1.00  0.00           O
ATOM   1527  OE2 GLU A  89      78.237  44.006  62.062  1.00  0.00           O
ATOM   1528  C   GLU A  89      74.586  39.425  63.632  1.00  0.00           C
ATOM   1529  O   GLU A  89      74.297  38.526  62.842  1.00  0.00           O
ATOM   1530  N   LYS A  90      74.896  39.195  64.912  1.00  0.00           N
ATOM   1532  CA  LYS A  90      74.926  37.926  65.584  1.00  0.00           C
ATOM   1534  CB  LYS A  90      76.416  37.576  65.812  1.00  0.00           C
ATOM   1537  CG  LYS A  90      76.856  36.096  65.993  1.00  0.00           C
ATOM   1540  CD  LYS A  90      75.996  35.125  66.823  1.00  0.00           C
ATOM   1543  CE  LYS A  90      76.856  34.195  67.712  1.00  0.00           C
ATOM   1546  NZ  LYS A  90      75.996  33.396  68.613  1.00  0.00           N
ATOM   1550  C   LYS A  90      74.236  38.215  66.893  1.00  0.00           C
ATOM   1551  O   LYS A  90      74.826  38.756  67.812  1.00  0.00           O
ATOM   1552  N   VAL A  91      72.966  37.855  67.062  1.00  0.00           N
ATOM   1554  CA  VAL A  91      72.227  38.035  68.294  1.00  0.00           C
ATOM   1556  CB  VAL A  91      71.176  39.155  68.262  1.00  0.00           C
ATOM   1558  CG1 VAL A  91      71.697  40.335  69.103  1.00  0.00           C
ATOM   1562  CG2 VAL A  91      70.777  39.576  66.842  1.00  0.00           C
ATOM   1566  C   VAL A  91      71.576  36.705  68.522  1.00  0.00           C
ATOM   1567  O   VAL A  91      71.106  36.096  67.572  1.00  0.00           O
ATOM   1568  N   ASP A  92      71.536  36.195  69.763  1.00  0.00           N
ATOM   1570  CA  ASP A  92      70.756  35.015  70.003  1.00  0.00           C
ATOM   1572  CB  ASP A  92      71.666  33.995  70.713  1.00  0.00           C
ATOM   1575  CG  ASP A  92      70.987  32.675  70.934  1.00  0.00           C
ATOM   1576  OD1 ASP A  92      70.886  31.855  69.982  1.00  0.00           O
ATOM   1577  OD2 ASP A  92      70.626  32.366  72.092  1.00  0.00           O
ATOM   1578  C   ASP A  92      69.556  35.415  70.842  1.00  0.00           C
ATOM   1579  O   ASP A  92      69.656  35.636  72.054  1.00  0.00           O
ATOM   1580  N   PHE A  93      68.377  35.515  70.193  1.00  0.00           N
ATOM   1582  CA  PHE A  93      67.216  36.125  70.833  1.00  0.00           C
ATOM   1584  CB  PHE A  93      66.157  36.515  69.783  1.00  0.00           C
ATOM   1587  CG  PHE A  93      66.657  37.675  68.993  1.00  0.00           C
ATOM   1588  CD1 PHE A  93      66.657  38.936  69.583  1.00  0.00           C
ATOM   1590  CE1 PHE A  93      67.097  40.065  68.893  1.00  0.00           C
ATOM   1592  CZ  PHE A  93      67.526  39.944  67.562  1.00  0.00           C
ATOM   1594  CD2 PHE A  93      67.097  37.565  67.662  1.00  0.00           C
ATOM   1596  CE2 PHE A  93      67.506  38.686  66.933  1.00  0.00           C
ATOM   1598  C   PHE A  93      66.596  35.256  71.904  1.00  0.00           C
ATOM   1599  O   PHE A  93      65.896  35.745  72.792  1.00  0.00           O
ATOM   1600  N   LYS A  94      66.926  33.955  71.873  1.00  0.00           N
ATOM   1602  CA  LYS A  94      66.636  32.965  72.883  1.00  0.00           C
ATOM   1604  CB  LYS A  94      67.206  31.616  72.382  1.00  0.00           C
ATOM   1607  CG  LYS A  94      66.636  31.116  71.052  1.00  0.00           C
ATOM   1610  CD  LYS A  94      67.286  29.766  70.673  1.00  0.00           C
ATOM   1613  CE  LYS A  94      66.816  29.246  69.322  1.00  0.00           C
ATOM   1616  NZ  LYS A  94      67.627  28.066  68.972  1.00  0.00           N
ATOM   1620  C   LYS A  94      67.256  33.235  74.243  1.00  0.00           C
ATOM   1621  O   LYS A  94      66.626  33.095  75.292  1.00  0.00           O
ATOM   1622  N   ALA A  95      68.536  33.656  74.252  1.00  0.00           N
ATOM   1624  CA  ALA A  95      69.236  33.986  75.463  1.00  0.00           C
ATOM   1626  CB  ALA A  95      70.716  33.565  75.323  1.00  0.00           C
ATOM   1630  C   ALA A  95      69.146  35.465  75.794  1.00  0.00           C
ATOM   1631  O   ALA A  95      69.306  35.846  76.952  1.00  0.00           O
ATOM   1632  N   LEU A  96      68.816  36.335  74.812  1.00  0.00           N
ATOM   1634  CA  LEU A  96      68.586  37.765  74.993  1.00  0.00           C
ATOM   1636  CB  LEU A  96      68.347  38.495  73.653  1.00  0.00           C
ATOM   1639  CG  LEU A  96      68.216  40.046  73.714  1.00  0.00           C
ATOM   1641  CD1 LEU A  96      69.556  40.696  74.073  1.00  0.00           C
ATOM   1645  CD2 LEU A  96      67.686  40.686  72.424  1.00  0.00           C
ATOM   1649  C   LEU A  96      67.447  38.056  75.923  1.00  0.00           C
ATOM   1650  O   LEU A  96      67.506  38.955  76.764  1.00  0.00           O
ATOM   1651  N   GLN A  97      66.356  37.255  75.833  1.00  0.00           N
ATOM   1653  CA  GLN A  97      65.176  37.416  76.663  1.00  0.00           C
ATOM   1655  CB  GLN A  97      64.116  36.326  76.354  1.00  0.00           C
ATOM   1658  CG  GLN A  97      63.486  36.476  74.952  1.00  0.00           C
ATOM   1661  CD  GLN A  97      62.406  35.426  74.723  1.00  0.00           C
ATOM   1662  OE1 GLN A  97      61.666  35.035  75.632  1.00  0.00           O
ATOM   1663  NE2 GLN A  97      62.286  34.936  73.473  1.00  0.00           N
ATOM   1666  C   GLN A  97      65.436  37.375  78.142  1.00  0.00           C
ATOM   1667  O   GLN A  97      64.886  38.155  78.912  1.00  0.00           O
ATOM   1668  N   GLY A  98      66.316  36.465  78.584  1.00  0.00           N
ATOM   1670  CA  GLY A  98      66.666  36.315  79.982  1.00  0.00           C
ATOM   1673  C   GLY A  98      67.547  37.406  80.502  1.00  0.00           C
ATOM   1674  O   GLY A  98      67.466  37.765  81.673  1.00  0.00           O
ATOM   1675  N   ILE A  99      68.446  37.936  79.643  1.00  0.00           N
ATOM   1677  CA  ILE A  99      69.466  38.875  80.072  1.00  0.00           C
ATOM   1679  CB  ILE A  99      70.777  38.745  79.273  1.00  0.00           C
ATOM   1681  CG2 ILE A  99      70.566  38.815  77.753  1.00  0.00           C
ATOM   1685  CG1 ILE A  99      71.876  39.726  79.702  1.00  0.00           C
ATOM   1688  CD  ILE A  99      72.047  39.806  81.224  1.00  0.00           C
ATOM   1692  C   ILE A  99      68.916  40.285  80.163  1.00  0.00           C
ATOM   1693  O   ILE A  99      68.406  40.706  81.203  1.00  0.00           O
ATOM   1694  N   SER A 100      68.996  41.046  79.073  1.00  0.00           N
ATOM   1696  CA  SER A 100      68.347  42.306  78.893  1.00  0.00           C
ATOM   1698  CB  SER A 100      69.316  43.326  78.243  1.00  0.00           C
ATOM   1701  OG  SER A 100      69.956  42.765  77.092  1.00  0.00           O
ATOM   1703  C   SER A 100      67.146  42.026  78.044  1.00  0.00           C
ATOM   1704  O   SER A 100      67.176  42.026  76.812  1.00  0.00           O
ATOM   1705  N   GLY A 101      65.996  41.775  78.692  1.00  0.00           N
ATOM   1707  CA  GLY A 101      64.886  41.096  78.023  1.00  0.00           C
ATOM   1710  C   GLY A 101      64.076  41.956  77.114  1.00  0.00           C
ATOM   1711  O   GLY A 101      63.136  41.465  76.493  1.00  0.00           O
ATOM   1712  N   ILE A 102      64.416  43.276  77.073  1.00  0.00           N
ATOM   1714  CA  ILE A 102      63.826  44.396  76.332  1.00  0.00           C
ATOM   1716  CB  ILE A 102      64.556  44.766  75.022  1.00  0.00           C
ATOM   1718  CG2 ILE A 102      64.036  46.105  74.452  1.00  0.00           C
ATOM   1722  CG1 ILE A 102      66.086  44.906  75.193  1.00  0.00           C
ATOM   1725  CD  ILE A 102      66.866  44.825  73.873  1.00  0.00           C
ATOM   1729  C   ILE A 102      62.336  44.195  76.153  1.00  0.00           C
ATOM   1730  O   ILE A 102      61.816  43.925  75.082  1.00  0.00           O
ATOM   1731  N   ASN A 103      61.587  44.256  77.263  1.00  0.00           N
ATOM   1733  CA  ASN A 103      60.226  43.745  77.342  1.00  0.00           C
ATOM   1735  CB  ASN A 103      60.036  43.045  78.714  1.00  0.00           C
ATOM   1738  CG  ASN A 103      60.326  44.015  79.863  1.00  0.00           C
ATOM   1739  OD1 ASN A 103      61.486  44.316  80.163  1.00  0.00           O
ATOM   1740  ND2 ASN A 103      59.256  44.535  80.513  1.00  0.00           N
ATOM   1743  C   ASN A 103      59.236  44.866  77.132  1.00  0.00           C
ATOM   1744  O   ASN A 103      58.056  44.766  77.474  1.00  0.00           O
ATOM   1745  N   VAL A 104      59.736  45.986  76.573  1.00  0.00           N
ATOM   1747  CA  VAL A 104      58.996  47.156  76.174  1.00  0.00           C
ATOM   1749  CB  VAL A 104      60.006  48.136  75.593  1.00  0.00           C
ATOM   1751  CG1 VAL A 104      59.297  49.415  75.193  1.00  0.00           C
ATOM   1755  CG2 VAL A 104      61.086  48.486  76.643  1.00  0.00           C
ATOM   1759  C   VAL A 104      57.916  46.835  75.143  1.00  0.00           C
ATOM   1760  O   VAL A 104      56.746  47.166  75.283  1.00  0.00           O
ATOM   1761  N   SER A 105      58.276  46.035  74.133  1.00  0.00           N
ATOM   1763  CA  SER A 105      57.366  45.215  73.364  1.00  0.00           C
ATOM   1765  CB  SER A 105      57.066  45.795  71.943  1.00  0.00           C
ATOM   1768  OG  SER A 105      58.136  45.706  71.002  1.00  0.00           O
ATOM   1770  C   SER A 105      57.947  43.826  73.263  1.00  0.00           C
ATOM   1771  O   SER A 105      59.157  43.596  73.323  1.00  0.00           O
ATOM   1772  N   ALA A 106      57.106  42.785  73.103  1.00  0.00           N
ATOM   1774  CA  ALA A 106      57.596  41.465  72.802  1.00  0.00           C
ATOM   1776  CB  ALA A 106      56.457  40.455  73.023  1.00  0.00           C
ATOM   1780  C   ALA A 106      58.056  41.366  71.354  1.00  0.00           C
ATOM   1781  O   ALA A 106      58.877  40.525  70.982  1.00  0.00           O
ATOM   1782  N   GLU A 107      57.476  42.226  70.502  1.00  0.00           N
ATOM   1784  CA  GLU A 107      57.707  42.336  69.093  1.00  0.00           C
ATOM   1786  CB  GLU A 107      56.716  43.354  68.463  1.00  0.00           C
ATOM   1789  CG  GLU A 107      55.226  42.936  68.444  1.00  0.00           C
ATOM   1792  CD  GLU A 107      54.676  42.576  69.824  1.00  0.00           C
ATOM   1793  OE1 GLU A 107      54.526  43.445  70.724  1.00  0.00           O
ATOM   1794  OE2 GLU A 107      54.486  41.346  69.993  1.00  0.00           O
ATOM   1795  C   GLU A 107      59.116  42.705  68.724  1.00  0.00           C
ATOM   1796  O   GLU A 107      59.756  41.985  67.963  1.00  0.00           O
ATOM   1797  N   ASP A 108      59.636  43.806  69.294  1.00  0.00           N
ATOM   1799  CA  ASP A 108      60.986  44.256  69.003  1.00  0.00           C
ATOM   1801  CB  ASP A 108      61.206  45.665  69.623  1.00  0.00           C
ATOM   1804  CG  ASP A 108      62.526  46.285  69.192  1.00  0.00           C
ATOM   1805  OD1 ASP A 108      62.756  46.366  67.952  1.00  0.00           O
ATOM   1806  OD2 ASP A 108      63.276  46.756  70.092  1.00  0.00           O
ATOM   1807  C   ASP A 108      62.056  43.266  69.463  1.00  0.00           C
ATOM   1808  O   ASP A 108      62.926  42.855  68.692  1.00  0.00           O
ATOM   1809  N   ALA A 109      61.916  42.785  70.713  1.00  0.00           N
ATOM   1811  CA  ALA A 109      62.806  41.816  71.303  1.00  0.00           C
ATOM   1813  CB  ALA A 109      62.386  41.546  72.753  1.00  0.00           C
ATOM   1817  C   ALA A 109      62.866  40.485  70.584  1.00  0.00           C
ATOM   1818  O   ALA A 109      63.926  39.885  70.453  1.00  0.00           O
ATOM   1819  N   LYS A 110      61.716  39.936  70.133  1.00  0.00           N
ATOM   1821  CA  LYS A 110      61.716  38.556  69.684  1.00  0.00           C
ATOM   1823  CB  LYS A 110      60.477  37.796  70.222  1.00  0.00           C
ATOM   1826  CG  LYS A 110      60.416  37.625  71.743  1.00  0.00           C
ATOM   1829  CD  LYS A 110      59.076  36.995  72.143  1.00  0.00           C
ATOM   1832  CE  LYS A 110      58.906  36.865  73.653  1.00  0.00           C
ATOM   1835  NZ  LYS A 110      57.606  36.285  73.993  1.00  0.00           N
ATOM   1839  C   LYS A 110      61.707  38.386  68.173  1.00  0.00           C
ATOM   1840  O   LYS A 110      61.946  37.306  67.643  1.00  0.00           O
ATOM   1841  N   LYS A 111      61.457  39.475  67.423  1.00  0.00           N
ATOM   1843  CA  LYS A 111      61.356  39.415  65.974  1.00  0.00           C
ATOM   1845  CB  LYS A 111      60.096  40.155  65.473  1.00  0.00           C
ATOM   1848  CG  LYS A 111      58.807  39.636  66.114  1.00  0.00           C
ATOM   1851  CD  LYS A 111      57.606  40.525  65.812  1.00  0.00           C
ATOM   1854  CE  LYS A 111      56.296  39.814  66.123  1.00  0.00           C
ATOM   1857  NZ  LYS A 111      56.186  39.545  67.562  1.00  0.00           N
ATOM   1861  C   LYS A 111      62.546  40.085  65.342  1.00  0.00           C
ATOM   1862  O   LYS A 111      62.596  40.315  64.133  1.00  0.00           O
ATOM   1863  N   GLY A 112      63.526  40.425  66.182  1.00  0.00           N
ATOM   1865  CA  GLY A 112      64.716  41.145  65.803  1.00  0.00           C
ATOM   1868  C   GLY A 112      64.506  42.616  65.713  1.00  0.00           C
ATOM   1869  O   GLY A 112      63.536  43.115  65.143  1.00  0.00           O
ATOM   1870  N   ILE A 113      65.477  43.365  66.263  1.00  0.00           N
ATOM   1872  CA  ILE A 113      65.416  44.806  66.312  1.00  0.00           C
ATOM   1874  CB  ILE A 113      66.477  45.396  67.243  1.00  0.00           C
ATOM   1876  CG2 ILE A 113      66.526  46.936  67.073  1.00  0.00           C
ATOM   1880  CG1 ILE A 113      66.176  45.085  68.732  1.00  0.00           C
ATOM   1883  CD  ILE A 113      66.356  43.635  69.173  1.00  0.00           C
ATOM   1887  C   ILE A 113      65.457  45.436  64.932  1.00  0.00           C
ATOM   1888  O   ILE A 113      66.356  45.186  64.122  1.00  0.00           O
ATOM   1889  N   THR A 114      64.477  46.315  64.673  1.00  0.00           N
ATOM   1891  CA  THR A 114      64.256  47.045  63.443  1.00  0.00           C
ATOM   1893  CB  THR A 114      62.876  46.775  62.842  1.00  0.00           C
ATOM   1895  OG1 THR A 114      62.716  45.396  62.542  1.00  0.00           O
ATOM   1897  CG2 THR A 114      62.707  47.525  61.522  1.00  0.00           C
ATOM   1901  C   THR A 114      64.326  48.505  63.822  1.00  0.00           C
ATOM   1902  O   THR A 114      63.916  48.866  64.923  1.00  0.00           O
ATOM   1903  N   MET A 115      64.846  49.425  62.983  1.00  0.00           N
ATOM   1905  CA  MET A 115      64.866  50.846  63.312  1.00  0.00           C
ATOM   1907  CB  MET A 115      65.517  51.635  62.143  1.00  0.00           C
ATOM   1910  CG  MET A 115      66.346  52.855  62.603  1.00  0.00           C
ATOM   1913  SD  MET A 115      65.447  54.165  63.463  1.00  0.00           S
ATOM   1914  CE  MET A 115      66.826  55.035  64.243  1.00  0.00           C
ATOM   1918  C   MET A 115      63.477  51.436  63.603  1.00  0.00           C
ATOM   1919  O   MET A 115      63.276  52.174  64.562  1.00  0.00           O
ATOM   1920  N   ALA A 116      62.446  51.064  62.803  1.00  0.00           N
ATOM   1922  CA  ALA A 116      61.066  51.436  63.073  1.00  0.00           C
ATOM   1924  CB  ALA A 116      60.197  50.836  61.952  1.00  0.00           C
ATOM   1928  C   ALA A 116      60.517  50.986  64.413  1.00  0.00           C
ATOM   1929  O   ALA A 116      59.956  51.775  65.173  1.00  0.00           O
ATOM   1930  N   GLN A 117      60.736  49.706  64.794  1.00  0.00           N
ATOM   1932  CA  GLN A 117      60.387  49.215  66.114  1.00  0.00           C
ATOM   1934  CB  GLN A 117      60.676  47.686  66.253  1.00  0.00           C
ATOM   1937  CG  GLN A 117      59.727  46.765  65.433  1.00  0.00           C
ATOM   1940  CD  GLN A 117      60.067  45.265  65.442  1.00  0.00           C
ATOM   1941  OE1 GLN A 117      59.197  44.386  65.383  1.00  0.00           O
ATOM   1942  NE2 GLN A 117      61.377  44.965  65.533  1.00  0.00           N
ATOM   1945  C   GLN A 117      61.136  49.944  67.202  1.00  0.00           C
ATOM   1946  O   GLN A 117      60.536  50.465  68.143  1.00  0.00           O
ATOM   1947  N   MET A 118      62.466  50.085  67.033  1.00  0.00           N
ATOM   1949  CA  MET A 118      63.356  50.675  67.993  1.00  0.00           C
ATOM   1951  CB  MET A 118      64.816  50.655  67.473  1.00  0.00           C
ATOM   1954  CG  MET A 118      65.847  51.306  68.423  1.00  0.00           C
ATOM   1957  SD  MET A 118      65.806  50.706  70.123  1.00  0.00           S
ATOM   1958  CE  MET A 118      66.096  48.965  69.752  1.00  0.00           C
ATOM   1962  C   MET A 118      62.996  52.096  68.333  1.00  0.00           C
ATOM   1963  O   MET A 118      62.936  52.476  69.493  1.00  0.00           O
ATOM   1964  N   GLU A 119      62.676  52.936  67.333  1.00  0.00           N
ATOM   1966  CA  GLU A 119      62.126  54.235  67.662  1.00  0.00           C
ATOM   1968  CB  GLU A 119      62.036  55.105  66.382  1.00  0.00           C
ATOM   1971  CG  GLU A 119      63.426  55.626  65.963  1.00  0.00           C
ATOM   1974  CD  GLU A 119      63.796  56.845  66.773  1.00  0.00           C
ATOM   1975  OE1 GLU A 119      64.616  56.746  67.732  1.00  0.00           O
ATOM   1976  OE2 GLU A 119      63.246  57.945  66.473  1.00  0.00           O
ATOM   1977  C   GLU A 119      60.797  54.225  68.412  1.00  0.00           C
ATOM   1978  O   GLU A 119      60.657  54.895  69.423  1.00  0.00           O
ATOM   1979  N   LEU A 120      59.806  53.424  67.963  1.00  0.00           N
ATOM   1981  CA  LEU A 120      58.466  53.386  68.543  1.00  0.00           C
ATOM   1983  CB  LEU A 120      57.576  52.465  67.662  1.00  0.00           C
ATOM   1986  CG  LEU A 120      56.066  52.455  68.033  1.00  0.00           C
ATOM   1988  CD1 LEU A 120      55.436  53.846  67.872  1.00  0.00           C
ATOM   1992  CD2 LEU A 120      55.276  51.445  67.182  1.00  0.00           C
ATOM   1996  C   LEU A 120      58.436  52.905  69.993  1.00  0.00           C
ATOM   1997  O   LEU A 120      57.796  53.494  70.873  1.00  0.00           O
ATOM   1998  N   VAL A 121      59.146  51.795  70.263  1.00  0.00           N
ATOM   2000  CA  VAL A 121      59.227  51.166  71.573  1.00  0.00           C
ATOM   2002  CB  VAL A 121      59.857  49.766  71.542  1.00  0.00           C
ATOM   2004  CG1 VAL A 121      59.046  48.866  70.593  1.00  0.00           C
ATOM   2008  CG2 VAL A 121      61.356  49.785  71.174  1.00  0.00           C
ATOM   2012  C   VAL A 121      59.906  52.055  72.592  1.00  0.00           C
ATOM   2013  O   VAL A 121      59.456  52.166  73.732  1.00  0.00           O
ATOM   2014  N   MET A 122      60.966  52.736  72.162  1.00  0.00           N
ATOM   2016  CA  MET A 122      61.646  53.756  72.904  1.00  0.00           C
ATOM   2018  CB  MET A 122      62.977  54.065  72.153  1.00  0.00           C
ATOM   2021  CG  MET A 122      64.026  52.905  72.252  1.00  0.00           C
ATOM   2024  SD  MET A 122      64.456  52.306  73.933  1.00  0.00           S
ATOM   2025  CE  MET A 122      65.686  51.056  73.482  1.00  0.00           C
ATOM   2029  C   MET A 122      60.797  54.986  73.263  1.00  0.00           C
ATOM   2030  O   MET A 122      60.776  55.425  74.413  1.00  0.00           O
ATOM   2031  N   LYS A 123      59.987  55.525  72.312  1.00  0.00           N
ATOM   2033  CA  LYS A 123      58.996  56.556  72.643  1.00  0.00           C
ATOM   2035  CB  LYS A 123      58.216  57.115  71.412  1.00  0.00           C
ATOM   2038  CG  LYS A 123      59.056  57.625  70.232  1.00  0.00           C
ATOM   2041  CD  LYS A 123      60.366  58.336  70.593  1.00  0.00           C
ATOM   2044  CE  LYS A 123      61.247  58.564  69.364  1.00  0.00           C
ATOM   2047  NZ  LYS A 123      62.506  59.195  69.752  1.00  0.00           N
ATOM   2051  C   LYS A 123      57.936  56.056  73.613  1.00  0.00           C
ATOM   2052  O   LYS A 123      57.567  56.725  74.583  1.00  0.00           O
ATOM   2053  N   ALA A 124      57.436  54.825  73.382  1.00  0.00           N
ATOM   2055  CA  ALA A 124      56.476  54.155  74.224  1.00  0.00           C
ATOM   2057  CB  ALA A 124      55.996  52.845  73.533  1.00  0.00           C
ATOM   2061  C   ALA A 124      56.977  53.896  75.642  1.00  0.00           C
ATOM   2062  O   ALA A 124      56.237  54.046  76.603  1.00  0.00           O
ATOM   2063  N   ALA A 125      58.266  53.535  75.823  1.00  0.00           N
ATOM   2065  CA  ALA A 125      58.896  53.235  77.103  1.00  0.00           C
ATOM   2067  CB  ALA A 125      60.276  52.585  76.873  1.00  0.00           C
ATOM   2071  C   ALA A 125      59.106  54.465  77.953  1.00  0.00           C
ATOM   2072  O   ALA A 125      59.366  54.415  79.163  1.00  0.00           O
ATOM   2073  N   GLY A 126      58.966  55.646  77.324  1.00  0.00           N
ATOM   2075  CA  GLY A 126      58.966  56.905  78.002  1.00  0.00           C
ATOM   2078  C   GLY A 126      60.337  57.366  78.342  1.00  0.00           C
ATOM   2079  O   GLY A 126      60.517  58.025  79.364  1.00  0.00           O
ATOM   2080  N   PHE A 127      61.356  57.035  77.532  1.00  0.00           N
ATOM   2082  CA  PHE A 127      62.707  57.476  77.802  1.00  0.00           C
ATOM   2084  CB  PHE A 127      63.786  56.375  77.652  1.00  0.00           C
ATOM   2087  CG  PHE A 127      63.436  55.035  78.283  1.00  0.00           C
ATOM   2088  CD1 PHE A 127      63.056  54.995  79.632  1.00  0.00           C
ATOM   2090  CE1 PHE A 127      62.896  53.775  80.303  1.00  0.00           C
ATOM   2092  CZ  PHE A 127      63.056  52.565  79.614  1.00  0.00           C
ATOM   2094  CD2 PHE A 127      63.607  53.806  77.614  1.00  0.00           C
ATOM   2096  CE2 PHE A 127      63.406  52.585  78.263  1.00  0.00           C
ATOM   2098  C   PHE A 127      63.066  58.666  76.923  1.00  0.00           C
ATOM   2099  O   PHE A 127      62.506  58.896  75.853  1.00  0.00           O
ATOM   2100  N   LYS A 128      64.017  59.495  77.412  1.00  0.00           N
ATOM   2102  CA  LYS A 128      64.386  60.745  76.794  1.00  0.00           C
ATOM   2104  CB  LYS A 128      64.916  61.775  77.833  1.00  0.00           C
ATOM   2107  CG  LYS A 128      63.926  62.174  78.943  1.00  0.00           C
ATOM   2110  CD  LYS A 128      64.566  62.985  80.093  1.00  0.00           C
ATOM   2113  CE  LYS A 128      65.597  62.195  80.912  1.00  0.00           C
ATOM   2116  NZ  LYS A 128      66.206  63.025  81.973  1.00  0.00           N
ATOM   2120  C   LYS A 128      65.517  60.545  75.812  1.00  0.00           C
ATOM   2121  O   LYS A 128      66.606  60.096  76.202  1.00  0.00           O
ATOM   2122  N   GLU A 129      65.346  60.924  74.533  1.00  0.00           N
ATOM   2124  CA  GLU A 129      66.477  60.906  73.632  1.00  0.00           C
ATOM   2126  CB  GLU A 129      66.146  60.545  72.162  1.00  0.00           C
ATOM   2129  CG  GLU A 129      65.366  61.595  71.332  1.00  0.00           C
ATOM   2132  CD  GLU A 129      63.957  61.826  71.853  1.00  0.00           C
ATOM   2133  OE1 GLU A 129      63.076  61.016  71.482  1.00  0.00           O
ATOM   2134  OE2 GLU A 129      63.716  62.785  72.633  1.00  0.00           O
ATOM   2135  C   GLU A 129      67.307  62.166  73.813  1.00  0.00           C
ATOM   2136  O   GLU A 129      66.876  63.305  73.662  1.00  0.00           O
ATOM   2137  N   VAL A 130      68.576  61.975  74.203  1.00  0.00           N
ATOM   2139  CA  VAL A 130      69.576  63.025  74.192  1.00  0.00           C
ATOM   2141  CB  VAL A 130      70.826  62.635  74.982  1.00  0.00           C
ATOM   2143  CG1 VAL A 130      71.526  61.396  74.404  1.00  0.00           C
ATOM   2147  CG2 VAL A 130      71.806  63.826  75.032  1.00  0.00           C
ATOM   2151  C   VAL A 130      69.866  63.516  72.783  1.00  0.00           C
ATOM   2152  O   VAL A 130      69.936  64.735  72.563  1.00  0.00           O
ATOM   2153  N   LYS A 131      69.956  62.565  71.822  1.00  0.00           N
ATOM   2155  CA  LYS A 131      70.116  62.785  70.404  1.00  0.00           C
ATOM   2157  CB  LYS A 131      68.767  63.196  69.732  1.00  0.00           C
ATOM   2160  CG  LYS A 131      68.816  63.406  68.202  1.00  0.00           C
ATOM   2163  CD  LYS A 131      67.957  62.444  67.353  1.00  0.00           C
ATOM   2166  CE  LYS A 131      67.936  62.965  65.902  1.00  0.00           C
ATOM   2169  NZ  LYS A 131      67.116  62.166  64.952  1.00  0.00           N
ATOM   2173  C   LYS A 131      71.356  63.675  70.073  1.00  0.00           C
ATOM   2174  OT1 LYS A 131      71.246  64.885  69.763  1.00  0.00           O
ATOM   2175  OT2 LYS A 131      72.487  63.116  70.172  1.00  0.00           O
ATOM   2176  NH3 POPEB 132      40.996  63.656  51.812  1.00  0.00           N
ATOM   2180  C12 POPEB 132      41.806  64.915  51.882  1.00  0.00           C
ATOM   2183  C11 POPEB 132      41.256  65.965  50.893  1.00  0.00           C
ATOM   2186  P   POPEB 132      40.296  68.405  51.083  1.00  0.00           P
ATOM   2187  O13 POPEB 132      39.026  67.915  51.662  1.00  0.00           O
ATOM   2188  O14 POPEB 132      40.766  69.756  51.483  1.00  0.00           O
ATOM   2189  O11 POPEB 132      40.306  68.315  49.492  1.00  0.00           O
ATOM   2190  O12 POPEB 132      41.357  67.295  51.413  1.00  0.00           O
ATOM   2191  C1  POPEB 132      41.556  68.566  48.792  1.00  0.00           C
ATOM   2194  C2  POPEB 132      41.296  69.354  47.484  1.00  0.00           C
ATOM   2196  O21 POPEB 132      42.537  69.646  46.803  1.00  0.00           O
ATOM   2197  C21 POPEB 132      42.977  68.695  46.002  1.00  0.00           C
ATOM   2198  O22 POPEB 132      42.436  67.625  45.793  1.00  0.00           O
ATOM   2199  C22 POPEB 132      44.256  69.156  45.293  1.00  0.00           C
ATOM   2202  C3  POPEB 132      40.616  70.715  47.793  1.00  0.00           C
ATOM   2205  O31 POPEB 132      40.567  71.564  46.633  1.00  0.00           O
ATOM   2206  C31 POPEB 132      39.746  71.116  45.683  1.00  0.00           C
ATOM   2207  O32 POPEB 132      38.906  70.256  45.823  1.00  0.00           O
ATOM   2208  C32 POPEB 132      40.036  71.875  44.393  1.00  0.00           C
ATOM   2211  C23 POPEB 132      44.306  68.625  43.832  1.00  0.00           C
ATOM   2214  C24 POPEB 132      45.606  68.936  43.102  1.00  0.00           C
ATOM   2217  C25 POPEB 132      45.926  70.425  42.983  1.00  0.00           C
ATOM   2220  C26 POPEB 132      47.036  70.675  41.952  1.00  0.00           C
ATOM   2223  C27 POPEB 132      47.456  72.146  41.863  1.00  0.00           C
ATOM   2226  C28 POPEB 132      48.006  72.485  40.473  1.00  0.00           C
ATOM   2229  C29 POPEB 132      48.646  73.855  40.453  1.00  0.00           C
ATOM   2231 0C21 POPEB 132      49.966  74.115  40.462  1.00  0.00           C
ATOM   2233 1C21 POPEB 132      51.066  73.086  40.523  1.00  0.00           C
ATOM   2236 2C21 POPEB 132      51.826  73.065  41.863  1.00  0.00           C
ATOM   2239 3C21 POPEB 132      53.286  73.516  41.683  1.00  0.00           C
ATOM   2242 4C21 POPEB 132      54.186  73.296  42.912  1.00  0.00           C
ATOM   2245 5C21 POPEB 132      54.207  71.854  43.423  1.00  0.00           C
ATOM   2248 6C21 POPEB 132      55.606  71.346  43.752  1.00  0.00           C
ATOM   2251 7C21 POPEB 132      55.576  69.965  44.422  1.00  0.00           C
ATOM   2254 8C21 POPEB 132      56.946  69.296  44.503  1.00  0.00           C
ATOM   2258  C33 POPEB 132      40.036  70.985  43.143  1.00  0.00           C
ATOM   2261  C34 POPEB 132      40.516  71.776  41.922  1.00  0.00           C
ATOM   2264  C35 POPEB 132      40.267  71.035  40.592  1.00  0.00           C
ATOM   2267  C36 POPEB 132      41.097  69.756  40.433  1.00  0.00           C
ATOM   2270  C37 POPEB 132      42.526  70.025  39.972  1.00  0.00           C
ATOM   2273  C38 POPEB 132      43.306  68.726  39.763  1.00  0.00           C
ATOM   2276  C39 POPEB 132      44.616  68.896  38.993  1.00  0.00           C
ATOM   2279 0C31 POPEB 132      44.386  69.366  37.554  1.00  0.00           C
ATOM   2282 1C31 POPEB 132      45.676  69.425  36.733  1.00  0.00           C
ATOM   2285 2C31 POPEB 132      45.376  69.805  35.282  1.00  0.00           C
ATOM   2288 3C31 POPEB 132      46.637  70.015  34.443  1.00  0.00           C
ATOM   2291 4C31 POPEB 132      47.456  68.735  34.223  1.00  0.00           C
ATOM   2294 5C31 POPEB 132      48.656  68.986  33.312  1.00  0.00           C
ATOM   2297 6C31 POPEB 132      49.366  67.696  32.923  1.00  0.00           C
ATOM   2301  NH3 POPEC 133      90.076  50.686  13.519  1.00  0.00           N
ATOM   2305  C12 POPEC 133      90.597  51.335  12.279  1.00  0.00           C
ATOM   2308  C11 POPEC 133      89.806  52.585  11.920  1.00  0.00           C
ATOM   2311  P   POPEC 133      90.317  54.866  10.771  1.00  0.00           P
ATOM   2312  O13 POPEC 133      89.067  54.685   9.980  1.00  0.00           O
ATOM   2313  O14 POPEC 133      91.546  55.415  10.160  1.00  0.00           O
ATOM   2314  O11 POPEC 133      89.907  55.665  12.080  1.00  0.00           O
ATOM   2315  O12 POPEC 133      90.737  53.465  11.321  1.00  0.00           O
ATOM   2316  C1  POPEC 133      90.936  56.026  12.999  1.00  0.00           C
ATOM   2319  C2  POPEC 133      90.576  57.266  13.870  1.00  0.00           C
ATOM   2321  O21 POPEC 133      89.806  56.946  15.050  1.00  0.00           O
ATOM   2322  C21 POPEC 133      90.566  56.476  16.040  1.00  0.00           C
ATOM   2323  O22 POPEC 133      91.496  55.715  15.940  1.00  0.00           O
ATOM   2324  C22 POPEC 133      90.186  57.206  17.320  1.00  0.00           C
ATOM   2327  C3  POPEC 133      89.866  58.375  13.040  1.00  0.00           C
ATOM   2330  O31 POPEC 133      89.207  59.365  13.879  1.00  0.00           O
ATOM   2331  C31 POPEC 133      90.037  60.166  14.550  1.00  0.00           C
ATOM   2332  O32 POPEC 133      91.216  60.326  14.319  1.00  0.00           O
ATOM   2333  C32 POPEC 133      89.216  60.815  15.670  1.00  0.00           C
ATOM   2336  C23 POPEC 133      89.267  56.366  18.219  1.00  0.00           C
ATOM   2339  C24 POPEC 133      89.156  56.965  19.620  1.00  0.00           C
ATOM   2342  C25 POPEC 133      88.397  56.064  20.599  1.00  0.00           C
ATOM   2345  C26 POPEC 133      89.127  54.744  20.870  1.00  0.00           C
ATOM   2348  C27 POPEC 133      88.416  53.896  21.930  1.00  0.00           C
ATOM   2351  C28 POPEC 133      89.197  52.605  22.239  1.00  0.00           C
ATOM   2354  C29 POPEC 133      88.686  51.455  21.410  1.00  0.00           C
ATOM   2356 0C21 POPEC 133      88.826  50.155  21.700  1.00  0.00           C
ATOM   2358 1C21 POPEC 133      89.566  49.625  22.880  1.00  0.00           C
ATOM   2361 2C21 POPEC 133      88.636  48.855  23.820  1.00  0.00           C
ATOM   2364 3C21 POPEC 133      89.386  48.556  25.122  1.00  0.00           C
ATOM   2367 4C21 POPEC 133      88.586  47.666  26.073  1.00  0.00           C
ATOM   2370 5C21 POPEC 133      89.496  47.195  27.213  1.00  0.00           C
ATOM   2373 6C21 POPEC 133      88.826  46.156  28.103  1.00  0.00           C
ATOM   2376 7C21 POPEC 133      89.836  45.436  28.983  1.00  0.00           C
ATOM   2379 8C21 POPEC 133      89.176  44.376  29.864  1.00  0.00           C
ATOM   2383  C33 POPEC 133      90.037  61.256  16.899  1.00  0.00           C
ATOM   2386  C34 POPEC 133      89.167  61.396  18.160  1.00  0.00           C
ATOM   2389  C35 POPEC 133      89.927  60.935  19.410  1.00  0.00           C
ATOM   2392  C36 POPEC 133      89.207  61.194  20.740  1.00  0.00           C
ATOM   2395  C37 POPEC 133      90.037  60.675  21.920  1.00  0.00           C
ATOM   2398  C38 POPEC 133      89.727  61.366  23.250  1.00  0.00           C
ATOM   2401  C39 POPEC 133      88.446  60.896  23.949  1.00  0.00           C
ATOM   2404 0C31 POPEC 133      88.756  60.455  25.383  1.00  0.00           C
ATOM   2407 1C31 POPEC 133      87.516  60.256  26.252  1.00  0.00           C
ATOM   2410 2C31 POPEC 133      87.926  60.046  27.712  1.00  0.00           C
ATOM   2413 3C31 POPEC 133      86.727  60.085  28.663  1.00  0.00           C
ATOM   2416 4C31 POPEC 133      87.087  60.735  30.002  1.00  0.00           C
ATOM   2419 5C31 POPEC 133      85.886  60.795  30.943  1.00  0.00           C
ATOM   2422 6C31 POPEC 133      86.206  61.436  32.294  1.00  0.00           C
ATOM   2426  NH3 POPED 134      75.376  87.225  11.070  1.00  0.00           N
ATOM   2430  C12 POPED 134      74.956  85.896  10.540  1.00  0.00           C
ATOM   2433  C11 POPED 134      75.766  84.725  11.100  1.00  0.00           C
ATOM   2436  P   POPED 134      75.576  82.155  10.980  1.00  0.00           P
ATOM   2437  O13 POPED 134      75.636  81.726   9.559  1.00  0.00           O
ATOM   2438  O14 POPED 134      76.866  82.225  11.719  1.00  0.00           O
ATOM   2439  O11 POPED 134      74.516  81.226  11.690  1.00  0.00           O
ATOM   2440  O12 POPED 134      74.916  83.586  11.019  1.00  0.00           O
ATOM   2441  C1  POPED 134      74.767  80.506  12.890  1.00  0.00           C
ATOM   2444  C2  POPED 134      73.936  81.075  14.079  1.00  0.00           C
ATOM   2446  O21 POPED 134      74.366  82.416  14.370  1.00  0.00           O
ATOM   2447  C21 POPED 134      73.517  83.155  15.059  1.00  0.00           C
ATOM   2448  O22 POPED 134      72.386  82.836  15.390  1.00  0.00           O
ATOM   2449  C22 POPED 134      74.197  84.475  15.461  1.00  0.00           C
ATOM   2452  C3  POPED 134      74.126  80.146  15.310  1.00  0.00           C
ATOM   2455  O31 POPED 134      72.876  79.854  15.970  1.00  0.00           O
ATOM   2456  C31 POPED 134      72.856  80.095  17.290  1.00  0.00           C
ATOM   2457  O32 POPED 134      73.807  80.476  17.950  1.00  0.00           O
ATOM   2458  C32 POPED 134      71.496  79.675  17.859  1.00  0.00           C
ATOM   2461  C23 POPED 134      73.186  85.466  16.100  1.00  0.00           C
ATOM   2464  C24 POPED 134      73.786  86.816  16.549  1.00  0.00           C
ATOM   2467  C25 POPED 134      74.696  86.746  17.789  1.00  0.00           C
ATOM   2470  C26 POPED 134      74.197  87.605  18.949  1.00  0.00           C
ATOM   2473  C27 POPED 134      75.006  87.446  20.250  1.00  0.00           C
ATOM   2476  C28 POPED 134      74.236  87.976  21.479  1.00  0.00           C
ATOM   2479  C29 POPED 134      74.987  87.786  22.780  1.00  0.00           C
ATOM   2481 0C21 POPED 134      74.947  88.575  23.869  1.00  0.00           C
ATOM   2483 1C21 POPED 134      74.126  89.825  24.089  1.00  0.00           C
ATOM   2486 2C21 POPED 134      73.196  89.704  25.322  1.00  0.00           C
ATOM   2489 3C21 POPED 134      72.996  91.035  26.073  1.00  0.00           C
ATOM   2492 4C21 POPED 134      72.286  90.905  27.432  1.00  0.00           C
ATOM   2495 5C21 POPED 134      72.996  89.936  28.404  1.00  0.00           C
ATOM   2498 6C21 POPED 134      72.407  89.876  29.813  1.00  0.00           C
ATOM   2501 7C21 POPED 134      72.896  88.635  30.573  1.00  0.00           C
ATOM   2504 8C21 POPED 134      72.346  88.535  31.992  1.00  0.00           C
ATOM   2508  C33 POPED 134      70.797  80.785  18.680  1.00  0.00           C
ATOM   2511  C34 POPED 134      69.446  80.296  19.240  1.00  0.00           C
ATOM   2514  C35 POPED 134      69.487  79.556  20.580  1.00  0.00           C
ATOM   2517  C36 POPED 134      69.686  80.496  21.781  1.00  0.00           C
ATOM   2520  C37 POPED 134      69.627  79.775  23.131  1.00  0.00           C
ATOM   2523  C38 POPED 134      70.297  80.555  24.283  1.00  0.00           C
ATOM   2526  C39 POPED 134      69.366  81.495  25.063  1.00  0.00           C
ATOM   2529 0C31 POPED 134      70.096  82.285  26.173  1.00  0.00           C
ATOM   2532 1C31 POPED 134      69.126  83.066  27.062  1.00  0.00           C
ATOM   2535 2C31 POPED 134      69.767  84.036  28.073  1.00  0.00           C
ATOM   2538 3C31 POPED 134      70.466  83.355  29.264  1.00  0.00           C
ATOM   2541 4C31 POPED 134      70.917  84.346  30.353  1.00  0.00           C
ATOM   2544 5C31 POPED 134      71.426  83.645  31.624  1.00  0.00           C
ATOM   2547 6C31 POPED 134      71.936  84.605  32.703  1.00  0.00           C
ATOM   2551  NH3 POPEE 135      24.196  30.815  14.399  1.00  0.00           N
ATOM   2555  C12 POPEE 135      23.366  31.355  13.271  1.00  0.00           C
ATOM   2558  C11 POPEE 135      21.886  31.156  13.580  1.00  0.00           C
ATOM   2561  P   POPEE 135      20.076  31.495  15.380  1.00  0.00           P
ATOM   2562  O13 POPEE 135      19.186  32.285  14.500  1.00  0.00           O
ATOM   2563  O14 POPEE 135      19.806  30.065  15.680  1.00  0.00           O
ATOM   2564  O11 POPEE 135      20.116  32.226  16.790  1.00  0.00           O
ATOM   2565  O12 POPEE 135      21.576  31.676  14.879  1.00  0.00           O
ATOM   2566  C1  POPEE 135      20.416  33.635  16.749  1.00  0.00           C
ATOM   2569  C2  POPEE 135      20.906  34.146  18.131  1.00  0.00           C
ATOM   2571  O21 POPEE 135      21.876  33.235  18.670  1.00  0.00           O
ATOM   2572  C21 POPEE 135      23.076  33.305  18.110  1.00  0.00           C
ATOM   2573  O22 POPEE 135      23.456  34.176  17.360  1.00  0.00           O
ATOM   2574  C22 POPEE 135      23.957  32.215  18.721  1.00  0.00           C
ATOM   2577  C3  POPEE 135      19.736  34.246  19.130  1.00  0.00           C
ATOM   2580  O31 POPEE 135      20.196  34.855  20.350  1.00  0.00           O
ATOM   2581  C31 POPEE 135      20.606  34.015  21.309  1.00  0.00           C
ATOM   2582  O32 POPEE 135      20.346  32.826  21.361  1.00  0.00           O
ATOM   2583  C32 POPEE 135      21.496  34.796  22.279  1.00  0.00           C
ATOM   2586  C23 POPEE 135      24.706  32.745  19.960  1.00  0.00           C
ATOM   2589  C24 POPEE 135      25.166  31.635  20.919  1.00  0.00           C
ATOM   2592  C25 POPEE 135      24.026  31.075  21.781  1.00  0.00           C
ATOM   2595  C26 POPEE 135      24.516  30.075  22.839  1.00  0.00           C
ATOM   2598  C27 POPEE 135      24.306  30.585  24.274  1.00  0.00           C
ATOM   2601  C28 POPEE 135      24.906  29.675  25.362  1.00  0.00           C
ATOM   2604  C29 POPEE 135      24.616  30.226  26.733  1.00  0.00           C
ATOM   2606 0C21 POPEE 135      24.916  29.656  27.913  1.00  0.00           C
ATOM   2608 1C21 POPEE 135      25.646  28.355  28.142  1.00  0.00           C
ATOM   2611 2C21 POPEE 135      26.457  28.416  29.452  1.00  0.00           C
ATOM   2614 3C21 POPEE 135      26.956  27.045  29.932  1.00  0.00           C
ATOM   2617 4C21 POPEE 135      27.296  26.995  31.442  1.00  0.00           C
ATOM   2620 5C21 POPEE 135      28.726  27.385  31.812  1.00  0.00           C
ATOM   2623 6C21 POPEE 135      29.166  28.775  31.322  1.00  0.00           C
ATOM   2626 7C21 POPEE 135      30.346  29.306  32.143  1.00  0.00           C
ATOM   2629 8C21 POPEE 135      30.946  30.615  31.642  1.00  0.00           C
ATOM   2633  C33 POPEE 135      21.026  34.776  23.750  1.00  0.00           C
ATOM   2636  C34 POPEE 135      21.956  35.626  24.643  1.00  0.00           C
ATOM   2639  C35 POPEE 135      21.457  35.766  26.082  1.00  0.00           C
ATOM   2642  C36 POPEE 135      22.456  35.265  27.143  1.00  0.00           C
ATOM   2645  C37 POPEE 135      21.896  35.366  28.573  1.00  0.00           C
ATOM   2648  C38 POPEE 135      22.936  35.155  29.683  1.00  0.00           C
ATOM   2651  C39 POPEE 135      24.036  36.236  29.662  1.00  0.00           C
ATOM   2654 0C31 POPEE 135      24.896  36.315  30.943  1.00  0.00           C
ATOM   2657 1C31 POPEE 135      25.776  37.565  30.922  1.00  0.00           C
ATOM   2660 2C31 POPEE 135      26.676  37.726  32.162  1.00  0.00           C
ATOM   2663 3C31 POPEE 135      28.096  37.185  31.943  1.00  0.00           C
ATOM   2666 4C31 POPEE 135      28.986  37.406  33.172  1.00  0.00           C
ATOM   2669 5C31 POPEE 135      30.366  36.775  33.023  1.00  0.00           C
ATOM   2672 6C31 POPEE 135      31.186  36.806  34.312  1.00  0.00           C
ATOM   2676  NH3 POPEF 136     107.847  34.945  15.591  1.00  0.00           N
ATOM   2680  C12 POPEF 136     107.206  34.685  14.249  1.00  0.00           C
ATOM   2683  C11 POPEF 136     107.227  35.935  13.349  1.00  0.00           C
ATOM   2686  P   POPEF 136     105.186  37.236  12.390  1.00  0.00           P
ATOM   2687  O13 POPEF 136     106.056  38.425  12.520  1.00  0.00           O
ATOM   2688  O14 POPEF 136     104.326  37.195  11.189  1.00  0.00           O
ATOM   2689  O11 POPEF 136     104.226  37.156  13.629  1.00  0.00           O
ATOM   2690  O12 POPEF 136     106.096  35.935  12.471  1.00  0.00           O
ATOM   2691  C1  POPEF 136     103.847  38.326  14.360  1.00  0.00           C
ATOM   2694  C2  POPEF 136     104.466  38.305  15.789  1.00  0.00           C
ATOM   2696  O21 POPEF 136     103.507  38.225  16.870  1.00  0.00           O
ATOM   2697  C21 POPEF 136     102.516  39.125  16.889  1.00  0.00           C
ATOM   2698  O22 POPEF 136     102.357  40.025  16.089  1.00  0.00           O
ATOM   2699  C22 POPEF 136     101.527  38.796  18.031  1.00  0.00           C
ATOM   2702  C3  POPEF 136     105.506  39.456  15.959  1.00  0.00           C
ATOM   2705  O31 POPEF 136     106.297  39.316  17.150  1.00  0.00           O
ATOM   2706  C31 POPEF 136     107.407  38.586  17.080  1.00  0.00           C
ATOM   2707  O32 POPEF 136     107.726  37.826  16.170  1.00  0.00           O
ATOM   2708  C32 POPEF 136     108.227  38.905  18.319  1.00  0.00           C
ATOM   2711  C23 POPEF 136     101.076  40.105  18.721  1.00  0.00           C
ATOM   2714  C24 POPEF 136     100.137  39.976  19.939  1.00  0.00           C
ATOM   2717  C25 POPEF 136      99.736  41.355  20.510  1.00  0.00           C
ATOM   2720  C26 POPEF 136      98.966  41.296  21.840  1.00  0.00           C
ATOM   2723  C27 POPEF 136      99.046  42.616  22.640  1.00  0.00           C
ATOM   2726  C28 POPEF 136      98.136  42.666  23.890  1.00  0.00           C
ATOM   2729  C29 POPEF 136      98.276  43.986  24.622  1.00  0.00           C
ATOM   2731 0C21 POPEF 136      98.686  44.195  25.893  1.00  0.00           C
ATOM   2733 1C21 POPEF 136      98.946  43.165  26.952  1.00  0.00           C
ATOM   2736 2C21 POPEF 136      98.647  43.745  28.352  1.00  0.00           C
ATOM   2739 3C21 POPEF 136      99.866  44.376  29.043  1.00  0.00           C
ATOM   2742 4C21 POPEF 136      99.657  45.815  29.552  1.00  0.00           C
ATOM   2745 5C21 POPEF 136      99.727  46.886  28.453  1.00  0.00           C
ATOM   2748 6C21 POPEF 136      99.876  48.305  29.002  1.00  0.00           C
ATOM   2751 7C21 POPEF 136     100.027  49.376  27.913  1.00  0.00           C
ATOM   2754 8C21 POPEF 136     100.296  50.785  28.443  1.00  0.00           C
ATOM   2758  C33 POPEF 136     109.666  38.346  18.279  1.00  0.00           C
ATOM   2761  C34 POPEF 136     109.787  36.925  18.840  1.00  0.00           C
ATOM   2764  C35 POPEF 136     109.866  36.865  20.380  1.00  0.00           C
ATOM   2767  C36 POPEF 136     111.157  37.486  20.940  1.00  0.00           C
ATOM   2770  C37 POPEF 136     111.436  37.035  22.379  1.00  0.00           C
ATOM   2773  C38 POPEF 136     112.656  37.715  23.020  1.00  0.00           C
ATOM   2776  C39 POPEF 136     112.386  39.175  23.419  1.00  0.00           C
ATOM   2779 0C31 POPEF 136     113.286  39.646  24.573  1.00  0.00           C
ATOM   2782 1C31 POPEF 136     112.777  40.945  25.222  1.00  0.00           C
ATOM   2785 2C31 POPEF 136     113.327  41.156  26.633  1.00  0.00           C
ATOM   2788 3C31 POPEF 136     114.816  41.546  26.653  1.00  0.00           C
ATOM   2791 4C31 POPEF 136     115.396  41.506  28.062  1.00  0.00           C
ATOM   2794 5C31 POPEF 136     116.797  42.125  28.153  1.00  0.00           C
ATOM   2797 6C31 POPEF 136     117.556  41.775  29.433  1.00  0.00           C
ATOM   2801  NH3 POPEG 137     119.857  54.855  11.951  1.00  0.00           N
ATOM   2805  C12 POPEG 137     118.526  55.525  12.129  1.00  0.00           C
ATOM   2808  C11 POPEG 137     118.047  56.135  10.809  1.00  0.00           C
ATOM   2811  P   POPEG 137     115.547  56.635  10.071  1.00  0.00           P
ATOM   2812  O13 POPEG 137     115.006  58.006   9.901  1.00  0.00           O
ATOM   2813  O14 POPEG 137     115.936  55.896   8.851  1.00  0.00           O
ATOM   2814  O11 POPEG 137     114.556  55.725  10.919  1.00  0.00           O
ATOM   2815  O12 POPEG 137     116.797  56.775  11.029  1.00  0.00           O
ATOM   2816  C1  POPEG 137     114.536  55.665  12.339  1.00  0.00           C
ATOM   2819  C2  POPEG 137     113.756  56.865  12.940  1.00  0.00           C
ATOM   2821  O21 POPEG 137     113.987  57.026  14.360  1.00  0.00           O
ATOM   2822  C21 POPEG 137     115.186  57.476  14.730  1.00  0.00           C
ATOM   2823  O22 POPEG 137     116.157  57.635  14.009  1.00  0.00           O
ATOM   2824  C22 POPEG 137     115.137  57.686  16.250  1.00  0.00           C
ATOM   2827  C3  POPEG 137     112.217  56.735  12.670  1.00  0.00           C
ATOM   2830  O31 POPEG 137     111.576  55.805  13.570  1.00  0.00           O
ATOM   2831  C31 POPEG 137     110.697  56.315  14.430  1.00  0.00           C
ATOM   2832  O32 POPEG 137     110.256  57.444  14.399  1.00  0.00           O
ATOM   2833  C32 POPEG 137     110.466  55.326  15.569  1.00  0.00           C
ATOM   2836  C23 POPEG 137     115.897  58.905  16.781  1.00  0.00           C
ATOM   2839  C24 POPEG 137     115.827  58.965  18.309  1.00  0.00           C
ATOM   2842  C25 POPEG 137     114.487  59.405  18.939  1.00  0.00           C
ATOM   2845  C26 POPEG 137     114.647  59.465  20.469  1.00  0.00           C
ATOM   2848  C27 POPEG 137     113.377  59.744  21.270  1.00  0.00           C
ATOM   2851  C28 POPEG 137     113.696  59.736  22.780  1.00  0.00           C
ATOM   2854  C29 POPEG 137     112.476  59.875  23.659  1.00  0.00           C
ATOM   2856 0C21 POPEG 137     112.376  60.566  24.813  1.00  0.00           C
ATOM   2858 1C21 POPEG 137     113.467  61.346  25.513  1.00  0.00           C
ATOM   2861 2C21 POPEG 137     113.686  60.956  26.993  1.00  0.00           C
ATOM   2864 3C21 POPEG 137     112.446  61.096  27.892  1.00  0.00           C
ATOM   2867 4C21 POPEG 137     112.646  60.636  29.342  1.00  0.00           C
ATOM   2870 5C21 POPEG 137     113.276  61.675  30.282  1.00  0.00           C
ATOM   2873 6C21 POPEG 137     113.036  61.315  31.764  1.00  0.00           C
ATOM   2876 7C21 POPEG 137     113.556  62.325  32.803  1.00  0.00           C
ATOM   2879 8C21 POPEG 137     113.127  62.035  34.243  1.00  0.00           C
ATOM   2883  C33 POPEG 137     110.186  56.046  16.910  1.00  0.00           C
ATOM   2886  C34 POPEG 137     110.676  55.275  18.149  1.00  0.00           C
ATOM   2889  C35 POPEG 137     110.587  56.125  19.430  1.00  0.00           C
ATOM   2892  C36 POPEG 137     109.186  56.096  20.059  1.00  0.00           C
ATOM   2895  C37 POPEG 137     109.106  55.155  21.270  1.00  0.00           C
ATOM   2898  C38 POPEG 137     107.707  55.195  21.889  1.00  0.00           C
ATOM   2901  C39 POPEG 137     107.586  54.365  23.170  1.00  0.00           C
ATOM   2904 0C31 POPEG 137     106.126  54.335  23.629  1.00  0.00           C
ATOM   2907 1C31 POPEG 137     105.916  53.675  24.993  1.00  0.00           C
ATOM   2910 2C31 POPEG 137     104.456  53.806  25.443  1.00  0.00           C
ATOM   2913 3C31 POPEG 137     104.197  53.416  26.903  1.00  0.00           C
ATOM   2916 4C31 POPEG 137     104.907  54.365  27.873  1.00  0.00           C
ATOM   2919 5C31 POPEG 137     104.487  54.155  29.323  1.00  0.00           C
ATOM   2922 6C31 POPEG 137     105.207  55.135  30.244  1.00  0.00           C
ATOM   2926  NH3 POPEH 138      60.186  83.116  15.080  1.00  0.00           N
ATOM   2930  C12 POPEH 138      61.307  82.735  14.149  1.00  0.00           C
ATOM   2933  C11 POPEH 138      61.587  81.235  14.140  1.00  0.00           C
ATOM   2936  P   POPEH 138      63.506  79.605  13.621  1.00  0.00           P
ATOM   2937  O13 POPEH 138      62.497  78.686  14.170  1.00  0.00           O
ATOM   2938  O14 POPEH 138      64.116  79.155  12.350  1.00  0.00           O
ATOM   2939  O11 POPEH 138      64.616  79.866  14.720  1.00  0.00           O
ATOM   2940  O12 POPEH 138      62.846  81.045  13.480  1.00  0.00           O
ATOM   2941  C1  POPEH 138      64.516  79.205  15.989  1.00  0.00           C
ATOM   2944  C2  POPEH 138      63.817  80.076  17.080  1.00  0.00           C
ATOM   2946  O21 POPEH 138      64.816  80.466  18.050  1.00  0.00           O
ATOM   2947  C21 POPEH 138      64.676  81.695  18.559  1.00  0.00           C
ATOM   2948  O22 POPEH 138      63.906  82.546  18.160  1.00  0.00           O
ATOM   2949  C22 POPEH 138      65.696  81.896  19.679  1.00  0.00           C
ATOM   2952  C3  POPEH 138      62.686  79.285  17.799  1.00  0.00           C
ATOM   2955  O31 POPEH 138      62.176  79.946  18.969  1.00  0.00           O
ATOM   2956  C31 POPEH 138      61.216  80.835  18.770  1.00  0.00           C
ATOM   2957  O32 POPEH 138      60.846  81.266  17.689  1.00  0.00           O
ATOM   2958  C32 POPEH 138      60.626  81.226  20.129  1.00  0.00           C
ATOM   2961  C23 POPEH 138      65.536  83.185  20.510  1.00  0.00           C
ATOM   2964  C24 POPEH 138      66.806  83.365  21.361  1.00  0.00           C
ATOM   2967  C25 POPEH 138      66.756  84.515  22.371  1.00  0.00           C
ATOM   2970  C26 POPEH 138      65.777  84.246  23.519  1.00  0.00           C
ATOM   2973  C27 POPEH 138      65.836  85.326  24.602  1.00  0.00           C
ATOM   2976  C28 POPEH 138      64.966  84.995  25.833  1.00  0.00           C
ATOM   2979  C29 POPEH 138      65.597  83.955  26.733  1.00  0.00           C
ATOM   2981 0C21 POPEH 138      65.917  84.095  28.033  1.00  0.00           C
ATOM   2983 1C21 POPEH 138      65.646  85.314  28.872  1.00  0.00           C
ATOM   2986 2C21 POPEH 138      65.386  85.035  30.374  1.00  0.00           C
ATOM   2989 3C21 POPEH 138      66.636  84.655  31.182  1.00  0.00           C
ATOM   2992 4C21 POPEH 138      66.636  83.195  31.673  1.00  0.00           C
ATOM   2995 5C21 POPEH 138      67.557  82.985  32.883  1.00  0.00           C
ATOM   2998 6C21 POPEH 138      67.227  81.705  33.674  1.00  0.00           C
ATOM   3001 7C21 POPEH 138      68.157  81.515  34.883  1.00  0.00           C
ATOM   3004 8C21 POPEH 138      67.826  80.286  35.732  1.00  0.00           C
ATOM   3008  C33 POPEH 138      61.646  81.716  21.189  1.00  0.00           C
ATOM   3011  C34 POPEH 138      60.977  82.136  22.509  1.00  0.00           C
ATOM   3014  C35 POPEH 138      61.996  82.476  23.610  1.00  0.00           C
ATOM   3017  C36 POPEH 138      61.387  83.035  24.894  1.00  0.00           C
ATOM   3020  C37 POPEH 138      60.806  84.445  24.713  1.00  0.00           C
ATOM   3023  C38 POPEH 138      60.696  85.245  26.022  1.00  0.00           C
ATOM   3026  C39 POPEH 138      59.716  84.646  27.032  1.00  0.00           C
ATOM   3029 0C31 POPEH 138      59.866  85.286  28.412  1.00  0.00           C
ATOM   3032 1C31 POPEH 138      58.846  84.785  29.433  1.00  0.00           C
ATOM   3035 2C31 POPEH 138      59.297  85.016  30.883  1.00  0.00           C
ATOM   3038 3C31 POPEH 138      60.396  84.025  31.302  1.00  0.00           C
ATOM   3041 4C31 POPEH 138      61.596  84.655  32.022  1.00  0.00           C
ATOM   3044 5C31 POPEH 138      61.286  85.146  33.443  1.00  0.00           C
ATOM   3047 6C31 POPEH 138      62.526  85.685  34.153  1.00  0.00           C
ATOM   3051  NH3 POPEI 139      61.977  76.446  12.601  1.00  0.00           N
ATOM   3055  C12 POPEI 139      61.237  75.936  11.391  1.00  0.00           C
ATOM   3058  C11 POPEI 139      61.806  74.616  10.800  1.00  0.00           C
ATOM   3061  P   POPEI 139      62.936  72.774  12.239  1.00  0.00           P
ATOM   3062  O13 POPEI 139      62.637  71.586  13.069  1.00  0.00           O
ATOM   3063  O14 POPEI 139      63.957  72.616  11.170  1.00  0.00           O
ATOM   3064  O11 POPEI 139      63.396  73.936  13.180  1.00  0.00           O
ATOM   3065  O12 POPEI 139      61.646  73.455  11.640  1.00  0.00           O
ATOM   3066  C1  POPEI 139      64.246  73.735  14.290  1.00  0.00           C
ATOM   3069  C2  POPEI 139      63.486  74.076  15.580  1.00  0.00           C
ATOM   3071  O21 POPEI 139      64.456  74.336  16.600  1.00  0.00           O
ATOM   3072  C21 POPEI 139      64.106  75.314  17.420  1.00  0.00           C
ATOM   3073  O22 POPEI 139      63.136  76.035  17.309  1.00  0.00           O
ATOM   3074  C22 POPEI 139      65.036  75.314  18.621  1.00  0.00           C
ATOM   3077  C3  POPEI 139      62.526  72.925  15.980  1.00  0.00           C
ATOM   3080  O31 POPEI 139      62.056  73.055  17.330  1.00  0.00           O
ATOM   3081  C31 POPEI 139      62.596  72.445  18.389  1.00  0.00           C
ATOM   3082  O32 POPEI 139      62.116  72.525  19.510  1.00  0.00           O
ATOM   3083  C32 POPEI 139      63.826  71.586  18.099  1.00  0.00           C
ATOM   3086  C23 POPEI 139      64.236  75.196  19.939  1.00  0.00           C
ATOM   3089  C24 POPEI 139      64.926  74.285  20.959  1.00  0.00           C
ATOM   3092  C25 POPEI 139      65.996  75.015  21.770  1.00  0.00           C
ATOM   3095  C26 POPEI 139      65.356  75.866  22.869  1.00  0.00           C
ATOM   3098  C27 POPEI 139      66.326  76.854  23.529  1.00  0.00           C
ATOM   3101  C28 POPEI 139      65.587  77.985  24.263  1.00  0.00           C
ATOM   3104  C29 POPEI 139      64.616  77.445  25.292  1.00  0.00           C
ATOM   3106 0C21 POPEI 139      64.506  77.826  26.572  1.00  0.00           C
ATOM   3108 1C21 POPEI 139      65.356  78.836  27.293  1.00  0.00           C
ATOM   3111 2C21 POPEI 139      66.377  78.116  28.184  1.00  0.00           C
ATOM   3114 3C21 POPEI 139      65.737  77.345  29.352  1.00  0.00           C
ATOM   3117 4C21 POPEI 139      66.767  76.656  30.262  1.00  0.00           C
ATOM   3120 5C21 POPEI 139      66.157  75.975  31.502  1.00  0.00           C
ATOM   3123 6C21 POPEI 139      65.756  74.515  31.252  1.00  0.00           C
ATOM   3126 7C21 POPEI 139      65.256  73.796  32.512  1.00  0.00           C
ATOM   3129 8C21 POPEI 139      65.267  72.266  32.424  1.00  0.00           C
ATOM   3133  C33 POPEI 139      64.337  70.885  19.381  1.00  0.00           C
ATOM   3136  C34 POPEI 139      65.847  70.635  19.389  1.00  0.00           C
ATOM   3139  C35 POPEI 139      66.346  70.116  20.750  1.00  0.00           C
ATOM   3142  C36 POPEI 139      66.386  71.186  21.860  1.00  0.00           C
ATOM   3145  C37 POPEI 139      66.847  70.616  23.201  1.00  0.00           C
ATOM   3148  C38 POPEI 139      66.736  71.605  24.382  1.00  0.00           C
ATOM   3151  C39 POPEI 139      65.297  71.875  24.823  1.00  0.00           C
ATOM   3154 0C31 POPEI 139      65.206  72.564  26.193  1.00  0.00           C
ATOM   3157 1C31 POPEI 139      63.766  72.646  26.742  1.00  0.00           C
ATOM   3160 2C31 POPEI 139      63.726  73.055  28.223  1.00  0.00           C
ATOM   3163 3C31 POPEI 139      62.326  72.965  28.872  1.00  0.00           C
ATOM   3166 4C31 POPEI 139      61.296  73.946  28.282  1.00  0.00           C
ATOM   3169 5C31 POPEI 139      59.927  73.826  28.953  1.00  0.00           C
ATOM   3172 6C31 POPEI 139      58.896  74.816  28.393  1.00  0.00           C
ATOM   3176  NH3 POPEJ 140      94.897  98.195  56.833  1.00  0.00           N
ATOM   3180  C12 POPEJ 140      96.007  98.155  57.853  1.00  0.00           C
ATOM   3183  C11 POPEJ 140      96.076  99.386  58.783  1.00  0.00           C
ATOM   3186  P   POPEJ 140      98.657  99.486  59.273  1.00  0.00           P
ATOM   3187  O13 POPEJ 140      99.356 100.496  60.093  1.00  0.00           O
ATOM   3188  O14 POPEJ 140      99.307  98.155  59.273  1.00  0.00           O
ATOM   3189  O11 POPEJ 140      98.507  99.825  57.752  1.00  0.00           O
ATOM   3190  O12 POPEJ 140      97.157  99.256  59.724  1.00  0.00           O
ATOM   3191  C1  POPEJ 140      98.747 101.086  57.162  1.00  0.00           C
ATOM   3194  C2  POPEJ 140      99.067 100.865  55.672  1.00  0.00           C
ATOM   3196  O21 POPEJ 140      99.477 102.136  55.142  1.00  0.00           O
ATOM   3197  C21 POPEJ 140     100.307 102.085  54.133  1.00  0.00           C
ATOM   3198  O22 POPEJ 140     100.846 101.075  53.694  1.00  0.00           O
ATOM   3199  C22 POPEJ 140     100.476 103.486  53.572  1.00  0.00           C
ATOM   3202  C3  POPEJ 140      97.836 100.314  54.903  1.00  0.00           C
ATOM   3205  O31 POPEJ 140      98.227  99.475  53.792  1.00  0.00           O
ATOM   3206  C31 POPEJ 140      98.316 100.076  52.614  1.00  0.00           C
ATOM   3207  O32 POPEJ 140      98.047 101.245  52.403  1.00  0.00           O
ATOM   3208  C32 POPEJ 140      98.806  99.064  51.572  1.00  0.00           C
ATOM   3211  C23 POPEJ 140     101.136 103.465  52.182  1.00  0.00           C
ATOM   3214  C24 POPEJ 140     101.086 104.825  51.493  1.00  0.00           C
ATOM   3217  C25 POPEJ 140     101.457 104.725  50.012  1.00  0.00           C
ATOM   3220  C26 POPEJ 140     102.777 103.976  49.794  1.00  0.00           C
ATOM   3223  C27 POPEJ 140     103.547 104.526  48.594  1.00  0.00           C
ATOM   3226  C28 POPEJ 140     104.876 103.796  48.393  1.00  0.00           C
ATOM   3229  C29 POPEJ 140     105.697 104.526  47.353  1.00  0.00           C
ATOM   3231 0C21 POPEJ 140     106.076 104.095  46.143  1.00  0.00           C
ATOM   3233 1C21 POPEJ 140     105.757 102.765  45.513  1.00  0.00           C
ATOM   3236 2C21 POPEJ 140     106.977 101.826  45.403  1.00  0.00           C
ATOM   3239 3C21 POPEJ 140     107.346 101.166  46.743  1.00  0.00           C
ATOM   3242 4C21 POPEJ 140     108.666 100.375  46.712  1.00  0.00           C
ATOM   3245 5C21 POPEJ 140     108.537  98.885  46.332  1.00  0.00           C
ATOM   3248 6C21 POPEJ 140     108.097  98.635  44.882  1.00  0.00           C
ATOM   3251 7C21 POPEJ 140     108.356  97.196  44.433  1.00  0.00           C
ATOM   3254 8C21 POPEJ 140     107.947  96.924  42.983  1.00  0.00           C
ATOM   3258  C33 POPEJ 140      99.386  99.715  50.293  1.00  0.00           C
ATOM   3261  C34 POPEJ 140     100.106  98.696  49.393  1.00  0.00           C
ATOM   3264  C35 POPEJ 140     100.727  99.316  48.123  1.00  0.00           C
ATOM   3267  C36 POPEJ 140     101.506  98.306  47.263  1.00  0.00           C
ATOM   3270  C37 POPEJ 140     102.227  98.976  46.072  1.00  0.00           C
ATOM   3273  C38 POPEJ 140     103.087  98.015  45.252  1.00  0.00           C
ATOM   3276  C39 POPEJ 140     103.847  98.726  44.113  1.00  0.00           C
ATOM   3279 0C31 POPEJ 140     103.066  98.815  42.782  1.00  0.00           C
ATOM   3282 1C31 POPEJ 140     103.586  97.826  41.733  1.00  0.00           C
ATOM   3285 2C31 POPEJ 140     102.856  97.915  40.383  1.00  0.00           C
ATOM   3288 3C31 POPEJ 140     103.566  97.146  39.253  1.00  0.00           C
ATOM   3291 4C31 POPEJ 140     103.526  95.616  39.403  1.00  0.00           C
ATOM   3294 5C31 POPEJ 140     104.577  94.916  38.533  1.00  0.00           C
ATOM   3297 6C31 POPEJ 140     104.507  93.386  38.603  1.00  0.00           C
ATOM   3301  NH3 POPEK 141     112.516  26.436  10.440  1.00  0.00           N
ATOM   3305  C12 POPEK 141     112.606  27.185   9.149  1.00  0.00           C
ATOM   3308  C11 POPEK 141     112.176  28.666   9.330  1.00  0.00           C
ATOM   3311  P   POPEK 141     114.367  29.376  10.631  1.00  0.00           P
ATOM   3312  O13 POPEK 141     115.097  29.425   9.360  1.00  0.00           O
ATOM   3313  O14 POPEK 141     114.636  30.455  11.609  1.00  0.00           O
ATOM   3314  O11 POPEK 141     114.596  27.965  11.340  1.00  0.00           O
ATOM   3315  O12 POPEK 141     112.817  29.345  10.420  1.00  0.00           O
ATOM   3316  C1  POPEK 141     115.776  27.715  12.109  1.00  0.00           C
ATOM   3319  C2  POPEK 141     115.627  28.295  13.550  1.00  0.00           C
ATOM   3321  O21 POPEK 141     116.826  28.076  14.319  1.00  0.00           O
ATOM   3322  C21 POPEK 141     117.537  29.205  14.569  1.00  0.00           C
ATOM   3323  O22 POPEK 141     118.666  29.386  14.170  1.00  0.00           O
ATOM   3324  C22 POPEK 141     116.737  30.176  15.450  1.00  0.00           C
ATOM   3327  C3  POPEK 141     114.396  27.705  14.260  1.00  0.00           C
ATOM   3330  O31 POPEK 141     114.086  28.545  15.390  1.00  0.00           O
ATOM   3331  C31 POPEK 141     113.127  28.025  16.151  1.00  0.00           C
ATOM   3332  O32 POPEK 141     112.476  27.016  15.870  1.00  0.00           O
ATOM   3333  C32 POPEK 141     112.926  28.875  17.409  1.00  0.00           C
ATOM   3336  C23 POPEK 141     117.586  31.296  16.089  1.00  0.00           C
ATOM   3339  C24 POPEK 141     116.756  32.226  16.990  1.00  0.00           C
ATOM   3342  C25 POPEK 141     116.476  31.646  18.379  1.00  0.00           C
ATOM   3345  C26 POPEK 141     117.667  31.795  19.349  1.00  0.00           C
ATOM   3348  C27 POPEK 141     117.376  31.186  20.740  1.00  0.00           C
ATOM   3351  C28 POPEK 141     118.596  31.065  21.670  1.00  0.00           C
ATOM   3354  C29 POPEK 141     118.726  32.296  22.530  1.00  0.00           C
ATOM   3356 0C21 POPEK 141     118.467  32.385  23.851  1.00  0.00           C
ATOM   3358 1C21 POPEK 141     118.047  31.245  24.753  1.00  0.00           C
ATOM   3361 2C21 POPEK 141     118.276  31.595  26.243  1.00  0.00           C
ATOM   3364 3C21 POPEK 141     117.716  30.525  27.192  1.00  0.00           C
ATOM   3367 4C21 POPEK 141     118.057  30.776  28.674  1.00  0.00           C
ATOM   3370 5C21 POPEK 141     117.306  31.965  29.303  1.00  0.00           C
ATOM   3373 6C21 POPEK 141     116.177  31.525  30.252  1.00  0.00           C
ATOM   3376 7C21 POPEK 141     115.406  32.715  30.842  1.00  0.00           C
ATOM   3379 8C21 POPEK 141     114.246  32.285  31.753  1.00  0.00           C
ATOM   3383  C33 POPEK 141     113.187  28.136  18.740  1.00  0.00           C
ATOM   3386  C34 POPEK 141     112.017  28.256  19.730  1.00  0.00           C
ATOM   3389  C35 POPEK 141     112.357  27.785  21.159  1.00  0.00           C
ATOM   3392  C36 POPEK 141     113.227  28.775  21.951  1.00  0.00           C
ATOM   3395  C37 POPEK 141     113.346  28.456  23.440  1.00  0.00           C
ATOM   3398  C38 POPEK 141     114.176  29.506  24.204  1.00  0.00           C
ATOM   3401  C39 POPEK 141     113.896  29.535  25.702  1.00  0.00           C
ATOM   3404 0C31 POPEK 141     114.386  28.295  26.472  1.00  0.00           C
ATOM   3407 1C31 POPEK 141     113.987  28.375  27.954  1.00  0.00           C
ATOM   3410 2C31 POPEK 141     114.787  27.416  28.843  1.00  0.00           C
ATOM   3413 3C31 POPEK 141     114.307  27.416  30.293  1.00  0.00           C
ATOM   3416 4C31 POPEK 141     115.286  26.705  31.233  1.00  0.00           C
ATOM   3419 5C31 POPEK 141     114.727  26.515  32.642  1.00  0.00           C
ATOM   3422 6C31 POPEK 141     115.727  25.906  33.622  1.00  0.00           C
ATOM   3426  NH3 POPEL 142      99.496  63.616  11.649  1.00  0.00           N
ATOM   3430  C12 POPEL 142      98.936  62.226  11.600  1.00  0.00           C
ATOM   3433  C11 POPEL 142      98.187  62.045  10.280  1.00  0.00           C
ATOM   3436  P   POPEL 142      96.216  60.506  11.070  1.00  0.00           P
ATOM   3437  O13 POPEL 142      95.676  61.806  11.530  1.00  0.00           O
ATOM   3438  O14 POPEL 142      95.356  59.674  10.210  1.00  0.00           O
ATOM   3439  O11 POPEL 142      96.826  59.706  12.290  1.00  0.00           O
ATOM   3440  O12 POPEL 142      97.547  60.776  10.250  1.00  0.00           O
ATOM   3441  C1  POPEL 142      96.066  58.796  13.080  1.00  0.00           C
ATOM   3444  C2  POPEL 142      95.676  59.446  14.441  1.00  0.00           C
ATOM   3446  O21 POPEL 142      95.666  58.465  15.499  1.00  0.00           O
ATOM   3447  C21 POPEL 142      94.547  57.975  16.000  1.00  0.00           C
ATOM   3448  O22 POPEL 142      93.426  58.104  15.561  1.00  0.00           O
ATOM   3449  C22 POPEL 142      94.836  57.244  17.320  1.00  0.00           C
ATOM   3452  C3  POPEL 142      94.447  60.385  14.290  1.00  0.00           C
ATOM   3455  O31 POPEL 142      94.167  61.075  15.520  1.00  0.00           O
ATOM   3456  C31 POPEL 142      93.616  62.266  15.420  1.00  0.00           C
ATOM   3457  O32 POPEL 142      93.197  62.806  14.411  1.00  0.00           O
ATOM   3458  C32 POPEL 142      93.596  62.876  16.819  1.00  0.00           C
ATOM   3461  C23 POPEL 142      94.246  58.006  18.519  1.00  0.00           C
ATOM   3464  C24 POPEL 142      94.736  57.515  19.879  1.00  0.00           C
ATOM   3467  C25 POPEL 142      94.216  58.406  21.019  1.00  0.00           C
ATOM   3470  C26 POPEL 142      92.936  57.885  21.690  1.00  0.00           C
ATOM   3473  C27 POPEL 142      93.257  57.006  22.910  1.00  0.00           C
ATOM   3476  C28 POPEL 142      92.047  56.215  23.429  1.00  0.00           C
ATOM   3479  C29 POPEL 142      90.936  57.055  24.009  1.00  0.00           C
ATOM   3481 0C21 POPEL 142      89.936  56.546  24.732  1.00  0.00           C
ATOM   3483 1C21 POPEL 142      89.746  55.085  25.042  1.00  0.00           C
ATOM   3486 2C21 POPEL 142      90.226  54.715  26.453  1.00  0.00           C
ATOM   3489 3C21 POPEL 142      89.946  53.245  26.763  1.00  0.00           C
ATOM   3492 4C21 POPEL 142      90.506  52.796  28.113  1.00  0.00           C
ATOM   3495 5C21 POPEL 142      90.356  51.275  28.312  1.00  0.00           C
ATOM   3498 6C21 POPEL 142      90.506  50.826  29.773  1.00  0.00           C
ATOM   3501 7C21 POPEL 142      89.237  51.075  30.602  1.00  0.00           C
ATOM   3504 8C21 POPEL 142      89.326  50.515  32.022  1.00  0.00           C
ATOM   3508  C33 POPEL 142      94.746  62.385  17.719  1.00  0.00           C
ATOM   3511  C34 POPEL 142      94.866  63.205  19.000  1.00  0.00           C
ATOM   3514  C35 POPEL 142      93.576  63.205  19.809  1.00  0.00           C
ATOM   3517  C36 POPEL 142      93.826  63.336  21.320  1.00  0.00           C
ATOM   3520  C37 POPEL 142      94.386  62.045  21.920  1.00  0.00           C
ATOM   3523  C38 POPEL 142      94.367  62.045  23.440  1.00  0.00           C
ATOM   3526  C39 POPEL 142      93.616  60.865  24.060  1.00  0.00           C
ATOM   3529 0C31 POPEL 142      93.496  60.994  25.583  1.00  0.00           C
ATOM   3532 1C31 POPEL 142      92.707  59.825  26.203  1.00  0.00           C
ATOM   3535 2C31 POPEL 142      92.646  59.895  27.733  1.00  0.00           C
ATOM   3538 3C31 POPEL 142      92.036  58.625  28.342  1.00  0.00           C
ATOM   3541 4C31 POPEL 142      92.136  58.625  29.872  1.00  0.00           C
ATOM   3544 5C31 POPEL 142      91.466  57.395  30.503  1.00  0.00           C
ATOM   3547 6C31 POPEL 142      91.466  57.425  32.033  1.00  0.00           C
ATOM   3551  NH3 POPEM 143     114.466  40.655  12.759  1.00  0.00           N
ATOM   3555  C12 POPEM 143     115.326  40.875  11.549  1.00  0.00           C
ATOM   3558  C11 POPEM 143     115.687  39.576  10.819  1.00  0.00           C
ATOM   3561  P   POPEM 143     118.276  39.446  10.550  1.00  0.00           P
ATOM   3562  O13 POPEM 143     118.887  38.546   9.550  1.00  0.00           O
ATOM   3563  O14 POPEM 143     119.006  40.706  10.800  1.00  0.00           O
ATOM   3564  O11 POPEM 143     118.057  38.686  11.951  1.00  0.00           O
ATOM   3565  O12 POPEM 143     116.826  39.825  10.009  1.00  0.00           O
ATOM   3566  C1  POPEM 143     118.276  39.354  13.210  1.00  0.00           C
ATOM   3569  C2  POPEM 143     118.206  38.425  14.500  1.00  0.00           C
ATOM   3571  O21 POPEM 143     117.817  39.125  15.701  1.00  0.00           O
ATOM   3572  C21 POPEM 143     116.667  39.744  15.809  1.00  0.00           C
ATOM   3573  O22 POPEM 143     115.776  39.766  14.971  1.00  0.00           O
ATOM   3574  C22 POPEM 143     116.597  40.496  17.150  1.00  0.00           C
ATOM   3577  C3  POPEM 143     119.577  37.736  14.830  1.00  0.00           C
ATOM   3580  O31 POPEM 143     119.547  37.006  16.080  1.00  0.00           O
ATOM   3581  C31 POPEM 143     120.196  37.525  17.120  1.00  0.00           C
ATOM   3582  O32 POPEM 143     120.776  38.596  17.139  1.00  0.00           O
ATOM   3583  C32 POPEM 143     120.116  36.565  18.319  1.00  0.00           C
ATOM   3586  C23 POPEM 143     116.366  39.576  18.359  1.00  0.00           C
ATOM   3589  C24 POPEM 143     116.606  40.236  19.730  1.00  0.00           C
ATOM   3592  C25 POPEM 143     116.336  39.235  20.870  1.00  0.00           C
ATOM   3595  C26 POPEM 143     117.047  39.516  22.199  1.00  0.00           C
ATOM   3598  C27 POPEM 143     116.926  38.315  23.149  1.00  0.00           C
ATOM   3601  C28 POPEM 143     118.006  38.245  24.253  1.00  0.00           C
ATOM   3604  C29 POPEM 143     117.646  39.085  25.443  1.00  0.00           C
ATOM   3606 0C21 POPEM 143     117.567  38.666  26.712  1.00  0.00           C
ATOM   3608 1C21 POPEM 143     117.817  37.285  27.262  1.00  0.00           C
ATOM   3611 2C21 POPEM 143     116.877  36.925  28.422  1.00  0.00           C
ATOM   3614 3C21 POPEM 143     117.026  37.826  29.643  1.00  0.00           C
ATOM   3617 4C21 POPEM 143     116.166  37.395  30.834  1.00  0.00           C
ATOM   3620 5C21 POPEM 143     116.287  38.396  31.982  1.00  0.00           C
ATOM   3623 6C21 POPEM 143     115.447  38.006  33.202  1.00  0.00           C
ATOM   3626 7C21 POPEM 143     115.687  38.925  34.393  1.00  0.00           C
ATOM   3629 8C21 POPEM 143     115.797  38.175  35.713  1.00  0.00           C
ATOM   3633  C33 POPEM 143     119.757  37.336  19.609  1.00  0.00           C
ATOM   3636  C34 POPEM 143     119.307  36.405  20.750  1.00  0.00           C
ATOM   3639  C35 POPEM 143     120.436  35.646  21.449  1.00  0.00           C
ATOM   3642  C36 POPEM 143     120.336  35.725  22.980  1.00  0.00           C
ATOM   3645  C37 POPEM 143     121.446  34.936  23.680  1.00  0.00           C
ATOM   3648  C38 POPEM 143     121.667  35.315  25.142  1.00  0.00           C
ATOM   3651  C39 POPEM 143     120.617  34.736  26.103  1.00  0.00           C
ATOM   3654 0C31 POPEM 143     121.147  34.755  27.552  1.00  0.00           C
ATOM   3657 1C31 POPEM 143     120.256  34.015  28.563  1.00  0.00           C
ATOM   3660 2C31 POPEM 143     120.846  33.995  29.983  1.00  0.00           C
ATOM   3663 3C31 POPEM 143     122.117  33.136  30.112  1.00  0.00           C
ATOM   3666 4C31 POPEM 143     121.826  31.646  30.374  1.00  0.00           C
ATOM   3669 5C31 POPEM 143     123.066  30.766  30.212  1.00  0.00           C
ATOM   3672 6C31 POPEM 143     122.807  29.275  30.444  1.00  0.00           C
ATOM   3676  NH3 POPEN 144      31.756   6.696  53.773  1.00  0.00           N
ATOM   3680  C12 POPEN 144      32.837   7.686  53.404  1.00  0.00           C
ATOM   3683  C11 POPEN 144      32.256   9.096  53.153  1.00  0.00           C
ATOM   3686  P   POPEN 144      30.046  10.276  52.523  1.00  0.00           P
ATOM   3687  O13 POPEN 144      28.626  10.276  52.933  1.00  0.00           O
ATOM   3688  O14 POPEN 144      30.797  11.526  52.782  1.00  0.00           O
ATOM   3689  O11 POPEN 144      30.176   9.816  51.023  1.00  0.00           O
ATOM   3690  O12 POPEN 144      30.826   9.126  53.283  1.00  0.00           O
ATOM   3691  C1  POPEN 144      30.906  10.545  50.042  1.00  0.00           C
ATOM   3694  C2  POPEN 144      30.037  11.666  49.422  1.00  0.00           C
ATOM   3696  O21 POPEN 144      28.716  11.185  49.123  1.00  0.00           O
ATOM   3697  C21 POPEN 144      28.526  10.355  48.132  1.00  0.00           C
ATOM   3698  O22 POPEN 144      29.356   9.886  47.372  1.00  0.00           O
ATOM   3699  C22 POPEN 144      27.016  10.086  48.003  1.00  0.00           C
ATOM   3702  C3  POPEN 144      30.746  12.365  48.222  1.00  0.00           C
ATOM   3705  O31 POPEN 144      29.846  13.265  47.542  1.00  0.00           O
ATOM   3706  C31 POPEN 144      29.906  14.535  47.912  1.00  0.00           C
ATOM   3707  O32 POPEN 144      30.646  15.005  48.752  1.00  0.00           O
ATOM   3708  C32 POPEN 144      29.046  15.355  46.972  1.00  0.00           C
ATOM   3711  C23 POPEN 144      26.646   9.835  46.532  1.00  0.00           C
ATOM   3714  C24 POPEN 144      25.156   9.636  46.262  1.00  0.00           C
ATOM   3717  C25 POPEN 144      24.886   9.415  44.763  1.00  0.00           C
ATOM   3720  C26 POPEN 144      25.156  10.646  43.892  1.00  0.00           C
ATOM   3723  C27 POPEN 144      24.986  10.376  42.403  1.00  0.00           C
ATOM   3726  C28 POPEN 144      25.566  11.526  41.553  1.00  0.00           C
ATOM   3729  C29 POPEN 144      25.836  11.076  40.142  1.00  0.00           C
ATOM   3731 0C21 POPEN 144      24.997  11.136  39.092  1.00  0.00           C
ATOM   3733 1C21 POPEN 144      23.596  11.696  39.123  1.00  0.00           C
ATOM   3736 2C21 POPEN 144      23.246  12.486  37.842  1.00  0.00           C
ATOM   3739 3C21 POPEN 144      22.966  11.585  36.623  1.00  0.00           C
ATOM   3742 4C21 POPEN 144      22.306  12.335  35.443  1.00  0.00           C
ATOM   3745 5C21 POPEN 144      20.946  12.946  35.823  1.00  0.00           C
ATOM   3748 6C21 POPEN 144      20.036  13.265  34.622  1.00  0.00           C
ATOM   3751 7C21 POPEN 144      18.836  14.126  35.042  1.00  0.00           C
ATOM   3754 8C21 POPEN 144      17.796  14.315  33.944  1.00  0.00           C
ATOM   3758  C33 POPEN 144      29.796  15.545  45.643  1.00  0.00           C
ATOM   3761  C34 POPEN 144      29.056  16.436  44.643  1.00  0.00           C
ATOM   3764  C35 POPEN 144      27.756  15.765  44.203  1.00  0.00           C
ATOM   3767  C36 POPEN 144      27.286  16.185  42.813  1.00  0.00           C
ATOM   3770  C37 POPEN 144      25.986  15.455  42.442  1.00  0.00           C
ATOM   3773  C38 POPEN 144      25.876  15.056  40.963  1.00  0.00           C
ATOM   3776  C39 POPEN 144      25.926  16.215  39.972  1.00  0.00           C
ATOM   3779 0C31 POPEN 144      25.606  15.706  38.562  1.00  0.00           C
ATOM   3782 1C31 POPEN 144      25.866  16.715  37.442  1.00  0.00           C
ATOM   3785 2C31 POPEN 144      25.526  16.095  36.083  1.00  0.00           C
ATOM   3788 3C31 POPEN 144      25.736  17.056  34.903  1.00  0.00           C
ATOM   3791 4C31 POPEN 144      24.756  18.225  34.853  1.00  0.00           C
ATOM   3794 5C31 POPEN 144      24.716  18.875  33.463  1.00  0.00           C
ATOM   3797 6C31 POPEN 144      23.686  19.995  33.363  1.00  0.00           C
ATOM   3801  NH3 POPEO 145     115.097  83.645  52.423  1.00  0.00           N
ATOM   3805  C12 POPEO 145     115.426  82.915  53.702  1.00  0.00           C
ATOM   3808  C11 POPEO 145     116.746  83.435  54.303  1.00  0.00           C
ATOM   3811  P   POPEO 145     119.246  83.836  53.643  1.00  0.00           P
ATOM   3812  O13 POPEO 145     119.377  84.366  55.014  1.00  0.00           O
ATOM   3813  O14 POPEO 145     120.106  82.696  53.263  1.00  0.00           O
ATOM   3814  O11 POPEO 145     119.577  85.035  52.673  1.00  0.00           O
ATOM   3815  O12 POPEO 145     117.766  83.425  53.312  1.00  0.00           O
ATOM   3816  C1  POPEO 145     118.826  85.256  51.473  1.00  0.00           C
ATOM   3819  C2  POPEO 145     119.657  84.806  50.233  1.00  0.00           C
ATOM   3821  O21 POPEO 145     119.176  85.476  49.063  1.00  0.00           O
ATOM   3822  C21 POPEO 145     117.917  85.314  48.713  1.00  0.00           C
ATOM   3823  O22 POPEO 145     117.066  84.646  49.282  1.00  0.00           O
ATOM   3824  C22 POPEO 145     117.696  86.094  47.423  1.00  0.00           C
ATOM   3827  C3  POPEO 145     119.666  83.256  50.042  1.00  0.00           C
ATOM   3830  O31 POPEO 145     120.816  82.616  49.443  1.00  0.00           O
ATOM   3831  C31 POPEO 145     121.436  83.096  48.382  1.00  0.00           C
ATOM   3832  O32 POPEO 145     121.667  84.265  48.143  1.00  0.00           O
ATOM   3833  C32 POPEO 145     121.816  81.905  47.493  1.00  0.00           C
ATOM   3836  C23 POPEO 145     116.877  85.265  46.402  1.00  0.00           C
ATOM   3839  C24 POPEO 145     116.956  85.814  44.984  1.00  0.00           C
ATOM   3842  C25 POPEO 145     116.126  84.955  44.014  1.00  0.00           C
ATOM   3845  C26 POPEO 145     116.606  84.995  42.554  1.00  0.00           C
ATOM   3848  C27 POPEO 145     116.007  86.126  41.703  1.00  0.00           C
ATOM   3851  C28 POPEO 145     116.186  85.905  40.182  1.00  0.00           C
ATOM   3854  C29 POPEO 145     115.386  84.736  39.654  1.00  0.00           C
ATOM   3856 0C21 POPEO 145     114.377  84.776  38.762  1.00  0.00           C
ATOM   3858 1C21 POPEO 145     113.777  86.005  38.102  1.00  0.00           C
ATOM   3861 2C21 POPEO 145     112.236  85.975  38.092  1.00  0.00           C
ATOM   3864 3C21 POPEO 145     111.616  87.196  37.403  1.00  0.00           C
ATOM   3867 4C21 POPEO 145     110.106  87.075  37.154  1.00  0.00           C
ATOM   3870 5C21 POPEO 145     109.256  87.006  38.443  1.00  0.00           C
ATOM   3873 6C21 POPEO 145     107.756  86.826  38.132  1.00  0.00           C
ATOM   3876 7C21 POPEO 145     106.847  87.196  39.312  1.00  0.00           C
ATOM   3879 8C21 POPEO 145     105.356  86.986  39.023  1.00  0.00           C
ATOM   3883  C33 POPEO 145     120.926  81.785  46.222  1.00  0.00           C
ATOM   3886  C34 POPEO 145     121.096  80.426  45.523  1.00  0.00           C
ATOM   3889  C35 POPEO 145     120.106  80.174  44.363  1.00  0.00           C
ATOM   3892  C36 POPEO 145     120.207  81.145  43.183  1.00  0.00           C
ATOM   3895  C37 POPEO 145     119.207  80.785  42.073  1.00  0.00           C
ATOM   3898  C38 POPEO 145     119.416  81.536  40.742  1.00  0.00           C
ATOM   3901  C39 POPEO 145     119.207  83.055  40.802  1.00  0.00           C
ATOM   3904 0C31 POPEO 145     120.506  83.845  40.952  1.00  0.00           C
ATOM   3907 1C31 POPEO 145     120.347  85.336  40.613  1.00  0.00           C
ATOM   3910 2C31 POPEO 145     121.667  86.005  40.194  1.00  0.00           C
ATOM   3913 3C31 POPEO 145     121.457  87.476  39.812  1.00  0.00           C
ATOM   3916 4C31 POPEO 145     122.686  88.136  39.162  1.00  0.00           C
ATOM   3919 5C31 POPEO 145     122.336  89.475  38.502  1.00  0.00           C
ATOM   3922 6C31 POPEO 145     123.526  90.196  37.873  1.00  0.00           C
ATOM   3926  NH3 POPEP 146      37.356  97.635  10.399  1.00  0.00           N
ATOM   3930  C12 POPEP 146      37.826  96.215  10.580  1.00  0.00           C
ATOM   3933  C11 POPEP 146      39.306  96.186  11.000  1.00  0.00           C
ATOM   3936  P   POPEP 146      40.916  94.146  10.889  1.00  0.00           P
ATOM   3937  O13 POPEP 146      40.606  93.605   9.559  1.00  0.00           O
ATOM   3938  O14 POPEP 146      42.066  95.065  10.989  1.00  0.00           O
ATOM   3939  O11 POPEP 146      41.126  92.896  11.790  1.00  0.00           O
ATOM   3940  O12 POPEP 146      39.626  94.876  11.469  1.00  0.00           O
ATOM   3941  C1  POPEP 146      41.156  92.915  13.210  1.00  0.00           C
ATOM   3944  C2  POPEP 146      41.226  91.455  13.730  1.00  0.00           C
ATOM   3946  O21 POPEP 146      42.146  91.375  14.820  1.00  0.00           O
ATOM   3947  C21 POPEP 146      41.696  91.835  15.959  1.00  0.00           C
ATOM   3948  O22 POPEP 146      40.637  92.416  16.140  1.00  0.00           O
ATOM   3949  C22 POPEP 146      42.697  91.455  17.050  1.00  0.00           C
ATOM   3952  C3  POPEP 146      41.696  90.436  12.641  1.00  0.00           C
ATOM   3955  O31 POPEP 146      41.996  89.125  13.191  1.00  0.00           O
ATOM   3956  C31 POPEP 146      43.256  88.995  13.589  1.00  0.00           C
ATOM   3957  O32 POPEP 146      44.157  89.785  13.370  1.00  0.00           O
ATOM   3958  C32 POPEP 146      43.416  87.716  14.430  1.00  0.00           C
ATOM   3961  C23 POPEP 146      42.326  91.975  18.449  1.00  0.00           C
ATOM   3964  C24 POPEP 146      43.457  91.746  19.451  1.00  0.00           C
ATOM   3967  C25 POPEP 146      43.166  92.225  20.879  1.00  0.00           C
ATOM   3970  C26 POPEP 146      42.716  93.696  20.940  1.00  0.00           C
ATOM   3973  C27 POPEP 146      42.866  94.316  22.330  1.00  0.00           C
ATOM   3976  C28 POPEP 146      42.087  95.636  22.490  1.00  0.00           C
ATOM   3979  C29 POPEP 146      42.146  96.126  23.920  1.00  0.00           C
ATOM   3981 0C21 POPEP 146      41.176  96.005  24.843  1.00  0.00           C
ATOM   3983 1C21 POPEP 146      39.836  95.336  24.653  1.00  0.00           C
ATOM   3986 2C21 POPEP 146      38.716  96.345  24.353  1.00  0.00           C
ATOM   3989 3C21 POPEP 146      37.326  95.685  24.274  1.00  0.00           C
ATOM   3992 4C21 POPEP 146      36.176  96.705  24.363  1.00  0.00           C
ATOM   3995 5C21 POPEP 146      36.176  97.735  23.230  1.00  0.00           C
ATOM   3998 6C21 POPEP 146      35.516  97.225  21.941  1.00  0.00           C
ATOM   4001 7C21 POPEP 146      36.076  97.966  20.730  1.00  0.00           C
ATOM   4004 8C21 POPEP 146      35.156  97.875  19.529  1.00  0.00           C
ATOM   4008  C33 POPEP 146      44.256  87.966  15.719  1.00  0.00           C
ATOM   4011  C34 POPEP 146      43.506  87.516  16.990  1.00  0.00           C
ATOM   4014  C35 POPEP 146      44.186  87.955  18.289  1.00  0.00           C
ATOM   4017  C36 POPEP 146      45.536  87.285  18.570  1.00  0.00           C
ATOM   4020  C37 POPEP 146      46.086  87.665  19.950  1.00  0.00           C
ATOM   4023  C38 POPEP 146      47.546  87.236  20.160  1.00  0.00           C
ATOM   4026  C39 POPEP 146      48.026  87.446  21.609  1.00  0.00           C
ATOM   4029 0C31 POPEP 146      47.586  86.315  22.549  1.00  0.00           C
ATOM   4032 1C31 POPEP 146      47.876  86.625  24.030  1.00  0.00           C
ATOM   4035 2C31 POPEP 146      47.856  85.366  24.913  1.00  0.00           C
ATOM   4038 3C31 POPEP 146      46.447  84.925  25.322  1.00  0.00           C
ATOM   4041 4C31 POPEP 146      46.416  83.516  25.912  1.00  0.00           C
ATOM   4044 5C31 POPEP 146      45.037  83.085  26.424  1.00  0.00           C
ATOM   4047 6C31 POPEP 146      45.026  81.655  26.983  1.00  0.00           C
ATOM   4051  NH3 POPEQ 147      87.976  70.555  55.353  1.00  0.00           N
ATOM   4055  C12 POPEQ 147      87.987  69.766  56.642  1.00  0.00           C
ATOM   4058  C11 POPEQ 147      87.856  68.256  56.382  1.00  0.00           C
ATOM   4061  P   POPEQ 147      86.026  67.155  54.773  1.00  0.00           P
ATOM   4062  O13 POPEQ 147      85.746  65.736  55.072  1.00  0.00           O
ATOM   4063  O14 POPEQ 147      84.866  67.865  54.193  1.00  0.00           O
ATOM   4064  O11 POPEQ 147      87.236  67.266  53.752  1.00  0.00           O
ATOM   4065  O12 POPEQ 147      86.506  67.896  56.072  1.00  0.00           O
ATOM   4066  C1  POPEQ 147      87.236  66.556  52.514  1.00  0.00           C
ATOM   4069  C2  POPEQ 147      87.007  67.485  51.304  1.00  0.00           C
ATOM   4071  O21 POPEQ 147      87.236  66.696  50.112  1.00  0.00           O
ATOM   4072  C21 POPEQ 147      86.356  66.556  49.103  1.00  0.00           C
ATOM   4073  O22 POPEQ 147      86.646  65.985  48.062  1.00  0.00           O
ATOM   4074  C22 POPEQ 147      84.956  67.116  49.342  1.00  0.00           C
ATOM   4077  C3  POPEQ 147      87.987  68.686  51.353  1.00  0.00           C
ATOM   4080  O31 POPEQ 147      88.097  69.315  50.072  1.00  0.00           O
ATOM   4081  C31 POPEQ 147      89.086  69.086  49.183  1.00  0.00           C
ATOM   4082  O32 POPEQ 147      89.106  69.595  48.083  1.00  0.00           O
ATOM   4083  C32 POPEQ 147      90.207  68.186  49.702  1.00  0.00           C
ATOM   4086  C23 POPEQ 147      83.996  66.885  48.143  1.00  0.00           C
ATOM   4089  C24 POPEQ 147      82.686  67.686  48.283  1.00  0.00           C
ATOM   4092  C25 POPEQ 147      81.517  66.955  48.983  1.00  0.00           C
ATOM   4095  C26 POPEQ 147      80.477  66.375  48.013  1.00  0.00           C
ATOM   4098  C27 POPEQ 147      79.126  66.125  48.713  1.00  0.00           C
ATOM   4101  C28 POPEQ 147      78.126  65.355  47.842  1.00  0.00           C
ATOM   4104  C29 POPEQ 147      76.816  65.274  48.583  1.00  0.00           C
ATOM   4106 0C21 POPEQ 147      75.676  65.936  48.302  1.00  0.00           C
ATOM   4108 1C21 POPEQ 147      75.447  66.854  47.122  1.00  0.00           C
ATOM   4111 2C21 POPEQ 147      74.056  66.626  46.493  1.00  0.00           C
ATOM   4114 3C21 POPEQ 147      73.816  65.196  46.013  1.00  0.00           C
ATOM   4117 4C21 POPEQ 147      72.407  65.015  45.443  1.00  0.00           C
ATOM   4120 5C21 POPEQ 147      72.086  63.576  45.033  1.00  0.00           C
ATOM   4123 6C21 POPEQ 147      70.686  63.475  44.422  1.00  0.00           C
ATOM   4126 7C21 POPEQ 147      70.317  62.086  43.923  1.00  0.00           C
ATOM   4129 8C21 POPEQ 147      69.096  62.086  42.993  1.00  0.00           C
ATOM   4133  C33 POPEQ 147      91.277  67.935  48.622  1.00  0.00           C
ATOM   4136  C34 POPEQ 147      92.527  67.256  49.183  1.00  0.00           C
ATOM   4139  C35 POPEQ 147      93.657  67.235  48.153  1.00  0.00           C
ATOM   4142  C36 POPEQ 147      94.946  66.615  48.673  1.00  0.00           C
ATOM   4145  C37 POPEQ 147      96.157  66.936  47.782  1.00  0.00           C
ATOM   4148  C38 POPEQ 147      97.397  66.104  48.153  1.00  0.00           C
ATOM   4151  C39 POPEQ 147      98.736  66.825  47.973  1.00  0.00           C
ATOM   4154 0C31 POPEQ 147      98.976  67.396  46.563  1.00  0.00           C
ATOM   4157 1C31 POPEQ 147     100.447  67.756  46.312  1.00  0.00           C
ATOM   4160 2C31 POPEQ 147     100.627  68.735  45.142  1.00  0.00           C
ATOM   4163 3C31 POPEQ 147     102.087  69.086  44.802  1.00  0.00           C
ATOM   4166 4C31 POPEQ 147     102.947  69.305  46.052  1.00  0.00           C
ATOM   4169 5C31 POPEQ 147     104.286  69.994  45.793  1.00  0.00           C
ATOM   4172 6C31 POPEQ 147     105.106  70.155  47.084  1.00  0.00           C
ATOM   4176  NH3 POPER 148     122.506  47.076  55.592  1.00  0.00           N
ATOM   4180  C12 POPER 148     122.777  45.604  55.663  1.00  0.00           C
ATOM   4183  C11 POPER 148     121.867  44.836  56.633  1.00  0.00           C
ATOM   4186  P   POPER 148     121.536  42.385  57.502  1.00  0.00           P
ATOM   4187  O13 POPER 148     122.567  41.835  58.412  1.00  0.00           O
ATOM   4188  O14 POPER 148     120.386  43.035  58.163  1.00  0.00           O
ATOM   4189  O11 POPER 148     120.986  41.285  56.514  1.00  0.00           O
ATOM   4190  O12 POPER 148     122.196  43.445  56.522  1.00  0.00           O
ATOM   4191  C1  POPER 148     120.047  41.646  55.493  1.00  0.00           C
ATOM   4194  C2  POPER 148     120.156  40.626  54.342  1.00  0.00           C
ATOM   4196  O21 POPER 148     119.046  40.776  53.443  1.00  0.00           O
ATOM   4197  C21 POPER 148     119.116  41.646  52.473  1.00  0.00           C
ATOM   4198  O22 POPER 148     120.047  42.406  52.232  1.00  0.00           O
ATOM   4199  C22 POPER 148     117.847  41.506  51.623  1.00  0.00           C
ATOM   4202  C3  POPER 148     120.126  39.195  54.932  1.00  0.00           C
ATOM   4205  O31 POPER 148     120.377  38.215  53.913  1.00  0.00           O
ATOM   4206  C31 POPER 148     119.316  37.806  53.232  1.00  0.00           C
ATOM   4207  O32 POPER 148     118.157  38.146  53.404  1.00  0.00           O
ATOM   4208  C32 POPER 148     119.797  36.775  52.213  1.00  0.00           C
ATOM   4211  C23 POPER 148     117.576  42.666  50.632  1.00  0.00           C
ATOM   4214  C24 POPER 148     116.417  42.346  49.673  1.00  0.00           C
ATOM   4217  C25 POPER 148     116.066  43.494  48.713  1.00  0.00           C
ATOM   4220  C26 POPER 148     115.086  43.056  47.624  1.00  0.00           C
ATOM   4223  C27 POPER 148     114.426  44.205  46.842  1.00  0.00           C
ATOM   4226  C28 POPER 148     113.517  43.666  45.713  1.00  0.00           C
ATOM   4229  C29 POPER 148     112.576  44.715  45.163  1.00  0.00           C
ATOM   4231 0C21 POPER 148     112.397  45.065  43.874  1.00  0.00           C
ATOM   4233 1C21 POPER 148     113.106  44.495  42.673  1.00  0.00           C
ATOM   4236 2C21 POPER 148     112.196  43.586  41.812  1.00  0.00           C
ATOM   4239 3C21 POPER 148     111.107  44.345  41.044  1.00  0.00           C
ATOM   4242 4C21 POPER 148     110.547  43.505  39.882  1.00  0.00           C
ATOM   4245 5C21 POPER 148     109.617  44.306  38.953  1.00  0.00           C
ATOM   4248 6C21 POPER 148     109.246  43.526  37.694  1.00  0.00           C
ATOM   4251 7C21 POPER 148     108.257  44.265  36.782  1.00  0.00           C
ATOM   4254 8C21 POPER 148     107.756  43.396  35.623  1.00  0.00           C
ATOM   4258  C33 POPER 148     119.606  37.125  50.713  1.00  0.00           C
ATOM   4261  C34 POPER 148     120.597  36.296  49.882  1.00  0.00           C
ATOM   4264  C35 POPER 148     120.636  36.616  48.393  1.00  0.00           C
ATOM   4267  C36 POPER 148     119.596  35.865  47.562  1.00  0.00           C
ATOM   4270  C37 POPER 148     119.507  36.445  46.143  1.00  0.00           C
ATOM   4273  C38 POPER 148     118.367  35.805  45.353  1.00  0.00           C
ATOM   4276  C39 POPER 148     118.187  36.385  43.953  1.00  0.00           C
ATOM   4279 0C31 POPER 148     117.007  35.686  43.263  1.00  0.00           C
ATOM   4282 1C31 POPER 148     116.646  36.265  41.893  1.00  0.00           C
ATOM   4285 2C31 POPER 148     115.366  35.615  41.353  1.00  0.00           C
ATOM   4288 3C31 POPER 148     115.086  35.965  39.882  1.00  0.00           C
ATOM   4291 4C31 POPER 148     113.766  35.366  39.393  1.00  0.00           C
ATOM   4294 5C31 POPER 148     113.526  35.595  37.892  1.00  0.00           C
ATOM   4297 6C31 POPER 148     112.176  35.085  37.423  1.00  0.00           C
ATOM   4301  NH3 POPES 149      70.606  36.756  10.819  1.00  0.00           N
ATOM   4305  C12 POPES 149      69.586  35.836  11.449  1.00  0.00           C
ATOM   4308  C11 POPES 149      68.816  35.006  10.410  1.00  0.00           C
ATOM   4311  P   POPES 149      67.006  33.505  11.649  1.00  0.00           P
ATOM   4312  O13 POPES 149      66.886  32.055  11.960  1.00  0.00           O
ATOM   4313  O14 POPES 149      65.896  34.116  10.910  1.00  0.00           O
ATOM   4314  O11 POPES 149      67.136  34.275  13.010  1.00  0.00           O
ATOM   4315  O12 POPES 149      68.426  33.756  10.970  1.00  0.00           O
ATOM   4316  C1  POPES 149      67.926  33.775  14.089  1.00  0.00           C
ATOM   4319  C2  POPES 149      67.186  34.006  15.440  1.00  0.00           C
ATOM   4321  O21 POPES 149      67.756  33.196  16.500  1.00  0.00           O
ATOM   4322  C21 POPES 149      68.036  33.785  17.649  1.00  0.00           C
ATOM   4323  O22 POPES 149      68.066  34.995  17.820  1.00  0.00           O
ATOM   4324  C22 POPES 149      68.517  32.756  18.680  1.00  0.00           C
ATOM   4327  C3  POPES 149      65.706  33.616  15.289  1.00  0.00           C
ATOM   4330  O31 POPES 149      65.026  33.686  16.570  1.00  0.00           O
ATOM   4331  C31 POPES 149      63.756  33.315  16.410  1.00  0.00           C
ATOM   4332  O32 POPES 149      63.276  32.975  15.350  1.00  0.00           O
ATOM   4333  C32 POPES 149      63.006  33.465  17.729  1.00  0.00           C
ATOM   4336  C23 POPES 149      67.587  32.546  19.909  1.00  0.00           C
ATOM   4339  C24 POPES 149      68.166  31.565  20.940  1.00  0.00           C
ATOM   4342  C25 POPES 149      67.316  31.436  22.220  1.00  0.00           C
ATOM   4345  C26 POPES 149      67.547  32.506  23.289  1.00  0.00           C
ATOM   4348  C27 POPES 149      66.416  32.646  24.304  1.00  0.00           C
ATOM   4351  C28 POPES 149      66.746  33.686  25.392  1.00  0.00           C
ATOM   4354  C29 POPES 149      67.786  33.196  26.383  1.00  0.00           C
ATOM   4356 0C21 POPES 149      67.536  32.476  27.483  1.00  0.00           C
ATOM   4358 1C21 POPES 149      66.166  32.035  27.922  1.00  0.00           C
ATOM   4361 2C21 POPES 149      65.847  32.185  29.422  1.00  0.00           C
ATOM   4364 3C21 POPES 149      66.416  31.056  30.262  1.00  0.00           C
ATOM   4367 4C21 POPES 149      66.197  31.275  31.774  1.00  0.00           C
ATOM   4370 5C21 POPES 149      66.337  29.986  32.582  1.00  0.00           C
ATOM   4373 6C21 POPES 149      67.636  29.225  32.323  1.00  0.00           C
ATOM   4376 7C21 POPES 149      67.657  27.845  32.983  1.00  0.00           C
ATOM   4379 8C21 POPES 149      68.986  27.115  32.843  1.00  0.00           C
ATOM   4383  C33 POPES 149      62.536  32.105  18.309  1.00  0.00           C
ATOM   4386  C34 POPES 149      63.716  31.306  18.869  1.00  0.00           C
ATOM   4389  C35 POPES 149      63.306  30.145  19.800  1.00  0.00           C
ATOM   4392  C36 POPES 149      64.547  29.405  20.310  1.00  0.00           C
ATOM   4395  C37 POPES 149      64.256  28.465  21.490  1.00  0.00           C
ATOM   4398  C38 POPES 149      65.556  28.085  22.209  1.00  0.00           C
ATOM   4401  C39 POPES 149      65.396  26.956  23.230  1.00  0.00           C
ATOM   4404 0C31 POPES 149      66.767  26.445  23.710  1.00  0.00           C
ATOM   4407 1C31 POPES 149      66.756  24.976  24.140  1.00  0.00           C
ATOM   4410 2C31 POPES 149      68.136  24.306  24.060  1.00  0.00           C
ATOM   4413 3C31 POPES 149      69.087  24.745  25.192  1.00  0.00           C
ATOM   4416 4C31 POPES 149      70.477  24.125  25.094  1.00  0.00           C
ATOM   4419 5C31 POPES 149      71.556  25.005  25.753  1.00  0.00           C
ATOM   4422 6C31 POPES 149      72.916  24.326  25.912  1.00  0.00           C
ATOM   4426  NH3 POPET 150      82.596  83.225  59.282  1.00  0.00           N
ATOM   4430  C12 POPET 150      83.426  83.125  60.523  1.00  0.00           C
ATOM   4433  C11 POPET 150      84.916  83.185  60.173  1.00  0.00           C
ATOM   4436  P   POPET 150      85.296  81.285  58.334  1.00  0.00           P
ATOM   4437  O13 POPET 150      86.597  80.706  57.943  1.00  0.00           O
ATOM   4438  O14 POPET 150      84.106  80.405  58.283  1.00  0.00           O
ATOM   4439  O11 POPET 150      84.857  82.546  57.493  1.00  0.00           O
ATOM   4440  O12 POPET 150      85.376  81.886  59.794  1.00  0.00           O
ATOM   4441  C1  POPET 150      85.477  83.066  56.322  1.00  0.00           C
ATOM   4444  C2  POPET 150      85.166  82.225  55.042  1.00  0.00           C
ATOM   4446  O21 POPET 150      85.496  83.025  53.882  1.00  0.00           O
ATOM   4447  C21 POPET 150      85.977  82.355  52.842  1.00  0.00           C
ATOM   4448  O22 POPET 150      86.276  81.175  52.822  1.00  0.00           O
ATOM   4449  C22 POPET 150      85.916  83.236  51.592  1.00  0.00           C
ATOM   4452  C3  POPET 150      83.677  81.795  54.993  1.00  0.00           C
ATOM   4455  O31 POPET 150      83.396  80.954  53.853  1.00  0.00           O
ATOM   4456  C31 POPET 150      83.726  79.666  53.993  1.00  0.00           C
ATOM   4457  O32 POPET 150      84.036  79.116  55.033  1.00  0.00           O
ATOM   4458  C32 POPET 150      83.686  78.995  52.614  1.00  0.00           C
ATOM   4461  C23 POPET 150      86.996  82.915  50.532  1.00  0.00           C
ATOM   4464  C24 POPET 150      86.727  83.705  49.243  1.00  0.00           C
ATOM   4467  C25 POPET 150      87.886  83.705  48.232  1.00  0.00           C
ATOM   4470  C26 POPET 150      87.606  84.745  47.132  1.00  0.00           C
ATOM   4473  C27 POPET 150      88.747  84.965  46.122  1.00  0.00           C
ATOM   4476  C28 POPET 150      88.426  86.086  45.112  1.00  0.00           C
ATOM   4479  C29 POPET 150      88.446  87.465  45.722  1.00  0.00           C
ATOM   4481 0C21 POPET 150      88.876  88.594  45.142  1.00  0.00           C
ATOM   4483 1C21 POPET 150      89.437  88.726  43.743  1.00  0.00           C
ATOM   4486 2C21 POPET 150      88.367  88.675  42.633  1.00  0.00           C
ATOM   4489 3C21 POPET 150      87.476  89.925  42.603  1.00  0.00           C
ATOM   4492 4C21 POPET 150      86.597  89.985  41.353  1.00  0.00           C
ATOM   4495 5C21 POPET 150      85.326  90.814  41.583  1.00  0.00           C
ATOM   4498 6C21 POPET 150      84.506  90.986  40.303  1.00  0.00           C
ATOM   4501 7C21 POPET 150      83.047  91.396  40.562  1.00  0.00           C
ATOM   4504 8C21 POPET 150      82.276  91.576  39.253  1.00  0.00           C
ATOM   4508  C33 POPET 150      83.836  77.456  52.702  1.00  0.00           C
ATOM   4511  C34 POPET 150      83.626  76.696  51.374  1.00  0.00           C
ATOM   4514  C35 POPET 150      84.536  77.186  50.243  1.00  0.00           C
ATOM   4517  C36 POPET 150      84.416  76.396  48.932  1.00  0.00           C
ATOM   4520  C37 POPET 150      85.146  77.126  47.793  1.00  0.00           C
ATOM   4523  C38 POPET 150      84.987  76.424  46.444  1.00  0.00           C
ATOM   4526  C39 POPET 150      85.566  77.225  45.282  1.00  0.00           C
ATOM   4529 0C31 POPET 150      85.156  76.656  43.923  1.00  0.00           C
ATOM   4532 1C31 POPET 150      85.746  77.436  42.743  1.00  0.00           C
ATOM   4535 2C31 POPET 150      85.306  76.895  41.374  1.00  0.00           C
ATOM   4538 3C31 POPET 150      85.826  75.485  41.062  1.00  0.00           C
ATOM   4541 4C31 POPET 150      85.487  75.076  39.632  1.00  0.00           C
ATOM   4544 5C31 POPET 150      85.956  73.665  39.253  1.00  0.00           C
ATOM   4547 6C31 POPET 150      85.666  73.335  37.793  1.00  0.00           C
ATOM   4551  NH3 POPEU 151      45.736  75.015   9.650  1.00  0.00           N
ATOM   4555  C12 POPEU 151      46.567  73.765   9.679  1.00  0.00           C
ATOM   4558  C11 POPEU 151      48.056  74.056   9.950  1.00  0.00           C
ATOM   4561  P   POPEU 151      50.306  72.696   9.960  1.00  0.00           P
ATOM   4562  O13 POPEU 151      50.576  71.656   8.960  1.00  0.00           O
ATOM   4563  O14 POPEU 151      50.866  74.045   9.679  1.00  0.00           O
ATOM   4564  O11 POPEU 151      50.736  72.135  11.379  1.00  0.00           O
ATOM   4565  O12 POPEU 151      48.737  72.826  10.129  1.00  0.00           O
ATOM   4566  C1  POPEU 151      49.936  71.195  12.099  1.00  0.00           C
ATOM   4569  C2  POPEU 151      49.166  71.895  13.250  1.00  0.00           C
ATOM   4571  O21 POPEU 151      49.356  71.235  14.510  1.00  0.00           O
ATOM   4572  C21 POPEU 151      50.346  71.715  15.229  1.00  0.00           C
ATOM   4573  O22 POPEU 151      51.356  72.225  14.790  1.00  0.00           O
ATOM   4574  C22 POPEU 151      49.936  71.706  16.700  1.00  0.00           C
ATOM   4577  C3  POPEU 151      47.646  71.995  13.020  1.00  0.00           C
ATOM   4580  O31 POPEU 151      47.056  72.515  14.230  1.00  0.00           O
ATOM   4581  C31 POPEU 151      45.946  71.916  14.599  1.00  0.00           C
ATOM   4582  O32 POPEU 151      45.236  71.226  13.879  1.00  0.00           O
ATOM   4583  C32 POPEU 151      45.676  72.196  16.070  1.00  0.00           C
ATOM   4586  C23 POPEU 151      51.156  71.595  17.629  1.00  0.00           C
ATOM   4589  C24 POPEU 151      50.826  71.706  19.130  1.00  0.00           C
ATOM   4592  C25 POPEU 151      49.927  70.604  19.690  1.00  0.00           C
ATOM   4595  C26 POPEU 151      50.727  69.395  20.210  1.00  0.00           C
ATOM   4598  C27 POPEU 151      49.826  68.296  20.800  1.00  0.00           C
ATOM   4601  C28 POPEU 151      50.616  67.105  21.361  1.00  0.00           C
ATOM   4604  C29 POPEU 151      51.166  66.235  20.269  1.00  0.00           C
ATOM   4606 0C21 POPEU 151      51.506  64.945  20.369  1.00  0.00           C
ATOM   4608 1C21 POPEU 151      51.486  64.086  21.609  1.00  0.00           C
ATOM   4611 2C21 POPEU 151      52.896  63.535  21.889  1.00  0.00           C
ATOM   4614 3C21 POPEU 151      53.887  64.616  22.350  1.00  0.00           C
ATOM   4617 4C21 POPEU 151      55.016  64.024  23.209  1.00  0.00           C
ATOM   4620 5C21 POPEU 151      55.846  62.965  22.471  1.00  0.00           C
ATOM   4623 6C21 POPEU 151      56.576  62.026  23.429  1.00  0.00           C
ATOM   4626 7C21 POPEU 151      56.727  60.636  22.789  1.00  0.00           C
ATOM   4629 8C21 POPEU 151      57.476  59.646  23.659  1.00  0.00           C
ATOM   4633  C33 POPEU 151      44.276  72.774  16.361  1.00  0.00           C
ATOM   4636  C34 POPEU 151      44.067  72.915  17.869  1.00  0.00           C
ATOM   4639  C35 POPEU 151      42.707  73.485  18.289  1.00  0.00           C
ATOM   4642  C36 POPEU 151      42.616  73.595  19.830  1.00  0.00           C
ATOM   4645  C37 POPEU 151      41.246  74.056  20.339  1.00  0.00           C
ATOM   4648  C38 POPEU 151      41.167  74.165  21.870  1.00  0.00           C
ATOM   4651  C39 POPEU 151      41.336  72.826  22.601  1.00  0.00           C
ATOM   4654 0C31 POPEU 151      41.336  72.976  24.130  1.00  0.00           C
ATOM   4657 1C31 POPEU 151      41.637  71.646  24.843  1.00  0.00           C
ATOM   4660 2C31 POPEU 151      42.306  71.825  26.214  1.00  0.00           C
ATOM   4663 3C31 POPEU 151      41.427  72.445  27.313  1.00  0.00           C
ATOM   4666 4C31 POPEU 151      40.286  71.524  27.792  1.00  0.00           C
ATOM   4669 5C31 POPEU 151      39.686  71.976  29.134  1.00  0.00           C
ATOM   4672 6C31 POPEU 151      38.616  71.025  29.683  1.00  0.00           C
ATOM   4676  NH3 POPEV 152       7.547 125.868  55.812  1.00  0.00           N
ATOM   4680  C12 POPEV 152       6.293 125.998  56.653  1.00  0.00           C
ATOM   4683  C11 POPEV 152       5.943 124.769  57.502  1.00  0.00           C
ATOM   4686  P   POPEV 152       3.933 123.938  58.973  1.00  0.00           P
ATOM   4687  O13 POPEV 152       4.763 122.857  59.533  1.00  0.00           O
ATOM   4688  O14 POPEV 152       2.883 124.498  59.844  1.00  0.00           O
ATOM   4689  O11 POPEV 152       3.303 123.358  57.632  1.00  0.00           O
ATOM   4690  O12 POPEV 152       4.854 125.077  58.363  1.00  0.00           O
ATOM   4691  C1  POPEV 152       2.133 123.978  57.092  1.00  0.00           C
ATOM   4694  C2  POPEV 152       2.004 123.738  55.573  1.00  0.00           C
ATOM   4696  O21 POPEV 152       3.133 124.358  54.932  1.00  0.00           O
ATOM   4697  C21 POPEV 152       3.874 123.598  54.162  1.00  0.00           C
ATOM   4698  O22 POPEV 152       3.704 122.438  53.874  1.00  0.00           O
ATOM   4699  C22 POPEV 152       5.033 124.449  53.624  1.00  0.00           C
ATOM   4702  C3  POPEV 152       0.673 124.368  55.072  1.00  0.00           C
ATOM   4705  O31 POPEV 152       0.493 124.239  53.653  1.00  0.00           O
ATOM   4706  C31 POPEV 152       0.973 125.137  52.772  1.00  0.00           C
ATOM   4707  O32 POPEV 152       1.093 124.888  51.583  1.00  0.00           O
ATOM   4708  C32 POPEV 152       1.333 126.499  53.382  1.00  0.00           C
ATOM   4711  C23 POPEV 152       4.873 124.668  52.113  1.00  0.00           C
ATOM   4714  C24 POPEV 152       5.714 125.849  51.613  1.00  0.00           C
ATOM   4717  C25 POPEV 152       5.243 126.399  50.252  1.00  0.00           C
ATOM   4720  C26 POPEV 152       5.213 125.357  49.133  1.00  0.00           C
ATOM   4723  C27 POPEV 152       4.464 125.879  47.903  1.00  0.00           C
ATOM   4726  C28 POPEV 152       4.203 124.769  46.873  1.00  0.00           C
ATOM   4729  C29 POPEV 152       3.343 125.268  45.742  1.00  0.00           C
ATOM   4731 0C21 POPEV 152       3.613 125.228  44.422  1.00  0.00           C
ATOM   4733 1C21 POPEV 152       4.843 124.668  43.743  1.00  0.00           C
ATOM   4736 2C21 POPEV 152       4.534 123.428  42.892  1.00  0.00           C
ATOM   4739 3C21 POPEV 152       5.614 123.178  41.833  1.00  0.00           C
ATOM   4742 4C21 POPEV 152       5.363 121.938  40.952  1.00  0.00           C
ATOM   4745 5C21 POPEV 152       6.003 122.099  39.562  1.00  0.00           C
ATOM   4748 6C21 POPEV 152       5.973 120.818  38.722  1.00  0.00           C
ATOM   4751 7C21 POPEV 152       6.624 121.038  37.342  1.00  0.00           C
ATOM   4754 8C21 POPEV 152       6.834 119.748  36.543  1.00  0.00           C
ATOM   4758  C33 POPEV 152       1.733 127.598  52.364  1.00  0.00           C
ATOM   4761  C34 POPEV 152       0.584 128.078  51.462  1.00  0.00           C
ATOM   4764  C35 POPEV 152       0.903 127.968  49.952  1.00  0.00           C
ATOM   4767  C36 POPEV 152       0.054 128.909  49.092  1.00  0.00           C
ATOM   4770  C37 POPEV 152       0.483 129.039  47.624  1.00  0.00           C
ATOM   4773  C38 POPEV 152      -0.057 130.339  47.003  1.00  0.00           C
ATOM   4776  C39 POPEV 152       0.293 130.587  45.523  1.00  0.00           C
ATOM   4779 0C31 POPEV 152      -0.227 131.958  45.042  1.00  0.00           C
ATOM   4782 1C31 POPEV 152      -0.447 132.068  43.533  1.00  0.00           C
ATOM   4785 2C31 POPEV 152      -1.027 133.428  43.113  1.00  0.00           C
ATOM   4788 3C31 POPEV 152      -1.487 133.428  41.642  1.00  0.00           C
ATOM   4791 4C31 POPEV 152      -2.137 134.747  41.182  1.00  0.00           C
ATOM   4794 5C31 POPEV 152      -2.657 134.659  39.743  1.00  0.00           C
ATOM   4797 6C31 POPEV 152      -3.197 135.979  39.193  1.00  0.00           C
ATOM   4801  NH3 POPEW 153      48.166  89.696  54.632  1.00  0.00           N
ATOM   4805  C12 POPEW 153      48.386  91.166  54.393  1.00  0.00           C
ATOM   4808  C11 POPEW 153      47.887  92.064  55.562  1.00  0.00           C
ATOM   4811  P   POPEW 153      48.817  94.295  54.393  1.00  0.00           P
ATOM   4812  O13 POPEW 153      48.536  95.695  54.724  1.00  0.00           O
ATOM   4813  O14 POPEW 153      50.176  93.985  53.874  1.00  0.00           O
ATOM   4814  O11 POPEW 153      47.796  93.785  53.342  1.00  0.00           O
ATOM   4815  O12 POPEW 153      48.456  93.365  55.623  1.00  0.00           O
ATOM   4816  C1  POPEW 153      46.416  94.076  53.334  1.00  0.00           C
ATOM   4819  C2  POPEW 153      46.086  94.745  51.982  1.00  0.00           C
ATOM   4821  O21 POPEW 153      44.666  94.806  51.763  1.00  0.00           O
ATOM   4822  C21 POPEW 153      44.017  93.675  51.514  1.00  0.00           C
ATOM   4823  O22 POPEW 153      44.406  92.546  51.743  1.00  0.00           O
ATOM   4824  C22 POPEW 153      42.646  93.995  50.963  1.00  0.00           C
ATOM   4827  C3  POPEW 153      46.926  94.216  50.753  1.00  0.00           C
ATOM   4830  O31 POPEW 153      46.246  93.295  49.882  1.00  0.00           O
ATOM   4831  C31 POPEW 153      46.846  92.136  49.654  1.00  0.00           C
ATOM   4832  O32 POPEW 153      47.837  91.705  50.233  1.00  0.00           O
ATOM   4833  C32 POPEW 153      46.146  91.536  48.452  1.00  0.00           C
ATOM   4836  C23 POPEW 153      42.526  93.396  49.552  1.00  0.00           C
ATOM   4839  C24 POPEW 153      41.216  93.785  48.882  1.00  0.00           C
ATOM   4842  C25 POPEW 153      41.086  93.174  47.484  1.00  0.00           C
ATOM   4845  C26 POPEW 153      39.846  93.675  46.733  1.00  0.00           C
ATOM   4848  C27 POPEW 153      39.816  93.155  45.293  1.00  0.00           C
ATOM   4851  C28 POPEW 153      38.666  93.735  44.433  1.00  0.00           C
ATOM   4854  C29 POPEW 153      37.736  92.696  43.843  1.00  0.00           C
ATOM   4856 0C21 POPEW 153      37.736  92.146  42.612  1.00  0.00           C
ATOM   4858 1C21 POPEW 153      38.686  92.376  41.453  1.00  0.00           C
ATOM   4861 2C21 POPEW 153      39.477  91.094  41.083  1.00  0.00           C
ATOM   4864 3C21 POPEW 153      40.416  91.256  39.882  1.00  0.00           C
ATOM   4867 4C21 POPEW 153      41.727  90.455  40.033  1.00  0.00           C
ATOM   4870 5C21 POPEW 153      42.586  90.375  38.762  1.00  0.00           C
ATOM   4873 6C21 POPEW 153      43.976  89.795  39.043  1.00  0.00           C
ATOM   4876 7C21 POPEW 153      44.917  89.865  37.842  1.00  0.00           C
ATOM   4879 8C21 POPEW 153      46.326  89.346  38.143  1.00  0.00           C
ATOM   4883  C33 POPEW 153      46.657  90.125  48.132  1.00  0.00           C
ATOM   4886  C34 POPEW 153      46.167  89.696  46.763  1.00  0.00           C
ATOM   4889  C35 POPEW 153      45.946  88.185  46.693  1.00  0.00           C
ATOM   4892  C36 POPEW 153      47.196  87.365  47.003  1.00  0.00           C
ATOM   4895  C37 POPEW 153      47.056  85.965  46.402  1.00  0.00           C
ATOM   4898  C38 POPEW 153      48.087  84.965  46.922  1.00  0.00           C
ATOM   4901  C39 POPEW 153      47.936  83.565  46.292  1.00  0.00           C
ATOM   4904 0C31 POPEW 153      46.546  82.926  46.532  1.00  0.00           C
ATOM   4907 1C31 POPEW 153      46.457  81.466  46.044  1.00  0.00           C
ATOM   4910 2C31 POPEW 153      45.046  81.016  45.632  1.00  0.00           C
ATOM   4913 3C31 POPEW 153      44.987  79.526  45.293  1.00  0.00           C
ATOM   4916 4C31 POPEW 153      44.896  78.604  46.514  1.00  0.00           C
ATOM   4919 5C31 POPEW 153      45.046  77.126  46.143  1.00  0.00           C
ATOM   4922 6C31 POPEW 153      44.686  76.165  47.273  1.00  0.00           C
ATOM   4926  NH3 POPEX 154      64.656 109.955  51.763  1.00  0.00           N
ATOM   4930  C12 POPEX 154      63.716 111.056  52.182  1.00  0.00           C
ATOM   4933  C11 POPEX 154      62.646 111.375  51.122  1.00  0.00           C
ATOM   4936  P   POPEX 154      60.466 112.679  51.912  1.00  0.00           P
ATOM   4937  O13 POPEX 154      59.056 112.245  51.852  1.00  0.00           O
ATOM   4938  O14 POPEX 154      60.866 113.438  53.123  1.00  0.00           O
ATOM   4939  O11 POPEX 154      60.836 113.568  50.672  1.00  0.00           O
ATOM   4940  O12 POPEX 154      61.377 111.406  51.753  1.00  0.00           O
ATOM   4941  C1  POPEX 154      59.886 114.078  49.743  1.00  0.00           C
ATOM   4944  C2  POPEX 154      60.337 113.789  48.293  1.00  0.00           C
ATOM   4946  O21 POPEX 154      59.606 114.577  47.322  1.00  0.00           O
ATOM   4947  C21 POPEX 154      58.286 114.449  47.232  1.00  0.00           C
ATOM   4948  O22 POPEX 154      57.596 113.669  47.873  1.00  0.00           O
ATOM   4949  C22 POPEX 154      57.746 115.459  46.222  1.00  0.00           C
ATOM   4952  C3  POPEX 154      60.337 112.266  48.013  1.00  0.00           C
ATOM   4955  O31 POPEX 154      61.276 111.856  47.003  1.00  0.00           O
ATOM   4956  C31 POPEX 154      60.766 111.775  45.793  1.00  0.00           C
ATOM   4957  O32 POPEX 154      59.606 111.984  45.483  1.00  0.00           O
ATOM   4958  C32 POPEX 154      61.886 111.406  44.822  1.00  0.00           C
ATOM   4961  C23 POPEX 154      57.646 114.818  44.822  1.00  0.00           C
ATOM   4964  C24 POPEX 154      56.846 115.638  43.792  1.00  0.00           C
ATOM   4967  C25 POPEX 154      56.866 114.909  42.442  1.00  0.00           C
ATOM   4970  C26 POPEX 154      56.016 115.529  41.332  1.00  0.00           C
ATOM   4973  C27 POPEX 154      56.166 114.909  39.942  1.00  0.00           C
ATOM   4976  C28 POPEX 154      54.987 115.238  38.993  1.00  0.00           C
ATOM   4979  C29 POPEX 154      54.706 116.709  38.843  1.00  0.00           C
ATOM   4981 0C21 POPEX 154      54.866 117.479  37.752  1.00  0.00           C
ATOM   4983 1C21 POPEX 154      55.447 117.077  36.413  1.00  0.00           C
ATOM   4986 2C21 POPEX 154      56.416 118.148  35.863  1.00  0.00           C
ATOM   4989 3C21 POPEX 154      55.727 119.468  35.483  1.00  0.00           C
ATOM   4992 4C21 POPEX 154      56.676 120.529  34.882  1.00  0.00           C
ATOM   4995 5C21 POPEX 154      57.736 121.019  35.882  1.00  0.00           C
ATOM   4998 6C21 POPEX 154      58.586 122.168  35.322  1.00  0.00           C
ATOM   5001 7C21 POPEX 154      59.846 122.448  36.164  1.00  0.00           C
ATOM   5004 8C21 POPEX 154      60.966 123.129  35.373  1.00  0.00           C
ATOM   5008  C33 POPEX 154      62.506 112.699  44.282  1.00  0.00           C
ATOM   5011  C34 POPEX 154      63.726 112.455  43.393  1.00  0.00           C
ATOM   5014  C35 POPEX 154      64.407 113.769  42.993  1.00  0.00           C
ATOM   5017  C36 POPEX 154      63.516 114.708  42.173  1.00  0.00           C
ATOM   5020  C37 POPEX 154      64.197 116.058  41.933  1.00  0.00           C
ATOM   5023  C38 POPEX 154      63.256 117.089  41.292  1.00  0.00           C
ATOM   5026  C39 POPEX 154      63.926 118.458  41.072  1.00  0.00           C
ATOM   5029 0C31 POPEX 154      65.216 118.318  40.264  1.00  0.00           C
ATOM   5032 1C31 POPEX 154      65.856 119.648  39.864  1.00  0.00           C
ATOM   5035 2C31 POPEX 154      67.176 119.358  39.142  1.00  0.00           C
ATOM   5038 3C31 POPEX 154      68.216 120.479  39.273  1.00  0.00           C
ATOM   5041 4C31 POPEX 154      69.566 119.988  38.752  1.00  0.00           C
ATOM   5044 5C31 POPEX 154      70.676 121.029  38.843  1.00  0.00           C
ATOM   5047 6C31 POPEX 154      72.036 120.419  38.522  1.00  0.00           C
ATOM   5051  NH3 POPEY 155      54.096  70.096  13.870  1.00  0.00           N
ATOM   5055  C12 POPEY 155      55.096  71.125  14.319  1.00  0.00           C
ATOM   5058  C11 POPEY 155      56.016  70.586  15.429  1.00  0.00           C
ATOM   5061  P   POPEY 155      58.406  71.006  16.479  1.00  0.00           P
ATOM   5062  O13 POPEY 155      57.996  70.596  17.850  1.00  0.00           O
ATOM   5063  O14 POPEY 155      59.286  70.046  15.770  1.00  0.00           O
ATOM   5064  O11 POPEY 155      59.207  72.345  16.609  1.00  0.00           O
ATOM   5065  O12 POPEY 155      57.176  71.396  15.549  1.00  0.00           O
ATOM   5066  C1  POPEY 155      58.616  73.555  17.129  1.00  0.00           C
ATOM   5069  C2  POPEY 155      58.936  73.715  18.639  1.00  0.00           C
ATOM   5071  O21 POPEY 155      57.736  73.475  19.389  1.00  0.00           O
ATOM   5072  C21 POPEY 155      57.736  72.956  20.619  1.00  0.00           C
ATOM   5073  O22 POPEY 155      56.746  72.946  21.340  1.00  0.00           O
ATOM   5074  C22 POPEY 155      59.026  72.235  21.000  1.00  0.00           C
ATOM   5077  C3  POPEY 155      59.547  75.105  19.019  1.00  0.00           C
ATOM   5080  O31 POPEY 155      59.826  75.116  20.440  1.00  0.00           O
ATOM   5081  C31 POPEY 155      60.036  76.275  21.010  1.00  0.00           C
ATOM   5082  O32 POPEY 155      60.197  77.345  20.440  1.00  0.00           O
ATOM   5083  C32 POPEY 155      60.057  76.104  22.530  1.00  0.00           C
ATOM   5086  C23 POPEY 155      58.996  71.576  22.390  1.00  0.00           C
ATOM   5089  C24 POPEY 155      60.356  70.926  22.699  1.00  0.00           C
ATOM   5092  C25 POPEY 155      60.766  71.125  24.163  1.00  0.00           C
ATOM   5095  C26 POPEY 155      59.916  70.295  25.122  1.00  0.00           C
ATOM   5098  C27 POPEY 155      60.106  70.756  26.572  1.00  0.00           C
ATOM   5101  C28 POPEY 155      59.366  69.896  27.613  1.00  0.00           C
ATOM   5104  C29 POPEY 155      57.876  69.956  27.413  1.00  0.00           C
ATOM   5106 0C21 POPEY 155      56.946  70.236  28.342  1.00  0.00           C
ATOM   5108 1C21 POPEY 155      57.196  70.465  29.812  1.00  0.00           C
ATOM   5111 2C21 POPEY 155      56.866  71.875  30.363  1.00  0.00           C
ATOM   5114 3C21 POPEY 155      55.407  72.305  30.142  1.00  0.00           C
ATOM   5117 4C21 POPEY 155      55.106  73.686  30.742  1.00  0.00           C
ATOM   5120 5C21 POPEY 155      53.747  74.226  30.282  1.00  0.00           C
ATOM   5123 6C21 POPEY 155      53.556  75.715  30.592  1.00  0.00           C
ATOM   5126 7C21 POPEY 155      52.246  76.275  30.002  1.00  0.00           C
ATOM   5129 8C21 POPEY 155      52.126  77.795  30.112  1.00  0.00           C
ATOM   5133  C33 POPEY 155      59.076  77.116  23.149  1.00  0.00           C
ATOM   5136  C34 POPEY 155      58.957  77.056  24.683  1.00  0.00           C
ATOM   5139  C35 POPEY 155      60.106  77.806  25.373  1.00  0.00           C
ATOM   5142  C36 POPEY 155      59.776  78.396  26.742  1.00  0.00           C
ATOM   5145  C37 POPEY 155      60.926  79.234  27.312  1.00  0.00           C
ATOM   5148  C38 POPEY 155      60.536  80.006  28.583  1.00  0.00           C
ATOM   5151  C39 POPEY 155      61.686  80.846  29.162  1.00  0.00           C
ATOM   5154 0C31 POPEY 155      62.736  80.056  29.952  1.00  0.00           C
ATOM   5157 1C31 POPEY 155      62.336  79.836  31.423  1.00  0.00           C
ATOM   5160 2C31 POPEY 155      63.436  79.176  32.263  1.00  0.00           C
ATOM   5163 3C31 POPEY 155      63.126  79.186  33.773  1.00  0.00           C
ATOM   5166 4C31 POPEY 155      64.246  78.586  34.632  1.00  0.00           C
ATOM   5169 5C31 POPEY 155      63.947  78.665  36.132  1.00  0.00           C
ATOM   5172 6C31 POPEY 155      64.916  77.855  36.992  1.00  0.00           C
ATOM   5176  NH3 POPEZ 156      19.056  24.316  14.960  1.00  0.00           N
ATOM   5180  C12 POPEZ 156      18.426  25.686  15.001  1.00  0.00           C
ATOM   5183  C11 POPEZ 156      19.136  26.785  14.160  1.00  0.00           C
ATOM   5186  P   POPEZ 156      19.956  25.556  12.010  1.00  0.00           P
ATOM   5187  O13 POPEZ 156      19.186  24.326  12.309  1.00  0.00           O
ATOM   5188  O14 POPEZ 156      20.136  25.886  10.580  1.00  0.00           O
ATOM   5189  O11 POPEZ 156      21.286  25.585  12.859  1.00  0.00           O
ATOM   5190  O12 POPEZ 156      19.106  26.646  12.729  1.00  0.00           O
ATOM   5191  C1  POPEZ 156      22.276  26.616  12.750  1.00  0.00           C
ATOM   5194  C2  POPEZ 156      22.976  26.865  14.119  1.00  0.00           C
ATOM   5196  O21 POPEZ 156      22.656  28.175  14.629  1.00  0.00           O
ATOM   5197  C21 POPEZ 156      22.426  28.435  15.929  1.00  0.00           C
ATOM   5198  O22 POPEZ 156      22.896  29.415  16.500  1.00  0.00           O
ATOM   5199  C22 POPEZ 156      21.496  27.486  16.679  1.00  0.00           C
ATOM   5202  C3  POPEZ 156      24.516  26.686  14.049  1.00  0.00           C
ATOM   5205  O31 POPEZ 156      25.056  26.366  15.350  1.00  0.00           O
ATOM   5206  C31 POPEZ 156      25.536  27.416  16.050  1.00  0.00           C
ATOM   5207  O32 POPEZ 156      25.486  28.565  15.680  1.00  0.00           O
ATOM   5208  C32 POPEZ 156      25.866  26.925  17.471  1.00  0.00           C
ATOM   5211  C23 POPEZ 156      21.856  27.445  18.180  1.00  0.00           C
ATOM   5214  C24 POPEZ 156      20.826  26.686  19.019  1.00  0.00           C
ATOM   5217  C25 POPEZ 156      20.816  25.176  18.721  1.00  0.00           C
ATOM   5220  C26 POPEZ 156      20.036  24.415  19.790  1.00  0.00           C
ATOM   5223  C27 POPEZ 156      19.876  22.916  19.480  1.00  0.00           C
ATOM   5226  C28 POPEZ 156      19.616  22.156  20.789  1.00  0.00           C
ATOM   5229  C29 POPEZ 156      19.326  20.685  20.680  1.00  0.00           C
ATOM   5231 0C21 POPEZ 156      18.906  19.916  21.700  1.00  0.00           C
ATOM   5233 1C21 POPEZ 156      18.616  20.365  23.110  1.00  0.00           C
ATOM   5236 2C21 POPEZ 156      19.626  19.806  24.119  1.00  0.00           C
ATOM   5239 3C21 POPEZ 156      19.696  18.265  24.193  1.00  0.00           C
ATOM   5242 4C21 POPEZ 156      20.636  17.835  25.322  1.00  0.00           C
ATOM   5245 5C21 POPEZ 156      21.006  16.345  25.292  1.00  0.00           C
ATOM   5248 6C21 POPEZ 156      22.216  16.035  26.173  1.00  0.00           C
ATOM   5251 7C21 POPEZ 156      23.516  16.666  25.663  1.00  0.00           C
ATOM   5254 8C21 POPEZ 156      24.776  15.955  26.152  1.00  0.00           C
ATOM   5258  C33 POPEZ 156      26.126  28.035  18.519  1.00  0.00           C
ATOM   5261  C34 POPEZ 156      25.366  27.866  19.860  1.00  0.00           C
ATOM   5264  C35 POPEZ 156      25.696  26.616  20.691  1.00  0.00           C
ATOM   5267  C36 POPEZ 156      25.056  26.686  22.090  1.00  0.00           C
ATOM   5270  C37 POPEZ 156      25.246  25.415  22.940  1.00  0.00           C
ATOM   5273  C38 POPEZ 156      24.516  25.445  24.293  1.00  0.00           C
ATOM   5276  C39 POPEZ 156      22.976  25.445  24.160  1.00  0.00           C
ATOM   5279 0C31 POPEZ 156      22.236  25.075  25.462  1.00  0.00           C
ATOM   5282 1C31 POPEZ 156      20.716  25.275  25.332  1.00  0.00           C
ATOM   5285 2C31 POPEZ 156      19.896  24.506  26.383  1.00  0.00           C
ATOM   5288 3C31 POPEZ 156      20.186  24.945  27.822  1.00  0.00           C
ATOM   5291 4C31 POPEZ 156      19.246  24.306  28.843  1.00  0.00           C
ATOM   5294 5C31 POPEZ 156      19.636  24.576  30.293  1.00  0.00           C
ATOM   5297 6C31 POPEZ 156      18.596  24.095  31.313  1.00  0.00           C
ATOM   5301  NH3 POPEa 157      53.426  33.605  52.463  1.00  0.00           N
ATOM   5305  C12 POPEa 157      53.166  32.146  52.694  1.00  0.00           C
ATOM   5308  C11 POPEa 157      53.026  31.826  54.183  1.00  0.00           C
ATOM   5311  P   POPEa 157      53.666  29.285  54.312  1.00  0.00           P
ATOM   5312  O13 POPEa 157      52.806  29.116  53.132  1.00  0.00           O
ATOM   5313  O14 POPEa 157      53.157  28.695  55.573  1.00  0.00           O
ATOM   5314  O11 POPEa 157      55.086  28.695  54.072  1.00  0.00           O
ATOM   5315  O12 POPEa 157      53.947  30.815  54.592  1.00  0.00           O
ATOM   5316  C1  POPEa 157      56.116  29.326  53.312  1.00  0.00           C
ATOM   5319  C2  POPEa 157      56.396  28.545  52.013  1.00  0.00           C
ATOM   5321  O21 POPEa 157      56.186  29.386  50.863  1.00  0.00           O
ATOM   5322  C21 POPEa 157      55.176  29.246  50.033  1.00  0.00           C
ATOM   5323  O22 POPEa 157      54.126  28.666  50.212  1.00  0.00           O
ATOM   5324  C22 POPEa 157      55.526  29.966  48.734  1.00  0.00           C
ATOM   5327  C3  POPEa 157      55.696  27.146  52.052  1.00  0.00           C
ATOM   5330  O31 POPEa 157      55.977  26.296  50.912  1.00  0.00           O
ATOM   5331  C31 POPEa 157      57.227  25.875  50.863  1.00  0.00           C
ATOM   5332  O32 POPEa 157      58.087  26.065  51.723  1.00  0.00           O
ATOM   5333  C32 POPEa 157      57.476  25.246  49.492  1.00  0.00           C
ATOM   5336  C23 POPEa 157      57.036  29.976  48.412  1.00  0.00           C
ATOM   5339  C24 POPEa 157      57.336  30.566  47.022  1.00  0.00           C
ATOM   5342  C25 POPEa 157      58.006  29.555  46.094  1.00  0.00           C
ATOM   5345  C26 POPEa 157      58.356  30.145  44.724  1.00  0.00           C
ATOM   5348  C27 POPEa 157      58.636  29.035  43.692  1.00  0.00           C
ATOM   5351  C28 POPEa 157      58.966  29.565  42.283  1.00  0.00           C
ATOM   5354  C29 POPEa 157      60.376  30.085  42.162  1.00  0.00           C
ATOM   5356 0C21 POPEa 157      60.926  30.556  41.022  1.00  0.00           C
ATOM   5358 1C21 POPEa 157      60.236  30.696  39.682  1.00  0.00           C
ATOM   5361 2C21 POPEa 157      61.016  30.015  38.544  1.00  0.00           C
ATOM   5364 3C21 POPEa 157      60.426  30.386  37.162  1.00  0.00           C
ATOM   5367 4C21 POPEa 157      61.237  29.815  35.993  1.00  0.00           C
ATOM   5370 5C21 POPEa 157      60.786  30.375  34.632  1.00  0.00           C
ATOM   5373 6C21 POPEa 157      61.536  29.745  33.452  1.00  0.00           C
ATOM   5376 7C21 POPEa 157      61.276  30.475  32.122  1.00  0.00           C
ATOM   5379 8C21 POPEa 157      62.086  29.925  30.953  1.00  0.00           C
ATOM   5383  C33 POPEa 157      58.846  25.696  48.953  1.00  0.00           C
ATOM   5386  C34 POPEa 157      59.056  25.455  47.452  1.00  0.00           C
ATOM   5389  C35 POPEa 157      60.547  25.585  47.092  1.00  0.00           C
ATOM   5392  C36 POPEa 157      61.086  26.995  47.403  1.00  0.00           C
ATOM   5395  C37 POPEa 157      62.497  27.266  46.863  1.00  0.00           C
ATOM   5398  C38 POPEa 157      62.817  28.765  46.903  1.00  0.00           C
ATOM   5401  C39 POPEa 157      64.036  29.155  46.062  1.00  0.00           C
ATOM   5404 0C31 POPEa 157      63.696  29.195  44.562  1.00  0.00           C
ATOM   5407 1C31 POPEa 157      64.907  29.516  43.673  1.00  0.00           C
ATOM   5410 2C31 POPEa 157      64.486  29.495  42.202  1.00  0.00           C
ATOM   5413 3C31 POPEa 157      65.606  29.836  41.213  1.00  0.00           C
ATOM   5416 4C31 POPEa 157      65.047  29.986  39.794  1.00  0.00           C
ATOM   5419 5C31 POPEa 157      66.047  30.576  38.792  1.00  0.00           C
ATOM   5422 6C31 POPEa 157      65.426  30.805  37.414  1.00  0.00           C
ATOM   5426  NH3 POPEb 158      82.157 106.045  56.343  1.00  0.00           N
ATOM   5430  C12 POPEb 158      82.267 107.535  56.374  1.00  0.00           C
ATOM   5433  C11 POPEb 158      81.076 108.146  55.643  1.00  0.00           C
ATOM   5436  P   POPEb 158      80.676 110.606  54.914  1.00  0.00           P
ATOM   5437  O13 POPEb 158      79.477 110.226  54.133  1.00  0.00           O
ATOM   5438  O14 POPEb 158      80.676 111.875  55.663  1.00  0.00           O
ATOM   5439  O11 POPEb 158      81.966 110.576  53.993  1.00  0.00           O
ATOM   5440  O12 POPEb 158      81.036 109.515  55.982  1.00  0.00           O
ATOM   5441  C1  POPEb 158      82.066 111.306  52.764  1.00  0.00           C
ATOM   5444  C2  POPEb 158      83.386 110.935  52.033  1.00  0.00           C
ATOM   5446  O21 POPEb 158      83.237 111.186  50.613  1.00  0.00           O
ATOM   5447  C21 POPEb 158      83.787 112.325  50.182  1.00  0.00           C
ATOM   5448  O22 POPEb 158      84.547 113.038  50.802  1.00  0.00           O
ATOM   5449  C22 POPEb 158      83.316 112.635  48.752  1.00  0.00           C
ATOM   5452  C3  POPEb 158      83.716 109.424  52.273  1.00  0.00           C
ATOM   5455  O31 POPEb 158      85.057 109.135  51.852  1.00  0.00           O
ATOM   5456  C31 POPEb 158      85.407 108.285  50.882  1.00  0.00           C
ATOM   5457  O32 POPEb 158      86.556 108.206  50.462  1.00  0.00           O
ATOM   5458  C32 POPEb 158      84.276 107.344  50.423  1.00  0.00           C
ATOM   5461  C23 POPEb 158      83.566 114.118  48.382  1.00  0.00           C
ATOM   5464  C24 POPEb 158      82.677 114.648  47.252  1.00  0.00           C
ATOM   5467  C25 POPEb 158      82.996 114.139  45.842  1.00  0.00           C
ATOM   5470  C26 POPEb 158      82.227 114.948  44.794  1.00  0.00           C
ATOM   5473  C27 POPEb 158      82.736 114.759  43.353  1.00  0.00           C
ATOM   5476  C28 POPEb 158      82.336 113.428  42.694  1.00  0.00           C
ATOM   5479  C29 POPEb 158      80.846 113.309  42.512  1.00  0.00           C
ATOM   5481 0C21 POPEb 158      80.127 113.878  41.523  1.00  0.00           C
ATOM   5483 1C21 POPEb 158      80.646 114.759  40.423  1.00  0.00           C
ATOM   5486 2C21 POPEb 158      80.396 114.188  39.014  1.00  0.00           C
ATOM   5489 3C21 POPEb 158      78.916 113.999  38.653  1.00  0.00           C
ATOM   5492 4C21 POPEb 158      78.706 113.799  37.143  1.00  0.00           C
ATOM   5495 5C21 POPEb 158      77.256 113.498  36.743  1.00  0.00           C
ATOM   5498 6C21 POPEb 158      76.866 112.035  36.992  1.00  0.00           C
ATOM   5501 7C21 POPEb 158      75.657 111.616  36.143  1.00  0.00           C
ATOM   5504 8C21 POPEb 158      75.236 110.165  36.383  1.00  0.00           C
ATOM   5508  C33 POPEb 158      84.757 106.355  49.333  1.00  0.00           C
ATOM   5511  C34 POPEb 158      83.616 105.706  48.533  1.00  0.00           C
ATOM   5514  C35 POPEb 158      82.966 106.616  47.493  1.00  0.00           C
ATOM   5517  C36 POPEb 158      82.586 105.916  46.182  1.00  0.00           C
ATOM   5520  C37 POPEb 158      81.307 105.065  46.213  1.00  0.00           C
ATOM   5523  C38 POPEb 158      81.107 104.265  44.914  1.00  0.00           C
ATOM   5526  C39 POPEb 158      81.026 105.146  43.653  1.00  0.00           C
ATOM   5529 0C31 POPEb 158      80.877 104.316  42.364  1.00  0.00           C
ATOM   5532 1C31 POPEb 158      80.916 105.186  41.103  1.00  0.00           C
ATOM   5535 2C31 POPEb 158      80.517 104.456  39.812  1.00  0.00           C
ATOM   5538 3C31 POPEb 158      81.237 103.125  39.584  1.00  0.00           C
ATOM   5541 4C31 POPEb 158      80.837 102.465  38.253  1.00  0.00           C
ATOM   5544 5C31 POPEb 158      81.396 101.045  38.092  1.00  0.00           C
ATOM   5547 6C31 POPEb 158      81.066 100.396  36.743  1.00  0.00           C
ATOM   5551  NH3 POPEc 159     127.817  47.436  13.550  1.00  0.00           N
ATOM   5555  C12 POPEc 159     127.257  46.194  12.869  1.00  0.00           C
ATOM   5558  C11 POPEc 159     125.767  46.355  12.490  1.00  0.00           C
ATOM   5561  P   POPEc 159     124.186  44.225  12.829  1.00  0.00           P
ATOM   5562  O13 POPEc 159     122.896  43.965  12.120  1.00  0.00           O
ATOM   5563  O14 POPEc 159     124.966  43.056  13.319  1.00  0.00           O
ATOM   5564  O11 POPEc 159     123.887  45.125  14.079  1.00  0.00           O
ATOM   5565  O12 POPEc 159     125.167  45.146  11.981  1.00  0.00           O
ATOM   5566  C1  POPEc 159     122.856  44.846  15.030  1.00  0.00           C
ATOM   5569  C2  POPEc 159     122.586  46.096  15.929  1.00  0.00           C
ATOM   5571  O21 POPEc 159     123.166  45.815  17.209  1.00  0.00           O
ATOM   5572  C21 POPEc 159     123.736  46.835  17.789  1.00  0.00           C
ATOM   5573  O22 POPEc 159     124.106  47.866  17.239  1.00  0.00           O
ATOM   5574  C22 POPEc 159     123.876  46.506  19.260  1.00  0.00           C
ATOM   5577  C3  POPEc 159     121.066  46.416  16.189  1.00  0.00           C
ATOM   5580  O31 POPEc 159     120.776  47.806  16.439  1.00  0.00           O
ATOM   5581  C31 POPEc 159     120.597  48.215  17.699  1.00  0.00           C
ATOM   5582  O32 POPEc 159     120.757  47.525  18.689  1.00  0.00           O
ATOM   5583  C32 POPEc 159     120.056  49.646  17.670  1.00  0.00           C
ATOM   5586  C23 POPEc 159     124.086  47.796  20.070  1.00  0.00           C
ATOM   5589  C24 POPEc 159     124.356  47.476  21.530  1.00  0.00           C
ATOM   5592  C25 POPEc 159     124.386  48.756  22.360  1.00  0.00           C
ATOM   5595  C26 POPEc 159     124.307  48.456  23.861  1.00  0.00           C
ATOM   5598  C27 POPEc 159     124.127  49.736  24.672  1.00  0.00           C
ATOM   5601  C28 POPEc 159     124.016  49.456  26.182  1.00  0.00           C
ATOM   5604  C29 POPEc 159     123.896  50.735  26.962  1.00  0.00           C
ATOM   5606 0C21 POPEc 159     124.456  50.976  28.153  1.00  0.00           C
ATOM   5608 1C21 POPEc 159     125.246  49.976  28.962  1.00  0.00           C
ATOM   5611 2C21 POPEc 159     124.927  50.056  30.462  1.00  0.00           C
ATOM   5614 3C21 POPEc 159     125.666  51.186  31.192  1.00  0.00           C
ATOM   5617 4C21 POPEc 159     125.146  51.436  32.612  1.00  0.00           C
ATOM   5620 5C21 POPEc 159     125.056  50.186  33.503  1.00  0.00           C
ATOM   5623 6C21 POPEc 159     126.406  49.475  33.722  1.00  0.00           C
ATOM   5626 7C21 POPEc 159     126.277  48.256  34.632  1.00  0.00           C
ATOM   5629 8C21 POPEc 159     127.586  47.515  34.872  1.00  0.00           C
ATOM   5633  C33 POPEc 159     120.886  50.646  18.510  1.00  0.00           C
ATOM   5636  C34 POPEc 159     120.106  51.194  19.709  1.00  0.00           C
ATOM   5639  C35 POPEc 159     119.976  50.195  20.870  1.00  0.00           C
ATOM   5642  C36 POPEc 159     118.686  50.385  21.660  1.00  0.00           C
ATOM   5645  C37 POPEc 159     118.596  49.456  22.869  1.00  0.00           C
ATOM   5648  C38 POPEc 159     117.246  49.596  23.589  1.00  0.00           C
ATOM   5651  C39 POPEc 159     117.136  48.715  24.843  1.00  0.00           C
ATOM   5654 0C31 POPEc 159     118.276  49.006  25.833  1.00  0.00           C
ATOM   5657 1C31 POPEc 159     117.976  48.616  27.283  1.00  0.00           C
ATOM   5660 2C31 POPEc 159     116.707  49.265  27.852  1.00  0.00           C
ATOM   5663 3C31 POPEc 159     116.737  49.376  29.382  1.00  0.00           C
ATOM   5666 4C31 POPEc 159     116.776  48.045  30.122  1.00  0.00           C
ATOM   5669 5C31 POPEc 159     116.606  48.276  31.634  1.00  0.00           C
ATOM   5672 6C31 POPEc 159     116.616  46.985  32.432  1.00  0.00           C
ATOM   5676  NH3 POPEd 160      14.856 105.496  15.240  1.00  0.00           N
ATOM   5680  C12 POPEd 160      14.266 106.515  14.311  1.00  0.00           C
ATOM   5683  C11 POPEd 160      13.686 107.745  15.050  1.00  0.00           C
ATOM   5686  P   POPEd 160      12.926 109.605  13.271  1.00  0.00           P
ATOM   5687  O13 POPEd 160      13.846 109.155  12.209  1.00  0.00           O
ATOM   5688  O14 POPEd 160      11.606 110.135  12.880  1.00  0.00           O
ATOM   5689  O11 POPEd 160      13.656 110.655  14.190  1.00  0.00           O
ATOM   5690  O12 POPEd 160      12.706 108.405  14.249  1.00  0.00           O
ATOM   5691  C1  POPEd 160      12.996 111.226  15.329  1.00  0.00           C
ATOM   5694  C2  POPEd 160      13.796 111.005  16.649  1.00  0.00           C
ATOM   5696  O21 POPEd 160      13.446 112.006  17.629  1.00  0.00           O
ATOM   5697  C21 POPEd 160      12.186 112.035  18.010  1.00  0.00           C
ATOM   5698  O22 POPEd 160      11.376 111.135  17.850  1.00  0.00           O
ATOM   5699  C22 POPEd 160      11.876 113.358  18.710  1.00  0.00           C
ATOM   5702  C3  POPEd 160      15.336 111.056  16.431  1.00  0.00           C
ATOM   5705  O31 POPEd 160      15.796 112.406  16.240  1.00  0.00           O
ATOM   5706  C31 POPEd 160      16.196 113.188  17.260  1.00  0.00           C
ATOM   5707  O32 POPEd 160      16.226 114.409  17.199  1.00  0.00           O
ATOM   5708  C32 POPEd 160      16.616 112.406  18.529  1.00  0.00           C
ATOM   5711  C23 POPEd 160      10.726 113.239  19.760  1.00  0.00           C
ATOM   5714  C24 POPEd 160      10.896 114.279  20.870  1.00  0.00           C
ATOM   5717  C25 POPEd 160       9.786 114.298  21.941  1.00  0.00           C
ATOM   5720  C26 POPEd 160       9.586 112.978  22.699  1.00  0.00           C
ATOM   5723  C27 POPEd 160       9.346 113.199  24.204  1.00  0.00           C
ATOM   5726  C28 POPEd 160       8.656 111.996  24.894  1.00  0.00           C
ATOM   5729  C29 POPEd 160       7.156 112.035  24.692  1.00  0.00           C
ATOM   5731 0C21 POPEd 160       6.223 111.625  25.562  1.00  0.00           C
ATOM   5733 1C21 POPEd 160       6.463 111.005  26.913  1.00  0.00           C
ATOM   5736 2C21 POPEd 160       5.193 110.896  27.773  1.00  0.00           C
ATOM   5739 3C21 POPEd 160       4.683 112.225  28.342  1.00  0.00           C
ATOM   5742 4C21 POPEd 160       3.463 112.045  29.253  1.00  0.00           C
ATOM   5745 5C21 POPEd 160       2.993 113.358  29.883  1.00  0.00           C
ATOM   5748 6C21 POPEd 160       1.693 113.239  30.693  1.00  0.00           C
ATOM   5751 7C21 POPEd 160       1.293 114.608  31.243  1.00  0.00           C
ATOM   5754 8C21 POPEd 160       0.053 114.638  32.132  1.00  0.00           C
ATOM   5758  C33 POPEd 160      17.156 113.288  19.669  1.00  0.00           C
ATOM   5761  C34 POPEd 160      17.606 112.495  20.910  1.00  0.00           C
ATOM   5764  C35 POPEd 160      17.776 113.439  22.109  1.00  0.00           C
ATOM   5767  C36 POPEd 160      18.296 112.819  23.410  1.00  0.00           C
ATOM   5770  C37 POPEd 160      18.476 113.929  24.462  1.00  0.00           C
ATOM   5773  C38 POPEd 160      18.766 113.418  25.872  1.00  0.00           C
ATOM   5776  C39 POPEd 160      20.056 112.605  26.012  1.00  0.00           C
ATOM   5779 0C31 POPEd 160      20.356 112.325  27.483  1.00  0.00           C
ATOM   5782 1C31 POPEd 160      21.626 111.506  27.722  1.00  0.00           C
ATOM   5785 2C31 POPEd 160      21.966 111.355  29.212  1.00  0.00           C
ATOM   5788 3C31 POPEd 160      20.836 110.806  30.093  1.00  0.00           C
ATOM   5791 4C31 POPEd 160      20.356 109.405  29.683  1.00  0.00           C
ATOM   5794 5C31 POPEd 160      19.176 108.906  30.532  1.00  0.00           C
ATOM   5797 6C31 POPEd 160      18.636 107.556  30.082  1.00  0.00           C
ATOM   5801  NH3 POPEe 161      41.237  85.855   6.969  1.00  0.00           N
ATOM   5805  C12 POPEe 161      40.477  84.605   7.340  1.00  0.00           C
ATOM   5808  C11 POPEe 161      41.186  83.295   6.940  1.00  0.00           C
ATOM   5811  P   POPEe 161      38.996  81.875   7.160  1.00  0.00           P
ATOM   5812  O13 POPEe 161      38.606  82.616   5.949  1.00  0.00           O
ATOM   5813  O14 POPEe 161      38.786  80.415   7.160  1.00  0.00           O
ATOM   5814  O11 POPEe 161      38.336  82.495   8.470  1.00  0.00           O
ATOM   5815  O12 POPEe 161      40.526  82.136   7.449  1.00  0.00           O
ATOM   5816  C1  POPEe 161      38.926  82.096   9.730  1.00  0.00           C
ATOM   5819  C2  POPEe 161      37.926  82.155  10.919  1.00  0.00           C
ATOM   5821  O21 POPEe 161      38.506  81.746  12.169  1.00  0.00           O
ATOM   5822  C21 POPEe 161      39.186  80.616  12.309  1.00  0.00           C
ATOM   5823  O22 POPEe 161      39.426  79.766  11.460  1.00  0.00           O
ATOM   5824  C22 POPEe 161      39.556  80.515  13.791  1.00  0.00           C
ATOM   5827  C3  POPEe 161      36.576  81.415  10.661  1.00  0.00           C
ATOM   5830  O31 POPEe 161      35.746  81.306  11.841  1.00  0.00           O
ATOM   5831  C31 POPEe 161      35.906  80.196  12.550  1.00  0.00           C
ATOM   5832  O32 POPEe 161      36.666  79.275  12.239  1.00  0.00           O
ATOM   5833  C32 POPEe 161      35.047  80.186  13.800  1.00  0.00           C
ATOM   5836  C23 POPEe 161      40.966  79.965  14.089  1.00  0.00           C
ATOM   5839  C24 POPEe 161      41.436  80.305  15.510  1.00  0.00           C
ATOM   5842  C25 POPEe 161      40.356  80.025  16.570  1.00  0.00           C
ATOM   5845  C26 POPEe 161      40.837  80.226  18.010  1.00  0.00           C
ATOM   5848  C27 POPEe 161      39.636  80.256  18.960  1.00  0.00           C
ATOM   5851  C28 POPEe 161      40.006  80.226  20.440  1.00  0.00           C
ATOM   5854  C29 POPEe 161      40.686  81.485  20.900  1.00  0.00           C
ATOM   5856 0C21 POPEe 161      40.786  81.856  22.179  1.00  0.00           C
ATOM   5858 1C21 POPEe 161      40.246  81.075  23.340  1.00  0.00           C
ATOM   5861 2C21 POPEe 161      39.596  81.945  24.423  1.00  0.00           C
ATOM   5864 3C21 POPEe 161      40.616  82.556  25.383  1.00  0.00           C
ATOM   5867 4C21 POPEe 161      40.006  83.556  26.372  1.00  0.00           C
ATOM   5870 5C21 POPEe 161      41.066  84.086  27.332  1.00  0.00           C
ATOM   5873 6C21 POPEe 161      40.556  85.196  28.243  1.00  0.00           C
ATOM   5876 7C21 POPEe 161      41.716  85.896  28.942  1.00  0.00           C
ATOM   5879 8C21 POPEe 161      41.287  86.905  29.993  1.00  0.00           C
ATOM   5883  C33 POPEe 161      35.727  79.374  14.930  1.00  0.00           C
ATOM   5886  C34 POPEe 161      36.426  80.265  15.970  1.00  0.00           C
ATOM   5889  C35 POPEe 161      35.436  80.776  17.021  1.00  0.00           C
ATOM   5892  C36 POPEe 161      36.106  81.396  18.260  1.00  0.00           C
ATOM   5895  C37 POPEe 161      36.766  82.765  18.010  1.00  0.00           C
ATOM   5898  C38 POPEe 161      37.256  83.454  19.290  1.00  0.00           C
ATOM   5901  C39 POPEe 161      36.116  83.936  20.199  1.00  0.00           C
ATOM   5904 0C31 POPEe 161      36.526  84.186  21.649  1.00  0.00           C
ATOM   5907 1C31 POPEe 161      37.146  85.555  21.951  1.00  0.00           C
ATOM   5910 2C31 POPEe 161      37.526  85.706  23.440  1.00  0.00           C
ATOM   5913 3C31 POPEe 161      36.316  85.835  24.382  1.00  0.00           C
ATOM   5916 4C31 POPEe 161      36.596  85.326  25.802  1.00  0.00           C
ATOM   5919 5C31 POPEe 161      35.356  85.445  26.704  1.00  0.00           C
ATOM   5922 6C31 POPEe 161      35.396  84.585  27.962  1.00  0.00           C
ATOM   5926  NH3 POPEf 162     100.237  82.646  14.620  1.00  0.00           N
ATOM   5930  C12 POPEf 162      99.106  82.856  15.589  1.00  0.00           C
ATOM   5933  C11 POPEf 162      97.966  83.705  15.009  1.00  0.00           C
ATOM   5936  P   POPEf 162      97.127  85.865  16.200  1.00  0.00           P
ATOM   5937  O13 POPEf 162      98.446  86.515  16.349  1.00  0.00           O
ATOM   5938  O14 POPEf 162      96.297  86.336  15.069  1.00  0.00           O
ATOM   5939  O11 POPEf 162      96.336  86.065  17.549  1.00  0.00           O
ATOM   5940  O12 POPEf 162      97.276  84.295  16.110  1.00  0.00           O
ATOM   5941  C1  POPEf 162      96.956  86.086  18.840  1.00  0.00           C
ATOM   5944  C2  POPEf 162      96.686  84.776  19.660  1.00  0.00           C
ATOM   5946  O21 POPEf 162      96.487  85.025  21.059  1.00  0.00           O
ATOM   5947  C21 POPEf 162      97.446  85.585  21.770  1.00  0.00           C
ATOM   5948  O22 POPEf 162      98.486  86.075  21.359  1.00  0.00           O
ATOM   5949  C22 POPEf 162      97.096  85.466  23.250  1.00  0.00           C
ATOM   5952  C3  POPEf 162      97.777  83.686  19.369  1.00  0.00           C
ATOM   5955  O31 POPEf 162      98.346  83.085  20.549  1.00  0.00           O
ATOM   5956  C31 POPEf 162      97.667  82.105  21.119  1.00  0.00           C
ATOM   5957  O32 POPEf 162      96.576  81.676  20.770  1.00  0.00           O
ATOM   5958  C32 POPEf 162      98.556  81.555  22.260  1.00  0.00           C
ATOM   5961  C23 POPEf 162      98.257  85.905  24.172  1.00  0.00           C
ATOM   5964  C24 POPEf 162      97.947  85.806  25.673  1.00  0.00           C
ATOM   5967  C25 POPEf 162      98.887  86.686  26.502  1.00  0.00           C
ATOM   5970  C26 POPEf 162      98.736  86.536  28.013  1.00  0.00           C
ATOM   5973  C27 POPEf 162      99.857  87.276  28.773  1.00  0.00           C
ATOM   5976  C28 POPEf 162      99.897  86.965  30.282  1.00  0.00           C
ATOM   5979  C29 POPEf 162      98.817  87.665  31.062  1.00  0.00           C
ATOM   5981 0C21 POPEf 162      98.856  87.926  32.382  1.00  0.00           C
ATOM   5983 1C21 POPEf 162      99.957  87.546  33.342  1.00  0.00           C
ATOM   5986 2C21 POPEf 162     100.636  88.766  33.983  1.00  0.00           C
ATOM   5989 3C21 POPEf 162     101.496  89.585  33.003  1.00  0.00           C
ATOM   5992 4C21 POPEf 162     101.966  90.935  33.583  1.00  0.00           C
ATOM   5995 5C21 POPEf 162     102.836  90.825  34.842  1.00  0.00           C
ATOM   5998 6C21 POPEf 162     104.186  90.146  34.573  1.00  0.00           C
ATOM   6001 7C21 POPEf 162     105.016  90.006  35.853  1.00  0.00           C
ATOM   6004 8C21 POPEf 162     106.347  89.316  35.573  1.00  0.00           C
ATOM   6008  C33 POPEf 162      97.976  80.375  23.090  1.00  0.00           C
ATOM   6011  C34 POPEf 162      97.267  80.825  24.372  1.00  0.00           C
ATOM   6014  C35 POPEf 162      96.707  79.666  25.212  1.00  0.00           C
ATOM   6017  C36 POPEf 162      97.746  78.866  26.024  1.00  0.00           C
ATOM   6020  C37 POPEf 162      97.087  77.766  26.883  1.00  0.00           C
ATOM   6023  C38 POPEf 162      98.076  76.925  27.712  1.00  0.00           C
ATOM   6026  C39 POPEf 162      97.366  75.806  28.492  1.00  0.00           C
ATOM   6029 0C31 POPEf 162      97.726  75.736  29.984  1.00  0.00           C
ATOM   6032 1C31 POPEf 162      96.826  74.766  30.753  1.00  0.00           C
ATOM   6035 2C31 POPEf 162      96.916  74.896  32.272  1.00  0.00           C
ATOM   6038 3C31 POPEf 162      95.727  74.255  33.003  1.00  0.00           C
ATOM   6041 4C31 POPEf 162      95.716  72.725  32.923  1.00  0.00           C
ATOM   6044 5C31 POPEf 162      94.326  72.116  33.143  1.00  0.00           C
ATOM   6047 6C31 POPEf 162      94.276  70.616  32.842  1.00  0.00           C
ATOM   6051  NH3 POPEg 163       0.584  35.195  56.723  1.00  0.00           N
ATOM   6055  C12 POPEg 163       1.034  35.306  58.163  1.00  0.00           C
ATOM   6058  C11 POPEg 163       0.883  33.965  58.882  1.00  0.00           C
ATOM   6061  P   POPEg 163       0.743  31.616  57.702  1.00  0.00           P
ATOM   6062  O13 POPEg 163       1.523  30.445  58.153  1.00  0.00           O
ATOM   6063  O14 POPEg 163      -0.647  31.695  58.193  1.00  0.00           O
ATOM   6064  O11 POPEg 163       0.763  31.665  56.124  1.00  0.00           O
ATOM   6065  O12 POPEg 163       1.493  32.926  58.113  1.00  0.00           O
ATOM   6066  C1  POPEg 163       1.813  31.056  55.353  1.00  0.00           C
ATOM   6069  C2  POPEg 163       2.524  32.096  54.443  1.00  0.00           C
ATOM   6071  O21 POPEg 163       3.453  31.476  53.544  1.00  0.00           O
ATOM   6072  C21 POPEg 163       3.023  30.715  52.523  1.00  0.00           C
ATOM   6073  O22 POPEg 163       3.623  29.715  52.154  1.00  0.00           O
ATOM   6074  C22 POPEg 163       1.803  31.315  51.803  1.00  0.00           C
ATOM   6077  C3  POPEg 163       3.303  33.165  55.272  1.00  0.00           C
ATOM   6080  O31 POPEg 163       2.813  34.485  54.984  1.00  0.00           O
ATOM   6081  C31 POPEg 163       3.154  35.135  53.864  1.00  0.00           C
ATOM   6082  O32 POPEg 163       2.473  36.026  53.372  1.00  0.00           O
ATOM   6083  C32 POPEg 163       4.474  34.685  53.232  1.00  0.00           C
ATOM   6086  C23 POPEg 163       1.783  30.906  50.313  1.00  0.00           C
ATOM   6089  C24 POPEg 163       0.593  31.486  49.543  1.00  0.00           C
ATOM   6092  C25 POPEg 163      -0.717  30.715  49.763  1.00  0.00           C
ATOM   6095  C26 POPEg 163      -1.727  30.916  48.614  1.00  0.00           C
ATOM   6098  C27 POPEg 163      -2.697  29.736  48.474  1.00  0.00           C
ATOM   6101  C28 POPEg 163      -3.467  29.776  47.132  1.00  0.00           C
ATOM   6104  C29 POPEg 163      -4.187  28.476  46.863  1.00  0.00           C
ATOM   6106 0C21 POPEg 163      -4.106  27.676  45.783  1.00  0.00           C
ATOM   6108 1C21 POPEg 163      -3.287  27.866  44.522  1.00  0.00           C
ATOM   6111 2C21 POPEg 163      -3.977  27.385  43.213  1.00  0.00           C
ATOM   6114 3C21 POPEg 163      -5.407  27.896  42.943  1.00  0.00           C
ATOM   6117 4C21 POPEg 163      -5.977  27.416  41.592  1.00  0.00           C
ATOM   6120 5C21 POPEg 163      -7.487  27.666  41.423  1.00  0.00           C
ATOM   6123 6C21 POPEg 163      -7.877  29.116  41.062  1.00  0.00           C
ATOM   6126 7C21 POPEg 163      -9.397  29.285  40.882  1.00  0.00           C
ATOM   6129 8C21 POPEg 163      -9.806  30.605  40.243  1.00  0.00           C
ATOM   6133  C33 POPEg 163       4.833  35.566  52.013  1.00  0.00           C
ATOM   6136  C34 POPEg 163       6.113  35.116  51.292  1.00  0.00           C
ATOM   6139  C35 POPEg 163       7.216  34.615  52.232  1.00  0.00           C
ATOM   6142  C36 POPEg 163       8.616  34.675  51.613  1.00  0.00           C
ATOM   6145  C37 POPEg 163       9.616  33.835  52.414  1.00  0.00           C
ATOM   6148  C38 POPEg 163       9.467  32.315  52.193  1.00  0.00           C
ATOM   6151  C39 POPEg 163      10.036  31.865  50.842  1.00  0.00           C
ATOM   6154 0C31 POPEg 163       9.956  30.345  50.643  1.00  0.00           C
ATOM   6157 1C31 POPEg 163      10.476  29.935  49.253  1.00  0.00           C
ATOM   6160 2C31 POPEg 163      10.787  28.435  49.142  1.00  0.00           C
ATOM   6163 3C31 POPEg 163      12.167  28.085  49.732  1.00  0.00           C
ATOM   6166 4C31 POPEg 163      12.526  26.595  49.702  1.00  0.00           C
ATOM   6169 5C31 POPEg 163      13.956  26.275  50.163  1.00  0.00           C
ATOM   6172 6C31 POPEg 163      14.276  26.695  51.613  1.00  0.00           C
ATOM   6176  NH3 POPEh 164      16.696 121.598  58.272  1.00  0.00           N
ATOM   6180  C12 POPEh 164      15.586 121.169  59.173  1.00  0.00           C
ATOM   6183  C11 POPEh 164      14.936 122.339  59.903  1.00  0.00           C
ATOM   6186  P   POPEh 164      12.496 121.488  60.333  1.00  0.00           P
ATOM   6187  O13 POPEh 164      12.236 120.068  60.632  1.00  0.00           O
ATOM   6188  O14 POPEh 164      11.556 122.509  60.853  1.00  0.00           O
ATOM   6189  O11 POPEh 164      12.556 121.607  58.752  1.00  0.00           O
ATOM   6190  O12 POPEh 164      13.966 121.828  60.812  1.00  0.00           O
ATOM   6191  C1  POPEh 164      11.956 122.679  58.023  1.00  0.00           C
ATOM   6194  C2  POPEh 164      12.006 122.339  56.514  1.00  0.00           C
ATOM   6196  O21 POPEh 164      11.486 123.449  55.772  1.00  0.00           O
ATOM   6197  C21 POPEh 164      11.896 123.838  54.573  1.00  0.00           C
ATOM   6198  O22 POPEh 164      11.306 124.648  53.882  1.00  0.00           O
ATOM   6199  C22 POPEh 164      13.176 123.108  54.103  1.00  0.00           C
ATOM   6202  C3  POPEh 164      11.206 121.038  56.194  1.00  0.00           C
ATOM   6205  O31 POPEh 164      10.936 120.898  54.773  1.00  0.00           O
ATOM   6206  C31 POPEh 164       9.806 121.488  54.382  1.00  0.00           C
ATOM   6207  O32 POPEh 164       8.976 121.998  55.114  1.00  0.00           O
ATOM   6208  C32 POPEh 164       9.746 121.569  52.863  1.00  0.00           C
ATOM   6211  C23 POPEh 164      13.836 123.669  52.822  1.00  0.00           C
ATOM   6214  C24 POPEh 164      14.646 122.609  52.052  1.00  0.00           C
ATOM   6217  C25 POPEh 164      13.746 121.539  51.413  1.00  0.00           C
ATOM   6220  C26 POPEh 164      14.466 120.638  50.392  1.00  0.00           C
ATOM   6223  C27 POPEh 164      13.476 119.938  49.452  1.00  0.00           C
ATOM   6226  C28 POPEh 164      14.146 119.008  48.423  1.00  0.00           C
ATOM   6229  C29 POPEh 164      14.686 117.728  49.014  1.00  0.00           C
ATOM   6231 0C21 POPEh 164      14.246 116.478  48.762  1.00  0.00           C
ATOM   6233 1C21 POPEh 164      13.136 116.079  47.813  1.00  0.00           C
ATOM   6236 2C21 POPEh 164      13.326 114.678  47.193  1.00  0.00           C
ATOM   6239 3C21 POPEh 164      14.426 114.629  46.132  1.00  0.00           C
ATOM   6242 4C21 POPEh 164      14.536 113.269  45.423  1.00  0.00           C
ATOM   6245 5C21 POPEh 164      15.786 113.169  44.552  1.00  0.00           C
ATOM   6248 6C21 POPEh 164      15.906 111.856  43.783  1.00  0.00           C
ATOM   6251 7C21 POPEh 164      17.186 111.795  42.923  1.00  0.00           C
ATOM   6254 8C21 POPEh 164      17.326 110.525  42.092  1.00  0.00           C
ATOM   6258  C33 POPEh 164       8.676 122.588  52.432  1.00  0.00           C
ATOM   6261  C34 POPEh 164       8.756 122.948  50.952  1.00  0.00           C
ATOM   6264  C35 POPEh 164       8.056 121.968  50.012  1.00  0.00           C
ATOM   6267  C36 POPEh 164       8.156 122.448  48.552  1.00  0.00           C
ATOM   6270  C37 POPEh 164       7.246 121.669  47.593  1.00  0.00           C
ATOM   6273  C38 POPEh 164       7.436 122.068  46.122  1.00  0.00           C
ATOM   6276  C39 POPEh 164       8.866 121.888  45.583  1.00  0.00           C
ATOM   6279 0C31 POPEh 164       9.416 120.489  45.882  1.00  0.00           C
ATOM   6282 1C31 POPEh 164      10.726 120.168  45.152  1.00  0.00           C
ATOM   6285 2C31 POPEh 164      11.196 118.729  45.373  1.00  0.00           C
ATOM   6288 3C31 POPEh 164      10.116 117.708  44.993  1.00  0.00           C
ATOM   6291 4C31 POPEh 164      10.636 116.278  44.872  1.00  0.00           C
ATOM   6294 5C31 POPEh 164       9.576 115.328  44.323  1.00  0.00           C
ATOM   6297 6C31 POPEh 164      10.126 114.409  43.242  1.00  0.00           C
ATOM   6301  NH3 POPEi 165      94.076  95.825  17.069  1.00  0.00           N
ATOM   6305  C12 POPEi 165      93.146  95.466  18.199  1.00  0.00           C
ATOM   6308  C11 POPEi 165      91.686  95.846  17.889  1.00  0.00           C
ATOM   6311  P   POPEi 165      91.867  98.486  17.719  1.00  0.00           P
ATOM   6312  O13 POPEi 165      90.687  99.295  17.299  1.00  0.00           O
ATOM   6313  O14 POPEi 165      92.877  98.174  16.679  1.00  0.00           O
ATOM   6314  O11 POPEi 165      92.606  99.116  18.969  1.00  0.00           O
ATOM   6315  O12 POPEi 165      91.376  97.146  18.359  1.00  0.00           O
ATOM   6316  C1  POPEi 165      92.186 100.275  19.679  1.00  0.00           C
ATOM   6319  C2  POPEi 165      91.716  99.936  21.129  1.00  0.00           C
ATOM   6321  O21 POPEi 165      92.807  99.885  22.059  1.00  0.00           O
ATOM   6322  C21 POPEi 165      93.117 101.056  22.580  1.00  0.00           C
ATOM   6323  O22 POPEi 165      92.817 102.146  22.139  1.00  0.00           O
ATOM   6324  C22 POPEi 165      93.917 100.795  23.849  1.00  0.00           C
ATOM   6327  C3  POPEi 165      90.967  98.575  21.219  1.00  0.00           C
ATOM   6330  O31 POPEi 165      90.706  98.085  22.559  1.00  0.00           O
ATOM   6331  C31 POPEi 165      89.857  98.775  23.289  1.00  0.00           C
ATOM   6332  O32 POPEi 165      89.466  99.906  23.070  1.00  0.00           O
ATOM   6333  C32 POPEi 165      89.377  97.915  24.453  1.00  0.00           C
ATOM   6336  C23 POPEi 165      93.017 101.026  25.083  1.00  0.00           C
ATOM   6339  C24 POPEi 165      93.777 100.905  26.403  1.00  0.00           C
ATOM   6342  C25 POPEi 165      92.826 101.045  27.592  1.00  0.00           C
ATOM   6345  C26 POPEi 165      93.556 101.266  28.923  1.00  0.00           C
ATOM   6348  C27 POPEi 165      92.786 102.215  29.853  1.00  0.00           C
ATOM   6351  C28 POPEi 165      93.626 102.686  31.052  1.00  0.00           C
ATOM   6354  C29 POPEi 165      92.817 103.635  31.903  1.00  0.00           C
ATOM   6356 0C21 POPEi 165      92.346 103.386  33.143  1.00  0.00           C
ATOM   6358 1C21 POPEi 165      92.567 102.136  33.953  1.00  0.00           C
ATOM   6361 2C21 POPEi 165      92.576 102.425  35.462  1.00  0.00           C
ATOM   6364 3C21 POPEi 165      93.707 103.376  35.912  1.00  0.00           C
ATOM   6367 4C21 POPEi 165      93.686 103.615  37.423  1.00  0.00           C
ATOM   6370 5C21 POPEi 165      92.586 104.564  37.912  1.00  0.00           C
ATOM   6373 6C21 POPEi 165      92.626 104.766  39.433  1.00  0.00           C
ATOM   6376 7C21 POPEi 165      91.616 105.825  39.903  1.00  0.00           C
ATOM   6379 8C21 POPEi 165      91.627 106.056  41.413  1.00  0.00           C
ATOM   6383  C33 POPEi 165      90.517  97.406  25.373  1.00  0.00           C
ATOM   6386  C34 POPEi 165      90.266  97.796  26.833  1.00  0.00           C
ATOM   6389  C35 POPEi 165      91.266  97.166  27.812  1.00  0.00           C
ATOM   6392  C36 POPEi 165      91.026  97.656  29.243  1.00  0.00           C
ATOM   6395  C37 POPEi 165      91.947  97.006  30.282  1.00  0.00           C
ATOM   6398  C38 POPEi 165      91.947  97.805  31.592  1.00  0.00           C
ATOM   6401  C39 POPEi 165      92.726  97.155  32.743  1.00  0.00           C
ATOM   6404 0C31 POPEi 165      91.916  96.075  33.482  1.00  0.00           C
ATOM   6407 1C31 POPEi 165      92.646  95.525  34.713  1.00  0.00           C
ATOM   6410 2C31 POPEi 165      91.896  94.386  35.403  1.00  0.00           C
ATOM   6413 3C31 POPEi 165      90.767  94.836  36.343  1.00  0.00           C
ATOM   6416 4C31 POPEi 165      89.916  93.645  36.803  1.00  0.00           C
ATOM   6419 5C31 POPEi 165      88.887  93.995  37.883  1.00  0.00           C
ATOM   6422 6C31 POPEi 165      88.006  92.805  38.272  1.00  0.00           C
ATOM   6426  NH3 POPEj 166      29.876  31.256  10.350  1.00  0.00           N
ATOM   6430  C12 POPEj 166      29.626  30.566  11.660  1.00  0.00           C
ATOM   6433  C11 POPEj 166      30.266  29.155  11.660  1.00  0.00           C
ATOM   6436  P   POPEj 166      28.806  27.926  13.410  1.00  0.00           P
ATOM   6437  O13 POPEj 166      28.386  28.615  14.650  1.00  0.00           O
ATOM   6438  O14 POPEj 166      27.866  28.025  12.260  1.00  0.00           O
ATOM   6439  O11 POPEj 166      29.236  26.426  13.670  1.00  0.00           O
ATOM   6440  O12 POPEj 166      30.176  28.565  12.961  1.00  0.00           O
ATOM   6441  C1  POPEj 166      29.166  25.826  14.971  1.00  0.00           C
ATOM   6444  C2  POPEj 166      30.556  25.396  15.540  1.00  0.00           C
ATOM   6446  O21 POPEj 166      30.386  24.646  16.749  1.00  0.00           O
ATOM   6447  C21 POPEj 166      30.026  25.345  17.820  1.00  0.00           C
ATOM   6448  O22 POPEj 166      29.606  26.486  17.850  1.00  0.00           O
ATOM   6449  C22 POPEj 166      30.256  24.495  19.049  1.00  0.00           C
ATOM   6452  C3  POPEj 166      31.586  26.566  15.710  1.00  0.00           C
ATOM   6455  O31 POPEj 166      32.576  26.335  16.749  1.00  0.00           O
ATOM   6456  C31 POPEj 166      33.836  26.105  16.390  1.00  0.00           C
ATOM   6457  O32 POPEj 166      34.236  25.935  15.250  1.00  0.00           O
ATOM   6458  C32 POPEj 166      34.707  26.075  17.660  1.00  0.00           C
ATOM   6461  C23 POPEj 166      31.656  24.755  19.639  1.00  0.00           C
ATOM   6464  C24 POPEj 166      31.626  24.625  21.159  1.00  0.00           C
ATOM   6467  C25 POPEj 166      32.997  24.855  21.811  1.00  0.00           C
ATOM   6470  C26 POPEj 166      32.826  24.875  23.330  1.00  0.00           C
ATOM   6473  C27 POPEj 166      34.136  24.726  24.109  1.00  0.00           C
ATOM   6476  C28 POPEj 166      33.876  24.265  25.554  1.00  0.00           C
ATOM   6479  C29 POPEj 166      33.006  25.215  26.333  1.00  0.00           C
ATOM   6481 0C21 POPEj 166      33.306  25.795  27.502  1.00  0.00           C
ATOM   6483 1C21 POPEj 166      34.586  25.576  28.264  1.00  0.00           C
ATOM   6486 2C21 POPEj 166      34.626  24.205  28.942  1.00  0.00           C
ATOM   6489 3C21 POPEj 166      35.876  24.066  29.823  1.00  0.00           C
ATOM   6492 4C21 POPEj 166      36.136  22.646  30.314  1.00  0.00           C
ATOM   6495 5C21 POPEj 166      36.846  21.795  29.253  1.00  0.00           C
ATOM   6498 6C21 POPEj 166      37.407  20.486  29.813  1.00  0.00           C
ATOM   6501 7C21 POPEj 166      38.276  19.765  28.783  1.00  0.00           C
ATOM   6504 8C21 POPEj 166      38.866  18.445  29.293  1.00  0.00           C
ATOM   6508  C33 POPEj 166      36.227  25.945  17.360  1.00  0.00           C
ATOM   6511  C34 POPEj 166      37.136  26.405  18.510  1.00  0.00           C
ATOM   6514  C35 POPEj 166      37.016  25.595  19.800  1.00  0.00           C
ATOM   6517  C36 POPEj 166      37.756  26.275  20.949  1.00  0.00           C
ATOM   6520  C37 POPEj 166      37.596  25.566  22.300  1.00  0.00           C
ATOM   6523  C38 POPEj 166      37.796  26.525  23.470  1.00  0.00           C
ATOM   6526  C39 POPEj 166      37.547  25.906  24.853  1.00  0.00           C
ATOM   6529 0C31 POPEj 166      38.836  25.465  25.554  1.00  0.00           C
ATOM   6532 1C31 POPEj 166      38.556  24.715  26.853  1.00  0.00           C
ATOM   6535 2C31 POPEj 166      39.836  24.116  27.464  1.00  0.00           C
ATOM   6538 3C31 POPEj 166      40.707  25.116  28.243  1.00  0.00           C
ATOM   6541 4C31 POPEj 166      40.126  25.465  29.622  1.00  0.00           C
ATOM   6544 5C31 POPEj 166      40.957  26.515  30.374  1.00  0.00           C
ATOM   6547 6C31 POPEj 166      40.366  26.965  31.712  1.00  0.00           C
ATOM   6551  NH3 POPEk 167     121.066  32.406  55.293  1.00  0.00           N
ATOM   6555  C12 POPEk 167     122.407  32.975  55.683  1.00  0.00           C
ATOM   6558  C11 POPEk 167     122.276  34.195  56.613  1.00  0.00           C
ATOM   6561  P   POPEk 167     124.606  35.335  56.213  1.00  0.00           P
ATOM   6562  O13 POPEk 167     125.037  35.355  57.624  1.00  0.00           O
ATOM   6563  O14 POPEk 167     125.156  34.256  55.363  1.00  0.00           O
ATOM   6564  O11 POPEk 167     125.016  36.735  55.573  1.00  0.00           O
ATOM   6565  O12 POPEk 167     123.017  35.326  56.143  1.00  0.00           O
ATOM   6566  C1  POPEk 167     124.067  37.525  54.874  1.00  0.00           C
ATOM   6569  C2  POPEk 167     124.736  38.266  53.682  1.00  0.00           C
ATOM   6571  O21 POPEk 167     123.647  38.575  52.803  1.00  0.00           O
ATOM   6572  C21 POPEk 167     123.856  39.495  51.882  1.00  0.00           C
ATOM   6573  O22 POPEk 167     124.866  40.166  51.763  1.00  0.00           O
ATOM   6574  C22 POPEk 167     122.646  39.545  50.974  1.00  0.00           C
ATOM   6577  C3  POPEk 167     125.806  37.336  53.032  1.00  0.00           C
ATOM   6580  O31 POPEk 167     125.986  37.535  51.613  1.00  0.00           O
ATOM   6581  C31 POPEk 167     127.087  38.196  51.273  1.00  0.00           C
ATOM   6582  O32 POPEk 167     127.957  38.575  52.022  1.00  0.00           O
ATOM   6583  C32 POPEk 167     127.106  38.375  49.752  1.00  0.00           C
ATOM   6586  C23 POPEk 167     122.866  40.405  49.713  1.00  0.00           C
ATOM   6589  C24 POPEk 167     121.707  40.166  48.743  1.00  0.00           C
ATOM   6592  C25 POPEk 167     121.697  40.994  47.452  1.00  0.00           C
ATOM   6595  C26 POPEk 167     120.417  40.795  46.642  1.00  0.00           C
ATOM   6598  C27 POPEk 167     120.617  41.186  45.174  1.00  0.00           C
ATOM   6601  C28 POPEk 167     119.386  40.875  44.312  1.00  0.00           C
ATOM   6604  C29 POPEk 167     118.237  41.806  44.603  1.00  0.00           C
ATOM   6606 0C21 POPEk 167     117.096  41.854  43.892  1.00  0.00           C
ATOM   6608 1C21 POPEk 167     116.746  40.976  42.723  1.00  0.00           C
ATOM   6611 2C21 POPEk 167     117.017  41.625  41.343  1.00  0.00           C
ATOM   6614 3C21 POPEk 167     116.166  42.875  41.062  1.00  0.00           C
ATOM   6617 4C21 POPEk 167     116.536  43.564  39.743  1.00  0.00           C
ATOM   6620 5C21 POPEk 167     115.697  43.115  38.544  1.00  0.00           C
ATOM   6623 6C21 POPEk 167     114.566  44.095  38.223  1.00  0.00           C
ATOM   6626 7C21 POPEk 167     113.826  43.756  36.922  1.00  0.00           C
ATOM   6629 8C21 POPEk 167     112.796  44.814  36.523  1.00  0.00           C
ATOM   6633  C33 POPEk 167     128.526  38.126  49.212  1.00  0.00           C
ATOM   6636  C34 POPEk 167     128.626  38.025  47.682  1.00  0.00           C
ATOM   6639  C35 POPEk 167     128.026  36.725  47.122  1.00  0.00           C
ATOM   6642  C36 POPEk 167     128.197  36.635  45.613  1.00  0.00           C
ATOM   6645  C37 POPEk 167     127.966  35.226  45.062  1.00  0.00           C
ATOM   6648  C38 POPEk 167     128.276  35.125  43.562  1.00  0.00           C
ATOM   6651  C39 POPEk 167     127.127  35.605  42.673  1.00  0.00           C
ATOM   6654 0C31 POPEk 167     127.597  36.035  41.273  1.00  0.00           C
ATOM   6657 1C31 POPEk 167     126.446  36.445  40.353  1.00  0.00           C
ATOM   6660 2C31 POPEk 167     126.896  36.956  38.983  1.00  0.00           C
ATOM   6663 3C31 POPEk 167     127.606  35.906  38.113  1.00  0.00           C
ATOM   6666 4C31 POPEk 167     126.767  34.656  37.803  1.00  0.00           C
ATOM   6669 5C31 POPEk 167     127.446  33.736  36.793  1.00  0.00           C
ATOM   6672 6C31 POPEk 167     126.656  32.455  36.493  1.00  0.00           C
ATOM   6676  NH3 POPEl 168      60.046 124.218  11.059  1.00  0.00           N
ATOM   6680  C12 POPEl 168      59.026 123.999   9.980  1.00  0.00           C
ATOM   6683  C11 POPEl 168      58.716 122.497   9.739  1.00  0.00           C
ATOM   6686  P   POPEl 168      59.746 120.229   8.920  1.00  0.00           P
ATOM   6687  O13 POPEl 168      58.846 119.919   7.789  1.00  0.00           O
ATOM   6688  O14 POPEl 168      61.136 119.708   8.861  1.00  0.00           O
ATOM   6689  O11 POPEl 168      59.046 119.757  10.259  1.00  0.00           O
ATOM   6690  O12 POPEl 168      59.836 121.809   9.170  1.00  0.00           O
ATOM   6691  C1  POPEl 168      59.197 118.398  10.649  1.00  0.00           C
ATOM   6694  C2  POPEl 168      58.356 118.159  11.930  1.00  0.00           C
ATOM   6696  O21 POPEl 168      58.716 116.959  12.620  1.00  0.00           O
ATOM   6697  C21 POPEl 168      58.526 115.799  12.010  1.00  0.00           C
ATOM   6698  O22 POPEl 168      58.297 115.618  10.819  1.00  0.00           O
ATOM   6699  C22 POPEl 168      58.547 114.717  13.091  1.00  0.00           C
ATOM   6702  C3  POPEl 168      56.816 118.258  11.700  1.00  0.00           C
ATOM   6705  O31 POPEl 168      56.116 118.148  12.961  1.00  0.00           O
ATOM   6706  C31 POPEl 168      55.466 117.019  13.231  1.00  0.00           C
ATOM   6707  O32 POPEl 168      55.346 116.079  12.480  1.00  0.00           O
ATOM   6708  C32 POPEl 168      54.866 117.108  14.650  1.00  0.00           C
ATOM   6711  C23 POPEl 168      59.896 114.618  13.840  1.00  0.00           C
ATOM   6714  C24 POPEl 168      59.766 114.449  15.369  1.00  0.00           C
ATOM   6717  C25 POPEl 168      60.226 113.069  15.859  1.00  0.00           C
ATOM   6720  C26 POPEl 168      60.216 112.938  17.390  1.00  0.00           C
ATOM   6723  C27 POPEl 168      60.797 111.606  17.880  1.00  0.00           C
ATOM   6726  C28 POPEl 168      60.866 111.476  19.420  1.00  0.00           C
ATOM   6729  C29 POPEl 168      59.586 111.016  20.059  1.00  0.00           C
ATOM   6731 0C21 POPEl 168      59.456 110.454  21.280  1.00  0.00           C
ATOM   6733 1C21 POPEl 168      60.576 110.196  22.269  1.00  0.00           C
ATOM   6736 2C21 POPEl 168      60.376 110.916  23.629  1.00  0.00           C
ATOM   6739 3C21 POPEl 168      59.186 110.405  24.452  1.00  0.00           C
ATOM   6742 4C21 POPEl 168      59.076 111.094  25.823  1.00  0.00           C
ATOM   6745 5C21 POPEl 168      57.856 110.625  26.633  1.00  0.00           C
ATOM   6748 6C21 POPEl 168      57.767 111.275  28.024  1.00  0.00           C
ATOM   6751 7C21 POPEl 168      56.457 110.916  28.743  1.00  0.00           C
ATOM   6754 8C21 POPEl 168      56.346 111.455  30.174  1.00  0.00           C
ATOM   6758  C33 POPEl 168      55.166 115.918  15.599  1.00  0.00           C
ATOM   6761  C34 POPEl 168      55.706 116.387  16.959  1.00  0.00           C
ATOM   6764  C35 POPEl 168      56.006 115.249  17.961  1.00  0.00           C
ATOM   6767  C36 POPEl 168      57.016 115.688  19.019  1.00  0.00           C
ATOM   6770  C37 POPEl 168      57.297 114.648  20.119  1.00  0.00           C
ATOM   6773  C38 POPEl 168      58.756 114.688  20.610  1.00  0.00           C
ATOM   6776  C39 POPEl 168      58.936 114.288  22.080  1.00  0.00           C
ATOM   6779 0C31 POPEl 168      58.646 115.468  23.020  1.00  0.00           C
ATOM   6782 1C31 POPEl 168      58.747 115.118  24.503  1.00  0.00           C
ATOM   6785 2C31 POPEl 168      58.436 116.348  25.373  1.00  0.00           C
ATOM   6788 3C31 POPEl 168      58.416 116.058  26.874  1.00  0.00           C
ATOM   6791 4C31 POPEl 168      57.986 117.288  27.674  1.00  0.00           C
ATOM   6794 5C31 POPEl 168      57.676 116.968  29.134  1.00  0.00           C
ATOM   6797 6C31 POPEl 168      56.846 118.038  29.833  1.00  0.00           C
ATOM   6801  NH3 POPEm 169      75.626  27.875  55.693  1.00  0.00           N
ATOM   6805  C12 POPEm 169      74.976  28.186  57.013  1.00  0.00           C
ATOM   6808  C11 POPEm 169      73.506  27.756  56.943  1.00  0.00           C
ATOM   6811  P   POPEm 169      71.987  25.776  56.273  1.00  0.00           P
ATOM   6812  O13 POPEm 169      71.626  24.966  57.444  1.00  0.00           O
ATOM   6813  O14 POPEm 169      70.996  26.806  55.912  1.00  0.00           O
ATOM   6814  O11 POPEm 169      72.146  24.795  55.023  1.00  0.00           O
ATOM   6815  O12 POPEm 169      73.426  26.416  56.462  1.00  0.00           O
ATOM   6816  C1  POPEm 169      73.347  24.006  54.903  1.00  0.00           C
ATOM   6819  C2  POPEm 169      73.706  23.695  53.423  1.00  0.00           C
ATOM   6821  O21 POPEm 169      74.506  24.755  52.883  1.00  0.00           O
ATOM   6822  C21 POPEm 169      75.816  24.646  52.952  1.00  0.00           C
ATOM   6823  O22 POPEm 169      76.436  23.815  53.594  1.00  0.00           O
ATOM   6824  C22 POPEm 169      76.416  25.696  52.013  1.00  0.00           C
ATOM   6827  C3  POPEm 169      72.416  23.545  52.572  1.00  0.00           C
ATOM   6830  O31 POPEm 169      72.636  23.025  51.262  1.00  0.00           O
ATOM   6831  C31 POPEm 169      72.767  23.916  50.293  1.00  0.00           C
ATOM   6832  O32 POPEm 169      72.986  25.106  50.423  1.00  0.00           O
ATOM   6833  C32 POPEm 169      72.596  23.206  48.953  1.00  0.00           C
ATOM   6836  C23 POPEm 169      77.286  25.015  50.932  1.00  0.00           C
ATOM   6839  C24 POPEm 169      77.176  25.655  49.543  1.00  0.00           C
ATOM   6842  C25 POPEm 169      78.097  24.916  48.562  1.00  0.00           C
ATOM   6845  C26 POPEm 169      78.166  25.475  47.132  1.00  0.00           C
ATOM   6848  C27 POPEm 169      79.136  24.605  46.304  1.00  0.00           C
ATOM   6851  C28 POPEm 169      79.356  25.046  44.853  1.00  0.00           C
ATOM   6854  C29 POPEm 169      80.477  24.235  44.263  1.00  0.00           C
ATOM   6856 0C21 POPEm 169      81.396  24.646  43.353  1.00  0.00           C
ATOM   6858 1C21 POPEm 169      81.457  25.986  42.673  1.00  0.00           C
ATOM   6861 2C21 POPEm 169      82.777  26.746  42.903  1.00  0.00           C
ATOM   6864 3C21 POPEm 169      84.036  26.035  42.372  1.00  0.00           C
ATOM   6867 4C21 POPEm 169      85.256  26.956  42.414  1.00  0.00           C
ATOM   6870 5C21 POPEm 169      86.576  26.315  41.963  1.00  0.00           C
ATOM   6873 6C21 POPEm 169      86.587  25.805  40.513  1.00  0.00           C
ATOM   6876 7C21 POPEm 169      87.996  25.396  40.054  1.00  0.00           C
ATOM   6879 8C21 POPEm 169      88.026  24.776  38.653  1.00  0.00           C
ATOM   6883  C33 POPEm 169      71.506  23.875  48.083  1.00  0.00           C
ATOM   6886  C34 POPEm 169      71.767  23.745  46.572  1.00  0.00           C
ATOM   6889  C35 POPEm 169      70.786  24.636  45.793  1.00  0.00           C
ATOM   6892  C36 POPEm 169      71.106  24.815  44.303  1.00  0.00           C
ATOM   6895  C37 POPEm 169      70.166  25.865  43.702  1.00  0.00           C
ATOM   6898  C38 POPEm 169      70.536  26.335  42.283  1.00  0.00           C
ATOM   6901  C39 POPEm 169      70.096  25.366  41.182  1.00  0.00           C
ATOM   6904 0C31 POPEm 169      68.586  25.396  40.863  1.00  0.00           C
ATOM   6907 1C31 POPEm 169      68.227  24.396  39.752  1.00  0.00           C
ATOM   6910 2C31 POPEm 169      66.847  24.596  39.113  1.00  0.00           C
ATOM   6913 3C31 POPEm 169      65.657  24.386  40.063  1.00  0.00           C
ATOM   6916 4C31 POPEm 169      64.596  23.456  39.463  1.00  0.00           C
ATOM   6919 5C31 POPEm 169      63.297  23.395  40.293  1.00  0.00           C
ATOM   6922 6C31 POPEm 169      62.286  22.375  39.783  1.00  0.00           C
ATOM   6926  NH3 POPEn 170     122.667 119.688  15.259  1.00  0.00           N
ATOM   6930  C12 POPEn 170     123.826 119.659  14.290  1.00  0.00           C
ATOM   6933  C11 POPEn 170     124.927 118.629  14.639  1.00  0.00           C
ATOM   6936  P   POPEn 170     127.346 117.989  13.809  1.00  0.00           P
ATOM   6937  O13 POPEn 170     127.206 116.669  14.460  1.00  0.00           O
ATOM   6938  O14 POPEn 170     128.127 118.038  12.550  1.00  0.00           O
ATOM   6939  O11 POPEn 170     127.947 119.008  14.871  1.00  0.00           O
ATOM   6940  O12 POPEn 170     125.886 118.579  13.580  1.00  0.00           O
ATOM   6941  C1  POPEn 170     129.106 118.598  15.599  1.00  0.00           C
ATOM   6944  C2  POPEn 170     129.197 119.368  16.941  1.00  0.00           C
ATOM   6946  O21 POPEn 170     130.476 119.098  17.549  1.00  0.00           O
ATOM   6947  C21 POPEn 170     131.136 120.159  18.010  1.00  0.00           C
ATOM   6948  O22 POPEn 170     130.776 121.318  17.910  1.00  0.00           O
ATOM   6949  C22 POPEn 170     132.386 119.639  18.710  1.00  0.00           C
ATOM   6952  C3  POPEn 170     128.066 118.949  17.910  1.00  0.00           C
ATOM   6955  O31 POPEn 170     128.297 119.568  19.190  1.00  0.00           O
ATOM   6956  C31 POPEn 170     128.426 118.778  20.229  1.00  0.00           C
ATOM   6957  O32 POPEn 170     128.157 117.588  20.310  1.00  0.00           O
ATOM   6958  C32 POPEn 170     129.076 119.568  21.351  1.00  0.00           C
ATOM   6961  C23 POPEn 170     133.397 120.699  19.211  1.00  0.00           C
ATOM   6964  C24 POPEn 170     133.297 120.967  20.730  1.00  0.00           C
ATOM   6967  C25 POPEn 170     132.276 122.059  21.089  1.00  0.00           C
ATOM   6970  C26 POPEn 170     132.217 122.329  22.601  1.00  0.00           C
ATOM   6973  C27 POPEn 170     131.126 123.358  22.961  1.00  0.00           C
ATOM   6976  C28 POPEn 170     130.657 123.318  24.434  1.00  0.00           C
ATOM   6979  C29 POPEn 170     131.656 123.868  25.413  1.00  0.00           C
ATOM   6981 0C21 POPEn 170     131.366 124.459  26.593  1.00  0.00           C
ATOM   6983 1C21 POPEn 170     129.986 124.729  27.172  1.00  0.00           C
ATOM   6986 2C21 POPEn 170     129.477 123.698  28.202  1.00  0.00           C
ATOM   6989 3C21 POPEn 170     128.146 124.128  28.862  1.00  0.00           C
ATOM   6992 4C21 POPEn 170     127.737 123.239  30.052  1.00  0.00           C
ATOM   6995 5C21 POPEn 170     128.416 123.619  31.383  1.00  0.00           C
ATOM   6998 6C21 POPEn 170     127.766 122.948  32.603  1.00  0.00           C
ATOM   7001 7C21 POPEn 170     128.377 123.409  33.942  1.00  0.00           C
ATOM   7004 8C21 POPEn 170     127.677 122.808  35.174  1.00  0.00           C
ATOM   7008  C33 POPEn 170     128.826 118.859  22.681  1.00  0.00           C
ATOM   7011  C34 POPEn 170     129.367 119.659  23.851  1.00  0.00           C
ATOM   7014  C35 POPEn 170     129.106 118.887  25.142  1.00  0.00           C
ATOM   7017  C36 POPEn 170     129.676 119.608  26.362  1.00  0.00           C
ATOM   7020  C37 POPEn 170     129.466 118.799  27.642  1.00  0.00           C
ATOM   7023  C38 POPEn 170     129.916 119.559  28.892  1.00  0.00           C
ATOM   7026  C39 POPEn 170     129.347 118.979  30.182  1.00  0.00           C
ATOM   7029 0C31 POPEn 170     129.886 119.688  31.432  1.00  0.00           C
ATOM   7032 1C31 POPEn 170     129.517 119.018  32.752  1.00  0.00           C
ATOM   7035 2C31 POPEn 170     130.106 119.788  33.942  1.00  0.00           C
ATOM   7038 3C31 POPEn 170     129.957 119.069  35.293  1.00  0.00           C
ATOM   7041 4C31 POPEn 170     130.496 119.909  36.453  1.00  0.00           C
ATOM   7044 5C31 POPEn 170     130.406 119.188  37.803  1.00  0.00           C
ATOM   7047 6C31 POPEn 170     130.856 120.049  38.993  1.00  0.00           C
ATOM   7051  NH3 POPEo 171     128.596  77.634  10.160  1.00  0.00           N
ATOM   7055  C12 POPEo 171     127.646  76.495  10.189  1.00  0.00           C
ATOM   7058  C11 POPEo 171     126.266  76.976   9.800  1.00  0.00           C
ATOM   7061  P   POPEo 171     124.086  75.555   9.720  1.00  0.00           P
ATOM   7062  O13 POPEo 171     123.367  76.836   9.609  1.00  0.00           O
ATOM   7063  O14 POPEo 171     123.747  74.416   8.830  1.00  0.00           O
ATOM   7064  O11 POPEo 171     124.267  75.055  11.210  1.00  0.00           O
ATOM   7065  O12 POPEo 171     125.587  75.815   9.411  1.00  0.00           O
ATOM   7066  C1  POPEo 171     123.866  75.815  12.360  1.00  0.00           C
ATOM   7069  C2  POPEo 171     123.966  74.945  13.651  1.00  0.00           C
ATOM   7071  O21 POPEo 171     125.277  75.076  14.249  1.00  0.00           O
ATOM   7072  C21 POPEo 171     125.266  75.745  15.399  1.00  0.00           C
ATOM   7073  O22 POPEo 171     124.356  76.454  15.780  1.00  0.00           O
ATOM   7074  C22 POPEo 171     126.476  75.376  16.229  1.00  0.00           C
ATOM   7077  C3  POPEo 171     123.747  73.455  13.280  1.00  0.00           C
ATOM   7080  O31 POPEo 171     123.766  72.535  14.399  1.00  0.00           O
ATOM   7081  C31 POPEo 171     124.286  71.346  14.060  1.00  0.00           C
ATOM   7082  O32 POPEo 171     124.866  71.104  13.020  1.00  0.00           O
ATOM   7083  C32 POPEo 171     124.057  70.345  15.210  1.00  0.00           C
ATOM   7086  C23 POPEo 171     126.186  75.516  17.740  1.00  0.00           C
ATOM   7089  C24 POPEo 171     127.416  75.096  18.550  1.00  0.00           C
ATOM   7092  C25 POPEo 171     127.186  74.896  20.030  1.00  0.00           C
ATOM   7095  C26 POPEo 171     126.947  76.174  20.819  1.00  0.00           C
ATOM   7098  C27 POPEo 171     127.476  76.016  22.250  1.00  0.00           C
ATOM   7101  C28 POPEo 171     127.026  77.135  23.201  1.00  0.00           C
ATOM   7104  C29 POPEo 171     125.547  77.046  23.480  1.00  0.00           C
ATOM   7106 0C21 POPEo 171     124.876  77.935  24.223  1.00  0.00           C
ATOM   7108 1C21 POPEo 171     125.466  79.135  24.902  1.00  0.00           C
ATOM   7111 2C21 POPEo 171     124.806  80.466  24.503  1.00  0.00           C
ATOM   7114 3C21 POPEo 171     124.976  80.846  23.020  1.00  0.00           C
ATOM   7117 4C21 POPEo 171     124.477  82.266  22.729  1.00  0.00           C
ATOM   7120 5C21 POPEo 171     125.447  83.365  23.170  1.00  0.00           C
ATOM   7123 6C21 POPEo 171     126.536  83.656  22.129  1.00  0.00           C
ATOM   7126 7C21 POPEo 171     127.357  84.906  22.479  1.00  0.00           C
ATOM   7129 8C21 POPEo 171     128.526  85.165  21.539  1.00  0.00           C
ATOM   7133  C33 POPEo 171     124.657  70.796  16.570  1.00  0.00           C
ATOM   7136  C34 POPEo 171     124.746  69.635  17.590  1.00  0.00           C
ATOM   7139  C35 POPEo 171     125.356  70.046  18.939  1.00  0.00           C
ATOM   7142  C36 POPEo 171     125.536  68.855  19.909  1.00  0.00           C
ATOM   7145  C37 POPEo 171     126.247  69.255  21.221  1.00  0.00           C
ATOM   7148  C38 POPEo 171     126.797  68.116  22.099  1.00  0.00           C
ATOM   7151  C39 POPEo 171     125.816  67.506  23.099  1.00  0.00           C
ATOM   7154 0C31 POPEo 171     126.546  66.646  24.140  1.00  0.00           C
ATOM   7157 1C31 POPEo 171     125.617  65.775  25.002  1.00  0.00           C
ATOM   7160 2C31 POPEo 171     126.436  64.826  25.903  1.00  0.00           C
ATOM   7163 3C31 POPEo 171     125.636  63.636  26.453  1.00  0.00           C
ATOM   7166 4C31 POPEo 171     126.496  62.745  27.364  1.00  0.00           C
ATOM   7169 5C31 POPEo 171     125.767  61.476  27.832  1.00  0.00           C
ATOM   7172 6C31 POPEo 171     125.877  61.205  29.333  1.00  0.00           C
ATOM   7176  NH3 POPEp 172      42.707  12.205  12.030  1.00  0.00           N
ATOM   7180  C12 POPEp 172      44.006  12.316  11.280  1.00  0.00           C
ATOM   7183  C11 POPEp 172      43.787  12.665   9.790  1.00  0.00           C
ATOM   7186  P   POPEp 172      41.296  12.326   8.899  1.00  0.00           P
ATOM   7187  O13 POPEp 172      40.656  13.146   7.850  1.00  0.00           O
ATOM   7188  O14 POPEp 172      41.646  10.925   8.610  1.00  0.00           O
ATOM   7189  O11 POPEp 172      40.446  12.386  10.199  1.00  0.00           O
ATOM   7190  O12 POPEp 172      42.496  13.176   9.490  1.00  0.00           O
ATOM   7191  C1  POPEp 172      39.056  12.105  10.329  1.00  0.00           C
ATOM   7194  C2  POPEp 172      38.856  11.106  11.500  1.00  0.00           C
ATOM   7196  O21 POPEp 172      39.666  11.566  12.620  1.00  0.00           O
ATOM   7197  C21 POPEp 172      39.006  12.356  13.449  1.00  0.00           C
ATOM   7198  O22 POPEp 172      37.806  12.535  13.410  1.00  0.00           O
ATOM   7199  C22 POPEp 172      39.956  12.916  14.550  1.00  0.00           C
ATOM   7202  C3  POPEp 172      39.306   9.695  11.019  1.00  0.00           C
ATOM   7205  O31 POPEp 172      39.586   8.766  12.090  1.00  0.00           O
ATOM   7206  C31 POPEp 172      40.826   8.875  12.559  1.00  0.00           C
ATOM   7207  O32 POPEp 172      41.646   9.726  12.239  1.00  0.00           O
ATOM   7208  C32 POPEp 172      41.086   7.755  13.540  1.00  0.00           C
ATOM   7211  C23 POPEp 172      39.266  13.336  15.889  1.00  0.00           C
ATOM   7214  C24 POPEp 172      40.226  13.276  17.109  1.00  0.00           C
ATOM   7217  C25 POPEp 172      39.516  13.265  18.480  1.00  0.00           C
ATOM   7220  C26 POPEp 172      40.466  13.236  19.709  1.00  0.00           C
ATOM   7223  C27 POPEp 172      41.256  14.545  19.830  1.00  0.00           C
ATOM   7226  C28 POPEp 172      42.036  14.855  21.129  1.00  0.00           C
ATOM   7229  C29 POPEp 172      42.767  13.725  21.811  1.00  0.00           C
ATOM   7231 0C21 POPEp 172      43.216  13.755  23.090  1.00  0.00           C
ATOM   7233 1C21 POPEp 172      43.056  14.886  24.070  1.00  0.00           C
ATOM   7236 2C21 POPEp 172      43.186  14.396  25.533  1.00  0.00           C
ATOM   7239 3C21 POPEp 172      42.826  15.445  26.602  1.00  0.00           C
ATOM   7242 4C21 POPEp 172      42.446  14.816  27.954  1.00  0.00           C
ATOM   7245 5C21 POPEp 172      42.026  15.846  29.012  1.00  0.00           C
ATOM   7248 6C21 POPEp 172      43.146  16.236  29.983  1.00  0.00           C
ATOM   7251 7C21 POPEp 172      42.697  17.295  30.993  1.00  0.00           C
ATOM   7254 8C21 POPEp 172      43.716  17.575  32.103  1.00  0.00           C
ATOM   7258  C33 POPEp 172      40.716   8.095  15.001  1.00  0.00           C
ATOM   7261  C34 POPEp 172      39.336   7.546  15.369  1.00  0.00           C
ATOM   7264  C35 POPEp 172      39.146   7.446  16.889  1.00  0.00           C
ATOM   7267  C36 POPEp 172      39.776   6.136  17.339  1.00  0.00           C
ATOM   7270  C37 POPEp 172      39.496   5.706  18.770  1.00  0.00           C
ATOM   7273  C38 POPEp 172      39.936   4.245  18.890  1.00  0.00           C
ATOM   7276  C39 POPEp 172      39.376   3.485  20.080  1.00  0.00           C
ATOM   7279 0C31 POPEp 172      40.337   3.476  21.270  1.00  0.00           C
ATOM   7282 1C31 POPEp 172      39.806   2.535  22.350  1.00  0.00           C
ATOM   7285 2C31 POPEp 172      40.686   2.475  23.589  1.00  0.00           C
ATOM   7288 3C31 POPEp 172      42.047   1.825  23.359  1.00  0.00           C
ATOM   7291 4C31 POPEp 172      42.637   1.275  24.672  1.00  0.00           C
ATOM   7294 5C31 POPEp 172      44.137   0.995  24.602  1.00  0.00           C
ATOM   7297 6C31 POPEp 172      44.636   0.056  25.702  1.00  0.00           C
ATOM   7301  NH3 POPEq 173      30.676  12.616   7.349  1.00  0.00           N
ATOM   7305  C12 POPEq 173      31.977  11.996   7.769  1.00  0.00           C
ATOM   7308  C11 POPEq 173      31.756  10.556   8.250  1.00  0.00           C
ATOM   7311  P   POPEq 173      32.596   8.606   6.710  1.00  0.00           P
ATOM   7312  O13 POPEq 173      31.886   7.616   5.889  1.00  0.00           O
ATOM   7313  O14 POPEq 173      33.786   9.266   6.140  1.00  0.00           O
ATOM   7314  O11 POPEq 173      32.886   7.965   8.109  1.00  0.00           O
ATOM   7315  O12 POPEq 173      31.546   9.716   7.120  1.00  0.00           O
ATOM   7316  C1  POPEq 173      34.136   7.776   8.740  1.00  0.00           C
ATOM   7319  C2  POPEq 173      33.896   7.735  10.269  1.00  0.00           C
ATOM   7321  O21 POPEq 173      34.866   6.865  10.879  1.00  0.00           O
ATOM   7322  C21 POPEq 173      35.826   7.486  11.509  1.00  0.00           C
ATOM   7323  O22 POPEq 173      36.176   8.646  11.340  1.00  0.00           O
ATOM   7324  C22 POPEq 173      36.387   6.596  12.611  1.00  0.00           C
ATOM   7327  C3  POPEq 173      32.476   7.186  10.620  1.00  0.00           C
ATOM   7330  O31 POPEq 173      32.346   6.885  12.030  1.00  0.00           O
ATOM   7331  C31 POPEq 173      31.116   7.026  12.509  1.00  0.00           C
ATOM   7332  O32 POPEq 173      30.226   6.196  12.420  1.00  0.00           O
ATOM   7333  C32 POPEq 173      31.036   8.415  13.131  1.00  0.00           C
ATOM   7336  C23 POPEq 173      35.376   6.496  13.780  1.00  0.00           C
ATOM   7339  C24 POPEq 173      35.957   5.855  15.041  1.00  0.00           C
ATOM   7342  C25 POPEq 173      36.096   4.326  14.939  1.00  0.00           C
ATOM   7345  C26 POPEq 173      36.716   3.755  16.221  1.00  0.00           C
ATOM   7348  C27 POPEq 173      36.466   2.255  16.420  1.00  0.00           C
ATOM   7351  C28 POPEq 173      37.086   1.766  17.740  1.00  0.00           C
ATOM   7354  C29 POPEq 173      36.946   0.275  17.859  1.00  0.00           C
ATOM   7356 0C21 POPEq 173      36.646  -0.435  18.960  1.00  0.00           C
ATOM   7358 1C21 POPEq 173      36.376   0.065  20.359  1.00  0.00           C
ATOM   7361 2C21 POPEq 173      37.506  -0.315  21.340  1.00  0.00           C
ATOM   7364 3C21 POPEq 173      37.106  -0.165  22.820  1.00  0.00           C
ATOM   7367 4C21 POPEq 173      38.086  -0.864  23.780  1.00  0.00           C
ATOM   7370 5C21 POPEq 173      37.716  -0.725  25.262  1.00  0.00           C
ATOM   7373 6C21 POPEq 173      38.316   0.535  25.912  1.00  0.00           C
ATOM   7376 7C21 POPEq 173      37.866   0.746  27.372  1.00  0.00           C
ATOM   7379 8C21 POPEq 173      38.776   1.695  28.163  1.00  0.00           C
ATOM   7383  C33 POPEq 173      30.876   8.395  14.660  1.00  0.00           C
ATOM   7386  C34 POPEq 173      30.866   9.826  15.189  1.00  0.00           C
ATOM   7389  C35 POPEq 173      30.906   9.916  16.719  1.00  0.00           C
ATOM   7392  C36 POPEq 173      30.916  11.385  17.169  1.00  0.00           C
ATOM   7395  C37 POPEq 173      31.346  11.535  18.621  1.00  0.00           C
ATOM   7398  C38 POPEq 173      31.126  12.955  19.149  1.00  0.00           C
ATOM   7401  C39 POPEq 173      31.656  13.155  20.580  1.00  0.00           C
ATOM   7404 0C31 POPEq 173      31.306  12.015  21.539  1.00  0.00           C
ATOM   7407 1C31 POPEq 173      31.696  12.345  22.990  1.00  0.00           C
ATOM   7410 2C31 POPEq 173      31.266  11.275  24.000  1.00  0.00           C
ATOM   7413 3C31 POPEq 173      29.756  10.985  24.030  1.00  0.00           C
ATOM   7416 4C31 POPEq 173      28.896  12.265  24.100  1.00  0.00           C
ATOM   7419 5C31 POPEq 173      27.416  11.975  24.333  1.00  0.00           C
ATOM   7422 6C31 POPEq 173      26.526  13.206  24.172  1.00  0.00           C
ATOM   7426  NH3 POPEr 174     112.066  67.725   9.559  1.00  0.00           N
ATOM   7430  C12 POPEr 174     113.327  66.986   9.219  1.00  0.00           C
ATOM   7433  C11 POPEr 174     113.686  65.936  10.299  1.00  0.00           C
ATOM   7436  P   POPEr 174     116.277  66.215  10.280  1.00  0.00           P
ATOM   7437  O13 POPEr 174     117.106  66.076   9.070  1.00  0.00           O
ATOM   7438  O14 POPEr 174     115.897  67.576  10.719  1.00  0.00           O
ATOM   7439  O11 POPEr 174     117.066  65.476  11.420  1.00  0.00           O
ATOM   7440  O12 POPEr 174     114.957  65.336  10.059  1.00  0.00           O
ATOM   7441  C1  POPEr 174     116.837  64.115  11.811  1.00  0.00           C
ATOM   7444  C2  POPEr 174     116.726  63.936  13.349  1.00  0.00           C
ATOM   7446  O21 POPEr 174     115.356  63.605  13.670  1.00  0.00           O
ATOM   7447  C21 POPEr 174     115.177  62.655  14.599  1.00  0.00           C
ATOM   7448  O22 POPEr 174     116.056  62.156  15.269  1.00  0.00           O
ATOM   7449  C22 POPEr 174     113.707  62.195  14.521  1.00  0.00           C
ATOM   7452  C3  POPEr 174     117.206  65.204  14.100  1.00  0.00           C
ATOM   7455  O31 POPEr 174     118.097  64.866  15.170  1.00  0.00           O
ATOM   7456  C31 POPEr 174     117.586  64.875  16.390  1.00  0.00           C
ATOM   7457  O32 POPEr 174     116.457  65.236  16.679  1.00  0.00           O
ATOM   7458  C32 POPEr 174     118.677  64.445  17.360  1.00  0.00           C
ATOM   7461  C23 POPEr 174     113.276  61.194  15.631  1.00  0.00           C
ATOM   7464  C24 POPEr 174     111.837  61.416  16.129  1.00  0.00           C
ATOM   7467  C25 POPEr 174     111.007  60.135  16.320  1.00  0.00           C
ATOM   7470  C26 POPEr 174     109.706  60.425  17.090  1.00  0.00           C
ATOM   7473  C27 POPEr 174     108.517  59.516  16.719  1.00  0.00           C
ATOM   7476  C28 POPEr 174     107.276  59.814  17.580  1.00  0.00           C
ATOM   7479  C29 POPEr 174     106.007  59.235  17.010  1.00  0.00           C
ATOM   7481 0C21 POPEr 174     105.396  58.095  17.390  1.00  0.00           C
ATOM   7483 1C21 POPEr 174     105.867  57.174  18.489  1.00  0.00           C
ATOM   7486 2C21 POPEr 174     104.946  57.266  19.730  1.00  0.00           C
ATOM   7489 3C21 POPEr 174     103.576  56.616  19.480  1.00  0.00           C
ATOM   7492 4C21 POPEr 174     102.466  57.096  20.420  1.00  0.00           C
ATOM   7495 5C21 POPEr 174     102.686  56.635  21.870  1.00  0.00           C
ATOM   7498 6C21 POPEr 174     101.457  56.865  22.759  1.00  0.00           C
ATOM   7501 7C21 POPEr 174     101.567  56.145  24.100  1.00  0.00           C
ATOM   7504 8C21 POPEr 174     100.396  56.445  25.042  1.00  0.00           C
ATOM   7508  C33 POPEr 174     118.166  63.366  18.330  1.00  0.00           C
ATOM   7511  C34 POPEr 174     119.326  62.616  18.990  1.00  0.00           C
ATOM   7514  C35 POPEr 174     118.856  61.476  19.890  1.00  0.00           C
ATOM   7517  C36 POPEr 174     118.127  61.956  21.159  1.00  0.00           C
ATOM   7520  C37 POPEr 174     118.856  61.525  22.439  1.00  0.00           C
ATOM   7523  C38 POPEr 174     118.076  61.806  23.721  1.00  0.00           C
ATOM   7526  C39 POPEr 174     117.966  63.296  24.060  1.00  0.00           C
ATOM   7529 0C31 POPEr 174     117.376  63.525  25.462  1.00  0.00           C
ATOM   7532 1C31 POPEr 174     117.476  64.985  25.922  1.00  0.00           C
ATOM   7535 2C31 POPEr 174     116.707  65.274  27.223  1.00  0.00           C
ATOM   7538 3C31 POPEr 174     115.216  64.936  27.132  1.00  0.00           C
ATOM   7541 4C31 POPEr 174     114.347  65.765  28.083  1.00  0.00           C
ATOM   7544 5C31 POPEr 174     112.896  65.274  28.132  1.00  0.00           C
ATOM   7547 6C31 POPEr 174     111.987  66.156  29.002  1.00  0.00           C
ATOM   7551  NH3 POPEs 175      25.376 109.346  51.782  1.00  0.00           N
ATOM   7555  C12 POPEs 175      24.936 110.736  52.132  1.00  0.00           C
ATOM   7558  C11 POPEs 175      23.656 110.655  52.962  1.00  0.00           C
ATOM   7561  P   POPEs 175      22.546 111.816  55.002  1.00  0.00           P
ATOM   7562  O13 POPEs 175      22.416 110.995  56.234  1.00  0.00           O
ATOM   7563  O14 POPEs 175      22.646 113.278  55.142  1.00  0.00           O
ATOM   7564  O11 POPEs 175      21.286 111.396  54.123  1.00  0.00           O
ATOM   7565  O12 POPEs 175      23.806 111.326  54.193  1.00  0.00           O
ATOM   7566  C1  POPEs 175      20.216 112.285  53.723  1.00  0.00           C
ATOM   7569  C2  POPEs 175      19.726 111.975  52.252  1.00  0.00           C
ATOM   7571  O21 POPEs 175      19.416 113.209  51.563  1.00  0.00           O
ATOM   7572  C21 POPEs 175      19.796 113.239  50.282  1.00  0.00           C
ATOM   7573  O22 POPEs 175      20.276 112.306  49.654  1.00  0.00           O
ATOM   7574  C22 POPEs 175      19.436 114.589  49.682  1.00  0.00           C
ATOM   7577  C3  POPEs 175      18.486 111.045  52.243  1.00  0.00           C
ATOM   7580  O31 POPEs 175      18.196 110.476  50.943  1.00  0.00           O
ATOM   7581  C31 POPEs 175      17.346 111.175  50.194  1.00  0.00           C
ATOM   7582  O32 POPEs 175      16.846 112.245  50.503  1.00  0.00           O
ATOM   7583  C32 POPEs 175      16.996 110.415  48.913  1.00  0.00           C
ATOM   7586  C23 POPEs 175      19.976 114.748  48.242  1.00  0.00           C
ATOM   7589  C24 POPEs 175      19.236 115.858  47.493  1.00  0.00           C
ATOM   7592  C25 POPEs 175      19.586 115.928  45.993  1.00  0.00           C
ATOM   7595  C26 POPEs 175      18.786 116.989  45.223  1.00  0.00           C
ATOM   7598  C27 POPEs 175      17.296 116.639  45.072  1.00  0.00           C
ATOM   7601  C28 POPEs 175      16.406 117.749  44.463  1.00  0.00           C
ATOM   7604  C29 POPEs 175      16.706 118.099  43.023  1.00  0.00           C
ATOM   7606 0C21 POPEs 175      16.166 117.539  41.922  1.00  0.00           C
ATOM   7608 1C21 POPEs 175      15.206 116.378  41.852  1.00  0.00           C
ATOM   7611 2C21 POPEs 175      15.696 115.357  40.802  1.00  0.00           C
ATOM   7614 3C21 POPEs 175      14.806 114.099  40.713  1.00  0.00           C
ATOM   7617 4C21 POPEs 175      15.346 113.089  39.682  1.00  0.00           C
ATOM   7620 5C21 POPEs 175      14.556 111.775  39.643  1.00  0.00           C
ATOM   7623 6C21 POPEs 175      15.236 110.685  38.804  1.00  0.00           C
ATOM   7626 7C21 POPEs 175      14.566 109.316  38.923  1.00  0.00           C
ATOM   7629 8C21 POPEs 175      15.336 108.195  38.213  1.00  0.00           C
ATOM   7633  C33 POPEs 175      18.076 110.356  47.803  1.00  0.00           C
ATOM   7636  C34 POPEs 175      17.816 109.116  46.933  1.00  0.00           C
ATOM   7639  C35 POPEs 175      18.416 109.116  45.513  1.00  0.00           C
ATOM   7642  C36 POPEs 175      19.916 109.386  45.443  1.00  0.00           C
ATOM   7645  C37 POPEs 175      20.516 109.106  44.053  1.00  0.00           C
ATOM   7648  C38 POPEs 175      21.986 109.515  43.902  1.00  0.00           C
ATOM   7651  C39 POPEs 175      22.996 108.454  44.352  1.00  0.00           C
ATOM   7654 0C31 POPEs 175      24.376 108.715  43.722  1.00  0.00           C
ATOM   7657 1C31 POPEs 175      25.506 107.875  44.312  1.00  0.00           C
ATOM   7660 2C31 POPEs 175      26.846 108.106  43.592  1.00  0.00           C
ATOM   7663 3C31 POPEs 175      28.056 108.035  44.522  1.00  0.00           C
ATOM   7666 4C31 POPEs 175      29.326 108.575  43.853  1.00  0.00           C
ATOM   7669 5C31 POPEs 175      30.436 108.906  44.844  1.00  0.00           C
ATOM   7672 6C31 POPEs 175      31.546 109.755  44.223  1.00  0.00           C
ATOM   7676  NH3 POPEt 176      21.646  64.536  11.029  1.00  0.00           N
ATOM   7680  C12 POPEt 176      22.996  64.976  11.509  1.00  0.00           C
ATOM   7683  C11 POPEt 176      23.606  64.016  12.541  1.00  0.00           C
ATOM   7686  P   POPEt 176      26.156  64.686  12.379  1.00  0.00           P
ATOM   7687  O13 POPEt 176      27.376  63.916  12.740  1.00  0.00           O
ATOM   7688  O14 POPEt 176      26.236  65.546  11.200  1.00  0.00           O
ATOM   7689  O11 POPEt 176      25.716  65.546  13.629  1.00  0.00           O
ATOM   7690  O12 POPEt 176      24.956  63.675  12.199  1.00  0.00           O
ATOM   7691  C1  POPEt 176      26.346  65.376  14.909  1.00  0.00           C
ATOM   7694  C2  POPEt 176      25.616  64.346  15.800  1.00  0.00           C
ATOM   7696  O21 POPEt 176      26.126  64.506  17.139  1.00  0.00           O
ATOM   7697  C21 POPEt 176      25.256  64.255  18.080  1.00  0.00           C
ATOM   7698  O22 POPEt 176      24.036  64.285  17.969  1.00  0.00           O
ATOM   7699  C22 POPEt 176      25.976  63.846  19.349  1.00  0.00           C
ATOM   7702  C3  POPEt 176      25.826  62.866  15.369  1.00  0.00           C
ATOM   7705  O31 POPEt 176      25.196  61.915  16.270  1.00  0.00           O
ATOM   7706  C31 POPEt 176      23.906  61.725  16.029  1.00  0.00           C
ATOM   7707  O32 POPEt 176      23.236  62.276  15.181  1.00  0.00           O
ATOM   7708  C32 POPEt 176      23.366  60.715  17.039  1.00  0.00           C
ATOM   7711  C23 POPEt 176      24.956  63.126  20.240  1.00  0.00           C
ATOM   7714  C24 POPEt 176      25.596  62.436  21.431  1.00  0.00           C
ATOM   7717  C25 POPEt 176      26.366  63.296  22.420  1.00  0.00           C
ATOM   7720  C26 POPEt 176      26.977  62.395  23.500  1.00  0.00           C
ATOM   7723  C27 POPEt 176      27.026  63.095  24.853  1.00  0.00           C
ATOM   7726  C28 POPEt 176      25.806  62.796  25.733  1.00  0.00           C
ATOM   7729  C29 POPEt 176      25.506  64.035  26.532  1.00  0.00           C
ATOM   7731 0C21 POPEt 176      25.666  64.185  27.852  1.00  0.00           C
ATOM   7733 1C21 POPEt 176      26.086  63.156  28.862  1.00  0.00           C
ATOM   7736 2C21 POPEt 176      24.866  62.826  29.753  1.00  0.00           C
ATOM   7739 3C21 POPEt 176      25.176  61.936  30.964  1.00  0.00           C
ATOM   7742 4C21 POPEt 176      23.877  61.436  31.603  1.00  0.00           C
ATOM   7745 5C21 POPEt 176      23.957  61.275  33.123  1.00  0.00           C
ATOM   7748 6C21 POPEt 176      22.896  60.306  33.653  1.00  0.00           C
ATOM   7751 7C21 POPEt 176      22.766  60.335  35.182  1.00  0.00           C
ATOM   7754 8C21 POPEt 176      21.746  59.345  35.753  1.00  0.00           C
ATOM   7758  C33 POPEt 176      23.396  59.265  16.530  1.00  0.00           C
ATOM   7761  C34 POPEt 176      24.256  58.326  17.390  1.00  0.00           C
ATOM   7764  C35 POPEt 176      23.486  57.655  18.550  1.00  0.00           C
ATOM   7767  C36 POPEt 176      22.996  58.645  19.629  1.00  0.00           C
ATOM   7770  C37 POPEt 176      22.376  57.915  20.849  1.00  0.00           C
ATOM   7773  C38 POPEt 176      22.126  58.745  22.109  1.00  0.00           C
ATOM   7776  C39 POPEt 176      21.256  58.045  23.160  1.00  0.00           C
ATOM   7779 0C31 POPEt 176      21.837  56.695  23.589  1.00  0.00           C
ATOM   7782 1C31 POPEt 176      21.146  56.186  24.853  1.00  0.00           C
ATOM   7785 2C31 POPEt 176      21.646  54.814  25.313  1.00  0.00           C
ATOM   7788 3C31 POPEt 176      21.136  54.456  26.712  1.00  0.00           C
ATOM   7791 4C31 POPEt 176      19.626  54.695  26.882  1.00  0.00           C
ATOM   7794 5C31 POPEt 176      19.046  53.986  28.103  1.00  0.00           C
ATOM   7797 6C31 POPEt 176      17.526  54.085  28.163  1.00  0.00           C
ATOM   7801  NH3 POPEu 177      56.596 102.786   7.549  1.00  0.00           N
ATOM   7805  C12 POPEu 177      56.496 102.406   6.099  1.00  0.00           C
ATOM   7808  C11 POPEu 177      55.106 102.745   5.539  1.00  0.00           C
ATOM   7811  P   POPEu 177      53.406 104.475   6.579  1.00  0.00           P
ATOM   7812  O13 POPEu 177      53.116 105.855   6.160  1.00  0.00           O
ATOM   7813  O14 POPEu 177      52.366 103.454   6.329  1.00  0.00           O
ATOM   7814  O11 POPEu 177      53.926 104.445   8.080  1.00  0.00           O
ATOM   7815  O12 POPEu 177      54.756 104.086   5.859  1.00  0.00           O
ATOM   7816  C1  POPEu 177      53.136 105.016   9.119  1.00  0.00           C
ATOM   7819  C2  POPEu 177      53.896 105.235  10.480  1.00  0.00           C
ATOM   7821  O21 POPEu 177      54.046 104.055  11.300  1.00  0.00           O
ATOM   7822  C21 POPEu 177      54.857 103.076  11.000  1.00  0.00           C
ATOM   7823  O22 POPEu 177      55.276 102.756   9.901  1.00  0.00           O
ATOM   7824  C22 POPEu 177      55.146 102.285  12.269  1.00  0.00           C
ATOM   7827  C3  POPEu 177      53.106 106.275  11.340  1.00  0.00           C
ATOM   7830  O31 POPEu 177      53.656 106.436  12.670  1.00  0.00           O
ATOM   7831  C31 POPEu 177      53.087 105.674  13.621  1.00  0.00           C
ATOM   7832  O32 POPEu 177      52.246 104.825  13.429  1.00  0.00           O
ATOM   7833  C32 POPEu 177      53.616 106.075  15.001  1.00  0.00           C
ATOM   7836  C23 POPEu 177      56.466 102.635  13.010  1.00  0.00           C
ATOM   7839  C24 POPEu 177      56.596 101.765  14.270  1.00  0.00           C
ATOM   7842  C25 POPEu 177      57.767 102.126  15.189  1.00  0.00           C
ATOM   7845  C26 POPEu 177      57.846 101.205  16.431  1.00  0.00           C
ATOM   7848  C27 POPEu 177      59.036 101.536  17.339  1.00  0.00           C
ATOM   7851  C28 POPEu 177      59.736 100.305  17.940  1.00  0.00           C
ATOM   7854  C29 POPEu 177      58.906  99.556  18.949  1.00  0.00           C
ATOM   7856 0C21 POPEu 177      59.186  99.416  20.259  1.00  0.00           C
ATOM   7858 1C21 POPEu 177      60.387  99.995  20.970  1.00  0.00           C
ATOM   7861 2C21 POPEu 177      60.816  99.235  22.239  1.00  0.00           C
ATOM   7864 3C21 POPEu 177      62.096  99.855  22.820  1.00  0.00           C
ATOM   7867 4C21 POPEu 177      62.446  99.295  24.204  1.00  0.00           C
ATOM   7870 5C21 POPEu 177      63.747  99.844  24.813  1.00  0.00           C
ATOM   7873 6C21 POPEu 177      63.696 101.355  25.013  1.00  0.00           C
ATOM   7876 7C21 POPEu 177      64.807 101.875  25.933  1.00  0.00           C
ATOM   7879 8C21 POPEu 177      64.996 103.386  25.833  1.00  0.00           C
ATOM   7883  C33 POPEu 177      54.727 105.165  15.569  1.00  0.00           C
ATOM   7886  C34 POPEu 177      54.906 105.396  17.080  1.00  0.00           C
ATOM   7889  C35 POPEu 177      56.166 104.736  17.660  1.00  0.00           C
ATOM   7892  C36 POPEu 177      56.406 105.046  19.149  1.00  0.00           C
ATOM   7895  C37 POPEu 177      56.596 106.546  19.430  1.00  0.00           C
ATOM   7898  C38 POPEu 177      57.126 106.886  20.830  1.00  0.00           C
ATOM   7901  C39 POPEu 177      56.196 106.385  21.951  1.00  0.00           C
ATOM   7904 0C31 POPEu 177      56.596 106.846  23.359  1.00  0.00           C
ATOM   7907 1C31 POPEu 177      55.536 106.406  24.374  1.00  0.00           C
ATOM   7910 2C31 POPEu 177      55.786 106.886  25.812  1.00  0.00           C
ATOM   7913 3C31 POPEu 177      54.576 106.576  26.693  1.00  0.00           C
ATOM   7916 4C31 POPEu 177      54.746 106.986  28.153  1.00  0.00           C
ATOM   7919 5C31 POPEu 177      53.496 106.665  28.983  1.00  0.00           C
ATOM   7922 6C31 POPEu 177      53.636 107.096  30.444  1.00  0.00           C
ATOM   7926  NH3 POPEv 178      30.736 121.798  54.743  1.00  0.00           N
ATOM   7930  C12 POPEv 178      29.606 121.188  55.553  1.00  0.00           C
ATOM   7933  C11 POPEv 178      29.676 119.639  55.573  1.00  0.00           C
ATOM   7936  P   POPEv 178      28.156 117.568  56.124  1.00  0.00           P
ATOM   7937  O13 POPEv 178      29.256 116.839  55.452  1.00  0.00           O
ATOM   7938  O14 POPEv 178      27.756 117.049  57.452  1.00  0.00           O
ATOM   7939  O11 POPEv 178      26.907 117.588  55.173  1.00  0.00           O
ATOM   7940  O12 POPEv 178      28.546 119.098  56.264  1.00  0.00           O
ATOM   7941  C1  POPEv 178      26.306 118.789  54.662  1.00  0.00           C
ATOM   7944  C2  POPEv 178      26.606 119.069  53.153  1.00  0.00           C
ATOM   7946  O21 POPEv 178      27.436 118.038  52.593  1.00  0.00           O
ATOM   7947  C21 POPEv 178      28.696 118.178  52.273  1.00  0.00           C
ATOM   7948  O22 POPEv 178      29.346 119.218  52.224  1.00  0.00           O
ATOM   7949  C22 POPEv 178      29.286 116.779  52.052  1.00  0.00           C
ATOM   7952  C3  POPEv 178      26.996 120.559  52.873  1.00  0.00           C
ATOM   7955  O31 POPEv 178      27.026 120.827  51.453  1.00  0.00           O
ATOM   7956  C31 POPEv 178      25.816 120.898  50.923  1.00  0.00           C
ATOM   7957  O32 POPEv 178      24.776 121.007  51.563  1.00  0.00           O
ATOM   7958  C32 POPEv 178      25.896 120.678  49.422  1.00  0.00           C
ATOM   7961  C23 POPEv 178      30.207 116.648  50.823  1.00  0.00           C
ATOM   7964  C24 POPEv 178      29.466 116.368  49.503  1.00  0.00           C
ATOM   7967  C25 POPEv 178      28.776 117.588  48.874  1.00  0.00           C
ATOM   7970  C26 POPEv 178      28.206 117.279  47.484  1.00  0.00           C
ATOM   7973  C27 POPEv 178      27.766 118.538  46.733  1.00  0.00           C
ATOM   7976  C28 POPEv 178      26.806 118.299  45.553  1.00  0.00           C
ATOM   7979  C29 POPEv 178      27.456 117.568  44.403  1.00  0.00           C
ATOM   7981 0C21 POPEv 178      27.446 117.959  43.113  1.00  0.00           C
ATOM   7983 1C21 POPEv 178      26.736 119.179  42.582  1.00  0.00           C
ATOM   7986 2C21 POPEv 178      26.616 119.209  41.044  1.00  0.00           C
ATOM   7989 3C21 POPEv 178      25.836 118.018  40.443  1.00  0.00           C
ATOM   7992 4C21 POPEv 178      24.456 118.389  39.893  1.00  0.00           C
ATOM   7995 5C21 POPEv 178      24.496 119.218  38.592  1.00  0.00           C
ATOM   7998 6C21 POPEv 178      23.106 119.398  37.973  1.00  0.00           C
ATOM   8001 7C21 POPEv 178      23.126 120.319  36.753  1.00  0.00           C
ATOM   8004 8C21 POPEv 178      21.756 120.518  36.122  1.00  0.00           C
ATOM   8008  C33 POPEv 178      27.056 121.418  48.722  1.00  0.00           C
ATOM   8011  C34 POPEv 178      26.626 121.879  47.333  1.00  0.00           C
ATOM   8014  C35 POPEv 178      27.746 122.348  46.402  1.00  0.00           C
ATOM   8017  C36 POPEv 178      27.176 122.819  45.054  1.00  0.00           C
ATOM   8020  C37 POPEv 178      28.216 123.428  44.103  1.00  0.00           C
ATOM   8023  C38 POPEv 178      27.586 124.419  43.102  1.00  0.00           C
ATOM   8026  C39 POPEv 178      26.576 123.827  42.122  1.00  0.00           C
ATOM   8029 0C31 POPEv 178      27.186 123.269  40.834  1.00  0.00           C
ATOM   8032 1C31 POPEv 178      26.196 123.358  39.662  1.00  0.00           C
ATOM   8035 2C31 POPEv 178      26.726 122.799  38.342  1.00  0.00           C
ATOM   8038 3C31 POPEv 178      25.856 123.278  37.162  1.00  0.00           C
ATOM   8041 4C31 POPEv 178      26.236 122.659  35.812  1.00  0.00           C
ATOM   8044 5C31 POPEv 178      25.256 123.029  34.693  1.00  0.00           C
ATOM   8047 6C31 POPEv 178      25.666 122.528  33.312  1.00  0.00           C
ATOM   8051  NH3 POPEw 179     113.257  67.855  55.663  1.00  0.00           N
ATOM   8055  C12 POPEw 179     112.746  69.146  55.083  1.00  0.00           C
ATOM   8058  C11 POPEw 179     111.417  69.546  55.732  1.00  0.00           C
ATOM   8061  P   POPEw 179     110.886  72.146  55.623  1.00  0.00           P
ATOM   8062  O13 POPEw 179     109.536  72.515  56.132  1.00  0.00           O
ATOM   8063  O14 POPEw 179     112.077  72.354  56.462  1.00  0.00           O
ATOM   8064  O11 POPEw 179     111.126  72.995  54.312  1.00  0.00           O
ATOM   8065  O12 POPEw 179     110.886  70.675  55.042  1.00  0.00           O
ATOM   8066  C1  POPEw 179     110.517  72.646  53.062  1.00  0.00           C
ATOM   8069  C2  POPEw 179     111.576  72.485  51.943  1.00  0.00           C
ATOM   8071  O21 POPEw 179     110.897  71.976  50.783  1.00  0.00           O
ATOM   8072  C21 POPEw 179     111.406  72.366  49.622  1.00  0.00           C
ATOM   8073  O22 POPEw 179     112.276  73.205  49.472  1.00  0.00           O
ATOM   8074  C22 POPEw 179     110.776  71.556  48.493  1.00  0.00           C
ATOM   8077  C3  POPEw 179     112.696  71.506  52.382  1.00  0.00           C
ATOM   8080  O31 POPEw 179     113.856  71.556  51.523  1.00  0.00           O
ATOM   8081  C31 POPEw 179     114.816  70.726  51.943  1.00  0.00           C
ATOM   8082  O32 POPEw 179     114.706  69.976  52.892  1.00  0.00           O
ATOM   8083  C32 POPEw 179     116.017  70.796  50.993  1.00  0.00           C
ATOM   8086  C23 POPEw 179     110.237  72.424  47.333  1.00  0.00           C
ATOM   8089  C24 POPEw 179     108.707  72.585  47.393  1.00  0.00           C
ATOM   8092  C25 POPEw 179     108.076  73.236  46.143  1.00  0.00           C
ATOM   8095  C26 POPEw 179     108.486  72.564  44.822  1.00  0.00           C
ATOM   8098  C27 POPEw 179     107.756  73.075  43.583  1.00  0.00           C
ATOM   8101  C28 POPEw 179     108.237  72.385  42.294  1.00  0.00           C
ATOM   8104  C29 POPEw 179     107.457  72.814  41.072  1.00  0.00           C
ATOM   8106 0C21 POPEw 179     106.847  72.006  40.194  1.00  0.00           C
ATOM   8108 1C21 POPEw 179     106.856  70.495  40.243  1.00  0.00           C
ATOM   8111 2C21 POPEw 179     105.837  69.915  41.243  1.00  0.00           C
ATOM   8114 3C21 POPEw 179     104.367  70.125  40.853  1.00  0.00           C
ATOM   8117 4C21 POPEw 179     103.946  69.325  39.622  1.00  0.00           C
ATOM   8120 5C21 POPEw 179     102.466  69.476  39.253  1.00  0.00           C
ATOM   8123 6C21 POPEw 179     101.506  69.235  40.433  1.00  0.00           C
ATOM   8126 7C21 POPEw 179     100.027  69.135  40.033  1.00  0.00           C
ATOM   8129 8C21 POPEw 179      99.116  68.896  41.243  1.00  0.00           C
ATOM   8133  C33 POPEw 179     116.797  72.126  51.062  1.00  0.00           C
ATOM   8136  C34 POPEw 179     118.127  72.095  50.282  1.00  0.00           C
ATOM   8139  C35 POPEw 179     117.947  72.046  48.762  1.00  0.00           C
ATOM   8142  C36 POPEw 179     119.207  71.635  48.003  1.00  0.00           C
ATOM   8145  C37 POPEw 179     119.006  71.656  46.473  1.00  0.00           C
ATOM   8148  C38 POPEw 179     119.916  70.686  45.702  1.00  0.00           C
ATOM   8151  C39 POPEw 179     119.216  69.915  44.562  1.00  0.00           C
ATOM   8154 0C31 POPEw 179     118.596  70.796  43.474  1.00  0.00           C
ATOM   8157 1C31 POPEw 179     117.836  69.965  42.432  1.00  0.00           C
ATOM   8160 2C31 POPEw 179     117.316  70.806  41.262  1.00  0.00           C
ATOM   8163 3C31 POPEw 179     116.256  70.105  40.403  1.00  0.00           C
ATOM   8166 4C31 POPEw 179     116.707  68.775  39.794  1.00  0.00           C
ATOM   8169 5C31 POPEw 179     115.617  68.156  38.902  1.00  0.00           C
ATOM   8172 6C31 POPEw 179     115.967  66.766  38.353  1.00  0.00           C
ATOM   8176  NH3 POPEx 180      82.047 128.138  55.663  1.00  0.00           N
ATOM   8180  C12 POPEx 180      83.466 128.538  55.932  1.00  0.00           C
ATOM   8183  C11 POPEx 180      84.017 127.868  57.202  1.00  0.00           C
ATOM   8186  P   POPEx 180      85.156 125.538  57.772  1.00  0.00           P
ATOM   8187  O13 POPEx 180      85.557 125.998  59.113  1.00  0.00           O
ATOM   8188  O14 POPEx 180      84.797 124.118  57.624  1.00  0.00           O
ATOM   8189  O11 POPEx 180      86.427 125.818  56.893  1.00  0.00           O
ATOM   8190  O12 POPEx 180      84.067 126.449  57.062  1.00  0.00           O
ATOM   8191  C1  POPEx 180      86.646 125.109  55.672  1.00  0.00           C
ATOM   8194  C2  POPEx 180      86.206 125.967  54.492  1.00  0.00           C
ATOM   8196  O21 POPEx 180      86.476 125.208  53.312  1.00  0.00           O
ATOM   8197  C21 POPEx 180      85.496 125.199  52.414  1.00  0.00           C
ATOM   8198  O22 POPEx 180      84.416 125.739  52.554  1.00  0.00           O
ATOM   8199  C22 POPEx 180      85.966 124.438  51.182  1.00  0.00           C
ATOM   8202  C3  POPEx 180      87.026 127.288  54.472  1.00  0.00           C
ATOM   8205  O31 POPEx 180      86.287 128.398  53.932  1.00  0.00           O
ATOM   8206  C31 POPEx 180      86.447 128.587  52.632  1.00  0.00           C
ATOM   8207  O32 POPEx 180      86.977 127.808  51.863  1.00  0.00           O
ATOM   8208  C32 POPEx 180      85.946 129.979  52.294  1.00  0.00           C
ATOM   8211  C23 POPEx 180      84.936 123.398  50.713  1.00  0.00           C
ATOM   8214  C24 POPEx 180      85.296 122.878  49.312  1.00  0.00           C
ATOM   8217  C25 POPEx 180      84.167 122.148  48.572  1.00  0.00           C
ATOM   8220  C26 POPEx 180      84.267 120.618  48.572  1.00  0.00           C
ATOM   8223  C27 POPEx 180      82.907 119.948  48.832  1.00  0.00           C
ATOM   8226  C28 POPEx 180      82.697 118.619  48.073  1.00  0.00           C
ATOM   8229  C29 POPEx 180      82.186 118.848  46.673  1.00  0.00           C
ATOM   8231 0C21 POPEx 180      82.896 118.878  45.532  1.00  0.00           C
ATOM   8233 1C21 POPEx 180      84.386 118.719  45.383  1.00  0.00           C
ATOM   8236 2C21 POPEx 180      84.727 117.618  44.363  1.00  0.00           C
ATOM   8239 3C21 POPEx 180      86.177 117.708  43.843  1.00  0.00           C
ATOM   8242 4C21 POPEx 180      86.276 117.357  42.342  1.00  0.00           C
ATOM   8245 5C21 POPEx 180      85.716 118.467  41.444  1.00  0.00           C
ATOM   8248 6C21 POPEx 180      86.177 118.368  39.984  1.00  0.00           C
ATOM   8251 7C21 POPEx 180      85.846 119.648  39.193  1.00  0.00           C
ATOM   8254 8C21 POPEx 180      86.416 119.668  37.773  1.00  0.00           C
ATOM   8258  C33 POPEx 180      86.727 130.997  53.153  1.00  0.00           C
ATOM   8261  C34 POPEx 180      86.567 132.458  52.702  1.00  0.00           C
ATOM   8264  C35 POPEx 180      86.877 132.668  51.222  1.00  0.00           C
ATOM   8267  C36 POPEx 180      87.236 134.128  50.932  1.00  0.00           C
ATOM   8270  C37 POPEx 180      87.176 134.458  49.433  1.00  0.00           C
ATOM   8273  C38 POPEx 180      88.386 135.217  48.902  1.00  0.00           C
ATOM   8276  C39 POPEx 180      88.407 135.179  47.372  1.00  0.00           C
ATOM   8279 0C31 POPEx 180      89.447 136.129  46.782  1.00  0.00           C
ATOM   8282 1C31 POPEx 180      89.606 136.009  45.252  1.00  0.00           C
ATOM   8285 2C31 POPEx 180      88.276 135.949  44.492  1.00  0.00           C
ATOM   8288 3C31 POPEx 180      88.426 136.238  42.993  1.00  0.00           C
ATOM   8291 4C31 POPEx 180      88.377 137.738  42.694  1.00  0.00           C
ATOM   8294 5C31 POPEx 180      88.647 138.069  41.222  1.00  0.00           C
ATOM   8297 6C31 POPEx 180      87.996 139.388  40.772  1.00  0.00           C
ATOM   8301  NH3 POPEy 181      51.996  95.746  52.892  1.00  0.00           N
ATOM   8305  C12 POPEy 181      51.476  96.436  51.653  1.00  0.00           C
ATOM   8308  C11 POPEy 181      50.246  97.344  51.922  1.00  0.00           C
ATOM   8311  P   POPEy 181      48.186  98.085  50.342  1.00  0.00           P
ATOM   8312  O13 POPEy 181      46.977  97.325  50.012  1.00  0.00           O
ATOM   8313  O14 POPEy 181      47.947  99.226  51.252  1.00  0.00           O
ATOM   8314  O11 POPEy 181      48.896  98.486  48.993  1.00  0.00           O
ATOM   8315  O12 POPEy 181      49.207  97.056  50.993  1.00  0.00           O
ATOM   8316  C1  POPEy 181      50.236  98.995  49.053  1.00  0.00           C
ATOM   8319  C2  POPEy 181      50.596  99.736  47.743  1.00  0.00           C
ATOM   8321  O21 POPEy 181      50.466  99.015  46.502  1.00  0.00           O
ATOM   8322  C21 POPEy 181      50.657  97.726  46.432  1.00  0.00           C
ATOM   8323  O22 POPEy 181      51.126  96.986  47.273  1.00  0.00           O
ATOM   8324  C22 POPEy 181      50.236  97.225  45.072  1.00  0.00           C
ATOM   8327  C3  POPEy 181      51.956 100.466  47.842  1.00  0.00           C
ATOM   8330  O31 POPEy 181      52.146 101.205  46.642  1.00  0.00           O
ATOM   8331  C31 POPEy 181      53.146 102.056  46.653  1.00  0.00           C
ATOM   8332  O32 POPEy 181      53.826 102.355  47.624  1.00  0.00           O
ATOM   8333  C32 POPEy 181      53.306 102.556  45.212  1.00  0.00           C
ATOM   8336  C23 POPEy 181      51.457  96.765  44.253  1.00  0.00           C
ATOM   8339  C24 POPEy 181      51.047  96.235  42.883  1.00  0.00           C
ATOM   8342  C25 POPEy 181      50.547  97.344  41.943  1.00  0.00           C
ATOM   8345  C26 POPEy 181      49.806  96.795  40.723  1.00  0.00           C
ATOM   8348  C27 POPEy 181      48.936  97.836  40.002  1.00  0.00           C
ATOM   8351  C28 POPEy 181      48.047  97.185  38.932  1.00  0.00           C
ATOM   8354  C29 POPEy 181      47.186  98.174  38.193  1.00  0.00           C
ATOM   8356 0C21 POPEy 181      47.497  98.775  37.033  1.00  0.00           C
ATOM   8358 1C21 POPEy 181      48.796  98.626  36.292  1.00  0.00           C
ATOM   8361 2C21 POPEy 181      48.866  97.436  35.313  1.00  0.00           C
ATOM   8364 3C21 POPEy 181      47.887  97.525  34.133  1.00  0.00           C
ATOM   8367 4C21 POPEy 181      48.276  96.525  33.032  1.00  0.00           C
ATOM   8370 5C21 POPEy 181      47.236  96.406  31.922  1.00  0.00           C
ATOM   8373 6C21 POPEy 181      47.796  95.646  30.712  1.00  0.00           C
ATOM   8376 7C21 POPEy 181      46.966  95.814  29.443  1.00  0.00           C
ATOM   8379 8C21 POPEy 181      47.557  95.046  28.252  1.00  0.00           C
ATOM   8383  C33 POPEy 181      53.346 101.396  44.183  1.00  0.00           C
ATOM   8386  C34 POPEy 181      52.497 101.625  42.912  1.00  0.00           C
ATOM   8389  C35 POPEy 181      50.986 101.625  43.172  1.00  0.00           C
ATOM   8392  C36 POPEy 181      50.146 101.805  41.893  1.00  0.00           C
ATOM   8395  C37 POPEy 181      48.656 101.924  42.213  1.00  0.00           C
ATOM   8398  C38 POPEy 181      47.726 101.896  41.002  1.00  0.00           C
ATOM   8401  C39 POPEy 181      47.466 103.256  40.353  1.00  0.00           C
ATOM   8404 0C31 POPEy 181      46.686 103.076  39.053  1.00  0.00           C
ATOM   8407 1C31 POPEy 181      46.287 104.366  38.334  1.00  0.00           C
ATOM   8410 2C31 POPEy 181      45.496 104.055  37.052  1.00  0.00           C
ATOM   8413 3C31 POPEy 181      44.727 105.235  36.444  1.00  0.00           C
ATOM   8416 4C31 POPEy 181      45.556 106.506  36.222  1.00  0.00           C
ATOM   8419 5C31 POPEy 181      44.707 107.605  35.583  1.00  0.00           C
ATOM   8422 6C31 POPEy 181      45.506 108.745  34.952  1.00  0.00           C
ATOM   8426  NH3 POPEz 182     104.006  19.535  55.483  1.00  0.00           N
ATOM   8430  C12 POPEz 182     103.017  18.715  56.264  1.00  0.00           C
ATOM   8433  C11 POPEz 182     102.486  19.545  57.444  1.00  0.00           C
ATOM   8436  P   POPEz 182     103.756  21.415  58.773  1.00  0.00           P
ATOM   8437  O13 POPEz 182     102.486  21.986  59.263  1.00  0.00           O
ATOM   8438  O14 POPEz 182     104.916  21.455  59.702  1.00  0.00           O
ATOM   8439  O11 POPEz 182     104.097  22.136  57.403  1.00  0.00           O
ATOM   8440  O12 POPEz 182     103.586  19.935  58.263  1.00  0.00           O
ATOM   8441  C1  POPEz 182     103.157  23.045  56.803  1.00  0.00           C
ATOM   8444  C2  POPEz 182     103.847  23.955  55.732  1.00  0.00           C
ATOM   8446  O21 POPEz 182     103.047  24.155  54.553  1.00  0.00           O
ATOM   8447  C21 POPEz 182     102.856  23.085  53.783  1.00  0.00           C
ATOM   8448  O22 POPEz 182     103.087  21.926  54.072  1.00  0.00           O
ATOM   8449  C22 POPEz 182     102.306  23.556  52.423  1.00  0.00           C
ATOM   8452  C3  POPEz 182     105.307  23.575  55.363  1.00  0.00           C
ATOM   8455  O31 POPEz 182     105.926  24.656  54.622  1.00  0.00           O
ATOM   8456  C31 POPEz 182     106.056  24.465  53.303  1.00  0.00           C
ATOM   8457  O32 POPEz 182     105.786  23.445  52.694  1.00  0.00           O
ATOM   8458  C32 POPEz 182     106.446  25.785  52.663  1.00  0.00           C
ATOM   8461  C23 POPEz 182     101.726  22.416  51.563  1.00  0.00           C
ATOM   8464  C24 POPEz 182     101.417  22.756  50.093  1.00  0.00           C
ATOM   8467  C25 POPEz 182     102.646  23.095  49.233  1.00  0.00           C
ATOM   8470  C26 POPEz 182     102.287  23.486  47.782  1.00  0.00           C
ATOM   8473  C27 POPEz 182     103.306  24.436  47.132  1.00  0.00           C
ATOM   8476  C28 POPEz 182     102.677  25.426  46.122  1.00  0.00           C
ATOM   8479  C29 POPEz 182     102.397  24.895  44.743  1.00  0.00           C
ATOM   8481 0C21 POPEz 182     101.196  24.846  44.123  1.00  0.00           C
ATOM   8483 1C21 POPEz 182      99.836  25.186  44.673  1.00  0.00           C
ATOM   8486 2C21 POPEz 182      98.917  23.965  44.513  1.00  0.00           C
ATOM   8489 3C21 POPEz 182      97.436  24.256  44.822  1.00  0.00           C
ATOM   8492 4C21 POPEz 182      96.527  23.025  44.632  1.00  0.00           C
ATOM   8495 5C21 POPEz 182      96.837  21.885  45.613  1.00  0.00           C
ATOM   8498 6C21 POPEz 182      95.996  20.625  45.433  1.00  0.00           C
ATOM   8501 7C21 POPEz 182      96.527  19.456  46.273  1.00  0.00           C
ATOM   8504 8C21 POPEz 182      95.776  18.146  46.062  1.00  0.00           C
ATOM   8508  C33 POPEz 182     106.256  25.715  51.132  1.00  0.00           C
ATOM   8511  C34 POPEz 182     106.636  27.016  50.433  1.00  0.00           C
ATOM   8514  C35 POPEz 182     106.366  26.965  48.924  1.00  0.00           C
ATOM   8517  C36 POPEz 182     107.276  26.056  48.083  1.00  0.00           C
ATOM   8520  C37 POPEz 182     106.907  26.156  46.592  1.00  0.00           C
ATOM   8523  C38 POPEz 182     107.606  25.116  45.713  1.00  0.00           C
ATOM   8526  C39 POPEz 182     106.977  24.966  44.312  1.00  0.00           C
ATOM   8529 0C31 POPEz 182     107.117  26.195  43.404  1.00  0.00           C
ATOM   8532 1C31 POPEz 182     106.306  26.035  42.113  1.00  0.00           C
ATOM   8535 2C31 POPEz 182     106.427  27.236  41.153  1.00  0.00           C
ATOM   8538 3C31 POPEz 182     105.506  27.096  39.932  1.00  0.00           C
ATOM   8541 4C31 POPEz 182     105.476  28.346  39.053  1.00  0.00           C
ATOM   8544 5C31 POPEz 182     104.456  28.215  37.912  1.00  0.00           C
ATOM   8547 6C31 POPEz 182     104.246  29.495  37.092  1.00  0.00           C
ATOM   8551  NH3 POPE0 183      37.256 120.827   9.000  1.00  0.00           N
ATOM   8555  C12 POPE0 183      37.156 119.339   8.791  1.00  0.00           C
ATOM   8558  C11 POPE0 183      38.227 118.529   9.559  1.00  0.00           C
ATOM   8561  P   POPE0 183      40.547 119.568   8.899  1.00  0.00           P
ATOM   8562  O13 POPE0 183      41.526 119.268   7.850  1.00  0.00           O
ATOM   8563  O14 POPE0 183      39.856 120.879   8.851  1.00  0.00           O
ATOM   8564  O11 POPE0 183      41.206 119.358  10.320  1.00  0.00           O
ATOM   8565  O12 POPE0 183      39.457 118.418   8.830  1.00  0.00           O
ATOM   8566  C1  POPE0 183      40.886 120.277  11.361  1.00  0.00           C
ATOM   8569  C2  POPE0 183      41.546 119.848  12.699  1.00  0.00           C
ATOM   8571  O21 POPE0 183      40.567 119.748  13.740  1.00  0.00           O
ATOM   8572  C21 POPE0 183      39.946 120.849  14.100  1.00  0.00           C
ATOM   8573  O22 POPE0 183      39.986 121.938  13.550  1.00  0.00           O
ATOM   8574  C22 POPE0 183      39.146 120.548  15.369  1.00  0.00           C
ATOM   8577  C3  POPE0 183      42.776 120.739  13.120  1.00  0.00           C
ATOM   8580  O31 POPE0 183      42.946 120.879  14.550  1.00  0.00           O
ATOM   8581  C31 POPE0 183      43.297 119.779  15.189  1.00  0.00           C
ATOM   8582  O32 POPE0 183      43.536 118.698  14.679  1.00  0.00           O
ATOM   8583  C32 POPE0 183      43.366 120.077  16.690  1.00  0.00           C
ATOM   8586  C23 POPE0 183      38.957 121.819  16.221  1.00  0.00           C
ATOM   8589  C24 POPE0 183      38.227 121.569  17.541  1.00  0.00           C
ATOM   8592  C25 POPE0 183      38.246 122.819  18.429  1.00  0.00           C
ATOM   8595  C26 POPE0 183      39.056 122.618  19.709  1.00  0.00           C
ATOM   8598  C27 POPE0 183      39.416 123.929  20.410  1.00  0.00           C
ATOM   8601  C28 POPE0 183      40.516 123.738  21.469  1.00  0.00           C
ATOM   8604  C29 POPE0 183      40.116 122.849  22.611  1.00  0.00           C
ATOM   8606 0C21 POPE0 183      39.876 123.239  23.879  1.00  0.00           C
ATOM   8608 1C21 POPE0 183      39.956 124.638  24.423  1.00  0.00           C
ATOM   8611 2C21 POPE0 183      41.266 124.888  25.174  1.00  0.00           C
ATOM   8614 3C21 POPE0 183      41.497 123.929  26.354  1.00  0.00           C
ATOM   8617 4C21 POPE0 183      42.796 124.209  27.102  1.00  0.00           C
ATOM   8620 5C21 POPE0 183      42.826 125.589  27.762  1.00  0.00           C
ATOM   8623 6C21 POPE0 183      44.017 125.699  28.713  1.00  0.00           C
ATOM   8626 7C21 POPE0 183      44.207 127.108  29.243  1.00  0.00           C
ATOM   8629 8C21 POPE0 183      45.556 127.288  29.913  1.00  0.00           C
ATOM   8633  C33 POPE0 183      42.356 119.218  17.471  1.00  0.00           C
ATOM   8636  C34 POPE0 183      42.157 119.708  18.910  1.00  0.00           C
ATOM   8639  C35 POPE0 183      43.337 119.409  19.839  1.00  0.00           C
ATOM   8642  C36 POPE0 183      43.026 119.818  21.280  1.00  0.00           C
ATOM   8645  C37 POPE0 183      44.126 119.449  22.279  1.00  0.00           C
ATOM   8648  C38 POPE0 183      43.766 119.938  23.689  1.00  0.00           C
ATOM   8651  C39 POPE0 183      44.766 119.489  24.762  1.00  0.00           C
ATOM   8654 0C31 POPE0 183      44.336 119.928  26.173  1.00  0.00           C
ATOM   8657 1C31 POPE0 183      45.376 119.599  27.253  1.00  0.00           C
ATOM   8660 2C31 POPE0 183      44.876 118.579  28.282  1.00  0.00           C
ATOM   8663 3C31 POPE0 183      45.916 118.239  29.352  1.00  0.00           C
ATOM   8666 4C31 POPE0 183      46.036 119.288  30.462  1.00  0.00           C
ATOM   8669 5C31 POPE0 183      47.336 119.158  31.252  1.00  0.00           C
ATOM   8672 6C31 POPE0 183      47.196 119.549  32.733  1.00  0.00           C
ATOM   8676  NH3 POPE1 184       4.633 122.979  12.940  1.00  0.00           N
ATOM   8680  C12 POPE1 184       3.503 123.048  13.931  1.00  0.00           C
ATOM   8683  C11 POPE1 184       2.873 124.428  14.039  1.00  0.00           C
ATOM   8686  P   POPE1 184       4.383 126.488  13.680  1.00  0.00           P
ATOM   8687  O13 POPE1 184       4.193 126.178  12.250  1.00  0.00           O
ATOM   8688  O14 POPE1 184       3.853 127.789  14.140  1.00  0.00           O
ATOM   8689  O11 POPE1 184       5.943 126.438  13.910  1.00  0.00           O
ATOM   8690  O12 POPE1 184       3.833 125.328  14.580  1.00  0.00           O
ATOM   8691  C1  POPE1 184       6.663 125.529  14.739  1.00  0.00           C
ATOM   8694  C2  POPE1 184       7.076 126.219  16.059  1.00  0.00           C
ATOM   8696  O21 POPE1 184       8.356 125.699  16.469  1.00  0.00           O
ATOM   8697  C21 POPE1 184       9.026 126.527  17.250  1.00  0.00           C
ATOM   8698  O22 POPE1 184       8.876 127.728  17.309  1.00  0.00           O
ATOM   8699  C22 POPE1 184       9.946 125.729  18.180  1.00  0.00           C
ATOM   8702  C3  POPE1 184       6.013 125.949  17.150  1.00  0.00           C
ATOM   8705  O31 POPE1 184       6.403 126.399  18.449  1.00  0.00           O
ATOM   8706  C31 POPE1 184       6.133 127.668  18.729  1.00  0.00           C
ATOM   8707  O32 POPE1 184       5.603 128.467  17.980  1.00  0.00           O
ATOM   8708  C32 POPE1 184       6.623 127.919  20.149  1.00  0.00           C
ATOM   8711  C23 POPE1 184      11.036 126.578  18.869  1.00  0.00           C
ATOM   8714  C24 POPE1 184      11.446 126.029  20.250  1.00  0.00           C
ATOM   8717  C25 POPE1 184      10.436 126.318  21.369  1.00  0.00           C
ATOM   8720  C26 POPE1 184      10.366 127.808  21.760  1.00  0.00           C
ATOM   8723  C27 POPE1 184       9.896 128.069  23.201  1.00  0.00           C
ATOM   8726  C28 POPE1 184      11.036 128.288  24.212  1.00  0.00           C
ATOM   8729  C29 POPE1 184      12.076 127.188  24.149  1.00  0.00           C
ATOM   8731 0C21 POPE1 184      12.176 126.119  24.953  1.00  0.00           C
ATOM   8733 1C21 POPE1 184      11.286 125.778  26.133  1.00  0.00           C
ATOM   8736 2C21 POPE1 184      12.136 125.378  27.353  1.00  0.00           C
ATOM   8739 3C21 POPE1 184      11.286 124.997  28.573  1.00  0.00           C
ATOM   8742 4C21 POPE1 184      12.176 124.648  29.773  1.00  0.00           C
ATOM   8745 5C21 POPE1 184      11.396 124.479  31.073  1.00  0.00           C
ATOM   8748 6C21 POPE1 184      12.336 124.328  32.272  1.00  0.00           C
ATOM   8751 7C21 POPE1 184      11.606 124.409  33.622  1.00  0.00           C
ATOM   8754 8C21 POPE1 184      12.526 124.589  34.823  1.00  0.00           C
ATOM   8758  C33 POPE1 184       5.853 127.118  21.229  1.00  0.00           C
ATOM   8761  C34 POPE1 184       6.653 127.068  22.541  1.00  0.00           C
ATOM   8764  C35 POPE1 184       5.883 126.527  23.740  1.00  0.00           C
ATOM   8767  C36 POPE1 184       6.693 126.628  25.042  1.00  0.00           C
ATOM   8770  C37 POPE1 184       5.893 126.198  26.273  1.00  0.00           C
ATOM   8773  C38 POPE1 184       6.603 126.589  27.583  1.00  0.00           C
ATOM   8776  C39 POPE1 184       5.683 126.639  28.802  1.00  0.00           C
ATOM   8779 0C31 POPE1 184       4.593 127.717  28.713  1.00  0.00           C
ATOM   8782 1C31 POPE1 184       3.743 127.849  29.983  1.00  0.00           C
ATOM   8785 2C31 POPE1 184       2.353 128.409  29.683  1.00  0.00           C
ATOM   8788 3C31 POPE1 184       1.453 128.519  30.922  1.00  0.00           C
ATOM   8791 4C31 POPE1 184      -0.037 128.409  30.562  1.00  0.00           C
ATOM   8794 5C31 POPE1 184      -0.967 128.799  31.712  1.00  0.00           C
ATOM   8797 6C31 POPE1 184      -2.447 128.568  31.372  1.00  0.00           C
ATOM   8801  NH3 POPE2 185      60.436 132.379  50.952  1.00  0.00           N
ATOM   8805  C12 POPE2 185      60.276 131.118  51.793  1.00  0.00           C
ATOM   8808  C11 POPE2 185      61.286 131.058  52.962  1.00  0.00           C
ATOM   8811  P   POPE2 185      62.466 128.729  53.172  1.00  0.00           P
ATOM   8812  O13 POPE2 185      63.696 129.128  53.892  1.00  0.00           O
ATOM   8813  O14 POPE2 185      62.036 127.329  53.342  1.00  0.00           O
ATOM   8814  O11 POPE2 185      62.656 129.018  51.642  1.00  0.00           O
ATOM   8815  O12 POPE2 185      61.317 129.759  53.572  1.00  0.00           O
ATOM   8816  C1  POPE2 185      62.576 127.938  50.702  1.00  0.00           C
ATOM   8819  C2  POPE2 185      63.596 128.129  49.552  1.00  0.00           C
ATOM   8821  O21 POPE2 185      64.256 126.909  49.193  1.00  0.00           O
ATOM   8822  C21 POPE2 185      63.536 125.898  48.773  1.00  0.00           C
ATOM   8823  O22 POPE2 185      62.326 125.769  48.804  1.00  0.00           O
ATOM   8824  C22 POPE2 185      64.466 124.909  48.083  1.00  0.00           C
ATOM   8827  C3  POPE2 185      64.686 129.148  49.984  1.00  0.00           C
ATOM   8830  O31 POPE2 185      65.746 129.258  49.023  1.00  0.00           O
ATOM   8831  C31 POPE2 185      65.587 130.228  48.132  1.00  0.00           C
ATOM   8832  O32 POPE2 185      64.666 131.029  48.083  1.00  0.00           O
ATOM   8833  C32 POPE2 185      66.736 130.109  47.113  1.00  0.00           C
ATOM   8836  C23 POPE2 185      64.137 124.928  46.572  1.00  0.00           C
ATOM   8839  C24 POPE2 185      65.216 124.268  45.713  1.00  0.00           C
ATOM   8842  C25 POPE2 185      64.947 124.419  44.212  1.00  0.00           C
ATOM   8845  C26 POPE2 185      63.566 123.859  43.813  1.00  0.00           C
ATOM   8848  C27 POPE2 185      63.336 123.859  42.294  1.00  0.00           C
ATOM   8851  C28 POPE2 185      61.966 123.258  41.952  1.00  0.00           C
ATOM   8854  C29 POPE2 185      61.746 123.159  40.462  1.00  0.00           C
ATOM   8856 0C21 POPE2 185      60.836 123.827  39.743  1.00  0.00           C
ATOM   8858 1C21 POPE2 185      59.866 124.879  40.252  1.00  0.00           C
ATOM   8861 2C21 POPE2 185      59.386 125.818  39.123  1.00  0.00           C
ATOM   8864 3C21 POPE2 185      58.176 125.268  38.363  1.00  0.00           C
ATOM   8867 4C21 POPE2 185      58.087 125.748  36.903  1.00  0.00           C
ATOM   8870 5C21 POPE2 185      58.166 127.269  36.712  1.00  0.00           C
ATOM   8873 6C21 POPE2 185      57.986 127.679  35.252  1.00  0.00           C
ATOM   8876 7C21 POPE2 185      58.126 129.188  35.033  1.00  0.00           C
ATOM   8879 8C21 POPE2 185      57.876 129.617  33.592  1.00  0.00           C
ATOM   8883  C33 POPE2 185      66.206 129.738  45.713  1.00  0.00           C
ATOM   8886  C34 POPE2 185      67.267 129.857  44.603  1.00  0.00           C
ATOM   8889  C35 POPE2 185      66.727 129.388  43.242  1.00  0.00           C
ATOM   8892  C36 POPE2 185      67.746 129.458  42.103  1.00  0.00           C
ATOM   8895  C37 POPE2 185      67.237 128.768  40.834  1.00  0.00           C
ATOM   8898  C38 POPE2 185      68.266 128.768  39.693  1.00  0.00           C
ATOM   8901  C39 POPE2 185      67.806 128.018  38.432  1.00  0.00           C
ATOM   8904 0C31 POPE2 185      67.547 126.518  38.643  1.00  0.00           C
ATOM   8907 1C31 POPE2 185      67.227 125.758  37.342  1.00  0.00           C
ATOM   8910 2C31 POPE2 185      66.307 124.559  37.582  1.00  0.00           C
ATOM   8913 3C31 POPE2 185      65.956 123.778  36.304  1.00  0.00           C
ATOM   8916 4C31 POPE2 185      66.996 122.708  35.923  1.00  0.00           C
ATOM   8919 5C31 POPE2 185      66.567 121.849  34.732  1.00  0.00           C
ATOM   8922 6C31 POPE2 185      67.506 120.659  34.492  1.00  0.00           C
ATOM   8926  NH3 POPE3 186      11.806  69.375  53.032  1.00  0.00           N
ATOM   8930  C12 POPE3 186      10.606  70.225  53.303  1.00  0.00           C
ATOM   8933  C11 POPE3 186      10.896  71.244  54.413  1.00  0.00           C
ATOM   8936  P   POPE3 186      12.226  73.256  53.353  1.00  0.00           P
ATOM   8937  O13 POPE3 186      11.466  74.325  54.032  1.00  0.00           O
ATOM   8938  O14 POPE3 186      13.666  73.485  53.143  1.00  0.00           O
ATOM   8939  O11 POPE3 186      11.556  72.855  51.982  1.00  0.00           O
ATOM   8940  O12 POPE3 186      12.136  71.925  54.212  1.00  0.00           O
ATOM   8941  C1  POPE3 186      11.796  73.604  50.793  1.00  0.00           C
ATOM   8944  C2  POPE3 186      10.796  74.775  50.592  1.00  0.00           C
ATOM   8946  O21 POPE3 186       9.726  74.385  49.713  1.00  0.00           O
ATOM   8947  C21 POPE3 186       8.746  73.715  50.282  1.00  0.00           C
ATOM   8948  O22 POPE3 186       8.696  73.446  51.462  1.00  0.00           O
ATOM   8949  C22 POPE3 186       7.576  73.586  49.303  1.00  0.00           C
ATOM   8952  C3  POPE3 186      11.416  75.946  49.833  1.00  0.00           C
ATOM   8955  O31 POPE3 186      10.466  77.036  49.812  1.00  0.00           O
ATOM   8956  C31 POPE3 186      10.526  77.756  48.713  1.00  0.00           C
ATOM   8957  O32 POPE3 186      11.236  77.525  47.743  1.00  0.00           O
ATOM   8958  C32 POPE3 186       9.566  78.915  48.832  1.00  0.00           C
ATOM   8961  C23 POPE3 186       7.796  72.616  48.102  1.00  0.00           C
ATOM   8964  C24 POPE3 186       7.866  73.306  46.723  1.00  0.00           C
ATOM   8967  C25 POPE3 186       6.533  73.905  46.243  1.00  0.00           C
ATOM   8970  C26 POPE3 186       6.563  74.315  44.763  1.00  0.00           C
ATOM   8973  C27 POPE3 186       5.313  75.085  44.282  1.00  0.00           C
ATOM   8976  C28 POPE3 186       5.193  75.236  42.743  1.00  0.00           C
ATOM   8979  C29 POPE3 186       6.483  75.625  42.052  1.00  0.00           C
ATOM   8981 0C21 POPE3 186       6.713  76.635  41.192  1.00  0.00           C
ATOM   8983 1C21 POPE3 186       5.733  77.655  40.662  1.00  0.00           C
ATOM   8986 2C21 POPE3 186       5.693  77.634  39.113  1.00  0.00           C
ATOM   8989 3C21 POPE3 186       4.713  78.665  38.522  1.00  0.00           C
ATOM   8992 4C21 POPE3 186       4.733  78.645  36.982  1.00  0.00           C
ATOM   8995 5C21 POPE3 186       3.743  79.615  36.332  1.00  0.00           C
ATOM   8998 6C21 POPE3 186       2.313  79.065  36.222  1.00  0.00           C
ATOM   9001 7C21 POPE3 186       1.393  80.006  35.412  1.00  0.00           C
ATOM   9004 8C21 POPE3 186       0.023  79.405  35.103  1.00  0.00           C
ATOM   9008  C33 POPE3 186      10.296  80.275  48.713  1.00  0.00           C
ATOM   9011  C34 POPE3 186       9.416  81.424  49.223  1.00  0.00           C
ATOM   9014  C35 POPE3 186       8.216  81.695  48.302  1.00  0.00           C
ATOM   9017  C36 POPE3 186       8.446  82.856  47.322  1.00  0.00           C
ATOM   9020  C37 POPE3 186       7.916  82.525  45.923  1.00  0.00           C
ATOM   9023  C38 POPE3 186       8.116  83.675  44.932  1.00  0.00           C
ATOM   9026  C39 POPE3 186       7.876  83.276  43.474  1.00  0.00           C
ATOM   9029 0C31 POPE3 186       8.876  82.225  42.983  1.00  0.00           C
ATOM   9032 1C31 POPE3 186       8.906  82.056  41.462  1.00  0.00           C
ATOM   9035 2C31 POPE3 186       9.976  81.045  41.044  1.00  0.00           C
ATOM   9038 3C31 POPE3 186      10.116  80.855  39.533  1.00  0.00           C
ATOM   9041 4C31 POPE3 186      10.736  82.075  38.822  1.00  0.00           C
ATOM   9044 5C31 POPE3 186      11.136  81.756  37.382  1.00  0.00           C
ATOM   9047 6C31 POPE3 186      11.786  82.936  36.653  1.00  0.00           C
ATOM   9051  NH3 POPE4 187      83.337  77.826  57.364  1.00  0.00           N
ATOM   9055  C12 POPE4 187      83.966  76.564  57.873  1.00  0.00           C
ATOM   9058  C11 POPE4 187      83.927  75.406  56.842  1.00  0.00           C
ATOM   9061  P   POPE4 187      81.356  74.875  56.842  1.00  0.00           P
ATOM   9062  O13 POPE4 187      81.496  73.826  57.883  1.00  0.00           O
ATOM   9063  O14 POPE4 187      80.676  76.125  57.243  1.00  0.00           O
ATOM   9064  O11 POPE4 187      80.496  74.285  55.672  1.00  0.00           O
ATOM   9065  O12 POPE4 187      82.697  75.306  56.132  1.00  0.00           O
ATOM   9066  C1  POPE4 187      80.846  73.104  54.973  1.00  0.00           C
ATOM   9069  C2  POPE4 187      79.826  72.935  53.822  1.00  0.00           C
ATOM   9071  O21 POPE4 187      80.386  72.065  52.822  1.00  0.00           O
ATOM   9072  C21 POPE4 187      79.496  71.475  52.022  1.00  0.00           C
ATOM   9073  O22 POPE4 187      78.286  71.564  52.092  1.00  0.00           O
ATOM   9074  C22 POPE4 187      80.267  70.726  50.943  1.00  0.00           C
ATOM   9077  C3  POPE4 187      79.536  74.325  53.202  1.00  0.00           C
ATOM   9080  O31 POPE4 187      79.087  74.185  51.842  1.00  0.00           O
ATOM   9081  C31 POPE4 187      79.067  75.274  51.132  1.00  0.00           C
ATOM   9082  O32 POPE4 187      79.337  76.396  51.543  1.00  0.00           O
ATOM   9083  C32 POPE4 187      78.756  74.924  49.693  1.00  0.00           C
ATOM   9086  C23 POPE4 187      79.446  70.625  49.654  1.00  0.00           C
ATOM   9089  C24 POPE4 187      80.337  70.645  48.412  1.00  0.00           C
ATOM   9092  C25 POPE4 187      79.627  70.015  47.213  1.00  0.00           C
ATOM   9095  C26 POPE4 187      78.487  70.876  46.653  1.00  0.00           C
ATOM   9098  C27 POPE4 187      77.536  70.116  45.722  1.00  0.00           C
ATOM   9101  C28 POPE4 187      78.216  69.445  44.513  1.00  0.00           C
ATOM   9104  C29 POPE4 187      78.606  68.016  44.812  1.00  0.00           C
ATOM   9106 0C21 POPE4 187      78.366  66.936  44.063  1.00  0.00           C
ATOM   9108 1C21 POPE4 187      77.676  66.925  42.733  1.00  0.00           C
ATOM   9111 2C21 POPE4 187      78.666  67.225  41.603  1.00  0.00           C
ATOM   9114 3C21 POPE4 187      77.977  67.225  40.243  1.00  0.00           C
ATOM   9117 4C21 POPE4 187      78.956  67.406  39.072  1.00  0.00           C
ATOM   9120 5C21 POPE4 187      79.656  68.775  39.043  1.00  0.00           C
ATOM   9123 6C21 POPE4 187      80.706  68.826  37.923  1.00  0.00           C
ATOM   9126 7C21 POPE4 187      81.406  70.186  37.803  1.00  0.00           C
ATOM   9129 8C21 POPE4 187      82.516  70.166  36.753  1.00  0.00           C
ATOM   9133  C33 POPE4 187      77.487  75.666  49.243  1.00  0.00           C
ATOM   9136  C34 POPE4 187      77.447  75.955  47.752  1.00  0.00           C
ATOM   9139  C35 POPE4 187      77.506  74.696  46.893  1.00  0.00           C
ATOM   9142  C36 POPE4 187      77.186  74.994  45.423  1.00  0.00           C
ATOM   9145  C37 POPE4 187      77.426  73.765  44.562  1.00  0.00           C
ATOM   9148  C38 POPE4 187      76.966  73.896  43.113  1.00  0.00           C
ATOM   9151  C39 POPE4 187      77.076  72.535  42.403  1.00  0.00           C
ATOM   9154 0C31 POPE4 187      76.506  72.535  40.982  1.00  0.00           C
ATOM   9157 1C31 POPE4 187      76.477  71.104  40.423  1.00  0.00           C
ATOM   9160 2C31 POPE4 187      75.987  71.006  38.962  1.00  0.00           C
ATOM   9163 3C31 POPE4 187      74.597  71.626  38.713  1.00  0.00           C
ATOM   9166 4C31 POPE4 187      74.676  73.046  38.123  1.00  0.00           C
ATOM   9169 5C31 POPE4 187      73.297  73.625  37.793  1.00  0.00           C
ATOM   9172 6C31 POPE4 187      73.366  75.025  37.162  1.00  0.00           C
ATOM   9176  NH3 POPE5 188      33.836 104.064  52.694  1.00  0.00           N
ATOM   9180  C12 POPE5 188      32.596 103.236  52.752  1.00  0.00           C
ATOM   9183  C11 POPE5 188      31.356 104.106  52.523  1.00  0.00           C
ATOM   9186  P   POPE5 188      28.787 103.906  52.374  1.00  0.00           P
ATOM   9187  O13 POPE5 188      27.776 102.826  52.493  1.00  0.00           O
ATOM   9188  O14 POPE5 188      28.576 105.056  53.283  1.00  0.00           O
ATOM   9189  O11 POPE5 188      28.846 104.486  50.912  1.00  0.00           O
ATOM   9190  O12 POPE5 188      30.216 103.265  52.554  1.00  0.00           O
ATOM   9191  C1  POPE5 188      29.146 103.635  49.812  1.00  0.00           C
ATOM   9194  C2  POPE5 188      29.486 104.456  48.544  1.00  0.00           C
ATOM   9196  O21 POPE5 188      28.586 104.036  47.512  1.00  0.00           O
ATOM   9197  C21 POPE5 188      28.766 102.826  47.022  1.00  0.00           C
ATOM   9198  O22 POPE5 188      29.806 102.204  46.963  1.00  0.00           O
ATOM   9199  C22 POPE5 188      27.406 102.306  46.563  1.00  0.00           C
ATOM   9202  C3  POPE5 188      31.006 104.405  48.172  1.00  0.00           C
ATOM   9205  O31 POPE5 188      31.256 104.776  46.793  1.00  0.00           O
ATOM   9206  C31 POPE5 188      32.296 104.135  46.273  1.00  0.00           C
ATOM   9207  O32 POPE5 188      33.056 103.396  46.882  1.00  0.00           O
ATOM   9208  C32 POPE5 188      32.456 104.435  44.763  1.00  0.00           C
ATOM   9211  C23 POPE5 188      27.496 101.336  45.363  1.00  0.00           C
ATOM   9214  C24 POPE5 188      26.296 100.385  45.383  1.00  0.00           C
ATOM   9217  C25 POPE5 188      26.296  99.424  44.193  1.00  0.00           C
ATOM   9220  C26 POPE5 188      25.236  98.325  44.363  1.00  0.00           C
ATOM   9223  C27 POPE5 188      25.176  97.376  43.162  1.00  0.00           C
ATOM   9226  C28 POPE5 188      24.196  96.205  43.353  1.00  0.00           C
ATOM   9229  C29 POPE5 188      22.756  96.655  43.443  1.00  0.00           C
ATOM   9231 0C21 POPE5 188      21.806  96.536  42.493  1.00  0.00           C
ATOM   9233 1C21 POPE5 188      21.996  95.954  41.103  1.00  0.00           C
ATOM   9236 2C21 POPE5 188      21.296  96.785  40.002  1.00  0.00           C
ATOM   9239 3C21 POPE5 188      19.776  96.606  39.963  1.00  0.00           C
ATOM   9242 4C21 POPE5 188      19.056  97.716  39.173  1.00  0.00           C
ATOM   9245 5C21 POPE5 188      19.456  97.796  37.694  1.00  0.00           C
ATOM   9248 6C21 POPE5 188      18.726  98.924  36.963  1.00  0.00           C
ATOM   9251 7C21 POPE5 188      19.086  99.006  35.483  1.00  0.00           C
ATOM   9254 8C21 POPE5 188      18.216  99.985  34.702  1.00  0.00           C
ATOM   9258  C33 POPE5 188      31.166 104.715  43.993  1.00  0.00           C
ATOM   9261  C34 POPE5 188      31.326 104.636  42.463  1.00  0.00           C
ATOM   9264  C35 POPE5 188      30.906 103.246  41.963  1.00  0.00           C
ATOM   9267  C36 POPE5 188      31.106 102.976  40.462  1.00  0.00           C
ATOM   9270  C37 POPE5 188      30.586 104.076  39.522  1.00  0.00           C
ATOM   9273  C38 POPE5 188      30.316 103.516  38.123  1.00  0.00           C
ATOM   9276  C39 POPE5 188      30.386 104.575  37.013  1.00  0.00           C
ATOM   9279 0C31 POPE5 188      29.366 105.715  37.154  1.00  0.00           C
ATOM   9282 1C31 POPE5 188      29.496 106.695  35.974  1.00  0.00           C
ATOM   9285 2C31 POPE5 188      28.746 108.015  36.182  1.00  0.00           C
ATOM   9288 3C31 POPE5 188      29.246 109.155  35.264  1.00  0.00           C
ATOM   9291 4C31 POPE5 188      30.727 109.506  35.513  1.00  0.00           C
ATOM   9294 5C31 POPE5 188      31.126 110.905  35.042  1.00  0.00           C
ATOM   9297 6C31 POPE5 188      32.476 111.355  35.613  1.00  0.00           C
ATOM   9301  NH3 POPE6 189      81.066 107.875  11.059  1.00  0.00           N
ATOM   9305  C12 POPE6 189      81.186 108.756   9.839  1.00  0.00           C
ATOM   9308  C11 POPE6 189      80.066 109.815   9.720  1.00  0.00           C
ATOM   9311  P   POPE6 189      77.817 109.556  11.080  1.00  0.00           P
ATOM   9312  O13 POPE6 189      77.346 110.954  11.110  1.00  0.00           O
ATOM   9313  O14 POPE6 189      76.806 108.486  11.180  1.00  0.00           O
ATOM   9314  O11 POPE6 189      78.866 109.326  12.230  1.00  0.00           O
ATOM   9315  O12 POPE6 189      78.756 109.265   9.830  1.00  0.00           O
ATOM   9316  C1  POPE6 189      78.506 108.686  13.459  1.00  0.00           C
ATOM   9319  C2  POPE6 189      79.216 109.366  14.650  1.00  0.00           C
ATOM   9321  O21 POPE6 189      79.166 108.535  15.819  1.00  0.00           O
ATOM   9322  C21 POPE6 189      78.036 108.386  16.460  1.00  0.00           C
ATOM   9323  O22 POPE6 189      76.926 108.696  16.080  1.00  0.00           O
ATOM   9324  C22 POPE6 189      78.356 107.805  17.839  1.00  0.00           C
ATOM   9327  C3  POPE6 189      78.726 110.825  14.901  1.00  0.00           C
ATOM   9330  O31 POPE6 189      79.396 111.375  16.040  1.00  0.00           O
ATOM   9331  C31 POPE6 189      79.026 112.625  16.340  1.00  0.00           C
ATOM   9332  O32 POPE6 189      78.157 113.239  15.750  1.00  0.00           O
ATOM   9333  C32 POPE6 189      79.846 113.108  17.520  1.00  0.00           C
ATOM   9336  C23 POPE6 189      78.487 108.936  18.879  1.00  0.00           C
ATOM   9339  C24 POPE6 189      79.176 108.495  20.181  1.00  0.00           C
ATOM   9342  C25 POPE6 189      78.406 107.446  21.000  1.00  0.00           C
ATOM   9345  C26 POPE6 189      77.227 108.045  21.770  1.00  0.00           C
ATOM   9348  C27 POPE6 189      76.486 107.015  22.619  1.00  0.00           C
ATOM   9351  C28 POPE6 189      75.566 107.696  23.651  1.00  0.00           C
ATOM   9354  C29 POPE6 189      74.956 106.785  24.683  1.00  0.00           C
ATOM   9356 0C21 POPE6 189      75.616 106.205  25.702  1.00  0.00           C
ATOM   9358 1C21 POPE6 189      77.097 106.266  25.963  1.00  0.00           C
ATOM   9361 2C21 POPE6 189      77.487 106.555  27.432  1.00  0.00           C
ATOM   9364 3C21 POPE6 189      77.407 105.326  28.363  1.00  0.00           C
ATOM   9367 4C21 POPE6 189      78.076 105.555  29.724  1.00  0.00           C
ATOM   9370 5C21 POPE6 189      78.186 104.295  30.613  1.00  0.00           C
ATOM   9373 6C21 POPE6 189      76.916 103.995  31.432  1.00  0.00           C
ATOM   9376 7C21 POPE6 189      77.167 102.875  32.453  1.00  0.00           C
ATOM   9379 8C21 POPE6 189      76.026 102.565  33.443  1.00  0.00           C
ATOM   9383  C33 POPE6 189      78.996 113.638  18.700  1.00  0.00           C
ATOM   9386  C34 POPE6 189      78.336 112.495  19.469  1.00  0.00           C
ATOM   9389  C35 POPE6 189      77.336 112.948  20.540  1.00  0.00           C
ATOM   9392  C36 POPE6 189      77.907 113.029  21.969  1.00  0.00           C
ATOM   9395  C37 POPE6 189      78.386 114.428  22.401  1.00  0.00           C
ATOM   9398  C38 POPE6 189      78.916 114.409  23.851  1.00  0.00           C
ATOM   9401  C39 POPE6 189      78.477 115.589  24.732  1.00  0.00           C
ATOM   9404 0C31 POPE6 189      78.896 115.368  26.203  1.00  0.00           C
ATOM   9407 1C31 POPE6 189      77.797 114.759  27.083  1.00  0.00           C
ATOM   9410 2C31 POPE6 189      78.326 114.078  28.352  1.00  0.00           C
ATOM   9413 3C31 POPE6 189      79.286 114.929  29.223  1.00  0.00           C
ATOM   9416 4C31 POPE6 189      79.767 114.148  30.454  1.00  0.00           C
ATOM   9419 5C31 POPE6 189      80.756 114.909  31.343  1.00  0.00           C
ATOM   9422 6C31 POPE6 189      81.206 114.088  32.563  1.00  0.00           C
ATOM   9426  NH3 POPE7 190     124.757  20.316  52.232  1.00  0.00           N
ATOM   9430  C12 POPE7 190     125.116  19.596  53.493  1.00  0.00           C
ATOM   9433  C11 POPE7 190     126.306  20.256  54.173  1.00  0.00           C
ATOM   9436  P   POPE7 190     126.676  22.516  55.403  1.00  0.00           P
ATOM   9437  O13 POPE7 190     125.986  22.166  56.662  1.00  0.00           O
ATOM   9438  O14 POPE7 190     128.157  22.365  55.363  1.00  0.00           O
ATOM   9439  O11 POPE7 190     126.277  23.976  54.944  1.00  0.00           O
ATOM   9440  O12 POPE7 190     126.007  21.636  54.282  1.00  0.00           O
ATOM   9441  C1  POPE7 190     125.056  24.155  54.193  1.00  0.00           C
ATOM   9444  C2  POPE7 190     125.226  24.046  52.642  1.00  0.00           C
ATOM   9446  O21 POPE7 190     126.216  24.995  52.232  1.00  0.00           O
ATOM   9447  C21 POPE7 190     127.446  24.526  52.202  1.00  0.00           C
ATOM   9448  O22 POPE7 190     127.756  23.355  52.062  1.00  0.00           O
ATOM   9449  C22 POPE7 190     128.426  25.665  52.463  1.00  0.00           C
ATOM   9452  C3  POPE7 190     123.876  24.316  51.912  1.00  0.00           C
ATOM   9455  O31 POPE7 190     123.966  24.456  50.483  1.00  0.00           O
ATOM   9456  C31 POPE7 190     124.086  23.365  49.752  1.00  0.00           C
ATOM   9457  O32 POPE7 190     124.316  22.245  50.182  1.00  0.00           O
ATOM   9458  C32 POPE7 190     123.756  23.755  48.302  1.00  0.00           C
ATOM   9461  C23 POPE7 190     128.946  26.346  51.182  1.00  0.00           C
ATOM   9464  C24 POPE7 190     129.816  25.405  50.342  1.00  0.00           C
ATOM   9467  C25 POPE7 190     130.666  26.145  49.303  1.00  0.00           C
ATOM   9470  C26 POPE7 190     129.856  26.896  48.232  1.00  0.00           C
ATOM   9473  C27 POPE7 190     130.776  27.806  47.403  1.00  0.00           C
ATOM   9476  C28 POPE7 190     130.067  28.375  46.164  1.00  0.00           C
ATOM   9479  C29 POPE7 190     130.976  29.335  45.443  1.00  0.00           C
ATOM   9481 0C21 POPE7 190     131.837  28.996  44.463  1.00  0.00           C
ATOM   9483 1C21 POPE7 190     132.036  27.606  43.923  1.00  0.00           C
ATOM   9486 2C21 POPE7 190     133.087  27.625  42.793  1.00  0.00           C
ATOM   9489 3C21 POPE7 190     133.176  26.286  42.052  1.00  0.00           C
ATOM   9492 4C21 POPE7 190     133.987  26.426  40.763  1.00  0.00           C
ATOM   9495 5C21 POPE7 190     133.866  25.205  39.853  1.00  0.00           C
ATOM   9498 6C21 POPE7 190     134.487  25.475  38.482  1.00  0.00           C
ATOM   9501 7C21 POPE7 190     134.416  24.256  37.563  1.00  0.00           C
ATOM   9504 8C21 POPE7 190     135.076  24.555  36.222  1.00  0.00           C
ATOM   9508  C33 POPE7 190     123.847  22.616  47.273  1.00  0.00           C
ATOM   9511  C34 POPE7 190     123.607  23.135  45.842  1.00  0.00           C
ATOM   9514  C35 POPE7 190     123.657  22.015  44.794  1.00  0.00           C
ATOM   9517  C36 POPE7 190     123.547  22.486  43.334  1.00  0.00           C
ATOM   9520  C37 POPE7 190     122.106  22.695  42.863  1.00  0.00           C
ATOM   9523  C38 POPE7 190     122.077  22.816  41.332  1.00  0.00           C
ATOM   9526  C39 POPE7 190     120.666  22.735  40.732  1.00  0.00           C
ATOM   9529 0C31 POPE7 190     120.767  22.516  39.212  1.00  0.00           C
ATOM   9532 1C31 POPE7 190     119.407  22.386  38.502  1.00  0.00           C
ATOM   9535 2C31 POPE7 190     119.347  21.175  37.563  1.00  0.00           C
ATOM   9538 3C31 POPE7 190     118.576  21.445  36.262  1.00  0.00           C
ATOM   9541 4C31 POPE7 190     117.117  21.885  36.453  1.00  0.00           C
ATOM   9544 5C31 POPE7 190     116.406  22.086  35.112  1.00  0.00           C
ATOM   9547 6C31 POPE7 190     114.957  22.556  35.252  1.00  0.00           C
ATOM   9551  NH3 POPE8 191     105.246  92.996  14.160  1.00  0.00           N
ATOM   9555  C12 POPE8 191     106.166  91.805  14.009  1.00  0.00           C
ATOM   9558  C11 POPE8 191     105.776  90.636  14.950  1.00  0.00           C
ATOM   9561  P   POPE8 191     106.716  88.166  14.779  1.00  0.00           P
ATOM   9562  O13 POPE8 191     105.767  87.945  13.670  1.00  0.00           O
ATOM   9563  O14 POPE8 191     108.047  87.546  14.650  1.00  0.00           O
ATOM   9564  O11 POPE8 191     106.037  87.546  16.059  1.00  0.00           O
ATOM   9565  O12 POPE8 191     106.867  89.725  15.090  1.00  0.00           O
ATOM   9566  C1  POPE8 191     105.837  88.166  17.320  1.00  0.00           C
ATOM   9569  C2  POPE8 191     104.337  88.516  17.601  1.00  0.00           C
ATOM   9571  O21 POPE8 191     104.106  88.915  18.969  1.00  0.00           O
ATOM   9572  C21 POPE8 191     103.906  90.216  19.170  1.00  0.00           C
ATOM   9573  O22 POPE8 191     104.337  91.105  18.480  1.00  0.00           O
ATOM   9574  C22 POPE8 191     103.176  90.405  20.499  1.00  0.00           C
ATOM   9577  C3  POPE8 191     103.397  87.306  17.320  1.00  0.00           C
ATOM   9580  O31 POPE8 191     102.017  87.556  17.689  1.00  0.00           O
ATOM   9581  C31 POPE8 191     101.436  87.146  18.830  1.00  0.00           C
ATOM   9582  O32 POPE8 191     100.296  87.465  19.149  1.00  0.00           O
ATOM   9583  C32 POPE8 191     102.346  86.306  19.730  1.00  0.00           C
ATOM   9586  C23 POPE8 191     104.106  90.846  21.649  1.00  0.00           C
ATOM   9589  C24 POPE8 191     103.456  90.525  23.010  1.00  0.00           C
ATOM   9592  C25 POPE8 191     104.256  90.954  24.233  1.00  0.00           C
ATOM   9595  C26 POPE8 191     104.606  92.446  24.263  1.00  0.00           C
ATOM   9598  C27 POPE8 191     104.826  92.955  25.694  1.00  0.00           C
ATOM   9601  C28 POPE8 191     105.406  94.386  25.743  1.00  0.00           C
ATOM   9604  C29 POPE8 191     106.886  94.435  25.462  1.00  0.00           C
ATOM   9606 0C21 POPE8 191     107.807  95.165  26.114  1.00  0.00           C
ATOM   9608 1C21 POPE8 191     107.576  96.086  27.293  1.00  0.00           C
ATOM   9611 2C21 POPE8 191     108.647  95.946  28.404  1.00  0.00           C
ATOM   9614 3C21 POPE8 191     109.976  96.606  28.013  1.00  0.00           C
ATOM   9617 4C21 POPE8 191     110.967  96.686  29.183  1.00  0.00           C
ATOM   9620 5C21 POPE8 191     112.186  97.595  28.902  1.00  0.00           C
ATOM   9623 6C21 POPE8 191     113.087  97.105  27.762  1.00  0.00           C
ATOM   9626 7C21 POPE8 191     114.067  98.195  27.293  1.00  0.00           C
ATOM   9629 8C21 POPE8 191     114.997  97.735  26.173  1.00  0.00           C
ATOM   9633  C33 POPE8 191     101.707  85.846  21.059  1.00  0.00           C
ATOM   9636  C34 POPE8 191     102.817  85.466  22.039  1.00  0.00           C
ATOM   9639  C35 POPE8 191     102.357  84.564  23.191  1.00  0.00           C
ATOM   9642  C36 POPE8 191     103.456  83.556  23.540  1.00  0.00           C
ATOM   9645  C37 POPE8 191     103.626  83.295  25.034  1.00  0.00           C
ATOM   9648  C38 POPE8 191     102.556  82.416  25.694  1.00  0.00           C
ATOM   9651  C39 POPE8 191     101.616  83.174  26.642  1.00  0.00           C
ATOM   9654 0C31 POPE8 191     100.986  82.204  27.663  1.00  0.00           C
ATOM   9657 1C31 POPE8 191      99.907  82.856  28.534  1.00  0.00           C
ATOM   9660 2C31 POPE8 191      99.286  81.856  29.522  1.00  0.00           C
ATOM   9663 3C31 POPE8 191     100.177  81.506  30.723  1.00  0.00           C
ATOM   9666 4C31 POPE8 191     100.366  82.674  31.712  1.00  0.00           C
ATOM   9669 5C31 POPE8 191     100.137  82.255  33.162  1.00  0.00           C
ATOM   9672 6C31 POPE8 191     100.386  83.365  34.183  1.00  0.00           C
ATOM   9676  NH3 POPE9 192      22.166  93.335  57.022  1.00  0.00           N
ATOM   9680  C12 POPE9 192      23.366  94.246  56.882  1.00  0.00           C
ATOM   9683  C11 POPE9 192      24.326  93.796  55.763  1.00  0.00           C
ATOM   9686  P   POPE9 192      24.466  91.145  55.823  1.00  0.00           P
ATOM   9687  O13 POPE9 192      25.536  90.245  55.333  1.00  0.00           O
ATOM   9688  O14 POPE9 192      23.756  90.746  57.043  1.00  0.00           O
ATOM   9689  O11 POPE9 192      23.366  91.355  54.713  1.00  0.00           O
ATOM   9690  O12 POPE9 192      25.006  92.595  56.114  1.00  0.00           O
ATOM   9691  C1  POPE9 192      23.246  90.356  53.694  1.00  0.00           C
ATOM   9694  C2  POPE9 192      21.846  90.396  53.023  1.00  0.00           C
ATOM   9696  O21 POPE9 192      21.846  89.806  51.723  1.00  0.00           O
ATOM   9697  C21 POPE9 192      22.026  88.505  51.603  1.00  0.00           C
ATOM   9698  O22 POPE9 192      22.266  87.716  52.514  1.00  0.00           O
ATOM   9699  C22 POPE9 192      21.446  88.146  50.223  1.00  0.00           C
ATOM   9702  C3  POPE9 192      21.377  91.856  52.842  1.00  0.00           C
ATOM   9705  O31 POPE9 192      20.286  91.956  51.873  1.00  0.00           O
ATOM   9706  C31 POPE9 192      20.616  92.586  50.753  1.00  0.00           C
ATOM   9707  O32 POPE9 192      21.616  93.265  50.583  1.00  0.00           O
ATOM   9708  C32 POPE9 192      19.546  92.425  49.682  1.00  0.00           C
ATOM   9711  C23 POPE9 192      21.116  86.655  50.054  1.00  0.00           C
ATOM   9714  C24 POPE9 192      19.936  86.406  49.113  1.00  0.00           C
ATOM   9717  C25 POPE9 192      20.316  85.606  47.863  1.00  0.00           C
ATOM   9720  C26 POPE9 192      19.076  85.135  47.084  1.00  0.00           C
ATOM   9723  C27 POPE9 192      19.446  84.135  45.974  1.00  0.00           C
ATOM   9726  C28 POPE9 192      18.216  83.626  45.194  1.00  0.00           C
ATOM   9729  C29 POPE9 192      17.356  82.674  45.974  1.00  0.00           C
ATOM   9731 0C21 POPE9 192      16.896  81.485  45.553  1.00  0.00           C
ATOM   9733 1C21 POPE9 192      17.086  80.865  44.183  1.00  0.00           C
ATOM   9736 2C21 POPE9 192      15.786  80.235  43.653  1.00  0.00           C
ATOM   9739 3C21 POPE9 192      14.626  81.245  43.513  1.00  0.00           C
ATOM   9742 4C21 POPE9 192      13.456  80.965  44.452  1.00  0.00           C
ATOM   9745 5C21 POPE9 192      12.636  79.755  43.983  1.00  0.00           C
ATOM   9748 6C21 POPE9 192      11.406  79.526  44.864  1.00  0.00           C
ATOM   9751 7C21 POPE9 192      10.596  78.315  44.393  1.00  0.00           C
ATOM   9754 8C21 POPE9 192       9.176  78.306  44.963  1.00  0.00           C
ATOM   9758  C33 POPE9 192      19.556  93.656  48.743  1.00  0.00           C
ATOM   9761  C34 POPE9 192      18.416  93.645  47.712  1.00  0.00           C
ATOM   9764  C35 POPE9 192      18.636  94.636  46.553  1.00  0.00           C
ATOM   9767  C36 POPE9 192      18.756  96.094  46.992  1.00  0.00           C
ATOM   9770  C37 POPE9 192      19.126  97.035  45.834  1.00  0.00           C
ATOM   9773  C38 POPE9 192      20.376  97.875  46.143  1.00  0.00           C
ATOM   9776  C39 POPE9 192      20.226  98.796  47.353  1.00  0.00           C
ATOM   9779 0C31 POPE9 192      21.346  98.586  48.372  1.00  0.00           C
ATOM   9782 1C31 POPE9 192      21.346  99.615  49.503  1.00  0.00           C
ATOM   9785 2C31 POPE9 192      22.736  99.715  50.132  1.00  0.00           C
ATOM   9788 3C31 POPE9 192      23.736 100.566  49.323  1.00  0.00           C
ATOM   9791 4C31 POPE9 192      23.516 102.075  49.443  1.00  0.00           C
ATOM   9794 5C31 POPE9 192      24.706 102.826  48.822  1.00  0.00           C
ATOM   9797 6C31 POPE9 192      24.606 104.346  48.902  1.00  0.00           C
ATOM   9801  NH3 POPE  193      34.666  26.356  53.303  1.00  0.00           N
ATOM   9805  C12 POPE  193      35.216  25.056  53.874  1.00  0.00           C
ATOM   9808  C11 POPE  193      36.086  24.285  52.873  1.00  0.00           C
ATOM   9811  P   POPE  193      37.646  22.195  52.764  1.00  0.00           P
ATOM   9812  O13 POPE  193      39.106  22.295  52.973  1.00  0.00           O
ATOM   9813  O14 POPE  193      37.006  20.865  52.943  1.00  0.00           O
ATOM   9814  O11 POPE  193      37.376  22.646  51.312  1.00  0.00           O
ATOM   9815  O12 POPE  193      36.906  23.346  53.583  1.00  0.00           O
ATOM   9816  C1  POPE  193      38.176  22.416  50.174  1.00  0.00           C
ATOM   9819  C2  POPE  193      37.446  23.135  49.023  1.00  0.00           C
ATOM   9821  O21 POPE  193      37.776  22.605  47.743  1.00  0.00           O
ATOM   9822  C21 POPE  193      37.076  21.566  47.344  1.00  0.00           C
ATOM   9823  O22 POPE  193      36.326  20.875  48.013  1.00  0.00           O
ATOM   9824  C22 POPE  193      37.306  21.415  45.842  1.00  0.00           C
ATOM   9827  C3  POPE  193      37.756  24.646  49.063  1.00  0.00           C
ATOM   9830  O31 POPE  193      36.936  25.306  48.083  1.00  0.00           O
ATOM   9831  C31 POPE  193      37.336  26.506  47.723  1.00  0.00           C
ATOM   9832  O32 POPE  193      38.276  27.136  48.183  1.00  0.00           O
ATOM   9833  C32 POPE  193      36.366  27.006  46.662  1.00  0.00           C
ATOM   9836  C23 POPE  193      36.016  21.685  45.054  1.00  0.00           C
ATOM   9839  C24 POPE  193      36.206  21.406  43.562  1.00  0.00           C
ATOM   9842  C25 POPE  193      34.916  21.615  42.764  1.00  0.00           C
ATOM   9845  C26 POPE  193      35.036  20.976  41.383  1.00  0.00           C
ATOM   9848  C27 POPE  193      33.776  21.115  40.523  1.00  0.00           C
ATOM   9851  C28 POPE  193      33.976  20.625  39.072  1.00  0.00           C
ATOM   9854  C29 POPE  193      34.616  19.265  38.962  1.00  0.00           C
ATOM   9856 0C21 POPE  193      34.457  18.386  37.973  1.00  0.00           C
ATOM   9858 1C21 POPE  193      33.586  18.545  36.753  1.00  0.00           C
ATOM   9861 2C21 POPE  193      32.506  17.455  36.782  1.00  0.00           C
ATOM   9864 3C21 POPE  193      31.626  17.425  35.532  1.00  0.00           C
ATOM   9867 4C21 POPE  193      32.266  16.785  34.293  1.00  0.00           C
ATOM   9870 5C21 POPE  193      33.086  17.695  33.363  1.00  0.00           C
ATOM   9873 6C21 POPE  193      32.326  18.906  32.782  1.00  0.00           C
ATOM   9876 7C21 POPE  193      33.146  19.656  31.723  1.00  0.00           C
ATOM   9879 8C21 POPE  193      32.396  20.836  31.103  1.00  0.00           C
ATOM   9883  C33 POPE  193      36.496  26.145  45.392  1.00  0.00           C
ATOM   9886  C34 POPE  193      35.506  26.556  44.303  1.00  0.00           C
ATOM   9889  C35 POPE  193      36.236  26.925  43.003  1.00  0.00           C
ATOM   9892  C36 POPE  193      35.306  26.925  41.793  1.00  0.00           C
ATOM   9895  C37 POPE  193      36.046  27.195  40.473  1.00  0.00           C
ATOM   9898  C38 POPE  193      35.866  28.625  39.963  1.00  0.00           C
ATOM   9901  C39 POPE  193      36.566  28.875  38.614  1.00  0.00           C
ATOM   9904 0C31 POPE  193      35.926  28.155  37.423  1.00  0.00           C
ATOM   9907 1C31 POPE  193      36.977  27.705  36.402  1.00  0.00           C
ATOM   9910 2C31 POPE  193      36.396  27.315  35.033  1.00  0.00           C
ATOM   9913 3C31 POPE  193      36.126  28.535  34.133  1.00  0.00           C
ATOM   9916 4C31 POPE  193      35.896  28.155  32.663  1.00  0.00           C
ATOM   9919 5C31 POPE  193      36.036  29.316  31.683  1.00  0.00           C
ATOM   9922 6C31 POPE  193      36.066  28.856  30.212  1.00  0.00           C
ATOM   9926  NH3 POPE  194      39.806  53.056   8.060  1.00  0.00           N
ATOM   9930  C12 POPE  194      39.046  52.016   7.260  1.00  0.00           C
ATOM   9933  C11 POPE  194      39.516  50.585   7.530  1.00  0.00           C
ATOM   9936  P   POPE  194      41.387  48.855   7.081  1.00  0.00           P
ATOM   9937  O13 POPE  194      40.816  48.095   5.940  1.00  0.00           O
ATOM   9938  O14 POPE  194      42.846  48.936   7.290  1.00  0.00           O
ATOM   9939  O11 POPE  194      40.716  48.315   8.389  1.00  0.00           O
ATOM   9940  O12 POPE  194      40.826  50.355   6.989  1.00  0.00           O
ATOM   9941  C1  POPE  194      41.307  47.236   9.119  1.00  0.00           C
ATOM   9944  C2  POPE  194      40.786  47.146  10.569  1.00  0.00           C
ATOM   9946  O21 POPE  194      39.387  46.806  10.610  1.00  0.00           O
ATOM   9947  C21 POPE  194      38.516  47.785  10.849  1.00  0.00           C
ATOM   9948  O22 POPE  194      38.516  48.885  10.339  1.00  0.00           O
ATOM   9949  C22 POPE  194      37.566  47.325  11.969  1.00  0.00           C
ATOM   9952  C3  POPE  194      41.216  48.375  11.439  1.00  0.00           C
ATOM   9955  O31 POPE  194      40.756  48.266  12.810  1.00  0.00           O
ATOM   9956  C31 POPE  194      41.336  47.306  13.519  1.00  0.00           C
ATOM   9957  O32 POPE  194      42.246  46.595  13.149  1.00  0.00           O
ATOM   9958  C32 POPE  194      40.586  47.156  14.830  1.00  0.00           C
ATOM   9961  C23 POPE  194      36.176  47.985  11.849  1.00  0.00           C
ATOM   9964  C24 POPE  194      35.296  47.885  13.099  1.00  0.00           C
ATOM   9967  C25 POPE  194      35.047  46.436  13.529  1.00  0.00           C
ATOM   9970  C26 POPE  194      34.166  46.335  14.779  1.00  0.00           C
ATOM   9973  C27 POPE  194      34.036  44.885  15.259  1.00  0.00           C
ATOM   9976  C28 POPE  194      33.457  44.726  16.690  1.00  0.00           C
ATOM   9979  C29 POPE  194      31.966  44.955  16.790  1.00  0.00           C
ATOM   9981 0C21 POPE  194      31.326  45.626  17.769  1.00  0.00           C
ATOM   9983 1C21 POPE  194      31.977  46.256  18.969  1.00  0.00           C
ATOM   9986 2C21 POPE  194      30.976  46.756  20.041  1.00  0.00           C
ATOM   9989 3C21 POPE  194      31.026  48.276  20.229  1.00  0.00           C
ATOM   9992 4C21 POPE  194      32.266  48.726  21.029  1.00  0.00           C
ATOM   9995 5C21 POPE  194      32.546  50.236  20.900  1.00  0.00           C
ATOM   9998 6C21 POPE  194      33.816  50.646  21.649  1.00  0.00           C
ATOM  10001 7C21 POPE  194      34.336  52.026  21.240  1.00  0.00           C
ATOM  10004 8C21 POPE  194      35.686  52.366  21.860  1.00  0.00           C
ATOM  10008  C33 POPE  194      41.076  45.956  15.649  1.00  0.00           C
ATOM  10011  C34 POPE  194      40.236  45.826  16.920  1.00  0.00           C
ATOM  10014  C35 POPE  194      40.666  44.666  17.810  1.00  0.00           C
ATOM  10017  C36 POPE  194      40.016  44.766  19.200  1.00  0.00           C
ATOM  10020  C37 POPE  194      40.316  43.535  20.049  1.00  0.00           C
ATOM  10023  C38 POPE  194      39.916  43.726  21.530  1.00  0.00           C
ATOM  10026  C39 POPE  194      40.226  42.486  22.390  1.00  0.00           C
ATOM  10029 0C31 POPE  194      41.646  41.965  22.199  1.00  0.00           C
ATOM  10032 1C31 POPE  194      42.047  40.875  23.209  1.00  0.00           C
ATOM  10035 2C31 POPE  194      43.426  40.275  22.880  1.00  0.00           C
ATOM  10038 3C31 POPE  194      43.836  39.165  23.851  1.00  0.00           C
ATOM  10041 4C31 POPE  194      44.326  39.685  25.212  1.00  0.00           C
ATOM  10044 5C31 POPE  194      44.477  38.546  26.233  1.00  0.00           C
ATOM  10047 6C31 POPE  194      45.076  38.986  27.563  1.00  0.00           C
ATOM  10051  NH3 POPE  195      98.206  89.155  16.690  1.00  0.00           N
ATOM  10055  C12 POPE  195      99.407  90.046  16.781  1.00  0.00           C
ATOM  10058  C11 POPE  195     100.056  90.245  15.399  1.00  0.00           C
ATOM  10061  P   POPE  195     102.017  91.975  15.429  1.00  0.00           P
ATOM  10062  O13 POPE  195     102.567  92.506  14.160  1.00  0.00           O
ATOM  10063  O14 POPE  195     102.726  90.846  16.019  1.00  0.00           O
ATOM  10064  O11 POPE  195     101.947  93.166  16.449  1.00  0.00           O
ATOM  10065  O12 POPE  195     100.487  91.595  15.229  1.00  0.00           O
ATOM  10066  C1  POPE  195     101.157  92.945  17.619  1.00  0.00           C
ATOM  10069  C2  POPE  195     101.366  94.135  18.559  1.00  0.00           C
ATOM  10071  O21 POPE  195     100.816  93.745  19.820  1.00  0.00           O
ATOM  10072  C21 POPE  195     101.306  94.366  20.859  1.00  0.00           C
ATOM  10073  O22 POPE  195     102.106  95.286  20.840  1.00  0.00           O
ATOM  10074  C22 POPE  195     100.737  93.715  22.120  1.00  0.00           C
ATOM  10077  C3  POPE  195     100.666  95.385  17.980  1.00  0.00           C
ATOM  10080  O31 POPE  195     101.356  96.576  18.379  1.00  0.00           O
ATOM  10081  C31 POPE  195     100.646  97.686  18.250  1.00  0.00           C
ATOM  10082  O32 POPE  195      99.466  97.735  17.940  1.00  0.00           O
ATOM  10083  C32 POPE  195     101.546  98.885  18.550  1.00  0.00           C
ATOM  10086  C23 POPE  195     101.007  94.526  23.400  1.00  0.00           C
ATOM  10089  C24 POPE  195     100.627  93.705  24.643  1.00  0.00           C
ATOM  10092  C25 POPE  195     100.746  94.475  25.963  1.00  0.00           C
ATOM  10095  C26 POPE  195      99.666  95.555  26.193  1.00  0.00           C
ATOM  10098  C27 POPE  195      98.237  95.035  25.993  1.00  0.00           C
ATOM  10101  C28 POPE  195      97.157  95.935  26.623  1.00  0.00           C
ATOM  10104  C29 POPE  195      97.066  95.765  28.124  1.00  0.00           C
ATOM  10106 0C21 POPE  195      96.756  96.716  29.023  1.00  0.00           C
ATOM  10108 1C21 POPE  195      96.417  98.155  28.733  1.00  0.00           C
ATOM  10111 2C21 POPE  195      97.597  99.076  29.082  1.00  0.00           C
ATOM  10114 3C21 POPE  195      97.886  99.195  30.583  1.00  0.00           C
ATOM  10117 4C21 POPE  195      99.186  99.965  30.823  1.00  0.00           C
ATOM  10120 5C21 POPE  195      99.496 100.375  32.272  1.00  0.00           C
ATOM  10123 6C21 POPE  195      98.486 101.385  32.822  1.00  0.00           C
ATOM  10126 7C21 POPE  195      98.976 102.126  34.072  1.00  0.00           C
ATOM  10129 8C21 POPE  195      97.976 103.166  34.584  1.00  0.00           C
ATOM  10133  C33 POPE  195     100.846  99.906  19.480  1.00  0.00           C
ATOM  10136  C34 POPE  195     101.496 101.296  19.399  1.00  0.00           C
ATOM  10139  C35 POPE  195     101.096 102.204  20.569  1.00  0.00           C
ATOM  10142  C36 POPE  195      99.617 102.595  20.590  1.00  0.00           C
ATOM  10145  C37 POPE  195      99.167 102.996  22.000  1.00  0.00           C
ATOM  10148  C38 POPE  195      97.726 103.516  21.990  1.00  0.00           C
ATOM  10151  C39 POPE  195      97.117 103.666  23.389  1.00  0.00           C
ATOM  10154 0C31 POPE  195      95.877 104.556  23.359  1.00  0.00           C
ATOM  10157 1C31 POPE  195      95.027 104.386  24.622  1.00  0.00           C
ATOM  10160 2C31 POPE  195      93.856 105.366  24.713  1.00  0.00           C
ATOM  10163 3C31 POPE  195      94.276 106.835  24.872  1.00  0.00           C
ATOM  10166 4C31 POPE  195      95.347 107.026  25.952  1.00  0.00           C
ATOM  10169 5C31 POPE  195      95.646 108.486  26.284  1.00  0.00           C
ATOM  10172 6C31 POPE  195      96.716 108.586  27.364  1.00  0.00           C
ATOM  10176  NH3 POPE  196      25.686  61.105  51.613  1.00  0.00           N
ATOM  10180  C12 POPE  196      26.586  61.616  52.702  1.00  0.00           C
ATOM  10183  C11 POPE  196      25.836  62.715  53.493  1.00  0.00           C
ATOM  10186  P   POPE  196      26.907  65.076  53.073  1.00  0.00           P
ATOM  10187  O13 POPE  196      25.866  66.035  53.513  1.00  0.00           O
ATOM  10188  O14 POPE  196      28.316  65.505  53.143  1.00  0.00           O
ATOM  10189  O11 POPE  196      26.576  64.556  51.603  1.00  0.00           O
ATOM  10190  O12 POPE  196      26.716  63.745  53.923  1.00  0.00           O
ATOM  10191  C1  POPE  196      27.047  65.376  50.523  1.00  0.00           C
ATOM  10194  C2  POPE  196      27.026  64.665  49.133  1.00  0.00           C
ATOM  10196  O21 POPE  196      25.866  65.055  48.382  1.00  0.00           O
ATOM  10197  C21 POPE  196      24.666  64.705  48.752  1.00  0.00           C
ATOM  10198  O22 POPE  196      24.337  63.905  49.622  1.00  0.00           O
ATOM  10199  C22 POPE  196      23.686  65.586  47.973  1.00  0.00           C
ATOM  10202  C3  POPE  196      27.246  63.126  49.142  1.00  0.00           C
ATOM  10205  O31 POPE  196      27.086  62.556  47.822  1.00  0.00           O
ATOM  10206  C31 POPE  196      28.216  62.525  47.103  1.00  0.00           C
ATOM  10207  O32 POPE  196      29.326  62.785  47.523  1.00  0.00           O
ATOM  10208  C32 POPE  196      27.886  62.244  45.643  1.00  0.00           C
ATOM  10211  C23 POPE  196      22.456  64.826  47.442  1.00  0.00           C
ATOM  10214  C24 POPE  196      21.646  65.695  46.483  1.00  0.00           C
ATOM  10217  C25 POPE  196      20.266  65.134  46.143  1.00  0.00           C
ATOM  10220  C26 POPE  196      20.326  63.686  45.653  1.00  0.00           C
ATOM  10223  C27 POPE  196      18.986  63.135  45.152  1.00  0.00           C
ATOM  10226  C28 POPE  196      18.966  61.605  45.082  1.00  0.00           C
ATOM  10229  C29 POPE  196      20.126  61.125  44.233  1.00  0.00           C
ATOM  10231 0C21 POPE  196      20.056  60.525  43.043  1.00  0.00           C
ATOM  10233 1C21 POPE  196      18.816  60.175  42.272  1.00  0.00           C
ATOM  10236 2C21 POPE  196      19.136  60.205  40.772  1.00  0.00           C
ATOM  10239 3C21 POPE  196      17.886  60.035  39.914  1.00  0.00           C
ATOM  10242 4C21 POPE  196      18.146  60.345  38.443  1.00  0.00           C
ATOM  10245 5C21 POPE  196      16.856  60.405  37.624  1.00  0.00           C
ATOM  10248 6C21 POPE  196      16.236  59.015  37.382  1.00  0.00           C
ATOM  10251 7C21 POPE  196      14.726  59.095  37.103  1.00  0.00           C
ATOM  10254 8C21 POPE  196      14.116  57.736  36.793  1.00  0.00           C
ATOM  10258  C33 POPE  196      27.826  63.576  44.833  1.00  0.00           C
ATOM  10261  C34 POPE  196      27.566  63.354  43.334  1.00  0.00           C
ATOM  10264  C35 POPE  196      27.496  64.676  42.554  1.00  0.00           C
ATOM  10267  C36 POPE  196      27.166  64.486  41.062  1.00  0.00           C
ATOM  10270  C37 POPE  196      27.056  65.806  40.282  1.00  0.00           C
ATOM  10273  C38 POPE  196      26.666  65.604  38.813  1.00  0.00           C
ATOM  10276  C39 POPE  196      26.036  66.854  38.153  1.00  0.00           C
ATOM  10279 0C31 POPE  196      27.036  67.836  37.512  1.00  0.00           C
ATOM  10282 1C31 POPE  196      26.317  68.916  36.683  1.00  0.00           C
ATOM  10285 2C31 POPE  196      27.246  69.924  35.993  1.00  0.00           C
ATOM  10288 3C31 POPE  196      27.946  69.375  34.743  1.00  0.00           C
ATOM  10291 4C31 POPE  196      28.816  70.435  34.063  1.00  0.00           C
ATOM  10294 5C31 POPE  196      29.596  69.906  32.853  1.00  0.00           C
ATOM  10297 6C31 POPE  196      30.566  70.946  32.283  1.00  0.00           C
ATOM  10301  NH3 POPE  197      40.066  98.055  51.933  1.00  0.00           N
ATOM  10305  C12 POPE  197      38.746  98.735  51.712  1.00  0.00           C
ATOM  10308  C11 POPE  197      38.736 100.186  52.202  1.00  0.00           C
ATOM  10311  P   POPE  197      37.276 102.315  51.882  1.00  0.00           P
ATOM  10312  O13 POPE  197      35.986 102.595  52.542  1.00  0.00           O
ATOM  10313  O14 POPE  197      38.476 103.035  52.364  1.00  0.00           O
ATOM  10314  O11 POPE  197      37.106 102.665  50.353  1.00  0.00           O
ATOM  10315  O12 POPE  197      37.506 100.756  51.812  1.00  0.00           O
ATOM  10316  C1  POPE  197      36.556 103.955  50.062  1.00  0.00           C
ATOM  10319  C2  POPE  197      36.916 104.366  48.622  1.00  0.00           C
ATOM  10321  O21 POPE  197      38.306 104.095  48.432  1.00  0.00           O
ATOM  10322  C21 POPE  197      38.826 103.285  47.484  1.00  0.00           C
ATOM  10323  O22 POPE  197      40.016 103.174  47.302  1.00  0.00           O
ATOM  10324  C22 POPE  197      37.866 102.465  46.603  1.00  0.00           C
ATOM  10327  C3  POPE  197      36.587 105.865  48.432  1.00  0.00           C
ATOM  10330  O31 POPE  197      36.896 106.256  47.092  1.00  0.00           O
ATOM  10331  C31 POPE  197      36.606 107.525  46.852  1.00  0.00           C
ATOM  10332  O32 POPE  197      36.356 108.355  47.712  1.00  0.00           O
ATOM  10333  C32 POPE  197      36.466 107.735  45.342  1.00  0.00           C
ATOM  10336  C23 POPE  197      37.656 103.136  45.223  1.00  0.00           C
ATOM  10339  C24 POPE  197      36.526 102.495  44.403  1.00  0.00           C
ATOM  10342  C25 POPE  197      36.986 101.306  43.533  1.00  0.00           C
ATOM  10345  C26 POPE  197      37.116 101.705  42.052  1.00  0.00           C
ATOM  10348  C27 POPE  197      37.956 100.725  41.234  1.00  0.00           C
ATOM  10351  C28 POPE  197      38.126 101.205  39.783  1.00  0.00           C
ATOM  10354  C29 POPE  197      39.356 100.596  39.142  1.00  0.00           C
ATOM  10356 0C21 POPE  197      39.446  99.995  37.943  1.00  0.00           C
ATOM  10358 1C21 POPE  197      38.316  99.736  36.973  1.00  0.00           C
ATOM  10361 2C21 POPE  197      38.067 100.876  35.974  1.00  0.00           C
ATOM  10364 3C21 POPE  197      37.026 100.455  34.923  1.00  0.00           C
ATOM  10367 4C21 POPE  197      36.396 101.595  34.123  1.00  0.00           C
ATOM  10370 5C21 POPE  197      35.286 101.065  33.202  1.00  0.00           C
ATOM  10373 6C21 POPE  197      34.496 102.155  32.472  1.00  0.00           C
ATOM  10376 7C21 POPE  197      33.566 101.546  31.402  1.00  0.00           C
ATOM  10379 8C21 POPE  197      32.537 102.535  30.863  1.00  0.00           C
ATOM  10383  C33 POPE  197      37.637 107.315  44.433  1.00  0.00           C
ATOM  10386  C34 POPE  197      37.146 106.905  43.023  1.00  0.00           C
ATOM  10389  C35 POPE  197      36.216 107.926  42.342  1.00  0.00           C
ATOM  10392  C36 POPE  197      35.356 107.355  41.202  1.00  0.00           C
ATOM  10395  C37 POPE  197      33.986 108.045  41.122  1.00  0.00           C
ATOM  10398  C38 POPE  197      33.016 107.406  40.112  1.00  0.00           C
ATOM  10401  C39 POPE  197      31.566 107.896  40.293  1.00  0.00           C
ATOM  10404 0C31 POPE  197      31.296 109.256  39.632  1.00  0.00           C
ATOM  10407 1C31 POPE  197      29.876 109.776  39.914  1.00  0.00           C
ATOM  10410 2C31 POPE  197      29.506 110.995  39.053  1.00  0.00           C
ATOM  10413 3C31 POPE  197      28.286 111.775  39.562  1.00  0.00           C
ATOM  10416 4C31 POPE  197      28.496 112.325  40.982  1.00  0.00           C
ATOM  10419 5C31 POPE  197      27.546 113.467  41.362  1.00  0.00           C
ATOM  10422 6C31 POPE  197      27.896 114.069  42.733  1.00  0.00           C
ATOM  10426  NH3 POPE  198      17.646  17.335  14.039  1.00  0.00           N
ATOM  10430  C12 POPE  198      16.526  17.656  13.099  1.00  0.00           C
ATOM  10433  C11 POPE  198      15.366  18.316  13.840  1.00  0.00           C
ATOM  10436  P   POPE  198      12.786  18.636  13.640  1.00  0.00           P
ATOM  10437  O13 POPE  198      11.896  19.115  12.559  1.00  0.00           O
ATOM  10438  O14 POPE  198      12.276  17.516  14.481  1.00  0.00           O
ATOM  10439  O11 POPE  198      13.216  19.896  14.521  1.00  0.00           O
ATOM  10440  O12 POPE  198      14.186  18.276  13.020  1.00  0.00           O
ATOM  10441  C1  POPE  198      12.816  20.005  15.879  1.00  0.00           C
ATOM  10444  C2  POPE  198      13.896  20.725  16.711  1.00  0.00           C
ATOM  10446  O21 POPE  198      13.366  20.936  18.020  1.00  0.00           O
ATOM  10447  C21 POPE  198      13.656  20.025  18.910  1.00  0.00           C
ATOM  10448  O22 POPE  198      14.186  18.945  18.680  1.00  0.00           O
ATOM  10449  C22 POPE  198      13.396  20.606  20.289  1.00  0.00           C
ATOM  10452  C3  POPE  198      14.266  22.115  16.129  1.00  0.00           C
ATOM  10455  O31 POPE  198      14.816  22.986  17.150  1.00  0.00           O
ATOM  10456  C31 POPE  198      16.086  23.316  17.099  1.00  0.00           C
ATOM  10457  O32 POPE  198      16.896  22.955  16.259  1.00  0.00           O
ATOM  10458  C32 POPE  198      16.396  24.386  18.149  1.00  0.00           C
ATOM  10461  C23 POPE  198      12.766  19.586  21.250  1.00  0.00           C
ATOM  10464  C24 POPE  198      13.066  19.935  22.710  1.00  0.00           C
ATOM  10467  C25 POPE  198      14.146  19.026  23.309  1.00  0.00           C
ATOM  10470  C26 POPE  198      14.496  19.375  24.753  1.00  0.00           C
ATOM  10473  C27 POPE  198      15.646  18.506  25.292  1.00  0.00           C
ATOM  10476  C28 POPE  198      15.986  18.785  26.763  1.00  0.00           C
ATOM  10479  C29 POPE  198      16.576  20.165  26.944  1.00  0.00           C
ATOM  10481 0C21 POPE  198      17.646  20.495  27.682  1.00  0.00           C
ATOM  10483 1C21 POPE  198      18.456  19.596  28.573  1.00  0.00           C
ATOM  10486 2C21 POPE  198      18.676  20.215  29.963  1.00  0.00           C
ATOM  10489 3C21 POPE  198      19.496  19.295  30.872  1.00  0.00           C
ATOM  10492 4C21 POPE  198      20.086  20.025  32.084  1.00  0.00           C
ATOM  10495 5C21 POPE  198      19.066  20.515  33.113  1.00  0.00           C
ATOM  10498 6C21 POPE  198      18.596  19.415  34.072  1.00  0.00           C
ATOM  10501 7C21 POPE  198      17.796  19.975  35.262  1.00  0.00           C
ATOM  10504 8C21 POPE  198      17.306  18.896  36.222  1.00  0.00           C
ATOM  10508  C33 POPE  198      16.156  23.986  19.620  1.00  0.00           C
ATOM  10511  C34 POPE  198      15.906  25.215  20.490  1.00  0.00           C
ATOM  10514  C35 POPE  198      16.126  24.945  21.980  1.00  0.00           C
ATOM  10517  C36 POPE  198      17.466  25.455  22.530  1.00  0.00           C
ATOM  10520  C37 POPE  198      17.576  26.995  22.549  1.00  0.00           C
ATOM  10523  C38 POPE  198      18.746  27.486  23.400  1.00  0.00           C
ATOM  10526  C39 POPE  198      18.936  29.006  23.400  1.00  0.00           C
ATOM  10529 0C31 POPE  198      19.756  29.446  24.622  1.00  0.00           C
ATOM  10532 1C31 POPE  198      19.976  30.965  24.713  1.00  0.00           C
ATOM  10535 2C31 POPE  198      20.736  31.396  25.982  1.00  0.00           C
ATOM  10538 3C31 POPE  198      20.136  30.855  27.283  1.00  0.00           C
ATOM  10541 4C31 POPE  198      20.746  31.525  28.523  1.00  0.00           C
ATOM  10544 5C31 POPE  198      20.136  31.016  29.833  1.00  0.00           C
ATOM  10547 6C31 POPE  198      20.646  31.746  31.073  1.00  0.00           C
ATOM  10551  NH3 POPE  199     124.337   6.455  55.392  1.00  0.00           N
ATOM  10555  C12 POPE  199     123.467   5.305  55.842  1.00  0.00           C
ATOM  10558  C11 POPE  199     122.147   5.806  56.473  1.00  0.00           C
ATOM  10561  P   POPE  199     120.186   4.096  55.842  1.00  0.00           P
ATOM  10562  O13 POPE  199     120.037   2.655  56.083  1.00  0.00           O
ATOM  10563  O14 POPE  199     118.966   4.935  55.943  1.00  0.00           O
ATOM  10564  O11 POPE  199     120.856   4.315  54.433  1.00  0.00           O
ATOM  10565  O12 POPE  199     121.266   4.735  56.833  1.00  0.00           O
ATOM  10566  C1  POPE  199     120.657   5.485  53.653  1.00  0.00           C
ATOM  10569  C2  POPE  199     119.596   5.325  52.533  1.00  0.00           C
ATOM  10571  O21 POPE  199     119.487   3.996  51.992  1.00  0.00           O
ATOM  10572  C21 POPE  199     120.517   3.525  51.353  1.00  0.00           C
ATOM  10573  O22 POPE  199     121.656   3.955  51.362  1.00  0.00           O
ATOM  10574  C22 POPE  199     120.006   2.465  50.363  1.00  0.00           C
ATOM  10577  C3  POPE  199     119.866   6.415  51.453  1.00  0.00           C
ATOM  10580  O31 POPE  199     118.957   6.445  50.333  1.00  0.00           O
ATOM  10581  C31 POPE  199     117.756   6.875  50.653  1.00  0.00           C
ATOM  10582  O32 POPE  199     117.157   6.605  51.673  1.00  0.00           O
ATOM  10583  C32 POPE  199     117.227   7.855  49.613  1.00  0.00           C
ATOM  10586  C23 POPE  199     118.756   2.905  49.584  1.00  0.00           C
ATOM  10589  C24 POPE  199     118.616   2.215  48.222  1.00  0.00           C
ATOM  10592  C25 POPE  199     117.397   2.705  47.442  1.00  0.00           C
ATOM  10595  C26 POPE  199     117.257   2.055  46.062  1.00  0.00           C
ATOM  10598  C27 POPE  199     118.006   2.795  44.942  1.00  0.00           C
ATOM  10601  C28 POPE  199     118.006   2.046  43.592  1.00  0.00           C
ATOM  10604  C29 POPE  199     116.616   1.655  43.153  1.00  0.00           C
ATOM  10606 0C21 POPE  199     115.977   2.035  42.033  1.00  0.00           C
ATOM  10608 1C21 POPE  199     116.516   2.945  40.963  1.00  0.00           C
ATOM  10611 2C21 POPE  199     115.447   3.255  39.903  1.00  0.00           C
ATOM  10614 3C21 POPE  199     115.986   4.115  38.743  1.00  0.00           C
ATOM  10617 4C21 POPE  199     114.976   4.296  37.593  1.00  0.00           C
ATOM  10620 5C21 POPE  199     113.596   4.786  38.062  1.00  0.00           C
ATOM  10623 6C21 POPE  199     112.726   5.355  36.933  1.00  0.00           C
ATOM  10626 7C21 POPE  199     111.366   5.836  37.452  1.00  0.00           C
ATOM  10629 8C21 POPE  199     110.657   6.865  36.572  1.00  0.00           C
ATOM  10633  C33 POPE  199     117.896   7.865  48.232  1.00  0.00           C
ATOM  10636  C34 POPE  199     119.256   8.576  48.153  1.00  0.00           C
ATOM  10639  C35 POPE  199     119.526   9.126  46.743  1.00  0.00           C
ATOM  10642  C36 POPE  199     119.396   8.076  45.623  1.00  0.00           C
ATOM  10645  C37 POPE  199     119.226   8.666  44.223  1.00  0.00           C
ATOM  10648  C38 POPE  199     118.856   7.586  43.202  1.00  0.00           C
ATOM  10651  C39 POPE  199     118.327   8.155  41.882  1.00  0.00           C
ATOM  10654 0C31 POPE  199     119.416   8.725  40.982  1.00  0.00           C
ATOM  10657 1C31 POPE  199     119.876   7.656  39.984  1.00  0.00           C
ATOM  10660 2C31 POPE  199     121.076   8.085  39.142  1.00  0.00           C
ATOM  10663 3C31 POPE  199     121.376   7.026  38.092  1.00  0.00           C
ATOM  10666 4C31 POPE  199     122.516   7.416  37.162  1.00  0.00           C
ATOM  10669 5C31 POPE  199     122.597   6.466  35.974  1.00  0.00           C
ATOM  10672 6C31 POPE  199     123.817   6.745  35.112  1.00  0.00           C
ATOM  10676  NH3 POPE  200      51.466 116.909   9.430  1.00  0.00           N
ATOM  10680  C12 POPE  200      51.596 115.429   9.539  1.00  0.00           C
ATOM  10683  C11 POPE  200      50.496 114.888  10.469  1.00  0.00           C
ATOM  10686  P   POPE  200      49.696 112.929   8.939  1.00  0.00           P
ATOM  10687  O13 POPE  200      49.346 114.029   8.009  1.00  0.00           O
ATOM  10688  O14 POPE  200      50.566 111.856   8.429  1.00  0.00           O
ATOM  10689  O11 POPE  200      48.336 112.215   9.370  1.00  0.00           O
ATOM  10690  O12 POPE  200      50.296 113.489  10.289  1.00  0.00           O
ATOM  10691  C1  POPE  200      47.266 113.008   9.901  1.00  0.00           C
ATOM  10694  C2  POPE  200      46.936 112.646  11.391  1.00  0.00           C
ATOM  10696  O21 POPE  200      47.487 113.579  12.330  1.00  0.00           O
ATOM  10697  C21 POPE  200      46.916 114.769  12.309  1.00  0.00           C
ATOM  10698  O22 POPE  200      46.106 115.159  11.490  1.00  0.00           O
ATOM  10699  C22 POPE  200      47.456 115.599  13.489  1.00  0.00           C
ATOM  10702  C3  POPE  200      47.416 111.196  11.679  1.00  0.00           C
ATOM  10705  O31 POPE  200      47.096 110.715  13.010  1.00  0.00           O
ATOM  10706  C31 POPE  200      47.336 109.396  13.110  1.00  0.00           C
ATOM  10707  O32 POPE  200      47.526 108.656  12.160  1.00  0.00           O
ATOM  10708  C32 POPE  200      47.616 109.076  14.580  1.00  0.00           C
ATOM  10711  C23 POPE  200      46.546 115.478  14.739  1.00  0.00           C
ATOM  10714  C24 POPE  200      47.236 115.918  16.040  1.00  0.00           C
ATOM  10717  C25 POPE  200      46.256 116.049  17.220  1.00  0.00           C
ATOM  10720  C26 POPE  200      46.966 116.079  18.580  1.00  0.00           C
ATOM  10723  C27 POPE  200      46.047 116.448  19.760  1.00  0.00           C
ATOM  10726  C28 POPE  200      46.476 115.809  21.100  1.00  0.00           C
ATOM  10729  C29 POPE  200      47.916 116.049  21.460  1.00  0.00           C
ATOM  10731 0C21 POPE  200      48.406 116.688  22.530  1.00  0.00           C
ATOM  10733 1C21 POPE  200      47.596 117.358  23.610  1.00  0.00           C
ATOM  10736 2C21 POPE  200      47.236 116.418  24.762  1.00  0.00           C
ATOM  10739 3C21 POPE  200      48.396 116.089  25.712  1.00  0.00           C
ATOM  10742 4C21 POPE  200      47.837 115.368  26.952  1.00  0.00           C
ATOM  10745 5C21 POPE  200      48.826 115.077  28.083  1.00  0.00           C
ATOM  10748 6C21 POPE  200      48.056 114.508  29.293  1.00  0.00           C
ATOM  10751 7C21 POPE  200      48.926 114.169  30.514  1.00  0.00           C
ATOM  10754 8C21 POPE  200      48.116 113.629  31.694  1.00  0.00           C
ATOM  10758  C33 POPE  200      48.017 107.595  14.750  1.00  0.00           C
ATOM  10761  C34 POPE  200      48.976 107.315  15.910  1.00  0.00           C
ATOM  10764  C35 POPE  200      48.436 107.576  17.320  1.00  0.00           C
ATOM  10767  C36 POPE  200      49.416 107.045  18.370  1.00  0.00           C
ATOM  10770  C37 POPE  200      48.957 107.336  19.800  1.00  0.00           C
ATOM  10773  C38 POPE  200      49.886 106.716  20.859  1.00  0.00           C
ATOM  10776  C39 POPE  200      49.366 106.986  22.279  1.00  0.00           C
ATOM  10779 0C31 POPE  200      50.216 106.326  23.370  1.00  0.00           C
ATOM  10782 1C31 POPE  200      49.656 106.635  24.772  1.00  0.00           C
ATOM  10785 2C31 POPE  200      50.426 105.965  25.922  1.00  0.00           C
ATOM  10788 3C31 POPE  200      49.616 104.855  26.612  1.00  0.00           C
ATOM  10791 4C31 POPE  200      49.396 103.615  25.733  1.00  0.00           C
ATOM  10794 5C31 POPE  200      48.646 102.485  26.462  1.00  0.00           C
ATOM  10797 6C31 POPE  200      48.576 101.196  25.653  1.00  0.00           C
ATOM  10801  NH3 POPE  201      19.746   8.595  59.724  1.00  0.00           N
ATOM  10805  C12 POPE  201      20.756   9.315  58.874  1.00  0.00           C
ATOM  10808  C11 POPE  201      21.946   8.406  58.552  1.00  0.00           C
ATOM  10811  P   POPE  201      23.256   9.356  56.514  1.00  0.00           P
ATOM  10812  O13 POPE  201      24.537  10.086  56.304  1.00  0.00           O
ATOM  10813  O14 POPE  201      23.157   7.986  55.963  1.00  0.00           O
ATOM  10814  O11 POPE  201      22.016  10.276  56.103  1.00  0.00           O
ATOM  10815  O12 POPE  201      23.046   9.185  58.073  1.00  0.00           O
ATOM  10816  C1  POPE  201      21.916  10.776  54.752  1.00  0.00           C
ATOM  10819  C2  POPE  201      20.726  11.775  54.543  1.00  0.00           C
ATOM  10821  O21 POPE  201      20.396  11.965  53.143  1.00  0.00           O
ATOM  10822  C21 POPE  201      21.266  12.595  52.374  1.00  0.00           C
ATOM  10823  O22 POPE  201      22.406  12.905  52.682  1.00  0.00           O
ATOM  10824  C22 POPE  201      20.616  12.905  51.013  1.00  0.00           C
ATOM  10827  C3  POPE  201      20.956  13.135  55.293  1.00  0.00           C
ATOM  10830  O31 POPE  201      20.196  14.215  54.713  1.00  0.00           O
ATOM  10831  C31 POPE  201      19.246  14.795  55.392  1.00  0.00           C
ATOM  10832  O32 POPE  201      18.936  14.596  56.553  1.00  0.00           O
ATOM  10833  C32 POPE  201      18.526  15.825  54.503  1.00  0.00           C
ATOM  10836  C23 POPE  201      21.586  13.576  50.002  1.00  0.00           C
ATOM  10839  C24 POPE  201      20.936  14.136  48.734  1.00  0.00           C
ATOM  10842  C25 POPE  201      20.176  13.135  47.853  1.00  0.00           C
ATOM  10845  C26 POPE  201      20.976  12.556  46.673  1.00  0.00           C
ATOM  10848  C27 POPE  201      20.046  12.265  45.473  1.00  0.00           C
ATOM  10851  C28 POPE  201      20.766  11.715  44.233  1.00  0.00           C
ATOM  10854  C29 POPE  201      21.426  10.416  44.584  1.00  0.00           C
ATOM  10856 0C21 POPE  201      21.036   9.175  44.273  1.00  0.00           C
ATOM  10858 1C21 POPE  201      19.836   8.775  43.452  1.00  0.00           C
ATOM  10861 2C21 POPE  201      20.236   7.735  42.382  1.00  0.00           C
ATOM  10864 3C21 POPE  201      21.056   8.316  41.213  1.00  0.00           C
ATOM  10867 4C21 POPE  201      21.336   7.256  40.142  1.00  0.00           C
ATOM  10870 5C21 POPE  201      22.066   7.805  38.913  1.00  0.00           C
ATOM  10873 6C21 POPE  201      21.686   7.066  37.624  1.00  0.00           C
ATOM  10876 7C21 POPE  201      22.536   7.495  36.423  1.00  0.00           C
ATOM  10879 8C21 POPE  201      21.977   7.056  35.072  1.00  0.00           C
ATOM  10883  C33 POPE  201      19.216  16.115  53.153  1.00  0.00           C
ATOM  10886  C34 POPE  201      18.306  16.835  52.143  1.00  0.00           C
ATOM  10889  C35 POPE  201      18.856  16.715  50.713  1.00  0.00           C
ATOM  10892  C36 POPE  201      19.426  18.015  50.124  1.00  0.00           C
ATOM  10895  C37 POPE  201      20.116  17.756  48.773  1.00  0.00           C
ATOM  10898  C38 POPE  201      20.186  18.996  47.873  1.00  0.00           C
ATOM  10901  C39 POPE  201      20.966  18.755  46.572  1.00  0.00           C
ATOM  10904 0C31 POPE  201      20.906  19.986  45.653  1.00  0.00           C
ATOM  10907 1C31 POPE  201      21.806  19.875  44.412  1.00  0.00           C
ATOM  10910 2C31 POPE  201      21.896  21.205  43.653  1.00  0.00           C
ATOM  10913 3C31 POPE  201      22.707  21.105  42.353  1.00  0.00           C
ATOM  10916 4C31 POPE  201      21.946  21.705  41.153  1.00  0.00           C
ATOM  10919 5C31 POPE  201      22.796  21.815  39.882  1.00  0.00           C
ATOM  10922 6C31 POPE  201      22.047  22.465  38.722  1.00  0.00           C
ATOM  10926  NH3 POPE  202     106.376  79.526  13.289  1.00  0.00           N
ATOM  10930  C12 POPE  202     106.516  80.436  12.090  1.00  0.00           C
ATOM  10933  C11 POPE  202     105.186  81.045  11.609  1.00  0.00           C
ATOM  10936  P   POPE  202     104.246  81.986  13.840  1.00  0.00           P
ATOM  10937  O13 POPE  202     103.896  80.555  14.009  1.00  0.00           O
ATOM  10938  O14 POPE  202     103.227  83.006  14.179  1.00  0.00           O
ATOM  10939  O11 POPE  202     105.576  82.166  14.669  1.00  0.00           O
ATOM  10940  O12 POPE  202     104.806  82.185  12.379  1.00  0.00           O
ATOM  10941  C1  POPE  202     105.697  83.025  15.800  1.00  0.00           C
ATOM  10944  C2  POPE  202     105.246  82.355  17.129  1.00  0.00           C
ATOM  10946  O21 POPE  202     106.007  82.945  18.201  1.00  0.00           O
ATOM  10947  C21 POPE  202     105.336  83.215  19.319  1.00  0.00           C
ATOM  10948  O22 POPE  202     104.127  83.295  19.420  1.00  0.00           O
ATOM  10949  C22 POPE  202     106.336  83.486  20.450  1.00  0.00           C
ATOM  10952  C3  POPE  202     105.547  80.814  17.150  1.00  0.00           C
ATOM  10955  O31 POPE  202     105.466  80.256  18.480  1.00  0.00           O
ATOM  10956  C31 POPE  202     105.246  78.954  18.559  1.00  0.00           C
ATOM  10957  O32 POPE  202     105.037  78.205  17.619  1.00  0.00           O
ATOM  10958  C32 POPE  202     105.366  78.475  20.000  1.00  0.00           C
ATOM  10961  C23 POPE  202     106.797  82.175  21.129  1.00  0.00           C
ATOM  10964  C24 POPE  202     107.936  82.365  22.150  1.00  0.00           C
ATOM  10967  C25 POPE  202     107.646  83.396  23.250  1.00  0.00           C
ATOM  10970  C26 POPE  202     108.556  83.256  24.483  1.00  0.00           C
ATOM  10973  C27 POPE  202     108.616  84.545  25.313  1.00  0.00           C
ATOM  10976  C28 POPE  202     109.307  84.366  26.683  1.00  0.00           C
ATOM  10979  C29 POPE  202     109.617  85.685  27.343  1.00  0.00           C
ATOM  10981 0C21 POPE  202     109.657  85.986  28.663  1.00  0.00           C
ATOM  10983 1C21 POPE  202     109.456  85.056  29.833  1.00  0.00           C
ATOM  10986 2C21 POPE  202     110.396  85.345  31.034  1.00  0.00           C
ATOM  10989 3C21 POPE  202     110.106  86.686  31.733  1.00  0.00           C
ATOM  10992 4C21 POPE  202     111.047  86.996  32.913  1.00  0.00           C
ATOM  10995 5C21 POPE  202     110.797  88.416  33.443  1.00  0.00           C
ATOM  10998 6C21 POPE  202     112.026  89.176  33.973  1.00  0.00           C
ATOM  11001 7C21 POPE  202     111.627  90.535  34.552  1.00  0.00           C
ATOM  11004 8C21 POPE  202     112.786  91.385  35.082  1.00  0.00           C
ATOM  11008  C33 POPE  202     106.816  78.055  20.320  1.00  0.00           C
ATOM  11011  C34 POPE  202     106.896  76.866  21.291  1.00  0.00           C
ATOM  11014  C35 POPE  202     106.516  77.196  22.740  1.00  0.00           C
ATOM  11017  C36 POPE  202     107.626  77.946  23.500  1.00  0.00           C
ATOM  11020  C37 POPE  202     107.257  78.145  24.972  1.00  0.00           C
ATOM  11023  C38 POPE  202     108.197  79.116  25.712  1.00  0.00           C
ATOM  11026  C39 POPE  202     107.777  79.346  27.162  1.00  0.00           C
ATOM  11029 0C31 POPE  202     106.856  80.566  27.343  1.00  0.00           C
ATOM  11032 1C31 POPE  202     106.017  80.506  28.633  1.00  0.00           C
ATOM  11035 2C31 POPE  202     105.226  81.805  28.843  1.00  0.00           C
ATOM  11038 3C31 POPE  202     104.276  81.805  30.033  1.00  0.00           C
ATOM  11041 4C31 POPE  202     105.016  81.775  31.372  1.00  0.00           C
ATOM  11044 5C31 POPE  202     104.057  81.896  32.552  1.00  0.00           C
ATOM  11047 6C31 POPE  202     104.797  81.956  33.892  1.00  0.00           C
ATOM  11051  NH3 POPE  203      23.326 120.357  15.750  1.00  0.00           N
ATOM  11055  C12 POPE  203      22.266 121.318  15.250  1.00  0.00           C
ATOM  11058  C11 POPE  203      20.986 120.578  14.839  1.00  0.00           C
ATOM  11061  P   POPE  203      18.546 121.019  14.039  1.00  0.00           P
ATOM  11062  O13 POPE  203      17.576 122.139  14.030  1.00  0.00           O
ATOM  11063  O14 POPE  203      18.746 120.238  12.810  1.00  0.00           O
ATOM  11064  O11 POPE  203      18.136 119.979  15.129  1.00  0.00           O
ATOM  11065  O12 POPE  203      19.956 121.518  14.569  1.00  0.00           O
ATOM  11066  C1  POPE  203      17.396 120.319  16.299  1.00  0.00           C
ATOM  11069  C2  POPE  203      18.026 119.629  17.530  1.00  0.00           C
ATOM  11071  O21 POPE  203      17.136 118.589  17.999  1.00  0.00           O
ATOM  11072  C21 POPE  203      16.556 118.549  19.170  1.00  0.00           C
ATOM  11073  O22 POPE  203      16.716 119.298  20.111  1.00  0.00           O
ATOM  11074  C22 POPE  203      15.596 117.348  19.190  1.00  0.00           C
ATOM  11077  C3  POPE  203      18.606 120.678  18.529  1.00  0.00           C
ATOM  11080  O31 POPE  203      19.476 120.088  19.510  1.00  0.00           O
ATOM  11081  C31 POPE  203      20.656 119.668  19.089  1.00  0.00           C
ATOM  11082  O32 POPE  203      21.216 119.958  18.050  1.00  0.00           O
ATOM  11083  C32 POPE  203      21.086 118.568  20.041  1.00  0.00           C
ATOM  11086  C23 POPE  203      14.716 117.259  20.461  1.00  0.00           C
ATOM  11089  C24 POPE  203      15.296 116.508  21.679  1.00  0.00           C
ATOM  11092  C25 POPE  203      14.166 115.918  22.530  1.00  0.00           C
ATOM  11095  C26 POPE  203      14.566 115.319  23.890  1.00  0.00           C
ATOM  11098  C27 POPE  203      13.356 114.638  24.562  1.00  0.00           C
ATOM  11101  C28 POPE  203      13.686 114.039  25.942  1.00  0.00           C
ATOM  11104  C29 POPE  203      12.536 113.218  26.483  1.00  0.00           C
ATOM  11106 0C21 POPE  203      11.806 113.498  27.573  1.00  0.00           C
ATOM  11108 1C21 POPE  203      11.956 114.699  28.482  1.00  0.00           C
ATOM  11111 2C21 POPE  203      12.956 114.419  29.613  1.00  0.00           C
ATOM  11114 3C21 POPE  203      13.006 115.538  30.662  1.00  0.00           C
ATOM  11117 4C21 POPE  203      14.166 115.398  31.653  1.00  0.00           C
ATOM  11120 5C21 POPE  203      14.256 116.589  32.622  1.00  0.00           C
ATOM  11123 6C21 POPE  203      15.606 116.739  33.323  1.00  0.00           C
ATOM  11126 7C21 POPE  203      15.666 118.018  34.183  1.00  0.00           C
ATOM  11129 8C21 POPE  203      17.066 118.467  34.592  1.00  0.00           C
ATOM  11133  C33 POPE  203      20.186 117.339  19.769  1.00  0.00           C
ATOM  11136  C34 POPE  203      20.186 116.309  20.900  1.00  0.00           C
ATOM  11139  C35 POPE  203      21.387 115.357  20.859  1.00  0.00           C
ATOM  11142  C36 POPE  203      21.276 114.298  19.750  1.00  0.00           C
ATOM  11145  C37 POPE  203      22.606 113.619  19.410  1.00  0.00           C
ATOM  11148  C38 POPE  203      23.126 112.605  20.440  1.00  0.00           C
ATOM  11151  C39 POPE  203      23.916 113.209  21.589  1.00  0.00           C
ATOM  11154 0C31 POPE  203      24.606 112.124  22.439  1.00  0.00           C
ATOM  11157 1C31 POPE  203      25.336 112.699  23.659  1.00  0.00           C
ATOM  11160 2C31 POPE  203      24.456 113.688  24.423  1.00  0.00           C
ATOM  11163 3C31 POPE  203      24.956 114.058  25.802  1.00  0.00           C
ATOM  11166 4C31 POPE  203      23.986 115.049  26.453  1.00  0.00           C
ATOM  11169 5C31 POPE  203      24.426 115.448  27.852  1.00  0.00           C
ATOM  11172 6C31 POPE  203      23.426 116.399  28.503  1.00  0.00           C
ATOM  11176  NH3 POPE  204      25.106   9.426  11.330  1.00  0.00           N
ATOM  11180  C12 POPE  204      24.006   8.576  10.740  1.00  0.00           C
ATOM  11183  C11 POPE  204      24.566   7.345  10.001  1.00  0.00           C
ATOM  11186  P   POPE  204      23.666   5.305  11.370  1.00  0.00           P
ATOM  11187  O13 POPE  204      22.236   5.146  11.711  1.00  0.00           O
ATOM  11188  O14 POPE  204      24.496   4.105  11.170  1.00  0.00           O
ATOM  11189  O11 POPE  204      24.306   6.215  12.490  1.00  0.00           O
ATOM  11190  O12 POPE  204      23.706   6.215  10.090  1.00  0.00           O
ATOM  11191  C1  POPE  204      25.566   5.885  13.091  1.00  0.00           C
ATOM  11194  C2  POPE  204      25.416   5.425  14.569  1.00  0.00           C
ATOM  11196  O21 POPE  204      26.276   6.166  15.461  1.00  0.00           O
ATOM  11197  C21 POPE  204      25.906   7.386  15.731  1.00  0.00           C
ATOM  11198  O22 POPE  204      25.137   8.076  15.090  1.00  0.00           O
ATOM  11199  C22 POPE  204      26.556   7.816  17.050  1.00  0.00           C
ATOM  11202  C3  POPE  204      25.756   3.926  14.779  1.00  0.00           C
ATOM  11205  O31 POPE  204      25.676   3.625  16.180  1.00  0.00           O
ATOM  11206  C31 POPE  204      25.526   2.356  16.530  1.00  0.00           C
ATOM  11207  O32 POPE  204      25.416   1.415  15.750  1.00  0.00           O
ATOM  11208  C32 POPE  204      25.476   2.315  18.080  1.00  0.00           C
ATOM  11211  C23 POPE  204      25.576   8.525  18.020  1.00  0.00           C
ATOM  11214  C24 POPE  204      25.026   7.665  19.179  1.00  0.00           C
ATOM  11217  C25 POPE  204      24.736   8.545  20.410  1.00  0.00           C
ATOM  11220  C26 POPE  204      24.156   7.785  21.609  1.00  0.00           C
ATOM  11223  C27 POPE  204      24.186   8.615  22.899  1.00  0.00           C
ATOM  11226  C28 POPE  204      23.706   7.846  24.149  1.00  0.00           C
ATOM  11229  C29 POPE  204      22.216   7.616  24.163  1.00  0.00           C
ATOM  11231 0C21 POPE  204      21.486   7.226  25.222  1.00  0.00           C
ATOM  11233 1C21 POPE  204      22.006   6.935  26.612  1.00  0.00           C
ATOM  11236 2C21 POPE  204      21.306   7.835  27.653  1.00  0.00           C
ATOM  11239 3C21 POPE  204      21.816   7.616  29.082  1.00  0.00           C
ATOM  11242 4C21 POPE  204      21.176   8.585  30.082  1.00  0.00           C
ATOM  11245 5C21 POPE  204      19.816   8.125  30.613  1.00  0.00           C
ATOM  11248 6C21 POPE  204      19.156   9.196  31.502  1.00  0.00           C
ATOM  11251 7C21 POPE  204      17.806   8.755  32.084  1.00  0.00           C
ATOM  11254 8C21 POPE  204      17.136   9.845  32.923  1.00  0.00           C
ATOM  11258  C33 POPE  204      25.816   0.976  18.770  1.00  0.00           C
ATOM  11261  C34 POPE  204      26.516   1.135  20.149  1.00  0.00           C
ATOM  11264  C35 POPE  204      25.646   1.705  21.280  1.00  0.00           C
ATOM  11267  C36 POPE  204      26.476   2.515  22.300  1.00  0.00           C
ATOM  11270  C37 POPE  204      25.736   2.775  23.621  1.00  0.00           C
ATOM  11273  C38 POPE  204      25.756   4.235  24.100  1.00  0.00           C
ATOM  11276  C39 POPE  204      26.496   4.475  25.433  1.00  0.00           C
ATOM  11279 0C31 POPE  204      25.797   3.875  26.663  1.00  0.00           C
ATOM  11282 1C31 POPE  204      26.387   4.405  27.983  1.00  0.00           C
ATOM  11285 2C31 POPE  204      25.966   3.625  29.233  1.00  0.00           C
ATOM  11288 3C31 POPE  204      24.486   3.755  29.622  1.00  0.00           C
ATOM  11291 4C31 POPE  204      24.226   3.215  31.034  1.00  0.00           C
ATOM  11294 5C31 POPE  204      22.736   3.096  31.392  1.00  0.00           C
ATOM  11297 6C31 POPE  204      22.456   2.705  32.843  1.00  0.00           C
ATOM  11301  NH3 POPE  205      11.236  11.996  12.950  1.00  0.00           N
ATOM  11305  C12 POPE  205      12.546  12.286  13.629  1.00  0.00           C
ATOM  11308  C11 POPE  205      13.366  13.386  12.929  1.00  0.00           C
ATOM  11311  P   POPE  205      14.656  14.245  15.071  1.00  0.00           P
ATOM  11312  O13 POPE  205      15.596  15.386  15.090  1.00  0.00           O
ATOM  11313  O14 POPE  205      13.276  14.435  15.631  1.00  0.00           O
ATOM  11314  O11 POPE  205      15.296  13.045  15.849  1.00  0.00           O
ATOM  11315  O12 POPE  205      14.576  13.625  13.621  1.00  0.00           O
ATOM  11316  C1  POPE  205      15.246  13.016  17.269  1.00  0.00           C
ATOM  11319  C2  POPE  205      16.436  13.755  17.899  1.00  0.00           C
ATOM  11321  O21 POPE  205      16.806  13.076  19.119  1.00  0.00           O
ATOM  11322  C21 POPE  205      18.006  12.525  19.130  1.00  0.00           C
ATOM  11323  O22 POPE  205      18.806  12.516  18.219  1.00  0.00           O
ATOM  11324  C22 POPE  205      18.276  11.945  20.520  1.00  0.00           C
ATOM  11327  C3  POPE  205      16.046  15.205  18.279  1.00  0.00           C
ATOM  11330  O31 POPE  205      17.166  15.906  18.820  1.00  0.00           O
ATOM  11331  C31 POPE  205      17.296  16.215  20.111  1.00  0.00           C
ATOM  11332  O32 POPE  205      18.306  16.736  20.550  1.00  0.00           O
ATOM  11333  C32 POPE  205      16.076  16.045  21.029  1.00  0.00           C
ATOM  11336  C23 POPE  205      18.616  10.446  20.420  1.00  0.00           C
ATOM  11339  C24 POPE  205      18.976   9.835  21.781  1.00  0.00           C
ATOM  11342  C25 POPE  205      17.766   9.675  22.710  1.00  0.00           C
ATOM  11345  C26 POPE  205      18.126   9.066  24.070  1.00  0.00           C
ATOM  11348  C27 POPE  205      16.926   9.045  25.023  1.00  0.00           C
ATOM  11351  C28 POPE  205      17.316   8.515  26.413  1.00  0.00           C
ATOM  11354  C29 POPE  205      17.536   7.026  26.493  1.00  0.00           C
ATOM  11356 0C21 POPE  205      17.006   6.225  27.423  1.00  0.00           C
ATOM  11358 1C21 POPE  205      16.116   6.696  28.534  1.00  0.00           C
ATOM  11361 2C21 POPE  205      15.646   5.576  29.473  1.00  0.00           C
ATOM  11364 3C21 POPE  205      14.496   6.085  30.363  1.00  0.00           C
ATOM  11367 4C21 POPE  205      14.186   5.205  31.582  1.00  0.00           C
ATOM  11370 5C21 POPE  205      15.286   5.286  32.652  1.00  0.00           C
ATOM  11373 6C21 POPE  205      14.836   4.645  33.973  1.00  0.00           C
ATOM  11376 7C21 POPE  205      15.956   4.535  35.023  1.00  0.00           C
ATOM  11379 8C21 POPE  205      15.526   3.825  36.313  1.00  0.00           C
ATOM  11383  C33 POPE  205      15.896  14.656  21.679  1.00  0.00           C
ATOM  11386  C34 POPE  205      15.176  14.745  23.031  1.00  0.00           C
ATOM  11389  C35 POPE  205      13.686  15.125  22.940  1.00  0.00           C
ATOM  11392  C36 POPE  205      13.116  15.486  24.323  1.00  0.00           C
ATOM  11395  C37 POPE  205      11.646  15.906  24.323  1.00  0.00           C
ATOM  11398  C38 POPE  205      11.286  16.835  25.503  1.00  0.00           C
ATOM  11401  C39 POPE  205      11.646  16.306  26.903  1.00  0.00           C
ATOM  11404 0C31 POPE  205      10.916  15.005  27.253  1.00  0.00           C
ATOM  11407 1C31 POPE  205      10.936  14.686  28.752  1.00  0.00           C
ATOM  11410 2C31 POPE  205      10.406  13.285  29.072  1.00  0.00           C
ATOM  11413 3C31 POPE  205       9.076  12.965  28.363  1.00  0.00           C
ATOM  11416 4C31 POPE  205       8.686  11.485  28.393  1.00  0.00           C
ATOM  11419 5C31 POPE  205       7.626  11.196  27.323  1.00  0.00           C
ATOM  11422 6C31 POPE  205       7.076   9.775  27.353  1.00  0.00           C
ATOM  11426  NH3 POPE  206      27.466  93.575  12.030  1.00  0.00           N
ATOM  11430  C12 POPE  206      26.036  93.146  11.800  1.00  0.00           C
ATOM  11433  C11 POPE  206      25.496  92.376  13.031  1.00  0.00           C
ATOM  11436  P   POPE  206      23.836  90.585  12.030  1.00  0.00           P
ATOM  11437  O13 POPE  206      22.406  90.235  12.250  1.00  0.00           O
ATOM  11438  O14 POPE  206      24.207  90.795  10.620  1.00  0.00           O
ATOM  11439  O11 POPE  206      24.756  89.486  12.699  1.00  0.00           O
ATOM  11440  O12 POPE  206      24.166  91.896  12.850  1.00  0.00           O
ATOM  11441  C1  POPE  206      24.246  88.535  13.629  1.00  0.00           C
ATOM  11444  C2  POPE  206      25.076  88.405  14.930  1.00  0.00           C
ATOM  11446  O21 POPE  206      24.146  87.976  15.959  1.00  0.00           O
ATOM  11447  C21 POPE  206      24.686  87.385  17.021  1.00  0.00           C
ATOM  11448  O22 POPE  206      25.836  87.015  17.139  1.00  0.00           O
ATOM  11449  C22 POPE  206      23.596  87.204  18.080  1.00  0.00           C
ATOM  11452  C3  POPE  206      25.746  89.745  15.320  1.00  0.00           C
ATOM  11455  O31 POPE  206      26.416  89.655  16.579  1.00  0.00           O
ATOM  11456  C31 POPE  206      27.116  90.695  16.959  1.00  0.00           C
ATOM  11457  O32 POPE  206      27.146  91.785  16.399  1.00  0.00           O
ATOM  11458  C32 POPE  206      27.906  90.265  18.191  1.00  0.00           C
ATOM  11461  C23 POPE  206      24.076  87.735  19.441  1.00  0.00           C
ATOM  11464  C24 POPE  206      23.236  87.245  20.631  1.00  0.00           C
ATOM  11467  C25 POPE  206      23.366  85.736  20.889  1.00  0.00           C
ATOM  11470  C26 POPE  206      23.166  85.356  22.360  1.00  0.00           C
ATOM  11473  C27 POPE  206      22.746  83.896  22.530  1.00  0.00           C
ATOM  11476  C28 POPE  206      22.606  83.454  24.000  1.00  0.00           C
ATOM  11479  C29 POPE  206      23.936  83.265  24.683  1.00  0.00           C
ATOM  11481 0C21 POPE  206      24.346  83.855  25.823  1.00  0.00           C
ATOM  11483 1C21 POPE  206      23.526  84.806  26.642  1.00  0.00           C
ATOM  11486 2C21 POPE  206      23.996  84.955  28.103  1.00  0.00           C
ATOM  11489 3C21 POPE  206      23.016  85.835  28.883  1.00  0.00           C
ATOM  11492 4C21 POPE  206      23.606  86.525  30.112  1.00  0.00           C
ATOM  11495 5C21 POPE  206      23.766  85.674  31.383  1.00  0.00           C
ATOM  11498 6C21 POPE  206      24.246  86.515  32.582  1.00  0.00           C
ATOM  11501 7C21 POPE  206      24.366  85.746  33.902  1.00  0.00           C
ATOM  11504 8C21 POPE  206      24.826  86.616  35.072  1.00  0.00           C
ATOM  11508  C33 POPE  206      28.787  91.375  18.780  1.00  0.00           C
ATOM  11511  C34 POPE  206      29.386  90.965  20.119  1.00  0.00           C
ATOM  11514  C35 POPE  206      28.476  91.135  21.330  1.00  0.00           C
ATOM  11517  C36 POPE  206      29.166  90.606  22.590  1.00  0.00           C
ATOM  11520  C37 POPE  206      28.386  90.865  23.879  1.00  0.00           C
ATOM  11523  C38 POPE  206      29.016  90.095  25.042  1.00  0.00           C
ATOM  11526  C39 POPE  206      28.586  90.596  26.432  1.00  0.00           C
ATOM  11529 0C31 POPE  206      29.306  91.896  26.812  1.00  0.00           C
ATOM  11532 1C31 POPE  206      29.316  92.155  28.323  1.00  0.00           C
ATOM  11535 2C31 POPE  206      30.396  93.174  28.703  1.00  0.00           C
ATOM  11538 3C31 POPE  206      30.516  93.386  30.223  1.00  0.00           C
ATOM  11541 4C31 POPE  206      29.436  94.326  30.772  1.00  0.00           C
ATOM  11544 5C31 POPE  206      29.366  94.326  32.302  1.00  0.00           C
ATOM  11547 6C31 POPE  206      28.206  95.135  32.853  1.00  0.00           C
ATOM  11551  NH3 POPE  207      76.186 124.198  54.833  1.00  0.00           N
ATOM  11555  C12 POPE  207      75.786 123.809  56.223  1.00  0.00           C
ATOM  11558  C11 POPE  207      74.586 124.638  56.693  1.00  0.00           C
ATOM  11561  P   POPE  207      72.596 125.739  55.383  1.00  0.00           P
ATOM  11562  O13 POPE  207      71.256 125.398  55.893  1.00  0.00           O
ATOM  11563  O14 POPE  207      73.256 126.989  55.834  1.00  0.00           O
ATOM  11564  O11 POPE  207      72.627 125.669  53.792  1.00  0.00           O
ATOM  11565  O12 POPE  207      73.557 124.528  55.713  1.00  0.00           O
ATOM  11566  C1  POPE  207      71.716 126.499  53.053  1.00  0.00           C
ATOM  11569  C2  POPE  207      71.506 125.989  51.583  1.00  0.00           C
ATOM  11571  O21 POPE  207      72.727 125.678  50.923  1.00  0.00           O
ATOM  11572  C21 POPE  207      73.666 126.558  50.672  1.00  0.00           C
ATOM  11573  O22 POPE  207      73.636 127.747  50.943  1.00  0.00           O
ATOM  11574  C22 POPE  207      74.877 125.849  50.033  1.00  0.00           C
ATOM  11577  C3  POPE  207      70.547 126.909  50.742  1.00  0.00           C
ATOM  11580  O31 POPE  207      70.727 126.798  49.312  1.00  0.00           O
ATOM  11581  C31 POPE  207      70.006 125.849  48.702  1.00  0.00           C
ATOM  11582  O32 POPE  207      69.146 125.168  49.233  1.00  0.00           O
ATOM  11583  C32 POPE  207      70.466 125.778  47.243  1.00  0.00           C
ATOM  11586  C23 POPE  207      74.816 125.748  48.482  1.00  0.00           C
ATOM  11589  C24 POPE  207      75.806 124.788  47.822  1.00  0.00           C
ATOM  11592  C25 POPE  207      75.536 124.648  46.312  1.00  0.00           C
ATOM  11595  C26 POPE  207      75.786 125.928  45.503  1.00  0.00           C
ATOM  11598  C27 POPE  207      75.877 125.669  43.993  1.00  0.00           C
ATOM  11601  C28 POPE  207      76.567 126.798  43.202  1.00  0.00           C
ATOM  11604  C29 POPE  207      76.616 126.747  41.693  1.00  0.00           C
ATOM  11606 0C21 POPE  207      76.587 125.669  40.882  1.00  0.00           C
ATOM  11608 1C21 POPE  207      76.496 124.229  41.304  1.00  0.00           C
ATOM  11611 2C21 POPE  207      76.466 123.229  40.142  1.00  0.00           C
ATOM  11614 3C21 POPE  207      76.086 121.828  40.653  1.00  0.00           C
ATOM  11617 4C21 POPE  207      75.847 120.818  39.533  1.00  0.00           C
ATOM  11620 5C21 POPE  207      75.176 119.568  40.093  1.00  0.00           C
ATOM  11623 6C21 POPE  207      74.987 118.449  39.072  1.00  0.00           C
ATOM  11626 7C21 POPE  207      74.216 117.299  39.713  1.00  0.00           C
ATOM  11629 8C21 POPE  207      74.207 116.019  38.902  1.00  0.00           C
ATOM  11633  C33 POPE  207      69.807 124.668  46.413  1.00  0.00           C
ATOM  11636  C34 POPE  207      70.337 123.278  46.753  1.00  0.00           C
ATOM  11639  C35 POPE  207      69.407 122.509  47.703  1.00  0.00           C
ATOM  11642  C36 POPE  207      69.616 121.007  47.533  1.00  0.00           C
ATOM  11645  C37 POPE  207      68.706 120.149  48.412  1.00  0.00           C
ATOM  11648  C38 POPE  207      69.186 118.698  48.393  1.00  0.00           C
ATOM  11651  C39 POPE  207      68.157 117.717  48.973  1.00  0.00           C
ATOM  11654 0C31 POPE  207      67.506 116.819  47.923  1.00  0.00           C
ATOM  11657 1C31 POPE  207      68.097 115.408  47.953  1.00  0.00           C
ATOM  11660 2C31 POPE  207      67.526 114.528  46.833  1.00  0.00           C
ATOM  11663 3C31 POPE  207      68.076 114.909  45.462  1.00  0.00           C
ATOM  11666 4C31 POPE  207      67.876 113.789  44.443  1.00  0.00           C
ATOM  11669 5C31 POPE  207      68.526 114.099  43.092  1.00  0.00           C
ATOM  11672 6C31 POPE  207      68.406 112.938  42.103  1.00  0.00           C
ATOM  11676  NH3 POPE  208     103.556  50.035  57.382  1.00  0.00           N
ATOM  11680  C12 POPE  208     102.766  51.315  57.452  1.00  0.00           C
ATOM  11683  C11 POPE  208     101.297  50.965  57.232  1.00  0.00           C
ATOM  11686  P   POPE  208      98.866  51.565  57.663  1.00  0.00           P
ATOM  11687  O13 POPE  208      98.716  50.265  58.342  1.00  0.00           O
ATOM  11688  O14 POPE  208      97.926  52.625  58.102  1.00  0.00           O
ATOM  11689  O11 POPE  208      98.657  51.335  56.114  1.00  0.00           O
ATOM  11690  O12 POPE  208     100.426  51.975  57.723  1.00  0.00           O
ATOM  11691  C1  POPE  208      98.957  52.406  55.212  1.00  0.00           C
ATOM  11694  C2  POPE  208      97.646  52.815  54.513  1.00  0.00           C
ATOM  11696  O21 POPE  208      97.877  52.936  53.083  1.00  0.00           O
ATOM  11697  C21 POPE  208      97.926  51.725  52.502  1.00  0.00           C
ATOM  11698  O22 POPE  208      97.677  50.675  53.053  1.00  0.00           O
ATOM  11699  C22 POPE  208      98.117  51.854  51.002  1.00  0.00           C
ATOM  11702  C3  POPE  208      96.987  54.095  55.124  1.00  0.00           C
ATOM  11705  O31 POPE  208      95.687  54.335  54.543  1.00  0.00           O
ATOM  11706  C31 POPE  208      95.366  55.445  53.843  1.00  0.00           C
ATOM  11707  O32 POPE  208      94.207  55.756  53.594  1.00  0.00           O
ATOM  11708  C32 POPE  208      96.567  56.156  53.222  1.00  0.00           C
ATOM  11711  C23 POPE  208      98.906  50.675  50.412  1.00  0.00           C
ATOM  11714  C24 POPE  208      98.657  50.485  48.913  1.00  0.00           C
ATOM  11717  C25 POPE  208      98.976  51.725  48.062  1.00  0.00           C
ATOM  11720  C26 POPE  208      98.747  51.445  46.572  1.00  0.00           C
ATOM  11723  C27 POPE  208      99.016  52.655  45.693  1.00  0.00           C
ATOM  11726  C28 POPE  208      98.797  52.336  44.203  1.00  0.00           C
ATOM  11729  C29 POPE  208      99.097  53.494  43.272  1.00  0.00           C
ATOM  11731 0C21 POPE  208      99.046  53.406  41.933  1.00  0.00           C
ATOM  11733 1C21 POPE  208      98.696  52.156  41.164  1.00  0.00           C
ATOM  11736 2C21 POPE  208      99.866  51.655  40.313  1.00  0.00           C
ATOM  11739 3C21 POPE  208      99.606  50.256  39.743  1.00  0.00           C
ATOM  11742 4C21 POPE  208     100.856  49.666  39.083  1.00  0.00           C
ATOM  11745 5C21 POPE  208     100.627  48.285  38.463  1.00  0.00           C
ATOM  11748 6C21 POPE  208     101.306  48.165  37.092  1.00  0.00           C
ATOM  11751 7C21 POPE  208     101.356  46.735  36.572  1.00  0.00           C
ATOM  11754 8C21 POPE  208     101.816  46.665  35.124  1.00  0.00           C
ATOM  11758  C33 POPE  208      96.236  56.896  51.903  1.00  0.00           C
ATOM  11761  C34 POPE  208      97.486  57.585  51.332  1.00  0.00           C
ATOM  11764  C35 POPE  208      97.157  58.564  50.194  1.00  0.00           C
ATOM  11767  C36 POPE  208      98.377  59.326  49.662  1.00  0.00           C
ATOM  11770  C37 POPE  208      98.036  60.706  49.072  1.00  0.00           C
ATOM  11773  C38 POPE  208      99.267  61.616  48.983  1.00  0.00           C
ATOM  11776  C39 POPE  208      98.957  62.896  48.193  1.00  0.00           C
ATOM  11779 0C31 POPE  208      99.776  63.045  46.903  1.00  0.00           C
ATOM  11782 1C31 POPE  208      99.507  61.925  45.912  1.00  0.00           C
ATOM  11785 2C31 POPE  208     100.226  62.136  44.573  1.00  0.00           C
ATOM  11788 3C31 POPE  208      99.456  63.086  43.653  1.00  0.00           C
ATOM  11791 4C31 POPE  208      99.606  62.655  42.193  1.00  0.00           C
ATOM  11794 5C31 POPE  208      98.756  63.496  41.252  1.00  0.00           C
ATOM  11797 6C31 POPE  208      98.787  62.905  39.853  1.00  0.00           C
ATOM  11801  NH3 POPE  209      17.936  88.106  55.872  1.00  0.00           N
ATOM  11805  C12 POPE  209      18.406  89.424  55.373  1.00  0.00           C
ATOM  11808  C11 POPE  209      19.196  90.165  56.444  1.00  0.00           C
ATOM  11811  P   POPE  209      18.946  92.696  55.952  1.00  0.00           P
ATOM  11812  O13 POPE  209      19.826  93.756  55.403  1.00  0.00           O
ATOM  11813  O14 POPE  209      18.466  92.936  57.322  1.00  0.00           O
ATOM  11814  O11 POPE  209      17.726  92.344  55.023  1.00  0.00           O
ATOM  11815  O12 POPE  209      19.776  91.355  55.912  1.00  0.00           O
ATOM  11816  C1  POPE  209      17.076  93.246  54.123  1.00  0.00           C
ATOM  11819  C2  POPE  209      16.936  92.605  52.702  1.00  0.00           C
ATOM  11821  O21 POPE  209      15.706  92.966  52.073  1.00  0.00           O
ATOM  11822  C21 POPE  209      15.586  94.195  51.683  1.00  0.00           C
ATOM  11823  O22 POPE  209      16.316  95.135  51.963  1.00  0.00           O
ATOM  11824  C22 POPE  209      14.396  94.265  50.702  1.00  0.00           C
ATOM  11827  C3  POPE  209      16.976  91.056  52.752  1.00  0.00           C
ATOM  11830  O31 POPE  209      16.606  90.405  51.502  1.00  0.00           O
ATOM  11831  C31 POPE  209      16.376  89.106  51.693  1.00  0.00           C
ATOM  11832  O32 POPE  209      16.646  88.495  52.723  1.00  0.00           O
ATOM  11833  C32 POPE  209      15.746  88.454  50.453  1.00  0.00           C
ATOM  11836  C23 POPE  209      14.476  93.174  49.613  1.00  0.00           C
ATOM  11839  C24 POPE  209      13.286  93.136  48.643  1.00  0.00           C
ATOM  11842  C25 POPE  209      13.056  94.445  47.883  1.00  0.00           C
ATOM  11845  C26 POPE  209      12.006  94.285  46.782  1.00  0.00           C
ATOM  11848  C27 POPE  209      11.736  95.585  46.013  1.00  0.00           C
ATOM  11851  C28 POPE  209      10.686  95.445  44.893  1.00  0.00           C
ATOM  11854  C29 POPE  209       9.306  95.174  45.453  1.00  0.00           C
ATOM  11856 0C21 POPE  209       8.136  95.695  45.054  1.00  0.00           C
ATOM  11858 1C21 POPE  209       7.876  96.635  43.902  1.00  0.00           C
ATOM  11861 2C21 POPE  209       6.923  95.986  42.892  1.00  0.00           C
ATOM  11864 3C21 POPE  209       6.293  97.026  41.952  1.00  0.00           C
ATOM  11867 4C21 POPE  209       5.513  96.355  40.823  1.00  0.00           C
ATOM  11870 5C21 POPE  209       4.643  97.336  40.042  1.00  0.00           C
ATOM  11873 6C21 POPE  209       5.453  98.246  39.113  1.00  0.00           C
ATOM  11876 7C21 POPE  209       4.523  99.015  38.172  1.00  0.00           C
ATOM  11879 8C21 POPE  209       5.223  99.825  37.073  1.00  0.00           C
ATOM  11883  C33 POPE  209      14.536  87.546  50.772  1.00  0.00           C
ATOM  11886  C34 POPE  209      13.276  87.856  49.932  1.00  0.00           C
ATOM  11889  C35 POPE  209      12.756  89.285  50.142  1.00  0.00           C
ATOM  11892  C36 POPE  209      11.306  89.515  49.682  1.00  0.00           C
ATOM  11895  C37 POPE  209      11.076  89.235  48.193  1.00  0.00           C
ATOM  11898  C38 POPE  209       9.696  89.696  47.703  1.00  0.00           C
ATOM  11901  C39 POPE  209       9.526  89.685  46.173  1.00  0.00           C
ATOM  11904 0C31 POPE  209       9.706  88.295  45.543  1.00  0.00           C
ATOM  11907 1C31 POPE  209       9.456  88.295  44.023  1.00  0.00           C
ATOM  11910 2C31 POPE  209       9.766  86.924  43.412  1.00  0.00           C
ATOM  11913 3C31 POPE  209       9.686  86.875  41.882  1.00  0.00           C
ATOM  11916 4C31 POPE  209       8.246  86.886  41.332  1.00  0.00           C
ATOM  11919 5C31 POPE  209       8.176  86.275  39.932  1.00  0.00           C
ATOM  11922 6C31 POPE  209       6.753  86.215  39.352  1.00  0.00           C
ATOM  11926  NH3 POPE  210      66.616 100.275   7.120  1.00  0.00           N
ATOM  11930  C12 POPE  210      66.447 100.086   5.630  1.00  0.00           C
ATOM  11933  C11 POPE  210      67.286 101.105   4.849  1.00  0.00           C
ATOM  11936  P   POPE  210      69.667 100.846   5.960  1.00  0.00           P
ATOM  11937  O13 POPE  210      69.756  99.585   6.730  1.00  0.00           O
ATOM  11938  O14 POPE  210      70.946 101.424   5.509  1.00  0.00           O
ATOM  11939  O11 POPE  210      68.936 101.835   6.930  1.00  0.00           O
ATOM  11940  O12 POPE  210      68.646 100.715   4.769  1.00  0.00           O
ATOM  11941  C1  POPE  210      69.656 102.344   8.060  1.00  0.00           C
ATOM  11944  C2  POPE  210      69.047 101.826   9.390  1.00  0.00           C
ATOM  11946  O21 POPE  210      67.686 102.255   9.599  1.00  0.00           O
ATOM  11947  C21 POPE  210      67.587 103.535   9.939  1.00  0.00           C
ATOM  11948  O22 POPE  210      68.206 104.465   9.481  1.00  0.00           O
ATOM  11949  C22 POPE  210      66.676 103.656  11.170  1.00  0.00           C
ATOM  11952  C3  POPE  210      69.936 102.085  10.661  1.00  0.00           C
ATOM  11955  O31 POPE  210      69.246 101.756  11.890  1.00  0.00           O
ATOM  11956  C31 POPE  210      69.126 100.455  12.139  1.00  0.00           C
ATOM  11957  O32 POPE  210      69.576  99.556  11.439  1.00  0.00           O
ATOM  11958  C32 POPE  210      68.237 100.256  13.359  1.00  0.00           C
ATOM  11961  C23 POPE  210      67.076 104.946  11.911  1.00  0.00           C
ATOM  11964  C24 POPE  210      66.567 105.156  13.340  1.00  0.00           C
ATOM  11967  C25 POPE  210      67.286 106.396  13.879  1.00  0.00           C
ATOM  11970  C26 POPE  210      67.256 106.695  15.380  1.00  0.00           C
ATOM  11973  C27 POPE  210      68.336 107.765  15.631  1.00  0.00           C
ATOM  11976  C28 POPE  210      68.466 108.314  17.059  1.00  0.00           C
ATOM  11979  C29 POPE  210      69.667 109.226  17.080  1.00  0.00           C
ATOM  11981 0C21 POPE  210      69.727 110.525  17.401  1.00  0.00           C
ATOM  11983 1C21 POPE  210      68.616 111.406  17.899  1.00  0.00           C
ATOM  11986 2C21 POPE  210      69.106 112.225  19.109  1.00  0.00           C
ATOM  11989 3C21 POPE  210      68.026 113.089  19.760  1.00  0.00           C
ATOM  11992 4C21 POPE  210      68.517 113.848  21.000  1.00  0.00           C
ATOM  11995 5C21 POPE  210      69.056 112.889  22.080  1.00  0.00           C
ATOM  11998 6C21 POPE  210      69.056 113.458  23.500  1.00  0.00           C
ATOM  12001 7C21 POPE  210      69.306 112.336  24.514  1.00  0.00           C
ATOM  12004 8C21 POPE  210      69.126 112.749  25.973  1.00  0.00           C
ATOM  12008  C33 POPE  210      68.716  99.055  14.200  1.00  0.00           C
ATOM  12011  C34 POPE  210      68.047  98.936  15.580  1.00  0.00           C
ATOM  12014  C35 POPE  210      68.716  97.856  16.460  1.00  0.00           C
ATOM  12017  C36 POPE  210      70.106  98.265  16.969  1.00  0.00           C
ATOM  12020  C37 POPE  210      70.786  97.175  17.820  1.00  0.00           C
ATOM  12023  C38 POPE  210      72.216  97.556  18.230  1.00  0.00           C
ATOM  12026  C39 POPE  210      72.276  98.575  19.370  1.00  0.00           C
ATOM  12029 0C31 POPE  210      72.456  97.905  20.730  1.00  0.00           C
ATOM  12032 1C31 POPE  210      72.086  98.826  21.889  1.00  0.00           C
ATOM  12035 2C31 POPE  210      72.116  98.116  23.240  1.00  0.00           C
ATOM  12038 3C31 POPE  210      73.526  97.826  23.759  1.00  0.00           C
ATOM  12041 4C31 POPE  210      73.477  97.045  25.073  1.00  0.00           C
ATOM  12044 5C31 POPE  210      74.846  96.945  25.743  1.00  0.00           C
ATOM  12047 6C31 POPE  210      74.826  96.035  26.962  1.00  0.00           C
ATOM  12051  NH3 POPE  211      65.797  99.655  54.984  1.00  0.00           N
ATOM  12055  C12 POPE  211      67.256  99.515  54.643  1.00  0.00           C
ATOM  12058  C11 POPE  211      68.036  98.866  55.793  1.00  0.00           C
ATOM  12061  P   POPE  211      69.996  97.446  54.783  1.00  0.00           P
ATOM  12062  O13 POPE  211      69.547  96.266  55.562  1.00  0.00           O
ATOM  12063  O14 POPE  211      71.466  97.576  54.673  1.00  0.00           O
ATOM  12064  O11 POPE  211      69.366  97.355  53.334  1.00  0.00           O
ATOM  12065  O12 POPE  211      69.416  98.766  55.433  1.00  0.00           O
ATOM  12066  C1  POPE  211      69.737  98.314  52.333  1.00  0.00           C
ATOM  12069  C2  POPE  211      71.146  98.025  51.703  1.00  0.00           C
ATOM  12071  O21 POPE  211      71.297  98.745  50.462  1.00  0.00           O
ATOM  12072  C21 POPE  211      71.477 100.035  50.653  1.00  0.00           C
ATOM  12073  O22 POPE  211      71.767 100.555  51.712  1.00  0.00           O
ATOM  12074  C22 POPE  211      71.026 100.756  49.393  1.00  0.00           C
ATOM  12077  C3  POPE  211      71.326  96.546  51.362  1.00  0.00           C
ATOM  12080  O31 POPE  211      70.317  96.175  50.403  1.00  0.00           O
ATOM  12081  C31 POPE  211      70.426  94.985  49.882  1.00  0.00           C
ATOM  12082  O32 POPE  211      71.017  94.036  50.383  1.00  0.00           O
ATOM  12083  C32 POPE  211      69.676  94.936  48.562  1.00  0.00           C
ATOM  12086  C23 POPE  211      71.847 100.545  48.092  1.00  0.00           C
ATOM  12089  C24 POPE  211      71.456 101.625  47.084  1.00  0.00           C
ATOM  12092  C25 POPE  211      72.506 101.975  46.013  1.00  0.00           C
ATOM  12095  C26 POPE  211      72.097 103.256  45.282  1.00  0.00           C
ATOM  12098  C27 POPE  211      73.017 103.586  44.113  1.00  0.00           C
ATOM  12101  C28 POPE  211      72.856 105.046  43.653  1.00  0.00           C
ATOM  12104  C29 POPE  211      71.477 105.314  43.113  1.00  0.00           C
ATOM  12106 0C21 POPE  211      71.166 105.795  41.893  1.00  0.00           C
ATOM  12108 1C21 POPE  211      72.116 106.196  40.793  1.00  0.00           C
ATOM  12111 2C21 POPE  211      71.926 107.674  40.383  1.00  0.00           C
ATOM  12114 3C21 POPE  211      70.566 107.936  39.713  1.00  0.00           C
ATOM  12117 4C21 POPE  211      70.337 109.396  39.312  1.00  0.00           C
ATOM  12120 5C21 POPE  211      71.297 109.865  38.213  1.00  0.00           C
ATOM  12123 6C21 POPE  211      70.826 111.166  37.542  1.00  0.00           C
ATOM  12126 7C21 POPE  211      71.816 111.665  36.473  1.00  0.00           C
ATOM  12129 8C21 POPE  211      71.297 112.819  35.613  1.00  0.00           C
ATOM  12133  C33 POPE  211      70.477  95.625  47.452  1.00  0.00           C
ATOM  12136  C34 POPE  211      69.836  95.426  46.062  1.00  0.00           C
ATOM  12139  C35 POPE  211      70.646  96.075  44.932  1.00  0.00           C
ATOM  12142  C36 POPE  211      72.076  95.535  44.682  1.00  0.00           C
ATOM  12145  C37 POPE  211      73.026  96.495  43.932  1.00  0.00           C
ATOM  12148  C38 POPE  211      74.456  96.005  43.664  1.00  0.00           C
ATOM  12151  C39 POPE  211      75.407  97.105  43.193  1.00  0.00           C
ATOM  12154 0C31 POPE  211      75.136  97.576  41.773  1.00  0.00           C
ATOM  12157 1C31 POPE  211      76.166  98.615  41.332  1.00  0.00           C
ATOM  12160 2C31 POPE  211      76.216  98.806  39.812  1.00  0.00           C
ATOM  12163 3C31 POPE  211      76.847  97.625  39.053  1.00  0.00           C
ATOM  12166 4C31 POPE  211      78.347  97.465  39.312  1.00  0.00           C
ATOM  12169 5C31 POPE  211      78.947  96.245  38.603  1.00  0.00           C
ATOM  12172 6C31 POPE  211      80.426  96.045  38.932  1.00  0.00           C
ATOM  12176  NH3 POPE  212      82.267  49.056  12.330  1.00  0.00           N
ATOM  12180  C12 POPE  212      80.896  49.636  12.139  1.00  0.00           C
ATOM  12183  C11 POPE  212      79.966  48.635  11.449  1.00  0.00           C
ATOM  12186  P   POPE  212      77.346  48.526  11.240  1.00  0.00           P
ATOM  12187  O13 POPE  212      76.477  49.135  10.199  1.00  0.00           O
ATOM  12188  O14 POPE  212      77.536  47.065  11.240  1.00  0.00           O
ATOM  12189  O11 POPE  212      76.776  48.955  12.649  1.00  0.00           O
ATOM  12190  O12 POPE  212      78.726  49.275  11.140  1.00  0.00           O
ATOM  12191  C1  POPE  212      77.436  49.744  13.629  1.00  0.00           C
ATOM  12194  C2  POPE  212      77.627  48.955  14.950  1.00  0.00           C
ATOM  12196  O21 POPE  212      78.627  49.625  15.710  1.00  0.00           O
ATOM  12197  C21 POPE  212      78.377  50.245  16.881  1.00  0.00           C
ATOM  12198  O22 POPE  212      79.256  50.706  17.580  1.00  0.00           O
ATOM  12199  C22 POPE  212      76.896  50.335  17.260  1.00  0.00           C
ATOM  12202  C3  POPE  212      78.036  47.476  14.679  1.00  0.00           C
ATOM  12205  O31 POPE  212      78.646  46.795  15.780  1.00  0.00           O
ATOM  12206  C31 POPE  212      77.947  46.595  16.881  1.00  0.00           C
ATOM  12207  O32 POPE  212      76.806  46.965  17.090  1.00  0.00           O
ATOM  12208  C32 POPE  212      78.866  45.854  17.859  1.00  0.00           C
ATOM  12211  C23 POPE  212      76.626  51.315  18.410  1.00  0.00           C
ATOM  12214  C24 POPE  212      75.146  51.375  18.799  1.00  0.00           C
ATOM  12217  C25 POPE  212      74.877  52.306  19.979  1.00  0.00           C
ATOM  12220  C26 POPE  212      75.556  51.806  21.259  1.00  0.00           C
ATOM  12223  C27 POPE  212      75.236  52.635  22.509  1.00  0.00           C
ATOM  12226  C28 POPE  212      75.877  51.985  23.750  1.00  0.00           C
ATOM  12229  C29 POPE  212      75.696  52.796  24.993  1.00  0.00           C
ATOM  12231 0C21 POPE  212      74.597  52.955  25.733  1.00  0.00           C
ATOM  12233 1C21 POPE  212      73.256  52.285  25.524  1.00  0.00           C
ATOM  12236 2C21 POPE  212      72.716  51.756  26.863  1.00  0.00           C
ATOM  12239 3C21 POPE  212      72.526  52.866  27.913  1.00  0.00           C
ATOM  12242 4C21 POPE  212      71.567  52.465  29.043  1.00  0.00           C
ATOM  12245 5C21 POPE  212      71.666  53.435  30.244  1.00  0.00           C
ATOM  12248 6C21 POPE  212      70.826  52.985  31.442  1.00  0.00           C
ATOM  12251 7C21 POPE  212      71.256  53.645  32.752  1.00  0.00           C
ATOM  12254 8C21 POPE  212      70.566  53.056  33.993  1.00  0.00           C
ATOM  12258  C33 POPE  212      78.406  45.846  19.340  1.00  0.00           C
ATOM  12261  C34 POPE  212      79.566  45.415  20.259  1.00  0.00           C
ATOM  12264  C35 POPE  212      79.146  45.006  21.670  1.00  0.00           C
ATOM  12267  C36 POPE  212      80.376  44.806  22.570  1.00  0.00           C
ATOM  12270  C37 POPE  212      80.076  43.925  23.780  1.00  0.00           C
ATOM  12273  C38 POPE  212      81.307  43.605  24.653  1.00  0.00           C
ATOM  12276  C39 POPE  212      81.866  44.814  25.413  1.00  0.00           C
ATOM  12279 0C31 POPE  212      82.847  44.365  26.502  1.00  0.00           C
ATOM  12282 1C31 POPE  212      83.536  45.525  27.213  1.00  0.00           C
ATOM  12285 2C31 POPE  212      84.466  45.035  28.323  1.00  0.00           C
ATOM  12288 3C31 POPE  212      85.177  46.156  29.093  1.00  0.00           C
ATOM  12291 4C31 POPE  212      84.227  46.896  30.023  1.00  0.00           C
ATOM  12294 5C31 POPE  212      84.927  47.576  31.203  1.00  0.00           C
ATOM  12297 6C31 POPE  212      83.927  47.996  32.284  1.00  0.00           C
ATOM  12301  NH3 POPE  213      91.496 114.969  56.743  1.00  0.00           N
ATOM  12305  C12 POPE  213      92.506 113.959  57.202  1.00  0.00           C
ATOM  12308  C11 POPE  213      93.756 114.659  57.712  1.00  0.00           C
ATOM  12311  P   POPE  213      96.207 114.298  58.213  1.00  0.00           P
ATOM  12312  O13 POPE  213      95.936 115.438  59.103  1.00  0.00           O
ATOM  12313  O14 POPE  213      97.036 113.209  58.773  1.00  0.00           O
ATOM  12314  O11 POPE  213      96.947 114.829  56.933  1.00  0.00           O
ATOM  12315  O12 POPE  213      94.826 113.719  57.712  1.00  0.00           O
ATOM  12316  C1  POPE  213      96.417 114.808  55.613  1.00  0.00           C
ATOM  12319  C2  POPE  213      97.297 113.899  54.693  1.00  0.00           C
ATOM  12321  O21 POPE  213      96.867 113.929  53.334  1.00  0.00           O
ATOM  12322  C21 POPE  213      96.867 115.077  52.682  1.00  0.00           C
ATOM  12323  O22 POPE  213      97.166 116.168  53.123  1.00  0.00           O
ATOM  12324  C22 POPE  213      96.496 114.799  51.222  1.00  0.00           C
ATOM  12327  C3  POPE  213      97.267 112.436  55.233  1.00  0.00           C
ATOM  12330  O31 POPE  213      97.936 111.446  54.413  1.00  0.00           O
ATOM  12331  C31 POPE  213      97.127 110.806  53.572  1.00  0.00           C
ATOM  12332  O32 POPE  213      96.026 111.186  53.213  1.00  0.00           O
ATOM  12333  C32 POPE  213      97.716 109.465  53.132  1.00  0.00           C
ATOM  12336  C23 POPE  213      95.816 116.009  50.532  1.00  0.00           C
ATOM  12339  C24 POPE  213      95.676 115.827  49.014  1.00  0.00           C
ATOM  12342  C25 POPE  213      94.957 114.538  48.614  1.00  0.00           C
ATOM  12345  C26 POPE  213      94.536 114.519  47.143  1.00  0.00           C
ATOM  12348  C27 POPE  213      93.887 113.178  46.753  1.00  0.00           C
ATOM  12351  C28 POPE  213      93.316 113.159  45.322  1.00  0.00           C
ATOM  12354  C29 POPE  213      92.157 112.215  45.212  1.00  0.00           C
ATOM  12356 0C21 POPE  213      91.797 111.455  44.153  1.00  0.00           C
ATOM  12358 1C21 POPE  213      92.466 111.424  42.803  1.00  0.00           C
ATOM  12361 2C21 POPE  213      91.877 112.465  41.823  1.00  0.00           C
ATOM  12364 3C21 POPE  213      90.347 112.395  41.693  1.00  0.00           C
ATOM  12367 4C21 POPE  213      89.776 113.288  40.583  1.00  0.00           C
ATOM  12370 5C21 POPE  213      88.267 113.479  40.713  1.00  0.00           C
ATOM  12373 6C21 POPE  213      87.556 113.978  39.452  1.00  0.00           C
ATOM  12376 7C21 POPE  213      86.056 114.209  39.682  1.00  0.00           C
ATOM  12379 8C21 POPE  213      85.277 114.599  38.423  1.00  0.00           C
[truncated: 1,725,135 more chars]
