# Supplementary material for: Characterizing Membrane Association and Periplasmic Transfer of Bacterial Lipoproteins through Molecular Dynamics Simulations
Source: Structure. 2020 Apr 7;28(4):475–487.e3. doi: 10.1016/j.str.2020.01.012 (PMC7139219; doi:10.1016/j.str.2020.01.012)
Supplement: Data S1. Final Coordinates from Simulations (Y–Z), Related to Figure 3 [file mmc3.zip › Y-Z/YEHR-2-atomistic.pdb]

TITLE     Protein
REMARK    THIS IS A SIMULATION BOX
CRYST1  129.452  129.452  104.899  90.00  90.00  90.00 P 1           1
MODEL        1
ATOM      1  N   CYSTA   1      72.351  69.551  58.209  1.00  0.00           N
ATOM      3  CA  CYSTA   1      72.871  68.551  59.129  1.00  0.00           C
ATOM      5  C   CYSTA   1      73.331  69.261  60.509  1.00  0.00           C
ATOM      6  O   CYSTA   1      72.641  69.061  61.509  1.00  0.00           O
ATOM      7  CB  CYSTA   1      71.711  67.421  59.270  1.00  0.00           C
ATOM     10  SG  CYSTA   1      71.131  66.381  57.759  1.00  0.00           S
ATOM     11  C1  CYSTA   1      69.631  65.311  58.230  1.00  0.00           C
ATOM     14  CA1 CYSTA   1      72.621  69.711  56.910  1.00  0.00           C
ATOM     15  OA1 CYSTA   1      71.801  70.391  56.289  1.00  0.00           O
ATOM     16  CA2 CYSTA   1      73.871  69.271  56.240  1.00  0.00           C
ATOM     19  C11 CYSTA   1      68.621  64.441  57.290  1.00  0.00           C
ATOM     21  O11 CYSTA   1      69.091  63.101  56.969  1.00  0.00           O
ATOM     22  CX1 CYSTA   1      69.031  62.651  55.719  1.00  0.00           C
ATOM     23  OX1 CYSTA   1      69.411  63.241  54.719  1.00  0.00           O
ATOM     24  CX2 CYSTA   1      68.261  61.291  55.660  1.00  0.00           C
ATOM     27  C12 CYSTA   1      67.721  65.121  56.169  1.00  0.00           C
ATOM     30  O12 CYSTA   1      66.741  64.201  55.569  1.00  0.00           O
ATOM     31  CD1 CYSTA   1      65.451  64.271  55.960  1.00  0.00           C
ATOM     32  OD1 CYSTA   1      65.041  65.011  56.829  1.00  0.00           O
ATOM     33  CD2 CYSTA   1      64.591  63.211  55.210  1.00  0.00           C
ATOM     36  CA3 CYSTA   1      73.641  68.131  55.230  1.00  0.00           C
ATOM     39  CA4 CYSTA   1      74.981  67.501  54.790  1.00  0.00           C
ATOM     42  CA5 CYSTA   1      74.791  66.141  54.120  1.00  0.00           C
ATOM     45  CA6 CYSTA   1      74.731  66.161  52.579  1.00  0.00           C
ATOM     48  CA7 CYSTA   1      76.081  66.201  51.870  1.00  0.00           C
ATOM     51  CA8 CYSTA   1      75.941  65.911  50.370  1.00  0.00           C
ATOM     54  CA9 CYSTA   1      77.281  65.981  49.610  1.00  0.00           C
ATOM     57 0CA1 CYSTA   1      77.101  66.051  48.079  1.00  0.00           C
ATOM     60 1CA1 CYSTA   1      77.281  67.461  47.490  1.00  0.00           C
ATOM     63 2CA1 CYSTA   1      78.661  67.661  46.840  1.00  0.00           C
ATOM     66 3CA1 CYSTA   1      78.921  69.091  46.340  1.00  0.00           C
ATOM     69 4CA1 CYSTA   1      77.901  69.571  45.300  1.00  0.00           C
ATOM     72 5CA1 CYSTA   1      78.311  70.901  44.649  1.00  0.00           C
ATOM     75 6CA1 CYSTA   1      77.291  71.431  43.640  1.00  0.00           C
ATOM     79  CD3 CYSTA   1      63.071  63.561  55.060  1.00  0.00           C
ATOM     82  CD4 CYSTA   1      62.181  62.421  54.500  1.00  0.00           C
ATOM     85  CD5 CYSTA   1      60.651  62.701  54.570  1.00  0.00           C
ATOM     88  CD6 CYSTA   1      60.021  63.501  53.399  1.00  0.00           C
ATOM     91  CD7 CYSTA   1      58.931  62.731  52.630  1.00  0.00           C
ATOM     94  CD8 CYSTA   1      58.241  63.491  51.489  1.00  0.00           C
ATOM     97  CD9 CYSTA   1      57.271  62.651  50.629  1.00  0.00           C
ATOM    100 0CD1 CYSTA   1      56.371  63.441  49.649  1.00  0.00           C
ATOM    103 1CD1 CYSTA   1      55.171  64.191  50.279  1.00  0.00           C
ATOM    106 2CD1 CYSTA   1      54.271  64.881  49.249  1.00  0.00           C
ATOM    109 3CD1 CYSTA   1      52.861  65.251  49.759  1.00  0.00           C
ATOM    112 4CD1 CYSTA   1      52.771  66.571  50.530  1.00  0.00           C
ATOM    115 5CD1 CYSTA   1      51.321  66.941  50.890  1.00  0.00           C
ATOM    118 6CD1 CYSTA   1      51.141  68.311  51.539  1.00  0.00           C
ATOM    122  CX3 CYSTA   1      68.181  60.621  54.249  1.00  0.00           C
ATOM    125  CX4 CYSTA   1      67.201  59.421  54.120  1.00  0.00           C
ATOM    128  CX5 CYSTA   1      65.711  59.801  53.939  1.00  0.00           C
ATOM    131  CX6 CYSTA   1      64.821  58.591  53.570  1.00  0.00           C
ATOM    134  CX7 CYSTA   1      63.341  58.951  53.419  1.00  0.00           C
ATOM    137  CX8 CYSTA   1      62.441  57.741  53.079  1.00  0.00           C
ATOM    140  CX9 CYSTA   1      60.981  58.051  53.241  1.00  0.00           C
ATOM    142 0CX1 CYSTA   1      59.951  57.851  52.399  1.00  0.00           C
ATOM    144 1CX1 CYSTA   1      59.901  57.271  51.021  1.00  0.00           C
ATOM    147 2CX1 CYSTA   1      59.021  58.071  50.039  1.00  0.00           C
ATOM    150 3CX1 CYSTA   1      58.531  57.141  48.919  1.00  0.00           C
ATOM    153 4CX1 CYSTA   1      57.661  57.821  47.870  1.00  0.00           C
ATOM    156 5CX1 CYSTA   1      57.181  56.801  46.829  1.00  0.00           C
ATOM    159 6CX1 CYSTA   1      56.251  57.381  45.769  1.00  0.00           C
ATOM    162 7CX1 CYSTA   1      55.841  56.351  44.710  1.00  0.00           C
ATOM    165 8CX1 CYSTA   1      54.891  56.941  43.660  1.00  0.00           C
ATOM    169  N   GLY A   2      74.431  70.111  60.671  1.00  0.00           N
ATOM    171  CA  GLY A   2      75.011  70.581  62.009  1.00  0.00           C
ATOM    174  C   GLY A   2      76.301  71.521  62.181  1.00  0.00           C
ATOM    175  O   GLY A   2      76.991  71.701  61.189  1.00  0.00           O
ATOM    176  N   ASP A   3      76.671  72.091  63.419  1.00  0.00           N
ATOM    178  CA  ASP A   3      77.901  72.941  63.750  1.00  0.00           C
ATOM    180  CB  ASP A   3      77.461  74.451  63.810  1.00  0.00           C
ATOM    183  CG  ASP A   3      78.561  75.521  63.759  1.00  0.00           C
ATOM    184  OD1 ASP A   3      79.761  75.191  63.689  1.00  0.00           O
ATOM    185  OD2 ASP A   3      78.191  76.731  63.829  1.00  0.00           O
ATOM    186  C   ASP A   3      78.861  72.641  64.990  1.00  0.00           C
ATOM    187  O   ASP A   3      79.821  71.901  64.849  1.00  0.00           O
ATOM    188  N   LYS A   4      78.701  73.201  66.249  1.00  0.00           N
ATOM    190  CA  LYS A   4      79.701  73.071  67.359  1.00  0.00           C
ATOM    192  CB  LYS A   4      79.711  74.261  68.389  1.00  0.00           C
ATOM    195  CG  LYS A   4      78.381  74.531  69.120  1.00  0.00           C
ATOM    198  CD  LYS A   4      78.481  74.731  70.660  1.00  0.00           C
ATOM    201  CE  LYS A   4      77.151  74.941  71.421  1.00  0.00           C
ATOM    204  NZ  LYS A   4      75.971  74.461  70.660  1.00  0.00           N
ATOM    208  C   LYS A   4      79.711  71.721  68.120  1.00  0.00           C
ATOM    209  O   LYS A   4      79.431  70.671  67.539  1.00  0.00           O
ATOM    210  N   GLU A   5      79.981  71.701  69.469  1.00  0.00           N
ATOM    212  CA  GLU A   5      79.441  70.631  70.311  1.00  0.00           C
ATOM    214  CB  GLU A   5      80.151  70.231  71.639  1.00  0.00           C
ATOM    217  CG  GLU A   5      79.601  68.871  72.199  1.00  0.00           C
ATOM    220  CD  GLU A   5      80.651  67.761  72.410  1.00  0.00           C
ATOM    221  OE1 GLU A   5      81.501  67.881  73.340  1.00  0.00           O
ATOM    222  OE2 GLU A   5      80.601  66.771  71.639  1.00  0.00           O
ATOM    223  C   GLU A   5      78.011  71.021  70.601  1.00  0.00           C
ATOM    224  O   GLU A   5      77.701  71.861  71.439  1.00  0.00           O
ATOM    225  N   GLU A   6      77.121  70.521  69.751  1.00  0.00           N
ATOM    227  CA  GLU A   6      75.831  71.091  69.550  1.00  0.00           C
ATOM    229  CB  GLU A   6      75.701  71.691  68.139  1.00  0.00           C
ATOM    232  CG  GLU A   6      74.421  72.511  67.939  1.00  0.00           C
ATOM    235  CD  GLU A   6      74.501  73.151  66.579  1.00  0.00           C
ATOM    236  OE1 GLU A   6      74.511  72.391  65.590  1.00  0.00           O
ATOM    237  OE2 GLU A   6      74.531  74.411  66.531  1.00  0.00           O
ATOM    238  C   GLU A   6      74.821  70.021  69.709  1.00  0.00           C
ATOM    239  O   GLU A   6      75.071  68.851  69.439  1.00  0.00           O
ATOM    240  N   SER A   7      73.641  70.361  70.219  1.00  0.00           N
ATOM    242  CA  SER A   7      72.671  69.341  70.530  1.00  0.00           C
ATOM    244  CB  SER A   7      71.771  69.771  71.701  1.00  0.00           C
ATOM    247  OG  SER A   7      72.561  70.161  72.820  1.00  0.00           O
ATOM    249  C   SER A   7      71.791  69.091  69.340  1.00  0.00           C
ATOM    250  O   SER A   7      71.371  70.021  68.669  1.00  0.00           O
ATOM    251  N   LYS A   8      71.441  67.841  69.031  1.00  0.00           N
ATOM    253  CA  LYS A   8      70.311  67.561  68.171  1.00  0.00           C
ATOM    255  CB  LYS A   8      70.691  66.671  66.980  1.00  0.00           C
ATOM    258  CG  LYS A   8      71.711  67.311  66.039  1.00  0.00           C
ATOM    261  CD  LYS A   8      71.231  68.631  65.399  1.00  0.00           C
ATOM    264  CE  LYS A   8      72.401  69.461  64.881  1.00  0.00           C
ATOM    267  NZ  LYS A   8      73.261  68.591  64.070  1.00  0.00           N
ATOM    271  C   LYS A   8      69.291  66.861  68.989  1.00  0.00           C
ATOM    272  O   LYS A   8      69.561  65.831  69.600  1.00  0.00           O
ATOM    273  N   LYS A   9      68.081  67.421  69.031  1.00  0.00           N
ATOM    275  CA  LYS A   9      67.041  66.881  69.829  1.00  0.00           C
ATOM    277  CB  LYS A   9      66.491  67.941  70.800  1.00  0.00           C
ATOM    280  CG  LYS A   9      65.581  67.321  71.859  1.00  0.00           C
ATOM    283  CD  LYS A   9      65.321  68.251  73.061  1.00  0.00           C
ATOM    286  CE  LYS A   9      64.481  67.521  74.130  1.00  0.00           C
ATOM    289  NZ  LYS A   9      64.571  68.181  75.451  1.00  0.00           N
ATOM    293  C   LYS A   9      66.011  66.391  68.870  1.00  0.00           C
ATOM    294  O   LYS A   9      65.631  67.101  67.929  1.00  0.00           O
ATOM    295  N   PHE A  10      65.541  65.151  69.039  1.00  0.00           N
ATOM    297  CA  PHE A  10      64.441  64.631  68.300  1.00  0.00           C
ATOM    299  CB  PHE A  10      64.931  63.561  67.289  1.00  0.00           C
ATOM    302  CG  PHE A  10      65.081  62.191  67.879  1.00  0.00           C
ATOM    303  CD1 PHE A  10      66.311  61.741  68.360  1.00  0.00           C
ATOM    305  CE1 PHE A  10      66.451  60.421  68.781  1.00  0.00           C
ATOM    307  CZ  PHE A  10      65.351  59.551  68.781  1.00  0.00           C
ATOM    309  CD2 PHE A  10      63.981  61.341  67.889  1.00  0.00           C
ATOM    311  CE2 PHE A  10      64.111  60.021  68.350  1.00  0.00           C
ATOM    313  C   PHE A  10      63.471  64.141  69.340  1.00  0.00           C
ATOM    314  O   PHE A  10      63.891  63.631  70.370  1.00  0.00           O
ATOM    315  N   SER A  11      62.161  64.301  69.079  1.00  0.00           N
ATOM    317  CA  SER A  11      61.131  63.761  69.951  1.00  0.00           C
ATOM    319  CB  SER A  11      60.331  64.821  70.741  1.00  0.00           C
ATOM    322  OG  SER A  11      59.361  64.251  71.630  1.00  0.00           O
ATOM    324  C   SER A  11      60.191  62.931  69.129  1.00  0.00           C
ATOM    325  O   SER A  11      59.541  63.381  68.179  1.00  0.00           O
ATOM    326  N   ALA A  12      60.081  61.661  69.530  1.00  0.00           N
ATOM    328  CA  ALA A  12      59.091  60.761  69.021  1.00  0.00           C
ATOM    330  CB  ALA A  12      59.741  59.511  68.389  1.00  0.00           C
ATOM    334  C   ALA A  12      58.191  60.391  70.179  1.00  0.00           C
ATOM    335  O   ALA A  12      58.651  60.171  71.300  1.00  0.00           O
ATOM    336  N   ASN A  13      56.881  60.321  69.919  1.00  0.00           N
ATOM    338  CA  ASN A  13      55.901  59.921  70.889  1.00  0.00           C
ATOM    340  CB  ASN A  13      54.621  60.781  70.749  1.00  0.00           C
ATOM    343  CG  ASN A  13      54.911  62.251  71.040  1.00  0.00           C
ATOM    344  OD1 ASN A  13      55.211  63.021  70.120  1.00  0.00           O
ATOM    345  ND2 ASN A  13      54.771  62.661  72.319  1.00  0.00           N
ATOM    348  C   ASN A  13      55.581  58.471  70.569  1.00  0.00           C
ATOM    349  O   ASN A  13      55.041  58.191  69.509  1.00  0.00           O
ATOM    350  N   LEU A  14      55.931  57.521  71.439  1.00  0.00           N
ATOM    352  CA  LEU A  14      55.801  56.111  71.149  1.00  0.00           C
ATOM    354  CB  LEU A  14      57.131  55.301  71.250  1.00  0.00           C
ATOM    357  CG  LEU A  14      58.281  55.661  70.300  1.00  0.00           C
ATOM    359  CD1 LEU A  14      57.821  55.781  68.840  1.00  0.00           C
ATOM    363  CD2 LEU A  14      59.041  56.901  70.771  1.00  0.00           C
ATOM    367  C   LEU A  14      54.901  55.511  72.199  1.00  0.00           C
ATOM    368  O   LEU A  14      55.311  55.411  73.340  1.00  0.00           O
ATOM    369  N   ASN A  15      53.681  55.061  71.840  1.00  0.00           N
ATOM    371  CA  ASN A  15      52.701  54.481  72.770  1.00  0.00           C
ATOM    373  CB  ASN A  15      52.921  52.941  72.800  1.00  0.00           C
ATOM    376  CG  ASN A  15      51.701  52.191  73.330  1.00  0.00           C
ATOM    377  OD1 ASN A  15      50.771  51.941  72.560  1.00  0.00           O
ATOM    378  ND2 ASN A  15      51.751  51.761  74.600  1.00  0.00           N
ATOM    381  C   ASN A  15      52.681  55.031  74.201  1.00  0.00           C
ATOM    382  O   ASN A  15      53.011  54.331  75.149  1.00  0.00           O
ATOM    383  N   GLY A  16      52.321  56.321  74.399  1.00  0.00           N
ATOM    385  CA  GLY A  16      52.271  56.921  75.730  1.00  0.00           C
ATOM    388  C   GLY A  16      53.591  57.311  76.320  1.00  0.00           C
ATOM    389  O   GLY A  16      53.621  57.941  77.370  1.00  0.00           O
ATOM    390  N   THR A  17      54.711  56.991  75.660  1.00  0.00           N
ATOM    392  CA  THR A  17      56.031  57.361  76.131  1.00  0.00           C
ATOM    394  CB  THR A  17      57.031  56.221  76.209  1.00  0.00           C
ATOM    396  OG1 THR A  17      56.501  55.101  76.919  1.00  0.00           O
ATOM    398  CG2 THR A  17      58.251  56.711  76.990  1.00  0.00           C
ATOM    402  C   THR A  17      56.581  58.381  75.149  1.00  0.00           C
ATOM    403  O   THR A  17      56.841  58.091  73.980  1.00  0.00           O
ATOM    404  N   GLU A  18      56.801  59.621  75.619  1.00  0.00           N
ATOM    406  CA  GLU A  18      57.411  60.661  74.811  1.00  0.00           C
ATOM    408  CB  GLU A  18      56.941  62.081  75.230  1.00  0.00           C
ATOM    411  CG  GLU A  18      55.431  62.211  75.579  1.00  0.00           C
ATOM    414  CD  GLU A  18      55.031  63.661  75.760  1.00  0.00           C
ATOM    415  OE1 GLU A  18      55.261  64.441  74.811  1.00  0.00           O
ATOM    416  OE2 GLU A  18      54.531  64.061  76.850  1.00  0.00           O
ATOM    417  C   GLU A  18      58.921  60.561  74.951  1.00  0.00           C
ATOM    418  O   GLU A  18      59.481  60.951  75.980  1.00  0.00           O
ATOM    419  N   ILE A  19      59.661  60.031  73.950  1.00  0.00           N
ATOM    421  CA  ILE A  19      61.101  59.921  74.050  1.00  0.00           C
ATOM    423  CB  ILE A  19      61.641  58.561  73.649  1.00  0.00           C
ATOM    425  CG2 ILE A  19      63.191  58.561  73.820  1.00  0.00           C
ATOM    429  CG1 ILE A  19      61.011  57.461  74.499  1.00  0.00           C
ATOM    432  CD  ILE A  19      61.231  56.051  73.950  1.00  0.00           C
ATOM    436  C   ILE A  19      61.751  61.011  73.230  1.00  0.00           C
ATOM    437  O   ILE A  19      61.651  61.041  71.999  1.00  0.00           O
ATOM    438  N   ALA A  20      62.451  61.921  73.929  1.00  0.00           N
ATOM    440  CA  ALA A  20      63.161  63.011  73.319  1.00  0.00           C
ATOM    442  CB  ALA A  20      62.651  64.391  73.779  1.00  0.00           C
ATOM    446  C   ALA A  20      64.621  62.851  73.620  1.00  0.00           C
ATOM    447  O   ALA A  20      65.081  62.981  74.749  1.00  0.00           O
ATOM    448  N   ILE A  21      65.421  62.531  72.609  1.00  0.00           N
ATOM    450  CA  ILE A  21      66.831  62.311  72.811  1.00  0.00           C
ATOM    452  CB  ILE A  21      67.371  61.081  72.080  1.00  0.00           C
ATOM    454  CG2 ILE A  21      68.861  60.931  72.430  1.00  0.00           C
ATOM    458  CG1 ILE A  21      66.521  59.821  72.410  1.00  0.00           C
ATOM    461  CD  ILE A  21      67.081  58.491  71.881  1.00  0.00           C
ATOM    465  C   ILE A  21      67.491  63.561  72.311  1.00  0.00           C
ATOM    466  O   ILE A  21      67.411  63.861  71.120  1.00  0.00           O
ATOM    467  N   THR A  22      68.141  64.311  73.219  1.00  0.00           N
ATOM    469  CA  THR A  22      69.011  65.401  72.851  1.00  0.00           C
ATOM    471  CB  THR A  22      68.791  66.681  73.660  1.00  0.00           C
ATOM    473  OG1 THR A  22      69.221  67.811  72.930  1.00  0.00           O
ATOM    475  CG2 THR A  22      69.481  66.751  75.029  1.00  0.00           C
ATOM    479  C   THR A  22      70.411  64.841  72.921  1.00  0.00           C
ATOM    480  O   THR A  22      70.921  64.471  73.969  1.00  0.00           O
ATOM    481  N   TYR A  23      71.041  64.681  71.750  1.00  0.00           N
ATOM    483  CA  TYR A  23      72.381  64.141  71.660  1.00  0.00           C
ATOM    485  CB  TYR A  23      72.481  62.861  70.771  1.00  0.00           C
ATOM    488  CG  TYR A  23      71.951  63.021  69.370  1.00  0.00           C
ATOM    489  CD1 TYR A  23      70.591  62.781  69.101  1.00  0.00           C
ATOM    491  CE1 TYR A  23      70.091  62.921  67.811  1.00  0.00           C
ATOM    493  CZ  TYR A  23      70.921  63.281  66.749  1.00  0.00           C
ATOM    494  OH  TYR A  23      70.301  63.501  65.509  1.00  0.00           O
ATOM    496  CD2 TYR A  23      72.801  63.351  68.289  1.00  0.00           C
ATOM    498  CE2 TYR A  23      72.291  63.481  66.991  1.00  0.00           C
ATOM    500  C   TYR A  23      73.311  65.251  71.219  1.00  0.00           C
ATOM    501  O   TYR A  23      73.071  65.951  70.239  1.00  0.00           O
ATOM    502  N   VAL A  24      74.401  65.461  71.980  1.00  0.00           N
ATOM    504  CA  VAL A  24      75.441  66.421  71.639  1.00  0.00           C
ATOM    506  CB  VAL A  24      76.021  67.211  72.811  1.00  0.00           C
ATOM    508  CG1 VAL A  24      75.001  68.261  73.271  1.00  0.00           C
ATOM    512  CG2 VAL A  24      76.451  66.261  73.939  1.00  0.00           C
ATOM    516  C   VAL A  24      76.551  65.721  70.910  1.00  0.00           C
ATOM    517  O   VAL A  24      76.961  64.601  71.230  1.00  0.00           O
ATOM    518  N   TYR A  25      77.071  66.391  69.881  1.00  0.00           N
ATOM    520  CA  TYR A  25      78.041  65.811  68.999  1.00  0.00           C
ATOM    522  CB  TYR A  25      77.351  65.221  67.719  1.00  0.00           C
ATOM    525  CG  TYR A  25      76.771  66.301  66.840  1.00  0.00           C
ATOM    526  CD1 TYR A  25      75.581  66.951  67.179  1.00  0.00           C
ATOM    528  CE1 TYR A  25      75.221  68.141  66.550  1.00  0.00           C
ATOM    530  CZ  TYR A  25      76.001  68.631  65.499  1.00  0.00           C
ATOM    531  OH  TYR A  25      75.641  69.811  64.870  1.00  0.00           O
ATOM    533  CD2 TYR A  25      77.521  66.781  65.749  1.00  0.00           C
ATOM    535  CE2 TYR A  25      77.121  67.941  65.060  1.00  0.00           C
ATOM    537  C   TYR A  25      78.951  66.961  68.679  1.00  0.00           C
ATOM    538  O   TYR A  25      78.491  68.101  68.609  1.00  0.00           O
ATOM    539  N   LYS A  26      80.241  66.701  68.480  1.00  0.00           N
ATOM    541  CA  LYS A  26      81.171  67.691  68.009  1.00  0.00           C
ATOM    543  CB  LYS A  26      82.181  68.051  69.120  1.00  0.00           C
ATOM    546  CG  LYS A  26      83.251  69.081  68.730  1.00  0.00           C
ATOM    549  CD  LYS A  26      83.941  69.661  69.980  1.00  0.00           C
ATOM    552  CE  LYS A  26      83.661  71.151  70.189  1.00  0.00           C
ATOM    555  NZ  LYS A  26      83.981  71.571  71.570  1.00  0.00           N
ATOM    559  C   LYS A  26      81.851  67.081  66.819  1.00  0.00           C
ATOM    560  O   LYS A  26      82.321  65.941  66.881  1.00  0.00           O
ATOM    561  N   GLY A  27      81.901  67.781  65.679  1.00  0.00           N
ATOM    563  CA  GLY A  27      82.341  67.251  64.399  1.00  0.00           C
ATOM    566  C   GLY A  27      81.551  66.051  63.969  1.00  0.00           C
ATOM    567  O   GLY A  27      80.331  66.041  63.980  1.00  0.00           O
ATOM    568  N   ASP A  28      82.251  64.961  63.590  1.00  0.00           N
ATOM    570  CA  ASP A  28      81.651  63.741  63.120  1.00  0.00           C
ATOM    572  CB  ASP A  28      82.471  63.251  61.899  1.00  0.00           C
ATOM    575  CG  ASP A  28      81.851  62.051  61.210  1.00  0.00           C
ATOM    576  OD1 ASP A  28      80.601  62.021  61.049  1.00  0.00           O
ATOM    577  OD2 ASP A  28      82.641  61.201  60.741  1.00  0.00           O
ATOM    578  C   ASP A  28      81.531  62.681  64.241  1.00  0.00           C
ATOM    579  O   ASP A  28      81.481  61.471  64.021  1.00  0.00           O
ATOM    580  N   LYS A  29      81.471  63.091  65.520  1.00  0.00           N
ATOM    582  CA  LYS A  29      81.291  62.111  66.579  1.00  0.00           C
ATOM    584  CB  LYS A  29      82.641  61.821  67.271  1.00  0.00           C
ATOM    587  CG  LYS A  29      82.881  60.361  67.649  1.00  0.00           C
ATOM    590  CD  LYS A  29      81.841  59.851  68.631  1.00  0.00           C
ATOM    593  CE  LYS A  29      82.161  58.431  69.031  1.00  0.00           C
ATOM    596  NZ  LYS A  29      81.091  57.991  69.910  1.00  0.00           N
ATOM    600  C   LYS A  29      80.281  62.631  67.570  1.00  0.00           C
ATOM    601  O   LYS A  29      80.411  63.731  68.120  1.00  0.00           O
ATOM    602  N   VAL A  30      79.231  61.841  67.840  1.00  0.00           N
ATOM    604  CA  VAL A  30      78.301  62.071  68.921  1.00  0.00           C
ATOM    606  CB  VAL A  30      76.991  61.331  68.689  1.00  0.00           C
ATOM    608  CG1 VAL A  30      75.941  61.811  69.709  1.00  0.00           C
ATOM    612  CG2 VAL A  30      76.491  61.561  67.240  1.00  0.00           C
ATOM    616  C   VAL A  30      78.961  61.641  70.219  1.00  0.00           C
ATOM    617  O   VAL A  30      79.331  60.481  70.389  1.00  0.00           O
ATOM    618  N   LEU A  31      79.171  62.591  71.139  1.00  0.00           N
ATOM    620  CA  LEU A  31      79.891  62.321  72.360  1.00  0.00           C
ATOM    622  CB  LEU A  31      80.811  63.481  72.789  1.00  0.00           C
ATOM    625  CG  LEU A  31      82.081  63.681  71.939  1.00  0.00           C
ATOM    627  CD1 LEU A  31      83.001  64.711  72.620  1.00  0.00           C
ATOM    631  CD2 LEU A  31      82.871  62.371  71.729  1.00  0.00           C
ATOM    635  C   LEU A  31      78.941  62.001  73.480  1.00  0.00           C
ATOM    636  O   LEU A  31      79.301  61.241  74.381  1.00  0.00           O
ATOM    637  N   LYS A  32      77.711  62.521  73.499  1.00  0.00           N
ATOM    639  CA  LYS A  32      76.821  62.191  74.600  1.00  0.00           C
ATOM    641  CB  LYS A  32      76.971  63.151  75.819  1.00  0.00           C
ATOM    644  CG  LYS A  32      78.381  63.241  76.450  1.00  0.00           C
ATOM    647  CD  LYS A  32      78.641  64.451  77.381  1.00  0.00           C
ATOM    650  CE  LYS A  32      80.031  64.441  78.079  1.00  0.00           C
ATOM    653  NZ  LYS A  32      81.181  64.401  77.150  1.00  0.00           N
ATOM    657  C   LYS A  32      75.391  62.181  74.101  1.00  0.00           C
ATOM    658  O   LYS A  32      74.971  63.051  73.330  1.00  0.00           O
ATOM    659  N   GLN A  33      74.581  61.191  74.539  1.00  0.00           N
ATOM    661  CA  GLN A  33      73.201  61.021  74.139  1.00  0.00           C
ATOM    663  CB  GLN A  33      73.071  59.651  73.410  1.00  0.00           C
ATOM    666  CG  GLN A  33      71.661  59.081  73.109  1.00  0.00           C
ATOM    669  CD  GLN A  33      71.711  57.561  72.880  1.00  0.00           C
ATOM    670  OE1 GLN A  33      72.771  56.951  72.730  1.00  0.00           O
ATOM    671  NE2 GLN A  33      70.521  56.911  72.870  1.00  0.00           N
ATOM    674  C   GLN A  33      72.311  61.111  75.370  1.00  0.00           C
ATOM    675  O   GLN A  33      72.201  60.181  76.169  1.00  0.00           O
ATOM    676  N   SER A  34      71.631  62.261  75.570  1.00  0.00           N
ATOM    678  CA  SER A  34      70.681  62.451  76.649  1.00  0.00           C
ATOM    680  CB  SER A  34      70.761  63.871  77.290  1.00  0.00           C
ATOM    683  OG  SER A  34      69.571  64.301  77.969  1.00  0.00           O
ATOM    685  C   SER A  34      69.291  62.031  76.209  1.00  0.00           C
ATOM    686  O   SER A  34      68.501  62.831  75.701  1.00  0.00           O
ATOM    687  N   SER A  35      68.951  60.751  76.439  1.00  0.00           N
ATOM    689  CA  SER A  35      67.671  60.161  76.110  1.00  0.00           C
ATOM    691  CB  SER A  35      67.731  58.621  75.929  1.00  0.00           C
ATOM    694  OG  SER A  35      68.741  58.221  75.000  1.00  0.00           O
ATOM    696  C   SER A  35      66.661  60.441  77.209  1.00  0.00           C
ATOM    697  O   SER A  35      66.541  59.721  78.201  1.00  0.00           O
ATOM    698  N   GLU A  36      65.881  61.521  77.030  1.00  0.00           N
ATOM    700  CA  GLU A  36      64.871  61.961  77.960  1.00  0.00           C
ATOM    702  CB  GLU A  36      64.611  63.491  77.811  1.00  0.00           C
ATOM    705  CG  GLU A  36      65.881  64.411  77.889  1.00  0.00           C
ATOM    708  CD  GLU A  36      65.651  65.801  77.279  1.00  0.00           C
ATOM    709  OE1 GLU A  36      64.531  66.351  77.469  1.00  0.00           O
ATOM    710  OE2 GLU A  36      66.541  66.401  76.630  1.00  0.00           O
ATOM    711  C   GLU A  36      63.581  61.201  77.630  1.00  0.00           C
ATOM    712  O   GLU A  36      62.971  61.411  76.579  1.00  0.00           O
ATOM    713  N   THR A  37      63.141  60.301  78.520  1.00  0.00           N
ATOM    715  CA  THR A  37      62.051  59.371  78.260  1.00  0.00           C
ATOM    717  CB  THR A  37      62.451  57.921  78.540  1.00  0.00           C
ATOM    719  OG1 THR A  37      63.471  57.501  77.660  1.00  0.00           O
ATOM    721  CG2 THR A  37      61.301  56.921  78.380  1.00  0.00           C
ATOM    725  C   THR A  37      60.941  59.711  79.201  1.00  0.00           C
ATOM    726  O   THR A  37      61.061  59.491  80.401  1.00  0.00           O
ATOM    727  N   LYS A  38      59.831  60.271  78.689  1.00  0.00           N
ATOM    729  CA  LYS A  38      58.741  60.681  79.550  1.00  0.00           C
ATOM    731  CB  LYS A  38      58.271  62.101  79.171  1.00  0.00           C
ATOM    734  CG  LYS A  38      57.081  62.641  79.969  1.00  0.00           C
ATOM    737  CD  LYS A  38      56.701  64.051  79.499  1.00  0.00           C
ATOM    740  CE  LYS A  38      55.471  64.661  80.201  1.00  0.00           C
ATOM    743  NZ  LYS A  38      55.071  65.881  79.460  1.00  0.00           N
ATOM    747  C   LYS A  38      57.621  59.651  79.510  1.00  0.00           C
ATOM    748  O   LYS A  38      56.811  59.591  78.579  1.00  0.00           O
ATOM    749  N   ILE A  39      57.591  58.801  80.550  1.00  0.00           N
ATOM    751  CA  ILE A  39      56.681  57.691  80.700  1.00  0.00           C
ATOM    753  CB  ILE A  39      57.321  56.581  81.521  1.00  0.00           C
ATOM    755  CG2 ILE A  39      56.341  55.391  81.639  1.00  0.00           C
ATOM    759  CG1 ILE A  39      58.641  56.141  80.861  1.00  0.00           C
ATOM    762  CD  ILE A  39      59.321  54.971  81.581  1.00  0.00           C
ATOM    766  C   ILE A  39      55.411  58.161  81.371  1.00  0.00           C
ATOM    767  O   ILE A  39      55.401  58.681  82.500  1.00  0.00           O
ATOM    768  N   GLN A  40      54.271  58.001  80.681  1.00  0.00           N
ATOM    770  CA  GLN A  40      52.981  58.291  81.231  1.00  0.00           C
ATOM    772  CB  GLN A  40      51.981  58.701  80.131  1.00  0.00           C
ATOM    775  CG  GLN A  40      52.401  59.991  79.381  1.00  0.00           C
ATOM    778  CD  GLN A  40      52.591  61.181  80.311  1.00  0.00           C
ATOM    779  OE1 GLN A  40      51.671  61.881  80.740  1.00  0.00           O
ATOM    780  NE2 GLN A  40      53.881  61.431  80.641  1.00  0.00           N
ATOM    783  C   GLN A  40      52.461  57.141  82.039  1.00  0.00           C
ATOM    784  O   GLN A  40      52.651  55.961  81.751  1.00  0.00           O
ATOM    785  N   PHE A  41      51.781  57.491  83.141  1.00  0.00           N
ATOM    787  CA  PHE A  41      51.091  56.561  83.980  1.00  0.00           C
ATOM    789  CB  PHE A  41      50.751  57.111  85.370  1.00  0.00           C
ATOM    792  CG  PHE A  41      51.931  57.041  86.281  1.00  0.00           C
ATOM    793  CD1 PHE A  41      53.161  57.621  85.961  1.00  0.00           C
ATOM    795  CE1 PHE A  41      54.281  57.411  86.759  1.00  0.00           C
ATOM    797  CZ  PHE A  41      54.161  56.611  87.889  1.00  0.00           C
ATOM    799  CD2 PHE A  41      51.821  56.301  87.469  1.00  0.00           C
ATOM    801  CE2 PHE A  41      52.941  56.051  88.251  1.00  0.00           C
ATOM    803  C   PHE A  41      49.881  55.931  83.351  1.00  0.00           C
ATOM    804  O   PHE A  41      49.321  56.451  82.381  1.00  0.00           O
ATOM    805  N   ALA A  42      49.531  54.721  83.850  1.00  0.00           N
ATOM    807  CA  ALA A  42      48.511  53.821  83.351  1.00  0.00           C
ATOM    809  CB  ALA A  42      47.121  54.481  83.240  1.00  0.00           C
ATOM    813  C   ALA A  42      48.901  53.121  82.049  1.00  0.00           C
ATOM    814  O   ALA A  42      48.651  51.941  81.840  1.00  0.00           O
ATOM    815  N   SER A  43      49.631  53.821  81.171  1.00  0.00           N
ATOM    817  CA  SER A  43      50.311  53.271  80.009  1.00  0.00           C
ATOM    819  CB  SER A  43      50.961  54.391  79.149  1.00  0.00           C
ATOM    822  OG  SER A  43      50.011  55.411  78.880  1.00  0.00           O
ATOM    824  C   SER A  43      51.351  52.241  80.389  1.00  0.00           C
ATOM    825  O   SER A  43      51.441  51.171  79.789  1.00  0.00           O
ATOM    826  N   ILE A  44      52.131  52.531  81.441  1.00  0.00           N
ATOM    828  CA  ILE A  44      53.171  51.701  82.039  1.00  0.00           C
ATOM    830  CB  ILE A  44      54.111  52.631  82.831  1.00  0.00           C
ATOM    832  CG2 ILE A  44      53.301  53.431  83.881  1.00  0.00           C
ATOM    836  CG1 ILE A  44      55.321  51.961  83.510  1.00  0.00           C
ATOM    839  CD  ILE A  44      56.381  51.471  82.531  1.00  0.00           C
ATOM    843  C   ILE A  44      52.571  50.601  82.910  1.00  0.00           C
ATOM    844  O   ILE A  44      53.251  49.641  83.270  1.00  0.00           O
ATOM    845  N   GLY A  45      51.271  50.681  83.270  1.00  0.00           N
ATOM    847  CA  GLY A  45      50.641  49.701  84.151  1.00  0.00           C
ATOM    850  C   GLY A  45      50.841  50.031  85.611  1.00  0.00           C
ATOM    851  O   GLY A  45      50.641  49.211  86.499  1.00  0.00           O
ATOM    852  N   ALA A  46      51.201  51.281  85.880  1.00  0.00           N
ATOM    854  CA  ALA A  46      51.431  51.761  87.211  1.00  0.00           C
ATOM    856  CB  ALA A  46      52.821  52.401  87.319  1.00  0.00           C
ATOM    860  C   ALA A  46      50.391  52.811  87.521  1.00  0.00           C
ATOM    861  O   ALA A  46      50.211  53.761  86.759  1.00  0.00           O
ATOM    862  N   THR A  47      49.681  52.631  88.641  1.00  0.00           N
ATOM    864  CA  THR A  47      48.661  53.571  89.090  1.00  0.00           C
ATOM    866  CB  THR A  47      47.491  52.831  89.741  1.00  0.00           C
ATOM    868  OG1 THR A  47      46.381  53.681  89.921  1.00  0.00           O
ATOM    870  CG2 THR A  47      47.831  52.231  91.119  1.00  0.00           C
ATOM    874  C   THR A  47      49.301  54.541  90.061  1.00  0.00           C
ATOM    875  O   THR A  47      48.911  55.701  90.180  1.00  0.00           O
ATOM    876  N   THR A  48      50.391  54.101  90.721  1.00  0.00           N
ATOM    878  CA  THR A  48      51.051  54.821  91.800  1.00  0.00           C
ATOM    880  CB  THR A  48      50.641  54.341  93.181  1.00  0.00           C
ATOM    882  OG1 THR A  48      51.091  55.251  94.180  1.00  0.00           O
ATOM    884  CG2 THR A  48      51.221  52.941  93.470  1.00  0.00           C
ATOM    888  C   THR A  48      52.551  54.691  91.651  1.00  0.00           C
ATOM    889  O   THR A  48      53.071  53.801  90.970  1.00  0.00           O
ATOM    890  N   LYS A  49      53.291  55.621  92.270  1.00  0.00           N
ATOM    892  CA  LYS A  49      54.721  55.831  92.120  1.00  0.00           C
ATOM    894  CB  LYS A  49      55.101  57.141  92.889  1.00  0.00           C
ATOM    897  CG  LYS A  49      55.551  57.061  94.361  1.00  0.00           C
ATOM    900  CD  LYS A  49      56.961  56.491  94.611  1.00  0.00           C
ATOM    903  CE  LYS A  49      57.911  57.431  95.359  1.00  0.00           C
ATOM    906  NZ  LYS A  49      59.191  56.751  95.660  1.00  0.00           N
ATOM    910  C   LYS A  49      55.491  54.601  92.561  1.00  0.00           C
ATOM    911  O   LYS A  49      56.511  54.211  91.980  1.00  0.00           O
ATOM    912  N   GLU A  50      54.981  53.931  93.619  1.00  0.00           N
ATOM    914  CA  GLU A  50      55.521  52.711  94.170  1.00  0.00           C
ATOM    916  CB  GLU A  50      54.651  52.311  95.401  1.00  0.00           C
ATOM    919  CG  GLU A  50      55.211  51.171  96.290  1.00  0.00           C
ATOM    922  CD  GLU A  50      54.921  49.731  95.858  1.00  0.00           C
ATOM    923  OE1 GLU A  50      53.841  49.451  95.271  1.00  0.00           O
ATOM    924  OE2 GLU A  50      55.741  48.831  96.189  1.00  0.00           O
ATOM    925  C   GLU A  50      55.561  51.571  93.181  1.00  0.00           C
ATOM    926  O   GLU A  50      56.581  50.911  92.980  1.00  0.00           O
ATOM    927  N   ASP A  51      54.431  51.341  92.469  1.00  0.00           N
ATOM    929  CA  ASP A  51      54.331  50.301  91.480  1.00  0.00           C
ATOM    931  CB  ASP A  51      52.821  50.081  91.180  1.00  0.00           C
ATOM    934  CG  ASP A  51      52.561  48.701  90.611  1.00  0.00           C
ATOM    935  OD1 ASP A  51      53.201  47.721  91.069  1.00  0.00           O
ATOM    936  OD2 ASP A  51      51.621  48.591  89.799  1.00  0.00           O
ATOM    937  C   ASP A  51      55.131  50.611  90.219  1.00  0.00           C
ATOM    938  O   ASP A  51      55.721  49.731  89.590  1.00  0.00           O
ATOM    939  N   ALA A  52      55.201  51.901  89.811  1.00  0.00           N
ATOM    941  CA  ALA A  52      55.981  52.341  88.671  1.00  0.00           C
ATOM    943  CB  ALA A  52      55.791  53.841  88.439  1.00  0.00           C
ATOM    947  C   ALA A  52      57.461  52.101  88.829  1.00  0.00           C
ATOM    948  O   ALA A  52      58.131  51.541  87.980  1.00  0.00           O
ATOM    949  N   ALA A  53      57.991  52.441  90.021  1.00  0.00           N
ATOM    951  CA  ALA A  53      59.351  52.221  90.410  1.00  0.00           C
ATOM    953  CB  ALA A  53      59.561  52.851  91.800  1.00  0.00           C
ATOM    957  C   ALA A  53      59.731  50.751  90.441  1.00  0.00           C
ATOM    958  O   ALA A  53      60.861  50.381  90.140  1.00  0.00           O
ATOM    959  N   LYS A  54      58.781  49.861  90.751  1.00  0.00           N
ATOM    961  CA  LYS A  54      58.991  48.431  90.630  1.00  0.00           C
ATOM    963  CB  LYS A  54      57.771  47.691  91.241  1.00  0.00           C
ATOM    966  CG  LYS A  54      58.011  46.201  91.499  1.00  0.00           C
ATOM    969  CD  LYS A  54      56.991  45.571  92.469  1.00  0.00           C
ATOM    972  CE  LYS A  54      57.151  45.991  93.941  1.00  0.00           C
ATOM    975  NZ  LYS A  54      56.101  45.431  94.799  1.00  0.00           N
ATOM    979  C   LYS A  54      59.311  47.951  89.201  1.00  0.00           C
ATOM    980  O   LYS A  54      60.171  47.101  89.011  1.00  0.00           O
ATOM    981  N   THR A  55      58.611  48.521  88.200  1.00  0.00           N
ATOM    983  CA  THR A  55      58.821  48.301  86.770  1.00  0.00           C
ATOM    985  CB  THR A  55      57.561  48.701  85.991  1.00  0.00           C
ATOM    987  OG1 THR A  55      56.481  47.861  86.390  1.00  0.00           O
ATOM    989  CG2 THR A  55      57.691  48.551  84.471  1.00  0.00           C
ATOM    993  C   THR A  55      60.031  49.031  86.189  1.00  0.00           C
ATOM    994  O   THR A  55      60.791  48.511  85.380  1.00  0.00           O
ATOM    995  N   LEU A  56      60.251  50.291  86.620  1.00  0.00           N
ATOM    997  CA  LEU A  56      61.281  51.161  86.069  1.00  0.00           C
ATOM    999  CB  LEU A  56      60.931  52.641  86.329  1.00  0.00           C
ATOM   1002  CG  LEU A  56      59.601  53.131  85.730  1.00  0.00           C
ATOM   1004  CD1 LEU A  56      59.291  54.561  86.210  1.00  0.00           C
ATOM   1008  CD2 LEU A  56      59.601  53.011  84.210  1.00  0.00           C
ATOM   1012  C   LEU A  56      62.661  50.921  86.639  1.00  0.00           C
ATOM   1013  O   LEU A  56      63.661  50.971  85.921  1.00  0.00           O
ATOM   1014  N   GLU A  57      62.761  50.621  87.951  1.00  0.00           N
ATOM   1016  CA  GLU A  57      64.041  50.421  88.631  1.00  0.00           C
ATOM   1018  CB  GLU A  57      63.911  50.351  90.180  1.00  0.00           C
ATOM   1021  CG  GLU A  57      65.231  50.691  90.929  1.00  0.00           C
ATOM   1024  CD  GLU A  57      65.451  52.181  91.231  1.00  0.00           C
ATOM   1025  OE1 GLU A  57      64.651  53.051  90.799  1.00  0.00           O
ATOM   1026  OE2 GLU A  57      66.401  52.451  92.020  1.00  0.00           O
ATOM   1027  C   GLU A  57      64.851  49.241  88.071  1.00  0.00           C
ATOM   1028  O   GLU A  57      66.071  49.361  87.951  1.00  0.00           O
ATOM   1029  N   PRO A  58      64.321  48.091  87.649  1.00  0.00           N
ATOM   1030  CD  PRO A  58      63.041  47.541  88.111  1.00  0.00           C
ATOM   1033  CA  PRO A  58      65.141  47.061  87.031  1.00  0.00           C
ATOM   1035  CB  PRO A  58      64.211  45.851  86.919  1.00  0.00           C
ATOM   1038  CG  PRO A  58      63.241  46.031  88.081  1.00  0.00           C
ATOM   1041  C   PRO A  58      65.661  47.441  85.669  1.00  0.00           C
ATOM   1042  O   PRO A  58      66.741  46.981  85.311  1.00  0.00           O
ATOM   1043  N   LEU A  59      64.901  48.231  84.881  1.00  0.00           N
ATOM   1045  CA  LEU A  59      65.371  48.801  83.631  1.00  0.00           C
ATOM   1047  CB  LEU A  59      64.211  49.461  82.859  1.00  0.00           C
ATOM   1050  CG  LEU A  59      64.571  50.001  81.451  1.00  0.00           C
ATOM   1052  CD1 LEU A  59      65.001  48.871  80.501  1.00  0.00           C
ATOM   1056  CD2 LEU A  59      63.391  50.761  80.840  1.00  0.00           C
ATOM   1060  C   LEU A  59      66.501  49.811  83.811  1.00  0.00           C
ATOM   1061  O   LEU A  59      67.531  49.731  83.141  1.00  0.00           O
ATOM   1062  N   SER A  60      66.351  50.761  84.760  1.00  0.00           N
ATOM   1064  CA  SER A  60      67.391  51.721  85.100  1.00  0.00           C
ATOM   1066  CB  SER A  60      66.881  52.881  85.979  1.00  0.00           C
ATOM   1069  OG  SER A  60      66.351  52.431  87.229  1.00  0.00           O
ATOM   1071  C   SER A  60      68.641  51.041  85.649  1.00  0.00           C
ATOM   1072  O   SER A  60      69.771  51.401  85.340  1.00  0.00           O
ATOM   1073  N   ALA A  61      68.481  49.941  86.411  1.00  0.00           N
ATOM   1075  CA  ALA A  61      69.551  49.181  87.010  1.00  0.00           C
ATOM   1077  CB  ALA A  61      68.911  48.081  87.870  1.00  0.00           C
ATOM   1081  C   ALA A  61      70.501  48.481  86.049  1.00  0.00           C
ATOM   1082  O   ALA A  61      71.611  48.081  86.421  1.00  0.00           O
ATOM   1083  N   LYS A  62      70.081  48.301  84.799  1.00  0.00           N
ATOM   1085  CA  LYS A  62      70.941  47.801  83.741  1.00  0.00           C
ATOM   1087  CB  LYS A  62      70.051  47.421  82.540  1.00  0.00           C
ATOM   1090  CG  LYS A  62      69.021  46.301  82.780  1.00  0.00           C
ATOM   1093  CD  LYS A  62      67.961  46.291  81.651  1.00  0.00           C
ATOM   1096  CE  LYS A  62      66.881  45.211  81.740  1.00  0.00           C
ATOM   1099  NZ  LYS A  62      65.991  45.281  80.560  1.00  0.00           N
ATOM   1103  C   LYS A  62      71.981  48.821  83.281  1.00  0.00           C
ATOM   1104  O   LYS A  62      73.091  48.461  82.880  1.00  0.00           O
ATOM   1105  N   TYR A  63      71.661  50.121  83.321  1.00  0.00           N
ATOM   1107  CA  TYR A  63      72.551  51.191  82.870  1.00  0.00           C
ATOM   1109  CB  TYR A  63      71.771  52.531  82.780  1.00  0.00           C
ATOM   1112  CG  TYR A  63      70.811  52.591  81.620  1.00  0.00           C
ATOM   1113  CD1 TYR A  63      69.441  52.421  81.850  1.00  0.00           C
ATOM   1115  CE1 TYR A  63      68.501  52.611  80.830  1.00  0.00           C
ATOM   1117  CZ  TYR A  63      68.941  52.971  79.550  1.00  0.00           C
ATOM   1118  OH  TYR A  63      68.021  53.111  78.499  1.00  0.00           O
ATOM   1120  CD2 TYR A  63      71.231  52.961  80.331  1.00  0.00           C
ATOM   1122  CE2 TYR A  63      70.301  53.151  79.299  1.00  0.00           C
ATOM   1124  C   TYR A  63      73.781  51.421  83.750  1.00  0.00           C
ATOM   1125  O   TYR A  63      74.871  51.741  83.281  1.00  0.00           O
ATOM   1126  N   LYS A  64      73.591  51.181  85.061  1.00  0.00           N
ATOM   1128  CA  LYS A  64      74.431  51.421  86.219  1.00  0.00           C
ATOM   1130  CB  LYS A  64      74.581  50.091  87.010  1.00  0.00           C
ATOM   1133  CG  LYS A  64      75.411  50.171  88.299  1.00  0.00           C
ATOM   1136  CD  LYS A  64      74.941  49.131  89.331  1.00  0.00           C
ATOM   1139  CE  LYS A  64      75.851  48.971  90.541  1.00  0.00           C
ATOM   1142  NZ  LYS A  64      75.191  48.081  91.521  1.00  0.00           N
ATOM   1146  C   LYS A  64      75.801  52.071  86.031  1.00  0.00           C
ATOM   1147  O   LYS A  64      76.051  53.231  86.371  1.00  0.00           O
ATOM   1148  N   ASN A  65      76.771  51.311  85.520  1.00  0.00           N
ATOM   1150  CA  ASN A  65      78.081  51.851  85.240  1.00  0.00           C
ATOM   1152  CB  ASN A  65      78.981  51.791  86.499  1.00  0.00           C
ATOM   1155  CG  ASN A  65      80.311  52.531  86.340  1.00  0.00           C
ATOM   1156  OD1 ASN A  65      81.371  51.921  86.320  1.00  0.00           O
ATOM   1157  ND2 ASN A  65      80.281  53.881  86.290  1.00  0.00           N
ATOM   1160  C   ASN A  65      78.591  51.121  83.999  1.00  0.00           C
ATOM   1161  O   ASN A  65      79.701  50.591  83.930  1.00  0.00           O
ATOM   1162  N   ILE A  66      77.761  51.111  82.930  1.00  0.00           N
ATOM   1164  CA  ILE A  66      78.181  50.831  81.561  1.00  0.00           C
ATOM   1166  CB  ILE A  66      76.971  50.801  80.630  1.00  0.00           C
ATOM   1168  CG2 ILE A  66      77.411  50.671  79.149  1.00  0.00           C
ATOM   1172  CG1 ILE A  66      76.021  49.641  81.049  1.00  0.00           C
ATOM   1175  CD  ILE A  66      74.741  49.581  80.219  1.00  0.00           C
ATOM   1179  C   ILE A  66      79.211  51.871  81.119  1.00  0.00           C
ATOM   1180  O   ILE A  66      80.301  51.551  80.641  1.00  0.00           O
ATOM   1181  N   ALA A  67      78.861  53.131  81.469  1.00  0.00           N
ATOM   1183  CA  ALA A  67      79.731  54.141  82.039  1.00  0.00           C
ATOM   1185  CB  ALA A  67      81.211  53.781  82.150  1.00  0.00           C
ATOM   1189  C   ALA A  67      79.531  55.501  81.411  1.00  0.00           C
ATOM   1190  O   ALA A  67      79.091  55.671  80.271  1.00  0.00           O
ATOM   1191  N   GLY A  68      79.731  56.551  82.229  1.00  0.00           N
ATOM   1193  CA  GLY A  68      79.311  57.911  81.931  1.00  0.00           C
ATOM   1196  C   GLY A  68      77.811  58.071  81.831  1.00  0.00           C
ATOM   1197  O   GLY A  68      77.271  59.111  81.469  1.00  0.00           O
ATOM   1198  N   VAL A  69      77.091  56.991  82.179  1.00  0.00           N
ATOM   1200  CA  VAL A  69      75.671  56.891  82.090  1.00  0.00           C
ATOM   1202  CB  VAL A  69      75.161  55.481  81.779  1.00  0.00           C
ATOM   1204  CG1 VAL A  69      73.621  55.511  81.710  1.00  0.00           C
ATOM   1208  CG2 VAL A  69      75.721  55.001  80.430  1.00  0.00           C
ATOM   1212  C   VAL A  69      75.121  57.401  83.391  1.00  0.00           C
ATOM   1213  O   VAL A  69      75.611  57.061  84.471  1.00  0.00           O
ATOM   1214  N   GLU A  70      74.111  58.281  83.299  1.00  0.00           N
ATOM   1216  CA  GLU A  70      73.421  58.721  84.480  1.00  0.00           C
ATOM   1218  CB  GLU A  70      73.481  60.251  84.711  1.00  0.00           C
ATOM   1221  CG  GLU A  70      74.891  60.901  84.770  1.00  0.00           C
ATOM   1224  CD  GLU A  70      75.421  61.191  86.171  1.00  0.00           C
ATOM   1225  OE1 GLU A  70      74.611  61.631  87.010  1.00  0.00           O
ATOM   1226  OE2 GLU A  70      76.661  61.081  86.390  1.00  0.00           O
ATOM   1227  C   GLU A  70      71.971  58.351  84.279  1.00  0.00           C
ATOM   1228  O   GLU A  70      71.351  58.771  83.299  1.00  0.00           O
ATOM   1229  N   GLU A  71      71.401  57.611  85.230  1.00  0.00           N
ATOM   1231  CA  GLU A  71      69.981  57.431  85.380  1.00  0.00           C
ATOM   1233  CB  GLU A  71      69.621  55.981  85.770  1.00  0.00           C
ATOM   1236  CG  GLU A  71      70.391  54.921  84.951  1.00  0.00           C
ATOM   1239  CD  GLU A  71      71.691  54.521  85.641  1.00  0.00           C
ATOM   1240  OE1 GLU A  71      71.631  53.851  86.691  1.00  0.00           O
ATOM   1241  OE2 GLU A  71      72.761  54.961  85.161  1.00  0.00           O
ATOM   1242  C   GLU A  71      69.481  58.401  86.430  1.00  0.00           C
ATOM   1243  O   GLU A  71      70.011  58.531  87.540  1.00  0.00           O
ATOM   1244  N   LYS A  72      68.481  59.201  86.049  1.00  0.00           N
ATOM   1246  CA  LYS A  72      67.751  60.071  86.940  1.00  0.00           C
ATOM   1248  CB  LYS A  72      68.171  61.571  86.831  1.00  0.00           C
ATOM   1251  CG  LYS A  72      69.441  61.971  87.590  1.00  0.00           C
ATOM   1254  CD  LYS A  72      70.791  61.691  86.899  1.00  0.00           C
ATOM   1257  CE  LYS A  72      71.351  62.821  86.020  1.00  0.00           C
ATOM   1260  NZ  LYS A  72      70.571  62.971  84.781  1.00  0.00           N
ATOM   1264  C   LYS A  72      66.281  59.981  86.581  1.00  0.00           C
ATOM   1265  O   LYS A  72      65.891  60.451  85.509  1.00  0.00           O
ATOM   1266  N   LEU A  73      65.431  59.421  87.451  1.00  0.00           N
ATOM   1268  CA  LEU A  73      64.011  59.301  87.189  1.00  0.00           C
ATOM   1270  CB  LEU A  73      63.441  57.891  87.460  1.00  0.00           C
ATOM   1273  CG  LEU A  73      64.131  56.731  86.710  1.00  0.00           C
ATOM   1275  CD1 LEU A  73      64.991  55.891  87.661  1.00  0.00           C
ATOM   1279  CD2 LEU A  73      63.111  55.821  86.031  1.00  0.00           C
ATOM   1283  C   LEU A  73      63.231  60.331  88.001  1.00  0.00           C
ATOM   1284  O   LEU A  73      63.271  60.401  89.230  1.00  0.00           O
ATOM   1285  N   THR A  74      62.481  61.211  87.329  1.00  0.00           N
ATOM   1287  CA  THR A  74      61.761  62.281  88.001  1.00  0.00           C
ATOM   1289  CB  THR A  74      61.661  63.561  87.211  1.00  0.00           C
ATOM   1291  OG1 THR A  74      62.961  64.131  87.071  1.00  0.00           O
ATOM   1293  CG2 THR A  74      60.821  64.601  87.960  1.00  0.00           C
ATOM   1297  C   THR A  74      60.381  61.831  88.391  1.00  0.00           C
ATOM   1298  O   THR A  74      59.531  61.581  87.551  1.00  0.00           O
ATOM   1299  N   TYR A  75      60.151  61.681  89.711  1.00  0.00           N
ATOM   1301  CA  TYR A  75      58.891  61.231  90.249  1.00  0.00           C
ATOM   1303  CB  TYR A  75      59.091  60.491  91.600  1.00  0.00           C
ATOM   1306  CG  TYR A  75      59.631  59.111  91.371  1.00  0.00           C
ATOM   1307  CD1 TYR A  75      60.971  58.881  91.010  1.00  0.00           C
ATOM   1309  CE1 TYR A  75      61.391  57.601  90.630  1.00  0.00           C
ATOM   1311  CZ  TYR A  75      60.481  56.541  90.630  1.00  0.00           C
ATOM   1312  OH  TYR A  75      60.901  55.281  90.149  1.00  0.00           O
ATOM   1314  CD2 TYR A  75      58.781  58.001  91.511  1.00  0.00           C
ATOM   1316  CE2 TYR A  75      59.191  56.721  91.119  1.00  0.00           C
ATOM   1318  C   TYR A  75      57.931  62.381  90.480  1.00  0.00           C
ATOM   1319  O   TYR A  75      58.271  63.331  91.180  1.00  0.00           O
ATOM   1320  N   THR A  76      56.701  62.311  89.930  1.00  0.00           N
ATOM   1322  CA  THR A  76      55.661  63.261  90.320  1.00  0.00           C
ATOM   1324  CB  THR A  76      55.481  64.361  89.251  1.00  0.00           C
ATOM   1326  OG1 THR A  76      54.141  64.711  88.921  1.00  0.00           O
ATOM   1328  CG2 THR A  76      56.161  65.631  89.760  1.00  0.00           C
ATOM   1332  C   THR A  76      54.391  62.551  90.711  1.00  0.00           C
ATOM   1333  O   THR A  76      53.521  63.161  91.320  1.00  0.00           O
ATOM   1334  N   ASP A  77      54.281  61.231  90.441  1.00  0.00           N
ATOM   1336  CA  ASP A  77      53.081  60.411  90.541  1.00  0.00           C
ATOM   1338  CB  ASP A  77      52.231  60.541  91.870  1.00  0.00           C
ATOM   1341  CG  ASP A  77      50.761  60.961  91.831  1.00  0.00           C
ATOM   1342  OD1 ASP A  77      49.921  60.111  92.251  1.00  0.00           O
ATOM   1343  OD2 ASP A  77      50.421  62.131  91.511  1.00  0.00           O
ATOM   1344  C   ASP A  77      52.341  60.401  89.210  1.00  0.00           C
ATOM   1345  O   ASP A  77      51.871  59.371  88.750  1.00  0.00           O
ATOM   1346  N   THR A  78      52.291  61.531  88.520  1.00  0.00           N
ATOM   1348  CA  THR A  78      51.551  61.601  87.281  1.00  0.00           C
ATOM   1350  CB  THR A  78      51.111  63.031  87.010  1.00  0.00           C
ATOM   1352  OG1 THR A  78      50.671  63.651  88.211  1.00  0.00           O
ATOM   1354  CG2 THR A  78      49.931  62.941  86.031  1.00  0.00           C
ATOM   1358  C   THR A  78      52.331  61.141  86.061  1.00  0.00           C
ATOM   1359  O   THR A  78      51.791  60.581  85.100  1.00  0.00           O
ATOM   1360  N   TYR A  79      53.641  61.351  86.069  1.00  0.00           N
ATOM   1362  CA  TYR A  79      54.501  60.901  85.000  1.00  0.00           C
ATOM   1364  CB  TYR A  79      54.611  61.891  83.801  1.00  0.00           C
ATOM   1367  CG  TYR A  79      55.381  63.171  84.051  1.00  0.00           C
ATOM   1368  CD1 TYR A  79      56.761  63.241  83.771  1.00  0.00           C
ATOM   1370  CE1 TYR A  79      57.431  64.471  83.840  1.00  0.00           C
ATOM   1372  CZ  TYR A  79      56.741  65.631  84.180  1.00  0.00           C
ATOM   1373  OH  TYR A  79      57.401  66.871  84.120  1.00  0.00           O
ATOM   1375  CD2 TYR A  79      54.711  64.341  84.431  1.00  0.00           C
ATOM   1377  CE2 TYR A  79      55.381  65.571  84.510  1.00  0.00           C
ATOM   1379  C   TYR A  79      55.821  60.631  85.641  1.00  0.00           C
ATOM   1380  O   TYR A  79      56.201  61.301  86.600  1.00  0.00           O
ATOM   1381  N   ALA A  80      56.561  59.641  85.121  1.00  0.00           N
ATOM   1383  CA  ALA A  80      57.911  59.351  85.501  1.00  0.00           C
ATOM   1385  CB  ALA A  80      58.111  57.861  85.840  1.00  0.00           C
ATOM   1389  C   ALA A  80      58.731  59.751  84.300  1.00  0.00           C
ATOM   1390  O   ALA A  80      58.421  59.421  83.160  1.00  0.00           O
ATOM   1391  N   GLN A  81      59.771  60.561  84.520  1.00  0.00           N
ATOM   1393  CA  GLN A  81      60.651  60.991  83.449  1.00  0.00           C
ATOM   1395  CB  GLN A  81      60.551  62.531  83.260  1.00  0.00           C
ATOM   1398  CG  GLN A  81      61.821  63.311  82.831  1.00  0.00           C
ATOM   1401  CD  GLN A  81      62.291  63.001  81.411  1.00  0.00           C
ATOM   1402  OE1 GLN A  81      61.501  63.001  80.460  1.00  0.00           O
ATOM   1403  NE2 GLN A  81      63.621  62.871  81.219  1.00  0.00           N
ATOM   1406  C   GLN A  81      62.051  60.521  83.731  1.00  0.00           C
ATOM   1407  O   GLN A  81      62.691  61.011  84.660  1.00  0.00           O
ATOM   1408  N   GLU A  82      62.571  59.571  82.941  1.00  0.00           N
ATOM   1410  CA  GLU A  82      63.951  59.151  83.081  1.00  0.00           C
ATOM   1412  CB  GLU A  82      64.211  57.671  82.831  1.00  0.00           C
ATOM   1415  CG  GLU A  82      65.661  57.221  83.120  1.00  0.00           C
ATOM   1418  CD  GLU A  82      65.851  55.731  82.850  1.00  0.00           C
ATOM   1419  OE1 GLU A  82      65.241  55.221  81.870  1.00  0.00           O
ATOM   1420  OE2 GLU A  82      66.621  55.101  83.601  1.00  0.00           O
ATOM   1421  C   GLU A  82      64.791  59.971  82.150  1.00  0.00           C
ATOM   1422  O   GLU A  82      64.681  59.911  80.921  1.00  0.00           O
ATOM   1423  N   ASN A  83      65.661  60.781  82.730  1.00  0.00           N
ATOM   1425  CA  ASN A  83      66.691  61.461  82.001  1.00  0.00           C
ATOM   1427  CB  ASN A  83      66.961  62.821  82.649  1.00  0.00           C
ATOM   1430  CG  ASN A  83      67.531  63.801  81.630  1.00  0.00           C
ATOM   1431  OD1 ASN A  83      66.951  64.881  81.460  1.00  0.00           O
ATOM   1432  ND2 ASN A  83      68.621  63.421  80.921  1.00  0.00           N
ATOM   1435  C   ASN A  83      67.911  60.591  82.039  1.00  0.00           C
ATOM   1436  O   ASN A  83      68.771  60.741  82.920  1.00  0.00           O
ATOM   1437  N   VAL A  84      68.031  59.721  81.031  1.00  0.00           N
ATOM   1439  CA  VAL A  84      69.271  59.051  80.760  1.00  0.00           C
ATOM   1441  CB  VAL A  84      69.071  57.851  79.850  1.00  0.00           C
ATOM   1443  CG1 VAL A  84      70.361  57.031  79.770  1.00  0.00           C
ATOM   1447  CG2 VAL A  84      67.951  57.001  80.451  1.00  0.00           C
ATOM   1451  C   VAL A  84      70.231  60.061  80.180  1.00  0.00           C
ATOM   1452  O   VAL A  84      69.831  60.941  79.419  1.00  0.00           O
ATOM   1453  N   THR A  85      71.511  59.981  80.501  1.00  0.00           N
ATOM   1455  CA  THR A  85      72.531  60.541  79.630  1.00  0.00           C
ATOM   1457  CB  THR A  85      73.231  61.771  80.191  1.00  0.00           C
ATOM   1459  OG1 THR A  85      73.831  62.541  79.149  1.00  0.00           O
ATOM   1461  CG2 THR A  85      74.321  61.421  81.210  1.00  0.00           C
ATOM   1465  C   THR A  85      73.461  59.401  79.419  1.00  0.00           C
ATOM   1466  O   THR A  85      73.691  58.611  80.331  1.00  0.00           O
ATOM   1467  N   ILE A  86      73.951  59.221  78.189  1.00  0.00           N
ATOM   1469  CA  ILE A  86      74.891  58.201  77.820  1.00  0.00           C
ATOM   1471  CB  ILE A  86      74.391  57.351  76.639  1.00  0.00           C
ATOM   1473  CG2 ILE A  86      75.431  56.261  76.271  1.00  0.00           C
ATOM   1477  CG1 ILE A  86      72.991  56.771  76.910  1.00  0.00           C
ATOM   1480  CD  ILE A  86      72.971  55.701  78.009  1.00  0.00           C
ATOM   1484  C   ILE A  86      76.111  58.951  77.370  1.00  0.00           C
ATOM   1485  O   ILE A  86      76.001  59.871  76.561  1.00  0.00           O
ATOM   1486  N   ASP A  87      77.301  58.631  77.889  1.00  0.00           N
ATOM   1488  CA  ASP A  87      78.521  59.311  77.539  1.00  0.00           C
ATOM   1490  CB  ASP A  87      79.151  59.921  78.820  1.00  0.00           C
ATOM   1493  CG  ASP A  87      80.671  60.001  78.950  1.00  0.00           C
ATOM   1494  OD1 ASP A  87      81.451  59.281  78.289  1.00  0.00           O
ATOM   1495  OD2 ASP A  87      81.061  60.881  79.759  1.00  0.00           O
ATOM   1496  C   ASP A  87      79.331  58.361  76.710  1.00  0.00           C
ATOM   1497  O   ASP A  87      79.641  57.231  77.090  1.00  0.00           O
ATOM   1498  N   MET A  88      79.621  58.791  75.469  1.00  0.00           N
ATOM   1500  CA  MET A  88      80.021  57.941  74.390  1.00  0.00           C
ATOM   1502  CB  MET A  88      79.471  58.451  73.029  1.00  0.00           C
ATOM   1505  CG  MET A  88      77.951  58.761  72.969  1.00  0.00           C
ATOM   1508  SD  MET A  88      76.891  57.401  72.410  1.00  0.00           S
ATOM   1509  CE  MET A  88      75.871  58.511  71.391  1.00  0.00           C
ATOM   1513  C   MET A  88      81.531  57.941  74.299  1.00  0.00           C
ATOM   1514  O   MET A  88      82.091  57.261  73.439  1.00  0.00           O
ATOM   1515  N   GLU A  89      82.251  58.661  75.179  1.00  0.00           N
ATOM   1517  CA  GLU A  89      83.691  58.531  75.351  1.00  0.00           C
ATOM   1519  CB  GLU A  89      84.281  59.781  76.050  1.00  0.00           C
ATOM   1522  CG  GLU A  89      84.121  61.091  75.249  1.00  0.00           C
ATOM   1525  CD  GLU A  89      84.451  62.331  76.079  1.00  0.00           C
ATOM   1526  OE1 GLU A  89      85.661  62.581  76.300  1.00  0.00           O
ATOM   1527  OE2 GLU A  89      83.501  63.031  76.490  1.00  0.00           O
ATOM   1528  C   GLU A  89      84.011  57.271  76.160  1.00  0.00           C
ATOM   1529  O   GLU A  89      85.041  56.621  75.980  1.00  0.00           O
ATOM   1530  N   LYS A  90      83.071  56.861  77.039  1.00  0.00           N
ATOM   1532  CA  LYS A  90      83.231  55.681  77.870  1.00  0.00           C
ATOM   1534  CB  LYS A  90      83.531  56.161  79.320  1.00  0.00           C
ATOM   1537  CG  LYS A  90      83.981  55.181  80.441  1.00  0.00           C
ATOM   1540  CD  LYS A  90      84.061  53.671  80.131  1.00  0.00           C
ATOM   1543  CE  LYS A  90      84.321  52.771  81.359  1.00  0.00           C
ATOM   1546  NZ  LYS A  90      83.701  51.431  81.171  1.00  0.00           N
ATOM   1550  C   LYS A  90      81.951  54.841  77.749  1.00  0.00           C
ATOM   1551  O   LYS A  90      81.321  54.481  78.730  1.00  0.00           O
ATOM   1552  N   VAL A  91      81.581  54.441  76.520  1.00  0.00           N
ATOM   1554  CA  VAL A  91      80.521  53.471  76.250  1.00  0.00           C
ATOM   1556  CB  VAL A  91      79.681  53.721  74.990  1.00  0.00           C
ATOM   1558  CG1 VAL A  91      78.481  54.611  75.351  1.00  0.00           C
ATOM   1562  CG2 VAL A  91      80.551  54.351  73.891  1.00  0.00           C
ATOM   1566  C   VAL A  91      81.061  52.071  76.139  1.00  0.00           C
ATOM   1567  O   VAL A  91      82.061  51.811  75.479  1.00  0.00           O
ATOM   1568  N   ASP A  92      80.401  51.081  76.770  1.00  0.00           N
ATOM   1570  CA  ASP A  92      80.711  49.701  76.509  1.00  0.00           C
ATOM   1572  CB  ASP A  92      80.861  48.931  77.840  1.00  0.00           C
ATOM   1575  CG  ASP A  92      81.101  47.471  77.539  1.00  0.00           C
ATOM   1576  OD1 ASP A  92      82.231  47.131  77.120  1.00  0.00           O
ATOM   1577  OD2 ASP A  92      80.141  46.681  77.630  1.00  0.00           O
ATOM   1578  C   ASP A  92      79.631  49.131  75.600  1.00  0.00           C
ATOM   1579  O   ASP A  92      78.461  49.051  75.980  1.00  0.00           O
ATOM   1580  N   PHE A  93      80.011  48.761  74.359  1.00  0.00           N
ATOM   1582  CA  PHE A  93      79.071  48.321  73.340  1.00  0.00           C
ATOM   1584  CB  PHE A  93      79.681  48.431  71.919  1.00  0.00           C
ATOM   1587  CG  PHE A  93      79.751  49.881  71.609  1.00  0.00           C
ATOM   1588  CD1 PHE A  93      78.531  50.561  71.480  1.00  0.00           C
ATOM   1590  CE1 PHE A  93      78.511  51.941  71.320  1.00  0.00           C
ATOM   1592  CZ  PHE A  93      79.711  52.641  71.279  1.00  0.00           C
ATOM   1594  CD2 PHE A  93      80.961  50.591  71.509  1.00  0.00           C
ATOM   1596  CE2 PHE A  93      80.941  51.981  71.349  1.00  0.00           C
ATOM   1598  C   PHE A  93      78.561  46.921  73.509  1.00  0.00           C
ATOM   1599  O   PHE A  93      77.491  46.581  73.020  1.00  0.00           O
ATOM   1600  N   LYS A  94      79.311  46.091  74.250  1.00  0.00           N
ATOM   1602  CA  LYS A  94      78.901  44.761  74.630  1.00  0.00           C
ATOM   1604  CB  LYS A  94      80.041  44.111  75.460  1.00  0.00           C
ATOM   1607  CG  LYS A  94      81.431  44.081  74.790  1.00  0.00           C
ATOM   1610  CD  LYS A  94      82.481  43.471  75.749  1.00  0.00           C
ATOM   1613  CE  LYS A  94      83.921  43.461  75.189  1.00  0.00           C
ATOM   1616  NZ  LYS A  94      84.931  43.281  76.259  1.00  0.00           N
ATOM   1620  C   LYS A  94      77.641  44.811  75.491  1.00  0.00           C
ATOM   1621  O   LYS A  94      76.631  44.171  75.219  1.00  0.00           O
ATOM   1622  N   ALA A  95      77.671  45.681  76.531  1.00  0.00           N
ATOM   1624  CA  ALA A  95      76.581  45.841  77.459  1.00  0.00           C
ATOM   1626  CB  ALA A  95      77.151  46.261  78.820  1.00  0.00           C
ATOM   1630  C   ALA A  95      75.561  46.861  77.030  1.00  0.00           C
ATOM   1631  O   ALA A  95      74.441  46.871  77.550  1.00  0.00           O
ATOM   1632  N   LEU A  96      75.881  47.701  76.009  1.00  0.00           N
ATOM   1634  CA  LEU A  96      74.901  48.561  75.351  1.00  0.00           C
ATOM   1636  CB  LEU A  96      75.561  49.481  74.299  1.00  0.00           C
ATOM   1639  CG  LEU A  96      74.611  50.551  73.701  1.00  0.00           C
ATOM   1641  CD1 LEU A  96      74.251  51.621  74.730  1.00  0.00           C
ATOM   1645  CD2 LEU A  96      75.221  51.231  72.469  1.00  0.00           C
ATOM   1649  C   LEU A  96      73.761  47.801  74.689  1.00  0.00           C
ATOM   1650  O   LEU A  96      72.601  48.201  74.759  1.00  0.00           O
ATOM   1651  N   GLN A  97      74.071  46.671  74.031  1.00  0.00           N
ATOM   1653  CA  GLN A  97      73.151  45.871  73.249  1.00  0.00           C
ATOM   1655  CB  GLN A  97      73.931  44.751  72.539  1.00  0.00           C
ATOM   1658  CG  GLN A  97      74.871  45.351  71.480  1.00  0.00           C
ATOM   1661  CD  GLN A  97      75.741  44.251  70.910  1.00  0.00           C
ATOM   1662  OE1 GLN A  97      75.221  43.241  70.439  1.00  0.00           O
ATOM   1663  NE2 GLN A  97      77.081  44.421  70.949  1.00  0.00           N
ATOM   1666  C   GLN A  97      72.001  45.281  74.031  1.00  0.00           C
ATOM   1667  O   GLN A  97      70.861  45.181  73.561  1.00  0.00           O
ATOM   1668  N   GLY A  98      72.291  44.851  75.281  1.00  0.00           N
ATOM   1670  CA  GLY A  98      71.281  44.361  76.189  1.00  0.00           C
ATOM   1673  C   GLY A  98      70.411  45.441  76.789  1.00  0.00           C
ATOM   1674  O   GLY A  98      69.251  45.181  77.120  1.00  0.00           O
ATOM   1675  N   ILE A  99      70.941  46.671  76.999  1.00  0.00           N
ATOM   1677  CA  ILE A  99      70.211  47.721  77.719  1.00  0.00           C
ATOM   1679  CB  ILE A  99      71.101  48.651  78.561  1.00  0.00           C
ATOM   1681  CG2 ILE A  99      72.251  49.321  77.781  1.00  0.00           C
ATOM   1685  CG1 ILE A  99      70.301  49.761  79.289  1.00  0.00           C
ATOM   1688  CD  ILE A  99      68.991  49.311  79.910  1.00  0.00           C
ATOM   1692  C   ILE A  99      69.261  48.501  76.840  1.00  0.00           C
ATOM   1693  O   ILE A  99      68.051  48.321  76.890  1.00  0.00           O
ATOM   1694  N   SER A 100      69.811  49.381  76.009  1.00  0.00           N
ATOM   1696  CA  SER A 100      69.131  50.191  75.039  1.00  0.00           C
ATOM   1698  CB  SER A 100      69.191  51.731  75.311  1.00  0.00           C
ATOM   1701  OG  SER A 100      70.461  52.141  75.850  1.00  0.00           O
ATOM   1703  C   SER A 100      69.831  49.851  73.771  1.00  0.00           C
ATOM   1704  O   SER A 100      70.821  50.471  73.389  1.00  0.00           O
ATOM   1705  N   GLY A 101      69.361  48.801  73.079  1.00  0.00           N
ATOM   1707  CA  GLY A 101      70.131  48.121  72.039  1.00  0.00           C
ATOM   1710  C   GLY A 101      70.421  48.911  70.800  1.00  0.00           C
ATOM   1711  O   GLY A 101      71.321  48.561  70.039  1.00  0.00           O
ATOM   1712  N   ILE A 102      69.621  49.961  70.539  1.00  0.00           N
ATOM   1714  CA  ILE A 102      69.661  50.851  69.381  1.00  0.00           C
ATOM   1716  CB  ILE A 102      70.711  51.971  69.469  1.00  0.00           C
ATOM   1718  CG2 ILE A 102      70.531  52.961  68.289  1.00  0.00           C
ATOM   1722  CG1 ILE A 102      70.611  52.761  70.811  1.00  0.00           C
ATOM   1725  CD  ILE A 102      71.831  53.641  71.090  1.00  0.00           C
ATOM   1729  C   ILE A 102      69.691  50.041  68.079  1.00  0.00           C
ATOM   1730  O   ILE A 102      70.541  50.141  67.209  1.00  0.00           O
ATOM   1731  N   ASN A 103      68.701  49.141  67.939  1.00  0.00           N
ATOM   1733  CA  ASN A 103      68.741  48.061  66.969  1.00  0.00           C
ATOM   1735  CB  ASN A 103      68.021  46.801  67.531  1.00  0.00           C
ATOM   1738  CG  ASN A 103      66.591  47.101  67.960  1.00  0.00           C
ATOM   1739  OD1 ASN A 103      66.361  47.471  69.109  1.00  0.00           O
ATOM   1740  ND2 ASN A 103      65.621  46.921  67.039  1.00  0.00           N
ATOM   1743  C   ASN A 103      68.131  48.521  65.649  1.00  0.00           C
ATOM   1744  O   ASN A 103      67.821  47.721  64.771  1.00  0.00           O
ATOM   1745  N   VAL A 104      67.991  49.851  65.491  1.00  0.00           N
ATOM   1747  CA  VAL A 104      67.601  50.541  64.280  1.00  0.00           C
ATOM   1749  CB  VAL A 104      67.561  52.051  64.491  1.00  0.00           C
ATOM   1751  CG1 VAL A 104      67.211  52.771  63.181  1.00  0.00           C
ATOM   1755  CG2 VAL A 104      66.521  52.381  65.579  1.00  0.00           C
ATOM   1759  C   VAL A 104      68.561  50.231  63.149  1.00  0.00           C
ATOM   1760  O   VAL A 104      68.131  49.971  62.029  1.00  0.00           O
ATOM   1761  N   SER A 105      69.871  50.191  63.451  1.00  0.00           N
ATOM   1763  CA  SER A 105      70.841  49.541  62.609  1.00  0.00           C
ATOM   1765  CB  SER A 105      71.571  50.471  61.590  1.00  0.00           C
ATOM   1768  OG  SER A 105      72.621  51.281  62.149  1.00  0.00           O
ATOM   1770  C   SER A 105      71.821  48.871  63.540  1.00  0.00           C
ATOM   1771  O   SER A 105      72.191  49.391  64.590  1.00  0.00           O
ATOM   1772  N   ALA A 106      72.271  47.661  63.189  1.00  0.00           N
ATOM   1774  CA  ALA A 106      73.321  46.981  63.920  1.00  0.00           C
ATOM   1776  CB  ALA A 106      73.501  45.571  63.360  1.00  0.00           C
ATOM   1780  C   ALA A 106      74.651  47.711  63.849  1.00  0.00           C
ATOM   1781  O   ALA A 106      75.471  47.651  64.759  1.00  0.00           O
ATOM   1782  N   GLU A 107      74.891  48.381  62.710  1.00  0.00           N
ATOM   1784  CA  GLU A 107      76.081  49.121  62.381  1.00  0.00           C
ATOM   1786  CB  GLU A 107      75.991  49.611  60.910  1.00  0.00           C
ATOM   1789  CG  GLU A 107      76.041  48.521  59.790  1.00  0.00           C
ATOM   1792  CD  GLU A 107      75.191  47.311  60.109  1.00  0.00           C
ATOM   1793  OE1 GLU A 107      73.931  47.401  60.000  1.00  0.00           O
ATOM   1794  OE2 GLU A 107      75.781  46.311  60.620  1.00  0.00           O
ATOM   1795  C   GLU A 107      76.321  50.281  63.329  1.00  0.00           C
ATOM   1796  O   GLU A 107      77.381  50.361  63.939  1.00  0.00           O
ATOM   1797  N   ASP A 108      75.311  51.151  63.549  1.00  0.00           N
ATOM   1799  CA  ASP A 108      75.471  52.291  64.459  1.00  0.00           C
ATOM   1801  CB  ASP A 108      74.221  53.211  64.351  1.00  0.00           C
ATOM   1804  CG  ASP A 108      74.401  54.551  65.050  1.00  0.00           C
ATOM   1805  OD1 ASP A 108      75.461  55.191  64.870  1.00  0.00           O
ATOM   1806  OD2 ASP A 108      73.421  55.021  65.689  1.00  0.00           O
ATOM   1807  C   ASP A 108      75.721  51.861  65.910  1.00  0.00           C
ATOM   1808  O   ASP A 108      76.661  52.281  66.570  1.00  0.00           O
ATOM   1809  N   ALA A 109      74.911  50.911  66.410  1.00  0.00           N
ATOM   1811  CA  ALA A 109      75.051  50.421  67.759  1.00  0.00           C
ATOM   1813  CB  ALA A 109      73.831  49.571  68.120  1.00  0.00           C
ATOM   1817  C   ALA A 109      76.331  49.631  68.061  1.00  0.00           C
ATOM   1818  O   ALA A 109      76.801  49.641  69.189  1.00  0.00           O
ATOM   1819  N   LYS A 110      76.891  48.871  67.079  1.00  0.00           N
ATOM   1821  CA  LYS A 110      78.001  47.961  67.349  1.00  0.00           C
ATOM   1823  CB  LYS A 110      77.771  46.571  66.710  1.00  0.00           C
ATOM   1826  CG  LYS A 110      76.581  45.791  67.271  1.00  0.00           C
ATOM   1829  CD  LYS A 110      76.321  44.521  66.439  1.00  0.00           C
ATOM   1832  CE  LYS A 110      75.141  43.671  66.921  1.00  0.00           C
ATOM   1835  NZ  LYS A 110      74.941  42.521  66.021  1.00  0.00           N
ATOM   1839  C   LYS A 110      79.361  48.401  66.840  1.00  0.00           C
ATOM   1840  O   LYS A 110      80.341  47.691  67.069  1.00  0.00           O
ATOM   1841  N   LYS A 111      79.461  49.511  66.090  1.00  0.00           N
ATOM   1843  CA  LYS A 111      80.721  49.941  65.509  1.00  0.00           C
ATOM   1845  CB  LYS A 111      80.581  49.981  63.980  1.00  0.00           C
ATOM   1848  CG  LYS A 111      80.161  48.651  63.329  1.00  0.00           C
ATOM   1851  CD  LYS A 111      79.851  48.881  61.840  1.00  0.00           C
ATOM   1854  CE  LYS A 111      79.671  47.651  60.951  1.00  0.00           C
ATOM   1857  NZ  LYS A 111      78.691  46.691  61.480  1.00  0.00           N
ATOM   1861  C   LYS A 111      81.061  51.331  66.001  1.00  0.00           C
ATOM   1862  O   LYS A 111      81.911  52.041  65.439  1.00  0.00           O
ATOM   1863  N   GLY A 112      80.351  51.741  67.069  1.00  0.00           N
ATOM   1865  CA  GLY A 112      80.321  53.071  67.609  1.00  0.00           C
ATOM   1868  C   GLY A 112      79.391  54.011  66.889  1.00  0.00           C
ATOM   1869  O   GLY A 112      79.211  53.971  65.679  1.00  0.00           O
ATOM   1870  N   ILE A 113      78.801  54.951  67.649  1.00  0.00           N
ATOM   1872  CA  ILE A 113      77.951  56.001  67.139  1.00  0.00           C
ATOM   1874  CB  ILE A 113      77.011  56.601  68.189  1.00  0.00           C
ATOM   1876  CG2 ILE A 113      76.331  57.871  67.620  1.00  0.00           C
ATOM   1880  CG1 ILE A 113      75.881  55.631  68.620  1.00  0.00           C
ATOM   1883  CD  ILE A 113      76.281  54.471  69.539  1.00  0.00           C
ATOM   1887  C   ILE A 113      78.811  57.081  66.509  1.00  0.00           C
ATOM   1888  O   ILE A 113      79.681  57.681  67.149  1.00  0.00           O
ATOM   1889  N   THR A 114      78.511  57.351  65.230  1.00  0.00           N
ATOM   1891  CA  THR A 114      79.131  58.351  64.351  1.00  0.00           C
ATOM   1893  CB  THR A 114      79.651  57.751  63.041  1.00  0.00           C
ATOM   1895  OG1 THR A 114      80.591  56.741  63.339  1.00  0.00           O
ATOM   1897  CG2 THR A 114      80.401  58.771  62.169  1.00  0.00           C
ATOM   1901  C   THR A 114      78.031  59.341  64.039  1.00  0.00           C
ATOM   1902  O   THR A 114      76.851  58.981  64.061  1.00  0.00           O
ATOM   1903  N   MET A 115      78.331  60.621  63.780  1.00  0.00           N
ATOM   1905  CA  MET A 115      77.301  61.601  63.431  1.00  0.00           C
ATOM   1907  CB  MET A 115      77.921  63.011  63.279  1.00  0.00           C
ATOM   1910  CG  MET A 115      76.991  64.181  63.701  1.00  0.00           C
ATOM   1913  SD  MET A 115      75.441  64.331  62.759  1.00  0.00           S
ATOM   1914  CE  MET A 115      74.571  65.441  63.899  1.00  0.00           C
ATOM   1918  C   MET A 115      76.561  61.211  62.149  1.00  0.00           C
ATOM   1919  O   MET A 115      75.331  61.201  62.099  1.00  0.00           O
ATOM   1920  N   ALA A 116      77.311  60.801  61.110  1.00  0.00           N
ATOM   1922  CA  ALA A 116      76.731  60.371  59.849  1.00  0.00           C
ATOM   1924  CB  ALA A 116      77.901  60.001  58.919  1.00  0.00           C
ATOM   1928  C   ALA A 116      75.751  59.201  59.951  1.00  0.00           C
ATOM   1929  O   ALA A 116      74.651  59.231  59.389  1.00  0.00           O
ATOM   1930  N   GLN A 117      76.121  58.171  60.730  1.00  0.00           N
ATOM   1932  CA  GLN A 117      75.201  57.111  61.099  1.00  0.00           C
ATOM   1934  CB  GLN A 117      75.951  56.021  61.899  1.00  0.00           C
ATOM   1937  CG  GLN A 117      77.091  55.361  61.079  1.00  0.00           C
ATOM   1940  CD  GLN A 117      77.671  54.111  61.770  1.00  0.00           C
ATOM   1941  OE1 GLN A 117      77.621  53.021  61.189  1.00  0.00           O
ATOM   1942  NE2 GLN A 117      78.161  54.281  63.009  1.00  0.00           N
ATOM   1945  C   GLN A 117      74.001  57.591  61.889  1.00  0.00           C
ATOM   1946  O   GLN A 117      72.871  57.301  61.521  1.00  0.00           O
ATOM   1947  N   MET A 118      74.221  58.411  62.950  1.00  0.00           N
ATOM   1949  CA  MET A 118      73.181  58.831  63.870  1.00  0.00           C
ATOM   1951  CB  MET A 118      73.801  59.661  65.031  1.00  0.00           C
ATOM   1954  CG  MET A 118      72.811  60.401  65.969  1.00  0.00           C
ATOM   1957  SD  MET A 118      71.711  59.371  66.980  1.00  0.00           S
ATOM   1958  CE  MET A 118      72.991  58.641  68.039  1.00  0.00           C
ATOM   1962  C   MET A 118      72.051  59.591  63.219  1.00  0.00           C
ATOM   1963  O   MET A 118      70.881  59.261  63.419  1.00  0.00           O
ATOM   1964  N   GLU A 119      72.341  60.581  62.360  1.00  0.00           N
ATOM   1966  CA  GLU A 119      71.281  61.211  61.569  1.00  0.00           C
ATOM   1968  CB  GLU A 119      71.811  62.441  60.789  1.00  0.00           C
ATOM   1971  CG  GLU A 119      72.111  63.681  61.679  1.00  0.00           C
ATOM   1974  CD  GLU A 119      70.921  64.551  62.120  1.00  0.00           C
ATOM   1975  OE1 GLU A 119      69.771  64.031  62.229  1.00  0.00           O
ATOM   1976  OE2 GLU A 119      71.141  65.761  62.399  1.00  0.00           O
ATOM   1977  C   GLU A 119      70.561  60.261  60.620  1.00  0.00           C
ATOM   1978  O   GLU A 119      69.331  60.191  60.611  1.00  0.00           O
ATOM   1979  N   LEU A 120      71.301  59.441  59.829  1.00  0.00           N
ATOM   1981  CA  LEU A 120      70.721  58.531  58.840  1.00  0.00           C
ATOM   1983  CB  LEU A 120      71.841  57.831  58.020  1.00  0.00           C
ATOM   1986  CG  LEU A 120      71.351  56.861  56.910  1.00  0.00           C
ATOM   1988  CD1 LEU A 120      70.591  57.591  55.800  1.00  0.00           C
ATOM   1992  CD2 LEU A 120      72.531  56.081  56.320  1.00  0.00           C
ATOM   1996  C   LEU A 120      69.811  57.471  59.439  1.00  0.00           C
ATOM   1997  O   LEU A 120      68.681  57.261  58.980  1.00  0.00           O
ATOM   1998  N   VAL A 121      70.251  56.801  60.520  1.00  0.00           N
ATOM   2000  CA  VAL A 121      69.451  55.811  61.219  1.00  0.00           C
ATOM   2002  CB  VAL A 121      70.251  54.961  62.189  1.00  0.00           C
ATOM   2004  CG1 VAL A 121      71.431  54.291  61.460  1.00  0.00           C
ATOM   2008  CG2 VAL A 121      70.741  55.801  63.381  1.00  0.00           C
ATOM   2012  C   VAL A 121      68.211  56.401  61.899  1.00  0.00           C
ATOM   2013  O   VAL A 121      67.161  55.781  61.931  1.00  0.00           O
ATOM   2014  N   MET A 122      68.281  57.621  62.460  1.00  0.00           N
ATOM   2016  CA  MET A 122      67.111  58.251  63.069  1.00  0.00           C
ATOM   2018  CB  MET A 122      67.521  59.441  63.950  1.00  0.00           C
ATOM   2021  CG  MET A 122      68.271  59.021  65.230  1.00  0.00           C
ATOM   2024  SD  MET A 122      67.291  58.011  66.359  1.00  0.00           S
ATOM   2025  CE  MET A 122      68.511  58.001  67.679  1.00  0.00           C
ATOM   2029  C   MET A 122      65.971  58.601  62.110  1.00  0.00           C
ATOM   2030  O   MET A 122      64.791  58.461  62.439  1.00  0.00           O
ATOM   2031  N   LYS A 123      66.291  59.001  60.860  1.00  0.00           N
ATOM   2033  CA  LYS A 123      65.281  59.171  59.820  1.00  0.00           C
ATOM   2035  CB  LYS A 123      65.801  59.991  58.610  1.00  0.00           C
ATOM   2038  CG  LYS A 123      66.681  61.211  58.960  1.00  0.00           C
ATOM   2041  CD  LYS A 123      66.161  62.171  60.039  1.00  0.00           C
ATOM   2044  CE  LYS A 123      67.321  62.931  60.699  1.00  0.00           C
ATOM   2047  NZ  LYS A 123      66.851  64.131  61.399  1.00  0.00           N
ATOM   2051  C   LYS A 123      64.801  57.811  59.300  1.00  0.00           C
ATOM   2052  O   LYS A 123      63.651  57.661  58.890  1.00  0.00           O
ATOM   2053  N   ALA A 124      65.641  56.761  59.370  1.00  0.00           N
ATOM   2055  CA  ALA A 124      65.281  55.391  59.050  1.00  0.00           C
ATOM   2057  CB  ALA A 124      66.561  54.551  58.829  1.00  0.00           C
ATOM   2061  C   ALA A 124      64.451  54.721  60.140  1.00  0.00           C
ATOM   2062  O   ALA A 124      63.741  53.741  59.910  1.00  0.00           O
ATOM   2063  N   ALA A 125      64.461  55.301  61.349  1.00  0.00           N
ATOM   2065  CA  ALA A 125      63.621  54.901  62.460  1.00  0.00           C
ATOM   2067  CB  ALA A 125      64.391  55.191  63.771  1.00  0.00           C
ATOM   2071  C   ALA A 125      62.341  55.711  62.480  1.00  0.00           C
ATOM   2072  O   ALA A 125      61.471  55.561  63.339  1.00  0.00           O
ATOM   2073  N   GLY A 126      62.211  56.611  61.489  1.00  0.00           N
ATOM   2075  CA  GLY A 126      61.041  57.421  61.210  1.00  0.00           C
ATOM   2078  C   GLY A 126      60.721  58.471  62.229  1.00  0.00           C
ATOM   2079  O   GLY A 126      59.681  59.131  62.189  1.00  0.00           O
ATOM   2080  N   PHE A 127      61.641  58.691  63.171  1.00  0.00           N
ATOM   2082  CA  PHE A 127      61.481  59.661  64.210  1.00  0.00           C
ATOM   2084  CB  PHE A 127      62.531  59.511  65.340  1.00  0.00           C
ATOM   2087  CG  PHE A 127      62.561  58.121  65.951  1.00  0.00           C
ATOM   2088  CD1 PHE A 127      61.401  57.421  66.340  1.00  0.00           C
ATOM   2090  CE1 PHE A 127      61.511  56.191  67.009  1.00  0.00           C
ATOM   2092  CZ  PHE A 127      62.761  55.661  67.311  1.00  0.00           C
ATOM   2094  CD2 PHE A 127      63.801  57.561  66.240  1.00  0.00           C
ATOM   2096  CE2 PHE A 127      63.921  56.341  66.921  1.00  0.00           C
ATOM   2098  C   PHE A 127      61.511  61.091  63.680  1.00  0.00           C
ATOM   2099  O   PHE A 127      62.211  61.421  62.719  1.00  0.00           O
ATOM   2100  N   LYS A 128      60.741  61.971  64.319  1.00  0.00           N
ATOM   2102  CA  LYS A 128      60.691  63.381  63.989  1.00  0.00           C
ATOM   2104  CB  LYS A 128      59.321  63.981  64.389  1.00  0.00           C
ATOM   2107  CG  LYS A 128      58.081  63.201  63.920  1.00  0.00           C
ATOM   2110  CD  LYS A 128      56.761  63.671  64.569  1.00  0.00           C
ATOM   2113  CE  LYS A 128      56.641  63.291  66.050  1.00  0.00           C
ATOM   2116  NZ  LYS A 128      55.391  63.791  66.679  1.00  0.00           N
ATOM   2120  C   LYS A 128      61.741  64.091  64.819  1.00  0.00           C
ATOM   2121  O   LYS A 128      61.731  64.001  66.050  1.00  0.00           O
ATOM   2122  N   GLU A 129      62.651  64.861  64.210  1.00  0.00           N
ATOM   2124  CA  GLU A 129      63.481  65.761  64.980  1.00  0.00           C
ATOM   2126  CB  GLU A 129      64.841  66.031  64.300  1.00  0.00           C
ATOM   2129  CG  GLU A 129      64.811  66.801  62.950  1.00  0.00           C
ATOM   2132  CD  GLU A 129      64.111  66.051  61.809  1.00  0.00           C
ATOM   2133  OE1 GLU A 129      64.211  64.791  61.759  1.00  0.00           O
ATOM   2134  OE2 GLU A 129      63.511  66.731  60.960  1.00  0.00           O
ATOM   2135  C   GLU A 129      62.691  66.981  65.451  1.00  0.00           C
ATOM   2136  O   GLU A 129      61.821  67.481  64.759  1.00  0.00           O
ATOM   2137  N   VAL A 130      62.911  67.471  66.689  1.00  0.00           N
ATOM   2139  CA  VAL A 130      62.431  68.791  67.069  1.00  0.00           C
ATOM   2141  CB  VAL A 130      62.101  68.931  68.550  1.00  0.00           C
ATOM   2143  CG1 VAL A 130      63.321  68.641  69.439  1.00  0.00           C
ATOM   2147  CG2 VAL A 130      61.561  70.351  68.840  1.00  0.00           C
ATOM   2151  C   VAL A 130      63.421  69.831  66.601  1.00  0.00           C
ATOM   2152  O   VAL A 130      63.021  70.861  66.061  1.00  0.00           O
ATOM   2153  N   LYS A 131      64.731  69.511  66.710  1.00  0.00           N
ATOM   2155  CA  LYS A 131      65.851  70.271  66.189  1.00  0.00           C
ATOM   2157  CB  LYS A 131      65.691  70.331  64.639  1.00  0.00           C
ATOM   2160  CG  LYS A 131      66.771  71.001  63.789  1.00  0.00           C
ATOM   2163  CD  LYS A 131      68.121  70.271  63.680  1.00  0.00           C
ATOM   2166  CE  LYS A 131      69.061  71.121  62.809  1.00  0.00           C
ATOM   2169  NZ  LYS A 131      70.281  70.411  62.399  1.00  0.00           N
ATOM   2173  C   LYS A 131      66.081  71.601  66.999  1.00  0.00           C
ATOM   2174  OT1 LYS A 131      65.601  72.691  66.590  1.00  0.00           O
ATOM   2175  OT2 LYS A 131      66.751  71.551  68.079  1.00  0.00           O
ATOM   2176  NH3 POPEB 132      35.171  90.431  60.960  1.00  0.00           N
ATOM   2180  C12 POPEB 132      34.091  90.391  62.009  1.00  0.00           C
ATOM   2183  C11 POPEB 132      34.131  91.641  62.889  1.00  0.00           C
ATOM   2186  P   POPEB 132      31.701  92.681  62.870  1.00  0.00           P
ATOM   2187  O13 POPEB 132      30.491  91.851  62.889  1.00  0.00           O
ATOM   2188  O14 POPEB 132      31.601  94.021  63.490  1.00  0.00           O
ATOM   2189  O11 POPEB 132      32.221  92.811  61.380  1.00  0.00           O
ATOM   2190  O12 POPEB 132      32.871  91.861  63.549  1.00  0.00           O
ATOM   2191  C1  POPEB 132      31.421  93.351  60.329  1.00  0.00           C
ATOM   2194  C2  POPEB 132      31.471  92.461  59.059  1.00  0.00           C
ATOM   2196  O21 POPEB 132      31.051  93.211  57.910  1.00  0.00           O
ATOM   2197  C21 POPEB 132      31.991  93.961  57.369  1.00  0.00           C
ATOM   2198  O22 POPEB 132      33.151  94.041  57.749  1.00  0.00           O
ATOM   2199  C22 POPEB 132      31.431  94.761  56.201  1.00  0.00           C
ATOM   2202  C3  POPEB 132      30.521  91.231  59.239  1.00  0.00           C
ATOM   2205  O31 POPEB 132      30.711  90.191  58.250  1.00  0.00           O
ATOM   2206  C31 POPEB 132      31.581  89.251  58.570  1.00  0.00           C
ATOM   2207  O32 POPEB 132      32.361  89.281  59.509  1.00  0.00           O
ATOM   2208  C32 POPEB 132      31.411  88.051  57.630  1.00  0.00           C
ATOM   2211  C23 POPEB 132      30.901  93.841  55.079  1.00  0.00           C
ATOM   2214  C24 POPEB 132      30.091  94.601  54.021  1.00  0.00           C
ATOM   2217  C25 POPEB 132      30.881  95.621  53.199  1.00  0.00           C
ATOM   2220  C26 POPEB 132      30.021  96.231  52.089  1.00  0.00           C
ATOM   2223  C27 POPEB 132      30.731  97.321  51.259  1.00  0.00           C
ATOM   2226  C28 POPEB 132      31.271  96.761  49.930  1.00  0.00           C
ATOM   2229  C29 POPEB 132      32.181  97.711  49.200  1.00  0.00           C
ATOM   2231 0C21 POPEB 132      32.371  97.781  47.870  1.00  0.00           C
ATOM   2233 1C21 POPEB 132      31.731  96.951  46.780  1.00  0.00           C
ATOM   2236 2C21 POPEB 132      32.741  95.931  46.219  1.00  0.00           C
ATOM   2239 3C21 POPEB 132      32.381  95.331  44.849  1.00  0.00           C
ATOM   2242 4C21 POPEB 132      33.401  94.251  44.459  1.00  0.00           C
ATOM   2245 5C21 POPEB 132      33.141  93.531  43.129  1.00  0.00           C
ATOM   2248 6C21 POPEB 132      34.161  92.401  42.910  1.00  0.00           C
ATOM   2251 7C21 POPEB 132      33.911  91.551  41.660  1.00  0.00           C
ATOM   2254 8C21 POPEB 132      34.771  90.281  41.620  1.00  0.00           C
ATOM   2258  C33 POPEB 132      32.171  88.241  56.300  1.00  0.00           C
ATOM   2261  C34 POPEB 132      32.081  87.011  55.379  1.00  0.00           C
ATOM   2264  C35 POPEB 132      30.681  86.791  54.779  1.00  0.00           C
ATOM   2267  C36 POPEB 132      30.391  87.721  53.599  1.00  0.00           C
ATOM   2270  C37 POPEB 132      28.911  87.691  53.209  1.00  0.00           C
ATOM   2273  C38 POPEB 132      28.641  88.331  51.840  1.00  0.00           C
ATOM   2276  C39 POPEB 132      27.151  88.501  51.550  1.00  0.00           C
ATOM   2279 0C31 POPEB 132      26.891  88.741  50.060  1.00  0.00           C
ATOM   2282 1C31 POPEB 132      25.401  88.811  49.689  1.00  0.00           C
ATOM   2285 2C31 POPEB 132      25.201  88.841  48.171  1.00  0.00           C
ATOM   2288 3C31 POPEB 132      23.761  89.131  47.730  1.00  0.00           C
ATOM   2291 4C31 POPEB 132      22.771  87.981  47.950  1.00  0.00           C
ATOM   2294 5C31 POPEB 132      21.361  88.351  47.460  1.00  0.00           C
ATOM   2297 6C31 POPEB 132      20.361  87.201  47.529  1.00  0.00           C
ATOM   2301  NH3 POPEC 133      28.501 124.113  17.509  1.00  0.00           N
ATOM   2305  C12 POPEC 133      29.931 123.723  17.339  1.00  0.00           C
ATOM   2308  C11 POPEC 133      30.601 124.683  16.359  1.00  0.00           C
ATOM   2311  P   POPEC 133      33.091 124.073  16.389  1.00  0.00           P
ATOM   2312  O13 POPEC 133      32.641 122.663  16.289  1.00  0.00           O
ATOM   2313  O14 POPEC 133      33.711 124.713  15.209  1.00  0.00           O
ATOM   2314  O11 POPEC 133      34.061 124.213  17.639  1.00  0.00           O
ATOM   2315  O12 POPEC 133      31.891 125.003  16.859  1.00  0.00           O
ATOM   2316  C1  POPEC 133      33.921 123.293  18.740  1.00  0.00           C
ATOM   2319  C2  POPEC 133      33.981 124.043  20.090  1.00  0.00           C
ATOM   2321  O21 POPEC 133      33.851 123.113  21.179  1.00  0.00           O
ATOM   2322  C21 POPEC 133      32.721 122.493  21.400  1.00  0.00           C
ATOM   2323  O22 POPEC 133      31.651 122.673  20.829  1.00  0.00           O
ATOM   2324  C22 POPEC 133      32.911 121.501  22.539  1.00  0.00           C
ATOM   2327  C3  POPEC 133      32.961 125.223  20.130  1.00  0.00           C
ATOM   2330  O31 POPEC 133      32.511 125.603  21.450  1.00  0.00           O
ATOM   2331  C31 POPEC 133      33.391 126.333  22.130  1.00  0.00           C
ATOM   2332  O32 POPEC 133      34.551 126.533  21.819  1.00  0.00           O
ATOM   2333  C32 POPEC 133      32.681 126.923  23.339  1.00  0.00           C
ATOM   2336  C23 POPEC 133      33.341 122.213  23.840  1.00  0.00           C
ATOM   2339  C24 POPEC 133      34.001 121.271  24.849  1.00  0.00           C
ATOM   2342  C25 POPEC 133      34.271 121.983  26.170  1.00  0.00           C
ATOM   2345  C26 POPEC 133      33.691 121.271  27.399  1.00  0.00           C
ATOM   2348  C27 POPEC 133      33.531 122.273  28.540  1.00  0.00           C
ATOM   2351  C28 POPEC 133      32.851 121.721  29.809  1.00  0.00           C
ATOM   2354  C29 POPEC 133      33.721 120.831  30.659  1.00  0.00           C
ATOM   2356 0C21 POPEC 133      33.231 119.941  31.540  1.00  0.00           C
ATOM   2358 1C21 POPEC 133      31.761 119.721  31.809  1.00  0.00           C
ATOM   2361 2C21 POPEC 133      31.201 118.671  30.829  1.00  0.00           C
ATOM   2364 3C21 POPEC 133      29.701 118.421  31.009  1.00  0.00           C
ATOM   2367 4C21 POPEC 133      29.161 117.431  29.969  1.00  0.00           C
ATOM   2370 5C21 POPEC 133      27.641 117.271  30.039  1.00  0.00           C
ATOM   2373 6C21 POPEC 133      26.921 118.551  29.609  1.00  0.00           C
ATOM   2376 7C21 POPEC 133      25.571 118.251  28.959  1.00  0.00           C
ATOM   2379 8C21 POPEC 133      24.761 119.511  28.640  1.00  0.00           C
ATOM   2383  C33 POPEC 133      32.661 125.933  24.519  1.00  0.00           C
ATOM   2386  C34 POPEC 133      31.681 126.403  25.599  1.00  0.00           C
ATOM   2389  C35 POPEC 133      31.561 125.463  26.809  1.00  0.00           C
ATOM   2392  C36 POPEC 133      32.631 125.713  27.879  1.00  0.00           C
ATOM   2395  C37 POPEC 133      32.111 125.413  29.300  1.00  0.00           C
ATOM   2398  C38 POPEC 133      31.291 126.583  29.829  1.00  0.00           C
ATOM   2401  C39 POPEC 133      30.421 126.273  31.049  1.00  0.00           C
ATOM   2404 0C31 POPEC 133      31.221 126.123  32.340  1.00  0.00           C
ATOM   2407 1C31 POPEC 133      30.311 125.933  33.549  1.00  0.00           C
ATOM   2410 2C31 POPEC 133      30.871 126.573  34.820  1.00  0.00           C
ATOM   2413 3C31 POPEC 133      30.121 126.143  36.079  1.00  0.00           C
ATOM   2416 4C31 POPEC 133      30.731 126.763  37.340  1.00  0.00           C
ATOM   2419 5C31 POPEC 133      30.311 126.033  38.619  1.00  0.00           C
ATOM   2422 6C31 POPEC 133      30.921 126.653  39.869  1.00  0.00           C
ATOM   2426  NH3 POPED 134     114.381  38.931  18.599  1.00  0.00           N
ATOM   2430  C12 POPED 134     115.011  37.641  18.129  1.00  0.00           C
ATOM   2433  C11 POPED 134     116.541  37.781  17.859  1.00  0.00           C
ATOM   2436  P   POPED 134     117.151  35.211  18.019  1.00  0.00           P
ATOM   2437  O13 POPED 134     118.211  34.321  17.479  1.00  0.00           O
ATOM   2438  O14 POPED 134     115.781  34.701  17.909  1.00  0.00           O
ATOM   2439  O11 POPED 134     117.461  35.581  19.529  1.00  0.00           O
ATOM   2440  O12 POPED 134     117.121  36.611  17.269  1.00  0.00           O
ATOM   2441  C1  POPED 134     118.701  35.121  20.090  1.00  0.00           C
ATOM   2444  C2  POPED 134     118.671  35.161  21.629  1.00  0.00           C
ATOM   2446  O21 POPED 134     119.971  34.731  22.070  1.00  0.00           O
ATOM   2447  C21 POPED 134     120.301  35.131  23.290  1.00  0.00           C
ATOM   2448  O22 POPED 134     119.621  35.841  24.009  1.00  0.00           O
ATOM   2449  C22 POPED 134     121.671  34.591  23.679  1.00  0.00           C
ATOM   2452  C3  POPED 134     117.531  34.231  22.169  1.00  0.00           C
ATOM   2455  O31 POPED 134     117.531  34.041  23.609  1.00  0.00           O
ATOM   2456  C31 POPED 134     116.911  35.011  24.259  1.00  0.00           C
ATOM   2457  O32 POPED 134     116.271  35.901  23.719  1.00  0.00           O
ATOM   2458  C32 POPED 134     117.151  34.961  25.779  1.00  0.00           C
ATOM   2461  C23 POPED 134     121.831  34.521  25.209  1.00  0.00           C
ATOM   2464  C24 POPED 134     123.201  33.971  25.629  1.00  0.00           C
ATOM   2467  C25 POPED 134     123.591  34.321  27.070  1.00  0.00           C
ATOM   2470  C26 POPED 134     122.681  33.751  28.169  1.00  0.00           C
ATOM   2473  C27 POPED 134     123.191  34.141  29.570  1.00  0.00           C
ATOM   2476  C28 POPED 134     122.451  33.441  30.729  1.00  0.00           C
ATOM   2479  C29 POPED 134     122.791  31.971  30.810  1.00  0.00           C
ATOM   2481 0C21 POPED 134     123.381  31.321  31.829  1.00  0.00           C
ATOM   2483 1C21 POPED 134     123.831  31.891  33.160  1.00  0.00           C
ATOM   2486 2C21 POPED 134     125.361  31.911  33.320  1.00  0.00           C
ATOM   2489 3C21 POPED 134     126.031  32.901  32.359  1.00  0.00           C
ATOM   2492 4C21 POPED 134     127.541  33.031  32.579  1.00  0.00           C
ATOM   2495 5C21 POPED 134     128.151  34.121  31.689  1.00  0.00           C
ATOM   2498 6C21 POPED 134     129.671  34.181  31.800  1.00  0.00           C
ATOM   2501 7C21 POPED 134     130.301  35.221  30.869  1.00  0.00           C
ATOM   2504 8C21 POPED 134     131.823  35.231  30.960  1.00  0.00           C
ATOM   2508  C33 POPED 134     118.001  33.811  26.370  1.00  0.00           C
ATOM   2511  C34 POPED 134     118.681  34.211  27.689  1.00  0.00           C
ATOM   2514  C35 POPED 134     117.731  34.471  28.880  1.00  0.00           C
ATOM   2517  C36 POPED 134     117.301  33.191  29.609  1.00  0.00           C
ATOM   2520  C37 POPED 134     116.421  33.471  30.839  1.00  0.00           C
ATOM   2523  C38 POPED 134     116.181  32.221  31.709  1.00  0.00           C
ATOM   2526  C39 POPED 134     115.421  32.551  33.009  1.00  0.00           C
ATOM   2529 0C31 POPED 134     115.351  31.371  33.989  1.00  0.00           C
ATOM   2532 1C31 POPED 134     114.961  31.801  35.410  1.00  0.00           C
ATOM   2535 2C31 POPED 134     115.221  30.741  36.489  1.00  0.00           C
ATOM   2538 3C31 POPED 134     114.171  29.631  36.539  1.00  0.00           C
ATOM   2541 4C31 POPED 134     114.501  28.551  37.590  1.00  0.00           C
ATOM   2544 5C31 POPED 134     113.361  27.531  37.759  1.00  0.00           C
ATOM   2547 6C31 POPED 134     113.711  26.381  38.700  1.00  0.00           C
ATOM   2551  NH3 POPEE 135      58.021 109.851  17.769  1.00  0.00           N
ATOM   2555  C12 POPEE 135      56.911 108.971  17.239  1.00  0.00           C
ATOM   2558  C11 POPEE 135      57.371 107.531  16.879  1.00  0.00           C
ATOM   2561  P   POPEE 135      55.251 106.191  17.650  1.00  0.00           P
ATOM   2562  O13 POPEE 135      54.011 106.991  17.590  1.00  0.00           O
ATOM   2563  O14 POPEE 135      55.061 104.731  17.660  1.00  0.00           O
ATOM   2564  O11 POPEE 135      55.991 106.611  18.980  1.00  0.00           O
ATOM   2565  O12 POPEE 135      56.251 106.711  16.550  1.00  0.00           O
ATOM   2566  C1  POPEE 135      55.351 106.541  20.239  1.00  0.00           C
ATOM   2569  C2  POPEE 135      55.431 105.111  20.839  1.00  0.00           C
ATOM   2571  O21 POPEE 135      54.831 105.101  22.149  1.00  0.00           O
ATOM   2572  C21 POPEE 135      53.501 105.221  22.089  1.00  0.00           C
ATOM   2573  O22 POPEE 135      52.841 105.141  21.059  1.00  0.00           O
ATOM   2574  C22 POPEE 135      52.961 105.501  23.499  1.00  0.00           C
ATOM   2577  C3  POPEE 135      56.921 104.651  20.869  1.00  0.00           C
ATOM   2580  O31 POPEE 135      57.271 103.711  21.909  1.00  0.00           O
ATOM   2581  C31 POPEE 135      57.321 102.431  21.599  1.00  0.00           C
ATOM   2582  O32 POPEE 135      56.811 101.911  20.620  1.00  0.00           O
ATOM   2583  C32 POPEE 135      58.101 101.691  22.700  1.00  0.00           C
ATOM   2586  C23 POPEE 135      52.531 104.241  24.300  1.00  0.00           C
ATOM   2589  C24 POPEE 135      53.681 103.421  24.909  1.00  0.00           C
ATOM   2592  C25 POPEE 135      54.421 104.091  26.089  1.00  0.00           C
ATOM   2595  C26 POPEE 135      54.091 103.571  27.490  1.00  0.00           C
ATOM   2598  C27 POPEE 135      54.941 104.311  28.529  1.00  0.00           C
ATOM   2601  C28 POPEE 135      54.501 104.091  29.979  1.00  0.00           C
ATOM   2604  C29 POPEE 135      55.011 102.801  30.569  1.00  0.00           C
ATOM   2606 0C21 POPEE 135      55.901 102.701  31.569  1.00  0.00           C
ATOM   2608 1C21 POPEE 135      56.571 103.841  32.289  1.00  0.00           C
ATOM   2611 2C21 POPEE 135      55.651 104.681  33.199  1.00  0.00           C
ATOM   2614 3C21 POPEE 135      56.331 104.991  34.539  1.00  0.00           C
ATOM   2617 4C21 POPEE 135      55.461 105.801  35.509  1.00  0.00           C
ATOM   2620 5C21 POPEE 135      56.221 106.141  36.800  1.00  0.00           C
ATOM   2623 6C21 POPEE 135      56.371 104.951  37.739  1.00  0.00           C
ATOM   2626 7C21 POPEE 135      57.531 105.041  38.719  1.00  0.00           C
ATOM   2629 8C21 POPEE 135      57.401 103.971  39.799  1.00  0.00           C
ATOM   2633  C33 POPEE 135      57.361 101.641  24.059  1.00  0.00           C
ATOM   2636  C34 POPEE 135      58.161 100.941  25.179  1.00  0.00           C
ATOM   2639  C35 POPEE 135      57.561 101.191  26.579  1.00  0.00           C
ATOM   2642  C36 POPEE 135      58.381 100.501  27.689  1.00  0.00           C
ATOM   2645  C37 POPEE 135      57.911 100.771  29.129  1.00  0.00           C
ATOM   2648  C38 POPEE 135      58.671 100.001  30.239  1.00  0.00           C
ATOM   2651  C39 POPEE 135      60.121 100.461  30.509  1.00  0.00           C
ATOM   2654 0C31 POPEE 135      60.751  99.741  31.720  1.00  0.00           C
ATOM   2657 1C31 POPEE 135      62.231 100.091  31.959  1.00  0.00           C
ATOM   2660 2C31 POPEE 135      62.821  99.431  33.230  1.00  0.00           C
ATOM   2663 3C31 POPEE 135      62.431 100.151  34.529  1.00  0.00           C
ATOM   2666 4C31 POPEE 135      63.431 101.241  34.929  1.00  0.00           C
ATOM   2669 5C31 POPEE 135      62.891 102.191  36.000  1.00  0.00           C
ATOM   2672 6C31 POPEE 135      63.921 103.211  36.480  1.00  0.00           C
ATOM   2676  NH3 POPEF 136     122.581  98.011  14.979  1.00  0.00           N
ATOM   2680  C12 POPEF 136     121.451  98.781  14.370  1.00  0.00           C
ATOM   2683  C11 POPEF 136     121.051  99.941  15.290  1.00  0.00           C
ATOM   2686  P   POPEF 136     118.571 100.551  14.830  1.00  0.00           P
ATOM   2687  O13 POPEF 136     117.891 101.661  14.140  1.00  0.00           O
ATOM   2688  O14 POPEF 136     118.181  99.161  14.489  1.00  0.00           O
ATOM   2689  O11 POPEF 136     118.471 100.861  16.380  1.00  0.00           O
ATOM   2690  O12 POPEF 136     120.121 100.761  14.609  1.00  0.00           O
ATOM   2691  C1  POPEF 136     117.461 100.321  17.239  1.00  0.00           C
ATOM   2694  C2  POPEF 136     117.071 101.351  18.339  1.00  0.00           C
ATOM   2696  O21 POPEF 136     116.131 100.741  19.259  1.00  0.00           O
ATOM   2697  C21 POPEF 136     116.061 101.331  20.460  1.00  0.00           C
ATOM   2698  O22 POPEF 136     116.851 102.141  20.890  1.00  0.00           O
ATOM   2699  C22 POPEF 136     114.851 100.781  21.210  1.00  0.00           C
ATOM   2702  C3  POPEF 136     116.441 102.631  17.689  1.00  0.00           C
ATOM   2705  O31 POPEF 136     116.141 103.661  18.659  1.00  0.00           O
ATOM   2706  C31 POPEF 136     117.151 104.481  18.880  1.00  0.00           C
ATOM   2707  O32 POPEF 136     118.241 104.411  18.329  1.00  0.00           O
ATOM   2708  C32 POPEF 136     116.781 105.481  19.979  1.00  0.00           C
ATOM   2711  C23 POPEF 136     114.481 101.491  22.539  1.00  0.00           C
ATOM   2714  C24 POPEF 136     113.161 100.941  23.109  1.00  0.00           C
ATOM   2717  C25 POPEF 136     112.731 101.611  24.430  1.00  0.00           C
ATOM   2720  C26 POPEF 136     111.901 100.731  25.370  1.00  0.00           C
ATOM   2723  C27 POPEF 136     111.651 101.431  26.719  1.00  0.00           C
ATOM   2726  C28 POPEF 136     111.011 100.541  27.800  1.00  0.00           C
ATOM   2729  C29 POPEF 136     111.351 101.031  29.179  1.00  0.00           C
ATOM   2731 0C21 POPEF 136     110.511 101.401  30.169  1.00  0.00           C
ATOM   2733 1C21 POPEF 136     109.001 101.371  30.160  1.00  0.00           C
ATOM   2736 2C21 POPEF 136     108.401 100.981  31.529  1.00  0.00           C
ATOM   2739 3C21 POPEF 136     108.801 101.941  32.660  1.00  0.00           C
ATOM   2742 4C21 POPEF 136     107.981 101.801  33.939  1.00  0.00           C
ATOM   2745 5C21 POPEF 136     108.411 102.851  34.960  1.00  0.00           C
ATOM   2748 6C21 POPEF 136     107.281 103.441  35.820  1.00  0.00           C
ATOM   2751 7C21 POPEF 136     107.731 104.761  36.460  1.00  0.00           C
ATOM   2754 8C21 POPEF 136     106.751 105.351  37.460  1.00  0.00           C
ATOM   2758  C33 POPEF 136     117.761 105.391  21.179  1.00  0.00           C
ATOM   2761  C34 POPEF 136     117.561 106.461  22.259  1.00  0.00           C
ATOM   2764  C35 POPEF 136     116.231 106.361  23.019  1.00  0.00           C
ATOM   2767  C36 POPEF 136     116.231 105.731  24.430  1.00  0.00           C
ATOM   2770  C37 POPEF 136     116.691 104.271  24.460  1.00  0.00           C
ATOM   2773  C38 POPEF 136     116.751 103.661  25.869  1.00  0.00           C
ATOM   2776  C39 POPEF 136     115.401 103.591  26.599  1.00  0.00           C
ATOM   2779 0C31 POPEF 136     115.141 104.741  27.579  1.00  0.00           C
ATOM   2782 1C31 POPEF 136     113.881 104.521  28.429  1.00  0.00           C
ATOM   2785 2C31 POPEF 136     114.131 103.921  29.829  1.00  0.00           C
ATOM   2788 3C31 POPEF 136     115.011 102.671  29.870  1.00  0.00           C
ATOM   2791 4C31 POPEF 136     115.241 102.161  31.299  1.00  0.00           C
ATOM   2794 5C31 POPEF 136     116.411 101.181  31.410  1.00  0.00           C
ATOM   2797 6C31 POPEF 136     116.701 100.781  32.859  1.00  0.00           C
ATOM   2801  NH3 POPEG 137      96.161  45.451  17.029  1.00  0.00           N
ATOM   2805  C12 POPEG 137      94.811  45.001  17.560  1.00  0.00           C
ATOM   2808  C11 POPEG 137      94.451  43.541  17.130  1.00  0.00           C
ATOM   2811  P   POPEG 137      93.111  41.401  17.890  1.00  0.00           P
ATOM   2812  O13 POPEG 137      91.891  41.011  18.640  1.00  0.00           O
ATOM   2813  O14 POPEG 137      93.281  40.821  16.540  1.00  0.00           O
ATOM   2814  O11 POPEG 137      94.351  41.021  18.810  1.00  0.00           O
ATOM   2815  O12 POPEG 137      93.281  43.001  17.800  1.00  0.00           O
ATOM   2816  C1  POPEG 137      94.751  41.961  19.819  1.00  0.00           C
ATOM   2819  C2  POPEG 137      95.231  41.271  21.109  1.00  0.00           C
ATOM   2821  O21 POPEG 137      95.821  42.321  21.889  1.00  0.00           O
ATOM   2822  C21 POPEG 137      95.211  42.571  23.029  1.00  0.00           C
ATOM   2823  O22 POPEG 137      95.391  41.951  24.070  1.00  0.00           O
ATOM   2824  C22 POPEG 137      94.131  43.621  22.839  1.00  0.00           C
ATOM   2827  C3  POPEG 137      96.301  40.181  20.820  1.00  0.00           C
ATOM   2830  O31 POPEG 137      96.951  39.761  22.040  1.00  0.00           O
ATOM   2831  C31 POPEG 137      96.151  39.081  22.849  1.00  0.00           C
ATOM   2832  O32 POPEG 137      95.111  38.521  22.499  1.00  0.00           O
ATOM   2833  C32 POPEG 137      96.671  39.171  24.289  1.00  0.00           C
ATOM   2836  C23 POPEG 137      92.811  43.081  23.410  1.00  0.00           C
ATOM   2839  C24 POPEG 137      92.091  44.121  24.259  1.00  0.00           C
ATOM   2842  C25 POPEG 137      92.841  44.661  25.489  1.00  0.00           C
ATOM   2845  C26 POPEG 137      92.501  44.021  26.839  1.00  0.00           C
ATOM   2848  C27 POPEG 137      92.921  44.961  27.989  1.00  0.00           C
ATOM   2851  C28 POPEG 137      92.851  44.351  29.400  1.00  0.00           C
ATOM   2854  C29 POPEG 137      93.981  43.371  29.619  1.00  0.00           C
ATOM   2856 0C21 POPEG 137      95.011  43.491  30.469  1.00  0.00           C
ATOM   2858 1C21 POPEG 137      95.321  44.651  31.390  1.00  0.00           C
ATOM   2861 2C21 POPEG 137      95.081  44.351  32.879  1.00  0.00           C
ATOM   2864 3C21 POPEG 137      95.491  45.541  33.749  1.00  0.00           C
ATOM   2867 4C21 POPEG 137      94.881  45.541  35.160  1.00  0.00           C
ATOM   2870 5C21 POPEG 137      95.521  44.561  36.160  1.00  0.00           C
ATOM   2873 6C21 POPEG 137      94.821  44.701  37.520  1.00  0.00           C
ATOM   2876 7C21 POPEG 137      95.551  44.041  38.700  1.00  0.00           C
ATOM   2879 8C21 POPEG 137      94.791  44.111  40.029  1.00  0.00           C
ATOM   2883  C33 POPEG 137      95.521  39.081  25.329  1.00  0.00           C
ATOM   2886  C34 POPEG 137      95.951  39.461  26.759  1.00  0.00           C
ATOM   2889  C35 POPEG 137      97.251  38.761  27.149  1.00  0.00           C
ATOM   2892  C36 POPEG 137      97.461  38.551  28.659  1.00  0.00           C
ATOM   2895  C37 POPEG 137      98.701  37.671  28.859  1.00  0.00           C
ATOM   2898  C38 POPEG 137      98.961  37.221  30.300  1.00  0.00           C
ATOM   2901  C39 POPEG 137      99.031  38.361  31.320  1.00  0.00           C
ATOM   2904 0C31 POPEG 137      99.481  37.851  32.689  1.00  0.00           C
ATOM   2907 1C31 POPEG 137      99.351  38.911  33.789  1.00  0.00           C
ATOM   2910 2C31 POPEG 137      99.931  38.421  35.120  1.00  0.00           C
ATOM   2913 3C31 POPEG 137     101.461  38.471  35.169  1.00  0.00           C
ATOM   2916 4C31 POPEG 137     102.021  39.861  35.509  1.00  0.00           C
ATOM   2919 5C31 POPEG 137     103.451  39.811  36.049  1.00  0.00           C
ATOM   2922 6C31 POPEG 137     104.081  41.191  36.230  1.00  0.00           C
ATOM   2926  NH3 POPEH 138      81.151 123.353  19.470  1.00  0.00           N
ATOM   2930  C12 POPEH 138      80.461 124.013  18.320  1.00  0.00           C
ATOM   2933  C11 POPEH 138      79.521 125.163  18.749  1.00  0.00           C
ATOM   2936  P   POPEH 138      78.361 127.243  17.569  1.00  0.00           P
ATOM   2937  O13 POPEH 138      79.231 128.083  16.710  1.00  0.00           O
ATOM   2938  O14 POPEH 138      76.971 127.033  17.109  1.00  0.00           O
ATOM   2939  O11 POPEH 138      78.361 127.763  19.079  1.00  0.00           O
ATOM   2940  O12 POPEH 138      79.101 125.853  17.590  1.00  0.00           O
ATOM   2941  C1  POPEH 138      77.501 128.873  19.449  1.00  0.00           C
ATOM   2944  C2  POPEH 138      76.541 128.613  20.659  1.00  0.00           C
ATOM   2946  O21 POPEH 138      77.291 128.123  21.800  1.00  0.00           O
ATOM   2947  C21 POPEH 138      77.751 129.103  22.579  1.00  0.00           C
ATOM   2948  O22 POPEH 138      77.641 130.283  22.370  1.00  0.00           O
ATOM   2949  C22 POPEH 138      78.411 128.553  23.840  1.00  0.00           C
ATOM   2952  C3  POPEH 138      75.381 127.643  20.309  1.00  0.00           C
ATOM   2955  O31 POPEH 138      74.141 127.903  21.029  1.00  0.00           O
ATOM   2956  C31 POPEH 138      74.091 127.563  22.309  1.00  0.00           C
ATOM   2957  O32 POPEH 138      75.041 127.253  23.009  1.00  0.00           O
ATOM   2958  C32 POPEH 138      72.621 127.523  22.750  1.00  0.00           C
ATOM   2961  C23 POPEH 138      77.511 128.843  25.060  1.00  0.00           C
ATOM   2964  C24 POPEH 138      78.291 128.883  26.380  1.00  0.00           C
ATOM   2967  C25 POPEH 138      78.771 127.513  26.859  1.00  0.00           C
ATOM   2970  C26 POPEH 138      79.651 127.663  28.109  1.00  0.00           C
ATOM   2973  C27 POPEH 138      80.221 126.323  28.599  1.00  0.00           C
ATOM   2976  C28 POPEH 138      81.321 126.493  29.660  1.00  0.00           C
ATOM   2979  C29 POPEH 138      80.781 127.023  30.969  1.00  0.00           C
ATOM   2981 0C21 POPEH 138      81.181 126.593  32.180  1.00  0.00           C
ATOM   2983 1C21 POPEH 138      82.271 125.573  32.399  1.00  0.00           C
ATOM   2986 2C21 POPEH 138      81.801 124.123  32.559  1.00  0.00           C
ATOM   2989 3C21 POPEH 138      81.771 123.713  34.029  1.00  0.00           C
ATOM   2992 4C21 POPEH 138      81.091 122.363  34.239  1.00  0.00           C
ATOM   2995 5C21 POPEH 138      81.391 121.811  35.629  1.00  0.00           C
ATOM   2998 6C21 POPEH 138      80.261 120.941  36.169  1.00  0.00           C
ATOM   3001 7C21 POPEH 138      80.511 120.541  37.629  1.00  0.00           C
ATOM   3004 8C21 POPEH 138      79.401 119.661  38.180  1.00  0.00           C
ATOM   3008  C33 POPEH 138      72.431 126.743  24.079  1.00  0.00           C
ATOM   3011  C34 POPEH 138      72.751 125.243  23.910  1.00  0.00           C
ATOM   3014  C35 POPEH 138      72.831 124.363  25.179  1.00  0.00           C
ATOM   3017  C36 POPEH 138      73.461 125.033  26.410  1.00  0.00           C
ATOM   3020  C37 POPEH 138      72.391 125.533  27.379  1.00  0.00           C
ATOM   3023  C38 POPEH 138      72.911 126.043  28.729  1.00  0.00           C
ATOM   3026  C39 POPEH 138      71.781 126.533  29.640  1.00  0.00           C
ATOM   3029 0C31 POPEH 138      71.171 125.443  30.519  1.00  0.00           C
ATOM   3032 1C31 POPEH 138      70.011 125.983  31.359  1.00  0.00           C
ATOM   3035 2C31 POPEH 138      69.581 125.053  32.499  1.00  0.00           C
ATOM   3038 3C31 POPEH 138      70.441 125.223  33.770  1.00  0.00           C
ATOM   3041 4C31 POPEH 138      70.081 124.203  34.849  1.00  0.00           C
ATOM   3044 5C31 POPEH 138      70.701 124.513  36.219  1.00  0.00           C
ATOM   3047 6C31 POPEH 138      70.151 125.773  36.889  1.00  0.00           C
ATOM   3051  NH3 POPEI 139      11.641  11.781  14.739  1.00  0.00           N
ATOM   3055  C12 POPEI 139      10.541  12.721  15.169  1.00  0.00           C
ATOM   3058  C11 POPEI 139       9.881  12.201  16.459  1.00  0.00           C
ATOM   3061  P   POPEI 139       7.981  12.601  18.139  1.00  0.00           P
ATOM   3062  O13 POPEI 139       6.601  12.391  17.630  1.00  0.00           O
ATOM   3063  O14 POPEI 139       8.671  11.421  18.699  1.00  0.00           O
ATOM   3064  O11 POPEI 139       8.001  13.751  19.249  1.00  0.00           O
ATOM   3065  O12 POPEI 139       8.871  13.101  16.930  1.00  0.00           O
ATOM   3066  C1  POPEI 139       7.171  13.461  20.399  1.00  0.00           C
ATOM   3069  C2  POPEI 139       7.541  14.301  21.640  1.00  0.00           C
ATOM   3071  O21 POPEI 139       6.671  13.831  22.679  1.00  0.00           O
ATOM   3072  C21 POPEI 139       7.251  13.701  23.859  1.00  0.00           C
ATOM   3073  O22 POPEI 139       8.321  14.201  24.200  1.00  0.00           O
ATOM   3074  C22 POPEI 139       6.371  12.791  24.700  1.00  0.00           C
ATOM   3077  C3  POPEI 139       7.331  15.821  21.410  1.00  0.00           C
ATOM   3080  O31 POPEI 139       7.561  16.621  22.579  1.00  0.00           O
ATOM   3081  C31 POPEI 139       8.841  16.951  22.809  1.00  0.00           C
ATOM   3082  O32 POPEI 139       9.761  16.711  22.040  1.00  0.00           O
ATOM   3083  C32 POPEI 139       8.911  17.691  24.169  1.00  0.00           C
ATOM   3086  C23 POPEI 139       6.451  13.051  26.210  1.00  0.00           C
ATOM   3089  C24 POPEI 139       5.711  14.321  26.640  1.00  0.00           C
ATOM   3092  C25 POPEI 139       5.361  14.331  28.139  1.00  0.00           C
ATOM   3095  C26 POPEI 139       6.521  13.891  29.040  1.00  0.00           C
ATOM   3098  C27 POPEI 139       6.241  14.131  30.519  1.00  0.00           C
ATOM   3101  C28 POPEI 139       7.331  13.491  31.410  1.00  0.00           C
ATOM   3104  C29 POPEI 139       7.811  14.421  32.499  1.00  0.00           C
ATOM   3106 0C21 POPEI 139       7.691  14.261  33.829  1.00  0.00           C
ATOM   3108 1C21 POPEI 139       7.031  13.131  34.579  1.00  0.00           C
ATOM   3111 2C21 POPEI 139       6.051  13.641  35.660  1.00  0.00           C
ATOM   3114 3C21 POPEI 139       6.711  14.521  36.730  1.00  0.00           C
ATOM   3117 4C21 POPEI 139       5.771  14.971  37.870  1.00  0.00           C
ATOM   3120 5C21 POPEI 139       5.141  13.841  38.689  1.00  0.00           C
ATOM   3123 6C21 POPEI 139       6.161  12.871  39.309  1.00  0.00           C
ATOM   3126 7C21 POPEI 139       5.501  11.721  40.070  1.00  0.00           C
ATOM   3129 8C21 POPEI 139       6.501  10.751  40.689  1.00  0.00           C
ATOM   3133  C33 POPEI 139      10.001  17.271  25.209  1.00  0.00           C
ATOM   3136  C34 POPEI 139      11.261  18.141  25.139  1.00  0.00           C
ATOM   3139  C35 POPEI 139      12.011  18.401  26.459  1.00  0.00           C
ATOM   3142  C36 POPEI 139      12.921  19.641  26.329  1.00  0.00           C
ATOM   3145  C37 POPEI 139      13.571  20.111  27.639  1.00  0.00           C
ATOM   3148  C38 POPEI 139      14.371  21.401  27.449  1.00  0.00           C
ATOM   3151  C39 POPEI 139      14.951  22.011  28.740  1.00  0.00           C
ATOM   3154 0C31 POPEI 139      13.881  22.611  29.660  1.00  0.00           C
ATOM   3157 1C31 POPEI 139      14.441  23.681  30.599  1.00  0.00           C
ATOM   3160 2C31 POPEI 139      13.361  24.621  31.159  1.00  0.00           C
ATOM   3163 3C31 POPEI 139      12.591  24.061  32.369  1.00  0.00           C
ATOM   3166 4C31 POPEI 139      13.401  24.101  33.679  1.00  0.00           C
ATOM   3169 5C31 POPEI 139      12.651  23.431  34.840  1.00  0.00           C
ATOM   3172 6C31 POPEI 139      13.411  23.511  36.160  1.00  0.00           C
ATOM   3176  NH3 POPEJ 140      34.971 104.161  59.610  1.00  0.00           N
ATOM   3180  C12 POPEJ 140      34.621 105.271  60.569  1.00  0.00           C
ATOM   3183  C11 POPEJ 140      35.671 106.381  60.569  1.00  0.00           C
ATOM   3186  P   POPEJ 140      34.611 108.701  61.359  1.00  0.00           P
ATOM   3187  O13 POPEJ 140      33.161 108.501  61.590  1.00  0.00           O
ATOM   3188  O14 POPEJ 140      35.291 109.691  62.219  1.00  0.00           O
ATOM   3189  O11 POPEJ 140      34.871 109.011  59.840  1.00  0.00           O
ATOM   3190  O12 POPEJ 140      35.341 107.331  61.579  1.00  0.00           O
ATOM   3191  C1  POPEJ 140      33.961 109.731  58.989  1.00  0.00           C
ATOM   3194  C2  POPEJ 140      34.361 109.391  57.539  1.00  0.00           C
ATOM   3196  O21 POPEJ 140      34.001 110.431  56.590  1.00  0.00           O
ATOM   3197  C21 POPEJ 140      33.681 110.131  55.329  1.00  0.00           C
ATOM   3198  O22 POPEJ 140      33.031 109.191  54.930  1.00  0.00           O
ATOM   3199  C22 POPEJ 140      34.351 111.161  54.421  1.00  0.00           C
ATOM   3202  C3  POPEJ 140      34.041 107.921  57.169  1.00  0.00           C
ATOM   3205  O31 POPEJ 140      34.991 107.551  56.149  1.00  0.00           O
ATOM   3206  C31 POPEJ 140      35.821 106.591  56.469  1.00  0.00           C
ATOM   3207  O32 POPEJ 140      35.601 105.691  57.271  1.00  0.00           O
ATOM   3208  C32 POPEJ 140      37.141 106.881  55.741  1.00  0.00           C
ATOM   3211  C23 POPEJ 140      34.291 110.741  52.939  1.00  0.00           C
ATOM   3214  C24 POPEJ 140      34.841 111.811  51.991  1.00  0.00           C
ATOM   3217  C25 POPEJ 140      36.371 111.831  51.819  1.00  0.00           C
ATOM   3220  C26 POPEJ 140      36.901 110.641  51.021  1.00  0.00           C
ATOM   3223  C27 POPEJ 140      38.181 110.961  50.230  1.00  0.00           C
ATOM   3226  C28 POPEJ 140      38.651 109.811  49.329  1.00  0.00           C
ATOM   3229  C29 POPEJ 140      39.881 110.131  48.521  1.00  0.00           C
ATOM   3231 0C21 POPEJ 140      40.391 109.331  47.560  1.00  0.00           C
ATOM   3233 1C21 POPEJ 140      39.801 108.021  47.110  1.00  0.00           C
ATOM   3236 2C21 POPEJ 140      40.371 107.611  45.730  1.00  0.00           C
ATOM   3239 3C21 POPEJ 140      39.721 106.361  45.109  1.00  0.00           C
ATOM   3242 4C21 POPEJ 140      39.741 105.111  45.990  1.00  0.00           C
ATOM   3245 5C21 POPEJ 140      40.001 103.801  45.210  1.00  0.00           C
ATOM   3248 6C21 POPEJ 140      39.041 103.561  44.039  1.00  0.00           C
ATOM   3251 7C21 POPEJ 140      39.301 102.231  43.320  1.00  0.00           C
ATOM   3254 8C21 POPEJ 140      38.581 102.111  41.980  1.00  0.00           C
ATOM   3258  C33 POPEJ 140      37.991 105.631  55.489  1.00  0.00           C
ATOM   3261  C34 POPEJ 140      37.521 104.751  54.309  1.00  0.00           C
ATOM   3264  C35 POPEJ 140      38.091 105.171  52.950  1.00  0.00           C
ATOM   3267  C36 POPEJ 140      39.541 104.691  52.700  1.00  0.00           C
ATOM   3270  C37 POPEJ 140      40.211 105.291  51.450  1.00  0.00           C
ATOM   3273  C38 POPEJ 140      41.051 104.301  50.611  1.00  0.00           C
ATOM   3276  C39 POPEJ 140      42.041 103.431  51.399  1.00  0.00           C
ATOM   3279 0C31 POPEJ 140      43.271 103.011  50.579  1.00  0.00           C
ATOM   3282 1C31 POPEJ 140      44.031 101.811  51.169  1.00  0.00           C
ATOM   3285 2C31 POPEJ 140      45.361 101.511  50.459  1.00  0.00           C
ATOM   3288 3C31 POPEJ 140      46.091 100.271  50.979  1.00  0.00           C
ATOM   3291 4C31 POPEJ 140      47.211 100.591  51.991  1.00  0.00           C
ATOM   3294 5C31 POPEJ 140      48.541 101.011  51.359  1.00  0.00           C
ATOM   3297 6C31 POPEJ 140      49.501 101.561  52.399  1.00  0.00           C
ATOM   3301  NH3 POPEK 141      70.711  62.751  18.329  1.00  0.00           N
ATOM   3305  C12 POPEK 141      69.251  62.371  18.339  1.00  0.00           C
ATOM   3308  C11 POPEK 141      68.971  60.981  17.700  1.00  0.00           C
ATOM   3311  P   POPEK 141      67.111  59.131  17.499  1.00  0.00           P
ATOM   3312  O13 POPEK 141      65.631  59.231  17.490  1.00  0.00           O
ATOM   3313  O14 POPEK 141      67.831  58.771  16.259  1.00  0.00           O
ATOM   3314  O11 POPEK 141      67.561  58.191  18.689  1.00  0.00           O
ATOM   3315  O12 POPEK 141      67.671  60.521  18.069  1.00  0.00           O
ATOM   3316  C1  POPEK 141      66.651  58.141  19.800  1.00  0.00           C
ATOM   3319  C2  POPEK 141      67.011  57.051  20.849  1.00  0.00           C
ATOM   3321  O21 POPEK 141      66.451  57.381  22.130  1.00  0.00           O
ATOM   3322  C21 POPEK 141      65.231  57.861  22.290  1.00  0.00           C
ATOM   3323  O22 POPEK 141      64.381  58.091  21.439  1.00  0.00           O
ATOM   3324  C22 POPEK 141      65.071  58.211  23.779  1.00  0.00           C
ATOM   3327  C3  POPEK 141      68.561  56.881  21.029  1.00  0.00           C
ATOM   3330  O31 POPEK 141      69.001  55.541  21.340  1.00  0.00           O
ATOM   3331  C31 POPEK 141      69.311  55.121  22.599  1.00  0.00           C
ATOM   3332  O32 POPEK 141      69.961  54.121  22.820  1.00  0.00           O
ATOM   3333  C32 POPEK 141      68.791  56.031  23.719  1.00  0.00           C
ATOM   3336  C23 POPEK 141      63.951  57.411  24.489  1.00  0.00           C
ATOM   3339  C24 POPEK 141      63.311  58.201  25.639  1.00  0.00           C
ATOM   3342  C25 POPEK 141      63.101  57.411  26.949  1.00  0.00           C
ATOM   3345  C26 POPEK 141      62.121  56.241  26.830  1.00  0.00           C
ATOM   3348  C27 POPEK 141      61.091  56.161  27.969  1.00  0.00           C
ATOM   3351  C28 POPEK 141      61.641  55.671  29.330  1.00  0.00           C
ATOM   3354  C29 POPEK 141      62.491  56.661  30.090  1.00  0.00           C
ATOM   3356 0C21 POPEK 141      62.121  57.461  31.109  1.00  0.00           C
ATOM   3358 1C21 POPEK 141      60.751  57.581  31.720  1.00  0.00           C
ATOM   3361 2C21 POPEK 141      60.781  57.361  33.240  1.00  0.00           C
ATOM   3364 3C21 POPEK 141      59.421  57.651  33.910  1.00  0.00           C
ATOM   3367 4C21 POPEK 141      59.511  57.751  35.439  1.00  0.00           C
ATOM   3370 5C21 POPEK 141      59.261  56.431  36.179  1.00  0.00           C
ATOM   3373 6C21 POPEK 141      57.781  55.991  36.119  1.00  0.00           C
ATOM   3376 7C21 POPEK 141      57.451  54.891  37.120  1.00  0.00           C
ATOM   3379 8C21 POPEK 141      55.971  54.521  37.159  1.00  0.00           C
ATOM   3383  C33 POPEK 141      69.011  55.401  25.120  1.00  0.00           C
ATOM   3386  C34 POPEK 141      68.541  56.331  26.259  1.00  0.00           C
ATOM   3389  C35 POPEK 141      67.581  55.641  27.239  1.00  0.00           C
ATOM   3392  C36 POPEK 141      67.241  56.531  28.439  1.00  0.00           C
ATOM   3395  C37 POPEK 141      66.541  55.781  29.589  1.00  0.00           C
ATOM   3398  C38 POPEK 141      66.351  56.681  30.820  1.00  0.00           C
ATOM   3401  C39 POPEK 141      65.671  56.001  32.009  1.00  0.00           C
ATOM   3404 0C31 POPEK 141      65.541  56.981  33.180  1.00  0.00           C
ATOM   3407 1C31 POPEK 141      64.551  56.571  34.280  1.00  0.00           C
ATOM   3410 2C31 POPEK 141      64.341  57.761  35.230  1.00  0.00           C
ATOM   3413 3C31 POPEK 141      63.861  57.411  36.650  1.00  0.00           C
ATOM   3416 4C31 POPEK 141      64.361  58.451  37.669  1.00  0.00           C
ATOM   3419 5C31 POPEK 141      64.061  58.091  39.129  1.00  0.00           C
ATOM   3422 6C31 POPEK 141      64.581  59.141  40.109  1.00  0.00           C
ATOM   3426  NH3 POPEL 142       8.451  48.641  13.440  1.00  0.00           N
ATOM   3430  C12 POPEL 142       8.801  49.781  14.379  1.00  0.00           C
ATOM   3433  C11 POPEL 142       9.301  51.041  13.620  1.00  0.00           C
ATOM   3436  P   POPEL 142       9.641  53.551  14.400  1.00  0.00           P
ATOM   3437  O13 POPEL 142       9.881  53.971  12.999  1.00  0.00           O
ATOM   3438  O14 POPEL 142      10.441  54.291  15.420  1.00  0.00           O
ATOM   3439  O11 POPEL 142       8.091  53.701  14.769  1.00  0.00           O
ATOM   3440  O12 POPEL 142       9.871  51.981  14.529  1.00  0.00           O
ATOM   3441  C1  POPEL 142       7.561  53.001  15.910  1.00  0.00           C
ATOM   3444  C2  POPEL 142       8.031  53.601  17.259  1.00  0.00           C
ATOM   3446  O21 POPEL 142       7.821  52.711  18.359  1.00  0.00           O
ATOM   3447  C21 POPEL 142       8.701  51.731  18.480  1.00  0.00           C
ATOM   3448  O22 POPEL 142       9.511  51.361  17.660  1.00  0.00           O
ATOM   3449  C22 POPEL 142       8.651  51.241  19.920  1.00  0.00           C
ATOM   3452  C3  POPEL 142       7.291  54.931  17.569  1.00  0.00           C
ATOM   3455  O31 POPEL 142       7.821  55.541  18.759  1.00  0.00           O
ATOM   3456  C31 POPEL 142       7.181  55.311  19.899  1.00  0.00           C
ATOM   3457  O32 POPEL 142       6.101  54.761  20.020  1.00  0.00           O
ATOM   3458  C32 POPEL 142       7.981  55.971  21.029  1.00  0.00           C
ATOM   3461  C23 POPEL 142       9.791  50.241  20.179  1.00  0.00           C
ATOM   3464  C24 POPEL 142      10.111  50.031  21.659  1.00  0.00           C
ATOM   3467  C25 POPEL 142       8.921  49.551  22.490  1.00  0.00           C
ATOM   3470  C26 POPEL 142       9.111  49.911  23.959  1.00  0.00           C
ATOM   3473  C27 POPEL 142       7.941  49.421  24.819  1.00  0.00           C
ATOM   3476  C28 POPEL 142       7.641  50.341  26.009  1.00  0.00           C
ATOM   3479  C29 POPEL 142       8.811  50.321  26.949  1.00  0.00           C
ATOM   3481 0C21 POPEL 142       8.741  50.071  28.269  1.00  0.00           C
ATOM   3483 1C21 POPEL 142       7.471  49.831  29.040  1.00  0.00           C
ATOM   3486 2C21 POPEL 142       7.731  49.911  30.550  1.00  0.00           C
ATOM   3489 3C21 POPEL 142       6.451  49.671  31.369  1.00  0.00           C
ATOM   3492 4C21 POPEL 142       6.591  50.081  32.840  1.00  0.00           C
ATOM   3495 5C21 POPEL 142       7.741  49.391  33.590  1.00  0.00           C
ATOM   3498 6C21 POPEL 142       7.781  49.791  35.070  1.00  0.00           C
ATOM   3501 7C21 POPEL 142       8.901  49.091  35.849  1.00  0.00           C
ATOM   3504 8C21 POPEL 142       8.971  49.461  37.329  1.00  0.00           C
ATOM   3508  C33 POPEL 142       8.081  55.091  22.300  1.00  0.00           C
ATOM   3511  C34 POPEL 142       8.531  55.811  23.579  1.00  0.00           C
ATOM   3514  C35 POPEL 142       7.631  56.981  23.970  1.00  0.00           C
ATOM   3517  C36 POPEL 142       7.791  57.421  25.439  1.00  0.00           C
ATOM   3520  C37 POPEL 142       7.041  58.731  25.729  1.00  0.00           C
ATOM   3523  C38 POPEL 142       6.871  59.041  27.230  1.00  0.00           C
ATOM   3526  C39 POPEL 142       8.181  59.421  27.950  1.00  0.00           C
ATOM   3529 0C31 POPEL 142       7.901  59.931  29.379  1.00  0.00           C
ATOM   3532 1C31 POPEL 142       9.181  60.351  30.120  1.00  0.00           C
ATOM   3535 2C31 POPEL 142       8.971  60.501  31.639  1.00  0.00           C
ATOM   3538 3C31 POPEL 142       8.221  61.761  32.089  1.00  0.00           C
ATOM   3541 4C31 POPEL 142       7.951  61.741  33.599  1.00  0.00           C
ATOM   3544 5C31 POPEL 142       7.081  62.901  34.099  1.00  0.00           C
ATOM   3547 6C31 POPEL 142       6.711  62.781  35.579  1.00  0.00           C
ATOM   3551  NH3 POPEM 143      57.121  55.891  20.419  1.00  0.00           N
ATOM   3555  C12 POPEM 143      55.631  56.121  20.460  1.00  0.00           C
ATOM   3558  C11 POPEM 143      55.211  57.371  19.669  1.00  0.00           C
ATOM   3561  P   POPEM 143      52.871  57.991  20.699  1.00  0.00           P
ATOM   3562  O13 POPEM 143      51.461  57.931  20.259  1.00  0.00           O
ATOM   3563  O14 POPEM 143      53.391  59.281  21.179  1.00  0.00           O
ATOM   3564  O11 POPEM 143      53.091  56.931  21.859  1.00  0.00           O
ATOM   3565  O12 POPEM 143      53.791  57.451  19.529  1.00  0.00           O
ATOM   3566  C1  POPEM 143      52.161  56.961  22.960  1.00  0.00           C
ATOM   3569  C2  POPEM 143      52.861  57.251  24.309  1.00  0.00           C
ATOM   3571  O21 POPEM 143      52.041  57.211  25.499  1.00  0.00           O
ATOM   3572  C21 POPEM 143      50.731  57.121  25.519  1.00  0.00           C
ATOM   3573  O22 POPEM 143      49.981  56.881  24.589  1.00  0.00           O
ATOM   3574  C22 POPEM 143      50.251  57.371  26.949  1.00  0.00           C
ATOM   3577  C3  POPEM 143      53.611  58.611  24.300  1.00  0.00           C
ATOM   3580  O31 POPEM 143      54.501  58.711  25.429  1.00  0.00           O
ATOM   3581  C31 POPEM 143      54.001  59.151  26.570  1.00  0.00           C
ATOM   3582  O32 POPEM 143      52.911  59.671  26.730  1.00  0.00           O
ATOM   3583  C32 POPEM 143      55.041  58.911  27.650  1.00  0.00           C
ATOM   3586  C23 POPEM 143      49.181  56.331  27.339  1.00  0.00           C
ATOM   3589  C24 POPEM 143      48.571  56.521  28.729  1.00  0.00           C
ATOM   3592  C25 POPEM 143      47.541  57.661  28.759  1.00  0.00           C
ATOM   3595  C26 POPEM 143      46.791  57.761  30.090  1.00  0.00           C
ATOM   3598  C27 POPEM 143      45.651  58.781  30.049  1.00  0.00           C
ATOM   3601  C28 POPEM 143      45.051  59.111  31.429  1.00  0.00           C
ATOM   3604  C29 POPEM 143      46.011  59.871  32.310  1.00  0.00           C
ATOM   3606 0C21 POPEM 143      46.371  59.541  33.570  1.00  0.00           C
ATOM   3608 1C21 POPEM 143      45.901  58.331  34.329  1.00  0.00           C
ATOM   3611 2C21 POPEM 143      47.001  57.761  35.239  1.00  0.00           C
ATOM   3614 3C21 POPEM 143      46.621  56.371  35.759  1.00  0.00           C
ATOM   3617 4C21 POPEM 143      47.751  55.691  36.539  1.00  0.00           C
ATOM   3620 5C21 POPEM 143      47.461  54.211  36.800  1.00  0.00           C
ATOM   3623 6C21 POPEM 143      48.631  53.491  37.480  1.00  0.00           C
ATOM   3626 7C21 POPEM 143      48.361  52.001  37.689  1.00  0.00           C
ATOM   3629 8C21 POPEM 143      49.361  51.371  38.660  1.00  0.00           C
ATOM   3633  C33 POPEM 143      54.581  59.321  29.070  1.00  0.00           C
ATOM   3636  C34 POPEM 143      55.651  58.951  30.099  1.00  0.00           C
ATOM   3639  C35 POPEM 143      55.631  59.821  31.359  1.00  0.00           C
ATOM   3642  C36 POPEM 143      54.351  59.671  32.189  1.00  0.00           C
ATOM   3645  C37 POPEM 143      54.491  60.301  33.579  1.00  0.00           C
ATOM   3648  C38 POPEM 143      54.021  59.331  34.680  1.00  0.00           C
ATOM   3651  C39 POPEM 143      54.211  59.861  36.099  1.00  0.00           C
ATOM   3654 0C31 POPEM 143      55.651  59.751  36.609  1.00  0.00           C
ATOM   3657 1C31 POPEM 143      55.691  59.521  38.129  1.00  0.00           C
ATOM   3660 2C31 POPEM 143      57.111  59.371  38.689  1.00  0.00           C
ATOM   3663 3C31 POPEM 143      57.121  58.691  40.070  1.00  0.00           C
ATOM   3666 4C31 POPEM 143      58.491  58.771  40.750  1.00  0.00           C
ATOM   3669 5C31 POPEM 143      58.591  57.901  42.009  1.00  0.00           C
ATOM   3672 6C31 POPEM 143      59.911  58.081  42.749  1.00  0.00           C
ATOM   3676  NH3 POPEN 144      21.891  61.441  58.740  1.00  0.00           N
ATOM   3680  C12 POPEN 144      20.411  61.631  58.840  1.00  0.00           C
ATOM   3683  C11 POPEN 144      20.081  63.121  58.950  1.00  0.00           C
ATOM   3686  P   POPEN 144      19.111  64.641  60.769  1.00  0.00           P
ATOM   3687  O13 POPEN 144      17.791  64.821  61.399  1.00  0.00           O
ATOM   3688  O14 POPEN 144      20.311  64.611  61.639  1.00  0.00           O
ATOM   3689  O11 POPEN 144      19.381  65.711  59.649  1.00  0.00           O
ATOM   3690  O12 POPEN 144      19.061  63.291  59.939  1.00  0.00           O
ATOM   3691  C1  POPEN 144      18.441  66.001  58.619  1.00  0.00           C
ATOM   3694  C2  POPEN 144      19.051  67.061  57.649  1.00  0.00           C
ATOM   3696  O21 POPEN 144      18.121  67.391  56.609  1.00  0.00           O
ATOM   3697  C21 POPEN 144      17.791  66.511  55.681  1.00  0.00           C
ATOM   3698  O22 POPEN 144      18.161  65.361  55.611  1.00  0.00           O
ATOM   3699  C22 POPEN 144      16.721  67.191  54.790  1.00  0.00           C
ATOM   3702  C3  POPEN 144      20.481  66.681  57.120  1.00  0.00           C
ATOM   3705  O31 POPEN 144      21.011  67.511  56.061  1.00  0.00           O
ATOM   3706  C31 POPEN 144      21.401  68.751  56.410  1.00  0.00           C
ATOM   3707  O32 POPEN 144      21.171  69.261  57.490  1.00  0.00           O
ATOM   3708  C32 POPEN 144      22.221  69.391  55.271  1.00  0.00           C
ATOM   3711  C23 POPEN 144      16.091  66.331  53.669  1.00  0.00           C
ATOM   3714  C24 POPEN 144      16.111  67.071  52.320  1.00  0.00           C
ATOM   3717  C25 POPEN 144      17.531  67.251  51.770  1.00  0.00           C
ATOM   3720  C26 POPEN 144      17.801  68.611  51.110  1.00  0.00           C
ATOM   3723  C27 POPEN 144      17.241  68.731  49.689  1.00  0.00           C
ATOM   3726  C28 POPEN 144      17.171  70.181  49.189  1.00  0.00           C
ATOM   3729  C29 POPEN 144      18.361  71.041  49.550  1.00  0.00           C
ATOM   3731 0C21 POPEN 144      19.621  70.931  49.099  1.00  0.00           C
ATOM   3733 1C21 POPEN 144      20.151  69.921  48.120  1.00  0.00           C
ATOM   3736 2C21 POPEN 144      20.351  70.491  46.721  1.00  0.00           C
ATOM   3739 3C21 POPEN 144      19.051  70.911  46.040  1.00  0.00           C
ATOM   3742 4C21 POPEN 144      19.111  70.961  44.509  1.00  0.00           C
ATOM   3745 5C21 POPEN 144      19.251  69.561  43.899  1.00  0.00           C
ATOM   3748 6C21 POPEN 144      19.211  69.541  42.369  1.00  0.00           C
ATOM   3751 7C21 POPEN 144      19.461  68.121  41.840  1.00  0.00           C
ATOM   3754 8C21 POPEN 144      19.841  68.091  40.359  1.00  0.00           C
ATOM   3758  C33 POPEN 144      21.401  69.981  54.090  1.00  0.00           C
ATOM   3761  C34 POPEN 144      22.251  70.561  52.950  1.00  0.00           C
ATOM   3764  C35 POPEN 144      23.291  69.571  52.399  1.00  0.00           C
ATOM   3767  C36 POPEN 144      23.861  69.961  51.021  1.00  0.00           C
ATOM   3770  C37 POPEN 144      24.751  68.841  50.471  1.00  0.00           C
ATOM   3773  C38 POPEN 144      25.181  68.991  48.999  1.00  0.00           C
ATOM   3776  C39 POPEN 144      24.021  69.071  47.999  1.00  0.00           C
ATOM   3779 0C31 POPEN 144      24.441  68.771  46.550  1.00  0.00           C
ATOM   3782 1C31 POPEN 144      23.271  68.911  45.569  1.00  0.00           C
ATOM   3785 2C31 POPEN 144      23.541  68.381  44.150  1.00  0.00           C
ATOM   3788 3C31 POPEN 144      23.981  69.461  43.149  1.00  0.00           C
ATOM   3791 4C31 POPEN 144      22.801  70.191  42.480  1.00  0.00           C
ATOM   3794 5C31 POPEN 144      23.251  71.111  41.329  1.00  0.00           C
ATOM   3797 6C31 POPEN 144      22.091  71.801  40.590  1.00  0.00           C
ATOM   3801  NH3 POPEO 145      70.121 113.541  58.840  1.00  0.00           N
ATOM   3805  C12 POPEO 145      69.171 113.401  59.990  1.00  0.00           C
ATOM   3808  C11 POPEO 145      67.721 113.311  59.480  1.00  0.00           C
ATOM   3811  P   POPEO 145      67.361 115.341  57.840  1.00  0.00           P
ATOM   3812  O13 POPEO 145      66.691 116.661  57.879  1.00  0.00           O
ATOM   3813  O14 POPEO 145      68.781 115.311  57.419  1.00  0.00           O
ATOM   3814  O11 POPEO 145      66.551 114.341  56.931  1.00  0.00           O
ATOM   3815  O12 POPEO 145      67.231 114.621  59.230  1.00  0.00           O
ATOM   3816  C1  POPEO 145      65.701 114.831  55.890  1.00  0.00           C
ATOM   3819  C2  POPEO 145      66.531 115.201  54.631  1.00  0.00           C
ATOM   3821  O21 POPEO 145      65.621 115.631  53.619  1.00  0.00           O
ATOM   3822  C21 POPEO 145      65.911 116.581  52.710  1.00  0.00           C
ATOM   3823  O22 POPEO 145      65.131 116.901  51.829  1.00  0.00           O
ATOM   3824  C22 POPEO 145      67.231 117.331  52.919  1.00  0.00           C
ATOM   3827  C3  POPEO 145      67.351 113.991  54.139  1.00  0.00           C
ATOM   3830  O31 POPEO 145      68.011 114.291  52.879  1.00  0.00           O
ATOM   3831  C31 POPEO 145      67.861 113.381  51.931  1.00  0.00           C
ATOM   3832  O32 POPEO 145      67.401 112.271  52.079  1.00  0.00           O
ATOM   3833  C32 POPEO 145      68.341 113.921  50.601  1.00  0.00           C
ATOM   3836  C23 POPEO 145      67.541 118.461  51.899  1.00  0.00           C
ATOM   3839  C24 POPEO 145      68.701 119.341  52.369  1.00  0.00           C
ATOM   3842  C25 POPEO 145      69.201 120.381  51.349  1.00  0.00           C
ATOM   3845  C26 POPEO 145      68.121 121.331  50.829  1.00  0.00           C
ATOM   3848  C27 POPEO 145      68.681 122.633  50.219  1.00  0.00           C
ATOM   3851  C28 POPEO 145      67.591 123.453  49.509  1.00  0.00           C
ATOM   3854  C29 POPEO 145      68.051 124.843  49.129  1.00  0.00           C
ATOM   3856 0C21 POPEO 145      68.341 125.313  47.900  1.00  0.00           C
ATOM   3858 1C21 POPEO 145      68.331 124.553  46.599  1.00  0.00           C
ATOM   3861 2C21 POPEO 145      69.741 124.553  45.990  1.00  0.00           C
ATOM   3864 3C21 POPEO 145      69.811 123.743  44.689  1.00  0.00           C
ATOM   3867 4C21 POPEO 145      71.241 123.603  44.160  1.00  0.00           C
ATOM   3870 5C21 POPEO 145      71.381 122.493  43.120  1.00  0.00           C
ATOM   3873 6C21 POPEO 145      70.671 122.813  41.800  1.00  0.00           C
ATOM   3876 7C21 POPEO 145      70.531 121.581  40.910  1.00  0.00           C
ATOM   3879 8C21 POPEO 145      69.791 121.853  39.599  1.00  0.00           C
ATOM   3883  C33 POPEO 145      67.181 114.491  49.771  1.00  0.00           C
ATOM   3886  C34 POPEO 145      67.631 115.571  48.789  1.00  0.00           C
ATOM   3889  C35 POPEO 145      68.721 115.171  47.800  1.00  0.00           C
ATOM   3892  C36 POPEO 145      68.251 114.081  46.840  1.00  0.00           C
ATOM   3895  C37 POPEO 145      69.271 113.831  45.730  1.00  0.00           C
ATOM   3898  C38 POPEO 145      68.911 112.581  44.919  1.00  0.00           C
ATOM   3901  C39 POPEO 145      70.071 112.031  44.090  1.00  0.00           C
ATOM   3904 0C31 POPEO 145      70.201 112.651  42.689  1.00  0.00           C
ATOM   3907 1C31 POPEO 145      70.751 111.621  41.689  1.00  0.00           C
ATOM   3910 2C31 POPEO 145      71.131 112.211  40.329  1.00  0.00           C
ATOM   3913 3C31 POPEO 145      71.761 111.171  39.389  1.00  0.00           C
ATOM   3916 4C31 POPEO 145      70.771 110.141  38.820  1.00  0.00           C
ATOM   3919 5C31 POPEO 145      71.411 109.251  37.739  1.00  0.00           C
ATOM   3922 6C31 POPEO 145      70.401 108.441  36.910  1.00  0.00           C
ATOM   3926  NH3 POPEP 146      30.891  86.601  18.699  1.00  0.00           N
ATOM   3930  C12 POPEP 146      32.251  86.061  18.349  1.00  0.00           C
ATOM   3933  C11 POPEP 146      33.311  87.021  18.829  1.00  0.00           C
ATOM   3936  P   POPEP 146      33.581  89.611  18.740  1.00  0.00           P
ATOM   3937  O13 POPEP 146      34.771  90.161  18.059  1.00  0.00           O
ATOM   3938  O14 POPEP 146      32.431  90.541  18.710  1.00  0.00           O
ATOM   3939  O11 POPEP 146      33.941  89.281  20.239  1.00  0.00           O
ATOM   3940  O12 POPEP 146      33.151  88.241  18.109  1.00  0.00           O
ATOM   3941  C1  POPEP 146      34.361  90.311  21.149  1.00  0.00           C
ATOM   3944  C2  POPEP 146      33.701  90.111  22.549  1.00  0.00           C
ATOM   3946  O21 POPEP 146      34.271  90.981  23.550  1.00  0.00           O
ATOM   3947  C21 POPEP 146      35.571  90.921  23.810  1.00  0.00           C
ATOM   3948  O22 POPEP 146      36.361  90.101  23.349  1.00  0.00           O
ATOM   3949  C22 POPEP 146      35.951  91.991  24.829  1.00  0.00           C
ATOM   3952  C3  POPEP 146      33.691  88.611  22.989  1.00  0.00           C
ATOM   3955  O31 POPEP 146      32.781  88.301  24.070  1.00  0.00           O
ATOM   3956  C31 POPEP 146      31.591  87.851  23.670  1.00  0.00           C
ATOM   3957  O32 POPEP 146      31.161  87.911  22.539  1.00  0.00           O
ATOM   3958  C32 POPEP 146      30.911  87.091  24.809  1.00  0.00           C
ATOM   3961  C23 POPEP 146      35.371  91.731  26.240  1.00  0.00           C
ATOM   3964  C24 POPEP 146      36.051  92.601  27.309  1.00  0.00           C
ATOM   3967  C25 POPEP 146      35.861  92.111  28.749  1.00  0.00           C
ATOM   3970  C26 POPEP 146      34.391  92.081  29.189  1.00  0.00           C
ATOM   3973  C27 POPEP 146      34.231  91.531  30.620  1.00  0.00           C
ATOM   3976  C28 POPEP 146      32.761  91.251  30.990  1.00  0.00           C
ATOM   3979  C29 POPEP 146      32.191  90.081  30.239  1.00  0.00           C
ATOM   3981 0C21 POPEP 146      32.141  88.801  30.669  1.00  0.00           C
ATOM   3983 1C21 POPEP 146      32.681  88.301  31.980  1.00  0.00           C
ATOM   3986 2C21 POPEP 146      31.561  88.121  33.009  1.00  0.00           C
ATOM   3989 3C21 POPEP 146      32.091  87.581  34.350  1.00  0.00           C
ATOM   3992 4C21 POPEP 146      30.971  87.251  35.349  1.00  0.00           C
ATOM   3995 5C21 POPEP 146      30.061  88.451  35.660  1.00  0.00           C
ATOM   3998 6C21 POPEP 146      29.131  88.181  36.839  1.00  0.00           C
ATOM   4001 7C21 POPEP 146      28.141  89.331  37.079  1.00  0.00           C
ATOM   4004 8C21 POPEP 146      27.201  89.031  38.250  1.00  0.00           C
ATOM   4008  C33 POPEP 146      29.411  87.411  24.939  1.00  0.00           C
ATOM   4011  C34 POPEP 146      29.171  88.671  25.769  1.00  0.00           C
ATOM   4014  C35 POPEP 146      29.511  88.541  27.259  1.00  0.00           C
ATOM   4017  C36 POPEP 146      28.461  87.791  28.069  1.00  0.00           C
ATOM   4020  C37 POPEP 146      28.891  87.581  29.529  1.00  0.00           C
ATOM   4023  C38 POPEP 146      27.791  86.901  30.339  1.00  0.00           C
ATOM   4026  C39 POPEP 146      28.221  86.471  31.749  1.00  0.00           C
ATOM   4029 0C31 POPEP 146      27.111  85.651  32.419  1.00  0.00           C
ATOM   4032 1C31 POPEP 146      27.551  84.961  33.719  1.00  0.00           C
ATOM   4035 2C31 POPEP 146      26.491  83.961  34.189  1.00  0.00           C
ATOM   4038 3C31 POPEP 146      26.881  83.211  35.470  1.00  0.00           C
ATOM   4041 4C31 POPEP 146      26.651  84.011  36.750  1.00  0.00           C
ATOM   4044 5C31 POPEP 146      27.021  83.201  38.000  1.00  0.00           C
ATOM   4047 6C31 POPEP 146      26.681  83.901  39.309  1.00  0.00           C
ATOM   4051  NH3 POPEQ 147     108.081  21.391  58.149  1.00  0.00           N
ATOM   4055  C12 POPEQ 147     107.441  22.711  58.490  1.00  0.00           C
ATOM   4058  C11 POPEQ 147     107.791  23.811  57.469  1.00  0.00           C
ATOM   4061  P   POPEQ 147     107.611  26.451  57.521  1.00  0.00           P
ATOM   4062  O13 POPEQ 147     106.631  27.441  58.020  1.00  0.00           O
ATOM   4063  O14 POPEQ 147     108.991  26.551  58.020  1.00  0.00           O
ATOM   4064  O11 POPEQ 147     107.691  26.551  55.939  1.00  0.00           O
ATOM   4065  O12 POPEQ 147     107.051  25.001  57.759  1.00  0.00           O
ATOM   4066  C1  POPEQ 147     106.531  26.731  55.140  1.00  0.00           C
ATOM   4069  C2  POPEQ 147     106.431  25.601  54.069  1.00  0.00           C
ATOM   4071  O21 POPEQ 147     107.061  25.941  52.829  1.00  0.00           O
ATOM   4072  C21 POPEQ 147     106.601  26.971  52.140  1.00  0.00           C
ATOM   4073  O22 POPEQ 147     105.701  27.721  52.490  1.00  0.00           O
ATOM   4074  C22 POPEQ 147     107.401  27.061  50.839  1.00  0.00           C
ATOM   4077  C3  POPEQ 147     104.971  25.061  53.880  1.00  0.00           C
ATOM   4080  O31 POPEQ 147     104.951  23.691  53.439  1.00  0.00           O
ATOM   4081  C31 POPEQ 147     104.771  23.461  52.149  1.00  0.00           C
ATOM   4082  O32 POPEQ 147     104.661  24.311  51.279  1.00  0.00           O
ATOM   4083  C32 POPEQ 147     104.681  21.941  51.959  1.00  0.00           C
ATOM   4086  C23 POPEQ 147     106.821  28.071  49.820  1.00  0.00           C
ATOM   4089  C24 POPEQ 147     107.751  28.221  48.610  1.00  0.00           C
ATOM   4092  C25 POPEQ 147     107.221  29.211  47.560  1.00  0.00           C
ATOM   4095  C26 POPEQ 147     108.311  29.651  46.579  1.00  0.00           C
ATOM   4098  C27 POPEQ 147     107.931  30.881  45.730  1.00  0.00           C
ATOM   4101  C28 POPEQ 147     107.221  30.521  44.421  1.00  0.00           C
ATOM   4104  C29 POPEQ 147     106.841  31.761  43.640  1.00  0.00           C
ATOM   4106 0C21 POPEQ 147     105.641  32.361  43.701  1.00  0.00           C
ATOM   4108 1C21 POPEQ 147     104.511  31.901  44.579  1.00  0.00           C
ATOM   4111 2C21 POPEQ 147     103.351  32.901  44.681  1.00  0.00           C
ATOM   4114 3C21 POPEQ 147     102.561  33.051  43.370  1.00  0.00           C
ATOM   4117 4C21 POPEQ 147     101.201  33.731  43.590  1.00  0.00           C
ATOM   4120 5C21 POPEQ 147     101.301  35.191  44.050  1.00  0.00           C
ATOM   4123 6C21 POPEQ 147      99.951  35.741  44.519  1.00  0.00           C
ATOM   4126 7C21 POPEQ 147     100.031  37.211  44.930  1.00  0.00           C
ATOM   4129 8C21 POPEQ 147      98.651  37.841  45.179  1.00  0.00           C
ATOM   4133  C33 POPEQ 147     104.521  21.481  50.489  1.00  0.00           C
ATOM   4136  C34 POPEQ 147     104.031  20.021  50.400  1.00  0.00           C
ATOM   4139  C35 POPEQ 147     104.031  19.471  48.960  1.00  0.00           C
ATOM   4142  C36 POPEQ 147     103.161  20.271  47.999  1.00  0.00           C
ATOM   4145  C37 POPEQ 147     103.231  19.781  46.550  1.00  0.00           C
ATOM   4148  C38 POPEQ 147     102.881  20.921  45.590  1.00  0.00           C
ATOM   4151  C39 POPEQ 147     102.721  20.481  44.139  1.00  0.00           C
ATOM   4154 0C31 POPEQ 147     102.461  21.681  43.219  1.00  0.00           C
ATOM   4157 1C31 POPEQ 147     102.001  21.241  41.829  1.00  0.00           C
ATOM   4160 2C31 POPEQ 147     101.761  22.401  40.860  1.00  0.00           C
ATOM   4163 3C31 POPEQ 147     103.051  23.091  40.370  1.00  0.00           C
ATOM   4166 4C31 POPEQ 147     102.741  24.111  39.259  1.00  0.00           C
ATOM   4169 5C31 POPEQ 147     103.931  24.991  38.870  1.00  0.00           C
ATOM   4172 6C31 POPEQ 147     103.621  25.991  37.749  1.00  0.00           C
ATOM   4176  NH3 POPER 148      69.691  72.341  58.540  1.00  0.00           N
ATOM   4180  C12 POPER 148      68.851  71.101  58.289  1.00  0.00           C
ATOM   4183  C11 POPER 148      67.511  71.141  59.050  1.00  0.00           C
ATOM   4186  P   POPER 148      65.571  70.551  57.381  1.00  0.00           P
ATOM   4187  O13 POPER 148      66.091  71.791  56.759  1.00  0.00           O
ATOM   4188  O14 POPER 148      64.201  70.591  57.929  1.00  0.00           O
ATOM   4189  O11 POPER 148      65.811  69.361  56.340  1.00  0.00           O
ATOM   4190  O12 POPER 148      66.601  70.151  58.540  1.00  0.00           O
ATOM   4191  C1  POPER 148      66.431  69.691  55.090  1.00  0.00           C
ATOM   4194  C2  POPER 148      66.821  68.421  54.270  1.00  0.00           C
ATOM   4196  O21 POPER 148      67.641  68.841  53.171  1.00  0.00           O
ATOM   4197  C21 POPER 148      68.961  68.871  53.360  1.00  0.00           C
ATOM   4198  O22 POPER 148      69.541  68.481  54.361  1.00  0.00           O
ATOM   4199  C22 POPER 148      69.571  69.541  52.120  1.00  0.00           C
ATOM   4202  C3  POPER 148      65.561  67.691  53.740  1.00  0.00           C
ATOM   4205  O31 POPER 148      65.861  66.321  53.381  1.00  0.00           O
ATOM   4206  C31 POPER 148      66.031  66.031  52.099  1.00  0.00           C
ATOM   4207  O32 POPER 148      66.081  66.831  51.180  1.00  0.00           O
ATOM   4208  C32 POPER 148      66.031  64.501  51.991  1.00  0.00           C
ATOM   4211  C23 POPER 148      71.111  69.591  52.029  1.00  0.00           C
ATOM   4214  C24 POPER 148      71.731  68.311  51.450  1.00  0.00           C
ATOM   4217  C25 POPER 148      72.841  68.561  50.419  1.00  0.00           C
ATOM   4220  C26 POPER 148      73.971  69.511  50.860  1.00  0.00           C
ATOM   4223  C27 POPER 148      75.101  69.581  49.811  1.00  0.00           C
ATOM   4226  C28 POPER 148      76.201  70.601  50.120  1.00  0.00           C
ATOM   4229  C29 POPER 148      75.671  72.001  50.029  1.00  0.00           C
ATOM   4231 0C21 POPER 148      75.931  72.881  49.050  1.00  0.00           C
ATOM   4233 1C21 POPER 148      76.731  72.601  47.809  1.00  0.00           C
ATOM   4236 2C21 POPER 148      76.411  73.631  46.721  1.00  0.00           C
ATOM   4239 3C21 POPER 148      74.951  73.541  46.259  1.00  0.00           C
ATOM   4242 4C21 POPER 148      74.661  74.491  45.109  1.00  0.00           C
ATOM   4245 5C21 POPER 148      73.161  74.591  44.779  1.00  0.00           C
ATOM   4248 6C21 POPER 148      72.571  73.301  44.221  1.00  0.00           C
ATOM   4251 7C21 POPER 148      71.111  73.471  43.779  1.00  0.00           C
ATOM   4254 8C21 POPER 148      70.281  72.201  43.899  1.00  0.00           C
ATOM   4258  C33 POPER 148      66.631  63.891  50.689  1.00  0.00           C
ATOM   4261  C34 POPER 148      66.291  62.391  50.620  1.00  0.00           C
ATOM   4264  C35 POPER 148      66.691  61.671  49.319  1.00  0.00           C
ATOM   4267  C36 POPER 148      68.161  61.261  49.239  1.00  0.00           C
ATOM   4270  C37 POPER 148      68.451  60.301  48.079  1.00  0.00           C
ATOM   4273  C38 POPER 148      69.911  59.831  48.020  1.00  0.00           C
ATOM   4276  C39 POPER 148      70.221  59.001  46.759  1.00  0.00           C
ATOM   4279 0C31 POPER 148      69.681  57.561  46.819  1.00  0.00           C
ATOM   4282 1C31 POPER 148      69.811  56.841  45.480  1.00  0.00           C
ATOM   4285 2C31 POPER 148      69.851  55.311  45.639  1.00  0.00           C
ATOM   4288 3C31 POPER 148      69.981  54.571  44.300  1.00  0.00           C
ATOM   4291 4C31 POPER 148      68.691  54.611  43.469  1.00  0.00           C
ATOM   4294 5C31 POPER 148      68.851  53.851  42.140  1.00  0.00           C
ATOM   4297 6C31 POPER 148      67.631  54.001  41.240  1.00  0.00           C
ATOM   4301  NH3 POPES 149      34.171 110.481  16.830  1.00  0.00           N
ATOM   4305  C12 POPES 149      33.631 110.191  15.460  1.00  0.00           C
ATOM   4308  C11 POPES 149      32.141 109.861  15.550  1.00  0.00           C
ATOM   4311  P   POPES 149      30.841 111.491  17.200  1.00  0.00           P
ATOM   4312  O13 POPES 149      30.131 112.771  17.060  1.00  0.00           O
ATOM   4313  O14 POPES 149      30.021 110.421  17.809  1.00  0.00           O
ATOM   4314  O11 POPES 149      32.111 111.681  18.129  1.00  0.00           O
ATOM   4315  O12 POPES 149      31.411 111.061  15.799  1.00  0.00           O
ATOM   4316  C1  POPES 149      32.391 112.951  18.740  1.00  0.00           C
ATOM   4319  C2  POPES 149      31.331 113.381  19.800  1.00  0.00           C
ATOM   4321  O21 POPES 149      31.581 114.721  20.239  1.00  0.00           O
ATOM   4322  C21 POPES 149      32.341 114.961  21.270  1.00  0.00           C
ATOM   4323  O22 POPES 149      33.141 114.181  21.789  1.00  0.00           O
ATOM   4324  C22 POPES 149      32.121 116.401  21.730  1.00  0.00           C
ATOM   4327  C3  POPES 149      31.121 112.331  20.929  1.00  0.00           C
ATOM   4330  O31 POPES 149      30.221 112.861  21.930  1.00  0.00           O
ATOM   4331  C31 POPES 149      30.131 112.111  23.019  1.00  0.00           C
ATOM   4332  O32 POPES 149      30.651 111.021  23.169  1.00  0.00           O
ATOM   4333  C32 POPES 149      29.221 112.811  24.029  1.00  0.00           C
ATOM   4336  C23 POPES 149      32.251 116.591  23.259  1.00  0.00           C
ATOM   4339  C24 POPES 149      30.961 117.081  23.929  1.00  0.00           C
ATOM   4342  C25 POPES 149      30.751 118.591  23.799  1.00  0.00           C
ATOM   4345  C26 POPES 149      29.671 119.091  24.779  1.00  0.00           C
ATOM   4348  C27 POPES 149      29.561 120.621  24.839  1.00  0.00           C
ATOM   4351  C28 POPES 149      28.771 121.221  26.019  1.00  0.00           C
ATOM   4354  C29 POPES 149      29.481 121.071  27.339  1.00  0.00           C
ATOM   4356 0C21 POPES 149      29.251 121.791  28.450  1.00  0.00           C
ATOM   4358 1C21 POPES 149      28.211 122.883  28.640  1.00  0.00           C
ATOM   4361 2C21 POPES 149      27.211 122.553  29.759  1.00  0.00           C
ATOM   4364 3C21 POPES 149      27.831 122.463  31.159  1.00  0.00           C
ATOM   4367 4C21 POPES 149      26.761 122.303  32.250  1.00  0.00           C
ATOM   4370 5C21 POPES 149      27.361 122.073  33.649  1.00  0.00           C
ATOM   4373 6C21 POPES 149      26.261 121.841  34.689  1.00  0.00           C
ATOM   4376 7C21 POPES 149      26.741 121.281  36.039  1.00  0.00           C
ATOM   4379 8C21 POPES 149      25.591 120.991  37.009  1.00  0.00           C
ATOM   4383  C33 POPES 149      29.271 112.181  25.439  1.00  0.00           C
ATOM   4386  C34 POPES 149      30.561 112.451  26.219  1.00  0.00           C
ATOM   4389  C35 POPES 149      30.821 113.951  26.400  1.00  0.00           C
ATOM   4392  C36 POPES 149      31.701 114.241  27.609  1.00  0.00           C
ATOM   4395  C37 POPES 149      32.051 115.731  27.689  1.00  0.00           C
ATOM   4398  C38 POPES 149      33.251 116.001  28.599  1.00  0.00           C
ATOM   4401  C39 POPES 149      33.091 115.491  30.029  1.00  0.00           C
ATOM   4404 0C31 POPES 149      34.131 116.111  30.969  1.00  0.00           C
ATOM   4407 1C31 POPES 149      33.921 115.681  32.419  1.00  0.00           C
ATOM   4410 2C31 POPES 149      34.791 116.431  33.430  1.00  0.00           C
ATOM   4413 3C31 POPES 149      36.301 116.271  33.189  1.00  0.00           C
ATOM   4416 4C31 POPES 149      37.121 116.631  34.439  1.00  0.00           C
ATOM   4419 5C31 POPES 149      38.581 116.181  34.350  1.00  0.00           C
ATOM   4422 6C31 POPES 149      39.331 116.331  35.670  1.00  0.00           C
ATOM   4426  NH3 POPET 150      13.781  23.101  56.840  1.00  0.00           N
ATOM   4430  C12 POPET 150      15.101  22.821  57.521  1.00  0.00           C
ATOM   4433  C11 POPET 150      15.661  24.091  58.189  1.00  0.00           C
ATOM   4436  P   POPET 150      18.311  24.081  58.101  1.00  0.00           P
ATOM   4437  O13 POPET 150      18.181  25.231  57.160  1.00  0.00           O
ATOM   4438  O14 POPET 150      19.441  24.181  59.050  1.00  0.00           O
ATOM   4439  O11 POPET 150      18.381  22.741  57.259  1.00  0.00           O
ATOM   4440  O12 POPET 150      16.931  23.891  58.829  1.00  0.00           O
ATOM   4441  C1  POPET 150      19.311  22.461  56.219  1.00  0.00           C
ATOM   4444  C2  POPET 150      18.551  22.251  54.881  1.00  0.00           C
ATOM   4446  O21 POPET 150      19.531  22.091  53.840  1.00  0.00           O
ATOM   4447  C21 POPET 150      19.091  21.531  52.719  1.00  0.00           C
ATOM   4448  O22 POPET 150      17.991  21.031  52.539  1.00  0.00           O
ATOM   4449  C22 POPET 150      20.191  21.671  51.660  1.00  0.00           C
ATOM   4452  C3  POPET 150      17.651  23.491  54.610  1.00  0.00           C
ATOM   4455  O31 POPET 150      17.001  23.511  53.329  1.00  0.00           O
ATOM   4456  C31 POPET 150      15.681  23.601  53.269  1.00  0.00           C
ATOM   4457  O32 POPET 150      14.931  23.721  54.230  1.00  0.00           O
ATOM   4458  C32 POPET 150      15.291  23.531  51.791  1.00  0.00           C
ATOM   4461  C23 POPET 150      19.901  20.951  50.329  1.00  0.00           C
ATOM   4464  C24 POPET 150      20.781  21.471  49.169  1.00  0.00           C
ATOM   4467  C25 POPET 150      20.721  20.561  47.939  1.00  0.00           C
ATOM   4470  C26 POPET 150      21.101  21.261  46.620  1.00  0.00           C
ATOM   4473  C27 POPET 150      21.071  20.291  45.419  1.00  0.00           C
ATOM   4476  C28 POPET 150      20.951  21.001  44.059  1.00  0.00           C
ATOM   4479  C29 POPET 150      22.211  21.741  43.701  1.00  0.00           C
ATOM   4481 0C21 POPET 150      22.701  21.921  42.460  1.00  0.00           C
ATOM   4483 1C21 POPET 150      22.091  21.471  41.160  1.00  0.00           C
ATOM   4486 2C21 POPET 150      22.711  20.141  40.681  1.00  0.00           C
ATOM   4489 3C21 POPET 150      24.231  20.201  40.459  1.00  0.00           C
ATOM   4492 4C21 POPET 150      24.781  18.821  40.060  1.00  0.00           C
ATOM   4495 5C21 POPET 150      26.291  18.801  39.790  1.00  0.00           C
ATOM   4498 6C21 POPET 150      26.701  19.641  38.570  1.00  0.00           C
ATOM   4501 7C21 POPET 150      28.181  19.451  38.199  1.00  0.00           C
ATOM   4504 8C21 POPET 150      28.621  20.281  36.990  1.00  0.00           C
ATOM   4508  C33 POPET 150      15.741  24.751  50.931  1.00  0.00           C
ATOM   4511  C34 POPET 150      17.251  24.821  50.620  1.00  0.00           C
ATOM   4514  C35 POPET 150      17.581  25.841  49.509  1.00  0.00           C
ATOM   4517  C36 POPET 150      17.871  25.171  48.149  1.00  0.00           C
ATOM   4520  C37 POPET 150      17.681  26.101  46.939  1.00  0.00           C
ATOM   4523  C38 POPET 150      17.861  25.371  45.601  1.00  0.00           C
ATOM   4526  C39 POPET 150      17.301  26.181  44.421  1.00  0.00           C
ATOM   4529 0C31 POPET 150      17.451  25.471  43.059  1.00  0.00           C
ATOM   4532 1C31 POPET 150      16.591  26.161  41.991  1.00  0.00           C
ATOM   4535 2C31 POPET 150      17.111  25.981  40.550  1.00  0.00           C
ATOM   4538 3C31 POPET 150      16.491  27.011  39.589  1.00  0.00           C
ATOM   4541 4C31 POPET 150      15.001  26.791  39.309  1.00  0.00           C
ATOM   4544 5C31 POPET 150      14.441  27.791  38.279  1.00  0.00           C
ATOM   4547 6C31 POPET 150      12.941  27.631  38.030  1.00  0.00           C
ATOM   4551  NH3 POPEU 151      52.251   7.941  18.239  1.00  0.00           N
ATOM   4555  C12 POPEU 151      53.441   7.161  18.779  1.00  0.00           C
ATOM   4558  C11 POPEU 151      54.031   6.181  17.739  1.00  0.00           C
ATOM   4561  P   POPEU 151      55.341   4.571  19.359  1.00  0.00           P
ATOM   4562  O13 POPEU 151      56.511   3.671  19.179  1.00  0.00           O
ATOM   4563  O14 POPEU 151      54.041   3.891  19.529  1.00  0.00           O
ATOM   4564  O11 POPEU 151      55.621   5.551  20.580  1.00  0.00           O
ATOM   4565  O12 POPEU 151      55.271   5.611  18.169  1.00  0.00           O
ATOM   4566  C1  POPEU 151      56.691   6.491  20.429  1.00  0.00           C
ATOM   4569  C2  POPEU 151      56.801   7.491  21.589  1.00  0.00           C
ATOM   4571  O21 POPEU 151      57.141   6.831  22.829  1.00  0.00           O
ATOM   4572  C21 POPEU 151      56.201   6.461  23.670  1.00  0.00           C
ATOM   4573  O22 POPEU 151      55.021   6.251  23.460  1.00  0.00           O
ATOM   4574  C22 POPEU 151      56.881   6.321  25.039  1.00  0.00           C
ATOM   4577  C3  POPEU 151      55.601   8.461  21.669  1.00  0.00           C
ATOM   4580  O31 POPEU 151      55.801   9.391  22.759  1.00  0.00           O
ATOM   4581  C31 POPEU 151      54.741  10.191  22.890  1.00  0.00           C
ATOM   4582  O32 POPEU 151      53.761  10.141  22.169  1.00  0.00           O
ATOM   4583  C32 POPEU 151      54.911  11.121  24.079  1.00  0.00           C
ATOM   4586  C23 POPEU 151      55.851   6.381  26.189  1.00  0.00           C
ATOM   4589  C24 POPEU 151      56.491   6.331  27.579  1.00  0.00           C
ATOM   4592  C25 POPEU 151      56.451   7.671  28.339  1.00  0.00           C
ATOM   4595  C26 POPEU 151      55.031   8.121  28.740  1.00  0.00           C
ATOM   4598  C27 POPEU 151      55.021   9.511  29.379  1.00  0.00           C
ATOM   4601  C28 POPEU 151      53.591   9.961  29.759  1.00  0.00           C
ATOM   4604  C29 POPEU 151      53.401  11.441  29.589  1.00  0.00           C
ATOM   4606 0C21 POPEU 151      53.021  12.331  30.529  1.00  0.00           C
ATOM   4608 1C21 POPEU 151      52.721  12.011  31.969  1.00  0.00           C
ATOM   4611 2C21 POPEU 151      52.161  13.241  32.710  1.00  0.00           C
ATOM   4614 3C21 POPEU 151      52.051  12.991  34.209  1.00  0.00           C
ATOM   4617 4C21 POPEU 151      51.741  14.261  35.020  1.00  0.00           C
ATOM   4620 5C21 POPEU 151      51.731  14.001  36.529  1.00  0.00           C
ATOM   4623 6C21 POPEU 151      53.141  13.851  37.131  1.00  0.00           C
ATOM   4626 7C21 POPEU 151      53.101  13.321  38.560  1.00  0.00           C
ATOM   4629 8C21 POPEU 151      54.441  13.401  39.280  1.00  0.00           C
ATOM   4633  C33 POPEU 151      54.091  12.421  23.900  1.00  0.00           C
ATOM   4636  C34 POPEU 151      53.561  12.981  25.220  1.00  0.00           C
ATOM   4639  C35 POPEU 151      52.621  11.981  25.899  1.00  0.00           C
ATOM   4642  C36 POPEU 151      51.571  12.641  26.789  1.00  0.00           C
ATOM   4645  C37 POPEU 151      50.531  11.621  27.279  1.00  0.00           C
ATOM   4648  C38 POPEU 151      49.751  12.071  28.519  1.00  0.00           C
ATOM   4651  C39 POPEU 151      49.431  13.561  28.509  1.00  0.00           C
ATOM   4654 0C31 POPEU 151      48.491  14.001  29.630  1.00  0.00           C
ATOM   4657 1C31 POPEU 151      48.251  15.511  29.549  1.00  0.00           C
ATOM   4660 2C31 POPEU 151      47.081  15.991  30.409  1.00  0.00           C
ATOM   4663 3C31 POPEU 151      46.801  17.501  30.259  1.00  0.00           C
ATOM   4666 4C31 POPEU 151      46.831  18.021  28.819  1.00  0.00           C
ATOM   4669 5C31 POPEU 151      46.241  19.431  28.689  1.00  0.00           C
ATOM   4672 6C31 POPEU 151      46.501  20.071  27.319  1.00  0.00           C
ATOM   4676  NH3 POPEV 152      27.571 127.823  62.451  1.00  0.00           N
ATOM   4680  C12 POPEV 152      28.731 128.453  61.730  1.00  0.00           C
ATOM   4683  C11 POPEV 152      29.171 127.763  60.410  1.00  0.00           C
ATOM   4686  P   POPEV 152      30.661 125.683  61.079  1.00  0.00           P
ATOM   4687  O13 POPEV 152      31.071 125.783  62.490  1.00  0.00           O
ATOM   4688  O14 POPEV 152      29.491 124.823  60.789  1.00  0.00           O
ATOM   4689  O11 POPEV 152      31.851 125.113  60.219  1.00  0.00           O
ATOM   4690  O12 POPEV 152      30.451 127.143  60.520  1.00  0.00           O
ATOM   4691  C1  POPEV 152      32.921 125.893  59.689  1.00  0.00           C
ATOM   4694  C2  POPEV 152      33.611 125.153  58.500  1.00  0.00           C
ATOM   4696  O21 POPEV 152      34.551 125.973  57.779  1.00  0.00           O
ATOM   4697  C21 POPEV 152      34.051 126.753  56.851  1.00  0.00           C
ATOM   4698  O22 POPEV 152      33.031 127.423  56.921  1.00  0.00           O
ATOM   4699  C22 POPEV 152      34.881 126.643  55.579  1.00  0.00           C
ATOM   4702  C3  POPEV 152      32.571 124.483  57.550  1.00  0.00           C
ATOM   4705  O31 POPEV 152      33.231 123.693  56.521  1.00  0.00           O
ATOM   4706  C31 POPEV 152      32.441 122.853  55.860  1.00  0.00           C
ATOM   4707  O32 POPEV 152      31.231 122.783  55.960  1.00  0.00           O
ATOM   4708  C32 POPEV 152      33.331 122.013  54.919  1.00  0.00           C
ATOM   4711  C23 POPEV 152      34.001 126.063  54.439  1.00  0.00           C
ATOM   4714  C24 POPEV 152      34.771 125.453  53.259  1.00  0.00           C
ATOM   4717  C25 POPEV 152      35.861 126.393  52.759  1.00  0.00           C
ATOM   4720  C26 POPEV 152      36.511 125.903  51.469  1.00  0.00           C
ATOM   4723  C27 POPEV 152      37.011 127.093  50.639  1.00  0.00           C
ATOM   4726  C28 POPEV 152      37.281 126.773  49.160  1.00  0.00           C
ATOM   4729  C29 POPEV 152      38.421 125.823  48.910  1.00  0.00           C
ATOM   4731 0C21 POPEV 152      38.641 125.263  47.710  1.00  0.00           C
ATOM   4733 1C21 POPEV 152      37.811 125.543  46.480  1.00  0.00           C
ATOM   4736 2C21 POPEV 152      38.601 125.473  45.160  1.00  0.00           C
ATOM   4739 3C21 POPEV 152      39.611 126.613  45.009  1.00  0.00           C
ATOM   4742 4C21 POPEV 152      40.311 126.593  43.640  1.00  0.00           C
ATOM   4745 5C21 POPEV 152      41.441 127.623  43.500  1.00  0.00           C
ATOM   4748 6C21 POPEV 152      42.651 127.313  44.410  1.00  0.00           C
ATOM   4751 7C21 POPEV 152      43.771 128.343  44.300  1.00  0.00           C
ATOM   4754 8C21 POPEV 152      44.821 128.193  45.410  1.00  0.00           C
ATOM   4758  C33 POPEV 152      32.911 122.063  53.439  1.00  0.00           C
ATOM   4761  C34 POPEV 152      34.011 121.521  52.509  1.00  0.00           C
ATOM   4764  C35 POPEV 152      33.671 121.651  51.021  1.00  0.00           C
ATOM   4767  C36 POPEV 152      32.611 120.641  50.579  1.00  0.00           C
ATOM   4770  C37 POPEV 152      32.211 120.771  49.109  1.00  0.00           C
ATOM   4773  C38 POPEV 152      31.361 119.581  48.640  1.00  0.00           C
ATOM   4776  C39 POPEV 152      30.951 119.711  47.169  1.00  0.00           C
ATOM   4779 0C31 POPEV 152      29.851 120.751  46.910  1.00  0.00           C
ATOM   4782 1C31 POPEV 152      29.831 121.161  45.429  1.00  0.00           C
ATOM   4785 2C31 POPEV 152      28.721 122.153  45.070  1.00  0.00           C
ATOM   4788 3C31 POPEV 152      28.911 122.663  43.640  1.00  0.00           C
ATOM   4791 4C31 POPEV 152      27.751 123.513  43.120  1.00  0.00           C
ATOM   4794 5C31 POPEV 152      28.121 124.233  41.819  1.00  0.00           C
ATOM   4797 6C31 POPEV 152      26.981 125.053  41.230  1.00  0.00           C
ATOM   4801  NH3 POPEW 153      10.461  15.681  57.779  1.00  0.00           N
ATOM   4805  C12 POPEW 153      10.901  14.861  56.599  1.00  0.00           C
ATOM   4808  C11 POPEW 153      11.271  13.431  57.039  1.00  0.00           C
ATOM   4811  P   POPEW 153      10.331  11.481  58.529  1.00  0.00           P
ATOM   4812  O13 POPEW 153      11.611  11.241  59.209  1.00  0.00           O
ATOM   4813  O14 POPEW 153       9.091  11.371  59.340  1.00  0.00           O
ATOM   4814  O11 POPEW 153      10.291  10.461  57.340  1.00  0.00           O
ATOM   4815  O12 POPEW 153      10.251  12.921  57.889  1.00  0.00           O
ATOM   4816  C1  POPEW 153       9.061  10.091  56.709  1.00  0.00           C
ATOM   4819  C2  POPEW 153       9.351   9.011  55.660  1.00  0.00           C
ATOM   4821  O21 POPEW 153       8.281   9.041  54.701  1.00  0.00           O
ATOM   4822  C21 POPEW 153       8.461   9.021  53.381  1.00  0.00           C
ATOM   4823  O22 POPEW 153       7.541   8.941  52.570  1.00  0.00           O
ATOM   4824  C22 POPEW 153       9.901   9.231  52.950  1.00  0.00           C
ATOM   4827  C3  POPEW 153       9.521   7.591  56.279  1.00  0.00           C
ATOM   4830  O31 POPEW 153      10.251   6.671  55.439  1.00  0.00           O
ATOM   4831  C31 POPEW 153      11.581   6.751  55.509  1.00  0.00           C
ATOM   4832  O32 POPEW 153      12.191   7.641  56.090  1.00  0.00           O
ATOM   4833  C32 POPEW 153      12.211   5.591  54.719  1.00  0.00           C
ATOM   4836  C23 POPEW 153      10.121   9.201  51.429  1.00  0.00           C
ATOM   4839  C24 POPEW 153      11.501   9.771  51.070  1.00  0.00           C
ATOM   4842  C25 POPEW 153      12.081   9.211  49.771  1.00  0.00           C
ATOM   4845  C26 POPEW 153      11.171   9.391  48.549  1.00  0.00           C
ATOM   4848  C27 POPEW 153      11.891   8.991  47.250  1.00  0.00           C
ATOM   4851  C28 POPEW 153      11.041   9.231  45.990  1.00  0.00           C
ATOM   4854  C29 POPEW 153      11.621   8.681  44.710  1.00  0.00           C
ATOM   4856 0C21 POPEW 153      12.861   8.871  44.221  1.00  0.00           C
ATOM   4858 1C21 POPEW 153      13.961   9.711  44.811  1.00  0.00           C
ATOM   4861 2C21 POPEW 153      15.031  10.091  43.771  1.00  0.00           C
ATOM   4864 3C21 POPEW 153      14.611  11.251  42.859  1.00  0.00           C
ATOM   4867 4C21 POPEW 153      15.641  11.501  41.749  1.00  0.00           C
ATOM   4870 5C21 POPEW 153      15.411  12.821  41.000  1.00  0.00           C
ATOM   4873 6C21 POPEW 153      16.341  12.971  39.790  1.00  0.00           C
ATOM   4876 7C21 POPEW 153      16.071  14.261  39.009  1.00  0.00           C
ATOM   4879 8C21 POPEW 153      17.051  14.481  37.859  1.00  0.00           C
ATOM   4883  C33 POPEW 153      12.281   5.811  53.189  1.00  0.00           C
ATOM   4886  C34 POPEW 153      11.661   4.651  52.390  1.00  0.00           C
ATOM   4889  C35 POPEW 153      11.861   4.781  50.870  1.00  0.00           C
ATOM   4892  C36 POPEW 153      11.331   3.551  50.109  1.00  0.00           C
ATOM   4895  C37 POPEW 153      11.841   3.461  48.660  1.00  0.00           C
ATOM   4898  C38 POPEW 153      11.631   2.061  48.059  1.00  0.00           C
ATOM   4901  C39 POPEW 153      12.231   1.881  46.660  1.00  0.00           C
ATOM   4904 0C31 POPEW 153      11.691   0.631  45.951  1.00  0.00           C
ATOM   4907 1C31 POPEW 153      12.551   0.181  44.759  1.00  0.00           C
ATOM   4910 2C31 POPEW 153      13.161  -1.209  44.980  1.00  0.00           C
ATOM   4913 3C31 POPEW 153      14.211  -1.599  43.929  1.00  0.00           C
ATOM   4916 4C31 POPEW 153      14.701  -3.049  44.079  1.00  0.00           C
ATOM   4919 5C31 POPEW 153      15.571  -3.529  42.919  1.00  0.00           C
ATOM   4922 6C31 POPEW 153      16.131  -4.939  43.120  1.00  0.00           C
ATOM   4926  NH3 POPEX 154      66.471  85.731  62.560  1.00  0.00           N
ATOM   4930  C12 POPEX 154      66.341  84.321  63.050  1.00  0.00           C
ATOM   4933  C11 POPEX 154      64.941  84.021  63.540  1.00  0.00           C
ATOM   4936  P   POPEX 154      63.431  82.031  64.241  1.00  0.00           P
ATOM   4937  O13 POPEX 154      63.711  80.971  65.239  1.00  0.00           O
ATOM   4938  O14 POPEX 154      62.581  83.161  64.689  1.00  0.00           O
ATOM   4939  O11 POPEX 154      63.001  81.471  62.829  1.00  0.00           O
ATOM   4940  O12 POPEX 154      64.861  82.651  63.929  1.00  0.00           O
ATOM   4941  C1  POPEX 154      62.201  82.281  61.949  1.00  0.00           C
ATOM   4944  C2  POPEX 154      62.561  82.051  60.459  1.00  0.00           C
ATOM   4946  O21 POPEX 154      62.021  83.171  59.740  1.00  0.00           O
ATOM   4947  C21 POPEX 154      61.061  83.121  58.859  1.00  0.00           C
ATOM   4948  O22 POPEX 154      60.591  82.151  58.300  1.00  0.00           O
ATOM   4949  C22 POPEX 154      60.531  84.551  58.689  1.00  0.00           C
ATOM   4952  C3  POPEX 154      62.181  80.611  60.009  1.00  0.00           C
ATOM   4955  O31 POPEX 154      62.631  80.361  58.649  1.00  0.00           O
ATOM   4956  C31 POPEX 154      62.351  79.131  58.250  1.00  0.00           C
ATOM   4957  O32 POPEX 154      62.241  78.151  58.960  1.00  0.00           O
ATOM   4958  C32 POPEX 154      62.141  79.131  56.739  1.00  0.00           C
ATOM   4961  C23 POPEX 154      58.991  84.571  58.640  1.00  0.00           C
ATOM   4964  C24 POPEX 154      58.411  85.931  59.050  1.00  0.00           C
ATOM   4967  C25 POPEX 154      56.891  85.911  59.150  1.00  0.00           C
ATOM   4970  C26 POPEX 154      56.201  85.671  57.800  1.00  0.00           C
ATOM   4973  C27 POPEX 154      54.691  85.921  57.849  1.00  0.00           C
ATOM   4976  C28 POPEX 154      54.091  86.001  56.439  1.00  0.00           C
ATOM   4979  C29 POPEX 154      53.701  84.671  55.849  1.00  0.00           C
ATOM   4981 0C21 POPEX 154      52.481  84.351  55.389  1.00  0.00           C
ATOM   4983 1C21 POPEX 154      51.281  85.261  55.400  1.00  0.00           C
ATOM   4986 2C21 POPEX 154      51.121  86.031  54.079  1.00  0.00           C
ATOM   4989 3C21 POPEX 154      50.911  85.101  52.879  1.00  0.00           C
ATOM   4992 4C21 POPEX 154      50.671  85.821  51.559  1.00  0.00           C
ATOM   4995 5C21 POPEX 154      49.481  86.781  51.569  1.00  0.00           C
ATOM   4998 6C21 POPEX 154      48.131  86.161  51.921  1.00  0.00           C
ATOM   5001 7C21 POPEX 154      46.981  87.101  51.539  1.00  0.00           C
ATOM   5004 8C21 POPEX 154      45.601  86.501  51.770  1.00  0.00           C
ATOM   5008  C33 POPEX 154      61.221  77.961  56.310  1.00  0.00           C
ATOM   5011  C34 POPEX 154      60.831  78.011  54.829  1.00  0.00           C
ATOM   5014  C35 POPEX 154      61.651  77.201  53.820  1.00  0.00           C
ATOM   5017  C36 POPEX 154      61.091  77.341  52.390  1.00  0.00           C
ATOM   5020  C37 POPEX 154      61.741  76.401  51.370  1.00  0.00           C
ATOM   5023  C38 POPEX 154      61.311  76.671  49.919  1.00  0.00           C
ATOM   5026  C39 POPEX 154      61.911  75.671  48.919  1.00  0.00           C
ATOM   5029 0C31 POPEX 154      61.101  74.381  48.689  1.00  0.00           C
ATOM   5032 1C31 POPEX 154      61.831  73.411  47.749  1.00  0.00           C
ATOM   5035 2C31 POPEX 154      60.981  72.221  47.290  1.00  0.00           C
ATOM   5038 3C31 POPEX 154      61.841  71.131  46.629  1.00  0.00           C
ATOM   5041 4C31 POPEX 154      61.041  70.101  45.820  1.00  0.00           C
ATOM   5044 5C31 POPEX 154      61.871  68.841  45.530  1.00  0.00           C
ATOM   5047 6C31 POPEX 154      61.201  67.841  44.570  1.00  0.00           C
ATOM   5051  NH3 POPEY 155      26.941  80.031  17.809  1.00  0.00           N
ATOM   5055  C12 POPEY 155      27.741  81.201  17.279  1.00  0.00           C
ATOM   5058  C11 POPEY 155      29.181  80.881  16.830  1.00  0.00           C
ATOM   5061  P   POPEY 155      30.571  83.181  17.179  1.00  0.00           P
ATOM   5062  O13 POPEY 155      31.721  83.651  16.400  1.00  0.00           O
ATOM   5063  O14 POPEY 155      29.651  84.221  17.720  1.00  0.00           O
ATOM   5064  O11 POPEY 155      31.221  82.401  18.369  1.00  0.00           O
ATOM   5065  O12 POPEY 155      29.821  82.071  16.370  1.00  0.00           O
ATOM   5066  C1  POPEY 155      30.831  82.561  19.730  1.00  0.00           C
ATOM   5069  C2  POPEY 155      30.901  81.231  20.509  1.00  0.00           C
ATOM   5071  O21 POPEY 155      30.231  81.411  21.759  1.00  0.00           O
ATOM   5072  C21 POPEY 155      28.931  81.261  21.669  1.00  0.00           C
ATOM   5073  O22 POPEY 155      28.301  81.041  20.639  1.00  0.00           O
ATOM   5074  C22 POPEY 155      28.221  81.481  23.009  1.00  0.00           C
ATOM   5077  C3  POPEY 155      32.361  80.761  20.769  1.00  0.00           C
ATOM   5080  O31 POPEY 155      32.471  79.881  21.900  1.00  0.00           O
ATOM   5081  C31 POPEY 155      32.991  80.211  23.089  1.00  0.00           C
ATOM   5082  O32 POPEY 155      33.281  79.391  23.950  1.00  0.00           O
ATOM   5083  C32 POPEY 155      33.191  81.711  23.329  1.00  0.00           C
ATOM   5086  C23 POPEY 155      28.991  81.061  24.279  1.00  0.00           C
ATOM   5089  C24 POPEY 155      28.421  81.831  25.480  1.00  0.00           C
ATOM   5092  C25 POPEY 155      28.811  81.261  26.839  1.00  0.00           C
ATOM   5095  C26 POPEY 155      27.971  81.821  27.980  1.00  0.00           C
ATOM   5098  C27 POPEY 155      28.191  81.041  29.269  1.00  0.00           C
ATOM   5101  C28 POPEY 155      27.101  81.321  30.320  1.00  0.00           C
ATOM   5104  C29 POPEY 155      27.171  80.261  31.390  1.00  0.00           C
ATOM   5106 0C21 POPEY 155      26.111  79.691  31.990  1.00  0.00           C
ATOM   5108 1C21 POPEY 155      24.671  80.111  31.819  1.00  0.00           C
ATOM   5111 2C21 POPEY 155      23.871  79.841  33.110  1.00  0.00           C
ATOM   5114 3C21 POPEY 155      24.451  80.521  34.370  1.00  0.00           C
ATOM   5117 4C21 POPEY 155      23.671  80.181  35.639  1.00  0.00           C
ATOM   5120 5C21 POPEY 155      22.321  80.901  35.699  1.00  0.00           C
ATOM   5123 6C21 POPEY 155      21.591  80.711  37.039  1.00  0.00           C
ATOM   5126 7C21 POPEY 155      20.301  81.541  37.099  1.00  0.00           C
ATOM   5129 8C21 POPEY 155      19.621  81.521  38.460  1.00  0.00           C
ATOM   5133  C33 POPEY 155      34.031  81.971  24.609  1.00  0.00           C
ATOM   5136  C34 POPEY 155      34.231  83.451  24.929  1.00  0.00           C
ATOM   5139  C35 POPEY 155      33.031  84.171  25.569  1.00  0.00           C
ATOM   5142  C36 POPEY 155      32.661  83.691  26.979  1.00  0.00           C
ATOM   5145  C37 POPEY 155      31.501  84.521  27.569  1.00  0.00           C
ATOM   5148  C38 POPEY 155      30.991  83.961  28.900  1.00  0.00           C
ATOM   5151  C39 POPEY 155      31.841  84.351  30.109  1.00  0.00           C
ATOM   5154 0C31 POPEY 155      31.251  83.811  31.419  1.00  0.00           C
ATOM   5157 1C31 POPEY 155      31.941  82.521  31.920  1.00  0.00           C
ATOM   5160 2C31 POPEY 155      31.131  81.781  32.989  1.00  0.00           C
ATOM   5163 3C31 POPEY 155      30.711  82.641  34.189  1.00  0.00           C
ATOM   5166 4C31 POPEY 155      31.551  82.401  35.439  1.00  0.00           C
ATOM   5169 5C31 POPEY 155      31.031  83.211  36.629  1.00  0.00           C
ATOM   5172 6C31 POPEY 155      31.881  82.971  37.870  1.00  0.00           C
ATOM   5176  NH3 POPEZ 156      32.881 105.171  17.200  1.00  0.00           N
ATOM   5180  C12 POPEZ 156      33.751 104.551  16.140  1.00  0.00           C
ATOM   5183  C11 POPEZ 156      35.241 104.911  16.319  1.00  0.00           C
ATOM   5186  P   POPEZ 156      35.621 107.421  17.019  1.00  0.00           P
ATOM   5187  O13 POPEZ 156      36.231 108.581  16.359  1.00  0.00           O
ATOM   5188  O14 POPEZ 156      34.251 107.621  17.539  1.00  0.00           O
ATOM   5189  O11 POPEZ 156      36.571 106.861  18.129  1.00  0.00           O
ATOM   5190  O12 POPEZ 156      35.501 106.261  15.980  1.00  0.00           O
ATOM   5191  C1  POPEZ 156      37.191 107.721  19.089  1.00  0.00           C
ATOM   5194  C2  POPEZ 156      37.181 107.101  20.519  1.00  0.00           C
ATOM   5196  O21 POPEZ 156      38.431 107.451  21.120  1.00  0.00           O
ATOM   5197  C21 POPEZ 156      38.761 107.431  22.420  1.00  0.00           C
ATOM   5198  O22 POPEZ 156      39.831 107.851  22.820  1.00  0.00           O
ATOM   5199  C22 POPEZ 156      37.691 106.831  23.329  1.00  0.00           C
ATOM   5202  C3  POPEZ 156      36.951 105.551  20.550  1.00  0.00           C
ATOM   5205  O31 POPEZ 156      36.061 105.221  21.629  1.00  0.00           O
ATOM   5206  C31 POPEZ 156      35.731 103.961  21.809  1.00  0.00           C
ATOM   5207  O32 POPEZ 156      36.071 103.011  21.120  1.00  0.00           O
ATOM   5208  C32 POPEZ 156      34.761 103.911  22.989  1.00  0.00           C
ATOM   5211  C23 POPEZ 156      37.841 107.211  24.819  1.00  0.00           C
ATOM   5214  C24 POPEZ 156      36.821 106.441  25.669  1.00  0.00           C
ATOM   5217  C25 POPEZ 156      36.521 107.111  27.019  1.00  0.00           C
ATOM   5220  C26 POPEZ 156      35.621 106.231  27.909  1.00  0.00           C
ATOM   5223  C27 POPEZ 156      35.161 106.931  29.189  1.00  0.00           C
ATOM   5226  C28 POPEZ 156      35.661 106.291  30.489  1.00  0.00           C
ATOM   5229  C29 POPEZ 156      35.411 107.231  31.650  1.00  0.00           C
ATOM   5231 0C21 POPEZ 156      34.911 106.931  32.859  1.00  0.00           C
ATOM   5233 1C21 POPEZ 156      34.521 105.561  33.370  1.00  0.00           C
ATOM   5236 2C21 POPEZ 156      33.941 105.651  34.789  1.00  0.00           C
ATOM   5239 3C21 POPEZ 156      33.691 104.281  35.439  1.00  0.00           C
ATOM   5242 4C21 POPEZ 156      33.391 104.401  36.939  1.00  0.00           C
ATOM   5245 5C21 POPEZ 156      33.281 103.041  37.649  1.00  0.00           C
ATOM   5248 6C21 POPEZ 156      33.021 103.181  39.150  1.00  0.00           C
ATOM   5251 7C21 POPEZ 156      32.711 101.831  39.820  1.00  0.00           C
ATOM   5254 8C21 POPEZ 156      32.561 101.921  41.340  1.00  0.00           C
ATOM   5258  C33 POPEZ 156      35.331 103.311  24.289  1.00  0.00           C
ATOM   5261  C34 POPEZ 156      34.361 103.561  25.450  1.00  0.00           C
ATOM   5264  C35 POPEZ 156      34.631 102.841  26.769  1.00  0.00           C
ATOM   5267  C36 POPEZ 156      33.491 103.081  27.779  1.00  0.00           C
ATOM   5270  C37 POPEZ 156      33.911 102.791  29.219  1.00  0.00           C
ATOM   5273  C38 POPEZ 156      32.811 103.111  30.239  1.00  0.00           C
ATOM   5276  C39 POPEZ 156      32.211 101.851  30.880  1.00  0.00           C
ATOM   5279 0C31 POPEZ 156      31.151 102.191  31.930  1.00  0.00           C
ATOM   5282 1C31 POPEZ 156      30.561 100.951  32.620  1.00  0.00           C
ATOM   5285 2C31 POPEZ 156      29.171 101.241  33.219  1.00  0.00           C
ATOM   5288 3C31 POPEZ 156      29.131 102.431  34.189  1.00  0.00           C
ATOM   5291 4C31 POPEZ 156      29.591 102.061  35.610  1.00  0.00           C
ATOM   5294 5C31 POPEZ 156      29.421 103.201  36.629  1.00  0.00           C
ATOM   5297 6C31 POPEZ 156      28.461 102.841  37.759  1.00  0.00           C
ATOM   5301  NH3 POPEa 157      91.421  96.841  57.710  1.00  0.00           N
ATOM   5305  C12 POPEa 157      92.801  97.251  58.219  1.00  0.00           C
ATOM   5308  C11 POPEa 157      93.141  98.711  57.870  1.00  0.00           C
ATOM   5311  P   POPEa 157      94.661 100.721  58.349  1.00  0.00           P
ATOM   5312  O13 POPEa 157      93.531 101.501  58.890  1.00  0.00           O
ATOM   5313  O14 POPEa 157      96.021 101.011  58.859  1.00  0.00           O
ATOM   5314  O11 POPEa 157      94.651 100.881  56.780  1.00  0.00           O
ATOM   5315  O12 POPEa 157      94.341  99.171  58.521  1.00  0.00           O
ATOM   5316  C1  POPEa 157      95.781 100.591  55.969  1.00  0.00           C
ATOM   5319  C2  POPEa 157      95.601 101.271  54.589  1.00  0.00           C
ATOM   5321  O21 POPEa 157      96.681 100.881  53.740  1.00  0.00           O
ATOM   5322  C21 POPEa 157      96.541  99.701  53.181  1.00  0.00           C
ATOM   5323  O22 POPEa 157      95.551  98.991  53.209  1.00  0.00           O
ATOM   5324  C22 POPEa 157      97.841  99.331  52.469  1.00  0.00           C
ATOM   5327  C3  POPEa 157      95.571 102.821  54.750  1.00  0.00           C
ATOM   5330  O31 POPEa 157      96.021 103.521  53.570  1.00  0.00           O
ATOM   5331  C31 POPEa 157      95.191 103.431  52.529  1.00  0.00           C
ATOM   5332  O32 POPEa 157      94.031 103.081  52.590  1.00  0.00           O
ATOM   5333  C32 POPEa 157      95.951 103.841  51.250  1.00  0.00           C
ATOM   5336  C23 POPEa 157      98.591 100.531  51.829  1.00  0.00           C
ATOM   5339  C24 POPEa 157      99.931 100.131  51.201  1.00  0.00           C
ATOM   5342  C25 POPEa 157      99.791  99.441  49.829  1.00  0.00           C
ATOM   5345  C26 POPEa 157     101.131  99.191  49.129  1.00  0.00           C
ATOM   5348  C27 POPEa 157     101.741 100.451  48.490  1.00  0.00           C
ATOM   5351  C28 POPEa 157     103.161 100.251  47.889  1.00  0.00           C
ATOM   5354  C29 POPEa 157     104.291 100.521  48.840  1.00  0.00           C
ATOM   5356 0C21 POPEa 157     105.571 100.121  48.740  1.00  0.00           C
ATOM   5358 1C21 POPEa 157     106.201  99.281  47.640  1.00  0.00           C
ATOM   5361 2C21 POPEa 157     107.441  99.931  46.991  1.00  0.00           C
ATOM   5364 3C21 POPEa 157     108.661 100.041  47.919  1.00  0.00           C
ATOM   5367 4C21 POPEa 157     109.851 100.811  47.311  1.00  0.00           C
ATOM   5370 5C21 POPEa 157     110.611 100.041  46.219  1.00  0.00           C
ATOM   5373 6C21 POPEa 157     111.821 100.801  45.671  1.00  0.00           C
ATOM   5376 7C21 POPEa 157     112.581 100.031  44.579  1.00  0.00           C
ATOM   5379 8C21 POPEa 157     113.651 100.881  43.899  1.00  0.00           C
ATOM   5383  C33 POPEa 157      95.151 103.651  49.919  1.00  0.00           C
ATOM   5386  C34 POPEa 157      95.781 102.651  48.929  1.00  0.00           C
ATOM   5389  C35 POPEa 157      97.081 103.151  48.259  1.00  0.00           C
ATOM   5392  C36 POPEa 157      97.241 102.771  46.770  1.00  0.00           C
ATOM   5395  C37 POPEa 157      98.621 102.151  46.489  1.00  0.00           C
ATOM   5398  C38 POPEa 157      98.951 101.901  45.009  1.00  0.00           C
ATOM   5401  C39 POPEa 157      98.841 103.131  44.099  1.00  0.00           C
ATOM   5404 0C31 POPEa 157      97.521 103.161  43.311  1.00  0.00           C
ATOM   5407 1C31 POPEa 157      97.501 104.191  42.181  1.00  0.00           C
ATOM   5410 2C31 POPEa 157      96.511 103.841  41.049  1.00  0.00           C
ATOM   5413 3C31 POPEa 157      96.791 102.491  40.340  1.00  0.00           C
ATOM   5416 4C31 POPEa 157      98.261 102.271  39.960  1.00  0.00           C
ATOM   5419 5C31 POPEa 157      98.431 101.221  38.849  1.00  0.00           C
ATOM   5422 6C31 POPEa 157      99.881 100.791  38.660  1.00  0.00           C
ATOM   5426  NH3 POPEb 158      53.231  -4.929  60.219  1.00  0.00           N
ATOM   5430  C12 POPEb 158      53.811  -3.569  60.480  1.00  0.00           C
ATOM   5433  C11 POPEb 158      52.801  -2.419  60.309  1.00  0.00           C
ATOM   5436  P   POPEb 158      53.811  -0.289  61.521  1.00  0.00           P
ATOM   5437  O13 POPEb 158      52.551  -0.039  62.240  1.00  0.00           O
ATOM   5438  O14 POPEb 158      54.931  -0.869  62.290  1.00  0.00           O
ATOM   5439  O11 POPEb 158      54.301   1.081  60.890  1.00  0.00           O
ATOM   5440  O12 POPEb 158      53.451  -1.159  60.259  1.00  0.00           O
ATOM   5441  C1  POPEb 158      54.641   1.301  59.519  1.00  0.00           C
ATOM   5444  C2  POPEb 158      53.981   2.621  59.039  1.00  0.00           C
ATOM   5446  O21 POPEb 158      53.991   2.851  57.620  1.00  0.00           O
ATOM   5447  C21 POPEb 158      55.101   2.661  56.931  1.00  0.00           C
ATOM   5448  O22 POPEb 158      56.201   2.391  57.381  1.00  0.00           O
ATOM   5449  C22 POPEb 158      54.781   2.901  55.471  1.00  0.00           C
ATOM   5452  C3  POPEb 158      54.471   3.871  59.811  1.00  0.00           C
ATOM   5455  O31 POPEb 158      53.341   4.671  60.219  1.00  0.00           O
ATOM   5456  C31 POPEb 158      52.931   5.791  59.631  1.00  0.00           C
ATOM   5457  O32 POPEb 158      52.071   6.511  60.109  1.00  0.00           O
ATOM   5458  C32 POPEb 158      53.631   6.141  58.320  1.00  0.00           C
ATOM   5461  C23 POPEb 158      56.051   2.781  54.610  1.00  0.00           C
ATOM   5464  C24 POPEb 158      56.431   1.331  54.280  1.00  0.00           C
ATOM   5467  C25 POPEb 158      55.551   0.721  53.181  1.00  0.00           C
ATOM   5470  C26 POPEb 158      56.071  -0.609  52.609  1.00  0.00           C
ATOM   5473  C27 POPEb 158      55.441  -0.949  51.250  1.00  0.00           C
ATOM   5476  C28 POPEb 158      56.151  -2.119  50.541  1.00  0.00           C
ATOM   5479  C29 POPEb 158      55.431  -3.439  50.649  1.00  0.00           C
ATOM   5481 0C21 POPEb 158      54.471  -3.859  49.799  1.00  0.00           C
ATOM   5483 1C21 POPEb 158      53.901  -3.129  48.610  1.00  0.00           C
ATOM   5486 2C21 POPEb 158      53.811  -4.019  47.360  1.00  0.00           C
ATOM   5489 3C21 POPEb 158      52.801  -3.479  46.340  1.00  0.00           C
ATOM   5492 4C21 POPEb 158      52.631  -4.389  45.109  1.00  0.00           C
ATOM   5495 5C21 POPEb 158      52.001  -3.629  43.929  1.00  0.00           C
ATOM   5498 6C21 POPEb 158      51.821  -4.469  42.660  1.00  0.00           C
ATOM   5501 7C21 POPEb 158      51.341  -3.599  41.480  1.00  0.00           C
ATOM   5504 8C21 POPEb 158      50.801  -4.359  40.271  1.00  0.00           C
ATOM   5508  C33 POPEb 158      53.031   7.441  57.730  1.00  0.00           C
ATOM   5511  C34 POPEb 158      53.911   8.121  56.669  1.00  0.00           C
ATOM   5514  C35 POPEb 158      54.241   7.231  55.459  1.00  0.00           C
ATOM   5517  C36 POPEb 158      54.721   8.091  54.280  1.00  0.00           C
ATOM   5520  C37 POPEb 158      54.861   7.341  52.950  1.00  0.00           C
ATOM   5523  C38 POPEb 158      54.821   8.331  51.770  1.00  0.00           C
ATOM   5526  C39 POPEb 158      55.351   7.801  50.429  1.00  0.00           C
ATOM   5529 0C31 POPEb 158      55.271   8.891  49.340  1.00  0.00           C
ATOM   5532 1C31 POPEb 158      56.201   8.651  48.139  1.00  0.00           C
ATOM   5535 2C31 POPEb 158      56.501   9.951  47.360  1.00  0.00           C
ATOM   5538 3C31 POPEb 158      57.451   9.771  46.169  1.00  0.00           C
ATOM   5541 4C31 POPEb 158      56.741   9.221  44.930  1.00  0.00           C
ATOM   5544 5C31 POPEb 158      57.671   9.181  43.710  1.00  0.00           C
ATOM   5547 6C31 POPEb 158      56.971   8.691  42.439  1.00  0.00           C
ATOM   5551  NH3 POPEc 159      23.111  38.571  15.060  1.00  0.00           N
ATOM   5555  C12 POPEc 159      21.811  37.841  15.250  1.00  0.00           C
ATOM   5558  C11 POPEc 159      21.911  36.381  14.760  1.00  0.00           C
ATOM   5561  P   POPEc 159      20.651  34.131  14.999  1.00  0.00           P
ATOM   5562  O13 POPEc 159      19.251  33.671  15.039  1.00  0.00           O
ATOM   5563  O14 POPEc 159      21.511  33.571  13.929  1.00  0.00           O
ATOM   5564  O11 POPEc 159      21.301  33.861  16.400  1.00  0.00           O
ATOM   5565  O12 POPEc 159      20.661  35.711  14.920  1.00  0.00           O
ATOM   5566  C1  POPEc 159      21.731  32.521  16.730  1.00  0.00           C
ATOM   5569  C2  POPEc 159      22.831  32.611  17.800  1.00  0.00           C
ATOM   5571  O21 POPEc 159      22.211  32.761  19.079  1.00  0.00           O
ATOM   5572  C21 POPEc 159      22.941  32.451  20.139  1.00  0.00           C
ATOM   5573  O22 POPEc 159      24.071  31.981  20.120  1.00  0.00           O
ATOM   5574  C22 POPEc 159      22.101  32.731  21.389  1.00  0.00           C
ATOM   5577  C3  POPEc 159      23.731  33.821  17.439  1.00  0.00           C
ATOM   5580  O31 POPEc 159      24.961  33.881  18.189  1.00  0.00           O
ATOM   5581  C31 POPEc 159      25.931  33.131  17.689  1.00  0.00           C
ATOM   5582  O32 POPEc 159      25.801  32.341  16.769  1.00  0.00           O
ATOM   5583  C32 POPEc 159      27.221  33.421  18.439  1.00  0.00           C
ATOM   5586  C23 POPEc 159      22.331  31.761  22.569  1.00  0.00           C
ATOM   5589  C24 POPEc 159      21.281  31.981  23.679  1.00  0.00           C
ATOM   5592  C25 POPEc 159      21.321  30.941  24.809  1.00  0.00           C
ATOM   5595  C26 POPEc 159      22.051  31.411  26.069  1.00  0.00           C
ATOM   5598  C27 POPEc 159      22.181  30.291  27.109  1.00  0.00           C
ATOM   5601  C28 POPEc 159      22.261  30.771  28.569  1.00  0.00           C
ATOM   5604  C29 POPEc 159      23.431  31.681  28.849  1.00  0.00           C
ATOM   5606 0C21 POPEc 159      24.581  31.361  29.470  1.00  0.00           C
ATOM   5608 1C21 POPEc 159      24.991  30.001  29.969  1.00  0.00           C
ATOM   5611 2C21 POPEc 159      25.131  29.911  31.499  1.00  0.00           C
ATOM   5614 3C21 POPEc 159      23.801  29.991  32.271  1.00  0.00           C
ATOM   5617 4C21 POPEc 159      24.021  29.871  33.779  1.00  0.00           C
ATOM   5620 5C21 POPEc 159      22.771  30.161  34.620  1.00  0.00           C
ATOM   5623 6C21 POPEc 159      23.161  30.691  36.009  1.00  0.00           C
ATOM   5626 7C21 POPEc 159      21.971  30.991  36.930  1.00  0.00           C
ATOM   5629 8C21 POPEc 159      22.321  31.971  38.050  1.00  0.00           C
ATOM   5633  C33 POPEc 159      28.081  32.151  18.640  1.00  0.00           C
ATOM   5636  C34 POPEc 159      27.551  31.261  19.779  1.00  0.00           C
ATOM   5639  C35 POPEc 159      28.671  30.681  20.659  1.00  0.00           C
ATOM   5642  C36 POPEc 159      29.351  31.761  21.519  1.00  0.00           C
ATOM   5645  C37 POPEc 159      30.561  31.271  22.319  1.00  0.00           C
ATOM   5648  C38 POPEc 159      30.191  30.691  23.679  1.00  0.00           C
ATOM   5651  C39 POPEc 159      31.371  30.681  24.660  1.00  0.00           C
ATOM   5654 0C31 POPEc 159      31.021  29.981  25.980  1.00  0.00           C
ATOM   5657 1C31 POPEc 159      31.861  30.471  27.160  1.00  0.00           C
ATOM   5660 2C31 POPEc 159      31.231  30.161  28.519  1.00  0.00           C
ATOM   5663 3C31 POPEc 159      32.031  30.811  29.649  1.00  0.00           C
ATOM   5666 4C31 POPEc 159      31.531  30.441  31.049  1.00  0.00           C
ATOM   5669 5C31 POPEc 159      30.261  31.211  31.450  1.00  0.00           C
ATOM   5672 6C31 POPEc 159      29.851  30.931  32.889  1.00  0.00           C
ATOM   5676  NH3 POPEd 160      26.581 101.341  20.209  1.00  0.00           N
ATOM   5680  C12 POPEd 160      27.041 102.621  19.579  1.00  0.00           C
ATOM   5683  C11 POPEd 160      28.281 103.181  20.300  1.00  0.00           C
ATOM   5686  P   POPEd 160      30.551 103.691  19.149  1.00  0.00           P
ATOM   5687  O13 POPEd 160      31.891 103.061  19.079  1.00  0.00           O
ATOM   5688  O14 POPEd 160      30.111 104.331  17.899  1.00  0.00           O
ATOM   5689  O11 POPEd 160      30.641 104.811  20.259  1.00  0.00           O
ATOM   5690  O12 POPEd 160      29.481 102.671  19.710  1.00  0.00           O
ATOM   5691  C1  POPEd 160      31.001 104.461  21.599  1.00  0.00           C
ATOM   5694  C2  POPEd 160      30.471 105.521  22.620  1.00  0.00           C
ATOM   5696  O21 POPEd 160      30.241 105.071  23.970  1.00  0.00           O
ATOM   5697  C21 POPEd 160      29.981 103.841  24.379  1.00  0.00           C
ATOM   5698  O22 POPEd 160      29.651 102.881  23.710  1.00  0.00           O
ATOM   5699  C22 POPEd 160      30.191 103.751  25.890  1.00  0.00           C
ATOM   5702  C3  POPEd 160      29.291 106.431  22.179  1.00  0.00           C
ATOM   5705  O31 POPEd 160      29.051 107.421  23.210  1.00  0.00           O
ATOM   5706  C31 POPEd 160      27.921 108.101  23.139  1.00  0.00           C
ATOM   5707  O32 POPEd 160      27.111 108.041  22.239  1.00  0.00           O
ATOM   5708  C32 POPEd 160      27.801 109.011  24.359  1.00  0.00           C
ATOM   5711  C23 POPEd 160      28.871 103.571  26.679  1.00  0.00           C
ATOM   5714  C24 POPEd 160      29.081 102.841  28.009  1.00  0.00           C
ATOM   5717  C25 POPEd 160      28.111 103.271  29.120  1.00  0.00           C
ATOM   5720  C26 POPEd 160      28.441 104.661  29.710  1.00  0.00           C
ATOM   5723  C27 POPEd 160      27.781 104.881  31.089  1.00  0.00           C
ATOM   5726  C28 POPEd 160      28.111 106.251  31.739  1.00  0.00           C
ATOM   5729  C29 POPEd 160      29.551 106.391  32.149  1.00  0.00           C
ATOM   5731 0C21 POPEd 160      30.001 106.811  33.349  1.00  0.00           C
ATOM   5733 1C21 POPEd 160      29.161 107.211  34.529  1.00  0.00           C
ATOM   5736 2C21 POPEd 160      29.971 107.141  35.849  1.00  0.00           C
ATOM   5739 3C21 POPEd 160      29.111 107.481  37.079  1.00  0.00           C
ATOM   5742 4C21 POPEd 160      29.661 106.841  38.370  1.00  0.00           C
ATOM   5745 5C21 POPEd 160      28.951 107.351  39.631  1.00  0.00           C
ATOM   5748 6C21 POPEd 160      28.911 106.331  40.779  1.00  0.00           C
ATOM   5751 7C21 POPEd 160      30.281 105.771  41.180  1.00  0.00           C
ATOM   5754 8C21 POPEd 160      30.201 104.881  42.430  1.00  0.00           C
ATOM   5758  C33 POPEd 160      26.371 109.091  24.960  1.00  0.00           C
ATOM   5761  C34 POPEd 160      25.961 107.981  25.960  1.00  0.00           C
ATOM   5764  C35 POPEd 160      26.711 107.971  27.300  1.00  0.00           C
ATOM   5767  C36 POPEd 160      26.521 109.281  28.089  1.00  0.00           C
ATOM   5770  C37 POPEd 160      26.771 109.151  29.599  1.00  0.00           C
ATOM   5773  C38 POPEd 160      26.381 110.451  30.320  1.00  0.00           C
ATOM   5776  C39 POPEd 160      26.601 110.431  31.839  1.00  0.00           C
ATOM   5779 0C31 POPEd 160      25.711 109.431  32.590  1.00  0.00           C
ATOM   5782 1C31 POPEd 160      25.411 109.901  34.020  1.00  0.00           C
ATOM   5785 2C31 POPEd 160      24.621 108.881  34.849  1.00  0.00           C
ATOM   5788 3C31 POPEd 160      24.211 109.411  36.239  1.00  0.00           C
ATOM   5791 4C31 POPEd 160      25.401 109.601  37.201  1.00  0.00           C
ATOM   5794 5C31 POPEd 160      24.981 110.191  38.549  1.00  0.00           C
ATOM   5797 6C31 POPEd 160      26.151 110.361  39.529  1.00  0.00           C
ATOM   5801  NH3 POPEe 161     121.441  78.031  15.169  1.00  0.00           N
ATOM   5805  C12 POPEe 161     120.461  77.781  14.049  1.00  0.00           C
ATOM   5808  C11 POPEe 161     119.891  79.091  13.489  1.00  0.00           C
ATOM   5811  P   POPEe 161     118.751  81.071  14.890  1.00  0.00           P
ATOM   5812  O13 POPEe 161     119.071  82.051  13.829  1.00  0.00           O
ATOM   5813  O14 POPEe 161     117.411  81.131  15.480  1.00  0.00           O
ATOM   5814  O11 POPEe 161     119.871  81.361  15.980  1.00  0.00           O
ATOM   5815  O12 POPEe 161     119.011  79.601  14.460  1.00  0.00           O
ATOM   5816  C1  POPEe 161     119.491  82.251  17.049  1.00  0.00           C
ATOM   5819  C2  POPEe 161     119.771  81.591  18.399  1.00  0.00           C
ATOM   5821  O21 POPEe 161     119.731  82.671  19.359  1.00  0.00           O
ATOM   5822  C21 POPEe 161     119.481  82.301  20.589  1.00  0.00           C
ATOM   5823  O22 POPEe 161     119.121  81.201  20.950  1.00  0.00           O
ATOM   5824  C22 POPEe 161     119.581  83.511  21.529  1.00  0.00           C
ATOM   5827  C3  POPEe 161     121.161  80.911  18.390  1.00  0.00           C
ATOM   5830  O31 POPEe 161     121.461  80.261  19.630  1.00  0.00           O
ATOM   5831  C31 POPEe 161     121.641  78.941  19.609  1.00  0.00           C
ATOM   5832  O32 POPEe 161     121.561  78.221  18.640  1.00  0.00           O
ATOM   5833  C32 POPEe 161     122.021  78.491  21.019  1.00  0.00           C
ATOM   5836  C23 POPEe 161     118.411  83.551  22.529  1.00  0.00           C
ATOM   5839  C24 POPEe 161     118.551  84.691  23.559  1.00  0.00           C
ATOM   5842  C25 POPEe 161     119.741  84.521  24.519  1.00  0.00           C
ATOM   5845  C26 POPEe 161     119.371  84.821  25.980  1.00  0.00           C
ATOM   5848  C27 POPEe 161     118.991  86.291  26.229  1.00  0.00           C
ATOM   5851  C28 POPEe 161     118.401  86.531  27.630  1.00  0.00           C
ATOM   5854  C29 POPEe 161     119.301  86.151  28.770  1.00  0.00           C
ATOM   5856 0C21 POPEe 161     118.961  85.491  29.899  1.00  0.00           C
ATOM   5858 1C21 POPEe 161     117.581  85.011  30.300  1.00  0.00           C
ATOM   5861 2C21 POPEe 161     117.081  85.681  31.599  1.00  0.00           C
ATOM   5864 3C21 POPEe 161     116.831  87.191  31.429  1.00  0.00           C
ATOM   5867 4C21 POPEe 161     116.121  87.831  32.629  1.00  0.00           C
ATOM   5870 5C21 POPEe 161     115.791  89.311  32.340  1.00  0.00           C
ATOM   5873 6C21 POPEe 161     114.771  89.921  33.320  1.00  0.00           C
ATOM   5876 7C21 POPEe 161     114.531  91.421  33.089  1.00  0.00           C
ATOM   5879 8C21 POPEe 161     114.231  91.831  31.639  1.00  0.00           C
ATOM   5883  C33 POPEe 161     120.801  78.481  21.970  1.00  0.00           C
ATOM   5886  C34 POPEe 161     121.081  77.801  23.320  1.00  0.00           C
ATOM   5889  C35 POPEe 161     119.781  77.731  24.129  1.00  0.00           C
ATOM   5892  C36 POPEe 161     119.901  77.101  25.519  1.00  0.00           C
ATOM   5895  C37 POPEe 161     118.511  76.861  26.140  1.00  0.00           C
ATOM   5898  C38 POPEe 161     118.461  76.981  27.660  1.00  0.00           C
ATOM   5901  C39 POPEe 161     117.021  77.261  28.150  1.00  0.00           C
ATOM   5904 0C31 POPEe 161     116.981  77.881  29.549  1.00  0.00           C
ATOM   5907 1C31 POPEe 161     117.061  76.831  30.659  1.00  0.00           C
ATOM   5910 2C31 POPEe 161     117.451  77.481  31.990  1.00  0.00           C
ATOM   5913 3C31 POPEe 161     117.431  76.501  33.160  1.00  0.00           C
ATOM   5916 4C31 POPEe 161     116.021  76.181  33.660  1.00  0.00           C
ATOM   5919 5C31 POPEe 161     116.081  75.381  34.950  1.00  0.00           C
ATOM   5922 6C31 POPEe 161     114.721  75.151  35.620  1.00  0.00           C
ATOM   5926  NH3 POPEf 162      32.621  98.851  20.699  1.00  0.00           N
ATOM   5930  C12 POPEf 162      31.561  98.171  19.899  1.00  0.00           C
ATOM   5933  C11 POPEf 162      30.461  99.161  19.519  1.00  0.00           C
ATOM   5936  P   POPEf 162      28.211  97.911  18.939  1.00  0.00           P
ATOM   5937  O13 POPEf 162      27.211  98.991  19.109  1.00  0.00           O
ATOM   5938  O14 POPEf 162      27.951  96.781  18.019  1.00  0.00           O
ATOM   5939  O11 POPEf 162      28.361  97.261  20.370  1.00  0.00           O
ATOM   5940  O12 POPEf 162      29.601  98.521  18.599  1.00  0.00           O
ATOM   5941  C1  POPEf 162      27.141  96.691  20.899  1.00  0.00           C
ATOM   5944  C2  POPEf 162      27.011  97.111  22.379  1.00  0.00           C
ATOM   5946  O21 POPEf 162      25.951  96.441  23.080  1.00  0.00           O
ATOM   5947  C21 POPEf 162      26.081  95.131  23.290  1.00  0.00           C
ATOM   5948  O22 POPEf 162      26.831  94.371  22.720  1.00  0.00           O
ATOM   5949  C22 POPEf 162      25.101  94.721  24.400  1.00  0.00           C
ATOM   5952  C3  POPEf 162      26.901  98.671  22.509  1.00  0.00           C
ATOM   5955  O31 POPEf 162      26.721  99.161  23.859  1.00  0.00           O
ATOM   5956  C31 POPEf 162      27.721  98.871  24.700  1.00  0.00           C
ATOM   5957  O32 POPEf 162      28.801  98.421  24.370  1.00  0.00           O
ATOM   5958  C32 POPEf 162      27.291  99.081  26.159  1.00  0.00           C
ATOM   5961  C23 POPEf 162      25.731  93.791  25.460  1.00  0.00           C
ATOM   5964  C24 POPEf 162      24.821  93.621  26.689  1.00  0.00           C
ATOM   5967  C25 POPEf 162      23.541  92.811  26.439  1.00  0.00           C
ATOM   5970  C26 POPEf 162      23.011  92.161  27.730  1.00  0.00           C
ATOM   5973  C27 POPEf 162      21.821  91.221  27.499  1.00  0.00           C
ATOM   5976  C28 POPEf 162      21.271  90.621  28.810  1.00  0.00           C
ATOM   5979  C29 POPEf 162      20.471  91.621  29.589  1.00  0.00           C
ATOM   5981 0C21 POPEf 162      20.411  91.811  30.930  1.00  0.00           C
ATOM   5983 1C21 POPEf 162      21.151  91.021  31.990  1.00  0.00           C
ATOM   5986 2C21 POPEf 162      22.001  91.901  32.939  1.00  0.00           C
ATOM   5989 3C21 POPEf 162      21.201  92.591  34.059  1.00  0.00           C
ATOM   5992 4C21 POPEf 162      22.091  93.461  34.960  1.00  0.00           C
ATOM   5995 5C21 POPEf 162      23.141  92.701  35.789  1.00  0.00           C
ATOM   5998 6C21 POPEf 162      22.541  91.961  37.000  1.00  0.00           C
ATOM   6001 7C21 POPEf 162      23.641  91.441  37.939  1.00  0.00           C
ATOM   6004 8C21 POPEf 162      23.101  90.981  39.300  1.00  0.00           C
ATOM   6008  C33 POPEf 162      28.391  98.651  27.179  1.00  0.00           C
ATOM   6011  C34 POPEf 162      27.881  98.661  28.629  1.00  0.00           C
ATOM   6014  C35 POPEf 162      28.981  98.591  29.719  1.00  0.00           C
ATOM   6017  C36 POPEf 162      29.741  97.251  29.839  1.00  0.00           C
ATOM   6020  C37 POPEf 162      30.681  97.241  31.060  1.00  0.00           C
ATOM   6023  C38 POPEf 162      31.481  95.941  31.279  1.00  0.00           C
ATOM   6026  C39 POPEf 162      30.611  94.761  31.720  1.00  0.00           C
ATOM   6029 0C31 POPEf 162      31.191  93.931  32.870  1.00  0.00           C
ATOM   6032 1C31 POPEf 162      30.191  92.851  33.339  1.00  0.00           C
ATOM   6035 2C31 POPEf 162      30.481  92.251  34.719  1.00  0.00           C
ATOM   6038 3C31 POPEf 162      30.691  93.281  35.849  1.00  0.00           C
ATOM   6041 4C31 POPEf 162      29.651  94.411  35.890  1.00  0.00           C
ATOM   6044 5C31 POPEf 162      29.941  95.471  36.949  1.00  0.00           C
ATOM   6047 6C31 POPEf 162      29.661  95.001  38.381  1.00  0.00           C
ATOM   6051  NH3 POPEg 163      11.261 127.043  58.840  1.00  0.00           N
ATOM   6055  C12 POPEg 163      12.621 126.633  59.319  1.00  0.00           C
ATOM   6058  C11 POPEg 163      12.521 125.813  60.601  1.00  0.00           C
ATOM   6061  P   POPEg 163      12.531 123.243  60.459  1.00  0.00           P
ATOM   6062  O13 POPEg 163      12.451 122.733  61.851  1.00  0.00           O
ATOM   6063  O14 POPEg 163      13.901 123.523  60.021  1.00  0.00           O
ATOM   6064  O11 POPEg 163      11.821 122.273  59.431  1.00  0.00           O
ATOM   6065  O12 POPEg 163      11.761 124.613  60.370  1.00  0.00           O
ATOM   6066  C1  POPEg 163      10.441 122.343  59.090  1.00  0.00           C
ATOM   6069  C2  POPEg 163      10.201 122.403  57.560  1.00  0.00           C
ATOM   6071  O21 POPEg 163      10.571 121.141  56.939  1.00  0.00           O
ATOM   6072  C21 POPEg 163       9.931 120.871  55.811  1.00  0.00           C
ATOM   6073  O22 POPEg 163       9.021 121.521  55.329  1.00  0.00           O
ATOM   6074  C22 POPEg 163      10.431 119.561  55.200  1.00  0.00           C
ATOM   6077  C3  POPEg 163      11.011 123.613  56.991  1.00  0.00           C
ATOM   6080  O31 POPEg 163      10.541 124.103  55.709  1.00  0.00           O
ATOM   6081  C31 POPEg 163      11.181 123.633  54.649  1.00  0.00           C
ATOM   6082  O32 POPEg 163      12.051 122.783  54.649  1.00  0.00           O
ATOM   6083  C32 POPEg 163      10.601 124.303  53.410  1.00  0.00           C
ATOM   6086  C23 POPEg 163      10.261 119.491  53.649  1.00  0.00           C
ATOM   6089  C24 POPEg 163       8.811 119.321  53.149  1.00  0.00           C
ATOM   6092  C25 POPEg 163       8.721 118.881  51.679  1.00  0.00           C
ATOM   6095  C26 POPEg 163       7.291 118.541  51.240  1.00  0.00           C
ATOM   6098  C27 POPEg 163       7.221 117.761  49.910  1.00  0.00           C
ATOM   6101  C28 POPEg 163       6.041 116.751  49.840  1.00  0.00           C
ATOM   6104  C29 POPEg 163       4.691 117.401  49.939  1.00  0.00           C
ATOM   6106 0C21 POPEg 163       3.571 117.081  49.259  1.00  0.00           C
ATOM   6108 1C21 POPEg 163       3.401 115.971  48.241  1.00  0.00           C
ATOM   6111 2C21 POPEg 163       2.321 114.941  48.619  1.00  0.00           C
ATOM   6114 3C21 POPEg 163       0.899 115.501  48.590  1.00  0.00           C
ATOM   6117 4C21 POPEg 163      -0.171 114.421  48.810  1.00  0.00           C
ATOM   6120 5C21 POPEg 163      -1.571 115.021  48.919  1.00  0.00           C
ATOM   6123 6C21 POPEg 163      -2.581 114.031  49.519  1.00  0.00           C
ATOM   6126 7C21 POPEg 163      -3.821 114.751  50.050  1.00  0.00           C
ATOM   6129 8C21 POPEg 163      -4.701 113.841  50.899  1.00  0.00           C
ATOM   6133  C33 POPEg 163      11.291 123.853  52.099  1.00  0.00           C
ATOM   6136  C34 POPEg 163      10.691 124.533  50.860  1.00  0.00           C
ATOM   6139  C35 POPEg 163      11.531 124.363  49.589  1.00  0.00           C
ATOM   6142  C36 POPEg 163      12.851 125.153  49.640  1.00  0.00           C
ATOM   6145  C37 POPEg 163      13.461 125.383  48.250  1.00  0.00           C
ATOM   6148  C38 POPEg 163      14.661 126.343  48.241  1.00  0.00           C
ATOM   6151  C39 POPEg 163      14.371 127.673  48.950  1.00  0.00           C
ATOM   6154 0C31 POPEg 163      15.211 128.863  48.469  1.00  0.00           C
ATOM   6157 1C31 POPEg 163      15.151 130.033  49.459  1.00  0.00           C
ATOM   6160 2C31 POPEg 163      15.701 131.353  48.899  1.00  0.00           C
ATOM   6163 3C31 POPEg 163      17.051 131.233  48.171  1.00  0.00           C
ATOM   6166 4C31 POPEg 163      17.551 132.583  47.669  1.00  0.00           C
ATOM   6169 5C31 POPEg 163      18.891 132.513  46.939  1.00  0.00           C
ATOM   6172 6C31 POPEg 163      18.831 133.123  45.541  1.00  0.00           C
ATOM   6176  NH3 POPEh 164     120.151 120.241  60.931  1.00  0.00           N
ATOM   6180  C12 POPEh 164     118.791 120.161  61.590  1.00  0.00           C
ATOM   6183  C11 POPEh 164     118.071 121.521  61.590  1.00  0.00           C
ATOM   6186  P   POPEh 164     115.451 121.041  61.210  1.00  0.00           P
ATOM   6187  O13 POPEh 164     114.661 122.283  61.021  1.00  0.00           O
ATOM   6188  O14 POPEh 164     114.801 119.871  61.840  1.00  0.00           O
ATOM   6189  O11 POPEh 164     116.051 120.591  59.829  1.00  0.00           O
ATOM   6190  O12 POPEh 164     116.731 121.411  62.039  1.00  0.00           O
ATOM   6191  C1  POPEh 164     115.781 121.251  58.590  1.00  0.00           C
ATOM   6194  C2  POPEh 164     117.081 121.731  57.910  1.00  0.00           C
ATOM   6196  O21 POPEh 164     116.971 122.013  56.509  1.00  0.00           O
ATOM   6197  C21 POPEh 164     115.891 122.553  55.969  1.00  0.00           C
ATOM   6198  O22 POPEh 164     115.001 123.153  56.539  1.00  0.00           O
ATOM   6199  C22 POPEh 164     115.981 122.333  54.459  1.00  0.00           C
ATOM   6202  C3  POPEh 164     118.151 120.641  58.050  1.00  0.00           C
ATOM   6205  O31 POPEh 164     119.461 121.231  58.009  1.00  0.00           O
ATOM   6206  C31 POPEh 164     120.331 120.551  57.271  1.00  0.00           C
ATOM   6207  O32 POPEh 164     121.341 120.051  57.719  1.00  0.00           O
ATOM   6208  C32 POPEh 164     119.951 120.611  55.789  1.00  0.00           C
ATOM   6211  C23 POPEh 164     114.621 122.143  53.750  1.00  0.00           C
ATOM   6214  C24 POPEh 164     114.631 121.011  52.730  1.00  0.00           C
ATOM   6217  C25 POPEh 164     115.711 121.211  51.669  1.00  0.00           C
ATOM   6220  C26 POPEh 164     115.691 120.121  50.590  1.00  0.00           C
ATOM   6223  C27 POPEh 164     114.761 120.471  49.421  1.00  0.00           C
ATOM   6226  C28 POPEh 164     115.501 120.971  48.149  1.00  0.00           C
ATOM   6229  C29 POPEh 164     116.451 122.123  48.399  1.00  0.00           C
ATOM   6231 0C21 POPEh 164     116.271 123.413  48.059  1.00  0.00           C
ATOM   6233 1C21 POPEh 164     115.061 124.043  47.410  1.00  0.00           C
ATOM   6236 2C21 POPEh 164     115.121 124.133  45.870  1.00  0.00           C
ATOM   6239 3C21 POPEh 164     116.421 124.703  45.289  1.00  0.00           C
ATOM   6242 4C21 POPEh 164     116.421 124.733  43.750  1.00  0.00           C
ATOM   6245 5C21 POPEh 164     117.841 124.833  43.171  1.00  0.00           C
ATOM   6248 6C21 POPEh 164     117.871 124.713  41.639  1.00  0.00           C
ATOM   6251 7C21 POPEh 164     119.291 124.563  41.090  1.00  0.00           C
ATOM   6254 8C21 POPEh 164     119.341 124.243  39.589  1.00  0.00           C
ATOM   6258  C33 POPEh 164     121.231 120.591  54.930  1.00  0.00           C
ATOM   6261  C34 POPEh 164     120.981 120.251  53.460  1.00  0.00           C
ATOM   6264  C35 POPEh 164     121.381 121.351  52.460  1.00  0.00           C
ATOM   6267  C36 POPEh 164     121.041 120.881  51.040  1.00  0.00           C
ATOM   6270  C37 POPEh 164     121.181 121.933  49.939  1.00  0.00           C
ATOM   6273  C38 POPEh 164     120.871 121.271  48.590  1.00  0.00           C
ATOM   6276  C39 POPEh 164     120.971 122.193  47.369  1.00  0.00           C
ATOM   6279 0C31 POPEh 164     120.781 121.391  46.079  1.00  0.00           C
ATOM   6282 1C31 POPEh 164     120.921 122.213  44.790  1.00  0.00           C
ATOM   6285 2C31 POPEh 164     120.791 121.331  43.529  1.00  0.00           C
ATOM   6288 3C31 POPEh 164     122.031 120.451  43.259  1.00  0.00           C
ATOM   6291 4C31 POPEh 164     121.801 119.461  42.110  1.00  0.00           C
ATOM   6294 5C31 POPEh 164     123.091 118.741  41.700  1.00  0.00           C
ATOM   6297 6C31 POPEh 164     122.921 117.781  40.509  1.00  0.00           C
ATOM   6301  NH3 POPEi 165      34.321  74.161  18.150  1.00  0.00           N
ATOM   6305  C12 POPEi 165      33.581  74.221  16.830  1.00  0.00           C
ATOM   6308  C11 POPEi 165      33.931  75.501  16.029  1.00  0.00           C
ATOM   6311  P   POPEi 165      31.581  76.751  15.699  1.00  0.00           P
ATOM   6312  O13 POPEi 165      31.021  77.481  14.549  1.00  0.00           O
ATOM   6313  O14 POPEi 165      30.611  75.831  16.319  1.00  0.00           O
ATOM   6314  O11 POPEi 165      32.031  77.811  16.800  1.00  0.00           O
ATOM   6315  O12 POPEi 165      32.851  75.931  15.209  1.00  0.00           O
ATOM   6316  C1  POPEi 165      32.361  77.341  18.109  1.00  0.00           C
ATOM   6319  C2  POPEi 165      31.301  77.661  19.200  1.00  0.00           C
ATOM   6321  O21 POPEi 165      31.721  77.281  20.519  1.00  0.00           O
ATOM   6322  C21 POPEi 165      32.201  76.081  20.799  1.00  0.00           C
ATOM   6323  O22 POPEi 165      32.591  75.231  20.020  1.00  0.00           O
ATOM   6324  C22 POPEi 165      32.241  75.881  22.309  1.00  0.00           C
ATOM   6327  C3  POPEi 165      29.851  77.171  18.939  1.00  0.00           C
ATOM   6330  O31 POPEi 165      28.931  77.741  19.909  1.00  0.00           O
ATOM   6331  C31 POPEi 165      28.811  77.021  21.029  1.00  0.00           C
ATOM   6332  O32 POPEi 165      29.391  75.981  21.270  1.00  0.00           O
ATOM   6333  C32 POPEi 165      27.741  77.611  21.930  1.00  0.00           C
ATOM   6336  C23 POPEi 165      33.241  74.781  22.709  1.00  0.00           C
ATOM   6339  C24 POPEi 165      33.411  74.681  24.230  1.00  0.00           C
ATOM   6342  C25 POPEi 165      33.621  76.041  24.899  1.00  0.00           C
ATOM   6345  C26 POPEi 165      34.361  75.951  26.240  1.00  0.00           C
ATOM   6348  C27 POPEi 165      35.831  76.281  26.019  1.00  0.00           C
ATOM   6351  C28 POPEi 165      36.621  76.611  27.290  1.00  0.00           C
ATOM   6354  C29 POPEi 165      36.961  75.411  28.120  1.00  0.00           C
ATOM   6356 0C21 POPEi 165      37.811  75.441  29.149  1.00  0.00           C
ATOM   6358 1C21 POPEi 165      38.551  76.661  29.649  1.00  0.00           C
ATOM   6361 2C21 POPEi 165      37.941  77.221  30.939  1.00  0.00           C
ATOM   6364 3C21 POPEi 165      38.091  76.291  32.149  1.00  0.00           C
ATOM   6367 4C21 POPEi 165      37.711  76.961  33.469  1.00  0.00           C
ATOM   6370 5C21 POPEi 165      36.221  77.341  33.579  1.00  0.00           C
ATOM   6373 6C21 POPEi 165      35.271  76.141  33.640  1.00  0.00           C
ATOM   6376 7C21 POPEi 165      33.821  76.551  33.870  1.00  0.00           C
ATOM   6379 8C21 POPEi 165      32.861  75.371  33.950  1.00  0.00           C
ATOM   6383  C33 POPEi 165      27.361  76.531  22.960  1.00  0.00           C
ATOM   6386  C34 POPEi 165      26.341  77.001  23.970  1.00  0.00           C
ATOM   6389  C35 POPEi 165      26.141  75.921  25.029  1.00  0.00           C
ATOM   6392  C36 POPEi 165      25.211  76.341  26.159  1.00  0.00           C
ATOM   6395  C37 POPEi 165      25.221  75.311  27.290  1.00  0.00           C
ATOM   6398  C38 POPEi 165      25.141  75.951  28.679  1.00  0.00           C
ATOM   6401  C39 POPEi 165      25.531  74.961  29.769  1.00  0.00           C
ATOM   6404 0C31 POPEi 165      26.151  75.641  31.000  1.00  0.00           C
ATOM   6407 1C31 POPEi 165      26.851  74.631  31.920  1.00  0.00           C
ATOM   6410 2C31 POPEi 165      27.811  75.281  32.929  1.00  0.00           C
ATOM   6413 3C31 POPEi 165      27.101  76.161  33.969  1.00  0.00           C
ATOM   6416 4C31 POPEi 165      28.091  77.041  34.740  1.00  0.00           C
ATOM   6419 5C31 POPEi 165      27.391  77.941  35.769  1.00  0.00           C
ATOM   6422 6C31 POPEi 165      28.331  78.901  36.499  1.00  0.00           C
ATOM   6426  NH3 POPEj 166       4.611  68.881  14.519  1.00  0.00           N
ATOM   6430  C12 POPEj 166       4.241  67.611  13.819  1.00  0.00           C
ATOM   6433  C11 POPEj 166       3.631  66.601  14.809  1.00  0.00           C
ATOM   6436  P   POPEj 166       3.871  64.371  13.469  1.00  0.00           P
ATOM   6437  O13 POPEj 166       2.941  63.291  13.039  1.00  0.00           O
ATOM   6438  O14 POPEj 166       4.681  64.941  12.379  1.00  0.00           O
ATOM   6439  O11 POPEj 166       4.791  63.901  14.660  1.00  0.00           O
ATOM   6440  O12 POPEj 166       3.011  65.511  14.129  1.00  0.00           O
ATOM   6441  C1  POPEj 166       4.251  63.011  15.650  1.00  0.00           C
ATOM   6444  C2  POPEj 166       3.621  63.691  16.909  1.00  0.00           C
ATOM   6446  O21 POPEj 166       4.081  62.931  18.039  1.00  0.00           O
ATOM   6447  C21 POPEj 166       5.111  63.471  18.659  1.00  0.00           C
ATOM   6448  O22 POPEj 166       5.441  64.641  18.640  1.00  0.00           O
ATOM   6449  C22 POPEj 166       5.921  62.371  19.309  1.00  0.00           C
ATOM   6452  C3  POPEj 166       2.059  63.711  16.879  1.00  0.00           C
ATOM   6455  O31 POPEj 166       1.379  63.721  18.159  1.00  0.00           O
ATOM   6456  C31 POPEj 166       1.459  64.871  18.849  1.00  0.00           C
ATOM   6457  O32 POPEj 166       2.321  65.721  18.689  1.00  0.00           O
ATOM   6458  C32 POPEj 166       0.249  65.011  19.769  1.00  0.00           C
ATOM   6461  C23 POPEj 166       6.421  62.781  20.710  1.00  0.00           C
ATOM   6464  C24 POPEj 166       5.381  62.611  21.819  1.00  0.00           C
ATOM   6467  C25 POPEj 166       5.981  62.881  23.210  1.00  0.00           C
ATOM   6470  C26 POPEj 166       5.061  62.521  24.370  1.00  0.00           C
ATOM   6473  C27 POPEj 166       5.701  62.831  25.729  1.00  0.00           C
ATOM   6476  C28 POPEj 166       4.751  62.441  26.879  1.00  0.00           C
ATOM   6479  C29 POPEj 166       5.301  62.751  28.239  1.00  0.00           C
ATOM   6481 0C21 POPEj 166       4.551  62.961  29.339  1.00  0.00           C
ATOM   6483 1C21 POPEj 166       3.051  62.841  29.389  1.00  0.00           C
ATOM   6486 2C21 POPEj 166       2.511  62.241  30.699  1.00  0.00           C
ATOM   6489 3C21 POPEj 166       2.901  60.771  30.939  1.00  0.00           C
ATOM   6492 4C21 POPEj 166       4.111  60.601  31.879  1.00  0.00           C
ATOM   6495 5C21 POPEj 166       3.781  60.791  33.370  1.00  0.00           C
ATOM   6498 6C21 POPEj 166       3.031  59.601  33.980  1.00  0.00           C
ATOM   6501 7C21 POPEj 166       2.821  59.761  35.489  1.00  0.00           C
ATOM   6504 8C21 POPEj 166       1.409  59.391  35.960  1.00  0.00           C
ATOM   6508  C33 POPEj 166       0.469  64.551  21.210  1.00  0.00           C
ATOM   6511  C34 POPEj 166      -0.871  64.511  21.939  1.00  0.00           C
ATOM   6514  C35 POPEj 166      -0.731  64.191  23.419  1.00  0.00           C
ATOM   6517  C36 POPEj 166      -2.041  63.851  24.129  1.00  0.00           C
ATOM   6520  C37 POPEj 166      -1.781  63.511  25.599  1.00  0.00           C
ATOM   6523  C38 POPEj 166      -3.021  63.061  26.359  1.00  0.00           C
ATOM   6526  C39 POPEj 166      -4.031  64.181  26.649  1.00  0.00           C
ATOM   6529 0C31 POPEj 166      -4.791  63.901  27.950  1.00  0.00           C
ATOM   6532 1C31 POPEj 166      -5.911  64.891  28.269  1.00  0.00           C
ATOM   6535 2C31 POPEj 166      -6.171  64.931  29.779  1.00  0.00           C
ATOM   6538 3C31 POPEj 166      -7.521  65.531  30.179  1.00  0.00           C
ATOM   6541 4C31 POPEj 166      -7.701  65.561  31.699  1.00  0.00           C
ATOM   6544 5C31 POPEj 166      -9.061  66.101  32.140  1.00  0.00           C
ATOM   6547 6C31 POPEj 166      -9.261  66.031  33.660  1.00  0.00           C
ATOM   6551  NH3 POPEk 167     108.271  75.371  58.101  1.00  0.00           N
ATOM   6555  C12 POPEk 167     107.721  76.501  58.929  1.00  0.00           C
ATOM   6558  C11 POPEk 167     107.981  77.861  58.250  1.00  0.00           C
ATOM   6561  P   POPEk 167     107.651  80.421  58.619  1.00  0.00           P
ATOM   6562  O13 POPEk 167     106.541  81.231  59.169  1.00  0.00           O
ATOM   6563  O14 POPEk 167     109.031  80.891  58.880  1.00  0.00           O
ATOM   6564  O11 POPEk 167     107.391  80.371  57.070  1.00  0.00           O
ATOM   6565  O12 POPEk 167     107.471  78.921  59.069  1.00  0.00           O
ATOM   6566  C1  POPEk 167     108.481  80.281  56.169  1.00  0.00           C
ATOM   6569  C2  POPEk 167     107.941  80.441  54.740  1.00  0.00           C
ATOM   6571  O21 POPEk 167     108.991  79.931  53.910  1.00  0.00           O
ATOM   6572  C21 POPEk 167     108.621  79.531  52.719  1.00  0.00           C
ATOM   6573  O22 POPEk 167     107.481  79.481  52.290  1.00  0.00           O
ATOM   6574  C22 POPEk 167     109.881  79.331  51.899  1.00  0.00           C
ATOM   6577  C3  POPEk 167     107.631  81.941  54.449  1.00  0.00           C
ATOM   6580  O31 POPEk 167     106.471  82.131  53.590  1.00  0.00           O
ATOM   6581  C31 POPEk 167     106.751  82.451  52.329  1.00  0.00           C
ATOM   6582  O32 POPEk 167     107.871  82.701  51.899  1.00  0.00           O
ATOM   6583  C32 POPEk 167     105.481  82.471  51.489  1.00  0.00           C
ATOM   6586  C23 POPEk 167     109.571  78.841  50.471  1.00  0.00           C
ATOM   6589  C24 POPEk 167     110.761  78.971  49.509  1.00  0.00           C
ATOM   6592  C25 POPEk 167     111.441  80.351  49.519  1.00  0.00           C
ATOM   6595  C26 POPEk 167     110.521  81.551  49.249  1.00  0.00           C
ATOM   6598  C27 POPEk 167     111.281  82.851  49.550  1.00  0.00           C
ATOM   6601  C28 POPEk 167     110.841  84.041  48.680  1.00  0.00           C
ATOM   6604  C29 POPEk 167     112.041  84.771  48.129  1.00  0.00           C
ATOM   6606 0C21 POPEk 167     112.701  84.451  47.000  1.00  0.00           C
ATOM   6608 1C21 POPEk 167     112.321  83.361  46.029  1.00  0.00           C
ATOM   6611 2C21 POPEk 167     112.701  83.771  44.589  1.00  0.00           C
ATOM   6614 3C21 POPEk 167     112.041  82.901  43.509  1.00  0.00           C
ATOM   6617 4C21 POPEk 167     112.421  83.321  42.079  1.00  0.00           C
ATOM   6620 5C21 POPEk 167     111.891  84.711  41.700  1.00  0.00           C
ATOM   6623 6C21 POPEk 167     112.341  85.171  40.309  1.00  0.00           C
ATOM   6626 7C21 POPEk 167     112.121  86.671  40.090  1.00  0.00           C
ATOM   6629 8C21 POPEk 167     112.631  87.161  38.730  1.00  0.00           C
ATOM   6633  C33 POPEk 167     105.551  81.471  50.309  1.00  0.00           C
ATOM   6636  C34 POPEk 167     105.531  82.131  48.929  1.00  0.00           C
ATOM   6639  C35 POPEk 167     106.781  82.891  48.490  1.00  0.00           C
ATOM   6642  C36 POPEk 167     106.691  83.281  47.000  1.00  0.00           C
ATOM   6645  C37 POPEk 167     108.021  83.671  46.340  1.00  0.00           C
ATOM   6648  C38 POPEk 167     107.971  83.871  44.811  1.00  0.00           C
ATOM   6651  C39 POPEk 167     106.961  84.901  44.300  1.00  0.00           C
ATOM   6654 0C31 POPEk 167     106.791  84.801  42.779  1.00  0.00           C
ATOM   6657 1C31 POPEk 167     105.821  85.841  42.210  1.00  0.00           C
ATOM   6660 2C31 POPEk 167     105.371  85.531  40.769  1.00  0.00           C
ATOM   6663 3C31 POPEk 167     106.531  85.181  39.820  1.00  0.00           C
ATOM   6666 4C31 POPEk 167     106.111  85.281  38.349  1.00  0.00           C
ATOM   6669 5C31 POPEk 167     107.261  84.961  37.380  1.00  0.00           C
ATOM   6672 6C31 POPEk 167     106.941  85.371  35.951  1.00  0.00           C
ATOM   6676  NH3 POPEl 168      52.271  90.301  21.949  1.00  0.00           N
ATOM   6680  C12 POPEl 168      51.561  89.111  21.349  1.00  0.00           C
ATOM   6683  C11 POPEl 168      51.881  88.961  19.849  1.00  0.00           C
ATOM   6686  P   POPEl 168      53.951  87.521  19.159  1.00  0.00           P
ATOM   6687  O13 POPEl 168      55.411  87.691  19.239  1.00  0.00           O
ATOM   6688  O14 POPEl 168      53.341  87.031  17.909  1.00  0.00           O
ATOM   6689  O11 POPEl 168      53.481  86.591  20.370  1.00  0.00           O
ATOM   6690  O12 POPEl 168      53.281  88.901  19.570  1.00  0.00           O
ATOM   6691  C1  POPEl 168      54.341  85.561  20.859  1.00  0.00           C
ATOM   6694  C2  POPEl 168      55.221  86.001  22.070  1.00  0.00           C
ATOM   6696  O21 POPEl 168      55.141  85.021  23.129  1.00  0.00           O
ATOM   6697  C21 POPEl 168      54.091  85.061  23.919  1.00  0.00           C
ATOM   6698  O22 POPEl 168      53.081  85.721  23.749  1.00  0.00           O
ATOM   6699  C22 POPEl 168      54.251  84.051  25.069  1.00  0.00           C
ATOM   6702  C3  POPEl 168      54.931  87.461  22.539  1.00  0.00           C
ATOM   6705  O31 POPEl 168      55.431  87.661  23.870  1.00  0.00           O
ATOM   6706  C31 POPEl 168      54.771  88.551  24.589  1.00  0.00           C
ATOM   6707  O32 POPEl 168      53.841  89.241  24.189  1.00  0.00           O
ATOM   6708  C32 POPEl 168      55.331  88.511  26.009  1.00  0.00           C
ATOM   6711  C23 POPEl 168      53.481  84.481  26.349  1.00  0.00           C
ATOM   6714  C24 POPEl 168      54.401  84.831  27.520  1.00  0.00           C
ATOM   6717  C25 POPEl 168      54.841  83.631  28.369  1.00  0.00           C
ATOM   6720  C26 POPEl 168      55.141  84.091  29.800  1.00  0.00           C
ATOM   6723  C27 POPEl 168      55.931  83.081  30.629  1.00  0.00           C
ATOM   6726  C28 POPEl 168      56.111  83.551  32.079  1.00  0.00           C
ATOM   6729  C29 POPEl 168      54.851  83.301  32.879  1.00  0.00           C
ATOM   6731 0C21 POPEl 168      54.781  82.791  34.129  1.00  0.00           C
ATOM   6733 1C21 POPEl 168      55.941  82.481  35.039  1.00  0.00           C
ATOM   6736 2C21 POPEl 168      55.541  82.581  36.529  1.00  0.00           C
ATOM   6739 3C21 POPEl 168      55.061  83.981  36.949  1.00  0.00           C
ATOM   6742 4C21 POPEl 168      54.251  83.991  38.259  1.00  0.00           C
ATOM   6745 5C21 POPEl 168      55.071  83.701  39.509  1.00  0.00           C
ATOM   6748 6C21 POPEl 168      54.201  83.701  40.769  1.00  0.00           C
ATOM   6751 7C21 POPEl 168      54.971  83.371  42.050  1.00  0.00           C
ATOM   6754 8C21 POPEl 168      54.061  83.221  43.269  1.00  0.00           C
ATOM   6758  C33 POPEl 168      54.421  89.281  26.979  1.00  0.00           C
ATOM   6761  C34 POPEl 168      54.621  88.841  28.429  1.00  0.00           C
ATOM   6764  C35 POPEl 168      53.811  89.721  29.389  1.00  0.00           C
ATOM   6767  C36 POPEl 168      54.001  89.291  30.839  1.00  0.00           C
ATOM   6770  C37 POPEl 168      53.721  90.421  31.829  1.00  0.00           C
ATOM   6773  C38 POPEl 168      53.641  89.881  33.259  1.00  0.00           C
ATOM   6776  C39 POPEl 168      53.591  90.961  34.339  1.00  0.00           C
ATOM   6779 0C31 POPEl 168      54.951  91.631  34.599  1.00  0.00           C
ATOM   6782 1C31 POPEl 168      54.981  92.271  35.990  1.00  0.00           C
ATOM   6785 2C31 POPEl 168      56.341  92.911  36.320  1.00  0.00           C
ATOM   6788 3C31 POPEl 168      56.361  93.471  37.749  1.00  0.00           C
ATOM   6791 4C31 POPEl 168      57.781  93.731  38.259  1.00  0.00           C
ATOM   6794 5C31 POPEl 168      57.841  93.971  39.779  1.00  0.00           C
ATOM   6797 6C31 POPEl 168      59.261  93.971  40.329  1.00  0.00           C
ATOM   6801  NH3 POPEm 169      84.821  34.561  62.311  1.00  0.00           N
ATOM   6805  C12 POPEm 169      84.061  34.701  63.599  1.00  0.00           C
ATOM   6808  C11 POPEm 169      83.231  35.981  63.599  1.00  0.00           C
ATOM   6811  P   POPEm 169      80.851  35.621  62.630  1.00  0.00           P
ATOM   6812  O13 POPEm 169      80.651  34.171  62.840  1.00  0.00           O
ATOM   6813  O14 POPEm 169      80.261  36.461  63.680  1.00  0.00           O
ATOM   6814  O11 POPEm 169      80.181  36.041  61.279  1.00  0.00           O
ATOM   6815  O12 POPEm 169      82.391  35.971  62.451  1.00  0.00           O
ATOM   6816  C1  POPEm 169      80.851  35.891  60.021  1.00  0.00           C
ATOM   6819  C2  POPEm 169      79.871  35.281  58.989  1.00  0.00           C
ATOM   6821  O21 POPEm 169      80.381  35.371  57.649  1.00  0.00           O
ATOM   6822  C21 POPEm 169      80.531  36.561  57.099  1.00  0.00           C
ATOM   6823  O22 POPEm 169      80.311  37.641  57.640  1.00  0.00           O
ATOM   6824  C22 POPEm 169      81.041  36.371  55.671  1.00  0.00           C
ATOM   6827  C3  POPEm 169      78.431  35.881  59.150  1.00  0.00           C
ATOM   6830  O31 POPEm 169      77.551  35.551  58.050  1.00  0.00           O
ATOM   6831  C31 POPEm 169      77.191  36.571  57.250  1.00  0.00           C
ATOM   6832  O32 POPEm 169      77.511  37.741  57.419  1.00  0.00           O
ATOM   6833  C32 POPEm 169      76.361  36.021  56.079  1.00  0.00           C
ATOM   6836  C23 POPEm 169      81.061  37.671  54.840  1.00  0.00           C
ATOM   6839  C24 POPEm 169      81.471  37.411  53.381  1.00  0.00           C
ATOM   6842  C25 POPEm 169      80.281  36.991  52.509  1.00  0.00           C
ATOM   6845  C26 POPEm 169      80.661  36.521  51.099  1.00  0.00           C
ATOM   6848  C27 POPEm 169      79.451  36.491  50.149  1.00  0.00           C
ATOM   6851  C28 POPEm 169      79.761  35.891  48.759  1.00  0.00           C
ATOM   6854  C29 POPEm 169      80.801  36.651  47.980  1.00  0.00           C
ATOM   6856 0C21 POPEm 169      80.891  36.671  46.639  1.00  0.00           C
ATOM   6858 1C21 POPEm 169      79.991  35.901  45.709  1.00  0.00           C
ATOM   6861 2C21 POPEm 169      78.731  36.721  45.349  1.00  0.00           C
ATOM   6864 3C21 POPEm 169      78.981  37.801  44.300  1.00  0.00           C
ATOM   6867 4C21 POPEm 169      77.701  38.611  44.059  1.00  0.00           C
ATOM   6870 5C21 POPEm 169      77.841  39.661  42.950  1.00  0.00           C
ATOM   6873 6C21 POPEm 169      77.581  39.101  41.550  1.00  0.00           C
ATOM   6876 7C21 POPEm 169      77.281  40.211  40.541  1.00  0.00           C
ATOM   6879 8C21 POPEm 169      76.761  39.731  39.189  1.00  0.00           C
ATOM   6883  C33 POPEm 169      75.641  37.101  55.230  1.00  0.00           C
ATOM   6886  C34 POPEm 169      74.951  36.511  53.989  1.00  0.00           C
ATOM   6889  C35 POPEm 169      74.561  37.531  52.910  1.00  0.00           C
ATOM   6892  C36 POPEm 169      75.591  37.651  51.780  1.00  0.00           C
ATOM   6895  C37 POPEm 169      75.161  38.601  50.649  1.00  0.00           C
ATOM   6898  C38 POPEm 169      76.271  38.771  49.599  1.00  0.00           C
ATOM   6901  C39 POPEm 169      76.021  39.851  48.549  1.00  0.00           C
ATOM   6904 0C31 POPEm 169      75.051  39.501  47.399  1.00  0.00           C
ATOM   6907 1C31 POPEm 169      75.081  40.631  46.349  1.00  0.00           C
ATOM   6910 2C31 POPEm 169      74.121  40.471  45.160  1.00  0.00           C
ATOM   6913 3C31 POPEm 169      74.291  41.621  44.160  1.00  0.00           C
ATOM   6916 4C31 POPEm 169      73.531  41.401  42.849  1.00  0.00           C
ATOM   6919 5C31 POPEm 169      73.741  42.521  41.819  1.00  0.00           C
ATOM   6922 6C31 POPEm 169      73.091  42.231  40.471  1.00  0.00           C
ATOM   6926  NH3 POPEn 170      11.111 111.231  17.700  1.00  0.00           N
ATOM   6930  C12 POPEn 170      12.611 111.291  17.709  1.00  0.00           C
ATOM   6933  C11 POPEn 170      13.231 111.751  19.040  1.00  0.00           C
ATOM   6936  P   POPEn 170      15.771 112.251  19.560  1.00  0.00           P
ATOM   6937  O13 POPEn 170      17.041 111.601  19.149  1.00  0.00           O
ATOM   6938  O14 POPEn 170      15.601 113.601  19.009  1.00  0.00           O
ATOM   6939  O11 POPEn 170      15.601 112.221  21.129  1.00  0.00           O
ATOM   6940  O12 POPEn 170      14.601 111.361  19.009  1.00  0.00           O
ATOM   6941  C1  POPEn 170      16.641 112.661  22.009  1.00  0.00           C
ATOM   6944  C2  POPEn 170      17.031 111.551  23.050  1.00  0.00           C
ATOM   6946  O21 POPEn 170      15.971 111.201  23.950  1.00  0.00           O
ATOM   6947  C21 POPEn 170      15.631 112.091  24.859  1.00  0.00           C
ATOM   6948  O22 POPEn 170      15.891 113.291  24.849  1.00  0.00           O
ATOM   6949  C22 POPEn 170      14.901 111.371  25.980  1.00  0.00           C
ATOM   6952  C3  POPEn 170      18.361 111.851  23.819  1.00  0.00           C
ATOM   6955  O31 POPEn 170      18.841 110.681  24.529  1.00  0.00           O
ATOM   6956  C31 POPEn 170      18.921 110.761  25.839  1.00  0.00           C
ATOM   6957  O32 POPEn 170      18.471 111.671  26.519  1.00  0.00           O
ATOM   6958  C32 POPEn 170      19.661 109.541  26.410  1.00  0.00           C
ATOM   6961  C23 POPEn 170      15.041 112.121  27.309  1.00  0.00           C
ATOM   6964  C24 POPEn 170      14.441 111.311  28.460  1.00  0.00           C
ATOM   6967  C25 POPEn 170      14.381 112.111  29.769  1.00  0.00           C
ATOM   6970  C26 POPEn 170      15.681 112.031  30.580  1.00  0.00           C
ATOM   6973  C27 POPEn 170      15.431 112.221  32.079  1.00  0.00           C
ATOM   6976  C28 POPEn 170      14.731 111.031  32.749  1.00  0.00           C
ATOM   6979  C29 POPEn 170      15.651 109.841  32.929  1.00  0.00           C
ATOM   6981 0C21 POPEn 170      16.071 109.351  34.109  1.00  0.00           C
ATOM   6983 1C21 POPEn 170      15.731 109.931  35.449  1.00  0.00           C
ATOM   6986 2C21 POPEn 170      14.391 109.411  36.021  1.00  0.00           C
ATOM   6989 3C21 POPEn 170      13.531 110.521  36.660  1.00  0.00           C
ATOM   6992 4C21 POPEn 170      14.241 111.341  37.730  1.00  0.00           C
ATOM   6995 5C21 POPEn 170      14.591 110.551  38.999  1.00  0.00           C
ATOM   6998 6C21 POPEn 170      15.391 111.421  39.969  1.00  0.00           C
ATOM   7001 7C21 POPEn 170      15.551 110.851  41.380  1.00  0.00           C
ATOM   7004 8C21 POPEn 170      16.321 111.801  42.311  1.00  0.00           C
ATOM   7008  C33 POPEn 170      20.811 109.851  27.409  1.00  0.00           C
ATOM   7011  C34 POPEn 170      20.551 109.361  28.849  1.00  0.00           C
ATOM   7014  C35 POPEn 170      19.691 110.321  29.679  1.00  0.00           C
ATOM   7017  C36 POPEn 170      19.401 109.821  31.099  1.00  0.00           C
ATOM   7020  C37 POPEn 170      20.081 110.641  32.210  1.00  0.00           C
ATOM   7023  C38 POPEn 170      19.631 110.171  33.599  1.00  0.00           C
ATOM   7026  C39 POPEn 170      20.291 110.901  34.779  1.00  0.00           C
ATOM   7029 0C31 POPEn 170      19.831 112.361  34.929  1.00  0.00           C
ATOM   7032 1C31 POPEn 170      20.601 113.091  36.029  1.00  0.00           C
ATOM   7035 2C31 POPEn 170      20.381 114.611  36.079  1.00  0.00           C
ATOM   7038 3C31 POPEn 170      20.601 115.301  34.719  1.00  0.00           C
ATOM   7041 4C31 POPEn 170      20.931 116.791  34.820  1.00  0.00           C
ATOM   7044 5C31 POPEn 170      21.231 117.381  33.439  1.00  0.00           C
ATOM   7047 6C31 POPEn 170      21.791 118.811  33.439  1.00  0.00           C
ATOM   7051  NH3 POPEo 171      94.271  32.201  18.099  1.00  0.00           N
ATOM   7055  C12 POPEo 171      95.371  32.941  18.799  1.00  0.00           C
ATOM   7058  C11 POPEo 171      95.351  32.791  20.329  1.00  0.00           C
ATOM   7061  P   POPEo 171      97.601  33.821  21.219  1.00  0.00           P
ATOM   7062  O13 POPEo 171      98.941  33.271  21.570  1.00  0.00           O
ATOM   7063  O14 POPEo 171      97.521  34.891  20.200  1.00  0.00           O
ATOM   7064  O11 POPEo 171      96.881  34.311  22.529  1.00  0.00           O
ATOM   7065  O12 POPEo 171      96.681  32.611  20.799  1.00  0.00           O
ATOM   7066  C1  POPEo 171      96.731  33.381  23.599  1.00  0.00           C
ATOM   7069  C2  POPEo 171      97.001  34.051  24.960  1.00  0.00           C
ATOM   7071  O21 POPEo 171      96.971  32.961  25.890  1.00  0.00           O
ATOM   7072  C21 POPEo 171      97.791  33.031  26.909  1.00  0.00           C
ATOM   7073  O22 POPEo 171      98.431  34.011  27.269  1.00  0.00           O
ATOM   7074  C22 POPEo 171      97.831  31.631  27.539  1.00  0.00           C
ATOM   7077  C3  POPEo 171      95.941  35.161  25.239  1.00  0.00           C
ATOM   7080  O31 POPEo 171      95.891  35.671  26.589  1.00  0.00           O
ATOM   7081  C31 POPEo 171      95.101  34.961  27.390  1.00  0.00           C
ATOM   7082  O32 POPEo 171      94.541  33.921  27.079  1.00  0.00           O
ATOM   7083  C32 POPEo 171      94.921  35.621  28.749  1.00  0.00           C
ATOM   7086  C23 POPEo 171      98.341  31.621  28.989  1.00  0.00           C
ATOM   7089  C24 POPEo 171      97.281  32.131  29.960  1.00  0.00           C
ATOM   7092  C25 POPEo 171      97.851  32.471  31.340  1.00  0.00           C
ATOM   7095  C26 POPEo 171      96.791  33.091  32.259  1.00  0.00           C
ATOM   7098  C27 POPEo 171      97.371  34.131  33.219  1.00  0.00           C
ATOM   7101  C28 POPEo 171      96.301  34.751  34.139  1.00  0.00           C
ATOM   7104  C29 POPEo 171      96.821  35.951  34.890  1.00  0.00           C
ATOM   7106 0C21 POPEo 171      97.251  35.931  36.160  1.00  0.00           C
ATOM   7108 1C21 POPEo 171      97.271  34.711  37.050  1.00  0.00           C
ATOM   7111 2C21 POPEo 171      97.641  35.071  38.500  1.00  0.00           C
ATOM   7114 3C21 POPEo 171      96.581  35.891  39.239  1.00  0.00           C
ATOM   7117 4C21 POPEo 171      97.171  36.561  40.489  1.00  0.00           C
ATOM   7120 5C21 POPEo 171      96.191  37.461  41.259  1.00  0.00           C
ATOM   7123 6C21 POPEo 171      95.481  38.491  40.359  1.00  0.00           C
ATOM   7126 7C21 POPEo 171      94.971  39.711  41.140  1.00  0.00           C
ATOM   7129 8C21 POPEo 171      94.061  40.621  40.300  1.00  0.00           C
ATOM   7133  C33 POPEo 171      94.031  34.691  29.619  1.00  0.00           C
ATOM   7136  C34 POPEo 171      93.901  35.111  31.079  1.00  0.00           C
ATOM   7139  C35 POPEo 171      92.941  36.281  31.349  1.00  0.00           C
ATOM   7142  C36 POPEo 171      91.491  35.941  30.990  1.00  0.00           C
ATOM   7145  C37 POPEo 171      90.461  36.811  31.730  1.00  0.00           C
ATOM   7148  C38 POPEo 171      89.271  35.981  32.229  1.00  0.00           C
ATOM   7151  C39 POPEo 171      88.301  36.771  33.120  1.00  0.00           C
ATOM   7154 0C31 POPEo 171      88.881  37.061  34.509  1.00  0.00           C
ATOM   7157 1C31 POPEo 171      87.951  37.901  35.389  1.00  0.00           C
ATOM   7160 2C31 POPEo 171      88.441  37.971  36.839  1.00  0.00           C
ATOM   7163 3C31 POPEo 171      87.751  39.051  37.669  1.00  0.00           C
ATOM   7166 4C31 POPEo 171      88.231  39.081  39.120  1.00  0.00           C
ATOM   7169 5C31 POPEo 171      87.641  40.241  39.930  1.00  0.00           C
ATOM   7172 6C31 POPEo 171      88.191  40.341  41.349  1.00  0.00           C
ATOM   7176  NH3 POPEp 172     119.901 103.761  15.939  1.00  0.00           N
ATOM   7180  C12 POPEp 172     120.451 104.011  14.560  1.00  0.00           C
ATOM   7183  C11 POPEp 172     119.741 105.181  13.849  1.00  0.00           C
ATOM   7186  P   POPEp 172     120.831 107.201  15.139  1.00  0.00           P
ATOM   7187  O13 POPEp 172     120.301 108.321  15.939  1.00  0.00           O
ATOM   7188  O14 POPEp 172     121.701 107.521  13.989  1.00  0.00           O
ATOM   7189  O11 POPEp 172     121.561 106.151  16.059  1.00  0.00           O
ATOM   7190  O12 POPEp 172     119.601 106.331  14.679  1.00  0.00           O
ATOM   7191  C1  POPEp 172     122.801 106.381  16.710  1.00  0.00           C
ATOM   7194  C2  POPEp 172     122.631 107.001  18.129  1.00  0.00           C
ATOM   7196  O21 POPEp 172     123.711 106.511  18.959  1.00  0.00           O
ATOM   7197  C21 POPEp 172     124.091 107.391  19.870  1.00  0.00           C
ATOM   7198  O22 POPEp 172     123.591 108.491  20.029  1.00  0.00           O
ATOM   7199  C22 POPEp 172     125.271 106.851  20.680  1.00  0.00           C
ATOM   7202  C3  POPEp 172     121.271 106.631  18.789  1.00  0.00           C
ATOM   7205  O31 POPEp 172     120.831 105.321  18.399  1.00  0.00           O
ATOM   7206  C31 POPEp 172     121.221 104.181  18.950  1.00  0.00           C
ATOM   7207  O32 POPEp 172     121.401 103.161  18.290  1.00  0.00           O
ATOM   7208  C32 POPEp 172     121.311 104.221  20.480  1.00  0.00           C
ATOM   7211  C23 POPEp 172     125.381 107.541  22.060  1.00  0.00           C
ATOM   7214  C24 POPEp 172     124.631 106.811  23.180  1.00  0.00           C
ATOM   7217  C25 POPEp 172     125.481 105.731  23.880  1.00  0.00           C
ATOM   7220  C26 POPEp 172     124.741 105.071  25.049  1.00  0.00           C
ATOM   7223  C27 POPEp 172     125.591 104.051  25.810  1.00  0.00           C
ATOM   7226  C28 POPEp 172     124.771 103.301  26.870  1.00  0.00           C
ATOM   7229  C29 POPEp 172     125.591 102.261  27.590  1.00  0.00           C
ATOM   7231 0C21 POPEp 172     126.131 102.361  28.819  1.00  0.00           C
ATOM   7233 1C21 POPEp 172     126.051 103.571  29.710  1.00  0.00           C
ATOM   7236 2C21 POPEp 172     125.661 103.211  31.149  1.00  0.00           C
ATOM   7239 3C21 POPEp 172     125.521 104.491  31.980  1.00  0.00           C
ATOM   7242 4C21 POPEp 172     125.401 104.221  33.479  1.00  0.00           C
ATOM   7245 5C21 POPEp 172     125.381 105.541  34.239  1.00  0.00           C
ATOM   7248 6C21 POPEp 172     125.591 105.351  35.740  1.00  0.00           C
ATOM   7251 7C21 POPEp 172     125.971 106.681  36.399  1.00  0.00           C
ATOM   7254 8C21 POPEp 172     126.331 106.501  37.870  1.00  0.00           C
ATOM   7258  C33 POPEp 172     120.611 102.991  21.099  1.00  0.00           C
ATOM   7261  C34 POPEp 172     120.541 103.071  22.630  1.00  0.00           C
ATOM   7264  C35 POPEp 172     120.161 101.751  23.310  1.00  0.00           C
ATOM   7267  C36 POPEp 172     120.231 101.861  24.839  1.00  0.00           C
ATOM   7270  C37 POPEp 172     120.251 100.521  25.589  1.00  0.00           C
ATOM   7273  C38 POPEp 172     120.611 100.721  27.070  1.00  0.00           C
ATOM   7276  C39 POPEp 172     120.621  99.451  27.929  1.00  0.00           C
ATOM   7279 0C31 POPEp 172     119.241  98.791  28.009  1.00  0.00           C
ATOM   7282 1C31 POPEp 172     119.121  97.761  29.149  1.00  0.00           C
ATOM   7285 2C31 POPEp 172     117.761  97.031  29.129  1.00  0.00           C
ATOM   7288 3C31 POPEp 172     117.771  95.661  28.429  1.00  0.00           C
ATOM   7291 4C31 POPEp 172     118.401  95.651  27.029  1.00  0.00           C
ATOM   7294 5C31 POPEp 172     118.281  94.291  26.329  1.00  0.00           C
ATOM   7297 6C31 POPEp 172     119.231  94.151  25.150  1.00  0.00           C
ATOM   7301  NH3 POPEq 173      86.541 102.691  17.420  1.00  0.00           N
ATOM   7305  C12 POPEq 173      85.701 101.861  16.500  1.00  0.00           C
ATOM   7308  C11 POPEq 173      86.541 101.361  15.309  1.00  0.00           C
ATOM   7311  P   POPEq 173      87.791  99.051  15.009  1.00  0.00           P
ATOM   7312  O13 POPEq 173      86.601  98.561  14.279  1.00  0.00           O
ATOM   7313  O14 POPEq 173      89.071  99.141  14.269  1.00  0.00           O
ATOM   7314  O11 POPEq 173      88.051  98.151  16.279  1.00  0.00           O
ATOM   7315  O12 POPEq 173      87.491 100.401  15.769  1.00  0.00           O
ATOM   7316  C1  POPEq 173      86.991  97.641  17.099  1.00  0.00           C
ATOM   7319  C2  POPEq 173      87.291  97.901  18.599  1.00  0.00           C
ATOM   7321  O21 POPEq 173      86.481  97.071  19.460  1.00  0.00           O
ATOM   7322  C21 POPEq 173      85.171  97.261  19.509  1.00  0.00           C
ATOM   7323  O22 POPEq 173      84.551  98.161  18.970  1.00  0.00           O
ATOM   7324  C22 POPEq 173      84.541  96.091  20.290  1.00  0.00           C
ATOM   7327  C3  POPEq 173      87.261  99.421  18.970  1.00  0.00           C
ATOM   7330  O31 POPEq 173      87.151  99.651  20.379  1.00  0.00           O
ATOM   7331  C31 POPEq 173      88.261  99.531  21.089  1.00  0.00           C
ATOM   7332  O32 POPEq 173      89.381  99.391  20.639  1.00  0.00           O
ATOM   7333  C32 POPEq 173      87.901  99.541  22.579  1.00  0.00           C
ATOM   7336  C23 POPEq 173      84.701  96.161  21.839  1.00  0.00           C
ATOM   7339  C24 POPEq 173      83.791  95.211  22.650  1.00  0.00           C
ATOM   7342  C25 POPEq 173      83.591  95.741  24.079  1.00  0.00           C
ATOM   7345  C26 POPEq 173      82.471  95.081  24.920  1.00  0.00           C
ATOM   7348  C27 POPEq 173      82.191  95.921  26.179  1.00  0.00           C
ATOM   7351  C28 POPEq 173      81.131  95.371  27.160  1.00  0.00           C
ATOM   7354  C29 POPEq 173      81.171  96.191  28.439  1.00  0.00           C
ATOM   7356 0C21 POPEq 173      80.151  96.581  29.230  1.00  0.00           C
ATOM   7358 1C21 POPEq 173      78.691  96.241  29.070  1.00  0.00           C
ATOM   7361 2C21 POPEq 173      77.771  96.921  30.109  1.00  0.00           C
ATOM   7364 3C21 POPEq 173      78.081  96.531  31.569  1.00  0.00           C
ATOM   7367 4C21 POPEq 173      77.021  97.031  32.570  1.00  0.00           C
ATOM   7370 5C21 POPEq 173      77.331  96.661  34.029  1.00  0.00           C
ATOM   7373 6C21 POPEq 173      77.431  95.141  34.250  1.00  0.00           C
ATOM   7376 7C21 POPEq 173      77.511  94.741  35.719  1.00  0.00           C
ATOM   7379 8C21 POPEq 173      77.381  93.231  35.919  1.00  0.00           C
ATOM   7383  C33 POPEq 173      87.041  98.321  22.929  1.00  0.00           C
ATOM   7386  C34 POPEq 173      86.881  98.101  24.430  1.00  0.00           C
ATOM   7389  C35 POPEq 173      85.911  99.081  25.109  1.00  0.00           C
ATOM   7392  C36 POPEq 173      85.791  98.751  26.599  1.00  0.00           C
ATOM   7395  C37 POPEq 173      84.681  99.541  27.290  1.00  0.00           C
ATOM   7398  C38 POPEq 173      84.271  98.841  28.579  1.00  0.00           C
ATOM   7401  C39 POPEq 173      83.291  99.631  29.439  1.00  0.00           C
ATOM   7404 0C31 POPEq 173      83.381  99.151  30.890  1.00  0.00           C
ATOM   7407 1C31 POPEq 173      82.321  99.771  31.800  1.00  0.00           C
ATOM   7410 2C31 POPEq 173      82.371  99.141  33.189  1.00  0.00           C
ATOM   7413 3C31 POPEq 173      81.471  99.861  34.209  1.00  0.00           C
ATOM   7416 4C31 POPEq 173      82.131 101.121  34.779  1.00  0.00           C
ATOM   7419 5C31 POPEq 173      81.411 101.621  36.039  1.00  0.00           C
ATOM   7422 6C31 POPEq 173      82.091 102.831  36.679  1.00  0.00           C
ATOM   7426  NH3 POPEr 174      69.801  20.151  19.640  1.00  0.00           N
ATOM   7430  C12 POPEr 174      70.281  19.751  18.279  1.00  0.00           C
ATOM   7433  C11 POPEr 174      71.571  20.471  17.849  1.00  0.00           C
ATOM   7436  P   POPEr 174      72.521  22.661  18.929  1.00  0.00           P
ATOM   7437  O13 POPEr 174      73.921  22.201  18.699  1.00  0.00           O
ATOM   7438  O14 POPEr 174      72.311  24.121  18.880  1.00  0.00           O
ATOM   7439  O11 POPEr 174      72.041  22.111  20.349  1.00  0.00           O
ATOM   7440  O12 POPEr 174      71.511  21.891  17.999  1.00  0.00           O
ATOM   7441  C1  POPEr 174      72.501  22.681  21.579  1.00  0.00           C
ATOM   7444  C2  POPEr 174      71.491  22.511  22.779  1.00  0.00           C
ATOM   7446  O21 POPEr 174      72.141  22.721  24.040  1.00  0.00           O
ATOM   7447  C21 POPEr 174      72.341  23.971  24.400  1.00  0.00           C
ATOM   7448  O22 POPEr 174      72.271  24.941  23.659  1.00  0.00           O
ATOM   7449  C22 POPEr 174      72.651  24.061  25.880  1.00  0.00           C
ATOM   7452  C3  POPEr 174      70.801  21.131  22.809  1.00  0.00           C
ATOM   7455  O31 POPEr 174      69.811  21.051  23.849  1.00  0.00           O
ATOM   7456  C31 POPEr 174      70.021  20.561  25.079  1.00  0.00           C
ATOM   7457  O32 POPEr 174      69.171  20.581  25.960  1.00  0.00           O
ATOM   7458  C32 POPEr 174      71.421  19.981  25.320  1.00  0.00           C
ATOM   7461  C23 POPEr 174      73.021  25.501  26.299  1.00  0.00           C
ATOM   7464  C24 POPEr 174      73.791  25.551  27.630  1.00  0.00           C
ATOM   7467  C25 POPEr 174      73.141  24.791  28.779  1.00  0.00           C
ATOM   7470  C26 POPEr 174      72.011  25.571  29.460  1.00  0.00           C
ATOM   7473  C27 POPEr 174      71.251  24.681  30.460  1.00  0.00           C
ATOM   7476  C28 POPEr 174      70.421  25.501  31.460  1.00  0.00           C
ATOM   7479  C29 POPEr 174      69.441  24.651  32.219  1.00  0.00           C
ATOM   7481 0C21 POPEr 174      69.321  24.541  33.560  1.00  0.00           C
ATOM   7483 1C21 POPEr 174      70.131  25.231  34.631  1.00  0.00           C
ATOM   7486 2C21 POPEr 174      70.701  24.231  35.649  1.00  0.00           C
ATOM   7489 3C21 POPEr 174      71.261  24.921  36.899  1.00  0.00           C
ATOM   7492 4C21 POPEr 174      71.951  23.971  37.900  1.00  0.00           C
ATOM   7495 5C21 POPEr 174      71.271  22.601  38.059  1.00  0.00           C
ATOM   7498 6C21 POPEr 174      71.721  21.841  39.309  1.00  0.00           C
ATOM   7501 7C21 POPEr 174      71.231  20.381  39.309  1.00  0.00           C
ATOM   7504 8C21 POPEr 174      71.301  19.711  40.681  1.00  0.00           C
ATOM   7508  C33 POPEr 174      71.501  19.211  26.659  1.00  0.00           C
ATOM   7511  C34 POPEr 174      72.951  19.041  27.140  1.00  0.00           C
ATOM   7514  C35 POPEr 174      73.431  20.181  28.059  1.00  0.00           C
ATOM   7517  C36 POPEr 174      72.941  19.991  29.509  1.00  0.00           C
ATOM   7520  C37 POPEr 174      73.431  21.061  30.499  1.00  0.00           C
ATOM   7523  C38 POPEr 174      72.821  20.821  31.889  1.00  0.00           C
ATOM   7526  C39 POPEr 174      73.131  21.911  32.939  1.00  0.00           C
ATOM   7529 0C31 POPEr 174      74.571  21.891  33.460  1.00  0.00           C
ATOM   7532 1C31 POPEr 174      74.791  22.931  34.570  1.00  0.00           C
ATOM   7535 2C31 POPEr 174      76.201  22.891  35.160  1.00  0.00           C
ATOM   7538 3C31 POPEr 174      76.711  24.251  35.670  1.00  0.00           C
ATOM   7541 4C31 POPEr 174      75.831  24.901  36.739  1.00  0.00           C
ATOM   7544 5C31 POPEr 174      76.591  25.981  37.529  1.00  0.00           C
ATOM   7547 6C31 POPEr 174      75.691  26.881  38.370  1.00  0.00           C
ATOM   7551  NH3 POPEs 175      81.531  28.411  61.529  1.00  0.00           N
ATOM   7555  C12 POPEs 175      82.681  27.511  61.829  1.00  0.00           C
ATOM   7558  C11 POPEs 175      83.951  28.231  61.390  1.00  0.00           C
ATOM   7561  P   POPEs 175      84.851  30.571  62.240  1.00  0.00           P
ATOM   7562  O13 POPEs 175      84.431  31.981  62.219  1.00  0.00           O
ATOM   7563  O14 POPEs 175      85.181  30.041  63.570  1.00  0.00           O
ATOM   7564  O11 POPEs 175      86.121  30.371  61.329  1.00  0.00           O
ATOM   7565  O12 POPEs 175      83.781  29.631  61.569  1.00  0.00           O
ATOM   7566  C1  POPEs 175      86.011  30.361  59.899  1.00  0.00           C
ATOM   7569  C2  POPEs 175      87.251  29.701  59.230  1.00  0.00           C
ATOM   7571  O21 POPEs 175      87.031  29.311  57.849  1.00  0.00           O
ATOM   7572  C21 POPEs 175      86.581  30.201  56.980  1.00  0.00           C
ATOM   7573  O22 POPEs 175      86.361  31.381  57.201  1.00  0.00           O
ATOM   7574  C22 POPEs 175      86.421  29.561  55.611  1.00  0.00           C
ATOM   7577  C3  POPEs 175      87.761  28.481  60.070  1.00  0.00           C
ATOM   7580  O31 POPEs 175      87.481  27.171  59.509  1.00  0.00           O
ATOM   7581  C31 POPEs 175      88.471  26.651  58.789  1.00  0.00           C
ATOM   7582  O32 POPEs 175      89.541  27.181  58.570  1.00  0.00           O
ATOM   7583  C32 POPEs 175      88.141  25.191  58.490  1.00  0.00           C
ATOM   7586  C23 POPEs 175      87.721  29.681  54.779  1.00  0.00           C
ATOM   7589  C24 POPEs 175      87.761  28.741  53.570  1.00  0.00           C
ATOM   7592  C25 POPEs 175      86.871  29.131  52.381  1.00  0.00           C
ATOM   7595  C26 POPEs 175      87.421  30.291  51.550  1.00  0.00           C
ATOM   7598  C27 POPEs 175      86.811  30.341  50.140  1.00  0.00           C
ATOM   7601  C28 POPEs 175      87.391  31.451  49.239  1.00  0.00           C
ATOM   7604  C29 POPEs 175      86.841  32.811  49.561  1.00  0.00           C
ATOM   7606 0C21 POPEs 175      86.071  33.581  48.771  1.00  0.00           C
ATOM   7608 1C21 POPEs 175      85.581  33.251  47.381  1.00  0.00           C
ATOM   7611 2C21 POPEs 175      86.411  33.921  46.271  1.00  0.00           C
ATOM   7614 3C21 POPEs 175      86.251  35.451  46.189  1.00  0.00           C
ATOM   7617 4C21 POPEs 175      86.721  35.991  44.820  1.00  0.00           C
ATOM   7620 5C21 POPEs 175      86.781  37.521  44.689  1.00  0.00           C
ATOM   7623 6C21 POPEs 175      85.511  38.241  45.160  1.00  0.00           C
ATOM   7626 7C21 POPEs 175      85.391  39.661  44.570  1.00  0.00           C
ATOM   7629 8C21 POPEs 175      84.371  40.541  45.289  1.00  0.00           C
ATOM   7633  C33 POPEs 175      88.901  24.651  57.271  1.00  0.00           C
ATOM   7636  C34 POPEs 175      88.781  23.131  57.160  1.00  0.00           C
ATOM   7639  C35 POPEs 175      89.311  22.561  55.849  1.00  0.00           C
ATOM   7642  C36 POPEs 175      88.461  22.971  54.640  1.00  0.00           C
ATOM   7645  C37 POPEs 175      88.601  21.981  53.479  1.00  0.00           C
ATOM   7648  C38 POPEs 175      87.911  22.461  52.201  1.00  0.00           C
ATOM   7651  C39 POPEs 175      86.841  21.521  51.629  1.00  0.00           C
ATOM   7654 0C31 POPEs 175      86.171  22.131  50.389  1.00  0.00           C
ATOM   7657 1C31 POPEs 175      85.331  21.121  49.599  1.00  0.00           C
ATOM   7660 2C31 POPEs 175      84.891  21.651  48.230  1.00  0.00           C
ATOM   7663 3C31 POPEs 175      83.671  22.581  48.269  1.00  0.00           C
ATOM   7666 4C31 POPEs 175      83.541  23.391  46.969  1.00  0.00           C
ATOM   7669 5C31 POPEs 175      82.231  24.181  46.851  1.00  0.00           C
ATOM   7672 6C31 POPEs 175      82.251  25.151  45.671  1.00  0.00           C
ATOM   7676  NH3 POPEt 176      74.091  36.611  19.730  1.00  0.00           N
ATOM   7680  C12 POPEt 176      72.781  36.201  20.370  1.00  0.00           C
ATOM   7683  C11 POPEt 176      72.541  34.681  20.300  1.00  0.00           C
ATOM   7686  P   POPEt 176      69.981  34.771  20.779  1.00  0.00           P
ATOM   7687  O13 POPEt 176      69.971  35.331  19.419  1.00  0.00           O
ATOM   7688  O14 POPEt 176      69.051  33.641  20.989  1.00  0.00           O
ATOM   7689  O11 POPEt 176      69.701  35.941  21.819  1.00  0.00           O
ATOM   7690  O12 POPEt 176      71.441  34.281  21.120  1.00  0.00           O
ATOM   7691  C1  POPEt 176      69.431  35.581  23.180  1.00  0.00           C
ATOM   7694  C2  POPEt 176      70.191  36.461  24.210  1.00  0.00           C
ATOM   7696  O21 POPEt 176      69.561  36.231  25.480  1.00  0.00           O
ATOM   7697  C21 POPEt 176      69.881  35.131  26.120  1.00  0.00           C
ATOM   7698  O22 POPEt 176      70.761  34.351  25.820  1.00  0.00           O
ATOM   7699  C22 POPEt 176      68.911  34.941  27.290  1.00  0.00           C
ATOM   7702  C3  POPEt 176      70.081  37.981  23.859  1.00  0.00           C
ATOM   7705  O31 POPEt 176      71.091  38.801  24.500  1.00  0.00           O
ATOM   7706  C31 POPEt 176      70.841  39.151  25.739  1.00  0.00           C
ATOM   7707  O32 POPEt 176      69.921  38.721  26.429  1.00  0.00           O
ATOM   7708  C32 POPEt 176      71.841  40.191  26.199  1.00  0.00           C
ATOM   7711  C23 POPEt 176      69.381  35.611  28.599  1.00  0.00           C
ATOM   7714  C24 POPEt 176      68.251  35.641  29.640  1.00  0.00           C
ATOM   7717  C25 POPEt 176      67.941  34.291  30.300  1.00  0.00           C
ATOM   7720  C26 POPEt 176      68.851  33.991  31.499  1.00  0.00           C
ATOM   7723  C27 POPEt 176      68.361  32.791  32.320  1.00  0.00           C
ATOM   7726  C28 POPEt 176      69.371  32.271  33.360  1.00  0.00           C
ATOM   7729  C29 POPEt 176      69.961  33.281  34.300  1.00  0.00           C
ATOM   7731 0C21 POPEt 176      69.301  34.021  35.210  1.00  0.00           C
ATOM   7733 1C21 POPEt 176      67.821  34.001  35.480  1.00  0.00           C
ATOM   7736 2C21 POPEt 176      67.471  34.381  36.930  1.00  0.00           C
ATOM   7739 3C21 POPEt 176      67.541  33.221  37.929  1.00  0.00           C
ATOM   7742 4C21 POPEt 176      66.151  32.671  38.310  1.00  0.00           C
ATOM   7745 5C21 POPEt 176      66.191  31.831  39.589  1.00  0.00           C
ATOM   7748 6C21 POPEt 176      64.831  31.241  39.980  1.00  0.00           C
ATOM   7751 7C21 POPEt 176      64.901  30.461  41.310  1.00  0.00           C
ATOM   7754 8C21 POPEt 176      63.591  29.781  41.700  1.00  0.00           C
ATOM   7758  C33 POPEt 176      71.821  40.401  27.730  1.00  0.00           C
ATOM   7761  C34 POPEt 176      72.881  41.411  28.199  1.00  0.00           C
ATOM   7764  C35 POPEt 176      74.281  41.061  27.709  1.00  0.00           C
ATOM   7767  C36 POPEt 176      75.381  41.961  28.269  1.00  0.00           C
ATOM   7770  C37 POPEt 176      76.731  41.501  27.720  1.00  0.00           C
ATOM   7773  C38 POPEt 176      77.941  42.321  28.189  1.00  0.00           C
ATOM   7776  C39 POPEt 176      78.151  42.281  29.710  1.00  0.00           C
ATOM   7779 0C31 POPEt 176      79.631  42.131  30.090  1.00  0.00           C
ATOM   7782 1C31 POPEt 176      79.861  42.131  31.609  1.00  0.00           C
ATOM   7785 2C31 POPEt 176      81.311  42.441  32.000  1.00  0.00           C
ATOM   7788 3C31 POPEt 176      82.281  41.261  31.809  1.00  0.00           C
ATOM   7791 4C31 POPEt 176      83.741  41.681  32.039  1.00  0.00           C
ATOM   7794 5C31 POPEt 176      84.771  40.581  31.829  1.00  0.00           C
ATOM   7797 6C31 POPEt 176      86.151  40.941  32.399  1.00  0.00           C
ATOM   7801  NH3 POPEu 177      64.111  47.711  17.639  1.00  0.00           N
ATOM   7805  C12 POPEu 177      62.971  47.871  16.669  1.00  0.00           C
ATOM   7808  C11 POPEu 177      61.631  48.121  17.390  1.00  0.00           C
ATOM   7811  P   POPEu 177      59.101  48.441  16.719  1.00  0.00           P
ATOM   7812  O13 POPEu 177      58.811  49.881  16.550  1.00  0.00           O
ATOM   7813  O14 POPEu 177      58.361  47.511  15.849  1.00  0.00           O
ATOM   7814  O11 POPEu 177      58.891  48.031  18.229  1.00  0.00           O
ATOM   7815  O12 POPEu 177      60.611  48.141  16.400  1.00  0.00           O
ATOM   7816  C1  POPEu 177      57.521  48.081  18.689  1.00  0.00           C
ATOM   7819  C2  POPEu 177      57.471  47.511  20.120  1.00  0.00           C
ATOM   7821  O21 POPEu 177      56.101  47.211  20.419  1.00  0.00           O
ATOM   7822  C21 POPEu 177      55.921  46.281  21.349  1.00  0.00           C
ATOM   7823  O22 POPEu 177      56.771  45.491  21.719  1.00  0.00           O
ATOM   7824  C22 POPEu 177      54.491  46.371  21.909  1.00  0.00           C
ATOM   7827  C3  POPEu 177      58.081  48.531  21.129  1.00  0.00           C
ATOM   7830  O31 POPEu 177      58.291  47.941  22.439  1.00  0.00           O
ATOM   7831  C31 POPEu 177      57.431  48.331  23.390  1.00  0.00           C
ATOM   7832  O32 POPEu 177      56.531  49.131  23.220  1.00  0.00           O
ATOM   7833  C32 POPEu 177      57.641  47.451  24.630  1.00  0.00           C
ATOM   7836  C23 POPEu 177      54.281  45.931  23.390  1.00  0.00           C
ATOM   7839  C24 POPEu 177      52.881  46.211  23.989  1.00  0.00           C
ATOM   7842  C25 POPEu 177      52.631  45.431  25.290  1.00  0.00           C
ATOM   7845  C26 POPEu 177      51.411  45.881  26.129  1.00  0.00           C
ATOM   7848  C27 POPEu 177      51.281  44.981  27.379  1.00  0.00           C
ATOM   7851  C28 POPEu 177      50.211  45.421  28.399  1.00  0.00           C
ATOM   7854  C29 POPEu 177      50.401  44.631  29.679  1.00  0.00           C
ATOM   7856 0C21 POPEu 177      49.501  43.891  30.349  1.00  0.00           C
ATOM   7858 1C21 POPEu 177      48.041  43.681  30.020  1.00  0.00           C
ATOM   7861 2C21 POPEu 177      47.121  43.951  31.229  1.00  0.00           C
ATOM   7864 3C21 POPEu 177      47.321  42.991  32.419  1.00  0.00           C
ATOM   7867 4C21 POPEu 177      48.001  43.631  33.640  1.00  0.00           C
ATOM   7870 5C21 POPEu 177      48.011  42.701  34.859  1.00  0.00           C
ATOM   7873 6C21 POPEu 177      48.441  43.391  36.160  1.00  0.00           C
ATOM   7876 7C21 POPEu 177      48.571  42.421  37.340  1.00  0.00           C
ATOM   7879 8C21 POPEu 177      48.781  43.091  38.700  1.00  0.00           C
ATOM   7883  C33 POPEu 177      56.751  47.771  25.869  1.00  0.00           C
ATOM   7886  C34 POPEu 177      56.371  46.471  26.589  1.00  0.00           C
ATOM   7889  C35 POPEu 177      55.771  46.611  27.999  1.00  0.00           C
ATOM   7892  C36 POPEu 177      54.581  47.551  28.120  1.00  0.00           C
ATOM   7895  C37 POPEu 177      53.891  47.431  29.479  1.00  0.00           C
ATOM   7898  C38 POPEu 177      53.171  48.711  29.909  1.00  0.00           C
ATOM   7901  C39 POPEu 177      52.681  48.651  31.359  1.00  0.00           C
ATOM   7904 0C31 POPEu 177      51.391  47.841  31.540  1.00  0.00           C
ATOM   7907 1C31 POPEu 177      51.031  47.661  33.019  1.00  0.00           C
ATOM   7910 2C31 POPEu 177      49.621  47.061  33.250  1.00  0.00           C
ATOM   7913 3C31 POPEu 177      48.471  47.971  32.800  1.00  0.00           C
ATOM   7916 4C31 POPEu 177      48.381  49.281  33.590  1.00  0.00           C
ATOM   7919 5C31 POPEu 177      47.361  50.261  33.000  1.00  0.00           C
ATOM   7922 6C31 POPEu 177      47.231  51.531  33.829  1.00  0.00           C
ATOM   7926  NH3 POPEv 178     122.531  43.651  57.219  1.00  0.00           N
ATOM   7930  C12 POPEv 178     123.331  43.911  58.490  1.00  0.00           C
ATOM   7933  C11 POPEv 178     124.631  44.711  58.219  1.00  0.00           C
ATOM   7936  P   POPEv 178     126.781  45.871  59.239  1.00  0.00           P
ATOM   7937  O13 POPEv 178     126.731  47.261  59.729  1.00  0.00           O
ATOM   7938  O14 POPEv 178     127.791  44.961  59.820  1.00  0.00           O
ATOM   7939  O11 POPEv 178     127.021  45.871  57.669  1.00  0.00           O
ATOM   7940  O12 POPEv 178     125.321  45.181  59.389  1.00  0.00           O
ATOM   7941  C1  POPEv 178     126.601  46.981  56.879  1.00  0.00           C
ATOM   7944  C2  POPEv 178     126.711  46.561  55.400  1.00  0.00           C
ATOM   7946  O21 POPEv 178     126.471  47.651  54.509  1.00  0.00           O
ATOM   7947  C21 POPEv 178     125.231  48.031  54.309  1.00  0.00           C
ATOM   7948  O22 POPEv 178     124.261  47.731  54.980  1.00  0.00           O
ATOM   7949  C22 POPEv 178     125.161  48.831  53.009  1.00  0.00           C
ATOM   7952  C3  POPEv 178     125.821  45.301  55.179  1.00  0.00           C
ATOM   7955  O31 POPEv 178     125.521  44.961  53.829  1.00  0.00           O
ATOM   7956  C31 POPEv 178     126.491  44.331  53.181  1.00  0.00           C
ATOM   7957  O32 POPEv 178     127.631  44.201  53.570  1.00  0.00           O
ATOM   7958  C32 POPEv 178     125.911  43.821  51.879  1.00  0.00           C
ATOM   7961  C23 POPEv 178     124.071  48.291  52.050  1.00  0.00           C
ATOM   7964  C24 POPEv 178     124.541  48.191  50.601  1.00  0.00           C
ATOM   7967  C25 POPEv 178     125.221  46.851  50.300  1.00  0.00           C
ATOM   7970  C26 POPEv 178     125.761  46.741  48.870  1.00  0.00           C
ATOM   7973  C27 POPEv 178     126.281  45.321  48.540  1.00  0.00           C
ATOM   7976  C28 POPEv 178     126.841  45.141  47.120  1.00  0.00           C
ATOM   7979  C29 POPEv 178     128.081  45.961  46.861  1.00  0.00           C
ATOM   7981 0C21 POPEv 178     129.181  45.601  46.169  1.00  0.00           C
ATOM   7983 1C21 POPEv 178     129.471  44.291  45.471  1.00  0.00           C
ATOM   7986 2C21 POPEv 178     129.781  44.501  43.969  1.00  0.00           C
ATOM   7989 3C21 POPEv 178     130.931  45.491  43.701  1.00  0.00           C
ATOM   7992 4C21 POPEv 178     131.661  45.221  42.381  1.00  0.00           C
ATOM   7995 5C21 POPEv 178     132.693  46.281  41.939  1.00  0.00           C
ATOM   7998 6C21 POPEv 178     133.083  47.331  42.989  1.00  0.00           C
ATOM   8001 7C21 POPEv 178     134.193  48.261  42.480  1.00  0.00           C
ATOM   8004 8C21 POPEv 178     134.433  49.471  43.390  1.00  0.00           C
ATOM   8008  C33 POPEv 178     125.531  42.331  51.910  1.00  0.00           C
ATOM   8011  C34 POPEv 178     125.051  41.881  50.530  1.00  0.00           C
ATOM   8014  C35 POPEv 178     123.671  42.421  50.160  1.00  0.00           C
ATOM   8017  C36 POPEv 178     123.361  42.281  48.660  1.00  0.00           C
ATOM   8020  C37 POPEv 178     121.891  42.561  48.381  1.00  0.00           C
ATOM   8023  C38 POPEv 178     121.591  43.021  46.939  1.00  0.00           C
ATOM   8026  C39 POPEv 178     122.161  42.141  45.820  1.00  0.00           C
ATOM   8029 0C31 POPEv 178     121.391  42.391  44.509  1.00  0.00           C
ATOM   8032 1C31 POPEv 178     122.021  41.781  43.259  1.00  0.00           C
ATOM   8035 2C31 POPEv 178     121.351  42.251  41.949  1.00  0.00           C
ATOM   8038 3C31 POPEv 178     119.871  41.861  41.800  1.00  0.00           C
ATOM   8041 4C31 POPEv 178     119.681  40.371  41.499  1.00  0.00           C
ATOM   8044 5C31 POPEv 178     118.241  39.881  41.730  1.00  0.00           C
ATOM   8047 6C31 POPEv 178     118.131  38.351  41.770  1.00  0.00           C
ATOM   8051  NH3 POPEw 179      60.801  22.711  63.950  1.00  0.00           N
ATOM   8055  C12 POPEw 179      62.251  22.301  63.780  1.00  0.00           C
ATOM   8058  C11 POPEw 179      62.601  22.011  62.299  1.00  0.00           C
ATOM   8061  P   POPEw 179      65.071  21.131  62.490  1.00  0.00           P
ATOM   8062  O13 POPEw 179      65.451  21.471  63.890  1.00  0.00           O
ATOM   8063  O14 POPEw 179      64.561  19.781  62.181  1.00  0.00           O
ATOM   8064  O11 POPEw 179      66.271  21.461  61.509  1.00  0.00           O
ATOM   8065  O12 POPEw 179      64.001  22.201  62.050  1.00  0.00           O
ATOM   8066  C1  POPEw 179      66.241  21.081  60.130  1.00  0.00           C
ATOM   8069  C2  POPEw 179      66.121  22.301  59.169  1.00  0.00           C
ATOM   8071  O21 POPEw 179      65.741  21.761  57.889  1.00  0.00           O
ATOM   8072  C21 POPEw 179      64.831  22.471  57.210  1.00  0.00           C
ATOM   8073  O22 POPEw 179      64.261  23.461  57.609  1.00  0.00           O
ATOM   8074  C22 POPEw 179      64.741  21.901  55.789  1.00  0.00           C
ATOM   8077  C3  POPEw 179      67.471  23.071  59.050  1.00  0.00           C
ATOM   8080  O31 POPEw 179      67.311  24.301  58.329  1.00  0.00           O
ATOM   8081  C31 POPEw 179      67.551  24.471  57.009  1.00  0.00           C
ATOM   8082  O32 POPEw 179      67.271  25.501  56.410  1.00  0.00           O
ATOM   8083  C32 POPEw 179      68.191  23.271  56.300  1.00  0.00           C
ATOM   8086  C23 POPEw 179      63.561  22.441  54.939  1.00  0.00           C
ATOM   8089  C24 POPEw 179      62.531  21.341  54.660  1.00  0.00           C
ATOM   8092  C25 POPEw 179      61.281  21.831  53.910  1.00  0.00           C
ATOM   8095  C26 POPEw 179      61.491  22.131  52.419  1.00  0.00           C
ATOM   8098  C27 POPEw 179      60.151  22.501  51.770  1.00  0.00           C
ATOM   8101  C28 POPEw 179      60.201  22.611  50.230  1.00  0.00           C
ATOM   8104  C29 POPEw 179      58.791  22.591  49.701  1.00  0.00           C
ATOM   8106 0C21 POPEw 179      58.351  21.931  48.610  1.00  0.00           C
ATOM   8108 1C21 POPEw 179      59.211  21.211  47.609  1.00  0.00           C
ATOM   8111 2C21 POPEw 179      58.501  21.071  46.240  1.00  0.00           C
ATOM   8114 3C21 POPEw 179      59.481  20.911  45.060  1.00  0.00           C
ATOM   8117 4C21 POPEw 179      60.321  19.631  45.090  1.00  0.00           C
ATOM   8120 5C21 POPEw 179      59.541  18.341  44.779  1.00  0.00           C
ATOM   8123 6C21 POPEw 179      59.091  18.261  43.320  1.00  0.00           C
ATOM   8126 7C21 POPEw 179      58.561  16.881  42.929  1.00  0.00           C
ATOM   8129 8C21 POPEw 179      58.401  16.711  41.419  1.00  0.00           C
ATOM   8133  C33 POPEw 179      68.121  23.401  54.759  1.00  0.00           C
ATOM   8136  C34 POPEw 179      68.271  22.051  54.029  1.00  0.00           C
ATOM   8139  C35 POPEw 179      68.211  22.131  52.490  1.00  0.00           C
ATOM   8142  C36 POPEw 179      67.131  23.091  51.969  1.00  0.00           C
ATOM   8145  C37 POPEw 179      66.941  23.031  50.450  1.00  0.00           C
ATOM   8148  C38 POPEw 179      66.141  24.231  49.930  1.00  0.00           C
ATOM   8151  C39 POPEw 179      65.921  24.211  48.410  1.00  0.00           C
ATOM   8154 0C31 POPEw 179      64.741  23.341  47.989  1.00  0.00           C
ATOM   8157 1C31 POPEw 179      64.571  23.311  46.469  1.00  0.00           C
ATOM   8160 2C31 POPEw 179      63.281  22.631  46.021  1.00  0.00           C
ATOM   8163 3C31 POPEw 179      63.091  22.721  44.500  1.00  0.00           C
ATOM   8166 4C31 POPEw 179      64.151  21.981  43.669  1.00  0.00           C
ATOM   8169 5C31 POPEw 179      63.671  21.801  42.219  1.00  0.00           C
ATOM   8172 6C31 POPEw 179      64.691  21.131  41.289  1.00  0.00           C
ATOM   8176  NH3 POPEx 180      95.741  75.091  56.140  1.00  0.00           N
ATOM   8180  C12 POPEx 180      96.521  76.321  55.759  1.00  0.00           C
ATOM   8183  C11 POPEx 180      95.951  77.611  56.439  1.00  0.00           C
ATOM   8186  P   POPEx 180      97.801  79.001  55.309  1.00  0.00           P
ATOM   8187  O13 POPEx 180      98.701  78.501  56.359  1.00  0.00           O
ATOM   8188  O14 POPEx 180      97.811  78.401  53.969  1.00  0.00           O
ATOM   8189  O11 POPEx 180      98.031  80.561  55.179  1.00  0.00           O
ATOM   8190  O12 POPEx 180      96.311  78.841  55.789  1.00  0.00           O
ATOM   8191  C1  POPEx 180      97.571  81.351  54.069  1.00  0.00           C
ATOM   8194  C2  POPEx 180      98.571  81.491  52.859  1.00  0.00           C
ATOM   8196  O21 POPEx 180      98.071  80.781  51.721  1.00  0.00           O
ATOM   8197  C21 POPEx 180      97.241  81.441  50.960  1.00  0.00           C
ATOM   8198  O22 POPEx 180      96.731  82.521  51.219  1.00  0.00           O
ATOM   8199  C22 POPEx 180      97.081  80.701  49.631  1.00  0.00           C
ATOM   8202  C3  POPEx 180     100.051  81.061  53.101  1.00  0.00           C
ATOM   8205  O31 POPEx 180     100.681  80.711  51.851  1.00  0.00           O
ATOM   8206  C31 POPEx 180     101.721  79.881  51.980  1.00  0.00           C
ATOM   8207  O32 POPEx 180     102.451  79.871  52.959  1.00  0.00           O
ATOM   8208  C32 POPEx 180     101.911  79.001  50.709  1.00  0.00           C
ATOM   8211  C23 POPEx 180      95.761  81.071  48.929  1.00  0.00           C
ATOM   8214  C24 POPEx 180      95.551  80.311  47.609  1.00  0.00           C
ATOM   8217  C25 POPEx 180      94.151  80.561  47.039  1.00  0.00           C
ATOM   8220  C26 POPEx 180      94.031  81.861  46.230  1.00  0.00           C
ATOM   8223  C27 POPEx 180      92.571  82.331  46.140  1.00  0.00           C
ATOM   8226  C28 POPEx 180      92.331  83.391  45.050  1.00  0.00           C
ATOM   8229  C29 POPEx 180      90.871  83.771  44.990  1.00  0.00           C
ATOM   8231 0C21 POPEx 180      89.981  83.411  44.039  1.00  0.00           C
ATOM   8233 1C21 POPEx 180      90.291  82.561  42.829  1.00  0.00           C
ATOM   8236 2C21 POPEx 180      90.451  81.061  43.129  1.00  0.00           C
ATOM   8239 3C21 POPEx 180      89.151  80.311  43.451  1.00  0.00           C
ATOM   8242 4C21 POPEx 180      89.361  78.791  43.381  1.00  0.00           C
ATOM   8245 5C21 POPEx 180      88.341  77.951  44.160  1.00  0.00           C
ATOM   8248 6C21 POPEx 180      86.931  77.941  43.561  1.00  0.00           C
ATOM   8251 7C21 POPEx 180      85.981  77.041  44.361  1.00  0.00           C
ATOM   8254 8C21 POPEx 180      84.521  77.111  43.910  1.00  0.00           C
ATOM   8258  C33 POPEx 180     100.801  79.101  49.631  1.00  0.00           C
ATOM   8261  C34 POPEx 180     101.191  78.921  48.160  1.00  0.00           C
ATOM   8264  C35 POPEx 180      99.961  79.271  47.299  1.00  0.00           C
ATOM   8267  C36 POPEx 180     100.141  79.021  45.811  1.00  0.00           C
ATOM   8270  C37 POPEx 180      98.871  79.391  45.029  1.00  0.00           C
ATOM   8273  C38 POPEx 180      98.861  78.801  43.610  1.00  0.00           C
ATOM   8276  C39 POPEx 180      97.491  78.251  43.189  1.00  0.00           C
ATOM   8279 0C31 POPEx 180      96.441  79.331  42.840  1.00  0.00           C
ATOM   8282 1C31 POPEx 180      95.121  78.691  42.399  1.00  0.00           C
ATOM   8285 2C31 POPEx 180      93.961  79.671  42.149  1.00  0.00           C
ATOM   8288 3C31 POPEx 180      94.201  80.671  41.009  1.00  0.00           C
ATOM   8291 4C31 POPEx 180      94.221  80.051  39.599  1.00  0.00           C
ATOM   8294 5C31 POPEx 180      94.471  81.101  38.509  1.00  0.00           C
ATOM   8297 6C31 POPEx 180      94.541  80.531  37.089  1.00  0.00           C
ATOM   8301  NH3 POPEy 181      69.211  42.721  61.329  1.00  0.00           N
ATOM   8305  C12 POPEy 181      68.061  42.651  62.279  1.00  0.00           C
ATOM   8308  C11 POPEy 181      67.331  43.971  62.181  1.00  0.00           C
ATOM   8311  P   POPEy 181      65.291  45.051  63.311  1.00  0.00           P
ATOM   8312  O13 POPEy 181      63.841  44.821  63.339  1.00  0.00           O
ATOM   8313  O14 POPEy 181      65.961  45.311  64.610  1.00  0.00           O
ATOM   8314  O11 POPEy 181      65.571  46.171  62.219  1.00  0.00           O
ATOM   8315  O12 POPEy 181      66.001  43.791  62.660  1.00  0.00           O
ATOM   8316  C1  POPEy 181      64.971  45.991  60.931  1.00  0.00           C
ATOM   8319  C2  POPEy 181      65.351  47.171  60.009  1.00  0.00           C
ATOM   8321  O21 POPEy 181      65.111  46.801  58.631  1.00  0.00           O
ATOM   8322  C21 POPEy 181      63.861  46.891  58.241  1.00  0.00           C
ATOM   8323  O22 POPEy 181      63.101  45.931  58.111  1.00  0.00           O
ATOM   8324  C22 POPEy 181      63.491  48.331  57.919  1.00  0.00           C
ATOM   8327  C3  POPEy 181      66.841  47.551  60.219  1.00  0.00           C
ATOM   8330  O31 POPEy 181      67.261  48.541  59.259  1.00  0.00           O
ATOM   8331  C31 POPEy 181      67.731  48.041  58.129  1.00  0.00           C
ATOM   8332  O32 POPEy 181      67.871  46.861  57.870  1.00  0.00           O
ATOM   8333  C32 POPEy 181      67.981  49.151  57.120  1.00  0.00           C
ATOM   8336  C23 POPEy 181      62.671  48.471  56.609  1.00  0.00           C
ATOM   8339  C24 POPEy 181      63.531  48.461  55.340  1.00  0.00           C
ATOM   8342  C25 POPEy 181      62.661  48.431  54.069  1.00  0.00           C
ATOM   8345  C26 POPEy 181      63.491  48.271  52.789  1.00  0.00           C
ATOM   8348  C27 POPEy 181      64.001  49.601  52.219  1.00  0.00           C
ATOM   8351  C28 POPEy 181      65.001  49.371  51.070  1.00  0.00           C
ATOM   8354  C29 POPEy 181      65.211  50.591  50.219  1.00  0.00           C
ATOM   8356 0C21 POPEy 181      65.911  50.591  49.069  1.00  0.00           C
ATOM   8358 1C21 POPEy 181      66.611  49.391  48.469  1.00  0.00           C
ATOM   8361 2C21 POPEy 181      66.031  48.991  47.099  1.00  0.00           C
ATOM   8364 3C21 POPEy 181      66.731  47.741  46.529  1.00  0.00           C
ATOM   8367 4C21 POPEy 181      66.461  47.531  45.039  1.00  0.00           C
ATOM   8370 5C21 POPEy 181      67.111  46.261  44.459  1.00  0.00           C
ATOM   8373 6C21 POPEy 181      68.561  46.031  44.899  1.00  0.00           C
ATOM   8376 7C21 POPEy 181      69.241  44.871  44.169  1.00  0.00           C
ATOM   8379 8C21 POPEy 181      70.581  44.461  44.799  1.00  0.00           C
ATOM   8383  C33 POPEy 181      67.731  50.621  57.539  1.00  0.00           C
ATOM   8386  C34 POPEy 181      66.631  51.311  56.709  1.00  0.00           C
ATOM   8389  C35 POPEy 181      67.201  52.441  55.829  1.00  0.00           C
ATOM   8392  C36 POPEy 181      66.121  53.241  55.090  1.00  0.00           C
ATOM   8395  C37 POPEy 181      66.731  54.311  54.179  1.00  0.00           C
ATOM   8398  C38 POPEy 181      65.691  55.061  53.320  1.00  0.00           C
ATOM   8401  C39 POPEy 181      65.531  54.521  51.889  1.00  0.00           C
ATOM   8404 0C31 POPEy 181      66.791  54.731  51.040  1.00  0.00           C
ATOM   8407 1C31 POPEy 181      66.591  54.621  49.519  1.00  0.00           C
ATOM   8410 2C31 POPEy 181      65.861  55.811  48.870  1.00  0.00           C
ATOM   8413 3C31 POPEy 181      65.991  55.771  47.340  1.00  0.00           C
ATOM   8416 4C31 POPEy 181      65.241  56.911  46.620  1.00  0.00           C
ATOM   8419 5C31 POPEy 181      65.201  56.701  45.099  1.00  0.00           C
ATOM   8422 6C31 POPEy 181      64.431  57.781  44.340  1.00  0.00           C
ATOM   8426  NH3 POPEz 182      80.871  79.671  57.849  1.00  0.00           N
ATOM   8430  C12 POPEz 182      79.601  79.151  58.469  1.00  0.00           C
ATOM   8433  C11 POPEz 182      78.741  78.291  57.521  1.00  0.00           C
ATOM   8436  P   POPEz 182      78.951  75.861  58.410  1.00  0.00           P
ATOM   8437  O13 POPEz 182      80.371  76.211  58.619  1.00  0.00           O
ATOM   8438  O14 POPEz 182      78.231  75.031  59.389  1.00  0.00           O
ATOM   8439  O11 POPEz 182      78.771  75.191  56.991  1.00  0.00           O
ATOM   8440  O12 POPEz 182      78.141  77.201  58.219  1.00  0.00           O
ATOM   8441  C1  POPEz 182      79.861  74.451  56.439  1.00  0.00           C
ATOM   8444  C2  POPEz 182      80.581  75.301  55.379  1.00  0.00           C
ATOM   8446  O21 POPEz 182      80.511  74.611  54.109  1.00  0.00           O
ATOM   8447  C21 POPEz 182      80.061  75.331  53.079  1.00  0.00           C
ATOM   8448  O22 POPEz 182      79.881  76.531  53.059  1.00  0.00           O
ATOM   8449  C22 POPEz 182      79.881  74.401  51.879  1.00  0.00           C
ATOM   8452  C3  POPEz 182      82.041  75.581  55.779  1.00  0.00           C
ATOM   8455  O31 POPEz 182      82.691  76.321  54.729  1.00  0.00           O
ATOM   8456  C31 POPEz 182      82.461  77.631  54.759  1.00  0.00           C
ATOM   8457  O32 POPEz 182      81.911  78.251  55.649  1.00  0.00           O
ATOM   8458  C32 POPEz 182      82.921  78.231  53.431  1.00  0.00           C
ATOM   8461  C23 POPEz 182      79.781  75.121  50.509  1.00  0.00           C
ATOM   8464  C24 POPEz 182      80.011  74.121  49.361  1.00  0.00           C
ATOM   8467  C25 POPEz 182      79.831  74.731  47.959  1.00  0.00           C
ATOM   8470  C26 POPEz 182      80.231  73.791  46.809  1.00  0.00           C
ATOM   8473  C27 POPEz 182      81.721  73.891  46.439  1.00  0.00           C
ATOM   8476  C28 POPEz 182      82.271  72.741  45.559  1.00  0.00           C
ATOM   8479  C29 POPEz 182      81.731  72.701  44.150  1.00  0.00           C
ATOM   8481 0C21 POPEz 182      82.391  72.281  43.050  1.00  0.00           C
ATOM   8483 1C21 POPEz 182      83.791  71.731  42.980  1.00  0.00           C
ATOM   8486 2C21 POPEz 182      84.681  72.471  41.949  1.00  0.00           C
ATOM   8489 3C21 POPEz 182      84.991  73.921  42.311  1.00  0.00           C
ATOM   8492 4C21 POPEz 182      85.861  74.631  41.250  1.00  0.00           C
ATOM   8495 5C21 POPEz 182      85.021  75.331  40.179  1.00  0.00           C
ATOM   8498 6C21 POPEz 182      85.771  75.601  38.870  1.00  0.00           C
ATOM   8501 7C21 POPEz 182      84.901  76.341  37.840  1.00  0.00           C
ATOM   8504 8C21 POPEz 182      85.541  76.471  36.460  1.00  0.00           C
ATOM   8508  C33 POPEz 182      81.881  79.261  52.910  1.00  0.00           C
ATOM   8511  C34 POPEz 182      82.251  79.801  51.521  1.00  0.00           C
ATOM   8514  C35 POPEz 182      81.471  79.141  50.370  1.00  0.00           C
ATOM   8517  C36 POPEz 182      80.051  79.691  50.169  1.00  0.00           C
ATOM   8520  C37 POPEz 182      79.411  79.161  48.880  1.00  0.00           C
ATOM   8523  C38 POPEz 182      77.881  79.011  48.969  1.00  0.00           C
ATOM   8526  C39 POPEz 182      77.091  80.331  48.880  1.00  0.00           C
ATOM   8529 0C31 POPEz 182      76.971  80.921  47.469  1.00  0.00           C
ATOM   8532 1C31 POPEz 182      76.081  82.161  47.439  1.00  0.00           C
ATOM   8535 2C31 POPEz 182      75.761  82.701  46.029  1.00  0.00           C
ATOM   8538 3C31 POPEz 182      74.251  82.771  45.769  1.00  0.00           C
ATOM   8541 4C31 POPEz 182      73.861  83.601  44.539  1.00  0.00           C
ATOM   8544 5C31 POPEz 182      72.381  84.031  44.570  1.00  0.00           C
ATOM   8547 6C31 POPEz 182      71.911  84.861  43.370  1.00  0.00           C
ATOM   8551  NH3 POPE0 183     119.611  61.861  13.099  1.00  0.00           N
ATOM   8555  C12 POPE0 183     120.361  63.071  12.630  1.00  0.00           C
ATOM   8558  C11 POPE0 183     120.511  63.131  11.099  1.00  0.00           C
ATOM   8561  P   POPE0 183     121.721  65.401  10.849  1.00  0.00           P
ATOM   8562  O13 POPE0 183     123.071  65.851  10.449  1.00  0.00           O
ATOM   8563  O14 POPE0 183     120.551  65.931  10.130  1.00  0.00           O
ATOM   8564  O11 POPE0 183     121.571  65.591  12.409  1.00  0.00           O
ATOM   8565  O12 POPE0 183     121.731  63.811  10.749  1.00  0.00           O
ATOM   8566  C1  POPE0 183     122.671  66.151  13.139  1.00  0.00           C
ATOM   8569  C2  POPE0 183     122.281  66.501  14.599  1.00  0.00           C
ATOM   8571  O21 POPE0 183     122.571  65.401  15.490  1.00  0.00           O
ATOM   8572  C21 POPE0 183     121.651  64.591  15.929  1.00  0.00           C
ATOM   8573  O22 POPE0 183     120.561  64.351  15.439  1.00  0.00           O
ATOM   8574  C22 POPE0 183     122.191  63.871  17.169  1.00  0.00           C
ATOM   8577  C3  POPE0 183     120.861  67.141  14.660  1.00  0.00           C
ATOM   8580  O31 POPE0 183     120.451  67.621  15.960  1.00  0.00           O
ATOM   8581  C31 POPE0 183     120.601  68.931  16.179  1.00  0.00           C
ATOM   8582  O32 POPE0 183     121.391  69.661  15.620  1.00  0.00           O
ATOM   8583  C32 POPE0 183     119.551  69.361  17.200  1.00  0.00           C
ATOM   8586  C23 POPE0 183     121.591  64.431  18.480  1.00  0.00           C
ATOM   8589  C24 POPE0 183     120.161  63.941  18.749  1.00  0.00           C
ATOM   8592  C25 POPE0 183     119.661  64.291  20.160  1.00  0.00           C
ATOM   8595  C26 POPE0 183     120.481  63.611  21.270  1.00  0.00           C
ATOM   8598  C27 POPE0 183     119.991  63.931  22.689  1.00  0.00           C
ATOM   8601  C28 POPE0 183     120.931  63.341  23.770  1.00  0.00           C
ATOM   8604  C29 POPE0 183     120.521  63.801  25.150  1.00  0.00           C
ATOM   8606 0C21 POPE0 183     120.141  63.031  26.179  1.00  0.00           C
ATOM   8608 1C21 POPE0 183     120.121  61.521  26.240  1.00  0.00           C
ATOM   8611 2C21 POPE0 183     120.471  61.001  27.639  1.00  0.00           C
ATOM   8614 3C21 POPE0 183     121.881  61.411  28.089  1.00  0.00           C
ATOM   8617 4C21 POPE0 183     122.251  61.001  29.519  1.00  0.00           C
ATOM   8620 5C21 POPE0 183     122.901  59.621  29.599  1.00  0.00           C
ATOM   8623 6C21 POPE0 183     123.621  59.391  30.930  1.00  0.00           C
ATOM   8626 7C21 POPE0 183     124.421  58.091  30.930  1.00  0.00           C
ATOM   8629 8C21 POPE0 183     125.261  57.911  32.189  1.00  0.00           C
ATOM   8633  C33 POPE0 183     120.131  70.151  18.390  1.00  0.00           C
ATOM   8636  C34 POPE0 183     120.601  69.271  19.560  1.00  0.00           C
ATOM   8639  C35 POPE0 183     119.481  68.441  20.179  1.00  0.00           C
ATOM   8642  C36 POPE0 183     119.661  68.221  21.689  1.00  0.00           C
ATOM   8645  C37 POPE0 183     118.491  67.451  22.309  1.00  0.00           C
ATOM   8648  C38 POPE0 183     118.541  67.451  23.840  1.00  0.00           C
ATOM   8651  C39 POPE0 183     117.271  66.901  24.479  1.00  0.00           C
ATOM   8654 0C31 POPE0 183     117.121  65.391  24.529  1.00  0.00           C
ATOM   8657 1C31 POPE0 183     115.941  64.991  25.429  1.00  0.00           C
ATOM   8660 2C31 POPE0 183     116.241  63.761  26.279  1.00  0.00           C
ATOM   8663 3C31 POPE0 183     116.281  62.471  25.460  1.00  0.00           C
ATOM   8666 4C31 POPE0 183     116.211  61.241  26.370  1.00  0.00           C
ATOM   8669 5C31 POPE0 183     116.271  59.921  25.599  1.00  0.00           C
ATOM   8672 6C31 POPE0 183     115.991  58.721  26.509  1.00  0.00           C
ATOM   8676  NH3 POPE1 184      39.691  72.511  21.649  1.00  0.00           N
ATOM   8680  C12 POPE1 184      38.961  73.621  20.950  1.00  0.00           C
ATOM   8683  C11 POPE1 184      39.291  73.721  19.460  1.00  0.00           C
ATOM   8686  P   POPE1 184      39.671  71.441  18.259  1.00  0.00           P
ATOM   8687  O13 POPE1 184      39.051  70.561  17.259  1.00  0.00           O
ATOM   8688  O14 POPE1 184      40.991  71.991  17.870  1.00  0.00           O
ATOM   8689  O11 POPE1 184      39.931  70.631  19.579  1.00  0.00           O
ATOM   8690  O12 POPE1 184      38.751  72.631  18.719  1.00  0.00           O
ATOM   8691  C1  POPE1 184      40.381  69.281  19.359  1.00  0.00           C
ATOM   8694  C2  POPE1 184      40.791  68.581  20.680  1.00  0.00           C
ATOM   8696  O21 POPE1 184      39.631  68.031  21.310  1.00  0.00           O
ATOM   8697  C21 POPE1 184      38.791  68.771  21.989  1.00  0.00           C
ATOM   8698  O22 POPE1 184      38.731  69.991  22.009  1.00  0.00           O
ATOM   8699  C22 POPE1 184      38.021  67.791  22.890  1.00  0.00           C
ATOM   8702  C3  POPE1 184      41.651  69.501  21.589  1.00  0.00           C
ATOM   8705  O31 POPE1 184      41.461  69.211  22.980  1.00  0.00           O
ATOM   8706  C31 POPE1 184      42.541  69.161  23.740  1.00  0.00           C
ATOM   8707  O32 POPE1 184      43.681  69.421  23.380  1.00  0.00           O
ATOM   8708  C32 POPE1 184      42.071  68.791  25.150  1.00  0.00           C
ATOM   8711  C23 POPE1 184      36.941  68.411  23.810  1.00  0.00           C
ATOM   8714  C24 POPE1 184      36.381  67.371  24.790  1.00  0.00           C
ATOM   8717  C25 POPE1 184      37.271  67.071  26.019  1.00  0.00           C
ATOM   8720  C26 POPE1 184      37.421  68.281  26.949  1.00  0.00           C
ATOM   8723  C27 POPE1 184      38.031  67.951  28.329  1.00  0.00           C
ATOM   8726  C28 POPE1 184      36.991  67.871  29.470  1.00  0.00           C
ATOM   8729  C29 POPE1 184      36.081  66.671  29.400  1.00  0.00           C
ATOM   8731 0C21 POPE1 184      34.921  66.521  30.049  1.00  0.00           C
ATOM   8733 1C21 POPE1 184      34.281  67.481  31.029  1.00  0.00           C
ATOM   8736 2C21 POPE1 184      33.101  66.821  31.780  1.00  0.00           C
ATOM   8739 3C21 POPE1 184      33.541  65.891  32.929  1.00  0.00           C
ATOM   8742 4C21 POPE1 184      32.401  65.081  33.560  1.00  0.00           C
ATOM   8745 5C21 POPE1 184      31.771  64.041  32.609  1.00  0.00           C
ATOM   8748 6C21 POPE1 184      30.741  63.131  33.310  1.00  0.00           C
ATOM   8751 7C21 POPE1 184      29.951  62.261  32.320  1.00  0.00           C
ATOM   8754 8C21 POPE1 184      28.971  61.301  32.989  1.00  0.00           C
ATOM   8758  C33 POPE1 184      42.681  67.451  25.609  1.00  0.00           C
ATOM   8761  C34 POPE1 184      42.051  66.891  26.900  1.00  0.00           C
ATOM   8764  C35 POPE1 184      42.141  67.861  28.089  1.00  0.00           C
ATOM   8767  C36 POPE1 184      41.991  67.141  29.430  1.00  0.00           C
ATOM   8770  C37 POPE1 184      42.141  68.101  30.620  1.00  0.00           C
ATOM   8773  C38 POPE1 184      41.571  67.561  31.939  1.00  0.00           C
ATOM   8776  C39 POPE1 184      40.061  67.321  31.870  1.00  0.00           C
ATOM   8779 0C31 POPE1 184      39.411  67.121  33.250  1.00  0.00           C
ATOM   8782 1C31 POPE1 184      37.911  66.841  33.149  1.00  0.00           C
ATOM   8785 2C31 POPE1 184      37.241  66.591  34.509  1.00  0.00           C
ATOM   8788 3C31 POPE1 184      37.071  67.881  35.319  1.00  0.00           C
ATOM   8791 4C31 POPE1 184      36.561  67.631  36.739  1.00  0.00           C
ATOM   8794 5C31 POPE1 184      36.571  68.911  37.590  1.00  0.00           C
ATOM   8797 6C31 POPE1 184      36.061  68.681  39.009  1.00  0.00           C
ATOM   8801  NH3 POPE2 185      94.101  81.801  57.259  1.00  0.00           N
ATOM   8805  C12 POPE2 185      93.531  83.201  57.149  1.00  0.00           C
ATOM   8808  C11 POPE2 185      94.551  84.341  57.000  1.00  0.00           C
ATOM   8811  P   POPE2 185      94.411  86.981  56.800  1.00  0.00           P
ATOM   8812  O13 POPE2 185      93.311  87.911  56.469  1.00  0.00           O
ATOM   8813  O14 POPE2 185      95.251  87.421  57.939  1.00  0.00           O
ATOM   8814  O11 POPE2 185      95.361  86.801  55.541  1.00  0.00           O
ATOM   8815  O12 POPE2 185      93.801  85.551  57.061  1.00  0.00           O
ATOM   8816  C1  POPE2 185      94.801  86.551  54.239  1.00  0.00           C
ATOM   8819  C2  POPE2 185      95.841  86.701  53.090  1.00  0.00           C
ATOM   8821  O21 POPE2 185      95.201  86.271  51.879  1.00  0.00           O
ATOM   8822  C21 POPE2 185      95.611  86.541  50.629  1.00  0.00           C
ATOM   8823  O22 POPE2 185      95.221  85.901  49.660  1.00  0.00           O
ATOM   8824  C22 POPE2 185      96.451  87.811  50.480  1.00  0.00           C
ATOM   8827  C3  POPE2 185      97.121  85.861  53.410  1.00  0.00           C
ATOM   8830  O31 POPE2 185      98.161  86.031  52.430  1.00  0.00           O
ATOM   8831  C31 POPE2 185      99.261  85.321  52.710  1.00  0.00           C
ATOM   8832  O32 POPE2 185      99.391  84.591  53.669  1.00  0.00           O
ATOM   8833  C32 POPE2 185     100.271  85.551  51.590  1.00  0.00           C
ATOM   8836  C23 POPE2 185      96.351  88.381  49.029  1.00  0.00           C
ATOM   8839  C24 POPE2 185      97.341  89.531  48.759  1.00  0.00           C
ATOM   8842  C25 POPE2 185      98.541  89.111  47.900  1.00  0.00           C
ATOM   8845  C26 POPE2 185      98.211  89.041  46.399  1.00  0.00           C
ATOM   8848  C27 POPE2 185      99.451  88.731  45.550  1.00  0.00           C
ATOM   8851  C28 POPE2 185      99.391  89.391  44.160  1.00  0.00           C
ATOM   8854  C29 POPE2 185     100.651  89.131  43.349  1.00  0.00           C
ATOM   8856 0C21 POPE2 185     101.691  89.981  43.209  1.00  0.00           C
ATOM   8858 1C21 POPE2 185     101.831  91.341  43.849  1.00  0.00           C
ATOM   8861 2C21 POPE2 185     101.431  92.481  42.900  1.00  0.00           C
ATOM   8864 3C21 POPE2 185     101.501  93.861  43.579  1.00  0.00           C
ATOM   8867 4C21 POPE2 185     100.781  94.961  42.789  1.00  0.00           C
ATOM   8870 5C21 POPE2 185     100.661  96.281  43.561  1.00  0.00           C
ATOM   8873 6C21 POPE2 185     101.971  96.791  44.160  1.00  0.00           C
ATOM   8876 7C21 POPE2 185     101.911  98.261  44.539  1.00  0.00           C
ATOM   8879 8C21 POPE2 185     103.311  98.841  44.759  1.00  0.00           C
ATOM   8883  C33 POPE2 185      99.671  85.361  50.169  1.00  0.00           C
ATOM   8886  C34 POPE2 185     100.301  84.181  49.410  1.00  0.00           C
ATOM   8889  C35 POPE2 185      99.361  83.621  48.329  1.00  0.00           C
ATOM   8892  C36 POPE2 185      99.071  84.581  47.160  1.00  0.00           C
ATOM   8895  C37 POPE2 185      98.011  84.001  46.219  1.00  0.00           C
ATOM   8898  C38 POPE2 185      97.691  84.921  45.021  1.00  0.00           C
ATOM   8901  C39 POPE2 185      96.621  84.301  44.099  1.00  0.00           C
ATOM   8904 0C31 POPE2 185      96.481  85.031  42.749  1.00  0.00           C
ATOM   8907 1C31 POPE2 185      95.461  84.341  41.840  1.00  0.00           C
ATOM   8910 2C31 POPE2 185      95.821  84.341  40.349  1.00  0.00           C
ATOM   8913 3C31 POPE2 185      95.681  85.701  39.649  1.00  0.00           C
ATOM   8916 4C31 POPE2 185      95.501  85.531  38.129  1.00  0.00           C
ATOM   8919 5C31 POPE2 185      95.381  86.861  37.369  1.00  0.00           C
ATOM   8922 6C31 POPE2 185      94.861  86.711  35.939  1.00  0.00           C
ATOM   8926  NH3 POPE3 186      31.141  97.621  59.431  1.00  0.00           N
ATOM   8930  C12 POPE3 186      30.471  98.581  58.479  1.00  0.00           C
ATOM   8933  C11 POPE3 186      30.451  99.991  59.090  1.00  0.00           C
ATOM   8936  P   POPE3 186      31.931 101.701  60.359  1.00  0.00           P
ATOM   8937  O13 POPE3 186      33.321 102.221  60.329  1.00  0.00           O
ATOM   8938  O14 POPE3 186      31.381 101.391  61.700  1.00  0.00           O
ATOM   8939  O11 POPE3 186      30.971 102.751  59.710  1.00  0.00           O
ATOM   8940  O12 POPE3 186      31.771 100.461  59.379  1.00  0.00           O
ATOM   8941  C1  POPE3 186      31.411 103.741  58.800  1.00  0.00           C
ATOM   8944  C2  POPE3 186      30.891 103.441  57.390  1.00  0.00           C
ATOM   8946  O21 POPE3 186      31.401 104.511  56.590  1.00  0.00           O
ATOM   8947  C21 POPE3 186      32.321 104.171  55.730  1.00  0.00           C
ATOM   8948  O22 POPE3 186      32.751 103.041  55.541  1.00  0.00           O
ATOM   8949  C22 POPE3 186      32.731 105.371  54.910  1.00  0.00           C
ATOM   8952  C3  POPE3 186      29.341 103.361  57.340  1.00  0.00           C
ATOM   8955  O31 POPE3 186      28.741 104.241  56.380  1.00  0.00           O
ATOM   8956  C31 POPE3 186      28.461 103.911  55.120  1.00  0.00           C
ATOM   8957  O32 POPE3 186      27.671 104.531  54.421  1.00  0.00           O
ATOM   8958  C32 POPE3 186      29.271 102.741  54.529  1.00  0.00           C
ATOM   8961  C23 POPE3 186      32.651 105.041  53.410  1.00  0.00           C
ATOM   8964  C24 POPE3 186      33.471 106.031  52.579  1.00  0.00           C
ATOM   8967  C25 POPE3 186      33.061 105.991  51.110  1.00  0.00           C
ATOM   8970  C26 POPE3 186      34.241 106.241  50.169  1.00  0.00           C
ATOM   8973  C27 POPE3 186      33.801 106.451  48.719  1.00  0.00           C
ATOM   8976  C28 POPE3 186      35.001 106.491  47.739  1.00  0.00           C
ATOM   8979  C29 POPE3 186      35.031 105.281  46.851  1.00  0.00           C
ATOM   8981 0C21 POPE3 186      34.641 105.221  45.559  1.00  0.00           C
ATOM   8983 1C21 POPE3 186      34.161 106.381  44.719  1.00  0.00           C
ATOM   8986 2C21 POPE3 186      34.621 106.251  43.250  1.00  0.00           C
ATOM   8989 3C21 POPE3 186      36.141 106.361  43.069  1.00  0.00           C
ATOM   8992 4C21 POPE3 186      36.561 106.171  41.609  1.00  0.00           C
ATOM   8995 5C21 POPE3 186      38.011 106.571  41.300  1.00  0.00           C
ATOM   8998 6C21 POPE3 186      38.331 108.011  41.730  1.00  0.00           C
ATOM   9001 7C21 POPE3 186      39.521 108.621  40.990  1.00  0.00           C
ATOM   9004 8C21 POPE3 186      39.811 110.061  41.429  1.00  0.00           C
ATOM   9008  C33 POPE3 186      29.171 102.781  52.980  1.00  0.00           C
ATOM   9011  C34 POPE3 186      30.281 102.031  52.219  1.00  0.00           C
ATOM   9014  C35 POPE3 186      29.811 101.731  50.789  1.00  0.00           C
ATOM   9017  C36 POPE3 186      30.911 101.291  49.820  1.00  0.00           C
ATOM   9020  C37 POPE3 186      31.611 102.491  49.139  1.00  0.00           C
ATOM   9023  C38 POPE3 186      32.771 102.101  48.219  1.00  0.00           C
ATOM   9026  C39 POPE3 186      32.381 101.291  46.969  1.00  0.00           C
ATOM   9029 0C31 POPE3 186      31.511 102.061  45.960  1.00  0.00           C
ATOM   9032 1C31 POPE3 186      30.061 101.581  45.919  1.00  0.00           C
ATOM   9035 2C31 POPE3 186      29.181 102.541  45.109  1.00  0.00           C
ATOM   9038 3C31 POPE3 186      27.731 102.081  44.890  1.00  0.00           C
ATOM   9041 4C31 POPE3 186      26.981 103.041  43.960  1.00  0.00           C
ATOM   9044 5C31 POPE3 186      25.491 102.691  43.829  1.00  0.00           C
ATOM   9047 6C31 POPE3 186      24.781 103.491  42.730  1.00  0.00           C
ATOM   9051  NH3 POPE4 187      42.531  85.481  61.201  1.00  0.00           N
ATOM   9055  C12 POPE4 187      41.671  86.691  61.419  1.00  0.00           C
ATOM   9058  C11 POPE4 187      40.171  86.381  61.320  1.00  0.00           C
ATOM   9061  P   POPE4 187      37.911  87.651  61.529  1.00  0.00           P
ATOM   9062  O13 POPE4 187      37.251  86.791  62.539  1.00  0.00           O
ATOM   9063  O14 POPE4 187      37.431  89.061  61.489  1.00  0.00           O
ATOM   9064  O11 POPE4 187      37.681  86.991  60.099  1.00  0.00           O
ATOM   9065  O12 POPE4 187      39.471  87.571  61.679  1.00  0.00           O
ATOM   9066  C1  POPE4 187      37.971  87.831  58.969  1.00  0.00           C
ATOM   9069  C2  POPE4 187      37.921  87.031  57.630  1.00  0.00           C
ATOM   9071  O21 POPE4 187      38.441  87.831  56.539  1.00  0.00           O
ATOM   9072  C21 POPE4 187      37.731  88.901  56.210  1.00  0.00           C
ATOM   9073  O22 POPE4 187      36.701  89.271  56.759  1.00  0.00           O
ATOM   9074  C22 POPE4 187      38.351  89.631  55.021  1.00  0.00           C
ATOM   9077  C3  POPE4 187      36.501  86.401  57.369  1.00  0.00           C
ATOM   9080  O31 POPE4 187      36.471  85.541  56.210  1.00  0.00           O
ATOM   9081  C31 POPE4 187      35.921  85.981  55.090  1.00  0.00           C
ATOM   9082  O32 POPE4 187      35.391  87.071  54.951  1.00  0.00           O
ATOM   9083  C32 POPE4 187      35.941  84.881  54.039  1.00  0.00           C
ATOM   9086  C23 POPE4 187      37.431  89.541  53.789  1.00  0.00           C
ATOM   9089  C24 POPE4 187      37.941  90.331  52.579  1.00  0.00           C
ATOM   9092  C25 POPE4 187      36.841  90.621  51.539  1.00  0.00           C
ATOM   9095  C26 POPE4 187      36.101  89.381  51.049  1.00  0.00           C
ATOM   9098  C27 POPE4 187      34.961  89.731  50.079  1.00  0.00           C
ATOM   9101  C28 POPE4 187      34.221  88.481  49.561  1.00  0.00           C
ATOM   9104  C29 POPE4 187      32.731  88.651  49.439  1.00  0.00           C
ATOM   9106 0C21 POPE4 187      32.061  89.461  48.610  1.00  0.00           C
ATOM   9108 1C21 POPE4 187      32.661  90.391  47.579  1.00  0.00           C
ATOM   9111 2C21 POPE4 187      32.781  89.721  46.201  1.00  0.00           C
ATOM   9114 3C21 POPE4 187      31.441  89.221  45.629  1.00  0.00           C
ATOM   9117 4C21 POPE4 187      31.581  88.661  44.209  1.00  0.00           C
ATOM   9120 5C21 POPE4 187      32.771  87.711  44.109  1.00  0.00           C
ATOM   9123 6C21 POPE4 187      32.791  86.921  42.809  1.00  0.00           C
ATOM   9126 7C21 POPE4 187      34.151  86.261  42.640  1.00  0.00           C
ATOM   9129 8C21 POPE4 187      34.161  85.311  41.460  1.00  0.00           C
ATOM   9133  C33 POPE4 187      36.371  85.381  52.640  1.00  0.00           C
ATOM   9136  C34 POPE4 187      37.891  85.491  52.529  1.00  0.00           C
ATOM   9139  C35 POPE4 187      38.381  85.971  51.149  1.00  0.00           C
ATOM   9142  C36 POPE4 187      39.751  85.371  50.811  1.00  0.00           C
ATOM   9145  C37 POPE4 187      40.341  85.901  49.500  1.00  0.00           C
ATOM   9148  C38 POPE4 187      41.551  85.081  49.069  1.00  0.00           C
ATOM   9151  C39 POPE4 187      42.171  85.521  47.739  1.00  0.00           C
ATOM   9154 0C31 POPE4 187      41.301  85.191  46.521  1.00  0.00           C
ATOM   9157 1C31 POPE4 187      42.021  85.461  45.189  1.00  0.00           C
ATOM   9160 2C31 POPE4 187      42.211  86.961  44.899  1.00  0.00           C
ATOM   9163 3C31 POPE4 187      42.861  87.231  43.540  1.00  0.00           C
ATOM   9166 4C31 POPE4 187      44.201  86.511  43.360  1.00  0.00           C
ATOM   9169 5C31 POPE4 187      44.921  86.911  42.070  1.00  0.00           C
ATOM   9172 6C31 POPE4 187      46.221  86.131  41.861  1.00  0.00           C
ATOM   9176  NH3 POPE5 188      58.531  63.791  59.291  1.00  0.00           N
ATOM   9180  C12 POPE5 188      58.091  65.181  59.660  1.00  0.00           C
ATOM   9183  C11 POPE5 188      58.961  65.701  60.820  1.00  0.00           C
ATOM   9186  P   POPE5 188      58.521  68.241  60.419  1.00  0.00           P
ATOM   9187  O13 POPE5 188      58.891  69.441  61.210  1.00  0.00           O
ATOM   9188  O14 POPE5 188      57.231  68.301  59.710  1.00  0.00           O
ATOM   9189  O11 POPE5 188      59.631  67.861  59.370  1.00  0.00           O
ATOM   9190  O12 POPE5 188      58.471  66.951  61.340  1.00  0.00           O
ATOM   9191  C1  POPE5 188      60.291  68.791  58.521  1.00  0.00           C
ATOM   9194  C2  POPE5 188      60.741  68.061  57.219  1.00  0.00           C
ATOM   9196  O21 POPE5 188      61.641  68.871  56.460  1.00  0.00           O
ATOM   9197  C21 POPE5 188      61.191  69.971  55.899  1.00  0.00           C
ATOM   9198  O22 POPE5 188      60.031  70.351  55.849  1.00  0.00           O
ATOM   9199  C22 POPE5 188      62.381  70.761  55.340  1.00  0.00           C
ATOM   9202  C3  POPE5 188      59.511  67.521  56.410  1.00  0.00           C
ATOM   9205  O31 POPE5 188      59.631  67.501  54.969  1.00  0.00           O
ATOM   9206  C31 POPE5 188      60.671  66.901  54.421  1.00  0.00           C
ATOM   9207  O32 POPE5 188      61.551  66.271  54.980  1.00  0.00           O
ATOM   9208  C32 POPE5 188      60.581  67.101  52.910  1.00  0.00           C
ATOM   9211  C23 POPE5 188      62.241  71.141  53.849  1.00  0.00           C
ATOM   9214  C24 POPE5 188      63.101  72.351  53.460  1.00  0.00           C
ATOM   9217  C25 POPE5 188      62.821  72.841  52.039  1.00  0.00           C
ATOM   9220  C26 POPE5 188      63.331  71.901  50.951  1.00  0.00           C
ATOM   9223  C27 POPE5 188      64.751  72.251  50.499  1.00  0.00           C
ATOM   9226  C28 POPE5 188      65.281  71.331  49.389  1.00  0.00           C
ATOM   9229  C29 POPE5 188      66.711  71.671  49.069  1.00  0.00           C
ATOM   9231 0C21 POPE5 188      67.171  72.271  47.959  1.00  0.00           C
ATOM   9233 1C21 POPE5 188      66.391  72.741  46.759  1.00  0.00           C
ATOM   9236 2C21 POPE5 188      66.091  74.251  46.800  1.00  0.00           C
ATOM   9239 3C21 POPE5 188      65.811  74.831  45.400  1.00  0.00           C
ATOM   9242 4C21 POPE5 188      65.351  76.301  45.429  1.00  0.00           C
ATOM   9245 5C21 POPE5 188      63.861  76.481  45.769  1.00  0.00           C
ATOM   9248 6C21 POPE5 188      62.941  76.071  44.610  1.00  0.00           C
ATOM   9251 7C21 POPE5 188      61.441  76.221  44.881  1.00  0.00           C
ATOM   9254 8C21 POPE5 188      60.601  75.751  43.689  1.00  0.00           C
ATOM   9258  C33 POPE5 188      61.941  67.471  52.271  1.00  0.00           C
ATOM   9261  C34 POPE5 188      61.711  68.361  51.040  1.00  0.00           C
ATOM   9264  C35 POPE5 188      62.921  68.421  50.099  1.00  0.00           C
ATOM   9267  C36 POPE5 188      63.051  67.151  49.249  1.00  0.00           C
ATOM   9270  C37 POPE5 188      64.181  67.271  48.230  1.00  0.00           C
ATOM   9273  C38 POPE5 188      64.281  66.021  47.340  1.00  0.00           C
ATOM   9276  C39 POPE5 188      65.331  66.151  46.230  1.00  0.00           C
ATOM   9279 0C31 POPE5 188      66.771  66.311  46.749  1.00  0.00           C
ATOM   9282 1C31 POPE5 188      67.801  66.451  45.620  1.00  0.00           C
ATOM   9285 2C31 POPE5 188      67.841  67.861  45.009  1.00  0.00           C
ATOM   9288 3C31 POPE5 188      69.031  68.111  44.079  1.00  0.00           C
ATOM   9291 4C31 POPE5 188      68.861  67.521  42.679  1.00  0.00           C
ATOM   9294 5C31 POPE5 188      69.961  68.011  41.730  1.00  0.00           C
ATOM   9297 6C31 POPE5 188      69.961  67.331  40.359  1.00  0.00           C
ATOM   9301  NH3 POPE6 189      45.001 116.331  19.829  1.00  0.00           N
ATOM   9305  C12 POPE6 189      45.891 116.291  18.609  1.00  0.00           C
ATOM   9308  C11 POPE6 189      45.731 115.001  17.779  1.00  0.00           C
ATOM   9311  P   POPE6 189      47.731 113.531  18.740  1.00  0.00           P
ATOM   9312  O13 POPE6 189      47.991 112.151  18.310  1.00  0.00           O
ATOM   9313  O14 POPE6 189      48.911 114.291  19.189  1.00  0.00           O
ATOM   9314  O11 POPE6 189      46.691 113.561  19.929  1.00  0.00           O
ATOM   9315  O12 POPE6 189      46.991 114.341  17.599  1.00  0.00           O
ATOM   9316  C1  POPE6 189      45.991 112.391  20.339  1.00  0.00           C
ATOM   9319  C2  POPE6 189      44.501 112.741  20.580  1.00  0.00           C
ATOM   9321  O21 POPE6 189      44.231 112.661  21.979  1.00  0.00           O
ATOM   9322  C21 POPE6 189      44.331 113.801  22.630  1.00  0.00           C
ATOM   9323  O22 POPE6 189      44.771 114.851  22.189  1.00  0.00           O
ATOM   9324  C22 POPE6 189      43.711 113.591  24.019  1.00  0.00           C
ATOM   9327  C3  POPE6 189      43.481 111.851  19.779  1.00  0.00           C
ATOM   9330  O31 POPE6 189      42.851 110.821  20.589  1.00  0.00           O
ATOM   9331  C31 POPE6 189      43.641 109.751  20.680  1.00  0.00           C
ATOM   9332  O32 POPE6 189      44.771 109.691  20.209  1.00  0.00           O
ATOM   9333  C32 POPE6 189      42.901 108.561  21.310  1.00  0.00           C
ATOM   9336  C23 POPE6 189      43.151 114.881  24.669  1.00  0.00           C
ATOM   9339  C24 POPE6 189      44.131 115.511  25.669  1.00  0.00           C
ATOM   9342  C25 POPE6 189      43.451 116.401  26.730  1.00  0.00           C
ATOM   9345  C26 POPE6 189      44.341 116.611  27.960  1.00  0.00           C
ATOM   9348  C27 POPE6 189      43.771 117.661  28.919  1.00  0.00           C
ATOM   9351  C28 POPE6 189      44.681 117.951  30.130  1.00  0.00           C
ATOM   9354  C29 POPE6 189      44.761 116.801  31.099  1.00  0.00           C
ATOM   9356 0C21 POPE6 189      43.921 116.611  32.131  1.00  0.00           C
ATOM   9358 1C21 POPE6 189      42.751 117.501  32.469  1.00  0.00           C
ATOM   9361 2C21 POPE6 189      43.081 118.531  33.570  1.00  0.00           C
ATOM   9364 3C21 POPE6 189      42.751 118.021  34.980  1.00  0.00           C
ATOM   9367 4C21 POPE6 189      42.921 119.101  36.049  1.00  0.00           C
ATOM   9370 5C21 POPE6 189      41.971 118.921  37.250  1.00  0.00           C
ATOM   9373 6C21 POPE6 189      42.101 117.561  37.939  1.00  0.00           C
ATOM   9376 7C21 POPE6 189      41.181 117.441  39.160  1.00  0.00           C
ATOM   9379 8C21 POPE6 189      41.271 116.081  39.840  1.00  0.00           C
ATOM   9383  C33 POPE6 189      43.021 108.361  22.839  1.00  0.00           C
ATOM   9386  C34 POPE6 189      42.551 109.491  23.749  1.00  0.00           C
ATOM   9389  C35 POPE6 189      42.591 108.991  25.200  1.00  0.00           C
ATOM   9392  C36 POPE6 189      41.991 109.951  26.229  1.00  0.00           C
ATOM   9395  C37 POPE6 189      40.851 109.311  27.049  1.00  0.00           C
ATOM   9398  C38 POPE6 189      40.771 109.841  28.489  1.00  0.00           C
ATOM   9401  C39 POPE6 189      41.661 109.041  29.449  1.00  0.00           C
ATOM   9404 0C31 POPE6 189      41.831 109.701  30.810  1.00  0.00           C
ATOM   9407 1C31 POPE6 189      42.611 108.801  31.780  1.00  0.00           C
ATOM   9410 2C31 POPE6 189      43.081 109.551  33.040  1.00  0.00           C
ATOM   9413 3C31 POPE6 189      42.421 109.081  34.339  1.00  0.00           C
ATOM   9416 4C31 POPE6 189      42.751 107.611  34.669  1.00  0.00           C
ATOM   9419 5C31 POPE6 189      42.671 107.311  36.169  1.00  0.00           C
ATOM   9422 6C31 POPE6 189      43.011 105.851  36.499  1.00  0.00           C
ATOM   9426  NH3 POPE7 190      38.141   7.101  60.829  1.00  0.00           N
ATOM   9430  C12 POPE7 190      37.431   6.241  61.829  1.00  0.00           C
ATOM   9433  C11 POPE7 190      36.301   7.031  62.529  1.00  0.00           C
ATOM   9436  P   POPE7 190      34.831   4.961  63.209  1.00  0.00           P
ATOM   9437  O13 POPE7 190      33.651   4.911  64.101  1.00  0.00           O
ATOM   9438  O14 POPE7 190      35.731   3.791  63.250  1.00  0.00           O
ATOM   9439  O11 POPE7 190      34.401   5.241  61.721  1.00  0.00           O
ATOM   9440  O12 POPE7 190      35.671   6.271  63.561  1.00  0.00           O
ATOM   9441  C1  POPE7 190      33.021   5.361  61.390  1.00  0.00           C
ATOM   9444  C2  POPE7 190      32.871   5.991  59.980  1.00  0.00           C
ATOM   9446  O21 POPE7 190      33.851   5.391  59.109  1.00  0.00           O
ATOM   9447  C21 POPE7 190      33.621   5.481  57.829  1.00  0.00           C
ATOM   9448  O22 POPE7 190      32.571   5.851  57.311  1.00  0.00           O
ATOM   9449  C22 POPE7 190      34.901   5.131  57.070  1.00  0.00           C
ATOM   9452  C3  POPE7 190      33.041   7.541  60.050  1.00  0.00           C
ATOM   9455  O31 POPE7 190      32.551   8.201  58.870  1.00  0.00           O
ATOM   9456  C31 POPE7 190      33.441   8.591  57.959  1.00  0.00           C
ATOM   9457  O32 POPE7 190      34.651   8.491  58.069  1.00  0.00           O
ATOM   9458  C32 POPE7 190      32.701   9.021  56.669  1.00  0.00           C
ATOM   9461  C23 POPE7 190      35.081   3.611  56.931  1.00  0.00           C
ATOM   9464  C24 POPE7 190      36.281   3.171  56.070  1.00  0.00           C
ATOM   9467  C25 POPE7 190      36.051   3.341  54.561  1.00  0.00           C
ATOM   9470  C26 POPE7 190      36.991   2.481  53.710  1.00  0.00           C
ATOM   9473  C27 POPE7 190      36.601   2.471  52.219  1.00  0.00           C
ATOM   9476  C28 POPE7 190      37.461   1.511  51.380  1.00  0.00           C
ATOM   9479  C29 POPE7 190      38.821   2.111  51.110  1.00  0.00           C
ATOM   9481 0C21 POPE7 190      39.731   1.591  50.289  1.00  0.00           C
ATOM   9483 1C21 POPE7 190      39.621   0.281  49.561  1.00  0.00           C
ATOM   9486 2C21 POPE7 190      39.011   0.421  48.149  1.00  0.00           C
ATOM   9489 3C21 POPE7 190      39.661   1.501  47.259  1.00  0.00           C
ATOM   9492 4C21 POPE7 190      39.411   1.271  45.759  1.00  0.00           C
ATOM   9495 5C21 POPE7 190      37.921   1.291  45.370  1.00  0.00           C
ATOM   9498 6C21 POPE7 190      37.691   0.891  43.910  1.00  0.00           C
ATOM   9501 7C21 POPE7 190      36.211   1.011  43.500  1.00  0.00           C
ATOM   9504 8C21 POPE7 190      35.891   0.321  42.169  1.00  0.00           C
ATOM   9508  C33 POPE7 190      32.941  10.491  56.300  1.00  0.00           C
ATOM   9511  C34 POPE7 190      32.481  10.891  54.881  1.00  0.00           C
ATOM   9514  C35 POPE7 190      30.991  10.671  54.561  1.00  0.00           C
ATOM   9517  C36 POPE7 190      30.621  11.091  53.120  1.00  0.00           C
ATOM   9520  C37 POPE7 190      29.101  11.131  52.879  1.00  0.00           C
ATOM   9523  C38 POPE7 190      28.641  11.391  51.429  1.00  0.00           C
ATOM   9526  C39 POPE7 190      28.931  10.281  50.410  1.00  0.00           C
ATOM   9529 0C31 POPE7 190      28.121  10.491  49.109  1.00  0.00           C
ATOM   9532 1C31 POPE7 190      28.741   9.871  47.840  1.00  0.00           C
ATOM   9535 2C31 POPE7 190      28.741   8.341  47.789  1.00  0.00           C
ATOM   9538 3C31 POPE7 190      29.571   7.791  46.609  1.00  0.00           C
ATOM   9541 4C31 POPE7 190      29.001   8.111  45.219  1.00  0.00           C
ATOM   9544 5C31 POPE7 190      29.991   7.751  44.099  1.00  0.00           C
ATOM   9547 6C31 POPE7 190      29.501   8.091  42.689  1.00  0.00           C
ATOM   9551  NH3 POPE8 191     105.231  68.771  16.109  1.00  0.00           N
ATOM   9555  C12 POPE8 191     104.611  68.171  14.879  1.00  0.00           C
ATOM   9558  C11 POPE8 191     104.031  69.261  13.950  1.00  0.00           C
ATOM   9561  P   POPE8 191     105.781  71.271  13.819  1.00  0.00           P
ATOM   9562  O13 POPE8 191     106.731  70.751  14.830  1.00  0.00           O
ATOM   9563  O14 POPE8 191     106.261  72.101  12.700  1.00  0.00           O
ATOM   9564  O11 POPE8 191     104.611  72.021  14.589  1.00  0.00           O
ATOM   9565  O12 POPE8 191     105.041  69.981  13.229  1.00  0.00           O
ATOM   9566  C1  POPE8 191     104.961  73.031  15.559  1.00  0.00           C
ATOM   9569  C2  POPE8 191     105.311  72.401  16.939  1.00  0.00           C
ATOM   9571  O21 POPE8 191     104.331  72.701  17.939  1.00  0.00           O
ATOM   9572  C21 POPE8 191     104.411  73.801  18.649  1.00  0.00           C
ATOM   9573  O22 POPE8 191     105.021  74.811  18.369  1.00  0.00           O
ATOM   9574  C22 POPE8 191     103.651  73.531  19.960  1.00  0.00           C
ATOM   9577  C3  POPE8 191     106.791  72.591  17.399  1.00  0.00           C
ATOM   9580  O31 POPE8 191     107.091  72.131  18.729  1.00  0.00           O
ATOM   9581  C31 POPE8 191     106.841  70.871  19.059  1.00  0.00           C
ATOM   9582  O32 POPE8 191     106.311  70.011  18.380  1.00  0.00           O
ATOM   9583  C32 POPE8 191     107.381  70.661  20.469  1.00  0.00           C
ATOM   9586  C23 POPE8 191     103.841  74.651  20.999  1.00  0.00           C
ATOM   9589  C24 POPE8 191     103.261  74.291  22.370  1.00  0.00           C
ATOM   9592  C25 POPE8 191     103.331  75.501  23.320  1.00  0.00           C
ATOM   9595  C26 POPE8 191     103.971  75.211  24.689  1.00  0.00           C
ATOM   9598  C27 POPE8 191     104.701  76.461  25.230  1.00  0.00           C
ATOM   9601  C28 POPE8 191     104.951  76.461  26.749  1.00  0.00           C
ATOM   9604  C29 POPE8 191     106.021  77.481  27.089  1.00  0.00           C
ATOM   9606 0C21 POPE8 191     106.421  77.801  28.329  1.00  0.00           C
ATOM   9608 1C21 POPE8 191     105.851  77.241  29.609  1.00  0.00           C
ATOM   9611 2C21 POPE8 191     106.041  78.181  30.810  1.00  0.00           C
ATOM   9614 3C21 POPE8 191     107.491  78.221  31.330  1.00  0.00           C
ATOM   9617 4C21 POPE8 191     107.571  78.501  32.840  1.00  0.00           C
ATOM   9620 5C21 POPE8 191     107.281  79.951  33.240  1.00  0.00           C
ATOM   9623 6C21 POPE8 191     108.561  80.761  33.460  1.00  0.00           C
ATOM   9626 7C21 POPE8 191     108.311  82.221  33.870  1.00  0.00           C
ATOM   9629 8C21 POPE8 191     109.611  83.011  34.050  1.00  0.00           C
ATOM   9633  C33 POPE8 191     106.851  71.701  21.480  1.00  0.00           C
ATOM   9636  C34 POPE8 191     107.701  71.751  22.750  1.00  0.00           C
ATOM   9639  C35 POPE8 191     107.201  72.861  23.679  1.00  0.00           C
ATOM   9642  C36 POPE8 191     108.081  73.081  24.920  1.00  0.00           C
ATOM   9645  C37 POPE8 191     107.701  74.381  25.609  1.00  0.00           C
ATOM   9648  C38 POPE8 191     108.471  74.651  26.900  1.00  0.00           C
ATOM   9651  C39 POPE8 191     107.881  73.911  28.099  1.00  0.00           C
ATOM   9654 0C31 POPE8 191     108.641  74.221  29.389  1.00  0.00           C
ATOM   9657 1C31 POPE8 191     107.831  73.851  30.639  1.00  0.00           C
ATOM   9660 2C31 POPE8 191     108.601  74.121  31.939  1.00  0.00           C
ATOM   9663 3C31 POPE8 191     109.841  73.231  32.070  1.00  0.00           C
ATOM   9666 4C31 POPE8 191     110.361  73.131  33.509  1.00  0.00           C
ATOM   9669 5C31 POPE8 191     111.401  72.021  33.660  1.00  0.00           C
ATOM   9672 6C31 POPE8 191     111.861  71.811  35.109  1.00  0.00           C
ATOM   9676  NH3 POPE9 192      70.311   6.411  61.189  1.00  0.00           N
ATOM   9680  C12 POPE9 192      70.791   7.671  61.840  1.00  0.00           C
ATOM   9683  C11 POPE9 192      72.051   7.461  62.710  1.00  0.00           C
ATOM   9686  P   POPE9 192      74.041   9.051  62.160  1.00  0.00           P
ATOM   9687  O13 POPE9 192      74.411  10.471  62.311  1.00  0.00           O
ATOM   9688  O14 POPE9 192      75.061   8.021  62.469  1.00  0.00           O
ATOM   9689  O11 POPE9 192      73.501   8.781  60.689  1.00  0.00           O
ATOM   9690  O12 POPE9 192      72.711   8.721  62.980  1.00  0.00           O
ATOM   9691  C1  POPE9 192      73.381   9.791  59.689  1.00  0.00           C
ATOM   9694  C2  POPE9 192      74.161   9.391  58.410  1.00  0.00           C
ATOM   9696  O21 POPE9 192      74.121  10.501  57.509  1.00  0.00           O
ATOM   9697  C21 POPE9 192      75.221  10.611  56.749  1.00  0.00           C
ATOM   9698  O22 POPE9 192      76.271  10.031  56.931  1.00  0.00           O
ATOM   9699  C22 POPE9 192      74.931  11.591  55.611  1.00  0.00           C
ATOM   9702  C3  POPE9 192      73.601   8.121  57.700  1.00  0.00           C
ATOM   9705  O31 POPE9 192      74.311   7.831  56.469  1.00  0.00           O
ATOM   9706  C31 POPE9 192      74.041   6.701  55.839  1.00  0.00           C
ATOM   9707  O32 POPE9 192      73.261   5.841  56.210  1.00  0.00           O
ATOM   9708  C32 POPE9 192      74.871   6.631  54.561  1.00  0.00           C
ATOM   9711  C23 POPE9 192      74.851  10.861  54.249  1.00  0.00           C
ATOM   9714  C24 POPE9 192      74.251  11.761  53.160  1.00  0.00           C
ATOM   9717  C25 POPE9 192      74.081  11.041  51.809  1.00  0.00           C
ATOM   9720  C26 POPE9 192      73.311  11.881  50.789  1.00  0.00           C
ATOM   9723  C27 POPE9 192      73.301  11.251  49.389  1.00  0.00           C
ATOM   9726  C28 POPE9 192      72.561  12.111  48.339  1.00  0.00           C
ATOM   9729  C29 POPE9 192      71.091  11.791  48.259  1.00  0.00           C
ATOM   9731 0C21 POPE9 192      70.391  11.431  47.169  1.00  0.00           C
ATOM   9733 1C21 POPE9 192      70.871  11.301  45.741  1.00  0.00           C
ATOM   9736 2C21 POPE9 192      69.871  11.871  44.710  1.00  0.00           C
ATOM   9739 3C21 POPE9 192      68.551  11.101  44.589  1.00  0.00           C
ATOM   9742 4C21 POPE9 192      67.651  11.621  43.460  1.00  0.00           C
ATOM   9745 5C21 POPE9 192      66.191  11.141  43.540  1.00  0.00           C
ATOM   9748 6C21 POPE9 192      66.011   9.621  43.469  1.00  0.00           C
ATOM   9751 7C21 POPE9 192      64.561   9.191  43.710  1.00  0.00           C
ATOM   9754 8C21 POPE9 192      64.391   7.671  43.840  1.00  0.00           C
ATOM   9758  C33 POPE9 192      73.981   6.611  53.300  1.00  0.00           C
ATOM   9761  C34 POPE9 192      74.831   6.531  52.019  1.00  0.00           C
ATOM   9764  C35 POPE9 192      74.001   6.181  50.779  1.00  0.00           C
ATOM   9767  C36 POPE9 192      74.041   7.261  49.681  1.00  0.00           C
ATOM   9770  C37 POPE9 192      73.281   6.821  48.419  1.00  0.00           C
ATOM   9773  C38 POPE9 192      73.121   7.911  47.349  1.00  0.00           C
ATOM   9776  C39 POPE9 192      74.451   8.311  46.709  1.00  0.00           C
ATOM   9779 0C31 POPE9 192      74.311   9.491  45.741  1.00  0.00           C
ATOM   9782 1C31 POPE9 192      75.661   9.961  45.210  1.00  0.00           C
ATOM   9785 2C31 POPE9 192      75.561  11.291  44.469  1.00  0.00           C
ATOM   9788 3C31 POPE9 192      76.881  11.741  43.840  1.00  0.00           C
ATOM   9791 4C31 POPE9 192      77.361  10.821  42.719  1.00  0.00           C
ATOM   9794 5C31 POPE9 192      77.991  11.601  41.550  1.00  0.00           C
ATOM   9797 6C31 POPE9 192      78.471  10.741  40.379  1.00  0.00           C
ATOM   9801  NH3 POPE  193       3.831  12.181  58.590  1.00  0.00           N
ATOM   9805  C12 POPE  193       3.881  11.451  59.919  1.00  0.00           C
ATOM   9808  C11 POPE  193       4.291   9.981  59.790  1.00  0.00           C
ATOM   9811  P   POPE  193       2.891   7.881  60.569  1.00  0.00           P
ATOM   9812  O13 POPE  193       2.911   7.031  61.770  1.00  0.00           O
ATOM   9813  O14 POPE  193       1.549   8.291  60.109  1.00  0.00           O
ATOM   9814  O11 POPE  193       3.681   7.211  59.361  1.00  0.00           O
ATOM   9815  O12 POPE  193       3.711   9.211  60.849  1.00  0.00           O
ATOM   9816  C1  POPE  193       3.071   6.771  58.129  1.00  0.00           C
ATOM   9819  C2  POPE  193       3.351   7.801  56.991  1.00  0.00           C
ATOM   9821  O21 POPE  193       2.591   7.751  55.779  1.00  0.00           O
ATOM   9822  C21 POPE  193       2.219   6.631  55.210  1.00  0.00           C
ATOM   9823  O22 POPE  193       2.261   5.501  55.681  1.00  0.00           O
ATOM   9824  C22 POPE  193       1.789   7.011  53.789  1.00  0.00           C
ATOM   9827  C3  POPE  193       4.871   7.911  56.650  1.00  0.00           C
ATOM   9830  O31 POPE  193       5.371   9.231  56.939  1.00  0.00           O
ATOM   9831  C31 POPE  193       5.301  10.271  56.099  1.00  0.00           C
ATOM   9832  O32 POPE  193       5.521  11.411  56.480  1.00  0.00           O
ATOM   9833  C32 POPE  193       4.861   9.931  54.669  1.00  0.00           C
ATOM   9836  C23 POPE  193       1.749   5.821  52.809  1.00  0.00           C
ATOM   9839  C24 POPE  193       2.271   6.191  51.419  1.00  0.00           C
ATOM   9842  C25 POPE  193       1.359   7.151  50.649  1.00  0.00           C
ATOM   9845  C26 POPE  193       1.889   7.591  49.280  1.00  0.00           C
ATOM   9848  C27 POPE  193       0.799   8.281  48.451  1.00  0.00           C
ATOM   9851  C28 POPE  193       1.329   9.091  47.250  1.00  0.00           C
ATOM   9854  C29 POPE  193       1.839   8.221  46.119  1.00  0.00           C
ATOM   9856 0C21 POPE  193       1.339   8.141  44.869  1.00  0.00           C
ATOM   9858 1C21 POPE  193       0.139   8.871  44.300  1.00  0.00           C
ATOM   9861 2C21 POPE  193      -0.851   7.911  43.619  1.00  0.00           C
ATOM   9864 3C21 POPE  193      -2.081   8.641  43.059  1.00  0.00           C
ATOM   9867 4C21 POPE  193      -3.181   7.691  42.570  1.00  0.00           C
ATOM   9870 5C21 POPE  193      -4.471   8.411  42.189  1.00  0.00           C
ATOM   9873 6C21 POPE  193      -5.441   7.491  41.439  1.00  0.00           C
ATOM   9876 7C21 POPE  193      -6.811   8.121  41.180  1.00  0.00           C
ATOM   9879 8C21 POPE  193      -7.801   7.171  40.499  1.00  0.00           C
ATOM   9883  C33 POPE  193       4.681  11.201  53.800  1.00  0.00           C
ATOM   9886  C34 POPE  193       3.831  10.961  52.539  1.00  0.00           C
ATOM   9889  C35 POPE  193       4.581  10.311  51.359  1.00  0.00           C
ATOM   9892  C36 POPE  193       5.531  11.271  50.639  1.00  0.00           C
ATOM   9895  C37 POPE  193       5.911  10.821  49.221  1.00  0.00           C
ATOM   9898  C38 POPE  193       5.901  12.011  48.241  1.00  0.00           C
ATOM   9901  C39 POPE  193       6.181  11.671  46.770  1.00  0.00           C
ATOM   9904 0C31 POPE  193       7.681  11.741  46.399  1.00  0.00           C
ATOM   9907 1C31 POPE  193       7.921  12.391  45.029  1.00  0.00           C
ATOM   9910 2C31 POPE  193       9.401  12.641  44.681  1.00  0.00           C
ATOM   9913 3C31 POPE  193      10.101  13.601  45.649  1.00  0.00           C
ATOM   9916 4C31 POPE  193      11.601  13.791  45.370  1.00  0.00           C
ATOM   9919 5C31 POPE  193      12.221  14.801  46.340  1.00  0.00           C
ATOM   9922 6C31 POPE  193      13.731  15.011  46.131  1.00  0.00           C
ATOM   9926  NH3 POPE  194      78.611  28.091  20.769  1.00  0.00           N
ATOM   9930  C12 POPE  194      77.881  27.001  20.009  1.00  0.00           C
ATOM   9933  C11 POPE  194      78.821  25.911  19.409  1.00  0.00           C
ATOM   9936  P   POPE  194      78.491  23.291  18.959  1.00  0.00           P
ATOM   9937  O13 POPE  194      77.851  22.511  17.870  1.00  0.00           O
ATOM   9938  O14 POPE  194      79.941  23.171  19.159  1.00  0.00           O
ATOM   9939  O11 POPE  194      77.761  22.811  20.290  1.00  0.00           O
ATOM   9940  O12 POPE  194      78.071  24.831  18.849  1.00  0.00           O
ATOM   9941  C1  POPE  194      77.831  23.661  21.450  1.00  0.00           C
ATOM   9944  C2  POPE  194      77.351  22.961  22.739  1.00  0.00           C
ATOM   9946  O21 POPE  194      77.681  23.691  23.939  1.00  0.00           O
ATOM   9947  C21 POPE  194      77.671  25.001  24.109  1.00  0.00           C
ATOM   9948  O22 POPE  194      77.301  25.851  23.320  1.00  0.00           O
ATOM   9949  C22 POPE  194      78.391  25.281  25.450  1.00  0.00           C
ATOM   9952  C3  POPE  194      77.921  21.511  22.859  1.00  0.00           C
ATOM   9955  O31 POPE  194      77.101  20.651  23.679  1.00  0.00           O
ATOM   9956  C31 POPE  194      77.471  20.611  24.969  1.00  0.00           C
ATOM   9957  O32 POPE  194      78.261  21.381  25.489  1.00  0.00           O
ATOM   9958  C32 POPE  194      76.631  19.551  25.710  1.00  0.00           C
ATOM   9961  C23 POPE  194      77.581  25.661  26.700  1.00  0.00           C
ATOM   9964  C24 POPE  194      78.381  25.381  27.989  1.00  0.00           C
ATOM   9967  C25 POPE  194      78.681  23.891  28.210  1.00  0.00           C
ATOM   9970  C26 POPE  194      78.821  23.521  29.700  1.00  0.00           C
ATOM   9973  C27 POPE  194      78.731  22.011  29.960  1.00  0.00           C
ATOM   9976  C28 POPE  194      79.911  21.201  29.400  1.00  0.00           C
ATOM   9979  C29 POPE  194      79.911  19.801  29.969  1.00  0.00           C
ATOM   9981 0C21 POPE  194      80.541  19.431  31.099  1.00  0.00           C
ATOM   9983 1C21 POPE  194      81.381  20.331  31.959  1.00  0.00           C
ATOM   9986 2C21 POPE  194      82.871  20.201  31.599  1.00  0.00           C
ATOM   9989 3C21 POPE  194      83.641  21.481  31.939  1.00  0.00           C
ATOM   9992 4C21 POPE  194      85.111  21.411  31.509  1.00  0.00           C
ATOM   9995 5C21 POPE  194      85.231  21.411  29.990  1.00  0.00           C
ATOM   9998 6C21 POPE  194      86.661  21.661  29.509  1.00  0.00           C
ATOM  10001 7C21 POPE  194      86.721  21.671  27.989  1.00  0.00           C
ATOM  10004 8C21 POPE  194      88.161  21.791  27.520  1.00  0.00           C
ATOM  10008  C33 POPE  194      77.291  18.971  26.989  1.00  0.00           C
ATOM  10011  C34 POPE  194      76.441  17.841  27.599  1.00  0.00           C
ATOM  10014  C35 POPE  194      76.861  17.401  29.009  1.00  0.00           C
ATOM  10017  C36 POPE  194      76.511  18.391  30.130  1.00  0.00           C
ATOM  10020  C37 POPE  194      77.071  17.931  31.480  1.00  0.00           C
ATOM  10023  C38 POPE  194      77.181  19.061  32.509  1.00  0.00           C
ATOM  10026  C39 POPE  194      78.031  18.651  33.719  1.00  0.00           C
ATOM  10029 0C31 POPE  194      77.271  17.831  34.759  1.00  0.00           C
ATOM  10032 1C31 POPE  194      76.681  18.691  35.890  1.00  0.00           C
ATOM  10035 2C31 POPE  194      76.611  17.891  37.189  1.00  0.00           C
ATOM  10038 3C31 POPE  194      75.951  18.611  38.370  1.00  0.00           C
ATOM  10041 4C31 POPE  194      76.411  20.041  38.669  1.00  0.00           C
ATOM  10044 5C31 POPE  194      75.741  20.531  39.960  1.00  0.00           C
ATOM  10047 6C31 POPE  194      76.221  21.891  40.450  1.00  0.00           C
ATOM  10051  NH3 POPE  195      63.941  72.741  21.179  1.00  0.00           N
ATOM  10055  C12 POPE  195      64.951  73.371  20.269  1.00  0.00           C
ATOM  10058  C11 POPE  195      66.341  72.771  20.499  1.00  0.00           C
ATOM  10061  P   POPE  195      67.771  74.931  20.049  1.00  0.00           P
ATOM  10062  O13 POPE  195      69.241  74.951  20.160  1.00  0.00           O
ATOM  10063  O14 POPE  195      67.161  75.791  19.009  1.00  0.00           O
ATOM  10064  O11 POPE  195      67.071  75.281  21.429  1.00  0.00           O
ATOM  10065  O12 POPE  195      67.321  73.441  19.710  1.00  0.00           O
ATOM  10066  C1  POPE  195      67.741  76.101  22.420  1.00  0.00           C
ATOM  10069  C2  POPE  195      67.091  75.851  23.810  1.00  0.00           C
ATOM  10071  O21 POPE  195      67.571  76.801  24.809  1.00  0.00           O
ATOM  10072  C21 POPE  195      66.761  76.901  25.859  1.00  0.00           C
ATOM  10073  O22 POPE  195      65.601  76.511  25.890  1.00  0.00           O
ATOM  10074  C22 POPE  195      67.451  77.601  27.049  1.00  0.00           C
ATOM  10077  C3  POPE  195      67.401  74.391  24.230  1.00  0.00           C
ATOM  10080  O31 POPE  195      66.501  73.921  25.250  1.00  0.00           O
ATOM  10081  C31 POPE  195      67.041  73.701  26.429  1.00  0.00           C
ATOM  10082  O32 POPE  195      68.201  73.871  26.739  1.00  0.00           O
ATOM  10083  C32 POPE  195      65.921  73.291  27.390  1.00  0.00           C
ATOM  10086  C23 POPE  195      67.211  76.821  28.359  1.00  0.00           C
ATOM  10089  C24 POPE  195      67.961  77.331  29.609  1.00  0.00           C
ATOM  10092  C25 POPE  195      67.571  78.741  30.079  1.00  0.00           C
ATOM  10095  C26 POPE  195      67.921  78.981  31.559  1.00  0.00           C
ATOM  10098  C27 POPE  195      67.821  80.451  31.980  1.00  0.00           C
ATOM  10101  C28 POPE  195      67.961  80.631  33.509  1.00  0.00           C
ATOM  10104  C29 POPE  195      68.181  82.071  33.919  1.00  0.00           C
ATOM  10106 0C21 POPE  195      68.511  82.541  35.140  1.00  0.00           C
ATOM  10108 1C21 POPE  195      68.671  81.821  36.460  1.00  0.00           C
ATOM  10111 2C21 POPE  195      67.751  80.621  36.750  1.00  0.00           C
ATOM  10114 3C21 POPE  195      67.891  80.121  38.199  1.00  0.00           C
ATOM  10117 4C21 POPE  195      67.121  78.821  38.509  1.00  0.00           C
ATOM  10120 5C21 POPE  195      65.601  79.021  38.579  1.00  0.00           C
ATOM  10123 6C21 POPE  195      64.831  77.701  38.739  1.00  0.00           C
ATOM  10126 7C21 POPE  195      63.401  77.921  39.250  1.00  0.00           C
ATOM  10129 8C21 POPE  195      62.641  76.621  39.550  1.00  0.00           C
ATOM  10133  C33 POPE  195      66.431  72.641  28.689  1.00  0.00           C
ATOM  10136  C34 POPE  195      65.241  72.201  29.560  1.00  0.00           C
ATOM  10139  C35 POPE  195      65.651  71.471  30.839  1.00  0.00           C
ATOM  10142  C36 POPE  195      64.411  70.931  31.569  1.00  0.00           C
ATOM  10145  C37 POPE  195      64.691  70.131  32.849  1.00  0.00           C
ATOM  10148  C38 POPE  195      63.461  69.341  33.329  1.00  0.00           C
ATOM  10151  C39 POPE  195      62.191  70.181  33.529  1.00  0.00           C
ATOM  10154 0C31 POPE  195      62.311  71.131  34.729  1.00  0.00           C
ATOM  10157 1C31 POPE  195      61.041  71.931  35.009  1.00  0.00           C
ATOM  10160 2C31 POPE  195      60.821  72.131  36.509  1.00  0.00           C
ATOM  10163 3C31 POPE  195      59.701  73.121  36.860  1.00  0.00           C
ATOM  10166 4C31 POPE  195      59.611  73.371  38.370  1.00  0.00           C
ATOM  10169 5C31 POPE  195      58.501  74.361  38.749  1.00  0.00           C
ATOM  10172 6C31 POPE  195      58.481  74.711  40.230  1.00  0.00           C
ATOM  10176  NH3 POPE  196       8.051  23.941  56.949  1.00  0.00           N
ATOM  10180  C12 POPE  196       9.221  24.411  57.771  1.00  0.00           C
ATOM  10183  C11 POPE  196      10.571  24.141  57.089  1.00  0.00           C
ATOM  10186  P   POPE  196      12.061  26.181  57.829  1.00  0.00           P
ATOM  10187  O13 POPE  196      10.971  27.031  58.349  1.00  0.00           O
ATOM  10188  O14 POPE  196      13.391  26.381  58.419  1.00  0.00           O
ATOM  10189  O11 POPE  196      12.221  26.411  56.279  1.00  0.00           O
ATOM  10190  O12 POPE  196      11.671  24.631  57.859  1.00  0.00           O
ATOM  10191  C1  POPE  196      13.471  26.591  55.620  1.00  0.00           C
ATOM  10194  C2  POPE  196      13.981  28.071  55.730  1.00  0.00           C
ATOM  10196  O21 POPE  196      14.131  28.761  54.469  1.00  0.00           O
ATOM  10197  C21 POPE  196      14.901  28.231  53.549  1.00  0.00           C
ATOM  10198  O22 POPE  196      15.431  27.131  53.610  1.00  0.00           O
ATOM  10199  C22 POPE  196      15.171  29.181  52.381  1.00  0.00           C
ATOM  10202  C3  POPE  196      15.251  28.231  56.629  1.00  0.00           C
ATOM  10205  O31 POPE  196      15.351  29.601  57.099  1.00  0.00           O
ATOM  10206  C31 POPE  196      15.981  30.371  56.201  1.00  0.00           C
ATOM  10207  O32 POPE  196      16.891  29.971  55.489  1.00  0.00           O
ATOM  10208  C32 POPE  196      15.401  31.771  56.160  1.00  0.00           C
ATOM  10211  C23 POPE  196      16.641  29.661  52.360  1.00  0.00           C
ATOM  10214  C24 POPE  196      17.211  29.801  50.939  1.00  0.00           C
ATOM  10217  C25 POPE  196      18.671  30.291  50.939  1.00  0.00           C
ATOM  10220  C26 POPE  196      19.251  30.431  49.519  1.00  0.00           C
ATOM  10223  C27 POPE  196      20.721  30.871  49.519  1.00  0.00           C
ATOM  10226  C28 POPE  196      21.231  31.361  48.149  1.00  0.00           C
ATOM  10229  C29 POPE  196      21.471  30.271  47.120  1.00  0.00           C
ATOM  10231 0C21 POPE  196      21.941  30.501  45.881  1.00  0.00           C
ATOM  10233 1C21 POPE  196      22.251  31.881  45.359  1.00  0.00           C
ATOM  10236 2C21 POPE  196      22.881  31.921  43.950  1.00  0.00           C
ATOM  10239 3C21 POPE  196      23.051  33.371  43.469  1.00  0.00           C
ATOM  10242 4C21 POPE  196      23.741  33.491  42.110  1.00  0.00           C
ATOM  10245 5C21 POPE  196      23.681  34.921  41.529  1.00  0.00           C
ATOM  10248 6C21 POPE  196      22.401  35.161  40.709  1.00  0.00           C
ATOM  10251 7C21 POPE  196      22.381  36.531  40.009  1.00  0.00           C
ATOM  10254 8C21 POPE  196      21.521  36.581  38.739  1.00  0.00           C
ATOM  10258  C33 POPE  196      15.341  32.241  54.689  1.00  0.00           C
ATOM  10261  C34 POPE  196      14.661  33.591  54.469  1.00  0.00           C
ATOM  10264  C35 POPE  196      14.731  34.041  52.999  1.00  0.00           C
ATOM  10267  C36 POPE  196      14.031  35.381  52.739  1.00  0.00           C
ATOM  10270  C37 POPE  196      14.321  35.951  51.340  1.00  0.00           C
ATOM  10273  C38 POPE  196      13.051  36.161  50.499  1.00  0.00           C
ATOM  10276  C39 POPE  196      13.321  36.831  49.139  1.00  0.00           C
ATOM  10279 0C31 POPE  196      12.181  36.661  48.129  1.00  0.00           C
ATOM  10282 1C31 POPE  196      12.191  35.281  47.451  1.00  0.00           C
ATOM  10285 2C31 POPE  196      10.941  34.951  46.620  1.00  0.00           C
ATOM  10288 3C31 POPE  196      10.621  35.961  45.509  1.00  0.00           C
ATOM  10291 4C31 POPE  196      11.671  36.051  44.399  1.00  0.00           C
ATOM  10294 5C31 POPE  196      11.311  37.101  43.349  1.00  0.00           C
ATOM  10297 6C31 POPE  196      12.301  37.181  42.189  1.00  0.00           C
ATOM  10301  NH3 POPE  197      28.461  26.531  60.319  1.00  0.00           N
ATOM  10305  C12 POPE  197      28.851  27.971  60.050  1.00  0.00           C
ATOM  10308  C11 POPE  197      29.131  28.791  61.340  1.00  0.00           C
ATOM  10311  P   POPE  197      28.911  31.361  60.671  1.00  0.00           P
ATOM  10312  O13 POPE  197      27.631  31.481  61.410  1.00  0.00           O
ATOM  10313  O14 POPE  197      29.821  32.531  60.601  1.00  0.00           O
ATOM  10314  O11 POPE  197      28.531  30.971  59.189  1.00  0.00           O
ATOM  10315  O12 POPE  197      29.701  30.071  61.079  1.00  0.00           O
ATOM  10316  C1  POPE  197      28.171  32.001  58.259  1.00  0.00           C
ATOM  10319  C2  POPE  197      27.721  31.381  56.921  1.00  0.00           C
ATOM  10321  O21 POPE  197      27.021  32.391  56.189  1.00  0.00           O
ATOM  10322  C21 POPE  197      26.751  32.301  54.890  1.00  0.00           C
ATOM  10323  O22 POPE  197      25.761  32.791  54.370  1.00  0.00           O
ATOM  10324  C22 POPE  197      27.841  31.601  54.069  1.00  0.00           C
ATOM  10327  C3  POPE  197      26.751  30.201  57.201  1.00  0.00           C
ATOM  10330  O31 POPE  197      26.291  29.571  55.990  1.00  0.00           O
ATOM  10331  C31 POPE  197      25.921  28.311  56.169  1.00  0.00           C
ATOM  10332  O32 POPE  197      26.071  27.651  57.181  1.00  0.00           O
ATOM  10333  C32 POPE  197      25.121  27.851  54.960  1.00  0.00           C
ATOM  10336  C23 POPE  197      27.651  31.791  52.539  1.00  0.00           C
ATOM  10339  C24 POPE  197      28.771  31.171  51.689  1.00  0.00           C
ATOM  10342  C25 POPE  197      28.741  31.641  50.219  1.00  0.00           C
ATOM  10345  C26 POPE  197      27.881  30.781  49.270  1.00  0.00           C
ATOM  10348  C27 POPE  197      27.841  31.371  47.849  1.00  0.00           C
ATOM  10351  C28 POPE  197      27.341  30.411  46.749  1.00  0.00           C
ATOM  10354  C29 POPE  197      28.331  29.351  46.340  1.00  0.00           C
ATOM  10356 0C21 POPE  197      28.061  28.171  45.759  1.00  0.00           C
ATOM  10358 1C21 POPE  197      26.691  27.641  45.400  1.00  0.00           C
ATOM  10361 2C21 POPE  197      25.841  28.501  44.449  1.00  0.00           C
ATOM  10364 3C21 POPE  197      26.411  28.581  43.030  1.00  0.00           C
ATOM  10367 4C21 POPE  197      25.491  29.391  42.110  1.00  0.00           C
ATOM  10370 5C21 POPE  197      25.861  29.231  40.629  1.00  0.00           C
ATOM  10373 6C21 POPE  197      27.251  29.771  40.309  1.00  0.00           C
ATOM  10376 7C21 POPE  197      27.621  29.511  38.859  1.00  0.00           C
ATOM  10379 8C21 POPE  197      28.851  30.301  38.439  1.00  0.00           C
ATOM  10383  C33 POPE  197      25.911  27.831  53.640  1.00  0.00           C
ATOM  10386  C34 POPE  197      24.981  28.281  52.500  1.00  0.00           C
ATOM  10389  C35 POPE  197      25.291  27.641  51.140  1.00  0.00           C
ATOM  10392  C36 POPE  197      24.091  27.771  50.189  1.00  0.00           C
ATOM  10395  C37 POPE  197      24.151  26.811  48.989  1.00  0.00           C
ATOM  10398  C38 POPE  197      22.761  26.531  48.399  1.00  0.00           C
ATOM  10401  C39 POPE  197      22.751  25.461  47.311  1.00  0.00           C
ATOM  10404 0C31 POPE  197      23.321  25.951  45.969  1.00  0.00           C
ATOM  10407 1C31 POPE  197      23.331  24.851  44.919  1.00  0.00           C
ATOM  10410 2C31 POPE  197      23.871  25.311  43.561  1.00  0.00           C
ATOM  10413 3C31 POPE  197      22.851  26.161  42.800  1.00  0.00           C
ATOM  10416 4C31 POPE  197      23.151  26.251  41.300  1.00  0.00           C
ATOM  10419 5C31 POPE  197      21.951  26.771  40.499  1.00  0.00           C
ATOM  10422 6C31 POPE  197      22.151  26.661  38.980  1.00  0.00           C
ATOM  10426  NH3 POPE  198      94.071  62.111  15.639  1.00  0.00           N
ATOM  10430  C12 POPE  198      92.871  62.991  15.399  1.00  0.00           C
ATOM  10433  C11 POPE  198      92.681  63.331  13.900  1.00  0.00           C
ATOM  10436  P   POPE  198      94.991  63.931  12.759  1.00  0.00           P
ATOM  10437  O13 POPE  198      95.381  62.641  13.380  1.00  0.00           O
ATOM  10438  O14 POPE  198      94.941  64.051  11.279  1.00  0.00           O
ATOM  10439  O11 POPE  198      95.941  65.061  13.319  1.00  0.00           O
ATOM  10440  O12 POPE  198      93.601  64.321  13.429  1.00  0.00           O
ATOM  10441  C1  POPE  198      95.921  65.541  14.660  1.00  0.00           C
ATOM  10444  C2  POPE  198      97.351  65.591  15.259  1.00  0.00           C
ATOM  10446  O21 POPE  198      97.571  64.401  16.040  1.00  0.00           O
ATOM  10447  C21 POPE  198      98.791  64.151  16.450  1.00  0.00           C
ATOM  10448  O22 POPE  198      99.811  64.731  16.099  1.00  0.00           O
ATOM  10449  C22 POPE  198      98.741  62.921  17.359  1.00  0.00           C
ATOM  10452  C3  POPE  198      97.541  66.861  16.140  1.00  0.00           C
ATOM  10455  O31 POPE  198      96.691  66.841  17.309  1.00  0.00           O
ATOM  10456  C31 POPE  198      97.321  66.991  18.480  1.00  0.00           C
ATOM  10457  O32 POPE  198      98.511  67.151  18.620  1.00  0.00           O
ATOM  10458  C32 POPE  198      96.281  66.921  19.630  1.00  0.00           C
ATOM  10461  C23 POPE  198     100.091  62.601  18.019  1.00  0.00           C
ATOM  10464  C24 POPE  198     100.361  63.501  19.239  1.00  0.00           C
ATOM  10467  C25 POPE  198     101.521  62.991  20.109  1.00  0.00           C
ATOM  10470  C26 POPE  198     101.351  63.301  21.599  1.00  0.00           C
ATOM  10473  C27 POPE  198     101.701  64.751  21.930  1.00  0.00           C
ATOM  10476  C28 POPE  198     101.441  65.041  23.410  1.00  0.00           C
ATOM  10479  C29 POPE  198     101.921  66.411  23.799  1.00  0.00           C
ATOM  10481 0C21 POPE  198     101.941  66.881  25.049  1.00  0.00           C
ATOM  10483 1C21 POPE  198     101.461  66.121  26.270  1.00  0.00           C
ATOM  10486 2C21 POPE  198     100.391  66.921  27.029  1.00  0.00           C
ATOM  10489 3C21 POPE  198     100.941  68.141  27.769  1.00  0.00           C
ATOM  10492 4C21 POPE  198      99.811  69.091  28.199  1.00  0.00           C
ATOM  10495 5C21 POPE  198      98.741  68.381  29.050  1.00  0.00           C
ATOM  10498 6C21 POPE  198      97.891  69.371  29.859  1.00  0.00           C
ATOM  10501 7C21 POPE  198      97.031  68.681  30.930  1.00  0.00           C
ATOM  10504 8C21 POPE  198      96.311  69.671  31.850  1.00  0.00           C
ATOM  10508  C33 POPE  198      96.851  67.371  20.999  1.00  0.00           C
ATOM  10511  C34 POPE  198      96.451  66.491  22.189  1.00  0.00           C
ATOM  10514  C35 POPE  198      97.681  66.161  23.050  1.00  0.00           C
ATOM  10517  C36 POPE  198      97.411  65.171  24.189  1.00  0.00           C
ATOM  10520  C37 POPE  198      96.741  65.801  25.419  1.00  0.00           C
ATOM  10523  C38 POPE  198      96.931  64.901  26.649  1.00  0.00           C
ATOM  10526  C39 POPE  198      96.071  65.321  27.839  1.00  0.00           C
ATOM  10529 0C31 POPE  198      96.321  64.421  29.059  1.00  0.00           C
ATOM  10532 1C31 POPE  198      95.401  64.751  30.230  1.00  0.00           C
ATOM  10535 2C31 POPE  198      95.631  63.841  31.429  1.00  0.00           C
ATOM  10538 3C31 POPE  198      94.621  64.091  32.550  1.00  0.00           C
ATOM  10541 4C31 POPE  198      94.761  63.091  33.710  1.00  0.00           C
ATOM  10544 5C31 POPE  198      93.741  63.331  34.820  1.00  0.00           C
ATOM  10547 6C31 POPE  198      93.931  62.391  36.009  1.00  0.00           C
ATOM  10551  NH3 POPE  199      48.381  33.081  61.469  1.00  0.00           N
ATOM  10555  C12 POPE  199      47.511  32.071  60.811  1.00  0.00           C
ATOM  10558  C11 POPE  199      46.691  31.301  61.851  1.00  0.00           C
ATOM  10561  P   POPE  199      44.181  31.981  61.460  1.00  0.00           P
ATOM  10562  O13 POPE  199      44.521  33.151  62.299  1.00  0.00           O
ATOM  10563  O14 POPE  199      42.961  31.241  61.819  1.00  0.00           O
ATOM  10564  O11 POPE  199      44.021  32.431  59.969  1.00  0.00           O
ATOM  10565  O12 POPE  199      45.401  30.971  61.340  1.00  0.00           O
ATOM  10566  C1  POPE  199      44.441  33.681  59.421  1.00  0.00           C
ATOM  10569  C2  POPE  199      45.041  33.491  57.999  1.00  0.00           C
ATOM  10571  O21 POPE  199      44.251  34.121  56.980  1.00  0.00           O
ATOM  10572  C21 POPE  199      43.201  33.521  56.480  1.00  0.00           C
ATOM  10573  O22 POPE  199      42.631  32.541  56.910  1.00  0.00           O
ATOM  10574  C22 POPE  199      42.871  34.151  55.130  1.00  0.00           C
ATOM  10577  C3  POPE  199      45.461  32.021  57.669  1.00  0.00           C
ATOM  10580  O31 POPE  199      46.191  31.911  56.419  1.00  0.00           O
ATOM  10581  C31 POPE  199      47.441  32.391  56.480  1.00  0.00           C
ATOM  10582  O32 POPE  199      47.991  32.821  57.490  1.00  0.00           O
ATOM  10583  C32 POPE  199      48.061  32.311  55.070  1.00  0.00           C
ATOM  10586  C23 POPE  199      43.301  33.131  54.069  1.00  0.00           C
ATOM  10589  C24 POPE  199      43.231  33.631  52.630  1.00  0.00           C
ATOM  10592  C25 POPE  199      43.471  32.461  51.679  1.00  0.00           C
ATOM  10595  C26 POPE  199      43.361  32.841  50.200  1.00  0.00           C
ATOM  10598  C27 POPE  199      42.971  31.621  49.370  1.00  0.00           C
ATOM  10601  C28 POPE  199      42.861  31.931  47.870  1.00  0.00           C
ATOM  10604  C29 POPE  199      42.351  30.721  47.131  1.00  0.00           C
ATOM  10606 0C21 POPE  199      41.061  30.491  46.809  1.00  0.00           C
ATOM  10608 1C21 POPE  199      39.911  31.411  47.131  1.00  0.00           C
ATOM  10611 2C21 POPE  199      39.721  32.481  46.040  1.00  0.00           C
ATOM  10614 3C21 POPE  199      39.451  31.881  44.649  1.00  0.00           C
ATOM  10617 4C21 POPE  199      39.091  32.941  43.610  1.00  0.00           C
ATOM  10620 5C21 POPE  199      38.871  32.311  42.229  1.00  0.00           C
ATOM  10623 6C21 POPE  199      38.451  33.341  41.169  1.00  0.00           C
ATOM  10626 7C21 POPE  199      38.431  32.711  39.779  1.00  0.00           C
ATOM  10629 8C21 POPE  199      37.881  33.621  38.669  1.00  0.00           C
ATOM  10633  C33 POPE  199      49.581  32.581  55.039  1.00  0.00           C
ATOM  10636  C34 POPE  199      50.181  32.681  53.619  1.00  0.00           C
ATOM  10639  C35 POPE  199      49.741  33.931  52.829  1.00  0.00           C
ATOM  10642  C36 POPE  199      49.021  33.601  51.509  1.00  0.00           C
ATOM  10645  C37 POPE  199      48.621  34.861  50.719  1.00  0.00           C
ATOM  10648  C38 POPE  199      47.851  34.571  49.421  1.00  0.00           C
ATOM  10651  C39 POPE  199      48.721  33.931  48.329  1.00  0.00           C
ATOM  10654 0C31 POPE  199      47.931  33.541  47.079  1.00  0.00           C
ATOM  10657 1C31 POPE  199      48.811  32.781  46.070  1.00  0.00           C
ATOM  10660 2C31 POPE  199      48.051  32.171  44.890  1.00  0.00           C
ATOM  10663 3C31 POPE  199      47.591  33.201  43.849  1.00  0.00           C
ATOM  10666 4C31 POPE  199      47.561  32.591  42.451  1.00  0.00           C
ATOM  10669 5C31 POPE  199      47.341  33.601  41.320  1.00  0.00           C
ATOM  10672 6C31 POPE  199      47.671  32.991  39.960  1.00  0.00           C
ATOM  10676  NH3 POPE  200      46.261  24.451  16.349  1.00  0.00           N
ATOM  10680  C12 POPE  200      45.321  25.561  16.710  1.00  0.00           C
ATOM  10683  C11 POPE  200      45.921  26.971  16.540  1.00  0.00           C
ATOM  10686  P   POPE  200      48.021  26.631  18.069  1.00  0.00           P
ATOM  10687  O13 POPE  200      48.251  25.171  18.029  1.00  0.00           O
ATOM  10688  O14 POPE  200      49.191  27.521  18.229  1.00  0.00           O
ATOM  10689  O11 POPE  200      46.891  26.951  19.129  1.00  0.00           O
ATOM  10690  O12 POPE  200      47.341  27.011  16.700  1.00  0.00           O
ATOM  10691  C1  POPE  200      46.751  28.241  19.719  1.00  0.00           C
ATOM  10694  C2  POPE  200      47.701  28.421  20.939  1.00  0.00           C
ATOM  10696  O21 POPE  200      47.261  27.641  22.070  1.00  0.00           O
ATOM  10697  C21 POPE  200      46.281  28.141  22.809  1.00  0.00           C
ATOM  10698  O22 POPE  200      45.521  29.041  22.499  1.00  0.00           O
ATOM  10699  C22 POPE  200      46.291  27.441  24.179  1.00  0.00           C
ATOM  10702  C3  POPE  200      48.011  29.921  21.249  1.00  0.00           C
ATOM  10705  O31 POPE  200      49.331  30.131  21.769  1.00  0.00           O
ATOM  10706  C31 POPE  200      49.431  29.951  23.099  1.00  0.00           C
ATOM  10707  O32 POPE  200      48.571  29.471  23.810  1.00  0.00           O
ATOM  10708  C32 POPE  200      50.721  30.601  23.599  1.00  0.00           C
ATOM  10711  C23 POPE  200      45.781  28.351  25.320  1.00  0.00           C
ATOM  10714  C24 POPE  200      46.181  27.841  26.710  1.00  0.00           C
ATOM  10717  C25 POPE  200      45.841  28.821  27.839  1.00  0.00           C
ATOM  10720  C26 POPE  200      46.001  28.191  29.230  1.00  0.00           C
ATOM  10723  C27 POPE  200      45.721  29.161  30.379  1.00  0.00           C
ATOM  10726  C28 POPE  200      45.721  28.441  31.739  1.00  0.00           C
ATOM  10729  C29 POPE  200      45.541  29.381  32.910  1.00  0.00           C
ATOM  10731 0C21 POPE  200      44.731  29.221  33.969  1.00  0.00           C
ATOM  10733 1C21 POPE  200      43.801  28.061  34.239  1.00  0.00           C
ATOM  10736 2C21 POPE  200      44.211  27.261  35.489  1.00  0.00           C
ATOM  10739 3C21 POPE  200      43.851  28.001  36.790  1.00  0.00           C
ATOM  10742 4C21 POPE  200      44.091  27.191  38.069  1.00  0.00           C
ATOM  10745 5C21 POPE  200      43.551  27.931  39.300  1.00  0.00           C
ATOM  10748 6C21 POPE  200      42.051  27.711  39.539  1.00  0.00           C
ATOM  10751 7C21 POPE  200      41.581  28.341  40.860  1.00  0.00           C
ATOM  10754 8C21 POPE  200      40.131  28.001  41.219  1.00  0.00           C
ATOM  10758  C33 POPE  200      50.441  31.631  24.719  1.00  0.00           C
ATOM  10761  C34 POPE  200      49.961  31.011  26.040  1.00  0.00           C
ATOM  10764  C35 POPE  200      50.361  31.861  27.249  1.00  0.00           C
ATOM  10767  C36 POPE  200      49.901  31.331  28.620  1.00  0.00           C
ATOM  10770  C37 POPE  200      50.551  32.151  29.739  1.00  0.00           C
ATOM  10773  C38 POPE  200      50.221  31.751  31.190  1.00  0.00           C
ATOM  10776  C39 POPE  200      50.121  30.261  31.529  1.00  0.00           C
ATOM  10779 0C31 POPE  200      49.581  30.071  32.959  1.00  0.00           C
ATOM  10782 1C31 POPE  200      49.321  28.601  33.289  1.00  0.00           C
ATOM  10785 2C31 POPE  200      48.531  28.411  34.589  1.00  0.00           C
ATOM  10788 3C31 POPE  200      49.431  28.271  35.829  1.00  0.00           C
ATOM  10791 4C31 POPE  200      48.601  28.001  37.079  1.00  0.00           C
ATOM  10794 5C31 POPE  200      49.421  27.421  38.230  1.00  0.00           C
ATOM  10797 6C31 POPE  200      48.541  27.071  39.430  1.00  0.00           C
ATOM  10801  NH3 POPE  201      34.241  74.691  60.559  1.00  0.00           N
ATOM  10805  C12 POPE  201      35.481  75.371  61.070  1.00  0.00           C
ATOM  10808  C11 POPE  201      36.591  74.381  61.390  1.00  0.00           C
ATOM  10811  P   POPE  201      38.831  75.221  60.289  1.00  0.00           P
ATOM  10812  O13 POPE  201      39.161  76.631  60.021  1.00  0.00           O
ATOM  10813  O14 POPE  201      39.951  74.351  60.681  1.00  0.00           O
ATOM  10814  O11 POPE  201      38.101  74.551  59.050  1.00  0.00           O
ATOM  10815  O12 POPE  201      37.791  75.121  61.480  1.00  0.00           O
ATOM  10816  C1  POPE  201      38.171  75.201  57.759  1.00  0.00           C
ATOM  10819  C2  POPE  201      37.971  74.191  56.590  1.00  0.00           C
ATOM  10821  O21 POPE  201      37.791  74.851  55.309  1.00  0.00           O
ATOM  10822  C21 POPE  201      38.631  74.551  54.340  1.00  0.00           C
ATOM  10823  O22 POPE  201      39.521  73.721  54.389  1.00  0.00           O
ATOM  10824  C22 POPE  201      38.171  75.311  53.069  1.00  0.00           C
ATOM  10827  C3  POPE  201      36.711  73.311  56.819  1.00  0.00           C
ATOM  10830  O31 POPE  201      35.541  73.791  56.110  1.00  0.00           O
ATOM  10831  C31 POPE  201      34.711  74.551  56.800  1.00  0.00           C
ATOM  10832  O32 POPE  201      34.871  74.901  57.971  1.00  0.00           O
ATOM  10833  C32 POPE  201      33.401  74.861  56.061  1.00  0.00           C
ATOM  10836  C23 POPE  201      39.191  75.251  51.910  1.00  0.00           C
ATOM  10839  C24 POPE  201      38.681  75.851  50.569  1.00  0.00           C
ATOM  10842  C25 POPE  201      37.391  75.211  50.029  1.00  0.00           C
ATOM  10845  C26 POPE  201      37.301  75.191  48.490  1.00  0.00           C
ATOM  10848  C27 POPE  201      36.091  74.381  47.989  1.00  0.00           C
ATOM  10851  C28 POPE  201      36.041  74.171  46.460  1.00  0.00           C
ATOM  10854  C29 POPE  201      35.701  75.441  45.719  1.00  0.00           C
ATOM  10856 0C21 POPE  201      35.711  75.621  44.389  1.00  0.00           C
ATOM  10858 1C21 POPE  201      36.051  74.601  43.329  1.00  0.00           C
ATOM  10861 2C21 POPE  201      34.941  74.411  42.271  1.00  0.00           C
ATOM  10864 3C21 POPE  201      34.641  75.661  41.429  1.00  0.00           C
ATOM  10867 4C21 POPE  201      33.751  75.331  40.219  1.00  0.00           C
ATOM  10870 5C21 POPE  201      33.301  76.531  39.370  1.00  0.00           C
ATOM  10873 6C21 POPE  201      32.541  77.621  40.149  1.00  0.00           C
ATOM  10876 7C21 POPE  201      31.871  78.651  39.230  1.00  0.00           C
ATOM  10879 8C21 POPE  201      31.011  79.661  39.990  1.00  0.00           C
ATOM  10883  C33 POPE  201      33.501  75.671  54.750  1.00  0.00           C
ATOM  10886  C34 POPE  201      33.401  74.821  53.490  1.00  0.00           C
ATOM  10889  C35 POPE  201      32.681  75.521  52.320  1.00  0.00           C
ATOM  10892  C36 POPE  201      32.591  74.611  51.090  1.00  0.00           C
ATOM  10895  C37 POPE  201      31.401  74.921  50.169  1.00  0.00           C
ATOM  10898  C38 POPE  201      31.511  74.201  48.810  1.00  0.00           C
ATOM  10901  C39 POPE  201      32.371  74.991  47.800  1.00  0.00           C
ATOM  10904 0C31 POPE  201      31.521  75.971  46.969  1.00  0.00           C
ATOM  10907 1C31 POPE  201      32.331  76.911  46.070  1.00  0.00           C
ATOM  10910 2C31 POPE  201      31.411  77.791  45.200  1.00  0.00           C
ATOM  10913 3C31 POPE  201      31.981  79.161  44.829  1.00  0.00           C
ATOM  10916 4C31 POPE  201      33.211  79.131  43.899  1.00  0.00           C
ATOM  10919 5C31 POPE  201      34.541  79.261  44.649  1.00  0.00           C
ATOM  10922 6C31 POPE  201      35.731  79.411  43.719  1.00  0.00           C
ATOM  10926  NH3 POPE  202       1.719 108.481  18.220  1.00  0.00           N
ATOM  10930  C12 POPE  202       1.839 109.391  17.019  1.00  0.00           C
ATOM  10933  C11 POPE  202       1.269 110.811  17.239  1.00  0.00           C
ATOM  10936  P   POPE  202      -1.171 110.181  18.009  1.00  0.00           P
ATOM  10937  O13 POPE  202      -2.421 110.971  17.980  1.00  0.00           O
ATOM  10938  O14 POPE  202      -1.161 108.731  17.730  1.00  0.00           O
ATOM  10939  O11 POPE  202      -0.451 110.411  19.389  1.00  0.00           O
ATOM  10940  O12 POPE  202      -0.141 110.861  17.019  1.00  0.00           O
ATOM  10941  C1  POPE  202      -0.561 109.471  20.460  1.00  0.00           C
ATOM  10944  C2  POPE  202       0.239 109.971  21.710  1.00  0.00           C
ATOM  10946  O21 POPE  202      -0.531 110.171  22.919  1.00  0.00           O
ATOM  10947  C21 POPE  202      -1.741 110.711  22.929  1.00  0.00           C
ATOM  10948  O22 POPE  202      -2.411 111.061  21.970  1.00  0.00           O
ATOM  10949  C22 POPE  202      -2.201 110.931  24.379  1.00  0.00           C
ATOM  10952  C3  POPE  202       1.099 111.241  21.400  1.00  0.00           C
ATOM  10955  O31 POPE  202       2.219 111.441  22.290  1.00  0.00           O
ATOM  10956  C31 POPE  202       3.421 111.131  21.809  1.00  0.00           C
ATOM  10957  O32 POPE  202       3.631 110.471  20.799  1.00  0.00           O
ATOM  10958  C32 POPE  202       4.471 111.941  22.569  1.00  0.00           C
ATOM  10961  C23 POPE  202      -3.651 110.461  24.589  1.00  0.00           C
ATOM  10964  C24 POPE  202      -4.241 110.631  26.009  1.00  0.00           C
ATOM  10967  C25 POPE  202      -4.261 109.351  26.859  1.00  0.00           C
ATOM  10970  C26 POPE  202      -5.271 109.401  28.019  1.00  0.00           C
ATOM  10973  C27 POPE  202      -5.331 108.091  28.829  1.00  0.00           C
ATOM  10976  C28 POPE  202      -6.211 108.151  30.099  1.00  0.00           C
ATOM  10979  C29 POPE  202      -7.671 108.391  29.779  1.00  0.00           C
ATOM  10981 0C21 POPE  202      -8.741 107.731  30.259  1.00  0.00           C
ATOM  10983 1C21 POPE  202      -8.711 106.641  31.299  1.00  0.00           C
ATOM  10986 2C21 POPE  202      -8.681 107.291  32.689  1.00  0.00           C
ATOM  10989 3C21 POPE  202      -8.551 106.291  33.849  1.00  0.00           C
ATOM  10992 4C21 POPE  202      -9.761 105.361  33.989  1.00  0.00           C
ATOM  10995 5C21 POPE  202      -9.641 104.401  35.189  1.00  0.00           C
ATOM  10998 6C21 POPE  202      -9.721 105.101  36.550  1.00  0.00           C
ATOM  11001 7C21 POPE  202      -9.551 104.121  37.719  1.00  0.00           C
ATOM  11004 8C21 POPE  202      -9.441 104.811  39.079  1.00  0.00           C
ATOM  11008  C33 POPE  202       5.501 111.121  23.390  1.00  0.00           C
ATOM  11011  C34 POPE  202       5.931 111.911  24.640  1.00  0.00           C
ATOM  11014  C35 POPE  202       7.381 111.681  25.079  1.00  0.00           C
ATOM  11017  C36 POPE  202       7.611 110.361  25.829  1.00  0.00           C
ATOM  11020  C37 POPE  202       8.981 110.351  26.529  1.00  0.00           C
ATOM  11023  C38 POPE  202       9.331 109.081  27.329  1.00  0.00           C
ATOM  11026  C39 POPE  202      10.691 109.161  28.059  1.00  0.00           C
ATOM  11029 0C31 POPE  202      11.211 107.861  28.699  1.00  0.00           C
ATOM  11032 1C31 POPE  202      12.251 108.111  29.809  1.00  0.00           C
ATOM  11035 2C31 POPE  202      13.171 106.911  30.069  1.00  0.00           C
ATOM  11038 3C31 POPE  202      13.791 106.931  31.480  1.00  0.00           C
ATOM  11041 4C31 POPE  202      15.041 106.041  31.620  1.00  0.00           C
ATOM  11044 5C31 POPE  202      15.361 105.701  33.089  1.00  0.00           C
ATOM  11047 6C31 POPE  202      16.651 104.911  33.310  1.00  0.00           C
ATOM  11051  NH3 POPE  203       7.791 126.733  20.069  1.00  0.00           N
ATOM  11055  C12 POPE  203       6.811 125.663  19.630  1.00  0.00           C
ATOM  11058  C11 POPE  203       5.741 126.233  18.679  1.00  0.00           C
ATOM  11061  P   POPE  203       3.551 124.833  18.199  1.00  0.00           P
ATOM  11062  O13 POPE  203       2.361 125.623  17.779  1.00  0.00           O
ATOM  11063  O14 POPE  203       4.361 124.233  17.109  1.00  0.00           O
ATOM  11064  O11 POPE  203       3.071 123.703  19.200  1.00  0.00           O
ATOM  11065  O12 POPE  203       4.451 125.773  19.079  1.00  0.00           O
ATOM  11066  C1  POPE  203       3.481 123.543  20.559  1.00  0.00           C
ATOM  11069  C2  POPE  203       2.261 123.473  21.529  1.00  0.00           C
ATOM  11071  O21 POPE  203       2.481 124.303  22.679  1.00  0.00           O
ATOM  11072  C21 POPE  203       2.971 123.763  23.770  1.00  0.00           C
ATOM  11073  O22 POPE  203       3.581 122.713  23.859  1.00  0.00           O
ATOM  11074  C22 POPE  203       2.621 124.723  24.939  1.00  0.00           C
ATOM  11077  C3  POPE  203       1.729 122.023  21.809  1.00  0.00           C
ATOM  11080  O31 POPE  203       0.749 122.033  22.870  1.00  0.00           O
ATOM  11081  C31 POPE  203       0.109 120.881  23.069  1.00  0.00           C
ATOM  11082  O32 POPE  203       0.169 119.901  22.349  1.00  0.00           O
ATOM  11083  C32 POPE  203      -0.661 120.991  24.400  1.00  0.00           C
ATOM  11086  C23 POPE  203       2.911 124.163  26.349  1.00  0.00           C
ATOM  11089  C24 POPE  203       2.941 125.243  27.449  1.00  0.00           C
ATOM  11092  C25 POPE  203       1.589 125.853  27.859  1.00  0.00           C
ATOM  11095  C26 POPE  203       1.729 126.693  29.149  1.00  0.00           C
ATOM  11098  C27 POPE  203       0.439 127.393  29.619  1.00  0.00           C
ATOM  11101  C28 POPE  203       0.609 128.193  30.930  1.00  0.00           C
ATOM  11104  C29 POPE  203       0.629 127.323  32.169  1.00  0.00           C
ATOM  11106 0C21 POPE  203       0.289 127.733  33.409  1.00  0.00           C
ATOM  11108 1C21 POPE  203      -0.091 129.143  33.770  1.00  0.00           C
ATOM  11111 2C21 POPE  203       0.369 129.613  35.160  1.00  0.00           C
ATOM  11114 3C21 POPE  203      -0.471 129.033  36.309  1.00  0.00           C
ATOM  11117 4C21 POPE  203      -0.401 129.883  37.590  1.00  0.00           C
ATOM  11120 5C21 POPE  203      -1.261 131.163  37.520  1.00  0.00           C
ATOM  11123 6C21 POPE  203      -1.251 131.973  38.820  1.00  0.00           C
ATOM  11126 7C21 POPE  203      -2.211 133.163  38.849  1.00  0.00           C
ATOM  11129 8C21 POPE  203      -2.111 133.943  40.160  1.00  0.00           C
ATOM  11133  C33 POPE  203       0.199 120.541  25.620  1.00  0.00           C
ATOM  11136  C34 POPE  203      -0.491 120.671  26.989  1.00  0.00           C
ATOM  11139  C35 POPE  203       0.219 121.641  27.950  1.00  0.00           C
ATOM  11142  C36 POPE  203      -0.481 121.821  29.309  1.00  0.00           C
ATOM  11145  C37 POPE  203       0.039 123.053  30.060  1.00  0.00           C
ATOM  11148  C38 POPE  203      -0.481 123.213  31.499  1.00  0.00           C
ATOM  11151  C39 POPE  203       0.009 122.093  32.429  1.00  0.00           C
ATOM  11154 0C31 POPE  203      -0.011 122.483  33.910  1.00  0.00           C
ATOM  11157 1C31 POPE  203       0.309 121.281  34.810  1.00  0.00           C
ATOM  11160 2C31 POPE  203       0.699 121.661  36.239  1.00  0.00           C
ATOM  11163 3C31 POPE  203      -0.401 122.353  37.060  1.00  0.00           C
ATOM  11166 4C31 POPE  203      -0.141 123.853  37.310  1.00  0.00           C
ATOM  11169 5C31 POPE  203      -0.851 124.363  38.570  1.00  0.00           C
ATOM  11172 6C31 POPE  203      -0.441 125.783  38.960  1.00  0.00           C
ATOM  11176  NH3 POPE  204       5.041 111.971  17.409  1.00  0.00           N
ATOM  11180  C12 POPE  204       5.531 110.601  17.790  1.00  0.00           C
ATOM  11183  C11 POPE  204       5.931 109.781  16.540  1.00  0.00           C
ATOM  11186  P   POPE  204       5.231 107.291  17.029  1.00  0.00           P
ATOM  11187  O13 POPE  204       3.931 107.011  17.669  1.00  0.00           O
ATOM  11188  O14 POPE  204       5.761 106.411  15.969  1.00  0.00           O
ATOM  11189  O11 POPE  204       6.351 107.631  18.080  1.00  0.00           O
ATOM  11190  O12 POPE  204       5.071 108.681  16.279  1.00  0.00           O
ATOM  11191  C1  POPE  204       6.281 107.191  19.439  1.00  0.00           C
ATOM  11194  C2  POPE  204       7.671 107.251  20.120  1.00  0.00           C
ATOM  11196  O21 POPE  204       7.611 106.541  21.359  1.00  0.00           O
ATOM  11197  C21 POPE  204       7.121 107.131  22.429  1.00  0.00           C
ATOM  11198  O22 POPE  204       6.551 108.211  22.490  1.00  0.00           O
ATOM  11199  C22 POPE  204       7.191 106.111  23.550  1.00  0.00           C
ATOM  11202  C3  POPE  204       8.271 108.691  20.230  1.00  0.00           C
ATOM  11205  O31 POPE  204       9.221 108.821  21.319  1.00  0.00           O
ATOM  11206  C31 POPE  204      10.141 109.761  21.170  1.00  0.00           C
ATOM  11207  O32 POPE  204      10.361 110.361  20.120  1.00  0.00           O
ATOM  11208  C32 POPE  204      10.711 110.201  22.520  1.00  0.00           C
ATOM  11211  C23 POPE  204       7.701 106.601  24.920  1.00  0.00           C
ATOM  11214  C24 POPE  204       7.371 105.571  26.009  1.00  0.00           C
ATOM  11217  C25 POPE  204       7.861 105.971  27.409  1.00  0.00           C
ATOM  11220  C26 POPE  204       7.251 105.061  28.480  1.00  0.00           C
ATOM  11223  C27 POPE  204       7.761 105.351  29.899  1.00  0.00           C
ATOM  11226  C28 POPE  204       6.971 104.521  30.930  1.00  0.00           C
ATOM  11229  C29 POPE  204       7.501 104.581  32.329  1.00  0.00           C
ATOM  11231 0C21 POPE  204       6.921 105.221  33.370  1.00  0.00           C
ATOM  11233 1C21 POPE  204       5.661 106.031  33.250  1.00  0.00           C
ATOM  11236 2C21 POPE  204       5.461 107.081  34.350  1.00  0.00           C
ATOM  11239 3C21 POPE  204       4.331 108.051  33.969  1.00  0.00           C
ATOM  11242 4C21 POPE  204       3.941 109.031  35.079  1.00  0.00           C
ATOM  11245 5C21 POPE  204       4.891 110.221  35.239  1.00  0.00           C
ATOM  11248 6C21 POPE  204       4.431 111.171  36.359  1.00  0.00           C
ATOM  11251 7C21 POPE  204       5.391 112.331  36.609  1.00  0.00           C
ATOM  11254 8C21 POPE  204       5.081 113.091  37.900  1.00  0.00           C
ATOM  11258  C33 POPE  204      11.901 109.371  23.080  1.00  0.00           C
ATOM  11261  C34 POPE  204      11.461 108.291  24.079  1.00  0.00           C
ATOM  11264  C35 POPE  204      12.601 107.401  24.599  1.00  0.00           C
ATOM  11267  C36 POPE  204      13.701 108.091  25.429  1.00  0.00           C
ATOM  11270  C37 POPE  204      14.631 107.061  26.089  1.00  0.00           C
ATOM  11273  C38 POPE  204      15.981 107.631  26.550  1.00  0.00           C
ATOM  11276  C39 POPE  204      17.001 106.521  26.900  1.00  0.00           C
ATOM  11279 0C31 POPE  204      16.791 105.831  28.250  1.00  0.00           C
ATOM  11282 1C31 POPE  204      17.821 104.721  28.480  1.00  0.00           C
ATOM  11285 2C31 POPE  204      17.641 103.991  29.819  1.00  0.00           C
ATOM  11288 3C31 POPE  204      18.621 102.831  30.029  1.00  0.00           C
ATOM  11291 4C31 POPE  204      18.391 101.661  29.079  1.00  0.00           C
ATOM  11294 5C31 POPE  204      18.961 100.331  29.609  1.00  0.00           C
ATOM  11297 6C31 POPE  204      18.231  99.131  29.019  1.00  0.00           C
ATOM  11301  NH3 POPE  205      18.981  44.071  13.319  1.00  0.00           N
ATOM  11305  C12 POPE  205      18.771  43.531  11.930  1.00  0.00           C
ATOM  11308  C11 POPE  205      19.431  42.141  11.719  1.00  0.00           C
ATOM  11311  P   POPE  205      21.761  40.961  11.909  1.00  0.00           P
ATOM  11312  O13 POPE  205      20.961  39.941  12.599  1.00  0.00           O
ATOM  11313  O14 POPE  205      22.531  40.601  10.699  1.00  0.00           O
ATOM  11314  O11 POPE  205      22.761  41.621  12.950  1.00  0.00           O
ATOM  11315  O12 POPE  205      20.851  42.241  11.570  1.00  0.00           O
ATOM  11316  C1  POPE  205      22.261  42.691  13.770  1.00  0.00           C
ATOM  11319  C2  POPE  205      22.771  42.541  15.220  1.00  0.00           C
ATOM  11321  O21 POPE  205      21.781  42.041  16.129  1.00  0.00           O
ATOM  11322  C21 POPE  205      20.801  42.871  16.439  1.00  0.00           C
ATOM  11323  O22 POPE  205      20.411  43.811  15.750  1.00  0.00           O
ATOM  11324  C22 POPE  205      20.211  42.471  17.790  1.00  0.00           C
ATOM  11327  C3  POPE  205      23.501  43.801  15.769  1.00  0.00           C
ATOM  11330  O31 POPE  205      24.051  43.521  17.079  1.00  0.00           O
ATOM  11331  C31 POPE  205      25.111  42.711  17.009  1.00  0.00           C
ATOM  11332  O32 POPE  205      25.701  42.411  15.999  1.00  0.00           O
ATOM  11333  C32 POPE  205      25.411  42.101  18.359  1.00  0.00           C
ATOM  11336  C23 POPE  205      20.601  43.481  18.900  1.00  0.00           C
ATOM  11339  C24 POPE  205      20.241  43.011  20.320  1.00  0.00           C
ATOM  11342  C25 POPE  205      21.321  42.141  20.980  1.00  0.00           C
ATOM  11345  C26 POPE  205      20.901  41.661  22.379  1.00  0.00           C
ATOM  11348  C27 POPE  205      21.941  40.821  23.129  1.00  0.00           C
ATOM  11351  C28 POPE  205      21.471  40.501  24.570  1.00  0.00           C
ATOM  11354  C29 POPE  205      22.381  39.531  25.269  1.00  0.00           C
ATOM  11356 0C21 POPE  205      22.531  39.421  26.599  1.00  0.00           C
ATOM  11358 1C21 POPE  205      21.861  40.271  27.650  1.00  0.00           C
ATOM  11361 2C21 POPE  205      20.521  39.691  28.150  1.00  0.00           C
ATOM  11364 3C21 POPE  205      19.951  40.521  29.300  1.00  0.00           C
ATOM  11367 4C21 POPE  205      18.681  39.911  29.909  1.00  0.00           C
ATOM  11370 5C21 POPE  205      18.211  40.691  31.149  1.00  0.00           C
ATOM  11373 6C21 POPE  205      17.001  40.021  31.809  1.00  0.00           C
ATOM  11376 7C21 POPE  205      16.521  40.731  33.089  1.00  0.00           C
ATOM  11379 8C21 POPE  205      15.451  39.931  33.829  1.00  0.00           C
ATOM  11383  C33 POPE  205      26.291  43.041  19.189  1.00  0.00           C
ATOM  11386  C34 POPE  205      25.611  43.461  20.489  1.00  0.00           C
ATOM  11389  C35 POPE  205      25.661  42.361  21.540  1.00  0.00           C
ATOM  11392  C36 POPE  205      25.321  42.921  22.919  1.00  0.00           C
ATOM  11395  C37 POPE  205      25.621  41.951  24.070  1.00  0.00           C
ATOM  11398  C38 POPE  205      25.551  42.691  25.409  1.00  0.00           C
ATOM  11401  C39 POPE  205      25.461  41.791  26.640  1.00  0.00           C
ATOM  11404 0C31 POPE  205      26.691  40.901  26.879  1.00  0.00           C
ATOM  11407 1C31 POPE  205      26.441  39.991  28.089  1.00  0.00           C
ATOM  11410 2C31 POPE  205      27.561  38.981  28.390  1.00  0.00           C
ATOM  11413 3C31 POPE  205      27.181  38.071  29.570  1.00  0.00           C
ATOM  11416 4C31 POPE  205      28.381  37.351  30.189  1.00  0.00           C
ATOM  11419 5C31 POPE  205      27.991  36.581  31.460  1.00  0.00           C
ATOM  11422 6C31 POPE  205      29.161  35.851  32.120  1.00  0.00           C
ATOM  11426  NH3 POPE  206      17.451  91.051  14.920  1.00  0.00           N
ATOM  11430  C12 POPE  206      17.321  91.971  13.740  1.00  0.00           C
ATOM  11433  C11 POPE  206      16.211  93.011  14.000  1.00  0.00           C
ATOM  11436  P   POPE  206      14.201  91.331  14.249  1.00  0.00           P
ATOM  11437  O13 POPE  206      12.741  91.581  14.339  1.00  0.00           O
ATOM  11438  O14 POPE  206      14.691  90.151  13.519  1.00  0.00           O
ATOM  11439  O11 POPE  206      14.831  91.261  15.680  1.00  0.00           O
ATOM  11440  O12 POPE  206      14.911  92.571  13.599  1.00  0.00           O
ATOM  11441  C1  POPE  206      14.521  90.181  16.570  1.00  0.00           C
ATOM  11444  C2  POPE  206      15.581  90.251  17.679  1.00  0.00           C
ATOM  11446  O21 POPE  206      15.891  88.961  18.229  1.00  0.00           O
ATOM  11447  C21 POPE  206      16.931  88.381  17.660  1.00  0.00           C
ATOM  11448  O22 POPE  206      17.451  88.711  16.609  1.00  0.00           O
ATOM  11449  C22 POPE  206      17.551  87.421  18.679  1.00  0.00           C
ATOM  11452  C3  POPE  206      15.191  91.231  18.799  1.00  0.00           C
ATOM  11455  O31 POPE  206      16.351  91.691  19.519  1.00  0.00           O
ATOM  11456  C31 POPE  206      17.081  92.611  18.889  1.00  0.00           C
ATOM  11457  O32 POPE  206      16.911  92.981  17.739  1.00  0.00           O
ATOM  11458  C32 POPE  206      18.201  93.061  19.800  1.00  0.00           C
ATOM  11461  C23 POPE  206      18.401  88.201  19.719  1.00  0.00           C
ATOM  11464  C24 POPE  206      19.521  87.361  20.370  1.00  0.00           C
ATOM  11467  C25 POPE  206      20.321  88.211  21.370  1.00  0.00           C
ATOM  11470  C26 POPE  206      21.431  87.481  22.140  1.00  0.00           C
ATOM  11473  C27 POPE  206      22.351  88.501  22.849  1.00  0.00           C
ATOM  11476  C28 POPE  206      23.501  87.881  23.679  1.00  0.00           C
ATOM  11479  C29 POPE  206      24.401  88.921  24.309  1.00  0.00           C
ATOM  11481 0C21 POPE  206      25.021  88.841  25.509  1.00  0.00           C
ATOM  11483 1C21 POPE  206      24.971  87.691  26.480  1.00  0.00           C
ATOM  11486 2C21 POPE  206      24.321  88.061  27.829  1.00  0.00           C
ATOM  11489 3C21 POPE  206      24.281  86.871  28.810  1.00  0.00           C
ATOM  11492 4C21 POPE  206      23.351  87.101  30.020  1.00  0.00           C
ATOM  11495 5C21 POPE  206      21.881  86.921  29.649  1.00  0.00           C
ATOM  11498 6C21 POPE  206      20.891  87.241  30.769  1.00  0.00           C
ATOM  11501 7C21 POPE  206      19.451  87.321  30.250  1.00  0.00           C
ATOM  11504 8C21 POPE  206      18.431  87.721  31.309  1.00  0.00           C
ATOM  11508  C33 POPE  206      17.691  94.121  20.790  1.00  0.00           C
ATOM  11511  C34 POPE  206      18.851  94.741  21.559  1.00  0.00           C
ATOM  11514  C35 POPE  206      18.411  95.461  22.839  1.00  0.00           C
ATOM  11517  C36 POPE  206      19.491  95.281  23.910  1.00  0.00           C
ATOM  11520  C37 POPE  206      19.171  95.931  25.259  1.00  0.00           C
ATOM  11523  C38 POPE  206      20.171  95.441  26.310  1.00  0.00           C
ATOM  11526  C39 POPE  206      20.241  96.261  27.609  1.00  0.00           C
ATOM  11529 0C31 POPE  206      21.441  95.771  28.429  1.00  0.00           C
ATOM  11532 1C31 POPE  206      21.601  96.381  29.829  1.00  0.00           C
ATOM  11535 2C31 POPE  206      22.661  95.631  30.650  1.00  0.00           C
ATOM  11538 3C31 POPE  206      23.831  96.521  31.109  1.00  0.00           C
ATOM  11541 4C31 POPE  206      24.831  95.721  31.949  1.00  0.00           C
ATOM  11544 5C31 POPE  206      26.051  96.551  32.359  1.00  0.00           C
ATOM  11547 6C31 POPE  206      27.071  95.771  33.189  1.00  0.00           C
ATOM  11551  NH3 POPE  207     104.591  80.531  57.210  1.00  0.00           N
ATOM  11555  C12 POPE  207     103.831  79.281  57.539  1.00  0.00           C
ATOM  11558  C11 POPE  207     103.121  78.641  56.340  1.00  0.00           C
ATOM  11561  P   POPE  207     102.551  76.271  55.419  1.00  0.00           P
ATOM  11562  O13 POPE  207     101.911  75.221  56.240  1.00  0.00           O
ATOM  11563  O14 POPE  207     101.681  77.061  54.529  1.00  0.00           O
ATOM  11564  O11 POPE  207     103.721  75.631  54.570  1.00  0.00           O
ATOM  11565  O12 POPE  207     103.361  77.231  56.390  1.00  0.00           O
ATOM  11566  C1  POPE  207     104.171  76.381  53.431  1.00  0.00           C
ATOM  11569  C2  POPE  207     105.601  75.941  53.050  1.00  0.00           C
ATOM  11571  O21 POPE  207     106.111  76.721  51.949  1.00  0.00           O
ATOM  11572  C21 POPE  207     105.541  76.511  50.769  1.00  0.00           C
ATOM  11573  O22 POPE  207     104.701  75.671  50.509  1.00  0.00           O
ATOM  11574  C22 POPE  207     106.051  77.561  49.759  1.00  0.00           C
ATOM  11577  C3  POPE  207     105.711  74.391  52.840  1.00  0.00           C
ATOM  11580  O31 POPE  207     106.811  74.051  51.980  1.00  0.00           O
ATOM  11581  C31 POPE  207     106.821  73.021  51.110  1.00  0.00           C
ATOM  11582  O32 POPE  207     107.761  72.821  50.359  1.00  0.00           O
ATOM  11583  C32 POPE  207     105.531  72.201  51.040  1.00  0.00           C
ATOM  11586  C23 POPE  207     105.721  77.261  48.259  1.00  0.00           C
ATOM  11589  C24 POPE  207     106.921  76.701  47.460  1.00  0.00           C
ATOM  11592  C25 POPE  207     106.771  76.721  45.931  1.00  0.00           C
ATOM  11595  C26 POPE  207     106.041  75.481  45.400  1.00  0.00           C
ATOM  11598  C27 POPE  207     105.981  75.451  43.870  1.00  0.00           C
ATOM  11601  C28 POPE  207     105.161  74.261  43.339  1.00  0.00           C
ATOM  11604  C29 POPE  207     105.111  74.271  41.829  1.00  0.00           C
ATOM  11606 0C21 POPE  207     104.951  73.191  41.029  1.00  0.00           C
ATOM  11608 1C21 POPE  207     104.731  71.771  41.499  1.00  0.00           C
ATOM  11611 2C21 POPE  207     103.221  71.431  41.529  1.00  0.00           C
ATOM  11614 3C21 POPE  207     102.871  70.321  42.539  1.00  0.00           C
ATOM  11617 4C21 POPE  207     101.371  70.291  42.859  1.00  0.00           C
ATOM  11620 5C21 POPE  207     100.971  69.221  43.890  1.00  0.00           C
ATOM  11623 6C21 POPE  207     101.641  69.391  45.271  1.00  0.00           C
ATOM  11626 7C21 POPE  207     101.041  68.461  46.329  1.00  0.00           C
ATOM  11629 8C21 POPE  207     101.691  68.611  47.710  1.00  0.00           C
ATOM  11633  C33 POPE  207     105.461  71.321  49.759  1.00  0.00           C
ATOM  11636  C34 POPE  207     104.861  72.091  48.570  1.00  0.00           C
ATOM  11639  C35 POPE  207     103.331  72.241  48.669  1.00  0.00           C
ATOM  11642  C36 POPE  207     102.761  73.251  47.660  1.00  0.00           C
ATOM  11645  C37 POPE  207     101.221  73.311  47.700  1.00  0.00           C
ATOM  11648  C38 POPE  207     100.631  74.321  46.689  1.00  0.00           C
ATOM  11651  C39 POPE  207     100.851  73.891  45.239  1.00  0.00           C
ATOM  11654 0C31 POPE  207     100.471  74.941  44.189  1.00  0.00           C
ATOM  11657 1C31 POPE  207     100.981  74.491  42.819  1.00  0.00           C
ATOM  11660 2C31 POPE  207     100.691  75.431  41.639  1.00  0.00           C
ATOM  11663 3C31 POPE  207     101.241  74.801  40.349  1.00  0.00           C
ATOM  11666 4C31 POPE  207     100.841  75.531  39.069  1.00  0.00           C
ATOM  11669 5C31 POPE  207     101.231  74.711  37.829  1.00  0.00           C
ATOM  11672 6C31 POPE  207     100.801  75.351  36.509  1.00  0.00           C
ATOM  11676  NH3 POPE  208      12.991  55.161  59.660  1.00  0.00           N
ATOM  11680  C12 POPE  208      11.971  54.361  58.890  1.00  0.00           C
ATOM  11683  C11 POPE  208      11.361  55.111  57.689  1.00  0.00           C
ATOM  11686  P   POPE  208       9.451  53.291  57.189  1.00  0.00           P
ATOM  11687  O13 POPE  208       9.751  52.561  58.439  1.00  0.00           O
ATOM  11688  O14 POPE  208       8.161  54.011  57.089  1.00  0.00           O
ATOM  11689  O11 POPE  208       9.491  52.271  55.969  1.00  0.00           O
ATOM  11690  O12 POPE  208      10.671  54.231  56.809  1.00  0.00           O
ATOM  11691  C1  POPE  208       9.691  52.801  54.640  1.00  0.00           C
ATOM  11694  C2  POPE  208      11.111  52.481  54.099  1.00  0.00           C
ATOM  11696  O21 POPE  208      11.161  52.861  52.710  1.00  0.00           O
ATOM  11697  C21 POPE  208      11.471  54.121  52.460  1.00  0.00           C
ATOM  11698  O22 POPE  208      11.531  55.021  53.269  1.00  0.00           O
ATOM  11699  C22 POPE  208      11.831  54.261  50.990  1.00  0.00           C
ATOM  11702  C3  POPE  208      11.441  50.961  54.249  1.00  0.00           C
ATOM  11705  O31 POPE  208      11.911  50.351  53.030  1.00  0.00           O
ATOM  11706  C31 POPE  208      10.941  50.141  52.120  1.00  0.00           C
ATOM  11707  O32 POPE  208       9.741  50.211  52.329  1.00  0.00           O
ATOM  11708  C32 POPE  208      11.561  49.871  50.741  1.00  0.00           C
ATOM  11711  C23 POPE  208      13.131  55.071  50.820  1.00  0.00           C
ATOM  11714  C24 POPE  208      13.961  54.701  49.589  1.00  0.00           C
ATOM  11717  C25 POPE  208      13.251  54.921  48.259  1.00  0.00           C
ATOM  11720  C26 POPE  208      14.211  54.601  47.110  1.00  0.00           C
ATOM  11723  C27 POPE  208      13.521  54.411  45.759  1.00  0.00           C
ATOM  11726  C28 POPE  208      14.481  53.711  44.779  1.00  0.00           C
ATOM  11729  C29 POPE  208      13.891  53.541  43.410  1.00  0.00           C
ATOM  11731 0C21 POPE  208      13.931  54.461  42.439  1.00  0.00           C
ATOM  11733 1C21 POPE  208      14.481  55.861  42.550  1.00  0.00           C
ATOM  11736 2C21 POPE  208      15.981  56.001  42.229  1.00  0.00           C
ATOM  11739 3C21 POPE  208      16.381  55.541  40.820  1.00  0.00           C
ATOM  11742 4C21 POPE  208      17.711  56.141  40.329  1.00  0.00           C
ATOM  11745 5C21 POPE  208      17.631  57.631  39.969  1.00  0.00           C
ATOM  11748 6C21 POPE  208      16.821  57.921  38.700  1.00  0.00           C
ATOM  11751 7C21 POPE  208      16.511  59.411  38.521  1.00  0.00           C
ATOM  11754 8C21 POPE  208      15.791  59.721  37.210  1.00  0.00           C
ATOM  11758  C33 POPE  208      10.861  50.641  49.579  1.00  0.00           C
ATOM  11761  C34 POPE  208      11.521  50.411  48.209  1.00  0.00           C
ATOM  11764  C35 POPE  208      10.911  51.271  47.089  1.00  0.00           C
ATOM  11767  C36 POPE  208      11.391  50.851  45.689  1.00  0.00           C
ATOM  11770  C37 POPE  208      10.701  51.591  44.529  1.00  0.00           C
ATOM  11773  C38 POPE  208      10.971  50.911  43.181  1.00  0.00           C
ATOM  11776  C39 POPE  208      10.481  51.681  41.931  1.00  0.00           C
ATOM  11779 0C31 POPE  208       8.971  51.931  41.899  1.00  0.00           C
ATOM  11782 1C31 POPE  208       8.481  52.481  40.550  1.00  0.00           C
ATOM  11785 2C31 POPE  208       7.001  52.921  40.611  1.00  0.00           C
ATOM  11788 3C31 POPE  208       6.471  53.561  39.309  1.00  0.00           C
ATOM  11791 4C31 POPE  208       6.091  52.561  38.209  1.00  0.00           C
ATOM  11794 5C31 POPE  208       5.421  53.251  37.009  1.00  0.00           C
ATOM  11797 6C31 POPE  208       4.881  52.281  35.951  1.00  0.00           C
ATOM  11801  NH3 POPE  209      48.871 121.741  60.279  1.00  0.00           N
ATOM  11805  C12 POPE  209      49.481 120.641  61.119  1.00  0.00           C
ATOM  11808  C11 POPE  209      50.471 121.181  62.149  1.00  0.00           C
ATOM  11811  P   POPE  209      52.931 120.841  61.329  1.00  0.00           P
ATOM  11812  O13 POPE  209      53.201 122.223  61.759  1.00  0.00           O
ATOM  11813  O14 POPE  209      54.011 119.821  61.320  1.00  0.00           O
ATOM  11814  O11 POPE  209      52.371 120.951  59.869  1.00  0.00           O
ATOM  11815  O12 POPE  209      51.651 120.371  62.140  1.00  0.00           O
ATOM  11816  C1  POPE  209      53.201 121.581  58.859  1.00  0.00           C
ATOM  11819  C2  POPE  209      53.481 120.601  57.700  1.00  0.00           C
ATOM  11821  O21 POPE  209      54.201 121.371  56.709  1.00  0.00           O
ATOM  11822  C21 POPE  209      55.111 120.731  56.000  1.00  0.00           C
ATOM  11823  O22 POPE  209      55.351 119.541  56.061  1.00  0.00           O
ATOM  11824  C22 POPE  209      55.821 121.681  55.021  1.00  0.00           C
ATOM  11827  C3  POPE  209      52.101 120.091  57.181  1.00  0.00           C
ATOM  11830  O31 POPE  209      52.161 118.871  56.410  1.00  0.00           O
ATOM  11831  C31 POPE  209      52.391 119.051  55.120  1.00  0.00           C
ATOM  11832  O32 POPE  209      52.621 120.111  54.570  1.00  0.00           O
ATOM  11833  C32 POPE  209      52.361 117.691  54.431  1.00  0.00           C
ATOM  11836  C23 POPE  209      57.131 121.071  54.421  1.00  0.00           C
ATOM  11839  C24 POPE  209      58.021 122.093  53.680  1.00  0.00           C
ATOM  11842  C25 POPE  209      57.621 122.373  52.229  1.00  0.00           C
ATOM  11845  C26 POPE  209      58.211 121.361  51.230  1.00  0.00           C
ATOM  11848  C27 POPE  209      57.961 121.751  49.759  1.00  0.00           C
ATOM  11851  C28 POPE  209      58.841 120.981  48.750  1.00  0.00           C
ATOM  11854  C29 POPE  209      58.651 119.481  48.789  1.00  0.00           C
ATOM  11856 0C21 POPE  209      58.251 118.671  47.789  1.00  0.00           C
ATOM  11858 1C21 POPE  209      57.881 119.071  46.380  1.00  0.00           C
ATOM  11861 2C21 POPE  209      58.491 118.151  45.309  1.00  0.00           C
ATOM  11864 3C21 POPE  209      58.081 118.581  43.890  1.00  0.00           C
ATOM  11867 4C21 POPE  209      58.551 117.571  42.829  1.00  0.00           C
ATOM  11870 5C21 POPE  209      58.101 117.871  41.390  1.00  0.00           C
ATOM  11873 6C21 POPE  209      58.821 116.961  40.379  1.00  0.00           C
ATOM  11876 7C21 POPE  209      58.361 117.171  38.929  1.00  0.00           C
ATOM  11879 8C21 POPE  209      59.041 116.241  37.919  1.00  0.00           C
ATOM  11883  C33 POPE  209      51.741 117.781  53.030  1.00  0.00           C
ATOM  11886  C34 POPE  209      50.321 118.331  53.101  1.00  0.00           C
ATOM  11889  C35 POPE  209      49.601 118.261  51.749  1.00  0.00           C
ATOM  11892  C36 POPE  209      48.851 116.941  51.590  1.00  0.00           C
ATOM  11895  C37 POPE  209      48.051 116.901  50.289  1.00  0.00           C
ATOM  11898  C38 POPE  209      47.121 115.691  50.259  1.00  0.00           C
ATOM  11901  C39 POPE  209      46.421 115.491  48.910  1.00  0.00           C
ATOM  11904 0C31 POPE  209      45.441 114.321  49.009  1.00  0.00           C
ATOM  11907 1C31 POPE  209      44.761 113.941  47.689  1.00  0.00           C
ATOM  11910 2C31 POPE  209      44.051 112.581  47.779  1.00  0.00           C
ATOM  11913 3C31 POPE  209      43.471 112.091  46.450  1.00  0.00           C
ATOM  11916 4C31 POPE  209      42.261 112.911  45.969  1.00  0.00           C
ATOM  11919 5C31 POPE  209      41.561 112.301  44.750  1.00  0.00           C
ATOM  11922 6C31 POPE  209      40.381 113.151  44.259  1.00  0.00           C
ATOM  11926  NH3 POPE  210      81.891 127.593  16.769  1.00  0.00           N
ATOM  11930  C12 POPE  210      82.441 128.953  17.140  1.00  0.00           C
ATOM  11933  C11 POPE  210      83.751 129.323  16.419  1.00  0.00           C
ATOM  11936  P   POPE  210      86.291 128.863  16.609  1.00  0.00           P
ATOM  11937  O13 POPE  210      87.091 127.713  16.109  1.00  0.00           O
ATOM  11938  O14 POPE  210      86.401 130.123  15.849  1.00  0.00           O
ATOM  11939  O11 POPE  210      86.571 129.043  18.139  1.00  0.00           O
ATOM  11940  O12 POPE  210      84.781 128.353  16.609  1.00  0.00           O
ATOM  11941  C1  POPE  210      86.651 127.903  19.000  1.00  0.00           C
ATOM  11944  C2  POPE  210      85.731 128.053  20.239  1.00  0.00           C
ATOM  11946  O21 POPE  210      86.421 127.493  21.359  1.00  0.00           O
ATOM  11947  C21 POPE  210      86.101 127.983  22.539  1.00  0.00           C
ATOM  11948  O22 POPE  210      85.411 128.963  22.750  1.00  0.00           O
ATOM  11949  C22 POPE  210      86.721 127.113  23.620  1.00  0.00           C
ATOM  11952  C3  POPE  210      84.381 127.333  20.039  1.00  0.00           C
ATOM  11955  O31 POPE  210      83.481 127.773  21.059  1.00  0.00           O
ATOM  11956  C31 POPE  210      82.421 127.013  21.229  1.00  0.00           C
ATOM  11957  O32 POPE  210      82.081 126.113  20.480  1.00  0.00           O
ATOM  11958  C32 POPE  210      81.701 127.443  22.509  1.00  0.00           C
ATOM  11961  C23 POPE  210      87.211 127.963  24.809  1.00  0.00           C
ATOM  11964  C24 POPE  210      87.851 127.073  25.869  1.00  0.00           C
ATOM  11967  C25 POPE  210      88.611 127.883  26.930  1.00  0.00           C
ATOM  11970  C26 POPE  210      89.741 127.083  27.590  1.00  0.00           C
ATOM  11973  C27 POPE  210      90.771 127.983  28.269  1.00  0.00           C
ATOM  11976  C28 POPE  210      92.021 127.193  28.699  1.00  0.00           C
ATOM  11979  C29 POPE  210      93.071 128.083  29.300  1.00  0.00           C
ATOM  11981 0C21 POPE  210      93.591 127.973  30.529  1.00  0.00           C
ATOM  11983 1C21 POPE  210      93.201 126.923  31.550  1.00  0.00           C
ATOM  11986 2C21 POPE  210      92.011 127.383  32.410  1.00  0.00           C
ATOM  11989 3C21 POPE  210      92.391 128.523  33.370  1.00  0.00           C
ATOM  11992 4C21 POPE  210      91.181 129.313  33.879  1.00  0.00           C
ATOM  11995 5C21 POPE  210      91.591 130.613  34.589  1.00  0.00           C
ATOM  11998 6C21 POPE  210      92.521 130.383  35.789  1.00  0.00           C
ATOM  12001 7C21 POPE  210      93.001 131.693  36.419  1.00  0.00           C
ATOM  12004 8C21 POPE  210      93.981 131.453  37.570  1.00  0.00           C
ATOM  12008  C33 POPE  210      82.521 127.093  23.779  1.00  0.00           C
ATOM  12011  C34 POPE  210      82.401 128.113  24.939  1.00  0.00           C
ATOM  12014  C35 POPE  210      83.441 127.793  26.029  1.00  0.00           C
ATOM  12017  C36 POPE  210      83.571 128.803  27.179  1.00  0.00           C
ATOM  12020  C37 POPE  210      84.791 128.463  28.050  1.00  0.00           C
ATOM  12023  C38 POPE  210      85.021 129.343  29.279  1.00  0.00           C
ATOM  12026  C39 POPE  210      86.341 128.983  29.999  1.00  0.00           C
ATOM  12029 0C31 POPE  210      86.521 129.653  31.379  1.00  0.00           C
ATOM  12032 1C31 POPE  210      87.521 128.893  32.271  1.00  0.00           C
ATOM  12035 2C31 POPE  210      87.451 129.303  33.749  1.00  0.00           C
ATOM  12038 3C31 POPE  210      87.711 130.793  33.989  1.00  0.00           C
ATOM  12041 4C31 POPE  210      87.621 131.193  35.459  1.00  0.00           C
ATOM  12044 5C31 POPE  210      87.941 132.683  35.680  1.00  0.00           C
ATOM  12047 6C31 POPE  210      87.831 133.123  37.131  1.00  0.00           C
ATOM  12051  NH3 POPE  211      51.301  99.851  64.270  1.00  0.00           N
ATOM  12055  C12 POPE  211      51.681 101.251  63.859  1.00  0.00           C
ATOM  12058  C11 POPE  211      52.221 101.221  62.430  1.00  0.00           C
ATOM  12061  P   POPE  211      54.311  99.811  61.620  1.00  0.00           P
ATOM  12062  O13 POPE  211      55.071 101.071  61.709  1.00  0.00           O
ATOM  12063  O14 POPE  211      54.911  98.601  62.219  1.00  0.00           O
ATOM  12064  O11 POPE  211      53.861  99.521  60.140  1.00  0.00           O
ATOM  12065  O12 POPE  211      52.911  99.991  62.250  1.00  0.00           O
ATOM  12066  C1  POPE  211      54.871  99.371  59.139  1.00  0.00           C
ATOM  12069  C2  POPE  211      55.081 100.721  58.410  1.00  0.00           C
ATOM  12071  O21 POPE  211      54.641 100.721  57.039  1.00  0.00           O
ATOM  12072  C21 POPE  211      55.181  99.901  56.169  1.00  0.00           C
ATOM  12073  O22 POPE  211      55.901  98.941  56.399  1.00  0.00           O
ATOM  12074  C22 POPE  211      54.831 100.451  54.771  1.00  0.00           C
ATOM  12077  C3  POPE  211      56.551 101.211  58.561  1.00  0.00           C
ATOM  12080  O31 POPE  211      57.061 101.941  57.451  1.00  0.00           O
ATOM  12081  C31 POPE  211      56.511 103.071  57.120  1.00  0.00           C
ATOM  12082  O32 POPE  211      55.651 103.691  57.719  1.00  0.00           O
ATOM  12083  C32 POPE  211      57.141 103.471  55.800  1.00  0.00           C
ATOM  12086  C23 POPE  211      54.161  99.421  53.840  1.00  0.00           C
ATOM  12089  C24 POPE  211      53.451 100.061  52.630  1.00  0.00           C
ATOM  12092  C25 POPE  211      54.301 101.091  51.861  1.00  0.00           C
ATOM  12095  C26 POPE  211      53.481 101.861  50.811  1.00  0.00           C
ATOM  12098  C27 POPE  211      54.371 102.551  49.771  1.00  0.00           C
ATOM  12101  C28 POPE  211      53.581 103.141  48.590  1.00  0.00           C
ATOM  12104  C29 POPE  211      52.861 104.421  48.929  1.00  0.00           C
ATOM  12106 0C21 POPE  211      52.741 105.491  48.120  1.00  0.00           C
ATOM  12108 1C21 POPE  211      53.281 105.571  46.709  1.00  0.00           C
ATOM  12111 2C21 POPE  211      53.161 106.981  46.099  1.00  0.00           C
ATOM  12114 3C21 POPE  211      53.901 107.131  44.759  1.00  0.00           C
ATOM  12117 4C21 POPE  211      53.441 106.171  43.649  1.00  0.00           C
ATOM  12120 5C21 POPE  211      51.951 106.311  43.300  1.00  0.00           C
ATOM  12123 6C21 POPE  211      51.531 105.471  42.089  1.00  0.00           C
ATOM  12126 7C21 POPE  211      50.111 105.781  41.629  1.00  0.00           C
ATOM  12129 8C21 POPE  211      49.691 105.031  40.359  1.00  0.00           C
ATOM  12133  C33 POPE  211      56.281 104.431  54.969  1.00  0.00           C
ATOM  12136  C34 POPE  211      57.051 104.851  53.730  1.00  0.00           C
ATOM  12139  C35 POPE  211      56.201 105.611  52.719  1.00  0.00           C
ATOM  12142  C36 POPE  211      57.041 106.051  51.521  1.00  0.00           C
ATOM  12145  C37 POPE  211      56.201 106.781  50.459  1.00  0.00           C
ATOM  12148  C38 POPE  211      57.061 107.391  49.340  1.00  0.00           C
ATOM  12151  C39 POPE  211      57.831 106.371  48.490  1.00  0.00           C
ATOM  12154 0C31 POPE  211      57.541 106.551  47.000  1.00  0.00           C
ATOM  12157 1C31 POPE  211      58.491 105.731  46.099  1.00  0.00           C
ATOM  12160 2C31 POPE  211      58.041 105.661  44.640  1.00  0.00           C
ATOM  12163 3C31 POPE  211      57.951 107.041  43.960  1.00  0.00           C
ATOM  12166 4C31 POPE  211      57.301 106.991  42.570  1.00  0.00           C
ATOM  12169 5C31 POPE  211      57.091 108.401  42.000  1.00  0.00           C
ATOM  12172 6C31 POPE  211      56.271 108.431  40.709  1.00  0.00           C
ATOM  12176  NH3 POPE  212      14.701  49.071  13.199  1.00  0.00           N
ATOM  12180  C12 POPE  212      16.131  48.691  12.869  1.00  0.00           C
ATOM  12183  C11 POPE  212      16.661  47.591  13.789  1.00  0.00           C
ATOM  12186  P   POPE  212      19.161  48.041  14.279  1.00  0.00           P
ATOM  12187  O13 POPE  212      19.501  46.651  13.870  1.00  0.00           O
ATOM  12188  O14 POPE  212      19.281  49.131  13.279  1.00  0.00           O
ATOM  12189  O11 POPE  212      19.831  48.481  15.639  1.00  0.00           O
ATOM  12190  O12 POPE  212      17.651  48.091  14.679  1.00  0.00           O
ATOM  12191  C1  POPE  212      19.541  47.921  16.930  1.00  0.00           C
ATOM  12194  C2  POPE  212      20.891  47.621  17.669  1.00  0.00           C
ATOM  12196  O21 POPE  212      20.901  47.271  19.059  1.00  0.00           O
ATOM  12197  C21 POPE  212      19.861  47.031  19.809  1.00  0.00           C
ATOM  12198  O22 POPE  212      18.691  46.951  19.470  1.00  0.00           O
ATOM  12199  C22 POPE  212      20.341  46.771  21.249  1.00  0.00           C
ATOM  12202  C3  POPE  212      21.881  48.801  17.509  1.00  0.00           C
ATOM  12205  O31 POPE  212      21.591  49.901  18.390  1.00  0.00           O
ATOM  12206  C31 POPE  212      21.491  51.111  17.899  1.00  0.00           C
ATOM  12207  O32 POPE  212      21.391  51.431  16.719  1.00  0.00           O
ATOM  12208  C32 POPE  212      21.511  52.101  19.059  1.00  0.00           C
ATOM  12211  C23 POPE  212      19.181  46.371  22.200  1.00  0.00           C
ATOM  12214  C24 POPE  212      19.591  46.201  23.679  1.00  0.00           C
ATOM  12217  C25 POPE  212      20.711  45.171  23.910  1.00  0.00           C
ATOM  12220  C26 POPE  212      20.561  44.331  25.189  1.00  0.00           C
ATOM  12223  C27 POPE  212      20.511  45.121  26.509  1.00  0.00           C
ATOM  12226  C28 POPE  212      20.491  44.181  27.730  1.00  0.00           C
ATOM  12229  C29 POPE  212      20.611  44.901  29.050  1.00  0.00           C
ATOM  12231 0C21 POPE  212      21.671  44.891  29.890  1.00  0.00           C
ATOM  12233 1C21 POPE  212      22.971  44.151  29.700  1.00  0.00           C
ATOM  12236 2C21 POPE  212      23.161  43.011  30.710  1.00  0.00           C
ATOM  12239 3C21 POPE  212      24.401  42.171  30.390  1.00  0.00           C
ATOM  12242 4C21 POPE  212      24.731  41.081  31.439  1.00  0.00           C
ATOM  12245 5C21 POPE  212      24.991  41.671  32.829  1.00  0.00           C
ATOM  12248 6C21 POPE  212      26.001  40.871  33.669  1.00  0.00           C
ATOM  12251 7C21 POPE  212      26.211  41.511  35.050  1.00  0.00           C
ATOM  12254 8C21 POPE  212      27.261  40.801  35.899  1.00  0.00           C
ATOM  12258  C33 POPE  212      20.601  51.611  20.209  1.00  0.00           C
ATOM  12261  C34 POPE  212      20.221  52.711  21.210  1.00  0.00           C
ATOM  12264  C35 POPE  212      20.991  52.591  22.520  1.00  0.00           C
ATOM  12267  C36 POPE  212      20.421  51.531  23.469  1.00  0.00           C
ATOM  12270  C37 POPE  212      21.401  51.171  24.599  1.00  0.00           C
ATOM  12273  C38 POPE  212      20.811  50.221  25.659  1.00  0.00           C
ATOM  12276  C39 POPE  212      19.881  50.881  26.679  1.00  0.00           C
ATOM  12279 0C31 POPE  212      19.271  49.831  27.620  1.00  0.00           C
ATOM  12282 1C31 POPE  212      18.501  50.481  28.770  1.00  0.00           C
ATOM  12285 2C31 POPE  212      17.951  49.471  29.800  1.00  0.00           C
ATOM  12288 3C31 POPE  212      19.061  48.651  30.469  1.00  0.00           C
ATOM  12291 4C31 POPE  212      18.651  48.081  31.829  1.00  0.00           C
ATOM  12294 5C31 POPE  212      19.851  47.821  32.749  1.00  0.00           C
ATOM  12297 6C31 POPE  212      19.451  47.431  34.169  1.00  0.00           C
ATOM  12301  NH3 POPE  213       7.861  38.431  57.089  1.00  0.00           N
ATOM  12305  C12 POPE  213       7.061  37.151  57.029  1.00  0.00           C
ATOM  12308  C11 POPE  213       7.341  36.281  55.800  1.00  0.00           C
ATOM  12311  P   POPE  213       5.791  34.291  56.660  1.00  0.00           P
ATOM  12312  O13 POPE  213       5.911  32.821  56.721  1.00  0.00           O
ATOM  12313  O14 POPE  213       5.361  34.991  57.900  1.00  0.00           O
ATOM  12314  O11 POPE  213       4.771  34.651  55.520  1.00  0.00           O
ATOM  12315  O12 POPE  213       7.151  34.911  56.131  1.00  0.00           O
ATOM  12316  C1  POPE  213       5.091  34.161  54.209  1.00  0.00           C
ATOM  12319  C2  POPE  213       4.051  34.721  53.230  1.00  0.00           C
ATOM  12321  O21 POPE  213       4.411  34.401  51.879  1.00  0.00           O
ATOM  12322  C21 POPE  213       5.411  35.031  51.320  1.00  0.00           C
ATOM  12323  O22 POPE  213       6.271  35.701  51.870  1.00  0.00           O
ATOM  12324  C22 POPE  213       5.321  34.811  49.811  1.00  0.00           C
ATOM  12327  C3  POPE  213       3.811  36.251  53.490  1.00  0.00           C
ATOM  12330  O31 POPE  213       3.591  36.971  52.271  1.00  0.00           O
ATOM  12331  C31 POPE  213       3.021  38.161  52.390  1.00  0.00           C
ATOM  12332  O32 POPE  213       2.561  38.621  53.419  1.00  0.00           O
ATOM  12333  C32 POPE  213       3.131  38.861  51.040  1.00  0.00           C
ATOM  12336  C23 POPE  213       6.291  35.711  49.009  1.00  0.00           C
ATOM  12339  C24 POPE  213       6.291  35.441  47.500  1.00  0.00           C
ATOM  12342  C25 POPE  213       6.801  34.051  47.099  1.00  0.00           C
ATOM  12345  C26 POPE  213       7.021  33.921  45.590  1.00  0.00           C
ATOM  12348  C27 POPE  213       7.571  32.541  45.179  1.00  0.00           C
ATOM  12351  C28 POPE  213       7.961  32.451  43.701  1.00  0.00           C
ATOM  12354  C29 POPE  213       8.381  31.051  43.329  1.00  0.00           C
ATOM  12356 0C21 POPE  213       7.811  30.241  42.410  1.00  0.00           C
ATOM  12358 1C21 POPE  213       6.651  30.531  41.499  1.00  0.00           C
ATOM  12361 2C21 POPE  213       7.041  30.421  40.009  1.00  0.00           C
ATOM  12364 3C21 POPE  213       7.491  29.031  39.550  1.00  0.00           C
ATOM  12367 4C21 POPE  213       7.971  29.051  38.089  1.00  0.00           C
ATOM  12370 5C21 POPE  213       8.711  27.781  37.649  1.00  0.00           C
ATOM  12373 6C21 POPE  213       7.801  26.541  37.550  1.00  0.00           C
ATOM  12376 7C21 POPE  213       8.561  25.321  37.019  1.00  0.00           C
ATOM  12379 8C21 POPE  213       7.691  24.071  36.889  1.00  0.00           C
[truncated: 1,725,135 more chars]
